# Supplementary material for: An improved FOX optimization algorithm using adaptive exploration and exploitation for global optimization
Source: PLoS One. 2025 Sep 18;20(9):e0331965. doi: 10.1371/journal.pone.0331965 (PMC12445531; doi:10.1371/journal.pone.0331965)
Supplement: S2 File — This compressed file contains all the results of the conducted experiments. Each main directory within the archive includes three subdirectories: Analysis, best_fit, and convergence. The best_fit and convergence folders contain the raw experimental data obtained from 30 independent runs. The Analysis folder includes tables and figures derived from these raw results. These files can be used to reproduce and further analyze the results presented in the manuscript. (ZIP) [file pone.0331965.s002.zip › cec2017/convergence/CMAES/C17F21.csv]

trial_1	trial_2	trial_3	trial_4	trial_5	trial_6	trial_7	trial_8	trial_9	trial_10	trial_11	trial_12	trial_13	trial_14	trial_15	trial_16	trial_17	trial_18	trial_19	trial_20	trial_21	trial_22	trial_23	trial_24	trial_25	trial_26	trial_27	trial_28	trial_29	trial_30
9976.422638910022	9976.422638910022	4507.87413672484	9976.422638910022	6872.366940595507	9715.058588986423	8559.573481128868	9811.837157622202	9976.422638910022	8344.230992474546	7115.800182850077	9954.005210398673	9976.422638910022	6311.502836709089	9120.929097249369	9038.604910684742	8937.902223280009	9336.461435306013	9011.731083470562	8931.668713073248	9976.422638910022	9976.422638910022	9976.422638910022	6007.534859404381	9270.60497608937	7486.0542661312475	7923.987505685465	9229.629921966989	9165.771823423765	9847.002241420665
9971.350760520043	9971.350760520043	4507.87413672484	9971.350760520043	6872.366940595507	9715.058588986423	8559.573481128868	9811.837157622202	9971.350760520043	8344.230992474546	7115.800182850077	9954.005210398673	9971.350760520043	6311.502836709089	9120.929097249369	9038.604910684742	8937.902223280009	9336.461435306013	9011.731083470562	8931.668713073248	9971.350760520043	9971.350760520043	9971.350760520043	6007.534859404381	9270.60497608937	7486.0542661312475	7923.987505685465	9229.629921966989	9165.771823423765	9847.002241420665
9967.684757208455	9967.684757208455	4507.87413672484	9967.684757208455	6872.366940595507	9715.058588986423	8559.573481128868	9811.837157622202	9967.684757208455	8344.230992474546	7115.800182850077	9954.005210398673	9967.684757208455	6311.502836709089	9120.929097249369	9038.604910684742	8937.902223280009	9336.461435306013	9011.731083470562	8931.668713073248	9967.684757208455	9967.684757208455	9967.684757208455	6007.534859404381	9270.60497608937	7486.0542661312475	7923.987505685465	9229.629921966989	9165.771823423765	9847.002241420665
9955.820108451982	9955.820108451982	4507.87413672484	9955.820108451982	6872.366940595507	9715.058588986423	8559.573481128868	9811.837157622202	9955.820108451982	8344.230992474546	7115.800182850077	9954.005210398673	9955.820108451982	6311.502836709089	9120.929097249369	9038.604910684742	8937.902223280009	9336.461435306013	9011.731083470562	8931.668713073248	9955.820108451982	9955.820108451982	9955.820108451982	6007.534859404381	9270.60497608937	7486.0542661312475	7923.987505685465	9229.629921966989	9165.771823423765	9847.002241420665
9952.840265958725	9952.840265958725	4507.87413672484	9952.840265958725	6872.366940595507	9715.058588986423	8559.573481128868	9811.837157622202	9952.840265958725	8344.230992474546	7115.800182850077	9952.840265958725	9952.840265958725	6311.502836709089	9120.929097249369	9038.604910684742	8937.902223280009	9336.461435306013	9011.731083470562	8931.668713073248	9952.840265958725	9952.840265958725	9952.840265958725	6007.534859404381	9270.60497608937	7486.0542661312475	7923.987505685465	9229.629921966989	9165.771823423765	9847.002241420665
9944.030616966113	9944.030616966113	4507.87413672484	9944.030616966113	6872.366940595507	9715.058588986423	8559.573481128868	9811.837157622202	9944.030616966113	8344.230992474546	7115.800182850077	9944.030616966113	9944.030616966113	6311.502836709089	9120.929097249369	9038.604910684742	8937.902223280009	9336.461435306013	9011.731083470562	8931.668713073248	9944.030616966113	9944.030616966113	9944.030616966113	6007.534859404381	9270.60497608937	7486.0542661312475	7923.987505685465	9229.629921966989	9165.771823423765	9847.002241420665
9915.254106576358	9915.254106576358	4507.87413672484	9915.254106576358	6872.366940595507	9715.058588986423	8559.573481128868	9811.837157622202	9915.254106576358	8344.230992474546	7115.800182850077	9915.254106576358	9915.254106576358	6311.502836709089	9120.929097249369	9038.604910684742	8937.902223280009	9336.461435306013	9011.731083470562	8931.668713073248	9915.254106576358	9915.254106576358	9915.254106576358	6007.534859404381	9270.60497608937	7486.0542661312475	7923.987505685465	9229.629921966989	9165.771823423765	9847.002241420665
9908.730588522172	9908.730588522172	4507.87413672484	9908.730588522172	6872.366940595507	9715.058588986423	8559.573481128868	9811.837157622202	9908.730588522172	8344.230992474546	7115.800182850077	9908.730588522172	9908.730588522172	6311.502836709089	9120.929097249369	9038.604910684742	8937.902223280009	9336.461435306013	9011.731083470562	8931.668713073248	9908.730588522172	9908.730588522172	9908.730588522172	6007.534859404381	9270.60497608937	7486.0542661312475	7923.987505685465	9229.629921966989	9165.771823423765	9847.002241420665
9908.225717968111	9908.225717968111	4507.87413672484	9908.225717968111	6872.366940595507	9715.058588986423	8559.573481128868	9811.837157622202	9908.225717968111	8344.230992474546	7115.800182850077	9908.225717968111	9908.225717968111	6311.502836709089	9120.929097249369	9038.604910684742	8937.902223280009	9336.461435306013	9011.731083470562	8931.668713073248	9908.225717968111	9908.225717968111	9908.225717968111	6007.534859404381	9270.60497608937	7486.0542661312475	7923.987505685465	9229.629921966989	9165.771823423765	9847.002241420665
9887.452094303855	9887.452094303855	4507.87413672484	9887.452094303855	6872.366940595507	9715.058588986423	8559.573481128868	9811.837157622202	9887.452094303855	8344.230992474546	7115.800182850077	9887.452094303855	9887.452094303855	6311.502836709089	9120.929097249369	9038.604910684742	8937.902223280009	9336.461435306013	9011.731083470562	8931.668713073248	9887.452094303855	9887.452094303855	9887.452094303855	6007.534859404381	9270.60497608937	7486.0542661312475	7923.987505685465	9229.629921966989	9165.771823423765	9847.002241420665
9850.886747885525	9850.886747885525	4507.87413672484	9850.886747885525	6872.366940595507	9715.058588986423	8559.573481128868	9811.837157622202	9850.886747885525	8344.230992474546	7115.800182850077	9850.886747885525	9850.886747885525	6311.502836709089	9120.929097249369	9038.604910684742	8937.902223280009	9336.461435306013	9011.731083470562	8931.668713073248	9850.886747885525	9850.886747885525	9850.886747885525	6007.534859404381	9270.60497608937	7486.0542661312475	7923.987505685465	9229.629921966989	9165.771823423765	9847.002241420665
9808.216552515873	9808.216552515873	4507.87413672484	9808.216552515873	6872.366940595507	9715.058588986423	8559.573481128868	9808.216552515873	9808.216552515873	8344.230992474546	7115.800182850077	9808.216552515873	9808.216552515873	6311.502836709089	9120.929097249369	9038.604910684742	8937.902223280009	9336.461435306013	9011.731083470562	8931.668713073248	9808.216552515873	9808.216552515873	9808.216552515873	6007.534859404381	9270.60497608937	7486.0542661312475	7923.987505685465	9229.629921966989	9165.771823423765	9808.216552515873
9762.8368707373	9762.8368707373	4507.87413672484	9762.8368707373	6872.366940595507	9715.058588986423	8559.573481128868	9762.8368707373	9762.8368707373	8344.230992474546	7115.800182850077	9762.8368707373	9762.8368707373	6311.502836709089	9120.929097249369	9038.604910684742	8937.902223280009	9336.461435306013	9011.731083470562	8931.668713073248	9762.8368707373	9762.8368707373	9762.8368707373	6007.534859404381	9270.60497608937	7486.0542661312475	7923.987505685465	9229.629921966989	9165.771823423765	9762.8368707373
9661.290471240878	9661.290471240878	4507.87413672484	9661.290471240878	6872.366940595507	9661.290471240878	8559.573481128868	9661.290471240878	9661.290471240878	8344.230992474546	7115.800182850077	9661.290471240878	9661.290471240878	6311.502836709089	9120.929097249369	9038.604910684742	8937.902223280009	9336.461435306013	9011.731083470562	8931.668713073248	9661.290471240878	9661.290471240878	9661.290471240878	6007.534859404381	9270.60497608937	7486.0542661312475	7923.987505685465	9229.629921966989	9165.771823423765	9661.290471240878
9579.252070658978	9579.252070658978	4507.87413672484	9579.252070658978	6872.366940595507	9579.252070658978	8559.573481128868	9579.252070658978	9579.252070658978	8344.230992474546	7115.800182850077	9579.252070658978	9579.252070658978	6311.502836709089	9120.929097249369	9038.604910684742	8937.902223280009	9336.461435306013	9011.731083470562	8931.668713073248	9579.252070658978	9579.252070658978	9579.252070658978	6007.534859404381	9270.60497608937	7486.0542661312475	7923.987505685465	9229.629921966989	9165.771823423765	9579.252070658978
9451.814252516038	9451.814252516038	4507.87413672484	9451.814252516038	6872.366940595507	9451.814252516038	8559.573481128868	9451.814252516038	9451.814252516038	8344.230992474546	7115.800182850077	9451.814252516038	9451.814252516038	6311.502836709089	9120.929097249369	9038.604910684742	8937.902223280009	9336.461435306013	9011.731083470562	8931.668713073248	9451.814252516038	9451.814252516038	9451.814252516038	6007.534859404381	9270.60497608937	7486.0542661312475	7923.987505685465	9229.629921966989	9165.771823423765	9451.814252516038
9289.592838974684	9289.592838974684	4507.87413672484	9289.592838974684	6872.366940595507	9289.592838974684	8559.573481128868	9289.592838974684	9289.592838974684	8344.230992474546	7115.800182850077	9289.592838974684	9289.592838974684	6311.502836709089	9120.929097249369	9038.604910684742	8937.902223280009	9289.592838974684	9011.731083470562	8931.668713073248	9289.592838974684	9289.592838974684	9289.592838974684	6007.534859404381	9270.60497608937	7486.0542661312475	7923.987505685465	9229.629921966989	9165.771823423765	9289.592838974684
9246.02462700022	9246.02462700022	4507.87413672484	9246.02462700022	6872.366940595507	9246.02462700022	8559.573481128868	9246.02462700022	9246.02462700022	8344.230992474546	7115.800182850077	9246.02462700022	9246.02462700022	6311.502836709089	9120.929097249369	9038.604910684742	8937.902223280009	9246.02462700022	9011.731083470562	8931.668713073248	9246.02462700022	9246.02462700022	9246.02462700022	6007.534859404381	9246.02462700022	7486.0542661312475	7923.987505685465	9229.629921966989	9165.771823423765	9246.02462700022
9030.951292793	9030.951292793	4507.87413672484	9030.951292793	6872.366940595507	9030.951292793	8559.573481128868	9030.951292793	9030.951292793	8344.230992474546	7115.800182850077	9030.951292793	9030.951292793	6311.502836709089	9030.951292793	9030.951292793	8937.902223280009	9030.951292793	9011.731083470562	8931.668713073248	9030.951292793	9030.951292793	9030.951292793	6007.534859404381	9030.951292793	7486.0542661312475	7923.987505685465	9030.951292793	9030.951292793	9030.951292793
8567.906750944981	8567.906750944981	4507.87413672484	8567.906750944981	6872.366940595507	8567.906750944981	8559.573481128868	8567.906750944981	8567.906750944981	8344.230992474546	7115.800182850077	8567.906750944981	8567.906750944981	6311.502836709089	8567.906750944981	8567.906750944981	8567.906750944981	8567.906750944981	8567.906750944981	8567.906750944981	8567.906750944981	8567.906750944981	8567.906750944981	6007.534859404381	8567.906750944981	7486.0542661312475	7923.987505685465	8567.906750944981	8567.906750944981	8567.906750944981
8416.954159667192	8416.954159667192	4507.87413672484	8416.954159667192	6872.366940595507	8416.954159667192	8416.954159667192	8416.954159667192	8416.954159667192	8344.230992474546	7115.800182850077	8416.954159667192	8416.954159667192	6311.502836709089	8416.954159667192	8416.954159667192	8416.954159667192	8416.954159667192	8416.954159667192	8416.954159667192	8416.954159667192	8416.954159667192	8416.954159667192	6007.534859404381	8416.954159667192	7486.0542661312475	7923.987505685465	8416.954159667192	8416.954159667192	8416.954159667192
8357.91949128974	8357.91949128974	4507.87413672484	8357.91949128974	6872.366940595507	8357.91949128974	8357.91949128974	8357.91949128974	8357.91949128974	8344.230992474546	7115.800182850077	8357.91949128974	8357.91949128974	6311.502836709089	8357.91949128974	8357.91949128974	8357.91949128974	8357.91949128974	8357.91949128974	8357.91949128974	8357.91949128974	8357.91949128974	8357.91949128974	6007.534859404381	8357.91949128974	7486.0542661312475	7923.987505685465	8357.91949128974	8357.91949128974	8357.91949128974
8208.264581099782	8208.264581099782	4507.87413672484	8208.264581099782	6872.366940595507	8208.264581099782	8208.264581099782	8208.264581099782	8208.264581099782	8208.264581099782	7115.800182850077	8208.264581099782	8208.264581099782	6311.502836709089	8208.264581099782	8208.264581099782	8208.264581099782	8208.264581099782	8208.264581099782	8208.264581099782	8208.264581099782	8208.264581099782	8208.264581099782	6007.534859404381	8208.264581099782	7486.0542661312475	7923.987505685465	8208.264581099782	8208.264581099782	8208.264581099782
8063.14064346723	8063.14064346723	4507.87413672484	8063.14064346723	6872.366940595507	8063.14064346723	8063.14064346723	8063.14064346723	8063.14064346723	8063.14064346723	7115.800182850077	8063.14064346723	8063.14064346723	6311.502836709089	8063.14064346723	8063.14064346723	8063.14064346723	8063.14064346723	8063.14064346723	8063.14064346723	8063.14064346723	8063.14064346723	8063.14064346723	6007.534859404381	8063.14064346723	7486.0542661312475	7923.987505685465	8063.14064346723	8063.14064346723	8063.14064346723
7986.736517458808	7986.736517458808	4507.87413672484	7986.736517458808	6872.366940595507	7986.736517458808	7986.736517458808	7986.736517458808	7986.736517458808	7986.736517458808	7115.800182850077	7986.736517458808	7986.736517458808	6311.502836709089	7986.736517458808	7986.736517458808	7986.736517458808	7986.736517458808	7986.736517458808	7986.736517458808	7986.736517458808	7986.736517458808	7986.736517458808	6007.534859404381	7986.736517458808	7486.0542661312475	7923.987505685465	7986.736517458808	7986.736517458808	7986.736517458808
7986.736517458808	7986.736517458808	4507.87413672484	7986.736517458808	6872.366940595507	7986.736517458808	7986.736517458808	7986.736517458808	7986.736517458808	7986.736517458808	7115.800182850077	7986.736517458808	7986.736517458808	6311.502836709089	7986.736517458808	7986.736517458808	7986.736517458808	7986.736517458808	7986.736517458808	7986.736517458808	7986.736517458808	7986.736517458808	7986.736517458808	6007.534859404381	7986.736517458808	7486.0542661312475	7923.987505685465	7986.736517458808	7986.736517458808	7986.736517458808
7632.10412175422	7632.10412175422	4507.87413672484	7632.10412175422	6872.366940595507	7632.10412175422	7632.10412175422	7632.10412175422	7632.10412175422	7632.10412175422	7115.800182850077	7632.10412175422	7632.10412175422	6311.502836709089	7632.10412175422	7632.10412175422	7632.10412175422	7632.10412175422	7632.10412175422	7632.10412175422	7632.10412175422	7632.10412175422	7632.10412175422	6007.534859404381	7632.10412175422	7486.0542661312475	7632.10412175422	7632.10412175422	7632.10412175422	7632.10412175422
7632.10412175422	7632.10412175422	4507.87413672484	7632.10412175422	6872.366940595507	7632.10412175422	7632.10412175422	7632.10412175422	7632.10412175422	7632.10412175422	7115.800182850077	7632.10412175422	7632.10412175422	6311.502836709089	7632.10412175422	7632.10412175422	7632.10412175422	7632.10412175422	7632.10412175422	7632.10412175422	7632.10412175422	7632.10412175422	7632.10412175422	6007.534859404381	7632.10412175422	7486.0542661312475	7632.10412175422	7632.10412175422	7632.10412175422	7632.10412175422
7459.860967182855	7459.860967182855	4507.87413672484	7459.860967182855	6872.366940595507	7459.860967182855	7459.860967182855	7459.860967182855	7459.860967182855	7459.860967182855	7115.800182850077	7459.860967182855	7459.860967182855	6311.502836709089	7459.860967182855	7459.860967182855	7459.860967182855	7459.860967182855	7459.860967182855	7459.860967182855	7459.860967182855	7459.860967182855	7459.860967182855	6007.534859404381	7459.860967182855	7459.860967182855	7459.860967182855	7459.860967182855	7459.860967182855	7459.860967182855
7459.860967182855	7459.860967182855	4507.87413672484	7459.860967182855	6872.366940595507	7459.860967182855	7459.860967182855	7459.860967182855	7459.860967182855	7459.860967182855	7115.800182850077	7459.860967182855	7459.860967182855	6311.502836709089	7459.860967182855	7459.860967182855	7459.860967182855	7459.860967182855	7459.860967182855	7459.860967182855	7459.860967182855	7459.860967182855	7459.860967182855	6007.534859404381	7459.860967182855	7459.860967182855	7459.860967182855	7459.860967182855	7459.860967182855	7459.860967182855
7459.860967182855	7459.860967182855	4507.87413672484	7459.860967182855	6872.366940595507	7459.860967182855	7459.860967182855	7459.860967182855	7459.860967182855	7459.860967182855	7115.800182850077	7459.860967182855	7459.860967182855	6311.502836709089	7459.860967182855	7459.860967182855	7459.860967182855	7459.860967182855	7459.860967182855	7459.860967182855	7459.860967182855	7459.860967182855	7459.860967182855	6007.534859404381	7459.860967182855	7459.860967182855	7459.860967182855	7459.860967182855	7459.860967182855	7459.860967182855
7459.860967182855	7459.860967182855	4507.87413672484	7459.860967182855	6872.366940595507	7459.860967182855	7459.860967182855	7459.860967182855	7459.860967182855	7459.860967182855	7115.800182850077	7459.860967182855	7459.860967182855	6311.502836709089	7459.860967182855	7459.860967182855	7459.860967182855	7459.860967182855	7459.860967182855	7459.860967182855	7459.860967182855	7459.860967182855	7459.860967182855	6007.534859404381	7459.860967182855	7459.860967182855	7459.860967182855	7459.860967182855	7459.860967182855	7459.860967182855
7271.701911642115	7271.701911642115	4507.87413672484	7271.701911642115	6872.366940595507	7271.701911642115	7271.701911642115	7271.701911642115	7271.701911642115	7271.701911642115	7115.800182850077	7271.701911642115	7271.701911642115	6311.502836709089	7271.701911642115	7271.701911642115	7271.701911642115	7271.701911642115	7271.701911642115	7271.701911642115	7271.701911642115	7271.701911642115	7271.701911642115	6007.534859404381	7271.701911642115	7271.701911642115	7271.701911642115	7271.701911642115	7271.701911642115	7271.701911642115
7271.701911642115	7271.701911642115	4507.87413672484	7271.701911642115	6872.366940595507	7271.701911642115	7271.701911642115	7271.701911642115	7271.701911642115	7271.701911642115	7115.800182850077	7271.701911642115	7271.701911642115	6311.502836709089	7271.701911642115	7271.701911642115	7271.701911642115	7271.701911642115	7271.701911642115	7271.701911642115	7271.701911642115	7271.701911642115	7271.701911642115	6007.534859404381	7271.701911642115	7271.701911642115	7271.701911642115	7271.701911642115	7271.701911642115	7271.701911642115
7166.839400366153	7166.839400366153	4507.87413672484	7166.839400366153	6872.366940595507	7166.839400366153	7166.839400366153	7166.839400366153	7166.839400366153	7166.839400366153	7115.800182850077	7166.839400366153	7166.839400366153	6311.502836709089	7166.839400366153	7166.839400366153	7166.839400366153	7166.839400366153	7166.839400366153	7166.839400366153	7166.839400366153	7166.839400366153	7166.839400366153	6007.534859404381	7166.839400366153	7166.839400366153	7166.839400366153	7166.839400366153	7166.839400366153	7166.839400366153
6839.962352103154	6839.962352103154	4507.87413672484	6839.962352103154	6839.962352103154	6839.962352103154	6839.962352103154	6839.962352103154	6839.962352103154	6839.962352103154	6839.962352103154	6839.962352103154	6839.962352103154	6311.502836709089	6839.962352103154	6839.962352103154	6839.962352103154	6839.962352103154	6839.962352103154	6839.962352103154	6839.962352103154	6839.962352103154	6839.962352103154	6007.534859404381	6839.962352103154	6839.962352103154	6839.962352103154	6839.962352103154	6839.962352103154	6839.962352103154
6839.962352103154	6839.962352103154	4507.87413672484	6839.962352103154	6839.962352103154	6839.962352103154	6839.962352103154	6839.962352103154	6839.962352103154	6839.962352103154	6839.962352103154	6839.962352103154	6839.962352103154	6311.502836709089	6839.962352103154	6839.962352103154	6839.962352103154	6839.962352103154	6839.962352103154	6839.962352103154	6839.962352103154	6839.962352103154	6839.962352103154	6007.534859404381	6839.962352103154	6839.962352103154	6839.962352103154	6839.962352103154	6839.962352103154	6839.962352103154
6839.962352103154	6839.962352103154	4507.87413672484	6839.962352103154	6839.962352103154	6839.962352103154	6839.962352103154	6839.962352103154	6839.962352103154	6839.962352103154	6839.962352103154	6839.962352103154	6839.962352103154	6311.502836709089	6839.962352103154	6839.962352103154	6839.962352103154	6839.962352103154	6839.962352103154	6839.962352103154	6839.962352103154	6839.962352103154	6839.962352103154	6007.534859404381	6839.962352103154	6839.962352103154	6839.962352103154	6839.962352103154	6839.962352103154	6839.962352103154
6839.962352103154	6839.962352103154	4507.87413672484	6839.962352103154	6839.962352103154	6839.962352103154	6839.962352103154	6839.962352103154	6839.962352103154	6839.962352103154	6839.962352103154	6839.962352103154	6839.962352103154	6311.502836709089	6839.962352103154	6839.962352103154	6839.962352103154	6839.962352103154	6839.962352103154	6839.962352103154	6839.962352103154	6839.962352103154	6839.962352103154	6007.534859404381	6839.962352103154	6839.962352103154	6839.962352103154	6839.962352103154	6839.962352103154	6839.962352103154
6839.962352103154	6839.962352103154	4507.87413672484	6839.962352103154	6839.962352103154	6839.962352103154	6839.962352103154	6839.962352103154	6839.962352103154	6839.962352103154	6839.962352103154	6839.962352103154	6839.962352103154	6311.502836709089	6839.962352103154	6839.962352103154	6839.962352103154	6839.962352103154	6839.962352103154	6839.962352103154	6839.962352103154	6839.962352103154	6839.962352103154	6007.534859404381	6839.962352103154	6839.962352103154	6839.962352103154	6839.962352103154	6839.962352103154	6839.962352103154
6839.962352103154	6839.962352103154	4507.87413672484	6839.962352103154	6839.962352103154	6839.962352103154	6839.962352103154	6839.962352103154	6839.962352103154	6839.962352103154	6839.962352103154	6839.962352103154	6839.962352103154	6311.502836709089	6839.962352103154	6839.962352103154	6839.962352103154	6839.962352103154	6839.962352103154	6839.962352103154	6839.962352103154	6839.962352103154	6839.962352103154	6007.534859404381	6839.962352103154	6839.962352103154	6839.962352103154	6839.962352103154	6839.962352103154	6839.962352103154
6839.962352103154	6839.962352103154	4507.87413672484	6839.962352103154	6839.962352103154	6839.962352103154	6839.962352103154	6839.962352103154	6839.962352103154	6839.962352103154	6839.962352103154	6839.962352103154	6839.962352103154	6311.502836709089	6839.962352103154	6839.962352103154	6839.962352103154	6839.962352103154	6839.962352103154	6839.962352103154	6839.962352103154	6839.962352103154	6839.962352103154	6007.534859404381	6839.962352103154	6839.962352103154	6839.962352103154	6839.962352103154	6839.962352103154	6839.962352103154
6768.35062807887	6768.35062807887	4507.87413672484	6768.35062807887	6768.35062807887	6768.35062807887	6768.35062807887	6768.35062807887	6768.35062807887	6768.35062807887	6768.35062807887	6768.35062807887	6768.35062807887	6311.502836709089	6768.35062807887	6768.35062807887	6768.35062807887	6768.35062807887	6768.35062807887	6768.35062807887	6768.35062807887	6768.35062807887	6768.35062807887	6007.534859404381	6768.35062807887	6768.35062807887	6768.35062807887	6768.35062807887	6768.35062807887	6768.35062807887
6668.962483616861	6668.962483616861	4507.87413672484	6668.962483616861	6668.962483616861	6668.962483616861	6668.962483616861	6668.962483616861	6668.962483616861	6668.962483616861	6668.962483616861	6668.962483616861	6668.962483616861	6311.502836709089	6668.962483616861	6668.962483616861	6668.962483616861	6668.962483616861	6668.962483616861	6668.962483616861	6668.962483616861	6668.962483616861	6668.962483616861	6007.534859404381	6668.962483616861	6668.962483616861	6668.962483616861	6668.962483616861	6668.962483616861	6668.962483616861
6668.962483616861	6668.962483616861	4507.87413672484	6668.962483616861	6668.962483616861	6668.962483616861	6668.962483616861	6668.962483616861	6668.962483616861	6668.962483616861	6668.962483616861	6668.962483616861	6668.962483616861	6311.502836709089	6668.962483616861	6668.962483616861	6668.962483616861	6668.962483616861	6668.962483616861	6668.962483616861	6668.962483616861	6668.962483616861	6668.962483616861	6007.534859404381	6668.962483616861	6668.962483616861	6668.962483616861	6668.962483616861	6668.962483616861	6668.962483616861
6668.962483616861	6668.962483616861	4507.87413672484	6668.962483616861	6668.962483616861	6668.962483616861	6668.962483616861	6668.962483616861	6668.962483616861	6668.962483616861	6668.962483616861	6668.962483616861	6668.962483616861	6311.502836709089	6668.962483616861	6668.962483616861	6668.962483616861	6668.962483616861	6668.962483616861	6668.962483616861	6668.962483616861	6668.962483616861	6668.962483616861	6007.534859404381	6668.962483616861	6668.962483616861	6668.962483616861	6668.962483616861	6668.962483616861	6668.962483616861
6668.962483616861	6668.962483616861	4507.87413672484	6668.962483616861	6668.962483616861	6668.962483616861	6668.962483616861	6668.962483616861	6668.962483616861	6668.962483616861	6668.962483616861	6668.962483616861	6668.962483616861	6311.502836709089	6668.962483616861	6668.962483616861	6668.962483616861	6668.962483616861	6668.962483616861	6668.962483616861	6668.962483616861	6668.962483616861	6668.962483616861	6007.534859404381	6668.962483616861	6668.962483616861	6668.962483616861	6668.962483616861	6668.962483616861	6668.962483616861
6619.104846798821	6619.104846798821	4507.87413672484	6619.104846798821	6619.104846798821	6619.104846798821	6619.104846798821	6619.104846798821	6619.104846798821	6619.104846798821	6619.104846798821	6619.104846798821	6619.104846798821	6311.502836709089	6619.104846798821	6619.104846798821	6619.104846798821	6619.104846798821	6619.104846798821	6619.104846798821	6619.104846798821	6619.104846798821	6619.104846798821	6007.534859404381	6619.104846798821	6619.104846798821	6619.104846798821	6619.104846798821	6619.104846798821	6619.104846798821
6557.9100639305925	6557.9100639305925	4507.87413672484	6557.9100639305925	6557.9100639305925	6557.9100639305925	6557.9100639305925	6557.9100639305925	6557.9100639305925	6557.9100639305925	6557.9100639305925	6557.9100639305925	6557.9100639305925	6311.502836709089	6557.9100639305925	6557.9100639305925	6557.9100639305925	6557.9100639305925	6557.9100639305925	6557.9100639305925	6557.9100639305925	6557.9100639305925	6557.9100639305925	6007.534859404381	6557.9100639305925	6557.9100639305925	6557.9100639305925	6557.9100639305925	6557.9100639305925	6557.9100639305925
6557.9100639305925	6557.9100639305925	4507.87413672484	6557.9100639305925	6557.9100639305925	6557.9100639305925	6557.9100639305925	6557.9100639305925	6557.9100639305925	6557.9100639305925	6557.9100639305925	6557.9100639305925	6557.9100639305925	6311.502836709089	6557.9100639305925	6557.9100639305925	6557.9100639305925	6557.9100639305925	6557.9100639305925	6557.9100639305925	6557.9100639305925	6557.9100639305925	6557.9100639305925	6007.534859404381	6557.9100639305925	6557.9100639305925	6557.9100639305925	6557.9100639305925	6557.9100639305925	6557.9100639305925
6459.394365390128	6459.394365390128	4507.87413672484	6459.394365390128	6459.394365390128	6459.394365390128	6459.394365390128	6459.394365390128	6459.394365390128	6459.394365390128	6459.394365390128	6459.394365390128	6459.394365390128	6311.502836709089	6459.394365390128	6459.394365390128	6459.394365390128	6459.394365390128	6459.394365390128	6459.394365390128	6459.394365390128	6459.394365390128	6459.394365390128	6007.534859404381	6459.394365390128	6459.394365390128	6459.394365390128	6459.394365390128	6459.394365390128	6459.394365390128
6272.892652564592	6272.892652564592	4507.87413672484	6272.892652564592	6272.892652564592	6272.892652564592	6272.892652564592	6272.892652564592	6272.892652564592	6272.892652564592	6272.892652564592	6272.892652564592	6272.892652564592	6272.892652564592	6272.892652564592	6272.892652564592	6272.892652564592	6272.892652564592	6272.892652564592	6272.892652564592	6272.892652564592	6272.892652564592	6272.892652564592	6007.534859404381	6272.892652564592	6272.892652564592	6272.892652564592	6272.892652564592	6272.892652564592	6272.892652564592
6272.892652564592	6272.892652564592	4507.87413672484	6272.892652564592	6272.892652564592	6272.892652564592	6272.892652564592	6272.892652564592	6272.892652564592	6272.892652564592	6272.892652564592	6272.892652564592	6272.892652564592	6272.892652564592	6272.892652564592	6272.892652564592	6272.892652564592	6272.892652564592	6272.892652564592	6272.892652564592	6272.892652564592	6272.892652564592	6272.892652564592	6007.534859404381	6272.892652564592	6272.892652564592	6272.892652564592	6272.892652564592	6272.892652564592	6272.892652564592
6242.15625305274	6242.15625305274	4507.87413672484	6242.15625305274	6242.15625305274	6242.15625305274	6242.15625305274	6242.15625305274	6242.15625305274	6242.15625305274	6242.15625305274	6242.15625305274	6242.15625305274	6242.15625305274	6242.15625305274	6242.15625305274	6242.15625305274	6242.15625305274	6242.15625305274	6242.15625305274	6242.15625305274	6242.15625305274	6242.15625305274	6007.534859404381	6242.15625305274	6242.15625305274	6242.15625305274	6242.15625305274	6242.15625305274	6242.15625305274
6139.374649985914	6139.374649985914	4507.87413672484	6139.374649985914	6139.374649985914	6139.374649985914	6139.374649985914	6139.374649985914	6139.374649985914	6139.374649985914	6139.374649985914	6139.374649985914	6139.374649985914	6139.374649985914	6139.374649985914	6139.374649985914	6139.374649985914	6139.374649985914	6139.374649985914	6139.374649985914	6139.374649985914	6139.374649985914	6139.374649985914	6007.534859404381	6139.374649985914	6139.374649985914	6139.374649985914	6139.374649985914	6139.374649985914	6139.374649985914
5789.681518384542	5789.681518384542	4507.87413672484	5789.681518384542	5789.681518384542	5789.681518384542	5789.681518384542	5789.681518384542	5789.681518384542	5789.681518384542	5789.681518384542	5789.681518384542	5789.681518384542	5789.681518384542	5789.681518384542	5789.681518384542	5789.681518384542	5789.681518384542	5789.681518384542	5789.681518384542	5789.681518384542	5789.681518384542	5789.681518384542	5789.681518384542	5789.681518384542	5789.681518384542	5789.681518384542	5789.681518384542	5789.681518384542	5789.681518384542
5789.681518384542	5789.681518384542	4507.87413672484	5789.681518384542	5789.681518384542	5789.681518384542	5789.681518384542	5789.681518384542	5789.681518384542	5789.681518384542	5789.681518384542	5789.681518384542	5789.681518384542	5789.681518384542	5789.681518384542	5789.681518384542	5789.681518384542	5789.681518384542	5789.681518384542	5789.681518384542	5789.681518384542	5789.681518384542	5789.681518384542	5789.681518384542	5789.681518384542	5789.681518384542	5789.681518384542	5789.681518384542	5789.681518384542	5789.681518384542
5741.408727801015	5741.408727801015	4507.87413672484	5741.408727801015	5741.408727801015	5741.408727801015	5741.408727801015	5741.408727801015	5741.408727801015	5741.408727801015	5741.408727801015	5741.408727801015	5741.408727801015	5741.408727801015	5741.408727801015	5741.408727801015	5741.408727801015	5741.408727801015	5741.408727801015	5741.408727801015	5741.408727801015	5741.408727801015	5741.408727801015	5741.408727801015	5741.408727801015	5741.408727801015	5741.408727801015	5741.408727801015	5741.408727801015	5741.408727801015
5741.408727801015	5741.408727801015	4507.87413672484	5741.408727801015	5741.408727801015	5741.408727801015	5741.408727801015	5741.408727801015	5741.408727801015	5741.408727801015	5741.408727801015	5741.408727801015	5741.408727801015	5741.408727801015	5741.408727801015	5741.408727801015	5741.408727801015	5741.408727801015	5741.408727801015	5741.408727801015	5741.408727801015	5741.408727801015	5741.408727801015	5741.408727801015	5741.408727801015	5741.408727801015	5741.408727801015	5741.408727801015	5741.408727801015	5741.408727801015
5741.408727801015	5741.408727801015	4507.87413672484	5741.408727801015	5741.408727801015	5741.408727801015	5741.408727801015	5741.408727801015	5741.408727801015	5741.408727801015	5741.408727801015	5741.408727801015	5741.408727801015	5741.408727801015	5741.408727801015	5741.408727801015	5741.408727801015	5741.408727801015	5741.408727801015	5741.408727801015	5741.408727801015	5741.408727801015	5741.408727801015	5741.408727801015	5741.408727801015	5741.408727801015	5741.408727801015	5741.408727801015	5741.408727801015	5741.408727801015
5741.408727801015	5741.408727801015	4507.87413672484	5741.408727801015	5741.408727801015	5741.408727801015	5741.408727801015	5741.408727801015	5741.408727801015	5741.408727801015	5741.408727801015	5741.408727801015	5741.408727801015	5741.408727801015	5741.408727801015	5741.408727801015	5741.408727801015	5741.408727801015	5741.408727801015	5741.408727801015	5741.408727801015	5741.408727801015	5741.408727801015	5741.408727801015	5741.408727801015	5741.408727801015	5741.408727801015	5741.408727801015	5741.408727801015	5741.408727801015
5741.408727801015	5741.408727801015	4507.87413672484	5741.408727801015	5741.408727801015	5741.408727801015	5741.408727801015	5741.408727801015	5741.408727801015	5741.408727801015	5741.408727801015	5741.408727801015	5741.408727801015	5741.408727801015	5741.408727801015	5741.408727801015	5741.408727801015	5741.408727801015	5741.408727801015	5741.408727801015	5741.408727801015	5741.408727801015	5741.408727801015	5741.408727801015	5741.408727801015	5741.408727801015	5741.408727801015	5741.408727801015	5741.408727801015	5741.408727801015
5741.408727801015	5741.408727801015	4507.87413672484	5741.408727801015	5741.408727801015	5741.408727801015	5741.408727801015	5741.408727801015	5741.408727801015	5741.408727801015	5741.408727801015	5741.408727801015	5741.408727801015	5741.408727801015	5741.408727801015	5741.408727801015	5741.408727801015	5741.408727801015	5741.408727801015	5741.408727801015	5741.408727801015	5741.408727801015	5741.408727801015	5741.408727801015	5741.408727801015	5741.408727801015	5741.408727801015	5741.408727801015	5741.408727801015	5741.408727801015
5741.408727801015	5741.408727801015	4507.87413672484	5741.408727801015	5741.408727801015	5741.408727801015	5741.408727801015	5741.408727801015	5741.408727801015	5741.408727801015	5741.408727801015	5741.408727801015	5741.408727801015	5741.408727801015	5741.408727801015	5741.408727801015	5741.408727801015	5741.408727801015	5741.408727801015	5741.408727801015	5741.408727801015	5741.408727801015	5741.408727801015	5741.408727801015	5741.408727801015	5741.408727801015	5741.408727801015	5741.408727801015	5741.408727801015	5741.408727801015
5687.50593202608	5687.50593202608	4507.87413672484	5687.50593202608	5687.50593202608	5687.50593202608	5687.50593202608	5687.50593202608	5687.50593202608	5687.50593202608	5687.50593202608	5687.50593202608	5687.50593202608	5687.50593202608	5687.50593202608	5687.50593202608	5687.50593202608	5687.50593202608	5687.50593202608	5687.50593202608	5687.50593202608	5687.50593202608	5687.50593202608	5687.50593202608	5687.50593202608	5687.50593202608	5687.50593202608	5687.50593202608	5687.50593202608	5687.50593202608
5687.50593202608	5687.50593202608	4507.87413672484	5687.50593202608	5687.50593202608	5687.50593202608	5687.50593202608	5687.50593202608	5687.50593202608	5687.50593202608	5687.50593202608	5687.50593202608	5687.50593202608	5687.50593202608	5687.50593202608	5687.50593202608	5687.50593202608	5687.50593202608	5687.50593202608	5687.50593202608	5687.50593202608	5687.50593202608	5687.50593202608	5687.50593202608	5687.50593202608	5687.50593202608	5687.50593202608	5687.50593202608	5687.50593202608	5687.50593202608
5687.50593202608	5687.50593202608	4507.87413672484	5687.50593202608	5687.50593202608	5687.50593202608	5687.50593202608	5687.50593202608	5687.50593202608	5687.50593202608	5687.50593202608	5687.50593202608	5687.50593202608	5687.50593202608	5687.50593202608	5687.50593202608	5687.50593202608	5687.50593202608	5687.50593202608	5687.50593202608	5687.50593202608	5687.50593202608	5687.50593202608	5687.50593202608	5687.50593202608	5687.50593202608	5687.50593202608	5687.50593202608	5687.50593202608	5687.50593202608
5687.50593202608	5687.50593202608	4507.87413672484	5687.50593202608	5687.50593202608	5687.50593202608	5687.50593202608	5687.50593202608	5687.50593202608	5687.50593202608	5687.50593202608	5687.50593202608	5687.50593202608	5687.50593202608	5687.50593202608	5687.50593202608	5687.50593202608	5687.50593202608	5687.50593202608	5687.50593202608	5687.50593202608	5687.50593202608	5687.50593202608	5687.50593202608	5687.50593202608	5687.50593202608	5687.50593202608	5687.50593202608	5687.50593202608	5687.50593202608
5687.50593202608	5687.50593202608	4507.87413672484	5687.50593202608	5687.50593202608	5687.50593202608	5687.50593202608	5687.50593202608	5687.50593202608	5687.50593202608	5687.50593202608	5687.50593202608	5687.50593202608	5687.50593202608	5687.50593202608	5687.50593202608	5687.50593202608	5687.50593202608	5687.50593202608	5687.50593202608	5687.50593202608	5687.50593202608	5687.50593202608	5687.50593202608	5687.50593202608	5687.50593202608	5687.50593202608	5687.50593202608	5687.50593202608	5687.50593202608
5548.718666943736	5548.718666943736	4507.87413672484	5548.718666943736	5548.718666943736	5548.718666943736	5548.718666943736	5548.718666943736	5548.718666943736	5548.718666943736	5548.718666943736	5548.718666943736	5548.718666943736	5548.718666943736	5548.718666943736	5548.718666943736	5548.718666943736	5548.718666943736	5548.718666943736	5548.718666943736	5548.718666943736	5548.718666943736	5548.718666943736	5548.718666943736	5548.718666943736	5548.718666943736	5548.718666943736	5548.718666943736	5548.718666943736	5548.718666943736
5548.718666943736	5548.718666943736	4507.87413672484	5548.718666943736	5548.718666943736	5548.718666943736	5548.718666943736	5548.718666943736	5548.718666943736	5548.718666943736	5548.718666943736	5548.718666943736	5548.718666943736	5548.718666943736	5548.718666943736	5548.718666943736	5548.718666943736	5548.718666943736	5548.718666943736	5548.718666943736	5548.718666943736	5548.718666943736	5548.718666943736	5548.718666943736	5548.718666943736	5548.718666943736	5548.718666943736	5548.718666943736	5548.718666943736	5548.718666943736
5548.718666943736	5548.718666943736	4507.87413672484	5548.718666943736	5548.718666943736	5548.718666943736	5548.718666943736	5548.718666943736	5548.718666943736	5548.718666943736	5548.718666943736	5548.718666943736	5548.718666943736	5548.718666943736	5548.718666943736	5548.718666943736	5548.718666943736	5548.718666943736	5548.718666943736	5548.718666943736	5548.718666943736	5548.718666943736	5548.718666943736	5548.718666943736	5548.718666943736	5548.718666943736	5548.718666943736	5548.718666943736	5548.718666943736	5548.718666943736
5548.718666943736	5548.718666943736	4507.87413672484	5548.718666943736	5548.718666943736	5548.718666943736	5548.718666943736	5548.718666943736	5548.718666943736	5548.718666943736	5548.718666943736	5548.718666943736	5548.718666943736	5548.718666943736	5548.718666943736	5548.718666943736	5548.718666943736	5548.718666943736	5548.718666943736	5548.718666943736	5548.718666943736	5548.718666943736	5548.718666943736	5548.718666943736	5548.718666943736	5548.718666943736	5548.718666943736	5548.718666943736	5548.718666943736	5548.718666943736
5541.4828604782215	5541.4828604782215	4507.87413672484	5541.4828604782215	5541.4828604782215	5541.4828604782215	5541.4828604782215	5541.4828604782215	5541.4828604782215	5541.4828604782215	5541.4828604782215	5541.4828604782215	5541.4828604782215	5541.4828604782215	5541.4828604782215	5541.4828604782215	5541.4828604782215	5541.4828604782215	5541.4828604782215	5541.4828604782215	5541.4828604782215	5541.4828604782215	5541.4828604782215	5541.4828604782215	5541.4828604782215	5541.4828604782215	5541.4828604782215	5541.4828604782215	5541.4828604782215	5541.4828604782215
5468.958710944404	5468.958710944404	4507.87413672484	5468.958710944404	5468.958710944404	5468.958710944404	5468.958710944404	5468.958710944404	5468.958710944404	5468.958710944404	5468.958710944404	5468.958710944404	5468.958710944404	5468.958710944404	5468.958710944404	5468.958710944404	5468.958710944404	5468.958710944404	5468.958710944404	5468.958710944404	5468.958710944404	5468.958710944404	5468.958710944404	5468.958710944404	5468.958710944404	5468.958710944404	5468.958710944404	5468.958710944404	5468.958710944404	5468.958710944404
5468.958710944404	5468.958710944404	4507.87413672484	5468.958710944404	5468.958710944404	5468.958710944404	5468.958710944404	5468.958710944404	5468.958710944404	5468.958710944404	5468.958710944404	5468.958710944404	5468.958710944404	5468.958710944404	5468.958710944404	5468.958710944404	5468.958710944404	5468.958710944404	5468.958710944404	5468.958710944404	5468.958710944404	5468.958710944404	5468.958710944404	5468.958710944404	5468.958710944404	5468.958710944404	5468.958710944404	5468.958710944404	5468.958710944404	5468.958710944404
5468.958710944404	5468.958710944404	4507.87413672484	5468.958710944404	5468.958710944404	5468.958710944404	5468.958710944404	5468.958710944404	5468.958710944404	5468.958710944404	5468.958710944404	5468.958710944404	5468.958710944404	5468.958710944404	5468.958710944404	5468.958710944404	5468.958710944404	5468.958710944404	5468.958710944404	5468.958710944404	5468.958710944404	5468.958710944404	5468.958710944404	5468.958710944404	5468.958710944404	5468.958710944404	5468.958710944404	5468.958710944404	5468.958710944404	5468.958710944404
5404.704164556415	5404.704164556415	4507.87413672484	5404.704164556415	5404.704164556415	5404.704164556415	5404.704164556415	5404.704164556415	5404.704164556415	5404.704164556415	5404.704164556415	5404.704164556415	5404.704164556415	5404.704164556415	5404.704164556415	5404.704164556415	5404.704164556415	5404.704164556415	5404.704164556415	5404.704164556415	5404.704164556415	5404.704164556415	5404.704164556415	5404.704164556415	5404.704164556415	5404.704164556415	5404.704164556415	5404.704164556415	5404.704164556415	5404.704164556415
5351.452120209215	5351.452120209215	4507.87413672484	5351.452120209215	5351.452120209215	5351.452120209215	5351.452120209215	5351.452120209215	5351.452120209215	5351.452120209215	5351.452120209215	5351.452120209215	5351.452120209215	5351.452120209215	5351.452120209215	5351.452120209215	5351.452120209215	5351.452120209215	5351.452120209215	5351.452120209215	5351.452120209215	5351.452120209215	5351.452120209215	5351.452120209215	5351.452120209215	5351.452120209215	5351.452120209215	5351.452120209215	5351.452120209215	5351.452120209215
5242.730794713825	5242.730794713825	4507.87413672484	5242.730794713825	5242.730794713825	5242.730794713825	5242.730794713825	5242.730794713825	5242.730794713825	5242.730794713825	5242.730794713825	5242.730794713825	5242.730794713825	5242.730794713825	5242.730794713825	5242.730794713825	5242.730794713825	5242.730794713825	5242.730794713825	5242.730794713825	5242.730794713825	5242.730794713825	5242.730794713825	5242.730794713825	5242.730794713825	5242.730794713825	5242.730794713825	5242.730794713825	5242.730794713825	5242.730794713825
5242.730794713825	5242.730794713825	4507.87413672484	5242.730794713825	5242.730794713825	5242.730794713825	5242.730794713825	5242.730794713825	5242.730794713825	5242.730794713825	5242.730794713825	5242.730794713825	5242.730794713825	5242.730794713825	5242.730794713825	5242.730794713825	5242.730794713825	5242.730794713825	5242.730794713825	5242.730794713825	5242.730794713825	5242.730794713825	5242.730794713825	5242.730794713825	5242.730794713825	5242.730794713825	5242.730794713825	5242.730794713825	5242.730794713825	5242.730794713825
5234.2662729438325	5234.2662729438325	4507.87413672484	5234.2662729438325	5234.2662729438325	5234.2662729438325	5234.2662729438325	5234.2662729438325	5234.2662729438325	5234.2662729438325	5234.2662729438325	5234.2662729438325	5234.2662729438325	5234.2662729438325	5234.2662729438325	5234.2662729438325	5234.2662729438325	5234.2662729438325	5234.2662729438325	5234.2662729438325	5234.2662729438325	5234.2662729438325	5234.2662729438325	5234.2662729438325	5234.2662729438325	5234.2662729438325	5234.2662729438325	5234.2662729438325	5234.2662729438325	5234.2662729438325
5234.2662729438325	5234.2662729438325	4507.87413672484	5234.2662729438325	5234.2662729438325	5234.2662729438325	5234.2662729438325	5234.2662729438325	5234.2662729438325	5234.2662729438325	5234.2662729438325	5234.2662729438325	5234.2662729438325	5234.2662729438325	5234.2662729438325	5234.2662729438325	5234.2662729438325	5234.2662729438325	5234.2662729438325	5234.2662729438325	5234.2662729438325	5234.2662729438325	5234.2662729438325	5234.2662729438325	5234.2662729438325	5234.2662729438325	5234.2662729438325	5234.2662729438325	5234.2662729438325	5234.2662729438325
5158.103238991116	5158.103238991116	4507.87413672484	5158.103238991116	5158.103238991116	5158.103238991116	5158.103238991116	5158.103238991116	5158.103238991116	5158.103238991116	5158.103238991116	5158.103238991116	5158.103238991116	5158.103238991116	5158.103238991116	5158.103238991116	5158.103238991116	5158.103238991116	5158.103238991116	5158.103238991116	5158.103238991116	5158.103238991116	5158.103238991116	5158.103238991116	5158.103238991116	5158.103238991116	5158.103238991116	5158.103238991116	5158.103238991116	5158.103238991116
5158.103238991116	5158.103238991116	4507.87413672484	5158.103238991116	5158.103238991116	5158.103238991116	5158.103238991116	5158.103238991116	5158.103238991116	5158.103238991116	5158.103238991116	5158.103238991116	5158.103238991116	5158.103238991116	5158.103238991116	5158.103238991116	5158.103238991116	5158.103238991116	5158.103238991116	5158.103238991116	5158.103238991116	5158.103238991116	5158.103238991116	5158.103238991116	5158.103238991116	5158.103238991116	5158.103238991116	5158.103238991116	5158.103238991116	5158.103238991116
5158.103238991116	5158.103238991116	4507.87413672484	5158.103238991116	5158.103238991116	5158.103238991116	5158.103238991116	5158.103238991116	5158.103238991116	5158.103238991116	5158.103238991116	5158.103238991116	5158.103238991116	5158.103238991116	5158.103238991116	5158.103238991116	5158.103238991116	5158.103238991116	5158.103238991116	5158.103238991116	5158.103238991116	5158.103238991116	5158.103238991116	5158.103238991116	5158.103238991116	5158.103238991116	5158.103238991116	5158.103238991116	5158.103238991116	5158.103238991116
5158.103238991116	5158.103238991116	4507.87413672484	5158.103238991116	5158.103238991116	5158.103238991116	5158.103238991116	5158.103238991116	5158.103238991116	5158.103238991116	5158.103238991116	5158.103238991116	5158.103238991116	5158.103238991116	5158.103238991116	5158.103238991116	5158.103238991116	5158.103238991116	5158.103238991116	5158.103238991116	5158.103238991116	5158.103238991116	5158.103238991116	5158.103238991116	5158.103238991116	5158.103238991116	5158.103238991116	5158.103238991116	5158.103238991116	5158.103238991116
5149.84479974571	5149.84479974571	4507.87413672484	5149.84479974571	5149.84479974571	5149.84479974571	5149.84479974571	5149.84479974571	5149.84479974571	5149.84479974571	5149.84479974571	5149.84479974571	5149.84479974571	5149.84479974571	5149.84479974571	5149.84479974571	5149.84479974571	5149.84479974571	5149.84479974571	5149.84479974571	5149.84479974571	5149.84479974571	5149.84479974571	5149.84479974571	5149.84479974571	5149.84479974571	5149.84479974571	5149.84479974571	5149.84479974571	5149.84479974571
5127.762384640348	5127.762384640348	4507.87413672484	5127.762384640348	5127.762384640348	5127.762384640348	5127.762384640348	5127.762384640348	5127.762384640348	5127.762384640348	5127.762384640348	5127.762384640348	5127.762384640348	5127.762384640348	5127.762384640348	5127.762384640348	5127.762384640348	5127.762384640348	5127.762384640348	5127.762384640348	5127.762384640348	5127.762384640348	5127.762384640348	5127.762384640348	5127.762384640348	5127.762384640348	5127.762384640348	5127.762384640348	5127.762384640348	5127.762384640348
5127.762384640348	5127.762384640348	4507.87413672484	5127.762384640348	5127.762384640348	5127.762384640348	5127.762384640348	5127.762384640348	5127.762384640348	5127.762384640348	5127.762384640348	5127.762384640348	5127.762384640348	5127.762384640348	5127.762384640348	5127.762384640348	5127.762384640348	5127.762384640348	5127.762384640348	5127.762384640348	5127.762384640348	5127.762384640348	5127.762384640348	5127.762384640348	5127.762384640348	5127.762384640348	5127.762384640348	5127.762384640348	5127.762384640348	5127.762384640348
5127.762384640348	5127.762384640348	4507.87413672484	5127.762384640348	5127.762384640348	5127.762384640348	5127.762384640348	5127.762384640348	5127.762384640348	5127.762384640348	5127.762384640348	5127.762384640348	5127.762384640348	5127.762384640348	5127.762384640348	5127.762384640348	5127.762384640348	5127.762384640348	5127.762384640348	5127.762384640348	5127.762384640348	5127.762384640348	5127.762384640348	5127.762384640348	5127.762384640348	5127.762384640348	5127.762384640348	5127.762384640348	5127.762384640348	5127.762384640348
5082.691540145543	5082.691540145543	4507.87413672484	5082.691540145543	5082.691540145543	5082.691540145543	5082.691540145543	5082.691540145543	5082.691540145543	5082.691540145543	5082.691540145543	5082.691540145543	5082.691540145543	5082.691540145543	5082.691540145543	5082.691540145543	5082.691540145543	5082.691540145543	5082.691540145543	5082.691540145543	5082.691540145543	5082.691540145543	5082.691540145543	5082.691540145543	5082.691540145543	5082.691540145543	5082.691540145543	5082.691540145543	5082.691540145543	5082.691540145543
5082.691540145543	5082.691540145543	4507.87413672484	5082.691540145543	5082.691540145543	5082.691540145543	5082.691540145543	5082.691540145543	5082.691540145543	5082.691540145543	5082.691540145543	5082.691540145543	5082.691540145543	5082.691540145543	5082.691540145543	5082.691540145543	5082.691540145543	5082.691540145543	5082.691540145543	5082.691540145543	5082.691540145543	5082.691540145543	5082.691540145543	5082.691540145543	5082.691540145543	5082.691540145543	5082.691540145543	5082.691540145543	5082.691540145543	5082.691540145543
5082.691540145543	5082.691540145543	4507.87413672484	5082.691540145543	5082.691540145543	5082.691540145543	5082.691540145543	5082.691540145543	5082.691540145543	5082.691540145543	5082.691540145543	5082.691540145543	5082.691540145543	5082.691540145543	5082.691540145543	5082.691540145543	5082.691540145543	5082.691540145543	5082.691540145543	5082.691540145543	5082.691540145543	5082.691540145543	5082.691540145543	5082.691540145543	5082.691540145543	5082.691540145543	5082.691540145543	5082.691540145543	5082.691540145543	5082.691540145543
5060.234536773389	5060.234536773389	4507.87413672484	5060.234536773389	5060.234536773389	5060.234536773389	5060.234536773389	5060.234536773389	5060.234536773389	5060.234536773389	5060.234536773389	5060.234536773389	5060.234536773389	5060.234536773389	5060.234536773389	5060.234536773389	5060.234536773389	5060.234536773389	5060.234536773389	5060.234536773389	5060.234536773389	5060.234536773389	5060.234536773389	5060.234536773389	5060.234536773389	5060.234536773389	5060.234536773389	5060.234536773389	5060.234536773389	5060.234536773389
5058.3851836347585	5058.3851836347585	4507.87413672484	5058.3851836347585	5058.3851836347585	5058.3851836347585	5058.3851836347585	5058.3851836347585	5058.3851836347585	5058.3851836347585	5058.3851836347585	5058.3851836347585	5058.3851836347585	5058.3851836347585	5058.3851836347585	5058.3851836347585	5058.3851836347585	5058.3851836347585	5058.3851836347585	5058.3851836347585	5058.3851836347585	5058.3851836347585	5058.3851836347585	5058.3851836347585	5058.3851836347585	5058.3851836347585	5058.3851836347585	5058.3851836347585	5058.3851836347585	5058.3851836347585
5044.549735002016	5044.549735002016	4507.87413672484	5044.549735002016	5044.549735002016	5044.549735002016	5044.549735002016	5044.549735002016	5044.549735002016	5044.549735002016	5044.549735002016	5044.549735002016	5044.549735002016	5044.549735002016	5044.549735002016	5044.549735002016	5044.549735002016	5044.549735002016	5044.549735002016	5044.549735002016	5044.549735002016	5044.549735002016	5044.549735002016	5044.549735002016	5044.549735002016	5044.549735002016	5044.549735002016	5044.549735002016	5044.549735002016	5044.549735002016
5041.183283184953	5041.183283184953	4507.87413672484	5041.183283184953	5041.183283184953	5041.183283184953	5041.183283184953	5041.183283184953	5041.183283184953	5041.183283184953	5041.183283184953	5041.183283184953	5041.183283184953	5041.183283184953	5041.183283184953	5041.183283184953	5041.183283184953	5041.183283184953	5041.183283184953	5041.183283184953	5041.183283184953	5041.183283184953	5041.183283184953	5041.183283184953	5041.183283184953	5041.183283184953	5041.183283184953	5041.183283184953	5041.183283184953	5041.183283184953
5026.224414735491	5026.224414735491	4507.87413672484	5026.224414735491	5026.224414735491	5026.224414735491	5026.224414735491	5026.224414735491	5026.224414735491	5026.224414735491	5026.224414735491	5026.224414735491	5026.224414735491	5026.224414735491	5026.224414735491	5026.224414735491	5026.224414735491	5026.224414735491	5026.224414735491	5026.224414735491	5026.224414735491	5026.224414735491	5026.224414735491	5026.224414735491	5026.224414735491	5026.224414735491	5026.224414735491	5026.224414735491	5026.224414735491	5026.224414735491
5022.295507582179	5022.295507582179	4507.87413672484	5022.295507582179	5022.295507582179	5022.295507582179	5022.295507582179	5022.295507582179	5022.295507582179	5022.295507582179	5022.295507582179	5022.295507582179	5022.295507582179	5022.295507582179	5022.295507582179	5022.295507582179	5022.295507582179	5022.295507582179	5022.295507582179	5022.295507582179	5022.295507582179	5022.295507582179	5022.295507582179	5022.295507582179	5022.295507582179	5022.295507582179	5022.295507582179	5022.295507582179	5022.295507582179	5022.295507582179
5022.295507582179	5022.295507582179	4507.87413672484	5022.295507582179	5022.295507582179	5022.295507582179	5022.295507582179	5022.295507582179	5022.295507582179	5022.295507582179	5022.295507582179	5022.295507582179	5022.295507582179	5022.295507582179	5022.295507582179	5022.295507582179	5022.295507582179	5022.295507582179	5022.295507582179	5022.295507582179	5022.295507582179	5022.295507582179	5022.295507582179	5022.295507582179	5022.295507582179	5022.295507582179	5022.295507582179	5022.295507582179	5022.295507582179	5022.295507582179
5006.244377714161	5006.244377714161	4507.87413672484	5006.244377714161	5006.244377714161	5006.244377714161	5006.244377714161	5006.244377714161	5006.244377714161	5006.244377714161	5006.244377714161	5006.244377714161	5006.244377714161	5006.244377714161	5006.244377714161	5006.244377714161	5006.244377714161	5006.244377714161	5006.244377714161	5006.244377714161	5006.244377714161	5006.244377714161	5006.244377714161	5006.244377714161	5006.244377714161	5006.244377714161	5006.244377714161	5006.244377714161	5006.244377714161	5006.244377714161
5006.244377714161	5006.244377714161	4507.87413672484	5006.244377714161	5006.244377714161	5006.244377714161	5006.244377714161	5006.244377714161	5006.244377714161	5006.244377714161	5006.244377714161	5006.244377714161	5006.244377714161	5006.244377714161	5006.244377714161	5006.244377714161	5006.244377714161	5006.244377714161	5006.244377714161	5006.244377714161	5006.244377714161	5006.244377714161	5006.244377714161	5006.244377714161	5006.244377714161	5006.244377714161	5006.244377714161	5006.244377714161	5006.244377714161	5006.244377714161
5006.244377714161	5006.244377714161	4507.87413672484	5006.244377714161	5006.244377714161	5006.244377714161	5006.244377714161	5006.244377714161	5006.244377714161	5006.244377714161	5006.244377714161	5006.244377714161	5006.244377714161	5006.244377714161	5006.244377714161	5006.244377714161	5006.244377714161	5006.244377714161	5006.244377714161	5006.244377714161	5006.244377714161	5006.244377714161	5006.244377714161	5006.244377714161	5006.244377714161	5006.244377714161	5006.244377714161	5006.244377714161	5006.244377714161	5006.244377714161
4997.084802968551	4997.084802968551	4507.87413672484	4997.084802968551	4997.084802968551	4997.084802968551	4997.084802968551	4997.084802968551	4997.084802968551	4997.084802968551	4997.084802968551	4997.084802968551	4997.084802968551	4997.084802968551	4997.084802968551	4997.084802968551	4997.084802968551	4997.084802968551	4997.084802968551	4997.084802968551	4997.084802968551	4997.084802968551	4997.084802968551	4997.084802968551	4997.084802968551	4997.084802968551	4997.084802968551	4997.084802968551	4997.084802968551	4997.084802968551
4997.084802968551	4997.084802968551	4507.87413672484	4997.084802968551	4997.084802968551	4997.084802968551	4997.084802968551	4997.084802968551	4997.084802968551	4997.084802968551	4997.084802968551	4997.084802968551	4997.084802968551	4997.084802968551	4997.084802968551	4997.084802968551	4997.084802968551	4997.084802968551	4997.084802968551	4997.084802968551	4997.084802968551	4997.084802968551	4997.084802968551	4997.084802968551	4997.084802968551	4997.084802968551	4997.084802968551	4997.084802968551	4997.084802968551	4997.084802968551
4997.084802968551	4997.084802968551	4507.87413672484	4997.084802968551	4997.084802968551	4997.084802968551	4997.084802968551	4997.084802968551	4997.084802968551	4997.084802968551	4997.084802968551	4997.084802968551	4997.084802968551	4997.084802968551	4997.084802968551	4997.084802968551	4997.084802968551	4997.084802968551	4997.084802968551	4997.084802968551	4997.084802968551	4997.084802968551	4997.084802968551	4997.084802968551	4997.084802968551	4997.084802968551	4997.084802968551	4997.084802968551	4997.084802968551	4997.084802968551
4997.084802968551	4997.084802968551	4507.87413672484	4997.084802968551	4997.084802968551	4997.084802968551	4997.084802968551	4997.084802968551	4997.084802968551	4997.084802968551	4997.084802968551	4997.084802968551	4997.084802968551	4997.084802968551	4997.084802968551	4997.084802968551	4997.084802968551	4997.084802968551	4997.084802968551	4997.084802968551	4997.084802968551	4997.084802968551	4997.084802968551	4997.084802968551	4997.084802968551	4997.084802968551	4997.084802968551	4997.084802968551	4997.084802968551	4997.084802968551
4997.084802968551	4997.084802968551	4507.87413672484	4997.084802968551	4997.084802968551	4997.084802968551	4997.084802968551	4997.084802968551	4997.084802968551	4997.084802968551	4997.084802968551	4997.084802968551	4997.084802968551	4997.084802968551	4997.084802968551	4997.084802968551	4997.084802968551	4997.084802968551	4997.084802968551	4997.084802968551	4997.084802968551	4997.084802968551	4997.084802968551	4997.084802968551	4997.084802968551	4997.084802968551	4997.084802968551	4997.084802968551	4997.084802968551	4997.084802968551
4997.084802968551	4997.084802968551	4507.87413672484	4997.084802968551	4997.084802968551	4997.084802968551	4997.084802968551	4997.084802968551	4997.084802968551	4997.084802968551	4997.084802968551	4997.084802968551	4997.084802968551	4997.084802968551	4997.084802968551	4997.084802968551	4997.084802968551	4997.084802968551	4997.084802968551	4997.084802968551	4997.084802968551	4997.084802968551	4997.084802968551	4997.084802968551	4997.084802968551	4997.084802968551	4997.084802968551	4997.084802968551	4997.084802968551	4997.084802968551
4997.084802968551	4997.084802968551	4507.87413672484	4997.084802968551	4997.084802968551	4997.084802968551	4997.084802968551	4997.084802968551	4997.084802968551	4997.084802968551	4997.084802968551	4997.084802968551	4997.084802968551	4997.084802968551	4997.084802968551	4997.084802968551	4997.084802968551	4997.084802968551	4997.084802968551	4997.084802968551	4997.084802968551	4997.084802968551	4997.084802968551	4997.084802968551	4997.084802968551	4997.084802968551	4997.084802968551	4997.084802968551	4997.084802968551	4997.084802968551
4995.799641070018	4995.799641070018	4507.87413672484	4995.799641070018	4995.799641070018	4995.799641070018	4995.799641070018	4995.799641070018	4995.799641070018	4995.799641070018	4995.799641070018	4995.799641070018	4995.799641070018	4995.799641070018	4995.799641070018	4995.799641070018	4995.799641070018	4995.799641070018	4995.799641070018	4995.799641070018	4995.799641070018	4995.799641070018	4995.799641070018	4995.799641070018	4995.799641070018	4995.799641070018	4995.799641070018	4995.799641070018	4995.799641070018	4995.799641070018
4995.788456705919	4995.788456705919	4507.87413672484	4995.788456705919	4995.788456705919	4995.788456705919	4995.788456705919	4995.788456705919	4995.788456705919	4995.788456705919	4995.788456705919	4995.788456705919	4995.788456705919	4995.788456705919	4995.788456705919	4995.788456705919	4995.788456705919	4995.788456705919	4995.788456705919	4995.788456705919	4995.788456705919	4995.788456705919	4995.788456705919	4995.788456705919	4995.788456705919	4995.788456705919	4995.788456705919	4995.788456705919	4995.788456705919	4995.788456705919
4987.709886364103	4987.709886364103	4507.87413672484	4987.709886364103	4987.709886364103	4987.709886364103	4987.709886364103	4987.709886364103	4987.709886364103	4987.709886364103	4987.709886364103	4987.709886364103	4987.709886364103	4987.709886364103	4987.709886364103	4987.709886364103	4987.709886364103	4987.709886364103	4987.709886364103	4987.709886364103	4987.709886364103	4987.709886364103	4987.709886364103	4987.709886364103	4987.709886364103	4987.709886364103	4987.709886364103	4987.709886364103	4987.709886364103	4987.709886364103
4984.775993978495	4984.775993978495	4507.87413672484	4984.775993978495	4984.775993978495	4984.775993978495	4984.775993978495	4984.775993978495	4984.775993978495	4984.775993978495	4984.775993978495	4984.775993978495	4984.775993978495	4984.775993978495	4984.775993978495	4984.775993978495	4984.775993978495	4984.775993978495	4984.775993978495	4984.775993978495	4984.775993978495	4984.775993978495	4984.775993978495	4984.775993978495	4984.775993978495	4984.775993978495	4984.775993978495	4984.775993978495	4984.775993978495	4984.775993978495
4984.775993978495	4984.775993978495	4507.87413672484	4984.775993978495	4984.775993978495	4984.775993978495	4984.775993978495	4984.775993978495	4984.775993978495	4984.775993978495	4984.775993978495	4984.775993978495	4984.775993978495	4984.775993978495	4984.775993978495	4984.775993978495	4984.775993978495	4984.775993978495	4984.775993978495	4984.775993978495	4984.775993978495	4984.775993978495	4984.775993978495	4984.775993978495	4984.775993978495	4984.775993978495	4984.775993978495	4984.775993978495	4984.775993978495	4984.775993978495
4984.775993978495	4984.775993978495	4507.87413672484	4984.775993978495	4984.775993978495	4984.775993978495	4984.775993978495	4984.775993978495	4984.775993978495	4984.775993978495	4984.775993978495	4984.775993978495	4984.775993978495	4984.775993978495	4984.775993978495	4984.775993978495	4984.775993978495	4984.775993978495	4984.775993978495	4984.775993978495	4984.775993978495	4984.775993978495	4984.775993978495	4984.775993978495	4984.775993978495	4984.775993978495	4984.775993978495	4984.775993978495	4984.775993978495	4984.775993978495
4979.336198307719	4979.336198307719	4507.87413672484	4979.336198307719	4979.336198307719	4979.336198307719	4979.336198307719	4979.336198307719	4979.336198307719	4979.336198307719	4979.336198307719	4979.336198307719	4979.336198307719	4979.336198307719	4979.336198307719	4979.336198307719	4979.336198307719	4979.336198307719	4979.336198307719	4979.336198307719	4979.336198307719	4979.336198307719	4979.336198307719	4979.336198307719	4979.336198307719	4979.336198307719	4979.336198307719	4979.336198307719	4979.336198307719	4979.336198307719
4979.336198307719	4979.336198307719	4507.87413672484	4979.336198307719	4979.336198307719	4979.336198307719	4979.336198307719	4979.336198307719	4979.336198307719	4979.336198307719	4979.336198307719	4979.336198307719	4979.336198307719	4979.336198307719	4979.336198307719	4979.336198307719	4979.336198307719	4979.336198307719	4979.336198307719	4979.336198307719	4979.336198307719	4979.336198307719	4979.336198307719	4979.336198307719	4979.336198307719	4979.336198307719	4979.336198307719	4979.336198307719	4979.336198307719	4979.336198307719
4979.336198307719	4979.336198307719	4507.87413672484	4979.336198307719	4979.336198307719	4979.336198307719	4979.336198307719	4979.336198307719	4979.336198307719	4979.336198307719	4979.336198307719	4979.336198307719	4979.336198307719	4979.336198307719	4979.336198307719	4979.336198307719	4979.336198307719	4979.336198307719	4979.336198307719	4979.336198307719	4979.336198307719	4979.336198307719	4979.336198307719	4979.336198307719	4979.336198307719	4979.336198307719	4979.336198307719	4979.336198307719	4979.336198307719	4979.336198307719
4975.532242139207	4975.532242139207	4507.87413672484	4975.532242139207	4975.532242139207	4975.532242139207	4975.532242139207	4975.532242139207	4975.532242139207	4975.532242139207	4975.532242139207	4975.532242139207	4975.532242139207	4975.532242139207	4975.532242139207	4975.532242139207	4975.532242139207	4975.532242139207	4975.532242139207	4975.532242139207	4975.532242139207	4975.532242139207	4975.532242139207	4975.532242139207	4975.532242139207	4975.532242139207	4975.532242139207	4975.532242139207	4975.532242139207	4975.532242139207
4974.1061452436925	4974.1061452436925	4507.87413672484	4974.1061452436925	4974.1061452436925	4974.1061452436925	4974.1061452436925	4974.1061452436925	4974.1061452436925	4974.1061452436925	4974.1061452436925	4974.1061452436925	4974.1061452436925	4974.1061452436925	4974.1061452436925	4974.1061452436925	4974.1061452436925	4974.1061452436925	4974.1061452436925	4974.1061452436925	4974.1061452436925	4974.1061452436925	4974.1061452436925	4974.1061452436925	4974.1061452436925	4974.1061452436925	4974.1061452436925	4974.1061452436925	4974.1061452436925	4974.1061452436925
4974.1061452436925	4974.1061452436925	4507.87413672484	4974.1061452436925	4974.1061452436925	4974.1061452436925	4974.1061452436925	4974.1061452436925	4974.1061452436925	4974.1061452436925	4974.1061452436925	4974.1061452436925	4974.1061452436925	4974.1061452436925	4974.1061452436925	4974.1061452436925	4974.1061452436925	4974.1061452436925	4974.1061452436925	4974.1061452436925	4974.1061452436925	4974.1061452436925	4974.1061452436925	4974.1061452436925	4974.1061452436925	4974.1061452436925	4974.1061452436925	4974.1061452436925	4974.1061452436925	4974.1061452436925
4971.643840095709	4971.643840095709	4507.87413672484	4971.643840095709	4971.643840095709	4971.643840095709	4971.643840095709	4971.643840095709	4971.643840095709	4971.643840095709	4971.643840095709	4971.643840095709	4971.643840095709	4971.643840095709	4971.643840095709	4971.643840095709	4971.643840095709	4971.643840095709	4971.643840095709	4971.643840095709	4971.643840095709	4971.643840095709	4971.643840095709	4971.643840095709	4971.643840095709	4971.643840095709	4971.643840095709	4971.643840095709	4971.643840095709	4971.643840095709
4971.643840095709	4971.643840095709	4507.87413672484	4971.643840095709	4971.643840095709	4971.643840095709	4971.643840095709	4971.643840095709	4971.643840095709	4971.643840095709	4971.643840095709	4971.643840095709	4971.643840095709	4971.643840095709	4971.643840095709	4971.643840095709	4971.643840095709	4971.643840095709	4971.643840095709	4971.643840095709	4971.643840095709	4971.643840095709	4971.643840095709	4971.643840095709	4971.643840095709	4971.643840095709	4971.643840095709	4971.643840095709	4971.643840095709	4971.643840095709
4971.643840095709	4971.643840095709	4507.87413672484	4971.643840095709	4971.643840095709	4971.643840095709	4971.643840095709	4971.643840095709	4971.643840095709	4971.643840095709	4971.643840095709	4971.643840095709	4971.643840095709	4971.643840095709	4971.643840095709	4971.643840095709	4971.643840095709	4971.643840095709	4971.643840095709	4971.643840095709	4971.643840095709	4971.643840095709	4971.643840095709	4971.643840095709	4971.643840095709	4971.643840095709	4971.643840095709	4971.643840095709	4971.643840095709	4971.643840095709
4971.643840095709	4971.643840095709	4507.87413672484	4971.643840095709	4971.643840095709	4971.643840095709	4971.643840095709	4971.643840095709	4971.643840095709	4971.643840095709	4971.643840095709	4971.643840095709	4971.643840095709	4971.643840095709	4971.643840095709	4971.643840095709	4971.643840095709	4971.643840095709	4971.643840095709	4971.643840095709	4971.643840095709	4971.643840095709	4971.643840095709	4971.643840095709	4971.643840095709	4971.643840095709	4971.643840095709	4971.643840095709	4971.643840095709	4971.643840095709
4971.049569869661	4971.049569869661	4507.87413672484	4971.049569869661	4971.049569869661	4971.049569869661	4971.049569869661	4971.049569869661	4971.049569869661	4971.049569869661	4971.049569869661	4971.049569869661	4971.049569869661	4971.049569869661	4971.049569869661	4971.049569869661	4971.049569869661	4971.049569869661	4971.049569869661	4971.049569869661	4971.049569869661	4971.049569869661	4971.049569869661	4971.049569869661	4971.049569869661	4971.049569869661	4971.049569869661	4971.049569869661	4971.049569869661	4971.049569869661
4971.020118999545	4971.020118999545	4507.87413672484	4971.020118999545	4971.020118999545	4971.020118999545	4971.020118999545	4971.020118999545	4971.020118999545	4971.020118999545	4971.020118999545	4971.020118999545	4971.020118999545	4971.020118999545	4971.020118999545	4971.020118999545	4971.020118999545	4971.020118999545	4971.020118999545	4971.020118999545	4971.020118999545	4971.020118999545	4971.020118999545	4971.020118999545	4971.020118999545	4971.020118999545	4971.020118999545	4971.020118999545	4971.020118999545	4971.020118999545
4969.663654582826	4969.663654582826	4507.87413672484	4969.663654582826	4969.663654582826	4969.663654582826	4969.663654582826	4969.663654582826	4969.663654582826	4969.663654582826	4969.663654582826	4969.663654582826	4969.663654582826	4969.663654582826	4969.663654582826	4969.663654582826	4969.663654582826	4969.663654582826	4969.663654582826	4969.663654582826	4969.663654582826	4969.663654582826	4969.663654582826	4969.663654582826	4969.663654582826	4969.663654582826	4969.663654582826	4969.663654582826	4969.663654582826	4969.663654582826
4968.54023944037	4968.54023944037	4507.87413672484	4968.54023944037	4968.54023944037	4968.54023944037	4968.54023944037	4968.54023944037	4968.54023944037	4968.54023944037	4968.54023944037	4968.54023944037	4968.54023944037	4968.54023944037	4968.54023944037	4968.54023944037	4968.54023944037	4968.54023944037	4968.54023944037	4968.54023944037	4968.54023944037	4968.54023944037	4968.54023944037	4968.54023944037	4968.54023944037	4968.54023944037	4968.54023944037	4968.54023944037	4968.54023944037	4968.54023944037
4967.845199440571	4967.845199440571	4507.87413672484	4967.845199440571	4967.845199440571	4967.845199440571	4967.845199440571	4967.845199440571	4967.845199440571	4967.845199440571	4967.845199440571	4967.845199440571	4967.845199440571	4967.845199440571	4967.845199440571	4967.845199440571	4967.845199440571	4967.845199440571	4967.845199440571	4967.845199440571	4967.845199440571	4967.845199440571	4967.845199440571	4967.845199440571	4967.845199440571	4967.845199440571	4967.845199440571	4967.845199440571	4967.845199440571	4967.845199440571
4967.845199440571	4967.845199440571	4507.87413672484	4967.845199440571	4967.845199440571	4967.845199440571	4967.845199440571	4967.845199440571	4967.845199440571	4967.845199440571	4967.845199440571	4967.845199440571	4967.845199440571	4967.845199440571	4967.845199440571	4967.845199440571	4967.845199440571	4967.845199440571	4967.845199440571	4967.845199440571	4967.845199440571	4967.845199440571	4967.845199440571	4967.845199440571	4967.845199440571	4967.845199440571	4967.845199440571	4967.845199440571	4967.845199440571	4967.845199440571
4967.462807512244	4967.462807512244	4507.87413672484	4967.462807512244	4967.462807512244	4967.462807512244	4967.462807512244	4967.462807512244	4967.462807512244	4967.462807512244	4967.462807512244	4967.462807512244	4967.462807512244	4967.462807512244	4967.462807512244	4967.462807512244	4967.462807512244	4967.462807512244	4967.462807512244	4967.462807512244	4967.462807512244	4967.462807512244	4967.462807512244	4967.462807512244	4967.462807512244	4967.462807512244	4967.462807512244	4967.462807512244	4967.462807512244	4967.462807512244
4967.462807512244	4967.462807512244	4507.87413672484	4967.462807512244	4967.462807512244	4967.462807512244	4967.462807512244	4967.462807512244	4967.462807512244	4967.462807512244	4967.462807512244	4967.462807512244	4967.462807512244	4967.462807512244	4967.462807512244	4967.462807512244	4967.462807512244	4967.462807512244	4967.462807512244	4967.462807512244	4967.462807512244	4967.462807512244	4967.462807512244	4967.462807512244	4967.462807512244	4967.462807512244	4967.462807512244	4967.462807512244	4967.462807512244	4967.462807512244
4967.025989129383	4967.025989129383	4507.87413672484	4967.025989129383	4967.025989129383	4967.025989129383	4967.025989129383	4967.025989129383	4967.025989129383	4967.025989129383	4967.025989129383	4967.025989129383	4967.025989129383	4967.025989129383	4967.025989129383	4967.025989129383	4967.025989129383	4967.025989129383	4967.025989129383	4967.025989129383	4967.025989129383	4967.025989129383	4967.025989129383	4967.025989129383	4967.025989129383	4967.025989129383	4967.025989129383	4967.025989129383	4967.025989129383	4967.025989129383
4966.818937810028	4966.818937810028	4507.87413672484	4966.818937810028	4966.818937810028	4966.818937810028	4966.818937810028	4966.818937810028	4966.818937810028	4966.818937810028	4966.818937810028	4966.818937810028	4966.818937810028	4966.818937810028	4966.818937810028	4966.818937810028	4966.818937810028	4966.818937810028	4966.818937810028	4966.818937810028	4966.818937810028	4966.818937810028	4966.818937810028	4966.818937810028	4966.818937810028	4966.818937810028	4966.818937810028	4966.818937810028	4966.818937810028	4966.818937810028
4966.818937810028	4966.818937810028	4507.87413672484	4966.818937810028	4966.818937810028	4966.818937810028	4966.818937810028	4966.818937810028	4966.818937810028	4966.818937810028	4966.818937810028	4966.818937810028	4966.818937810028	4966.818937810028	4966.818937810028	4966.818937810028	4966.818937810028	4966.818937810028	4966.818937810028	4966.818937810028	4966.818937810028	4966.818937810028	4966.818937810028	4966.818937810028	4966.818937810028	4966.818937810028	4966.818937810028	4966.818937810028	4966.818937810028	4966.818937810028
4966.758663201879	4966.758663201879	4507.87413672484	4966.758663201879	4966.758663201879	4966.758663201879	4966.758663201879	4966.758663201879	4966.758663201879	4966.758663201879	4966.758663201879	4966.758663201879	4966.758663201879	4966.758663201879	4966.758663201879	4966.758663201879	4966.758663201879	4966.758663201879	4966.758663201879	4966.758663201879	4966.758663201879	4966.758663201879	4966.758663201879	4966.758663201879	4966.758663201879	4966.758663201879	4966.758663201879	4966.758663201879	4966.758663201879	4966.758663201879
4966.652831364005	4966.652831364005	4507.87413672484	4966.652831364005	4966.652831364005	4966.652831364005	4966.652831364005	4966.652831364005	4966.652831364005	4966.652831364005	4966.652831364005	4966.652831364005	4966.652831364005	4966.652831364005	4966.652831364005	4966.652831364005	4966.652831364005	4966.652831364005	4966.652831364005	4966.652831364005	4966.652831364005	4966.652831364005	4966.652831364005	4966.652831364005	4966.652831364005	4966.652831364005	4966.652831364005	4966.652831364005	4966.652831364005	4966.652831364005
4965.73581141102	4965.73581141102	4507.87413672484	4965.73581141102	4965.73581141102	4965.73581141102	4965.73581141102	4965.73581141102	4965.73581141102	4965.73581141102	4965.73581141102	4965.73581141102	4965.73581141102	4965.73581141102	4965.73581141102	4965.73581141102	4965.73581141102	4965.73581141102	4965.73581141102	4965.73581141102	4965.73581141102	4965.73581141102	4965.73581141102	4965.73581141102	4965.73581141102	4965.73581141102	4965.73581141102	4965.73581141102	4965.73581141102	4965.73581141102
4965.73581141102	4965.73581141102	4507.87413672484	4965.73581141102	4965.73581141102	4965.73581141102	4965.73581141102	4965.73581141102	4965.73581141102	4965.73581141102	4965.73581141102	4965.73581141102	4965.73581141102	4965.73581141102	4965.73581141102	4965.73581141102	4965.73581141102	4965.73581141102	4965.73581141102	4965.73581141102	4965.73581141102	4965.73581141102	4965.73581141102	4965.73581141102	4965.73581141102	4965.73581141102	4965.73581141102	4965.73581141102	4965.73581141102	4965.73581141102
4965.607413408268	4965.607413408268	4507.87413672484	4965.607413408268	4965.607413408268	4965.607413408268	4965.607413408268	4965.607413408268	4965.607413408268	4965.607413408268	4965.607413408268	4965.607413408268	4965.607413408268	4965.607413408268	4965.607413408268	4965.607413408268	4965.607413408268	4965.607413408268	4965.607413408268	4965.607413408268	4965.607413408268	4965.607413408268	4965.607413408268	4965.607413408268	4965.607413408268	4965.607413408268	4965.607413408268	4965.607413408268	4965.607413408268	4965.607413408268
4965.607413408268	4965.607413408268	4507.87413672484	4965.607413408268	4965.607413408268	4965.607413408268	4965.607413408268	4965.607413408268	4965.607413408268	4965.607413408268	4965.607413408268	4965.607413408268	4965.607413408268	4965.607413408268	4965.607413408268	4965.607413408268	4965.607413408268	4965.607413408268	4965.607413408268	4965.607413408268	4965.607413408268	4965.607413408268	4965.607413408268	4965.607413408268	4965.607413408268	4965.607413408268	4965.607413408268	4965.607413408268	4965.607413408268	4965.607413408268
4965.607413408268	4965.607413408268	4507.87413672484	4965.607413408268	4965.607413408268	4965.607413408268	4965.607413408268	4965.607413408268	4965.607413408268	4965.607413408268	4965.607413408268	4965.607413408268	4965.607413408268	4965.607413408268	4965.607413408268	4965.607413408268	4965.607413408268	4965.607413408268	4965.607413408268	4965.607413408268	4965.607413408268	4965.607413408268	4965.607413408268	4965.607413408268	4965.607413408268	4965.607413408268	4965.607413408268	4965.607413408268	4965.607413408268	4965.607413408268
4965.48377294141	4965.48377294141	4507.87413672484	4965.48377294141	4965.48377294141	4965.48377294141	4965.48377294141	4965.48377294141	4965.48377294141	4965.48377294141	4965.48377294141	4965.48377294141	4965.48377294141	4965.48377294141	4965.48377294141	4965.48377294141	4965.48377294141	4965.48377294141	4965.48377294141	4965.48377294141	4965.48377294141	4965.48377294141	4965.48377294141	4965.48377294141	4965.48377294141	4965.48377294141	4965.48377294141	4965.48377294141	4965.48377294141	4965.48377294141
4965.48377294141	4965.48377294141	4507.87413672484	4965.48377294141	4965.48377294141	4965.48377294141	4965.48377294141	4965.48377294141	4965.48377294141	4965.48377294141	4965.48377294141	4965.48377294141	4965.48377294141	4965.48377294141	4965.48377294141	4965.48377294141	4965.48377294141	4965.48377294141	4965.48377294141	4965.48377294141	4965.48377294141	4965.48377294141	4965.48377294141	4965.48377294141	4965.48377294141	4965.48377294141	4965.48377294141	4965.48377294141	4965.48377294141	4965.48377294141
4965.48377294141	4965.48377294141	4507.87413672484	4965.48377294141	4965.48377294141	4965.48377294141	4965.48377294141	4965.48377294141	4965.48377294141	4965.48377294141	4965.48377294141	4965.48377294141	4965.48377294141	4965.48377294141	4965.48377294141	4965.48377294141	4965.48377294141	4965.48377294141	4965.48377294141	4965.48377294141	4965.48377294141	4965.48377294141	4965.48377294141	4965.48377294141	4965.48377294141	4965.48377294141	4965.48377294141	4965.48377294141	4965.48377294141	4965.48377294141
4965.205949459331	4965.205949459331	4507.87413672484	4965.205949459331	4965.205949459331	4965.205949459331	4965.205949459331	4965.205949459331	4965.205949459331	4965.205949459331	4965.205949459331	4965.205949459331	4965.205949459331	4965.205949459331	4965.205949459331	4965.205949459331	4965.205949459331	4965.205949459331	4965.205949459331	4965.205949459331	4965.205949459331	4965.205949459331	4965.205949459331	4965.205949459331	4965.205949459331	4965.205949459331	4965.205949459331	4965.205949459331	4965.205949459331	4965.205949459331
4965.205949459331	4965.205949459331	4507.87413672484	4965.205949459331	4965.205949459331	4965.205949459331	4965.205949459331	4965.205949459331	4965.205949459331	4965.205949459331	4965.205949459331	4965.205949459331	4965.205949459331	4965.205949459331	4965.205949459331	4965.205949459331	4965.205949459331	4965.205949459331	4965.205949459331	4965.205949459331	4965.205949459331	4965.205949459331	4965.205949459331	4965.205949459331	4965.205949459331	4965.205949459331	4965.205949459331	4965.205949459331	4965.205949459331	4965.205949459331
4965.049322634364	4965.049322634364	4507.87413672484	4965.049322634364	4965.049322634364	4965.049322634364	4965.049322634364	4965.049322634364	4965.049322634364	4965.049322634364	4965.049322634364	4965.049322634364	4965.049322634364	4965.049322634364	4965.049322634364	4965.049322634364	4965.049322634364	4965.049322634364	4965.049322634364	4965.049322634364	4965.049322634364	4965.049322634364	4965.049322634364	4965.049322634364	4965.049322634364	4965.049322634364	4965.049322634364	4965.049322634364	4965.049322634364	4965.049322634364
4965.049322634364	4965.049322634364	4507.87413672484	4965.049322634364	4965.049322634364	4965.049322634364	4965.049322634364	4965.049322634364	4965.049322634364	4965.049322634364	4965.049322634364	4965.049322634364	4965.049322634364	4965.049322634364	4965.049322634364	4965.049322634364	4965.049322634364	4965.049322634364	4965.049322634364	4965.049322634364	4965.049322634364	4965.049322634364	4965.049322634364	4965.049322634364	4965.049322634364	4965.049322634364	4965.049322634364	4965.049322634364	4965.049322634364	4965.049322634364
4965.049322634364	4965.049322634364	4507.87413672484	4965.049322634364	4965.049322634364	4965.049322634364	4965.049322634364	4965.049322634364	4965.049322634364	4965.049322634364	4965.049322634364	4965.049322634364	4965.049322634364	4965.049322634364	4965.049322634364	4965.049322634364	4965.049322634364	4965.049322634364	4965.049322634364	4965.049322634364	4965.049322634364	4965.049322634364	4965.049322634364	4965.049322634364	4965.049322634364	4965.049322634364	4965.049322634364	4965.049322634364	4965.049322634364	4965.049322634364
4964.955938234609	4964.955938234609	4507.87413672484	4964.955938234609	4964.955938234609	4964.955938234609	4964.955938234609	4964.955938234609	4964.955938234609	4964.955938234609	4964.955938234609	4964.955938234609	4964.955938234609	4964.955938234609	4964.955938234609	4964.955938234609	4964.955938234609	4964.955938234609	4964.955938234609	4964.955938234609	4964.955938234609	4964.955938234609	4964.955938234609	4964.955938234609	4964.955938234609	4964.955938234609	4964.955938234609	4964.955938234609	4964.955938234609	4964.955938234609
4964.955938234609	4964.955938234609	4507.87413672484	4964.955938234609	4964.955938234609	4964.955938234609	4964.955938234609	4964.955938234609	4964.955938234609	4964.955938234609	4964.955938234609	4964.955938234609	4964.955938234609	4964.955938234609	4964.955938234609	4964.955938234609	4964.955938234609	4964.955938234609	4964.955938234609	4964.955938234609	4964.955938234609	4964.955938234609	4964.955938234609	4964.955938234609	4964.955938234609	4964.955938234609	4964.955938234609	4964.955938234609	4964.955938234609	4964.955938234609
4964.955938234609	4964.955938234609	4507.87413672484	4964.955938234609	4964.955938234609	4964.955938234609	4964.955938234609	4964.955938234609	4964.955938234609	4964.955938234609	4964.955938234609	4964.955938234609	4964.955938234609	4964.955938234609	4964.955938234609	4964.955938234609	4964.955938234609	4964.955938234609	4964.955938234609	4964.955938234609	4964.955938234609	4964.955938234609	4964.955938234609	4964.955938234609	4964.955938234609	4964.955938234609	4964.955938234609	4964.955938234609	4964.955938234609	4964.955938234609
4964.931464063902	4964.931464063902	4507.87413672484	4964.931464063902	4964.931464063902	4964.931464063902	4964.931464063902	4964.931464063902	4964.931464063902	4964.931464063902	4964.931464063902	4964.931464063902	4964.931464063902	4964.931464063902	4964.931464063902	4964.931464063902	4964.931464063902	4964.931464063902	4964.931464063902	4964.931464063902	4964.931464063902	4964.931464063902	4964.931464063902	4964.931464063902	4964.931464063902	4964.931464063902	4964.931464063902	4964.931464063902	4964.931464063902	4964.931464063902
4964.847154292154	4964.847154292154	4507.87413672484	4964.847154292154	4964.847154292154	4964.847154292154	4964.847154292154	4964.847154292154	4964.847154292154	4964.847154292154	4964.847154292154	4964.847154292154	4964.847154292154	4964.847154292154	4964.847154292154	4964.847154292154	4964.847154292154	4964.847154292154	4964.847154292154	4964.847154292154	4964.847154292154	4964.847154292154	4964.847154292154	4964.847154292154	4964.847154292154	4964.847154292154	4964.847154292154	4964.847154292154	4964.847154292154	4964.847154292154
4964.838144044163	4964.838144044163	4507.87413672484	4964.838144044163	4964.838144044163	4964.838144044163	4964.838144044163	4964.838144044163	4964.838144044163	4964.838144044163	4964.838144044163	4964.838144044163	4964.838144044163	4964.838144044163	4964.838144044163	4964.838144044163	4964.838144044163	4964.838144044163	4964.838144044163	4964.838144044163	4964.838144044163	4964.838144044163	4964.838144044163	4964.838144044163	4964.838144044163	4964.838144044163	4964.838144044163	4964.838144044163	4964.838144044163	4964.838144044163
4964.788982899463	4964.788982899463	4507.87413672484	4964.788982899463	4964.788982899463	4964.788982899463	4964.788982899463	4964.788982899463	4964.788982899463	4964.788982899463	4964.788982899463	4964.788982899463	4964.788982899463	4964.788982899463	4964.788982899463	4964.788982899463	4964.788982899463	4964.788982899463	4964.788982899463	4964.788982899463	4964.788982899463	4964.788982899463	4964.788982899463	4964.788982899463	4964.788982899463	4964.788982899463	4964.788982899463	4964.788982899463	4964.788982899463	4964.788982899463
4964.764219096861	4964.764219096861	4507.87413672484	4964.764219096861	4964.764219096861	4964.764219096861	4964.764219096861	4964.764219096861	4964.764219096861	4964.764219096861	4964.764219096861	4964.764219096861	4964.764219096861	4964.764219096861	4964.764219096861	4964.764219096861	4964.764219096861	4964.764219096861	4964.764219096861	4964.764219096861	4964.764219096861	4964.764219096861	4964.764219096861	4964.764219096861	4964.764219096861	4964.764219096861	4964.764219096861	4964.764219096861	4964.764219096861	4964.764219096861
4964.745868810935	4964.745868810935	4507.87413672484	4964.745868810935	4964.745868810935	4964.745868810935	4964.745868810935	4964.745868810935	4964.745868810935	4964.745868810935	4964.745868810935	4964.745868810935	4964.745868810935	4964.745868810935	4964.745868810935	4964.745868810935	4964.745868810935	4964.745868810935	4964.745868810935	4964.745868810935	4964.745868810935	4964.745868810935	4964.745868810935	4964.745868810935	4964.745868810935	4964.745868810935	4964.745868810935	4964.745868810935	4964.745868810935	4964.745868810935
4964.727469207659	4964.727469207659	4507.87413672484	4964.727469207659	4964.727469207659	4964.727469207659	4964.727469207659	4964.727469207659	4964.727469207659	4964.727469207659	4964.727469207659	4964.727469207659	4964.727469207659	4964.727469207659	4964.727469207659	4964.727469207659	4964.727469207659	4964.727469207659	4964.727469207659	4964.727469207659	4964.727469207659	4964.727469207659	4964.727469207659	4964.727469207659	4964.727469207659	4964.727469207659	4964.727469207659	4964.727469207659	4964.727469207659	4964.727469207659
4964.720254286323	4964.720254286323	4507.87413672484	4964.720254286323	4964.720254286323	4964.720254286323	4964.720254286323	4964.720254286323	4964.720254286323	4964.720254286323	4964.720254286323	4964.720254286323	4964.720254286323	4964.720254286323	4964.720254286323	4964.720254286323	4964.720254286323	4964.720254286323	4964.720254286323	4964.720254286323	4964.720254286323	4964.720254286323	4964.720254286323	4964.720254286323	4964.720254286323	4964.720254286323	4964.720254286323	4964.720254286323	4964.720254286323	4964.720254286323
4964.711774964979	4964.711774964979	4507.87413672484	4964.711774964979	4964.711774964979	4964.711774964979	4964.711774964979	4964.711774964979	4964.711774964979	4964.711774964979	4964.711774964979	4964.711774964979	4964.711774964979	4964.711774964979	4964.711774964979	4964.711774964979	4964.711774964979	4964.711774964979	4964.711774964979	4964.711774964979	4964.711774964979	4964.711774964979	4964.711774964979	4964.711774964979	4964.711774964979	4964.711774964979	4964.711774964979	4964.711774964979	4964.711774964979	4964.711774964979
4964.704333873025	4964.704333873025	4507.87413672484	4964.704333873025	4964.704333873025	4964.704333873025	4964.704333873025	4964.704333873025	4964.704333873025	4964.704333873025	4964.704333873025	4964.704333873025	4964.704333873025	4964.704333873025	4964.704333873025	4964.704333873025	4964.704333873025	4964.704333873025	4964.704333873025	4964.704333873025	4964.704333873025	4964.704333873025	4964.704333873025	4964.704333873025	4964.704333873025	4964.704333873025	4964.704333873025	4964.704333873025	4964.704333873025	4964.704333873025
4964.658708871178	4964.658708871178	4507.87413672484	4964.658708871178	4964.658708871178	4964.658708871178	4964.658708871178	4964.658708871178	4964.658708871178	4964.658708871178	4964.658708871178	4964.658708871178	4964.658708871178	4964.658708871178	4964.658708871178	4964.658708871178	4964.658708871178	4964.658708871178	4964.658708871178	4964.658708871178	4964.658708871178	4964.658708871178	4964.658708871178	4964.658708871178	4964.658708871178	4964.658708871178	4964.658708871178	4964.658708871178	4964.658708871178	4964.658708871178
4964.637654265383	4964.637654265383	4507.87413672484	4964.637654265383	4964.637654265383	4964.637654265383	4964.637654265383	4964.637654265383	4964.637654265383	4964.637654265383	4964.637654265383	4964.637654265383	4964.637654265383	4964.637654265383	4964.637654265383	4964.637654265383	4964.637654265383	4964.637654265383	4964.637654265383	4964.637654265383	4964.637654265383	4964.637654265383	4964.637654265383	4964.637654265383	4964.637654265383	4964.637654265383	4964.637654265383	4964.637654265383	4964.637654265383	4964.637654265383
4964.6254102177845	4964.6254102177845	4507.87413672484	4964.6254102177845	4964.6254102177845	4964.6254102177845	4964.6254102177845	4964.6254102177845	4964.6254102177845	4964.6254102177845	4964.6254102177845	4964.6254102177845	4964.6254102177845	4964.6254102177845	4964.6254102177845	4964.6254102177845	4964.6254102177845	4964.6254102177845	4964.6254102177845	4964.6254102177845	4964.6254102177845	4964.6254102177845	4964.6254102177845	4964.6254102177845	4964.6254102177845	4964.6254102177845	4964.6254102177845	4964.6254102177845	4964.6254102177845	4964.6254102177845
4964.6254102177845	4964.6254102177845	4507.87413672484	4964.6254102177845	4964.6254102177845	4964.6254102177845	4964.6254102177845	4964.6254102177845	4964.6254102177845	4964.6254102177845	4964.6254102177845	4964.6254102177845	4964.6254102177845	4964.6254102177845	4964.6254102177845	4964.6254102177845	4964.6254102177845	4964.6254102177845	4964.6254102177845	4964.6254102177845	4964.6254102177845	4964.6254102177845	4964.6254102177845	4964.6254102177845	4964.6254102177845	4964.6254102177845	4964.6254102177845	4964.6254102177845	4964.6254102177845	4964.6254102177845
4964.5863992771065	4964.5863992771065	4507.87413672484	4964.5863992771065	4964.5863992771065	4964.5863992771065	4964.5863992771065	4964.5863992771065	4964.5863992771065	4964.5863992771065	4964.5863992771065	4964.5863992771065	4964.5863992771065	4964.5863992771065	4964.5863992771065	4964.5863992771065	4964.5863992771065	4964.5863992771065	4964.5863992771065	4964.5863992771065	4964.5863992771065	4964.5863992771065	4964.5863992771065	4964.5863992771065	4964.5863992771065	4964.5863992771065	4964.5863992771065	4964.5863992771065	4964.5863992771065	4964.5863992771065
4964.5816385611715	4964.5816385611715	4507.87413672484	4964.5816385611715	4964.5816385611715	4964.5816385611715	4964.5816385611715	4964.5816385611715	4964.5816385611715	4964.5816385611715	4964.5816385611715	4964.5816385611715	4964.5816385611715	4964.5816385611715	4964.5816385611715	4964.5816385611715	4964.5816385611715	4964.5816385611715	4964.5816385611715	4964.5816385611715	4964.5816385611715	4964.5816385611715	4964.5816385611715	4964.5816385611715	4964.5816385611715	4964.5816385611715	4964.5816385611715	4964.5816385611715	4964.5816385611715	4964.5816385611715
4964.5816385611715	4964.5816385611715	4507.87413672484	4964.5816385611715	4964.5816385611715	4964.5816385611715	4964.5816385611715	4964.5816385611715	4964.5816385611715	4964.5816385611715	4964.5816385611715	4964.5816385611715	4964.5816385611715	4964.5816385611715	4964.5816385611715	4964.5816385611715	4964.5816385611715	4964.5816385611715	4964.5816385611715	4964.5816385611715	4964.5816385611715	4964.5816385611715	4964.5816385611715	4964.5816385611715	4964.5816385611715	4964.5816385611715	4964.5816385611715	4964.5816385611715	4964.5816385611715	4964.5816385611715
4964.5816385611715	4964.5816385611715	4507.87413672484	4964.5816385611715	4964.5816385611715	4964.5816385611715	4964.5816385611715	4964.5816385611715	4964.5816385611715	4964.5816385611715	4964.5816385611715	4964.5816385611715	4964.5816385611715	4964.5816385611715	4964.5816385611715	4964.5816385611715	4964.5816385611715	4964.5816385611715	4964.5816385611715	4964.5816385611715	4964.5816385611715	4964.5816385611715	4964.5816385611715	4964.5816385611715	4964.5816385611715	4964.5816385611715	4964.5816385611715	4964.5816385611715	4964.5816385611715	4964.5816385611715
4964.5816385611715	4964.5816385611715	4507.87413672484	4964.5816385611715	4964.5816385611715	4964.5816385611715	4964.5816385611715	4964.5816385611715	4964.5816385611715	4964.5816385611715	4964.5816385611715	4964.5816385611715	4964.5816385611715	4964.5816385611715	4964.5816385611715	4964.5816385611715	4964.5816385611715	4964.5816385611715	4964.5816385611715	4964.5816385611715	4964.5816385611715	4964.5816385611715	4964.5816385611715	4964.5816385611715	4964.5816385611715	4964.5816385611715	4964.5816385611715	4964.5816385611715	4964.5816385611715	4964.5816385611715
4964.5816385611715	4964.5816385611715	4507.87413672484	4964.5816385611715	4964.5816385611715	4964.5816385611715	4964.5816385611715	4964.5816385611715	4964.5816385611715	4964.5816385611715	4964.5816385611715	4964.5816385611715	4964.5816385611715	4964.5816385611715	4964.5816385611715	4964.5816385611715	4964.5816385611715	4964.5816385611715	4964.5816385611715	4964.5816385611715	4964.5816385611715	4964.5816385611715	4964.5816385611715	4964.5816385611715	4964.5816385611715	4964.5816385611715	4964.5816385611715	4964.5816385611715	4964.5816385611715	4964.5816385611715
4964.5816385611715	4964.5816385611715	4507.87413672484	4964.5816385611715	4964.5816385611715	4964.5816385611715	4964.5816385611715	4964.5816385611715	4964.5816385611715	4964.5816385611715	4964.5816385611715	4964.5816385611715	4964.5816385611715	4964.5816385611715	4964.5816385611715	4964.5816385611715	4964.5816385611715	4964.5816385611715	4964.5816385611715	4964.5816385611715	4964.5816385611715	4964.5816385611715	4964.5816385611715	4964.5816385611715	4964.5816385611715	4964.5816385611715	4964.5816385611715	4964.5816385611715	4964.5816385611715	4964.5816385611715
4964.5816385611715	4964.5816385611715	4507.87413672484	4964.5816385611715	4964.5816385611715	4964.5816385611715	4964.5816385611715	4964.5816385611715	4964.5816385611715	4964.5816385611715	4964.5816385611715	4964.5816385611715	4964.5816385611715	4964.5816385611715	4964.5816385611715	4964.5816385611715	4964.5816385611715	4964.5816385611715	4964.5816385611715	4964.5816385611715	4964.5816385611715	4964.5816385611715	4964.5816385611715	4964.5816385611715	4964.5816385611715	4964.5816385611715	4964.5816385611715	4964.5816385611715	4964.5816385611715	4964.5816385611715
4964.562896960857	4964.562896960857	4507.87413672484	4964.562896960857	4964.562896960857	4964.562896960857	4964.562896960857	4964.562896960857	4964.562896960857	4964.562896960857	4964.562896960857	4964.562896960857	4964.562896960857	4964.562896960857	4964.562896960857	4964.562896960857	4964.562896960857	4964.562896960857	4964.562896960857	4964.562896960857	4964.562896960857	4964.562896960857	4964.562896960857	4964.562896960857	4964.562896960857	4964.562896960857	4964.562896960857	4964.562896960857	4964.562896960857	4964.562896960857
4964.556539122771	4964.556539122771	4507.87413672484	4964.556539122771	4964.556539122771	4964.556539122771	4964.556539122771	4964.556539122771	4964.556539122771	4964.556539122771	4964.556539122771	4964.556539122771	4964.556539122771	4964.556539122771	4964.556539122771	4964.556539122771	4964.556539122771	4964.556539122771	4964.556539122771	4964.556539122771	4964.556539122771	4964.556539122771	4964.556539122771	4964.556539122771	4964.556539122771	4964.556539122771	4964.556539122771	4964.556539122771	4964.556539122771	4964.556539122771
4964.550156316961	4964.550156316961	4507.87413672484	4964.550156316961	4964.550156316961	4964.550156316961	4964.550156316961	4964.550156316961	4964.550156316961	4964.550156316961	4964.550156316961	4964.550156316961	4964.550156316961	4964.550156316961	4964.550156316961	4964.550156316961	4964.550156316961	4964.550156316961	4964.550156316961	4964.550156316961	4964.550156316961	4964.550156316961	4964.550156316961	4964.550156316961	4964.550156316961	4964.550156316961	4964.550156316961	4964.550156316961	4964.550156316961	4964.550156316961
4964.549539902786	4964.549539902786	4507.87413672484	4964.549539902786	4964.549539902786	4964.549539902786	4964.549539902786	4964.549539902786	4964.549539902786	4964.549539902786	4964.549539902786	4964.549539902786	4964.549539902786	4964.549539902786	4964.549539902786	4964.549539902786	4964.549539902786	4964.549539902786	4964.549539902786	4964.549539902786	4964.549539902786	4964.549539902786	4964.549539902786	4964.549539902786	4964.549539902786	4964.549539902786	4964.549539902786	4964.549539902786	4964.549539902786	4964.549539902786
4964.538230945673	4964.538230945673	4507.87413672484	4964.538230945673	4964.538230945673	4964.538230945673	4964.538230945673	4964.538230945673	4964.538230945673	4964.538230945673	4964.538230945673	4964.538230945673	4964.538230945673	4964.538230945673	4964.538230945673	4964.538230945673	4964.538230945673	4964.538230945673	4964.538230945673	4964.538230945673	4964.538230945673	4964.538230945673	4964.538230945673	4964.538230945673	4964.538230945673	4964.538230945673	4964.538230945673	4964.538230945673	4964.538230945673	4964.538230945673
4964.538230945673	4964.538230945673	4507.87413672484	4964.538230945673	4964.538230945673	4964.538230945673	4964.538230945673	4964.538230945673	4964.538230945673	4964.538230945673	4964.538230945673	4964.538230945673	4964.538230945673	4964.538230945673	4964.538230945673	4964.538230945673	4964.538230945673	4964.538230945673	4964.538230945673	4964.538230945673	4964.538230945673	4964.538230945673	4964.538230945673	4964.538230945673	4964.538230945673	4964.538230945673	4964.538230945673	4964.538230945673	4964.538230945673	4964.538230945673
4964.536349218208	4964.536349218208	4507.87413672484	4964.536349218208	4964.536349218208	4964.536349218208	4964.536349218208	4964.536349218208	4964.536349218208	4964.536349218208	4964.536349218208	4964.536349218208	4964.536349218208	4964.536349218208	4964.536349218208	4964.536349218208	4964.536349218208	4964.536349218208	4964.536349218208	4964.536349218208	4964.536349218208	4964.536349218208	4964.536349218208	4964.536349218208	4964.536349218208	4964.536349218208	4964.536349218208	4964.536349218208	4964.536349218208	4964.536349218208
4964.5339335547815	4964.5339335547815	4507.87413672484	4964.5339335547815	4964.5339335547815	4964.5339335547815	4964.5339335547815	4964.5339335547815	4964.5339335547815	4964.5339335547815	4964.5339335547815	4964.5339335547815	4964.5339335547815	4964.5339335547815	4964.5339335547815	4964.5339335547815	4964.5339335547815	4964.5339335547815	4964.5339335547815	4964.5339335547815	4964.5339335547815	4964.5339335547815	4964.5339335547815	4964.5339335547815	4964.5339335547815	4964.5339335547815	4964.5339335547815	4964.5339335547815	4964.5339335547815	4964.5339335547815
4964.53346094403	4964.53346094403	4507.87413672484	4964.53346094403	4964.53346094403	4964.53346094403	4964.53346094403	4964.53346094403	4964.53346094403	4964.53346094403	4964.53346094403	4964.53346094403	4964.53346094403	4964.53346094403	4964.53346094403	4964.53346094403	4964.53346094403	4964.53346094403	4964.53346094403	4964.53346094403	4964.53346094403	4964.53346094403	4964.53346094403	4964.53346094403	4964.53346094403	4964.53346094403	4964.53346094403	4964.53346094403	4964.53346094403	4964.53346094403
4964.52671414267	4964.52671414267	4507.87413672484	4964.52671414267	4964.52671414267	4964.52671414267	4964.52671414267	4964.52671414267	4964.52671414267	4964.52671414267	4964.52671414267	4964.52671414267	4964.52671414267	4964.52671414267	4964.52671414267	4964.52671414267	4964.52671414267	4964.52671414267	4964.52671414267	4964.52671414267	4964.52671414267	4964.52671414267	4964.52671414267	4964.52671414267	4964.52671414267	4964.52671414267	4964.52671414267	4964.52671414267	4964.52671414267	4964.52671414267
4964.524123499768	4964.524123499768	4507.87413672484	4964.524123499768	4964.524123499768	4964.524123499768	4964.524123499768	4964.524123499768	4964.524123499768	4964.524123499768	4964.524123499768	4964.524123499768	4964.524123499768	4964.524123499768	4964.524123499768	4964.524123499768	4964.524123499768	4964.524123499768	4964.524123499768	4964.524123499768	4964.524123499768	4964.524123499768	4964.524123499768	4964.524123499768	4964.524123499768	4964.524123499768	4964.524123499768	4964.524123499768	4964.524123499768	4964.524123499768
4964.5240020008805	4964.5240020008805	4507.87413672484	4964.5240020008805	4964.5240020008805	4964.5240020008805	4964.5240020008805	4964.5240020008805	4964.5240020008805	4964.5240020008805	4964.5240020008805	4964.5240020008805	4964.5240020008805	4964.5240020008805	4964.5240020008805	4964.5240020008805	4964.5240020008805	4964.5240020008805	4964.5240020008805	4964.5240020008805	4964.5240020008805	4964.5240020008805	4964.5240020008805	4964.5240020008805	4964.5240020008805	4964.5240020008805	4964.5240020008805	4964.5240020008805	4964.5240020008805	4964.5240020008805
4964.518649545655	4964.518649545655	4507.87413672484	4964.518649545655	4964.518649545655	4964.518649545655	4964.518649545655	4964.518649545655	4964.518649545655	4964.518649545655	4964.518649545655	4964.518649545655	4964.518649545655	4964.518649545655	4964.518649545655	4964.518649545655	4964.518649545655	4964.518649545655	4964.518649545655	4964.518649545655	4964.518649545655	4964.518649545655	4964.518649545655	4964.518649545655	4964.518649545655	4964.518649545655	4964.518649545655	4964.518649545655	4964.518649545655	4964.518649545655
4964.514317401446	4964.514317401446	4507.87413672484	4964.514317401446	4964.514317401446	4964.514317401446	4964.514317401446	4964.514317401446	4964.514317401446	4964.514317401446	4964.514317401446	4964.514317401446	4964.514317401446	4964.514317401446	4964.514317401446	4964.514317401446	4964.514317401446	4964.514317401446	4964.514317401446	4964.514317401446	4964.514317401446	4964.514317401446	4964.514317401446	4964.514317401446	4964.514317401446	4964.514317401446	4964.514317401446	4964.514317401446	4964.514317401446	4964.514317401446
4964.512869691665	4964.512869691665	4507.87413672484	4964.512869691665	4964.512869691665	4964.512869691665	4964.512869691665	4964.512869691665	4964.512869691665	4964.512869691665	4964.512869691665	4964.512869691665	4964.512869691665	4964.512869691665	4964.512869691665	4964.512869691665	4964.512869691665	4964.512869691665	4964.512869691665	4964.512869691665	4964.512869691665	4964.512869691665	4964.512869691665	4964.512869691665	4964.512869691665	4964.512869691665	4964.512869691665	4964.512869691665	4964.512869691665	4964.512869691665
4964.512869691665	4964.512869691665	4507.87413672484	4964.512869691665	4964.512869691665	4964.512869691665	4964.512869691665	4964.512869691665	4964.512869691665	4964.512869691665	4964.512869691665	4964.512869691665	4964.512869691665	4964.512869691665	4964.512869691665	4964.512869691665	4964.512869691665	4964.512869691665	4964.512869691665	4964.512869691665	4964.512869691665	4964.512869691665	4964.512869691665	4964.512869691665	4964.512869691665	4964.512869691665	4964.512869691665	4964.512869691665	4964.512869691665	4964.512869691665
4964.512337619621	4964.512337619621	4507.87413672484	4964.512337619621	4964.512337619621	4964.512337619621	4964.512337619621	4964.512337619621	4964.512337619621	4964.512337619621	4964.512337619621	4964.512337619621	4964.512337619621	4964.512337619621	4964.512337619621	4964.512337619621	4964.512337619621	4964.512337619621	4964.512337619621	4964.512337619621	4964.512337619621	4964.512337619621	4964.512337619621	4964.512337619621	4964.512337619621	4964.512337619621	4964.512337619621	4964.512337619621	4964.512337619621	4964.512337619621
4964.510533025686	4964.510533025686	4507.87413672484	4964.510533025686	4964.510533025686	4964.510533025686	4964.510533025686	4964.510533025686	4964.510533025686	4964.510533025686	4964.510533025686	4964.510533025686	4964.510533025686	4964.510533025686	4964.510533025686	4964.510533025686	4964.510533025686	4964.510533025686	4964.510533025686	4964.510533025686	4964.510533025686	4964.510533025686	4964.510533025686	4964.510533025686	4964.510533025686	4964.510533025686	4964.510533025686	4964.510533025686	4964.510533025686	4964.510533025686
4964.5096833219395	4964.5096833219395	4507.87413672484	4964.5096833219395	4964.5096833219395	4964.5096833219395	4964.5096833219395	4964.5096833219395	4964.5096833219395	4964.5096833219395	4964.5096833219395	4964.5096833219395	4964.5096833219395	4964.5096833219395	4964.5096833219395	4964.5096833219395	4964.5096833219395	4964.5096833219395	4964.5096833219395	4964.5096833219395	4964.5096833219395	4964.5096833219395	4964.5096833219395	4964.5096833219395	4964.5096833219395	4964.5096833219395	4964.5096833219395	4964.5096833219395	4964.5096833219395	4964.5096833219395
4964.509254784147	4964.509254784147	4507.87413672484	4964.509254784147	4964.509254784147	4964.509254784147	4964.509254784147	4964.509254784147	4964.509254784147	4964.509254784147	4964.509254784147	4964.509254784147	4964.509254784147	4964.509254784147	4964.509254784147	4964.509254784147	4964.509254784147	4964.509254784147	4964.509254784147	4964.509254784147	4964.509254784147	4964.509254784147	4964.509254784147	4964.509254784147	4964.509254784147	4964.509254784147	4964.509254784147	4964.509254784147	4964.509254784147	4964.509254784147
4964.509254784147	4964.509254784147	4507.87413672484	4964.509254784147	4964.509254784147	4964.509254784147	4964.509254784147	4964.509254784147	4964.509254784147	4964.509254784147	4964.509254784147	4964.509254784147	4964.509254784147	4964.509254784147	4964.509254784147	4964.509254784147	4964.509254784147	4964.509254784147	4964.509254784147	4964.509254784147	4964.509254784147	4964.509254784147	4964.509254784147	4964.509254784147	4964.509254784147	4964.509254784147	4964.509254784147	4964.509254784147	4964.509254784147	4964.509254784147
4964.507096296368	4964.507096296368	4507.87413672484	4964.507096296368	4964.507096296368	4964.507096296368	4964.507096296368	4964.507096296368	4964.507096296368	4964.507096296368	4964.507096296368	4964.507096296368	4964.507096296368	4964.507096296368	4964.507096296368	4964.507096296368	4964.507096296368	4964.507096296368	4964.507096296368	4964.507096296368	4964.507096296368	4964.507096296368	4964.507096296368	4964.507096296368	4964.507096296368	4964.507096296368	4964.507096296368	4964.507096296368	4964.507096296368	4964.507096296368
4964.505008388189	4964.505008388189	4507.87413672484	4964.505008388189	4964.505008388189	4964.505008388189	4964.505008388189	4964.505008388189	4964.505008388189	4964.505008388189	4964.505008388189	4964.505008388189	4964.505008388189	4964.505008388189	4964.505008388189	4964.505008388189	4964.505008388189	4964.505008388189	4964.505008388189	4964.505008388189	4964.505008388189	4964.505008388189	4964.505008388189	4964.505008388189	4964.505008388189	4964.505008388189	4964.505008388189	4964.505008388189	4964.505008388189	4964.505008388189
4964.505008388189	4964.505008388189	4507.87413672484	4964.505008388189	4964.505008388189	4964.505008388189	4964.505008388189	4964.505008388189	4964.505008388189	4964.505008388189	4964.505008388189	4964.505008388189	4964.505008388189	4964.505008388189	4964.505008388189	4964.505008388189	4964.505008388189	4964.505008388189	4964.505008388189	4964.505008388189	4964.505008388189	4964.505008388189	4964.505008388189	4964.505008388189	4964.505008388189	4964.505008388189	4964.505008388189	4964.505008388189	4964.505008388189	4964.505008388189
4964.505008388189	4964.505008388189	4507.87413672484	4964.505008388189	4964.505008388189	4964.505008388189	4964.505008388189	4964.505008388189	4964.505008388189	4964.505008388189	4964.505008388189	4964.505008388189	4964.505008388189	4964.505008388189	4964.505008388189	4964.505008388189	4964.505008388189	4964.505008388189	4964.505008388189	4964.505008388189	4964.505008388189	4964.505008388189	4964.505008388189	4964.505008388189	4964.505008388189	4964.505008388189	4964.505008388189	4964.505008388189	4964.505008388189	4964.505008388189
4964.505008388189	4964.505008388189	4507.87413672484	4964.505008388189	4964.505008388189	4964.505008388189	4964.505008388189	4964.505008388189	4964.505008388189	4964.505008388189	4964.505008388189	4964.505008388189	4964.505008388189	4964.505008388189	4964.505008388189	4964.505008388189	4964.505008388189	4964.505008388189	4964.505008388189	4964.505008388189	4964.505008388189	4964.505008388189	4964.505008388189	4964.505008388189	4964.505008388189	4964.505008388189	4964.505008388189	4964.505008388189	4964.505008388189	4964.505008388189
4964.504159705057	4964.504159705057	4507.87413672484	4964.504159705057	4964.504159705057	4964.504159705057	4964.504159705057	4964.504159705057	4964.504159705057	4964.504159705057	4964.504159705057	4964.504159705057	4964.504159705057	4964.504159705057	4964.504159705057	4964.504159705057	4964.504159705057	4964.504159705057	4964.504159705057	4964.504159705057	4964.504159705057	4964.504159705057	4964.504159705057	4964.504159705057	4964.504159705057	4964.504159705057	4964.504159705057	4964.504159705057	4964.504159705057	4964.504159705057
4964.504159705057	4964.504159705057	4507.87413672484	4964.504159705057	4964.504159705057	4964.504159705057	4964.504159705057	4964.504159705057	4964.504159705057	4964.504159705057	4964.504159705057	4964.504159705057	4964.504159705057	4964.504159705057	4964.504159705057	4964.504159705057	4964.504159705057	4964.504159705057	4964.504159705057	4964.504159705057	4964.504159705057	4964.504159705057	4964.504159705057	4964.504159705057	4964.504159705057	4964.504159705057	4964.504159705057	4964.504159705057	4964.504159705057	4964.504159705057
4964.50336387754	4964.50336387754	4507.87413672484	4964.50336387754	4964.50336387754	4964.50336387754	4964.50336387754	4964.50336387754	4964.50336387754	4964.50336387754	4964.50336387754	4964.50336387754	4964.50336387754	4964.50336387754	4964.50336387754	4964.50336387754	4964.50336387754	4964.50336387754	4964.50336387754	4964.50336387754	4964.50336387754	4964.50336387754	4964.50336387754	4964.50336387754	4964.50336387754	4964.50336387754	4964.50336387754	4964.50336387754	4964.50336387754	4964.50336387754
4964.50336387754	4964.50336387754	4507.87413672484	4964.50336387754	4964.50336387754	4964.50336387754	4964.50336387754	4964.50336387754	4964.50336387754	4964.50336387754	4964.50336387754	4964.50336387754	4964.50336387754	4964.50336387754	4964.50336387754	4964.50336387754	4964.50336387754	4964.50336387754	4964.50336387754	4964.50336387754	4964.50336387754	4964.50336387754	4964.50336387754	4964.50336387754	4964.50336387754	4964.50336387754	4964.50336387754	4964.50336387754	4964.50336387754	4964.50336387754
4964.502509354869	4964.502509354869	4507.87413672484	4964.502509354869	4964.502509354869	4964.502509354869	4964.502509354869	4964.502509354869	4964.502509354869	4964.502509354869	4964.502509354869	4964.502509354869	4964.502509354869	4964.502509354869	4964.502509354869	4964.502509354869	4964.502509354869	4964.502509354869	4964.502509354869	4964.502509354869	4964.502509354869	4964.502509354869	4964.502509354869	4964.502509354869	4964.502509354869	4964.502509354869	4964.502509354869	4964.502509354869	4964.502509354869	4964.502509354869
4964.502325850803	4964.502325850803	4507.87413672484	4964.502325850803	4964.502325850803	4964.502325850803	4964.502325850803	4964.502325850803	4964.502325850803	4964.502325850803	4964.502325850803	4964.502325850803	4964.502325850803	4964.502325850803	4964.502325850803	4964.502325850803	4964.502325850803	4964.502325850803	4964.502325850803	4964.502325850803	4964.502325850803	4964.502325850803	4964.502325850803	4964.502325850803	4964.502325850803	4964.502325850803	4964.502325850803	4964.502325850803	4964.502325850803	4964.502325850803
4964.502306404472	4964.502306404472	4507.87413672484	4964.502306404472	4964.502306404472	4964.502306404472	4964.502306404472	4964.502306404472	4964.502306404472	4964.502306404472	4964.502306404472	4964.502306404472	4964.502306404472	4964.502306404472	4964.502306404472	4964.502306404472	4964.502306404472	4964.502306404472	4964.502306404472	4964.502306404472	4964.502306404472	4964.502306404472	4964.502306404472	4964.502306404472	4964.502306404472	4964.502306404472	4964.502306404472	4964.502306404472	4964.502306404472	4964.502306404472
4964.501867201954	4964.501867201954	4507.87413672484	4964.501867201954	4964.501867201954	4964.501867201954	4964.501867201954	4964.501867201954	4964.501867201954	4964.501867201954	4964.501867201954	4964.501867201954	4964.501867201954	4964.501867201954	4964.501867201954	4964.501867201954	4964.501867201954	4964.501867201954	4964.501867201954	4964.501867201954	4964.501867201954	4964.501867201954	4964.501867201954	4964.501867201954	4964.501867201954	4964.501867201954	4964.501867201954	4964.501867201954	4964.501867201954	4964.501867201954
4964.501867201954	4964.501867201954	4507.87413672484	4964.501867201954	4964.501867201954	4964.501867201954	4964.501867201954	4964.501867201954	4964.501867201954	4964.501867201954	4964.501867201954	4964.501867201954	4964.501867201954	4964.501867201954	4964.501867201954	4964.501867201954	4964.501867201954	4964.501867201954	4964.501867201954	4964.501867201954	4964.501867201954	4964.501867201954	4964.501867201954	4964.501867201954	4964.501867201954	4964.501867201954	4964.501867201954	4964.501867201954	4964.501867201954	4964.501867201954
4964.501638347147	4964.501638347147	4507.87413672484	4964.501638347147	4964.501638347147	4964.501638347147	4964.501638347147	4964.501638347147	4964.501638347147	4964.501638347147	4964.501638347147	4964.501638347147	4964.501638347147	4964.501638347147	4964.501638347147	4964.501638347147	4964.501638347147	4964.501638347147	4964.501638347147	4964.501638347147	4964.501638347147	4964.501638347147	4964.501638347147	4964.501638347147	4964.501638347147	4964.501638347147	4964.501638347147	4964.501638347147	4964.501638347147	4964.501638347147
4964.501504737407	4964.501504737407	4507.87413672484	4964.501504737407	4964.501504737407	4964.501504737407	4964.501504737407	4964.501504737407	4964.501504737407	4964.501504737407	4964.501504737407	4964.501504737407	4964.501504737407	4964.501504737407	4964.501504737407	4964.501504737407	4964.501504737407	4964.501504737407	4964.501504737407	4964.501504737407	4964.501504737407	4964.501504737407	4964.501504737407	4964.501504737407	4964.501504737407	4964.501504737407	4964.501504737407	4964.501504737407	4964.501504737407	4964.501504737407
4964.501295636792	4964.501295636792	4507.87413672484	4964.501295636792	4964.501295636792	4964.501295636792	4964.501295636792	4964.501295636792	4964.501295636792	4964.501295636792	4964.501295636792	4964.501295636792	4964.501295636792	4964.501295636792	4964.501295636792	4964.501295636792	4964.501295636792	4964.501295636792	4964.501295636792	4964.501295636792	4964.501295636792	4964.501295636792	4964.501295636792	4964.501295636792	4964.501295636792	4964.501295636792	4964.501295636792	4964.501295636792	4964.501295636792	4964.501295636792
4964.501230684251	4964.501230684251	4507.87413672484	4964.501230684251	4964.501230684251	4964.501230684251	4964.501230684251	4964.501230684251	4964.501230684251	4964.501230684251	4964.501230684251	4964.501230684251	4964.501230684251	4964.501230684251	4964.501230684251	4964.501230684251	4964.501230684251	4964.501230684251	4964.501230684251	4964.501230684251	4964.501230684251	4964.501230684251	4964.501230684251	4964.501230684251	4964.501230684251	4964.501230684251	4964.501230684251	4964.501230684251	4964.501230684251	4964.501230684251
4964.500937366462	4964.500937366462	4507.87413672484	4964.500937366462	4964.500937366462	4964.500937366462	4964.500937366462	4964.500937366462	4964.500937366462	4964.500937366462	4964.500937366462	4964.500937366462	4964.500937366462	4964.500937366462	4964.500937366462	4964.500937366462	4964.500937366462	4964.500937366462	4964.500937366462	4964.500937366462	4964.500937366462	4964.500937366462	4964.500937366462	4964.500937366462	4964.500937366462	4964.500937366462	4964.500937366462	4964.500937366462	4964.500937366462	4964.500937366462
4964.500937366462	4964.500937366462	4507.87413672484	4964.500937366462	4964.500937366462	4964.500937366462	4964.500937366462	4964.500937366462	4964.500937366462	4964.500937366462	4964.500937366462	4964.500937366462	4964.500937366462	4964.500937366462	4964.500937366462	4964.500937366462	4964.500937366462	4964.500937366462	4964.500937366462	4964.500937366462	4964.500937366462	4964.500937366462	4964.500937366462	4964.500937366462	4964.500937366462	4964.500937366462	4964.500937366462	4964.500937366462	4964.500937366462	4964.500937366462
4964.50073200835	4964.50073200835	4507.87413672484	4964.50073200835	4964.50073200835	4964.50073200835	4964.50073200835	4964.50073200835	4964.50073200835	4964.50073200835	4964.50073200835	4964.50073200835	4964.50073200835	4964.50073200835	4964.50073200835	4964.50073200835	4964.50073200835	4964.50073200835	4964.50073200835	4964.50073200835	4964.50073200835	4964.50073200835	4964.50073200835	4964.50073200835	4964.50073200835	4964.50073200835	4964.50073200835	4964.50073200835	4964.50073200835	4964.50073200835
4964.50073200835	4964.50073200835	4507.87413672484	4964.50073200835	4964.50073200835	4964.50073200835	4964.50073200835	4964.50073200835	4964.50073200835	4964.50073200835	4964.50073200835	4964.50073200835	4964.50073200835	4964.50073200835	4964.50073200835	4964.50073200835	4964.50073200835	4964.50073200835	4964.50073200835	4964.50073200835	4964.50073200835	4964.50073200835	4964.50073200835	4964.50073200835	4964.50073200835	4964.50073200835	4964.50073200835	4964.50073200835	4964.50073200835	4964.50073200835
4964.50073200835	4964.50073200835	4507.87413672484	4964.50073200835	4964.50073200835	4964.50073200835	4964.50073200835	4964.50073200835	4964.50073200835	4964.50073200835	4964.50073200835	4964.50073200835	4964.50073200835	4964.50073200835	4964.50073200835	4964.50073200835	4964.50073200835	4964.50073200835	4964.50073200835	4964.50073200835	4964.50073200835	4964.50073200835	4964.50073200835	4964.50073200835	4964.50073200835	4964.50073200835	4964.50073200835	4964.50073200835	4964.50073200835	4964.50073200835
4964.500523560486	4964.500523560486	4507.87413672484	4964.500523560486	4964.500523560486	4964.500523560486	4964.500523560486	4964.500523560486	4964.500523560486	4964.500523560486	4964.500523560486	4964.500523560486	4964.500523560486	4964.500523560486	4964.500523560486	4964.500523560486	4964.500523560486	4964.500523560486	4964.500523560486	4964.500523560486	4964.500523560486	4964.500523560486	4964.500523560486	4964.500523560486	4964.500523560486	4964.500523560486	4964.500523560486	4964.500523560486	4964.500523560486	4964.500523560486
4964.500523560486	4964.500523560486	4507.87413672484	4964.500523560486	4964.500523560486	4964.500523560486	4964.500523560486	4964.500523560486	4964.500523560486	4964.500523560486	4964.500523560486	4964.500523560486	4964.500523560486	4964.500523560486	4964.500523560486	4964.500523560486	4964.500523560486	4964.500523560486	4964.500523560486	4964.500523560486	4964.500523560486	4964.500523560486	4964.500523560486	4964.500523560486	4964.500523560486	4964.500523560486	4964.500523560486	4964.500523560486	4964.500523560486	4964.500523560486
4964.500413661717	4964.500413661717	4507.87413672484	4964.500413661717	4964.500413661717	4964.500413661717	4964.500413661717	4964.500413661717	4964.500413661717	4964.500413661717	4964.500413661717	4964.500413661717	4964.500413661717	4964.500413661717	4964.500413661717	4964.500413661717	4964.500413661717	4964.500413661717	4964.500413661717	4964.500413661717	4964.500413661717	4964.500413661717	4964.500413661717	4964.500413661717	4964.500413661717	4964.500413661717	4964.500413661717	4964.500413661717	4964.500413661717	4964.500413661717
4964.500384096983	4964.500384096983	4507.87413672484	4964.500384096983	4964.500384096983	4964.500384096983	4964.500384096983	4964.500384096983	4964.500384096983	4964.500384096983	4964.500384096983	4964.500384096983	4964.500384096983	4964.500384096983	4964.500384096983	4964.500384096983	4964.500384096983	4964.500384096983	4964.500384096983	4964.500384096983	4964.500384096983	4964.500384096983	4964.500384096983	4964.500384096983	4964.500384096983	4964.500384096983	4964.500384096983	4964.500384096983	4964.500384096983	4964.500384096983
4964.500368978124	4964.500368978124	4507.87413672484	4964.500368978124	4964.500368978124	4964.500368978124	4964.500368978124	4964.500368978124	4964.500368978124	4964.500368978124	4964.500368978124	4964.500368978124	4964.500368978124	4964.500368978124	4964.500368978124	4964.500368978124	4964.500368978124	4964.500368978124	4964.500368978124	4964.500368978124	4964.500368978124	4964.500368978124	4964.500368978124	4964.500368978124	4964.500368978124	4964.500368978124	4964.500368978124	4964.500368978124	4964.500368978124	4964.500368978124
4964.500236176891	4964.500236176891	4507.87413672484	4964.500236176891	4964.500236176891	4964.500236176891	4964.500236176891	4964.500236176891	4964.500236176891	4964.500236176891	4964.500236176891	4964.500236176891	4964.500236176891	4964.500236176891	4964.500236176891	4964.500236176891	4964.500236176891	4964.500236176891	4964.500236176891	4964.500236176891	4964.500236176891	4964.500236176891	4964.500236176891	4964.500236176891	4964.500236176891	4964.500236176891	4964.500236176891	4964.500236176891	4964.500236176891	4964.500236176891
4964.500236176891	4964.500236176891	4507.87413672484	4964.500236176891	4964.500236176891	4964.500236176891	4964.500236176891	4964.500236176891	4964.500236176891	4964.500236176891	4964.500236176891	4964.500236176891	4964.500236176891	4964.500236176891	4964.500236176891	4964.500236176891	4964.500236176891	4964.500236176891	4964.500236176891	4964.500236176891	4964.500236176891	4964.500236176891	4964.500236176891	4964.500236176891	4964.500236176891	4964.500236176891	4964.500236176891	4964.500236176891	4964.500236176891	4964.500236176891
4964.500236176891	4964.500236176891	4507.87413672484	4964.500236176891	4964.500236176891	4964.500236176891	4964.500236176891	4964.500236176891	4964.500236176891	4964.500236176891	4964.500236176891	4964.500236176891	4964.500236176891	4964.500236176891	4964.500236176891	4964.500236176891	4964.500236176891	4964.500236176891	4964.500236176891	4964.500236176891	4964.500236176891	4964.500236176891	4964.500236176891	4964.500236176891	4964.500236176891	4964.500236176891	4964.500236176891	4964.500236176891	4964.500236176891	4964.500236176891
4964.500212988209	4964.500212988209	4507.87413672484	4964.500212988209	4964.500212988209	4964.500212988209	4964.500212988209	4964.500212988209	4964.500212988209	4964.500212988209	4964.500212988209	4964.500212988209	4964.500212988209	4964.500212988209	4964.500212988209	4964.500212988209	4964.500212988209	4964.500212988209	4964.500212988209	4964.500212988209	4964.500212988209	4964.500212988209	4964.500212988209	4964.500212988209	4964.500212988209	4964.500212988209	4964.500212988209	4964.500212988209	4964.500212988209	4964.500212988209
4964.500178077054	4964.500178077054	4507.87413672484	4964.500178077054	4964.500178077054	4964.500178077054	4964.500178077054	4964.500178077054	4964.500178077054	4964.500178077054	4964.500178077054	4964.500178077054	4964.500178077054	4964.500178077054	4964.500178077054	4964.500178077054	4964.500178077054	4964.500178077054	4964.500178077054	4964.500178077054	4964.500178077054	4964.500178077054	4964.500178077054	4964.500178077054	4964.500178077054	4964.500178077054	4964.500178077054	4964.500178077054	4964.500178077054	4964.500178077054
4964.500178077054	4964.500178077054	4507.87413672484	4964.500178077054	4964.500178077054	4964.500178077054	4964.500178077054	4964.500178077054	4964.500178077054	4964.500178077054	4964.500178077054	4964.500178077054	4964.500178077054	4964.500178077054	4964.500178077054	4964.500178077054	4964.500178077054	4964.500178077054	4964.500178077054	4964.500178077054	4964.500178077054	4964.500178077054	4964.500178077054	4964.500178077054	4964.500178077054	4964.500178077054	4964.500178077054	4964.500178077054	4964.500178077054	4964.500178077054
4964.500097140146	4964.500097140146	4507.87413672484	4964.500097140146	4964.500097140146	4964.500097140146	4964.500097140146	4964.500097140146	4964.500097140146	4964.500097140146	4964.500097140146	4964.500097140146	4964.500097140146	4964.500097140146	4964.500097140146	4964.500097140146	4964.500097140146	4964.500097140146	4964.500097140146	4964.500097140146	4964.500097140146	4964.500097140146	4964.500097140146	4964.500097140146	4964.500097140146	4964.500097140146	4964.500097140146	4964.500097140146	4964.500097140146	4964.500097140146
4964.500053910111	4964.500053910111	4507.87413672484	4964.500053910111	4964.500053910111	4964.500053910111	4964.500053910111	4964.500053910111	4964.500053910111	4964.500053910111	4964.500053910111	4964.500053910111	4964.500053910111	4964.500053910111	4964.500053910111	4964.500053910111	4964.500053910111	4964.500053910111	4964.500053910111	4964.500053910111	4964.500053910111	4964.500053910111	4964.500053910111	4964.500053910111	4964.500053910111	4964.500053910111	4964.500053910111	4964.500053910111	4964.500053910111	4964.500053910111
4964.500053910111	4964.500053910111	4507.87413672484	4964.500053910111	4964.500053910111	4964.500053910111	4964.500053910111	4964.500053910111	4964.500053910111	4964.500053910111	4964.500053910111	4964.500053910111	4964.500053910111	4964.500053910111	4964.500053910111	4964.500053910111	4964.500053910111	4964.500053910111	4964.500053910111	4964.500053910111	4964.500053910111	4964.500053910111	4964.500053910111	4964.500053910111	4964.500053910111	4964.500053910111	4964.500053910111	4964.500053910111	4964.500053910111	4964.500053910111
4964.499998061909	4964.499998061909	4507.87413672484	4964.499998061909	4964.499998061909	4964.499998061909	4964.499998061909	4964.499998061909	4964.499998061909	4964.499998061909	4964.499998061909	4964.499998061909	4964.499998061909	4964.499998061909	4964.499998061909	4964.499998061909	4964.499998061909	4964.499998061909	4964.499998061909	4964.499998061909	4964.499998061909	4964.499998061909	4964.499998061909	4964.499998061909	4964.499998061909	4964.499998061909	4964.499998061909	4964.499998061909	4964.499998061909	4964.499998061909
4964.499998061909	4964.499998061909	4507.87413672484	4964.499998061909	4964.499998061909	4964.499998061909	4964.499998061909	4964.499998061909	4964.499998061909	4964.499998061909	4964.499998061909	4964.499998061909	4964.499998061909	4964.499998061909	4964.499998061909	4964.499998061909	4964.499998061909	4964.499998061909	4964.499998061909	4964.499998061909	4964.499998061909	4964.499998061909	4964.499998061909	4964.499998061909	4964.499998061909	4964.499998061909	4964.499998061909	4964.499998061909	4964.499998061909	4964.499998061909
4964.499998061909	4964.499998061909	4507.87413672484	4964.499998061909	4964.499998061909	4964.499998061909	4964.499998061909	4964.499998061909	4964.499998061909	4964.499998061909	4964.499998061909	4964.499998061909	4964.499998061909	4964.499998061909	4964.499998061909	4964.499998061909	4964.499998061909	4964.499998061909	4964.499998061909	4964.499998061909	4964.499998061909	4964.499998061909	4964.499998061909	4964.499998061909	4964.499998061909	4964.499998061909	4964.499998061909	4964.499998061909	4964.499998061909	4964.499998061909
4964.499998061909	4964.499998061909	4507.87413672484	4964.499998061909	4964.499998061909	4964.499998061909	4964.499998061909	4964.499998061909	4964.499998061909	4964.499998061909	4964.499998061909	4964.499998061909	4964.499998061909	4964.499998061909	4964.499998061909	4964.499998061909	4964.499998061909	4964.499998061909	4964.499998061909	4964.499998061909	4964.499998061909	4964.499998061909	4964.499998061909	4964.499998061909	4964.499998061909	4964.499998061909	4964.499998061909	4964.499998061909	4964.499998061909	4964.499998061909
4964.499978023355	4964.499978023355	4507.87413672484	4964.499978023355	4964.499978023355	4964.499978023355	4964.499978023355	4964.499978023355	4964.499978023355	4964.499978023355	4964.499978023355	4964.499978023355	4964.499978023355	4964.499978023355	4964.499978023355	4964.499978023355	4964.499978023355	4964.499978023355	4964.499978023355	4964.499978023355	4964.499978023355	4964.499978023355	4964.499978023355	4964.499978023355	4964.499978023355	4964.499978023355	4964.499978023355	4964.499978023355	4964.499978023355	4964.499978023355
4964.499978023355	4964.499978023355	4507.87413672484	4964.499978023355	4964.499978023355	4964.499978023355	4964.499978023355	4964.499978023355	4964.499978023355	4964.499978023355	4964.499978023355	4964.499978023355	4964.499978023355	4964.499978023355	4964.499978023355	4964.499978023355	4964.499978023355	4964.499978023355	4964.499978023355	4964.499978023355	4964.499978023355	4964.499978023355	4964.499978023355	4964.499978023355	4964.499978023355	4964.499978023355	4964.499978023355	4964.499978023355	4964.499978023355	4964.499978023355
4964.499978023355	4964.499978023355	4507.87413672484	4964.499978023355	4964.499978023355	4964.499978023355	4964.499978023355	4964.499978023355	4964.499978023355	4964.499978023355	4964.499978023355	4964.499978023355	4964.499978023355	4964.499978023355	4964.499978023355	4964.499978023355	4964.499978023355	4964.499978023355	4964.499978023355	4964.499978023355	4964.499978023355	4964.499978023355	4964.499978023355	4964.499978023355	4964.499978023355	4964.499978023355	4964.499978023355	4964.499978023355	4964.499978023355	4964.499978023355
4964.499978023355	4964.499978023355	4507.87413672484	4964.499978023355	4964.499978023355	4964.499978023355	4964.499978023355	4964.499978023355	4964.499978023355	4964.499978023355	4964.499978023355	4964.499978023355	4964.499978023355	4964.499978023355	4964.499978023355	4964.499978023355	4964.499978023355	4964.499978023355	4964.499978023355	4964.499978023355	4964.499978023355	4964.499978023355	4964.499978023355	4964.499978023355	4964.499978023355	4964.499978023355	4964.499978023355	4964.499978023355	4964.499978023355	4964.499978023355
4964.499976455498	4964.499976455498	4507.87413672484	4964.499976455498	4964.499976455498	4964.499976455498	4964.499976455498	4964.499976455498	4964.499976455498	4964.499976455498	4964.499976455498	4964.499976455498	4964.499976455498	4964.499976455498	4964.499976455498	4964.499976455498	4964.499976455498	4964.499976455498	4964.499976455498	4964.499976455498	4964.499976455498	4964.499976455498	4964.499976455498	4964.499976455498	4964.499976455498	4964.499976455498	4964.499976455498	4964.499976455498	4964.499976455498	4964.499976455498
4964.499971609034	4964.499971609034	4507.87413672484	4964.499971609034	4964.499971609034	4964.499971609034	4964.499971609034	4964.499971609034	4964.499971609034	4964.499971609034	4964.499971609034	4964.499971609034	4964.499971609034	4964.499971609034	4964.499971609034	4964.499971609034	4964.499971609034	4964.499971609034	4964.499971609034	4964.499971609034	4964.499971609034	4964.499971609034	4964.499971609034	4964.499971609034	4964.499971609034	4964.499971609034	4964.499971609034	4964.499971609034	4964.499971609034	4964.499971609034
4964.499971609034	4964.499971609034	4507.87413672484	4964.499971609034	4964.499971609034	4964.499971609034	4964.499971609034	4964.499971609034	4964.499971609034	4964.499971609034	4964.499971609034	4964.499971609034	4964.499971609034	4964.499971609034	4964.499971609034	4964.499971609034	4964.499971609034	4964.499971609034	4964.499971609034	4964.499971609034	4964.499971609034	4964.499971609034	4964.499971609034	4964.499971609034	4964.499971609034	4964.499971609034	4964.499971609034	4964.499971609034	4964.499971609034	4964.499971609034
4964.499965414279	4964.499965414279	4507.87413672484	4964.499965414279	4964.499965414279	4964.499965414279	4964.499965414279	4964.499965414279	4964.499965414279	4964.499965414279	4964.499965414279	4964.499965414279	4964.499965414279	4964.499965414279	4964.499965414279	4964.499965414279	4964.499965414279	4964.499965414279	4964.499965414279	4964.499965414279	4964.499965414279	4964.499965414279	4964.499965414279	4964.499965414279	4964.499965414279	4964.499965414279	4964.499965414279	4964.499965414279	4964.499965414279	4964.499965414279
4964.499956591896	4964.499956591896	4507.87413672484	4964.499956591896	4964.499956591896	4964.499956591896	4964.499956591896	4964.499956591896	4964.499956591896	4964.499956591896	4964.499956591896	4964.499956591896	4964.499956591896	4964.499956591896	4964.499956591896	4964.499956591896	4964.499956591896	4964.499956591896	4964.499956591896	4964.499956591896	4964.499956591896	4964.499956591896	4964.499956591896	4964.499956591896	4964.499956591896	4964.499956591896	4964.499956591896	4964.499956591896	4964.499956591896	4964.499956591896
4964.499945991129	4964.499945991129	4507.87413672484	4964.499945991129	4964.499945991129	4964.499945991129	4964.499945991129	4964.499945991129	4964.499945991129	4964.499945991129	4964.499945991129	4964.499945991129	4964.499945991129	4964.499945991129	4964.499945991129	4964.499945991129	4964.499945991129	4964.499945991129	4964.499945991129	4964.499945991129	4964.499945991129	4964.499945991129	4964.499945991129	4964.499945991129	4964.499945991129	4964.499945991129	4964.499945991129	4964.499945991129	4964.499945991129	4964.499945991129
4964.499938132436	4964.499938132436	4507.87413672484	4964.499938132436	4964.499938132436	4964.499938132436	4964.499938132436	4964.499938132436	4964.499938132436	4964.499938132436	4964.499938132436	4964.499938132436	4964.499938132436	4964.499938132436	4964.499938132436	4964.499938132436	4964.499938132436	4964.499938132436	4964.499938132436	4964.499938132436	4964.499938132436	4964.499938132436	4964.499938132436	4964.499938132436	4964.499938132436	4964.499938132436	4964.499938132436	4964.499938132436	4964.499938132436	4964.499938132436
4964.499936118705	4964.499936118705	4507.87413672484	4964.499936118705	4964.499936118705	4964.499936118705	4964.499936118705	4964.499936118705	4964.499936118705	4964.499936118705	4964.499936118705	4964.499936118705	4964.499936118705	4964.499936118705	4964.499936118705	4964.499936118705	4964.499936118705	4964.499936118705	4964.499936118705	4964.499936118705	4964.499936118705	4964.499936118705	4964.499936118705	4964.499936118705	4964.499936118705	4964.499936118705	4964.499936118705	4964.499936118705	4964.499936118705	4964.499936118705
4964.499932975399	4964.499932975399	4507.87413672484	4964.499932975399	4964.499932975399	4964.499932975399	4964.499932975399	4964.499932975399	4964.499932975399	4964.499932975399	4964.499932975399	4964.499932975399	4964.499932975399	4964.499932975399	4964.499932975399	4964.499932975399	4964.499932975399	4964.499932975399	4964.499932975399	4964.499932975399	4964.499932975399	4964.499932975399	4964.499932975399	4964.499932975399	4964.499932975399	4964.499932975399	4964.499932975399	4964.499932975399	4964.499932975399	4964.499932975399
4964.499925369865	4964.499925369865	4507.87413672484	4964.499925369865	4964.499925369865	4964.499925369865	4964.499925369865	4964.499925369865	4964.499925369865	4964.499925369865	4964.499925369865	4964.499925369865	4964.499925369865	4964.499925369865	4964.499925369865	4964.499925369865	4964.499925369865	4964.499925369865	4964.499925369865	4964.499925369865	4964.499925369865	4964.499925369865	4964.499925369865	4964.499925369865	4964.499925369865	4964.499925369865	4964.499925369865	4964.499925369865	4964.499925369865	4964.499925369865
4964.49992071984	4964.49992071984	4507.87413672484	4964.49992071984	4964.49992071984	4964.49992071984	4964.49992071984	4964.49992071984	4964.49992071984	4964.49992071984	4964.49992071984	4964.49992071984	4964.49992071984	4964.49992071984	4964.49992071984	4964.49992071984	4964.49992071984	4964.49992071984	4964.49992071984	4964.49992071984	4964.49992071984	4964.49992071984	4964.49992071984	4964.49992071984	4964.49992071984	4964.49992071984	4964.49992071984	4964.49992071984	4964.49992071984	4964.49992071984
4964.49992071984	4964.49992071984	4507.87413672484	4964.49992071984	4964.49992071984	4964.49992071984	4964.49992071984	4964.49992071984	4964.49992071984	4964.49992071984	4964.49992071984	4964.49992071984	4964.49992071984	4964.49992071984	4964.49992071984	4964.49992071984	4964.49992071984	4964.49992071984	4964.49992071984	4964.49992071984	4964.49992071984	4964.49992071984	4964.49992071984	4964.49992071984	4964.49992071984	4964.49992071984	4964.49992071984	4964.49992071984	4964.49992071984	4964.49992071984
4964.499917906571	4964.499917906571	4507.87413672484	4964.499917906571	4964.499917906571	4964.499917906571	4964.499917906571	4964.499917906571	4964.499917906571	4964.499917906571	4964.499917906571	4964.499917906571	4964.499917906571	4964.499917906571	4964.499917906571	4964.499917906571	4964.499917906571	4964.499917906571	4964.499917906571	4964.499917906571	4964.499917906571	4964.499917906571	4964.499917906571	4964.499917906571	4964.499917906571	4964.499917906571	4964.499917906571	4964.499917906571	4964.499917906571	4964.499917906571
4964.499916975226	4964.499916975226	4507.87413672484	4964.499916975226	4964.499916975226	4964.499916975226	4964.499916975226	4964.499916975226	4964.499916975226	4964.499916975226	4964.499916975226	4964.499916975226	4964.499916975226	4964.499916975226	4964.499916975226	4964.499916975226	4964.499916975226	4964.499916975226	4964.499916975226	4964.499916975226	4964.499916975226	4964.499916975226	4964.499916975226	4964.499916975226	4964.499916975226	4964.499916975226	4964.499916975226	4964.499916975226	4964.499916975226	4964.499916975226
4964.499915906186	4964.499915906186	4507.87413672484	4964.499915906186	4964.499915906186	4964.499915906186	4964.499915906186	4964.499915906186	4964.499915906186	4964.499915906186	4964.499915906186	4964.499915906186	4964.499915906186	4964.499915906186	4964.499915906186	4964.499915906186	4964.499915906186	4964.499915906186	4964.499915906186	4964.499915906186	4964.499915906186	4964.499915906186	4964.499915906186	4964.499915906186	4964.499915906186	4964.499915906186	4964.499915906186	4964.499915906186	4964.499915906186	4964.499915906186
4964.49991564189	4964.49991564189	4507.87413672484	4964.49991564189	4964.49991564189	4964.49991564189	4964.49991564189	4964.49991564189	4964.49991564189	4964.49991564189	4964.49991564189	4964.49991564189	4964.49991564189	4964.49991564189	4964.49991564189	4964.49991564189	4964.49991564189	4964.49991564189	4964.49991564189	4964.49991564189	4964.49991564189	4964.49991564189	4964.49991564189	4964.49991564189	4964.49991564189	4964.49991564189	4964.49991564189	4964.49991564189	4964.49991564189	4964.49991564189
4964.499914596381	4964.499914596381	4507.87413672484	4964.499914596381	4964.499914596381	4964.499914596381	4964.499914596381	4964.499914596381	4964.499914596381	4964.499914596381	4964.499914596381	4964.499914596381	4964.499914596381	4964.499914596381	4964.499914596381	4964.499914596381	4964.499914596381	4964.499914596381	4964.499914596381	4964.499914596381	4964.499914596381	4964.499914596381	4964.499914596381	4964.499914596381	4964.499914596381	4964.499914596381	4964.499914596381	4964.499914596381	4964.499914596381	4964.499914596381
4964.499912837644	4964.499912837644	4507.87413672484	4964.499912837644	4964.499912837644	4964.499912837644	4964.499912837644	4964.499912837644	4964.499912837644	4964.499912837644	4964.499912837644	4964.499912837644	4964.499912837644	4964.499912837644	4964.499912837644	4964.499912837644	4964.499912837644	4964.499912837644	4964.499912837644	4964.499912837644	4964.499912837644	4964.499912837644	4964.499912837644	4964.499912837644	4964.499912837644	4964.499912837644	4964.499912837644	4964.499912837644	4964.499912837644	4964.499912837644
4964.499912837644	4964.499912837644	4507.87413672484	4964.499912837644	4964.499912837644	4964.499912837644	4964.499912837644	4964.499912837644	4964.499912837644	4964.499912837644	4964.499912837644	4964.499912837644	4964.499912837644	4964.499912837644	4964.499912837644	4964.499912837644	4964.499912837644	4964.499912837644	4964.499912837644	4964.499912837644	4964.499912837644	4964.499912837644	4964.499912837644	4964.499912837644	4964.499912837644	4964.499912837644	4964.499912837644	4964.499912837644	4964.499912837644	4964.499912837644
4964.499912749359	4964.499912749359	4507.87413672484	4964.499912749359	4964.499912749359	4964.499912749359	4964.499912749359	4964.499912749359	4964.499912749359	4964.499912749359	4964.499912749359	4964.499912749359	4964.499912749359	4964.499912749359	4964.499912749359	4964.499912749359	4964.499912749359	4964.499912749359	4964.499912749359	4964.499912749359	4964.499912749359	4964.499912749359	4964.499912749359	4964.499912749359	4964.499912749359	4964.499912749359	4964.499912749359	4964.499912749359	4964.499912749359	4964.499912749359
4964.499908565026	4964.499908565026	4507.87413672484	4964.499908565026	4964.499908565026	4964.499908565026	4964.499908565026	4964.499908565026	4964.499908565026	4964.499908565026	4964.499908565026	4964.499908565026	4964.499908565026	4964.499908565026	4964.499908565026	4964.499908565026	4964.499908565026	4964.499908565026	4964.499908565026	4964.499908565026	4964.499908565026	4964.499908565026	4964.499908565026	4964.499908565026	4964.499908565026	4964.499908565026	4964.499908565026	4964.499908565026	4964.499908565026	4964.499908565026
4964.499908565026	4964.499908565026	4507.87413672484	4964.499908565026	4964.499908565026	4964.499908565026	4964.499908565026	4964.499908565026	4964.499908565026	4964.499908565026	4964.499908565026	4964.499908565026	4964.499908565026	4964.499908565026	4964.499908565026	4964.499908565026	4964.499908565026	4964.499908565026	4964.499908565026	4964.499908565026	4964.499908565026	4964.499908565026	4964.499908565026	4964.499908565026	4964.499908565026	4964.499908565026	4964.499908565026	4964.499908565026	4964.499908565026	4964.499908565026
4964.499905612347	4964.499905612347	4507.87413672484	4964.499905612347	4964.499905612347	4964.499905612347	4964.499905612347	4964.499905612347	4964.499905612347	4964.499905612347	4964.499905612347	4964.499905612347	4964.499905612347	4964.499905612347	4964.499905612347	4964.499905612347	4964.499905612347	4964.499905612347	4964.499905612347	4964.499905612347	4964.499905612347	4964.499905612347	4964.499905612347	4964.499905612347	4964.499905612347	4964.499905612347	4964.499905612347	4964.499905612347	4964.499905612347	4964.499905612347
4964.499905612347	4964.499905612347	4507.87413672484	4964.499905612347	4964.499905612347	4964.499905612347	4964.499905612347	4964.499905612347	4964.499905612347	4964.499905612347	4964.499905612347	4964.499905612347	4964.499905612347	4964.499905612347	4964.499905612347	4964.499905612347	4964.499905612347	4964.499905612347	4964.499905612347	4964.499905612347	4964.499905612347	4964.499905612347	4964.499905612347	4964.499905612347	4964.499905612347	4964.499905612347	4964.499905612347	4964.499905612347	4964.499905612347	4964.499905612347
4964.49990169269	4964.49990169269	4507.87413672484	4964.49990169269	4964.49990169269	4964.49990169269	4964.49990169269	4964.49990169269	4964.49990169269	4964.49990169269	4964.49990169269	4964.49990169269	4964.49990169269	4964.49990169269	4964.49990169269	4964.49990169269	4964.49990169269	4964.49990169269	4964.49990169269	4964.49990169269	4964.49990169269	4964.49990169269	4964.49990169269	4964.49990169269	4964.49990169269	4964.49990169269	4964.49990169269	4964.49990169269	4964.49990169269	4964.49990169269
4964.4999007340475	4964.4999007340475	4507.87413672484	4964.4999007340475	4964.4999007340475	4964.4999007340475	4964.4999007340475	4964.4999007340475	4964.4999007340475	4964.4999007340475	4964.4999007340475	4964.4999007340475	4964.4999007340475	4964.4999007340475	4964.4999007340475	4964.4999007340475	4964.4999007340475	4964.4999007340475	4964.4999007340475	4964.4999007340475	4964.4999007340475	4964.4999007340475	4964.4999007340475	4964.4999007340475	4964.4999007340475	4964.4999007340475	4964.4999007340475	4964.4999007340475	4964.4999007340475	4964.4999007340475
4964.4999007340475	4964.4999007340475	4507.87413672484	4964.4999007340475	4964.4999007340475	4964.4999007340475	4964.4999007340475	4964.4999007340475	4964.4999007340475	4964.4999007340475	4964.4999007340475	4964.4999007340475	4964.4999007340475	4964.4999007340475	4964.4999007340475	4964.4999007340475	4964.4999007340475	4964.4999007340475	4964.4999007340475	4964.4999007340475	4964.4999007340475	4964.4999007340475	4964.4999007340475	4964.4999007340475	4964.4999007340475	4964.4999007340475	4964.4999007340475	4964.4999007340475	4964.4999007340475	4964.4999007340475
4964.49989997576	4964.49989997576	4507.87413672484	4964.49989997576	4964.49989997576	4964.49989997576	4964.49989997576	4964.49989997576	4964.49989997576	4964.49989997576	4964.49989997576	4964.49989997576	4964.49989997576	4964.49989997576	4964.49989997576	4964.49989997576	4964.49989997576	4964.49989997576	4964.49989997576	4964.49989997576	4964.49989997576	4964.49989997576	4964.49989997576	4964.49989997576	4964.49989997576	4964.49989997576	4964.49989997576	4964.49989997576	4964.49989997576	4964.49989997576
4964.499899078303	4964.499899078303	4507.87413672484	4964.499899078303	4964.499899078303	4964.499899078303	4964.499899078303	4964.499899078303	4964.499899078303	4964.499899078303	4964.499899078303	4964.499899078303	4964.499899078303	4964.499899078303	4964.499899078303	4964.499899078303	4964.499899078303	4964.499899078303	4964.499899078303	4964.499899078303	4964.499899078303	4964.499899078303	4964.499899078303	4964.499899078303	4964.499899078303	4964.499899078303	4964.499899078303	4964.499899078303	4964.499899078303	4964.499899078303
4964.499897044403	4964.499897044403	4507.87413672484	4964.499897044403	4964.499897044403	4964.499897044403	4964.499897044403	4964.499897044403	4964.499897044403	4964.499897044403	4964.499897044403	4964.499897044403	4964.499897044403	4964.499897044403	4964.499897044403	4964.499897044403	4964.499897044403	4964.499897044403	4964.499897044403	4964.499897044403	4964.499897044403	4964.499897044403	4964.499897044403	4964.499897044403	4964.499897044403	4964.499897044403	4964.499897044403	4964.499897044403	4964.499897044403	4964.499897044403
4964.499896730271	4964.499896730271	4507.87413672484	4964.499896730271	4964.499896730271	4964.499896730271	4964.499896730271	4964.499896730271	4964.499896730271	4964.499896730271	4964.499896730271	4964.499896730271	4964.499896730271	4964.499896730271	4964.499896730271	4964.499896730271	4964.499896730271	4964.499896730271	4964.499896730271	4964.499896730271	4964.499896730271	4964.499896730271	4964.499896730271	4964.499896730271	4964.499896730271	4964.499896730271	4964.499896730271	4964.499896730271	4964.499896730271	4964.499896730271
4964.499896730271	4964.499896730271	4507.87413672484	4964.499896730271	4964.499896730271	4964.499896730271	4964.499896730271	4964.499896730271	4964.499896730271	4964.499896730271	4964.499896730271	4964.499896730271	4964.499896730271	4964.499896730271	4964.499896730271	4964.499896730271	4964.499896730271	4964.499896730271	4964.499896730271	4964.499896730271	4964.499896730271	4964.499896730271	4964.499896730271	4964.499896730271	4964.499896730271	4964.499896730271	4964.499896730271	4964.499896730271	4964.499896730271	4964.499896730271
4964.499896257723	4964.499896257723	4507.87413672484	4964.499896257723	4964.499896257723	4964.499896257723	4964.499896257723	4964.499896257723	4964.499896257723	4964.499896257723	4964.499896257723	4964.499896257723	4964.499896257723	4964.499896257723	4964.499896257723	4964.499896257723	4964.499896257723	4964.499896257723	4964.499896257723	4964.499896257723	4964.499896257723	4964.499896257723	4964.499896257723	4964.499896257723	4964.499896257723	4964.499896257723	4964.499896257723	4964.499896257723	4964.499896257723	4964.499896257723
4964.499896238531	4964.499896238531	4507.87413672484	4964.499896238531	4964.499896238531	4964.499896238531	4964.499896238531	4964.499896238531	4964.499896238531	4964.499896238531	4964.499896238531	4964.499896238531	4964.499896238531	4964.499896238531	4964.499896238531	4964.499896238531	4964.499896238531	4964.499896238531	4964.499896238531	4964.499896238531	4964.499896238531	4964.499896238531	4964.499896238531	4964.499896238531	4964.499896238531	4964.499896238531	4964.499896238531	4964.499896238531	4964.499896238531	4964.499896238531
4964.499896238531	4964.499896238531	4507.87413672484	4964.499896238531	4964.499896238531	4964.499896238531	4964.499896238531	4964.499896238531	4964.499896238531	4964.499896238531	4964.499896238531	4964.499896238531	4964.499896238531	4964.499896238531	4964.499896238531	4964.499896238531	4964.499896238531	4964.499896238531	4964.499896238531	4964.499896238531	4964.499896238531	4964.499896238531	4964.499896238531	4964.499896238531	4964.499896238531	4964.499896238531	4964.499896238531	4964.499896238531	4964.499896238531	4964.499896238531
4964.499895929809	4964.499895929809	4507.87413672484	4964.499895929809	4964.499895929809	4964.499895929809	4964.499895929809	4964.499895929809	4964.499895929809	4964.499895929809	4964.499895929809	4964.499895929809	4964.499895929809	4964.499895929809	4964.499895929809	4964.499895929809	4964.499895929809	4964.499895929809	4964.499895929809	4964.499895929809	4964.499895929809	4964.499895929809	4964.499895929809	4964.499895929809	4964.499895929809	4964.499895929809	4964.499895929809	4964.499895929809	4964.499895929809	4964.499895929809
4964.499895359461	4964.499895359461	4507.87413672484	4964.499895359461	4964.499895359461	4964.499895359461	4964.499895359461	4964.499895359461	4964.499895359461	4964.499895359461	4964.499895359461	4964.499895359461	4964.499895359461	4964.499895359461	4964.499895359461	4964.499895359461	4964.499895359461	4964.499895359461	4964.499895359461	4964.499895359461	4964.499895359461	4964.499895359461	4964.499895359461	4964.499895359461	4964.499895359461	4964.499895359461	4964.499895359461	4964.499895359461	4964.499895359461	4964.499895359461
4964.499895067892	4964.499895067892	4507.87413672484	4964.499895067892	4964.499895067892	4964.499895067892	4964.499895067892	4964.499895067892	4964.499895067892	4964.499895067892	4964.499895067892	4964.499895067892	4964.499895067892	4964.499895067892	4964.499895067892	4964.499895067892	4964.499895067892	4964.499895067892	4964.499895067892	4964.499895067892	4964.499895067892	4964.499895067892	4964.499895067892	4964.499895067892	4964.499895067892	4964.499895067892	4964.499895067892	4964.499895067892	4964.499895067892	4964.499895067892
4964.4998940163905	4964.4998940163905	4507.87413672484	4964.4998940163905	4964.4998940163905	4964.4998940163905	4964.4998940163905	4964.4998940163905	4964.4998940163905	4964.4998940163905	4964.4998940163905	4964.4998940163905	4964.4998940163905	4964.4998940163905	4964.4998940163905	4964.4998940163905	4964.4998940163905	4964.4998940163905	4964.4998940163905	4964.4998940163905	4964.4998940163905	4964.4998940163905	4964.4998940163905	4964.4998940163905	4964.4998940163905	4964.4998940163905	4964.4998940163905	4964.4998940163905	4964.4998940163905	4964.4998940163905
4964.4998940163905	4964.4998940163905	4507.87413672484	4964.4998940163905	4964.4998940163905	4964.4998940163905	4964.4998940163905	4964.4998940163905	4964.4998940163905	4964.4998940163905	4964.4998940163905	4964.4998940163905	4964.4998940163905	4964.4998940163905	4964.4998940163905	4964.4998940163905	4964.4998940163905	4964.4998940163905	4964.4998940163905	4964.4998940163905	4964.4998940163905	4964.4998940163905	4964.4998940163905	4964.4998940163905	4964.4998940163905	4964.4998940163905	4964.4998940163905	4964.4998940163905	4964.4998940163905	4964.4998940163905
4964.4998940163905	4964.4998940163905	4507.87413672484	4964.4998940163905	4964.4998940163905	4964.4998940163905	4964.4998940163905	4964.4998940163905	4964.4998940163905	4964.4998940163905	4964.4998940163905	4964.4998940163905	4964.4998940163905	4964.4998940163905	4964.4998940163905	4964.4998940163905	4964.4998940163905	4964.4998940163905	4964.4998940163905	4964.4998940163905	4964.4998940163905	4964.4998940163905	4964.4998940163905	4964.4998940163905	4964.4998940163905	4964.4998940163905	4964.4998940163905	4964.4998940163905	4964.4998940163905	4964.4998940163905
4964.4998940163905	4964.4998940163905	4507.87413672484	4964.4998940163905	4964.4998940163905	4964.4998940163905	4964.4998940163905	4964.4998940163905	4964.4998940163905	4964.4998940163905	4964.4998940163905	4964.4998940163905	4964.4998940163905	4964.4998940163905	4964.4998940163905	4964.4998940163905	4964.4998940163905	4964.4998940163905	4964.4998940163905	4964.4998940163905	4964.4998940163905	4964.4998940163905	4964.4998940163905	4964.4998940163905	4964.4998940163905	4964.4998940163905	4964.4998940163905	4964.4998940163905	4964.4998940163905	4964.4998940163905
4964.4998937961955	4964.4998937961955	4507.87413672484	4964.4998937961955	4964.4998937961955	4964.4998937961955	4964.4998937961955	4964.4998937961955	4964.4998937961955	4964.4998937961955	4964.4998937961955	4964.4998937961955	4964.4998937961955	4964.4998937961955	4964.4998937961955	4964.4998937961955	4964.4998937961955	4964.4998937961955	4964.4998937961955	4964.4998937961955	4964.4998937961955	4964.4998937961955	4964.4998937961955	4964.4998937961955	4964.4998937961955	4964.4998937961955	4964.4998937961955	4964.4998937961955	4964.4998937961955	4964.4998937961955
4964.4998937961955	4964.4998937961955	4507.87413672484	4964.4998937961955	4964.4998937961955	4964.4998937961955	4964.4998937961955	4964.4998937961955	4964.4998937961955	4964.4998937961955	4964.4998937961955	4964.4998937961955	4964.4998937961955	4964.4998937961955	4964.4998937961955	4964.4998937961955	4964.4998937961955	4964.4998937961955	4964.4998937961955	4964.4998937961955	4964.4998937961955	4964.4998937961955	4964.4998937961955	4964.4998937961955	4964.4998937961955	4964.4998937961955	4964.4998937961955	4964.4998937961955	4964.4998937961955	4964.4998937961955
4964.49989379318	4964.49989379318	4507.87413672484	4964.49989379318	4964.49989379318	4964.49989379318	4964.49989379318	4964.49989379318	4964.49989379318	4964.49989379318	4964.49989379318	4964.49989379318	4964.49989379318	4964.49989379318	4964.49989379318	4964.49989379318	4964.49989379318	4964.49989379318	4964.49989379318	4964.49989379318	4964.49989379318	4964.49989379318	4964.49989379318	4964.49989379318	4964.49989379318	4964.49989379318	4964.49989379318	4964.49989379318	4964.49989379318	4964.49989379318
4964.499893682352	4964.499893682352	4507.87413672484	4964.499893682352	4964.499893682352	4964.499893682352	4964.499893682352	4964.499893682352	4964.499893682352	4964.499893682352	4964.499893682352	4964.499893682352	4964.499893682352	4964.499893682352	4964.499893682352	4964.499893682352	4964.499893682352	4964.499893682352	4964.499893682352	4964.499893682352	4964.499893682352	4964.499893682352	4964.499893682352	4964.499893682352	4964.499893682352	4964.499893682352	4964.499893682352	4964.499893682352	4964.499893682352	4964.499893682352
4964.499893682352	4964.499893682352	4507.87413672484	4964.499893682352	4964.499893682352	4964.499893682352	4964.499893682352	4964.499893682352	4964.499893682352	4964.499893682352	4964.499893682352	4964.499893682352	4964.499893682352	4964.499893682352	4964.499893682352	4964.499893682352	4964.499893682352	4964.499893682352	4964.499893682352	4964.499893682352	4964.499893682352	4964.499893682352	4964.499893682352	4964.499893682352	4964.499893682352	4964.499893682352	4964.499893682352	4964.499893682352	4964.499893682352	4964.499893682352
4964.499893319821	4964.499893319821	4507.87413672484	4964.499893319821	4964.499893319821	4964.499893319821	4964.499893319821	4964.499893319821	4964.499893319821	4964.499893319821	4964.499893319821	4964.499893319821	4964.499893319821	4964.499893319821	4964.499893319821	4964.499893319821	4964.499893319821	4964.499893319821	4964.499893319821	4964.499893319821	4964.499893319821	4964.499893319821	4964.499893319821	4964.499893319821	4964.499893319821	4964.499893319821	4964.499893319821	4964.499893319821	4964.499893319821	4964.499893319821
4964.49989331164	4964.49989331164	4507.87413672484	4964.49989331164	4964.49989331164	4964.49989331164	4964.49989331164	4964.49989331164	4964.49989331164	4964.49989331164	4964.49989331164	4964.49989331164	4964.49989331164	4964.49989331164	4964.49989331164	4964.49989331164	4964.49989331164	4964.49989331164	4964.49989331164	4964.49989331164	4964.49989331164	4964.49989331164	4964.49989331164	4964.49989331164	4964.49989331164	4964.49989331164	4964.49989331164	4964.49989331164	4964.49989331164	4964.49989331164
4964.499893171347	4964.499893171347	4507.87413672484	4964.499893171347	4964.499893171347	4964.499893171347	4964.499893171347	4964.499893171347	4964.499893171347	4964.499893171347	4964.499893171347	4964.499893171347	4964.499893171347	4964.499893171347	4964.499893171347	4964.499893171347	4964.499893171347	4964.499893171347	4964.499893171347	4964.499893171347	4964.499893171347	4964.499893171347	4964.499893171347	4964.499893171347	4964.499893171347	4964.499893171347	4964.499893171347	4964.499893171347	4964.499893171347	4964.499893171347
4964.499893171347	4964.499893171347	4507.87413672484	4964.499893171347	4964.499893171347	4964.499893171347	4964.499893171347	4964.499893171347	4964.499893171347	4964.499893171347	4964.499893171347	4964.499893171347	4964.499893171347	4964.499893171347	4964.499893171347	4964.499893171347	4964.499893171347	4964.499893171347	4964.499893171347	4964.499893171347	4964.499893171347	4964.499893171347	4964.499893171347	4964.499893171347	4964.499893171347	4964.499893171347	4964.499893171347	4964.499893171347	4964.499893171347	4964.499893171347
4964.499893086722	4964.499893086722	4507.87413672484	4964.499893086722	4964.499893086722	4964.499893086722	4964.499893086722	4964.499893086722	4964.499893086722	4964.499893086722	4964.499893086722	4964.499893086722	4964.499893086722	4964.499893086722	4964.499893086722	4964.499893086722	4964.499893086722	4964.499893086722	4964.499893086722	4964.499893086722	4964.499893086722	4964.499893086722	4964.499893086722	4964.499893086722	4964.499893086722	4964.499893086722	4964.499893086722	4964.499893086722	4964.499893086722	4964.499893086722
4964.499893086722	4964.499893086722	4507.87413672484	4964.499893086722	4964.499893086722	4964.499893086722	4964.499893086722	4964.499893086722	4964.499893086722	4964.499893086722	4964.499893086722	4964.499893086722	4964.499893086722	4964.499893086722	4964.499893086722	4964.499893086722	4964.499893086722	4964.499893086722	4964.499893086722	4964.499893086722	4964.499893086722	4964.499893086722	4964.499893086722	4964.499893086722	4964.499893086722	4964.499893086722	4964.499893086722	4964.499893086722	4964.499893086722	4964.499893086722
4964.499893086722	4964.499893086722	4507.87413672484	4964.499893086722	4964.499893086722	4964.499893086722	4964.499893086722	4964.499893086722	4964.499893086722	4964.499893086722	4964.499893086722	4964.499893086722	4964.499893086722	4964.499893086722	4964.499893086722	4964.499893086722	4964.499893086722	4964.499893086722	4964.499893086722	4964.499893086722	4964.499893086722	4964.499893086722	4964.499893086722	4964.499893086722	4964.499893086722	4964.499893086722	4964.499893086722	4964.499893086722	4964.499893086722	4964.499893086722
4964.499892959337	4964.499892959337	4507.87413672484	4964.499892959337	4964.499892959337	4964.499892959337	4964.499892959337	4964.499892959337	4964.499892959337	4964.499892959337	4964.499892959337	4964.499892959337	4964.499892959337	4964.499892959337	4964.499892959337	4964.499892959337	4964.499892959337	4964.499892959337	4964.499892959337	4964.499892959337	4964.499892959337	4964.499892959337	4964.499892959337	4964.499892959337	4964.499892959337	4964.499892959337	4964.499892959337	4964.499892959337	4964.499892959337	4964.499892959337
4964.499892959337	4964.499892959337	4507.87413672484	4964.499892959337	4964.499892959337	4964.499892959337	4964.499892959337	4964.499892959337	4964.499892959337	4964.499892959337	4964.499892959337	4964.499892959337	4964.499892959337	4964.499892959337	4964.499892959337	4964.499892959337	4964.499892959337	4964.499892959337	4964.499892959337	4964.499892959337	4964.499892959337	4964.499892959337	4964.499892959337	4964.499892959337	4964.499892959337	4964.499892959337	4964.499892959337	4964.499892959337	4964.499892959337	4964.499892959337
4964.499892856022	4964.499892856022	4507.87413672484	4964.499892856022	4964.499892856022	4964.499892856022	4964.499892856022	4964.499892856022	4964.499892856022	4964.499892856022	4964.499892856022	4964.499892856022	4964.499892856022	4964.499892856022	4964.499892856022	4964.499892856022	4964.499892856022	4964.499892856022	4964.499892856022	4964.499892856022	4964.499892856022	4964.499892856022	4964.499892856022	4964.499892856022	4964.499892856022	4964.499892856022	4964.499892856022	4964.499892856022	4964.499892856022	4964.499892856022
4964.499892856022	4964.499892856022	4507.87413672484	4964.499892856022	4964.499892856022	4964.499892856022	4964.499892856022	4964.499892856022	4964.499892856022	4964.499892856022	4964.499892856022	4964.499892856022	4964.499892856022	4964.499892856022	4964.499892856022	4964.499892856022	4964.499892856022	4964.499892856022	4964.499892856022	4964.499892856022	4964.499892856022	4964.499892856022	4964.499892856022	4964.499892856022	4964.499892856022	4964.499892856022	4964.499892856022	4964.499892856022	4964.499892856022	4964.499892856022
4964.499892762253	4964.499892762253	4507.87413672484	4964.499892762253	4964.499892762253	4964.499892762253	4964.499892762253	4964.499892762253	4964.499892762253	4964.499892762253	4964.499892762253	4964.499892762253	4964.499892762253	4964.499892762253	4964.499892762253	4964.499892762253	4964.499892762253	4964.499892762253	4964.499892762253	4964.499892762253	4964.499892762253	4964.499892762253	4964.499892762253	4964.499892762253	4964.499892762253	4964.499892762253	4964.499892762253	4964.499892762253	4964.499892762253	4964.499892762253
4964.499892733779	4964.499892733779	4507.87413672484	4964.499892733779	4964.499892733779	4964.499892733779	4964.499892733779	4964.499892733779	4964.499892733779	4964.499892733779	4964.499892733779	4964.499892733779	4964.499892733779	4964.499892733779	4964.499892733779	4964.499892733779	4964.499892733779	4964.499892733779	4964.499892733779	4964.499892733779	4964.499892733779	4964.499892733779	4964.499892733779	4964.499892733779	4964.499892733779	4964.499892733779	4964.499892733779	4964.499892733779	4964.499892733779	4964.499892733779
4964.49989262829	4964.49989262829	4507.87413672484	4964.49989262829	4964.49989262829	4964.49989262829	4964.49989262829	4964.49989262829	4964.49989262829	4964.49989262829	4964.49989262829	4964.49989262829	4964.49989262829	4964.49989262829	4964.49989262829	4964.49989262829	4964.49989262829	4964.49989262829	4964.49989262829	4964.49989262829	4964.49989262829	4964.49989262829	4964.49989262829	4964.49989262829	4964.49989262829	4964.49989262829	4964.49989262829	4964.49989262829	4964.49989262829	4964.49989262829
4964.49989262829	4964.49989262829	4507.87413672484	4964.49989262829	4964.49989262829	4964.49989262829	4964.49989262829	4964.49989262829	4964.49989262829	4964.49989262829	4964.49989262829	4964.49989262829	4964.49989262829	4964.49989262829	4964.49989262829	4964.49989262829	4964.49989262829	4964.49989262829	4964.49989262829	4964.49989262829	4964.49989262829	4964.49989262829	4964.49989262829	4964.49989262829	4964.49989262829	4964.49989262829	4964.49989262829	4964.49989262829	4964.49989262829	4964.49989262829
4964.49989262829	4964.49989262829	4507.87413672484	4964.49989262829	4964.49989262829	4964.49989262829	4964.49989262829	4964.49989262829	4964.49989262829	4964.49989262829	4964.49989262829	4964.49989262829	4964.49989262829	4964.49989262829	4964.49989262829	4964.49989262829	4964.49989262829	4964.49989262829	4964.49989262829	4964.49989262829	4964.49989262829	4964.49989262829	4964.49989262829	4964.49989262829	4964.49989262829	4964.49989262829	4964.49989262829	4964.49989262829	4964.49989262829	4964.49989262829
4964.499892571052	4964.499892571052	4507.87413672484	4964.499892571052	4964.499892571052	4964.499892571052	4964.499892571052	4964.499892571052	4964.499892571052	4964.499892571052	4964.499892571052	4964.499892571052	4964.499892571052	4964.499892571052	4964.499892571052	4964.499892571052	4964.499892571052	4964.499892571052	4964.499892571052	4964.499892571052	4964.499892571052	4964.499892571052	4964.499892571052	4964.499892571052	4964.499892571052	4964.499892571052	4964.499892571052	4964.499892571052	4964.499892571052	4964.499892571052
4964.4998925493455	4964.4998925493455	4507.87413672484	4964.4998925493455	4964.4998925493455	4964.4998925493455	4964.4998925493455	4964.4998925493455	4964.4998925493455	4964.4998925493455	4964.4998925493455	4964.4998925493455	4964.4998925493455	4964.4998925493455	4964.4998925493455	4964.4998925493455	4964.4998925493455	4964.4998925493455	4964.4998925493455	4964.4998925493455	4964.4998925493455	4964.4998925493455	4964.4998925493455	4964.4998925493455	4964.4998925493455	4964.4998925493455	4964.4998925493455	4964.4998925493455	4964.4998925493455	4964.4998925493455
4964.4998925493455	4964.4998925493455	4507.87413672484	4964.4998925493455	4964.4998925493455	4964.4998925493455	4964.4998925493455	4964.4998925493455	4964.4998925493455	4964.4998925493455	4964.4998925493455	4964.4998925493455	4964.4998925493455	4964.4998925493455	4964.4998925493455	4964.4998925493455	4964.4998925493455	4964.4998925493455	4964.4998925493455	4964.4998925493455	4964.4998925493455	4964.4998925493455	4964.4998925493455	4964.4998925493455	4964.4998925493455	4964.4998925493455	4964.4998925493455	4964.4998925493455	4964.4998925493455	4964.4998925493455
4964.499892546416	4964.499892546416	4507.87413672484	4964.499892546416	4964.499892546416	4964.499892546416	4964.499892546416	4964.499892546416	4964.499892546416	4964.499892546416	4964.499892546416	4964.499892546416	4964.499892546416	4964.499892546416	4964.499892546416	4964.499892546416	4964.499892546416	4964.499892546416	4964.499892546416	4964.499892546416	4964.499892546416	4964.499892546416	4964.499892546416	4964.499892546416	4964.499892546416	4964.499892546416	4964.499892546416	4964.499892546416	4964.499892546416	4964.499892546416
4964.499892546416	4964.499892546416	4507.87413672484	4964.499892546416	4964.499892546416	4964.499892546416	4964.499892546416	4964.499892546416	4964.499892546416	4964.499892546416	4964.499892546416	4964.499892546416	4964.499892546416	4964.499892546416	4964.499892546416	4964.499892546416	4964.499892546416	4964.499892546416	4964.499892546416	4964.499892546416	4964.499892546416	4964.499892546416	4964.499892546416	4964.499892546416	4964.499892546416	4964.499892546416	4964.499892546416	4964.499892546416	4964.499892546416	4964.499892546416
4964.499892539859	4964.499892539859	4507.87413672484	4964.499892539859	4964.499892539859	4964.499892539859	4964.499892539859	4964.499892539859	4964.499892539859	4964.499892539859	4964.499892539859	4964.499892539859	4964.499892539859	4964.499892539859	4964.499892539859	4964.499892539859	4964.499892539859	4964.499892539859	4964.499892539859	4964.499892539859	4964.499892539859	4964.499892539859	4964.499892539859	4964.499892539859	4964.499892539859	4964.499892539859	4964.499892539859	4964.499892539859	4964.499892539859	4964.499892539859
4964.499892525198	4964.499892525198	4507.87413672484	4964.499892525198	4964.499892525198	4964.499892525198	4964.499892525198	4964.499892525198	4964.499892525198	4964.499892525198	4964.499892525198	4964.499892525198	4964.499892525198	4964.499892525198	4964.499892525198	4964.499892525198	4964.499892525198	4964.499892525198	4964.499892525198	4964.499892525198	4964.499892525198	4964.499892525198	4964.499892525198	4964.499892525198	4964.499892525198	4964.499892525198	4964.499892525198	4964.499892525198	4964.499892525198	4964.499892525198
4964.499892508567	4964.499892508567	4507.87413672484	4964.499892508567	4964.499892508567	4964.499892508567	4964.499892508567	4964.499892508567	4964.499892508567	4964.499892508567	4964.499892508567	4964.499892508567	4964.499892508567	4964.499892508567	4964.499892508567	4964.499892508567	4964.499892508567	4964.499892508567	4964.499892508567	4964.499892508567	4964.499892508567	4964.499892508567	4964.499892508567	4964.499892508567	4964.499892508567	4964.499892508567	4964.499892508567	4964.499892508567	4964.499892508567	4964.499892508567
4964.49989248934	4964.49989248934	4507.87413672484	4964.49989248934	4964.49989248934	4964.49989248934	4964.49989248934	4964.49989248934	4964.49989248934	4964.49989248934	4964.49989248934	4964.49989248934	4964.49989248934	4964.49989248934	4964.49989248934	4964.49989248934	4964.49989248934	4964.49989248934	4964.49989248934	4964.49989248934	4964.49989248934	4964.49989248934	4964.49989248934	4964.49989248934	4964.49989248934	4964.49989248934	4964.49989248934	4964.49989248934	4964.49989248934	4964.49989248934
4964.499892473177	4964.499892473177	4507.87413672484	4964.499892473177	4964.499892473177	4964.499892473177	4964.499892473177	4964.499892473177	4964.499892473177	4964.499892473177	4964.499892473177	4964.499892473177	4964.499892473177	4964.499892473177	4964.499892473177	4964.499892473177	4964.499892473177	4964.499892473177	4964.499892473177	4964.499892473177	4964.499892473177	4964.499892473177	4964.499892473177	4964.499892473177	4964.499892473177	4964.499892473177	4964.499892473177	4964.499892473177	4964.499892473177	4964.499892473177
4964.499892465314	4964.499892465314	4507.87413672484	4964.499892465314	4964.499892465314	4964.499892465314	4964.499892465314	4964.499892465314	4964.499892465314	4964.499892465314	4964.499892465314	4964.499892465314	4964.499892465314	4964.499892465314	4964.499892465314	4964.499892465314	4964.499892465314	4964.499892465314	4964.499892465314	4964.499892465314	4964.499892465314	4964.499892465314	4964.499892465314	4964.499892465314	4964.499892465314	4964.499892465314	4964.499892465314	4964.499892465314	4964.499892465314	4964.499892465314
4964.499892461657	4964.499892461657	4507.87413672484	4964.499892461657	4964.499892461657	4964.499892461657	4964.499892461657	4964.499892461657	4964.499892461657	4964.499892461657	4964.499892461657	4964.499892461657	4964.499892461657	4964.499892461657	4964.499892461657	4964.499892461657	4964.499892461657	4964.499892461657	4964.499892461657	4964.499892461657	4964.499892461657	4964.499892461657	4964.499892461657	4964.499892461657	4964.499892461657	4964.499892461657	4964.499892461657	4964.499892461657	4964.499892461657	4964.499892461657
4964.499892451303	4964.499892451303	4507.87413672484	4964.499892451303	4964.499892451303	4964.499892451303	4964.499892451303	4964.499892451303	4964.499892451303	4964.499892451303	4964.499892451303	4964.499892451303	4964.499892451303	4964.499892451303	4964.499892451303	4964.499892451303	4964.499892451303	4964.499892451303	4964.499892451303	4964.499892451303	4964.499892451303	4964.499892451303	4964.499892451303	4964.499892451303	4964.499892451303	4964.499892451303	4964.499892451303	4964.499892451303	4964.499892451303	4964.499892451303
4964.499892451303	4964.499892451303	4507.87413672484	4964.499892451303	4964.499892451303	4964.499892451303	4964.499892451303	4964.499892451303	4964.499892451303	4964.499892451303	4964.499892451303	4964.499892451303	4964.499892451303	4964.499892451303	4964.499892451303	4964.499892451303	4964.499892451303	4964.499892451303	4964.499892451303	4964.499892451303	4964.499892451303	4964.499892451303	4964.499892451303	4964.499892451303	4964.499892451303	4964.499892451303	4964.499892451303	4964.499892451303	4964.499892451303	4964.499892451303
4964.499892451303	4964.499892451303	4507.87413672484	4964.499892451303	4964.499892451303	4964.499892451303	4964.499892451303	4964.499892451303	4964.499892451303	4964.499892451303	4964.499892451303	4964.499892451303	4964.499892451303	4964.499892451303	4964.499892451303	4964.499892451303	4964.499892451303	4964.499892451303	4964.499892451303	4964.499892451303	4964.499892451303	4964.499892451303	4964.499892451303	4964.499892451303	4964.499892451303	4964.499892451303	4964.499892451303	4964.499892451303	4964.499892451303	4964.499892451303
4964.499892443895	4964.499892443895	4507.87413672484	4964.499892443895	4964.499892443895	4964.499892443895	4964.499892443895	4964.499892443895	4964.499892443895	4964.499892443895	4964.499892443895	4964.499892443895	4964.499892443895	4964.499892443895	4964.499892443895	4964.499892443895	4964.499892443895	4964.499892443895	4964.499892443895	4964.499892443895	4964.499892443895	4964.499892443895	4964.499892443895	4964.499892443895	4964.499892443895	4964.499892443895	4964.499892443895	4964.499892443895	4964.499892443895	4964.499892443895
4964.49989243494	4964.49989243494	4507.87413672484	4964.49989243494	4964.49989243494	4964.49989243494	4964.49989243494	4964.49989243494	4964.49989243494	4964.49989243494	4964.49989243494	4964.49989243494	4964.49989243494	4964.49989243494	4964.49989243494	4964.49989243494	4964.49989243494	4964.49989243494	4964.49989243494	4964.49989243494	4964.49989243494	4964.49989243494	4964.49989243494	4964.49989243494	4964.49989243494	4964.49989243494	4964.49989243494	4964.49989243494	4964.49989243494	4964.49989243494
4964.49989243494	4964.49989243494	4507.87413672484	4964.49989243494	4964.49989243494	4964.49989243494	4964.49989243494	4964.49989243494	4964.49989243494	4964.49989243494	4964.49989243494	4964.49989243494	4964.49989243494	4964.49989243494	4964.49989243494	4964.49989243494	4964.49989243494	4964.49989243494	4964.49989243494	4964.49989243494	4964.49989243494	4964.49989243494	4964.49989243494	4964.49989243494	4964.49989243494	4964.49989243494	4964.49989243494	4964.49989243494	4964.49989243494	4964.49989243494
4964.49989243494	4964.49989243494	4507.87413672484	4964.49989243494	4964.49989243494	4964.49989243494	4964.49989243494	4964.49989243494	4964.49989243494	4964.49989243494	4964.49989243494	4964.49989243494	4964.49989243494	4964.49989243494	4964.49989243494	4964.49989243494	4964.49989243494	4964.49989243494	4964.49989243494	4964.49989243494	4964.49989243494	4964.49989243494	4964.49989243494	4964.49989243494	4964.49989243494	4964.49989243494	4964.49989243494	4964.49989243494	4964.49989243494	4964.49989243494
4964.499892433807	4964.499892433807	4507.87413672484	4964.499892433807	4964.499892433807	4964.499892433807	4964.499892433807	4964.499892433807	4964.499892433807	4964.499892433807	4964.499892433807	4964.499892433807	4964.499892433807	4964.499892433807	4964.499892433807	4964.499892433807	4964.499892433807	4964.499892433807	4964.499892433807	4964.499892433807	4964.499892433807	4964.499892433807	4964.499892433807	4964.499892433807	4964.499892433807	4964.499892433807	4964.499892433807	4964.499892433807	4964.499892433807	4964.499892433807
4964.49989243354	4964.49989243354	4507.87413672484	4964.49989243354	4964.49989243354	4964.49989243354	4964.49989243354	4964.49989243354	4964.49989243354	4964.49989243354	4964.49989243354	4964.49989243354	4964.49989243354	4964.49989243354	4964.49989243354	4964.49989243354	4964.49989243354	4964.49989243354	4964.49989243354	4964.49989243354	4964.49989243354	4964.49989243354	4964.49989243354	4964.49989243354	4964.49989243354	4964.49989243354	4964.49989243354	4964.49989243354	4964.49989243354	4964.49989243354
4964.49989243354	4964.49989243354	4507.87413672484	4964.49989243354	4964.49989243354	4964.49989243354	4964.49989243354	4964.49989243354	4964.49989243354	4964.49989243354	4964.49989243354	4964.49989243354	4964.49989243354	4964.49989243354	4964.49989243354	4964.49989243354	4964.49989243354	4964.49989243354	4964.49989243354	4964.49989243354	4964.49989243354	4964.49989243354	4964.49989243354	4964.49989243354	4964.49989243354	4964.49989243354	4964.49989243354	4964.49989243354	4964.49989243354	4964.49989243354
4964.499892431831	4964.499892431831	4507.87413672484	4964.499892431831	4964.499892431831	4964.499892431831	4964.499892431831	4964.499892431831	4964.499892431831	4964.499892431831	4964.499892431831	4964.499892431831	4964.499892431831	4964.499892431831	4964.499892431831	4964.499892431831	4964.499892431831	4964.499892431831	4964.499892431831	4964.499892431831	4964.499892431831	4964.499892431831	4964.499892431831	4964.499892431831	4964.499892431831	4964.499892431831	4964.499892431831	4964.499892431831	4964.499892431831	4964.499892431831
4964.4998924305155	4964.4998924305155	4507.87413672484	4964.4998924305155	4964.4998924305155	4964.4998924305155	4964.4998924305155	4964.4998924305155	4964.4998924305155	4964.4998924305155	4964.4998924305155	4964.4998924305155	4964.4998924305155	4964.4998924305155	4964.4998924305155	4964.4998924305155	4964.4998924305155	4964.4998924305155	4964.4998924305155	4964.4998924305155	4964.4998924305155	4964.4998924305155	4964.4998924305155	4964.4998924305155	4964.4998924305155	4964.4998924305155	4964.4998924305155	4964.4998924305155	4964.4998924305155	4964.4998924305155
4964.499892428024	4964.499892428024	4507.87413672484	4964.499892428024	4964.499892428024	4964.499892428024	4964.499892428024	4964.499892428024	4964.499892428024	4964.499892428024	4964.499892428024	4964.499892428024	4964.499892428024	4964.499892428024	4964.499892428024	4964.499892428024	4964.499892428024	4964.499892428024	4964.499892428024	4964.499892428024	4964.499892428024	4964.499892428024	4964.499892428024	4964.499892428024	4964.499892428024	4964.499892428024	4964.499892428024	4964.499892428024	4964.499892428024	4964.499892428024
4964.499892428024	4964.499892428024	4507.87413672484	4964.499892428024	4964.499892428024	4964.499892428024	4964.499892428024	4964.499892428024	4964.499892428024	4964.499892428024	4964.499892428024	4964.499892428024	4964.499892428024	4964.499892428024	4964.499892428024	4964.499892428024	4964.499892428024	4964.499892428024	4964.499892428024	4964.499892428024	4964.499892428024	4964.499892428024	4964.499892428024	4964.499892428024	4964.499892428024	4964.499892428024	4964.499892428024	4964.499892428024	4964.499892428024	4964.499892428024
4964.499892425792	4964.499892425792	4507.87413672484	4964.499892425792	4964.499892425792	4964.499892425792	4964.499892425792	4964.499892425792	4964.499892425792	4964.499892425792	4964.499892425792	4964.499892425792	4964.499892425792	4964.499892425792	4964.499892425792	4964.499892425792	4964.499892425792	4964.499892425792	4964.499892425792	4964.499892425792	4964.499892425792	4964.499892425792	4964.499892425792	4964.499892425792	4964.499892425792	4964.499892425792	4964.499892425792	4964.499892425792	4964.499892425792	4964.499892425792
4964.499892425792	4964.499892425792	4507.87413672484	4964.499892425792	4964.499892425792	4964.499892425792	4964.499892425792	4964.499892425792	4964.499892425792	4964.499892425792	4964.499892425792	4964.499892425792	4964.499892425792	4964.499892425792	4964.499892425792	4964.499892425792	4964.499892425792	4964.499892425792	4964.499892425792	4964.499892425792	4964.499892425792	4964.499892425792	4964.499892425792	4964.499892425792	4964.499892425792	4964.499892425792	4964.499892425792	4964.499892425792	4964.499892425792	4964.499892425792
4964.499892424299	4964.499892424299	4507.87413672484	4964.499892424299	4964.499892424299	4964.499892424299	4964.499892424299	4964.499892424299	4964.499892424299	4964.499892424299	4964.499892424299	4964.499892424299	4964.499892424299	4964.499892424299	4964.499892424299	4964.499892424299	4964.499892424299	4964.499892424299	4964.499892424299	4964.499892424299	4964.499892424299	4964.499892424299	4964.499892424299	4964.499892424299	4964.499892424299	4964.499892424299	4964.499892424299	4964.499892424299	4964.499892424299	4964.499892424299
4964.4998924240945	4964.4998924240945	4507.87413672484	4964.4998924240945	4964.4998924240945	4964.4998924240945	4964.4998924240945	4964.4998924240945	4964.4998924240945	4964.4998924240945	4964.4998924240945	4964.4998924240945	4964.4998924240945	4964.4998924240945	4964.4998924240945	4964.4998924240945	4964.4998924240945	4964.4998924240945	4964.4998924240945	4964.4998924240945	4964.4998924240945	4964.4998924240945	4964.4998924240945	4964.4998924240945	4964.4998924240945	4964.4998924240945	4964.4998924240945	4964.4998924240945	4964.4998924240945	4964.4998924240945
4964.4998924240945	4964.4998924240945	4507.87413672484	4964.4998924240945	4964.4998924240945	4964.4998924240945	4964.4998924240945	4964.4998924240945	4964.4998924240945	4964.4998924240945	4964.4998924240945	4964.4998924240945	4964.4998924240945	4964.4998924240945	4964.4998924240945	4964.4998924240945	4964.4998924240945	4964.4998924240945	4964.4998924240945	4964.4998924240945	4964.4998924240945	4964.4998924240945	4964.4998924240945	4964.4998924240945	4964.4998924240945	4964.4998924240945	4964.4998924240945	4964.4998924240945	4964.4998924240945	4964.4998924240945
4964.49989242045	4964.49989242045	4507.87413672484	4964.49989242045	4964.49989242045	4964.49989242045	4964.49989242045	4964.49989242045	4964.49989242045	4964.49989242045	4964.49989242045	4964.49989242045	4964.49989242045	4964.49989242045	4964.49989242045	4964.49989242045	4964.49989242045	4964.49989242045	4964.49989242045	4964.49989242045	4964.49989242045	4964.49989242045	4964.49989242045	4964.49989242045	4964.49989242045	4964.49989242045	4964.49989242045	4964.49989242045	4964.49989242045	4964.49989242045
4964.49989242045	4964.49989242045	4507.87413672484	4964.49989242045	4964.49989242045	4964.49989242045	4964.49989242045	4964.49989242045	4964.49989242045	4964.49989242045	4964.49989242045	4964.49989242045	4964.49989242045	4964.49989242045	4964.49989242045	4964.49989242045	4964.49989242045	4964.49989242045	4964.49989242045	4964.49989242045	4964.49989242045	4964.49989242045	4964.49989242045	4964.49989242045	4964.49989242045	4964.49989242045	4964.49989242045	4964.49989242045	4964.49989242045	4964.49989242045
4964.49989242045	4964.49989242045	4507.87413672484	4964.49989242045	4964.49989242045	4964.49989242045	4964.49989242045	4964.49989242045	4964.49989242045	4964.49989242045	4964.49989242045	4964.49989242045	4964.49989242045	4964.49989242045	4964.49989242045	4964.49989242045	4964.49989242045	4964.49989242045	4964.49989242045	4964.49989242045	4964.49989242045	4964.49989242045	4964.49989242045	4964.49989242045	4964.49989242045	4964.49989242045	4964.49989242045	4964.49989242045	4964.49989242045	4964.49989242045
4964.49989242045	4964.49989242045	4507.87413672484	4964.49989242045	4964.49989242045	4964.49989242045	4964.49989242045	4964.49989242045	4964.49989242045	4964.49989242045	4964.49989242045	4964.49989242045	4964.49989242045	4964.49989242045	4964.49989242045	4964.49989242045	4964.49989242045	4964.49989242045	4964.49989242045	4964.49989242045	4964.49989242045	4964.49989242045	4964.49989242045	4964.49989242045	4964.49989242045	4964.49989242045	4964.49989242045	4964.49989242045	4964.49989242045	4964.49989242045
4964.49989242045	4964.49989242045	4507.87413672484	4964.49989242045	4964.49989242045	4964.49989242045	4964.49989242045	4964.49989242045	4964.49989242045	4964.49989242045	4964.49989242045	4964.49989242045	4964.49989242045	4964.49989242045	4964.49989242045	4964.49989242045	4964.49989242045	4964.49989242045	4964.49989242045	4964.49989242045	4964.49989242045	4964.49989242045	4964.49989242045	4964.49989242045	4964.49989242045	4964.49989242045	4964.49989242045	4964.49989242045	4964.49989242045	4964.49989242045
4964.499892420251	4964.499892420251	4507.87413672484	4964.499892420251	4964.499892420251	4964.499892420251	4964.499892420251	4964.499892420251	4964.499892420251	4964.499892420251	4964.499892420251	4964.499892420251	4964.499892420251	4964.499892420251	4964.499892420251	4964.499892420251	4964.499892420251	4964.499892420251	4964.499892420251	4964.499892420251	4964.499892420251	4964.499892420251	4964.499892420251	4964.499892420251	4964.499892420251	4964.499892420251	4964.499892420251	4964.499892420251	4964.499892420251	4964.499892420251
4964.4998924201755	4964.4998924201755	4507.87413672484	4964.4998924201755	4964.4998924201755	4964.4998924201755	4964.4998924201755	4964.4998924201755	4964.4998924201755	4964.4998924201755	4964.4998924201755	4964.4998924201755	4964.4998924201755	4964.4998924201755	4964.4998924201755	4964.4998924201755	4964.4998924201755	4964.4998924201755	4964.4998924201755	4964.4998924201755	4964.4998924201755	4964.4998924201755	4964.4998924201755	4964.4998924201755	4964.4998924201755	4964.4998924201755	4964.4998924201755	4964.4998924201755	4964.4998924201755	4964.4998924201755
4964.499892419599	4964.499892419599	4507.87413672484	4964.499892419599	4964.499892419599	4964.499892419599	4964.499892419599	4964.499892419599	4964.499892419599	4964.499892419599	4964.499892419599	4964.499892419599	4964.499892419599	4964.499892419599	4964.499892419599	4964.499892419599	4964.499892419599	4964.499892419599	4964.499892419599	4964.499892419599	4964.499892419599	4964.499892419599	4964.499892419599	4964.499892419599	4964.499892419599	4964.499892419599	4964.499892419599	4964.499892419599	4964.499892419599	4964.499892419599
4964.4998924189385	4964.4998924189385	4507.87413672484	4964.4998924189385	4964.4998924189385	4964.4998924189385	4964.4998924189385	4964.4998924189385	4964.4998924189385	4964.4998924189385	4964.4998924189385	4964.4998924189385	4964.4998924189385	4964.4998924189385	4964.4998924189385	4964.4998924189385	4964.4998924189385	4964.4998924189385	4964.4998924189385	4964.4998924189385	4964.4998924189385	4964.4998924189385	4964.4998924189385	4964.4998924189385	4964.4998924189385	4964.4998924189385	4964.4998924189385	4964.4998924189385	4964.4998924189385	4964.4998924189385
4964.4998924189385	4964.4998924189385	4507.87413672484	4964.4998924189385	4964.4998924189385	4964.4998924189385	4964.4998924189385	4964.4998924189385	4964.4998924189385	4964.4998924189385	4964.4998924189385	4964.4998924189385	4964.4998924189385	4964.4998924189385	4964.4998924189385	4964.4998924189385	4964.4998924189385	4964.4998924189385	4964.4998924189385	4964.4998924189385	4964.4998924189385	4964.4998924189385	4964.4998924189385	4964.4998924189385	4964.4998924189385	4964.4998924189385	4964.4998924189385	4964.4998924189385	4964.4998924189385	4964.4998924189385
4964.499892418918	4964.499892418918	4507.87413672484	4964.499892418918	4964.499892418918	4964.499892418918	4964.499892418918	4964.499892418918	4964.499892418918	4964.499892418918	4964.499892418918	4964.499892418918	4964.499892418918	4964.499892418918	4964.499892418918	4964.499892418918	4964.499892418918	4964.499892418918	4964.499892418918	4964.499892418918	4964.499892418918	4964.499892418918	4964.499892418918	4964.499892418918	4964.499892418918	4964.499892418918	4964.499892418918	4964.499892418918	4964.499892418918	4964.499892418918
4964.499892418738	4964.499892418738	4507.87413672484	4964.499892418738	4964.499892418738	4964.499892418738	4964.499892418738	4964.499892418738	4964.499892418738	4964.499892418738	4964.499892418738	4964.499892418738	4964.499892418738	4964.499892418738	4964.499892418738	4964.499892418738	4964.499892418738	4964.499892418738	4964.499892418738	4964.499892418738	4964.499892418738	4964.499892418738	4964.499892418738	4964.499892418738	4964.499892418738	4964.499892418738	4964.499892418738	4964.499892418738	4964.499892418738	4964.499892418738
4964.499892418318	4964.499892418318	4507.87413672484	4964.499892418318	4964.499892418318	4964.499892418318	4964.499892418318	4964.499892418318	4964.499892418318	4964.499892418318	4964.499892418318	4964.499892418318	4964.499892418318	4964.499892418318	4964.499892418318	4964.499892418318	4964.499892418318	4964.499892418318	4964.499892418318	4964.499892418318	4964.499892418318	4964.499892418318	4964.499892418318	4964.499892418318	4964.499892418318	4964.499892418318	4964.499892418318	4964.499892418318	4964.499892418318	4964.499892418318
4964.499892418302	4964.499892418302	4507.87413672484	4964.499892418302	4964.499892418302	4964.499892418302	4964.499892418302	4964.499892418302	4964.499892418302	4964.499892418302	4964.499892418302	4964.499892418302	4964.499892418302	4964.499892418302	4964.499892418302	4964.499892418302	4964.499892418302	4964.499892418302	4964.499892418302	4964.499892418302	4964.499892418302	4964.499892418302	4964.499892418302	4964.499892418302	4964.499892418302	4964.499892418302	4964.499892418302	4964.499892418302	4964.499892418302	4964.499892418302
4964.499892418285	4964.499892418285	4507.87413672484	4964.499892418285	4964.499892418285	4964.499892418285	4964.499892418285	4964.499892418285	4964.499892418285	4964.499892418285	4964.499892418285	4964.499892418285	4964.499892418285	4964.499892418285	4964.499892418285	4964.499892418285	4964.499892418285	4964.499892418285	4964.499892418285	4964.499892418285	4964.499892418285	4964.499892418285	4964.499892418285	4964.499892418285	4964.499892418285	4964.499892418285	4964.499892418285	4964.499892418285	4964.499892418285	4964.499892418285
4964.499892418103	4964.499892418103	4507.87413672484	4964.499892418103	4964.499892418103	4964.499892418103	4964.499892418103	4964.499892418103	4964.499892418103	4964.499892418103	4964.499892418103	4964.499892418103	4964.499892418103	4964.499892418103	4964.499892418103	4964.499892418103	4964.499892418103	4964.499892418103	4964.499892418103	4964.499892418103	4964.499892418103	4964.499892418103	4964.499892418103	4964.499892418103	4964.499892418103	4964.499892418103	4964.499892418103	4964.499892418103	4964.499892418103	4964.499892418103
4964.4998924179	4964.4998924179	4507.87413672484	4964.4998924179	4964.4998924179	4964.4998924179	4964.4998924179	4964.4998924179	4964.4998924179	4964.4998924179	4964.4998924179	4964.4998924179	4964.4998924179	4964.4998924179	4964.4998924179	4964.4998924179	4964.4998924179	4964.4998924179	4964.4998924179	4964.4998924179	4964.4998924179	4964.4998924179	4964.4998924179	4964.4998924179	4964.4998924179	4964.4998924179	4964.4998924179	4964.4998924179	4964.4998924179	4964.4998924179
4964.499892417867	4964.499892417867	4507.87413672484	4964.499892417867	4964.499892417867	4964.499892417867	4964.499892417867	4964.499892417867	4964.499892417867	4964.499892417867	4964.499892417867	4964.499892417867	4964.499892417867	4964.499892417867	4964.499892417867	4964.499892417867	4964.499892417867	4964.499892417867	4964.499892417867	4964.499892417867	4964.499892417867	4964.499892417867	4964.499892417867	4964.499892417867	4964.499892417867	4964.499892417867	4964.499892417867	4964.499892417867	4964.499892417867	4964.499892417867
4964.499892417851	4964.499892417851	4507.87413672484	4964.499892417851	4964.499892417851	4964.499892417851	4964.499892417851	4964.499892417851	4964.499892417851	4964.499892417851	4964.499892417851	4964.499892417851	4964.499892417851	4964.499892417851	4964.499892417851	4964.499892417851	4964.499892417851	4964.499892417851	4964.499892417851	4964.499892417851	4964.499892417851	4964.499892417851	4964.499892417851	4964.499892417851	4964.499892417851	4964.499892417851	4964.499892417851	4964.499892417851	4964.499892417851	4964.499892417851
4964.499892417791	4964.499892417791	4507.87413672484	4964.499892417791	4964.499892417791	4964.499892417791	4964.499892417791	4964.499892417791	4964.499892417791	4964.499892417791	4964.499892417791	4964.499892417791	4964.499892417791	4964.499892417791	4964.499892417791	4964.499892417791	4964.499892417791	4964.499892417791	4964.499892417791	4964.499892417791	4964.499892417791	4964.499892417791	4964.499892417791	4964.499892417791	4964.499892417791	4964.499892417791	4964.499892417791	4964.499892417791	4964.499892417791	4964.499892417791
4964.499892417755	4964.499892417755	4507.87413672484	4964.499892417755	4964.499892417755	4964.499892417755	4964.499892417755	4964.499892417755	4964.499892417755	4964.499892417755	4964.499892417755	4964.499892417755	4964.499892417755	4964.499892417755	4964.499892417755	4964.499892417755	4964.499892417755	4964.499892417755	4964.499892417755	4964.499892417755	4964.499892417755	4964.499892417755	4964.499892417755	4964.499892417755	4964.499892417755	4964.499892417755	4964.499892417755	4964.499892417755	4964.499892417755	4964.499892417755
4964.499892417755	4964.499892417755	4507.87413672484	4964.499892417755	4964.499892417755	4964.499892417755	4964.499892417755	4964.499892417755	4964.499892417755	4964.499892417755	4964.499892417755	4964.499892417755	4964.499892417755	4964.499892417755	4964.499892417755	4964.499892417755	4964.499892417755	4964.499892417755	4964.499892417755	4964.499892417755	4964.499892417755	4964.499892417755	4964.499892417755	4964.499892417755	4964.499892417755	4964.499892417755	4964.499892417755	4964.499892417755	4964.499892417755	4964.499892417755
4964.499892417676	4964.499892417676	4507.87413672484	4964.499892417676	4964.499892417676	4964.499892417676	4964.499892417676	4964.499892417676	4964.499892417676	4964.499892417676	4964.499892417676	4964.499892417676	4964.499892417676	4964.499892417676	4964.499892417676	4964.499892417676	4964.499892417676	4964.499892417676	4964.499892417676	4964.499892417676	4964.499892417676	4964.499892417676	4964.499892417676	4964.499892417676	4964.499892417676	4964.499892417676	4964.499892417676	4964.499892417676	4964.499892417676	4964.499892417676
4964.499892417555	4964.499892417555	4507.87413672484	4964.499892417555	4964.499892417555	4964.499892417555	4964.499892417555	4964.499892417555	4964.499892417555	4964.499892417555	4964.499892417555	4964.499892417555	4964.499892417555	4964.499892417555	4964.499892417555	4964.499892417555	4964.499892417555	4964.499892417555	4964.499892417555	4964.499892417555	4964.499892417555	4964.499892417555	4964.499892417555	4964.499892417555	4964.499892417555	4964.499892417555	4964.499892417555	4964.499892417555	4964.499892417555	4964.499892417555
4964.499892417555	4964.499892417555	4507.87413672484	4964.499892417555	4964.499892417555	4964.499892417555	4964.499892417555	4964.499892417555	4964.499892417555	4964.499892417555	4964.499892417555	4964.499892417555	4964.499892417555	4964.499892417555	4964.499892417555	4964.499892417555	4964.499892417555	4964.499892417555	4964.499892417555	4964.499892417555	4964.499892417555	4964.499892417555	4964.499892417555	4964.499892417555	4964.499892417555	4964.499892417555	4964.499892417555	4964.499892417555	4964.499892417555	4964.499892417555
4964.499892417555	4964.499892417555	4507.87413672484	4964.499892417555	4964.499892417555	4964.499892417555	4964.499892417555	4964.499892417555	4964.499892417555	4964.499892417555	4964.499892417555	4964.499892417555	4964.499892417555	4964.499892417555	4964.499892417555	4964.499892417555	4964.499892417555	4964.499892417555	4964.499892417555	4964.499892417555	4964.499892417555	4964.499892417555	4964.499892417555	4964.499892417555	4964.499892417555	4964.499892417555	4964.499892417555	4964.499892417555	4964.499892417555	4964.499892417555
4964.499892417547	4964.499892417547	4507.87413672484	4964.499892417547	4964.499892417547	4964.499892417547	4964.499892417547	4964.499892417547	4964.499892417547	4964.499892417547	4964.499892417547	4964.499892417547	4964.499892417547	4964.499892417547	4964.499892417547	4964.499892417547	4964.499892417547	4964.499892417547	4964.499892417547	4964.499892417547	4964.499892417547	4964.499892417547	4964.499892417547	4964.499892417547	4964.499892417547	4964.499892417547	4964.499892417547	4964.499892417547	4964.499892417547	4964.499892417547
4964.499892417539	4964.499892417539	4507.87413672484	4964.499892417539	4964.499892417539	4964.499892417539	4964.499892417539	4964.499892417539	4964.499892417539	4964.499892417539	4964.499892417539	4964.499892417539	4964.499892417539	4964.499892417539	4964.499892417539	4964.499892417539	4964.499892417539	4964.499892417539	4964.499892417539	4964.499892417539	4964.499892417539	4964.499892417539	4964.499892417539	4964.499892417539	4964.499892417539	4964.499892417539	4964.499892417539	4964.499892417539	4964.499892417539	4964.499892417539
4964.499892417503	4964.499892417503	4507.87413672484	4964.499892417503	4964.499892417503	4964.499892417503	4964.499892417503	4964.499892417503	4964.499892417503	4964.499892417503	4964.499892417503	4964.499892417503	4964.499892417503	4964.499892417503	4964.499892417503	4964.499892417503	4964.499892417503	4964.499892417503	4964.499892417503	4964.499892417503	4964.499892417503	4964.499892417503	4964.499892417503	4964.499892417503	4964.499892417503	4964.499892417503	4964.499892417503	4964.499892417503	4964.499892417503	4964.499892417503
4964.499892417503	4964.499892417503	4507.87413672484	4964.499892417503	4964.499892417503	4964.499892417503	4964.499892417503	4964.499892417503	4964.499892417503	4964.499892417503	4964.499892417503	4964.499892417503	4964.499892417503	4964.499892417503	4964.499892417503	4964.499892417503	4964.499892417503	4964.499892417503	4964.499892417503	4964.499892417503	4964.499892417503	4964.499892417503	4964.499892417503	4964.499892417503	4964.499892417503	4964.499892417503	4964.499892417503	4964.499892417503	4964.499892417503	4964.499892417503
4964.499892417469	4964.499892417469	4507.87413672484	4964.499892417469	4964.499892417469	4964.499892417469	4964.499892417469	4964.499892417469	4964.499892417469	4964.499892417469	4964.499892417469	4964.499892417469	4964.499892417469	4964.499892417469	4964.499892417469	4964.499892417469	4964.499892417469	4964.499892417469	4964.499892417469	4964.499892417469	4964.499892417469	4964.499892417469	4964.499892417469	4964.499892417469	4964.499892417469	4964.499892417469	4964.499892417469	4964.499892417469	4964.499892417469	4964.499892417469
4964.499892417469	4964.499892417469	4507.87413672484	4964.499892417469	4964.499892417469	4964.499892417469	4964.499892417469	4964.499892417469	4964.499892417469	4964.499892417469	4964.499892417469	4964.499892417469	4964.499892417469	4964.499892417469	4964.499892417469	4964.499892417469	4964.499892417469	4964.499892417469	4964.499892417469	4964.499892417469	4964.499892417469	4964.499892417469	4964.499892417469	4964.499892417469	4964.499892417469	4964.499892417469	4964.499892417469	4964.499892417469	4964.499892417469	4964.499892417469
4964.499892417451	4964.499892417451	4507.87413672484	4964.499892417451	4964.499892417451	4964.499892417451	4964.499892417451	4964.499892417451	4964.499892417451	4964.499892417451	4964.499892417451	4964.499892417451	4964.499892417451	4964.499892417451	4964.499892417451	4964.499892417451	4964.499892417451	4964.499892417451	4964.499892417451	4964.499892417451	4964.499892417451	4964.499892417451	4964.499892417451	4964.499892417451	4964.499892417451	4964.499892417451	4964.499892417451	4964.499892417451	4964.499892417451	4964.499892417451
4964.499892417451	4964.499892417451	4507.87413672484	4964.499892417451	4964.499892417451	4964.499892417451	4964.499892417451	4964.499892417451	4964.499892417451	4964.499892417451	4964.499892417451	4964.499892417451	4964.499892417451	4964.499892417451	4964.499892417451	4964.499892417451	4964.499892417451	4964.499892417451	4964.499892417451	4964.499892417451	4964.499892417451	4964.499892417451	4964.499892417451	4964.499892417451	4964.499892417451	4964.499892417451	4964.499892417451	4964.499892417451	4964.499892417451	4964.499892417451
4964.499892417451	4964.499892417451	4507.87413672484	4964.499892417451	4964.499892417451	4964.499892417451	4964.499892417451	4964.499892417451	4964.499892417451	4964.499892417451	4964.499892417451	4964.499892417451	4964.499892417451	4964.499892417451	4964.499892417451	4964.499892417451	4964.499892417451	4964.499892417451	4964.499892417451	4964.499892417451	4964.499892417451	4964.499892417451	4964.499892417451	4964.499892417451	4964.499892417451	4964.499892417451	4964.499892417451	4964.499892417451	4964.499892417451	4964.499892417451
4964.499892417451	4964.499892417451	4507.87413672484	4964.499892417451	4964.499892417451	4964.499892417451	4964.499892417451	4964.499892417451	4964.499892417451	4964.499892417451	4964.499892417451	4964.499892417451	4964.499892417451	4964.499892417451	4964.499892417451	4964.499892417451	4964.499892417451	4964.499892417451	4964.499892417451	4964.499892417451	4964.499892417451	4964.499892417451	4964.499892417451	4964.499892417451	4964.499892417451	4964.499892417451	4964.499892417451	4964.499892417451	4964.499892417451	4964.499892417451
4964.499892417442	4964.499892417442	4507.87413672484	4964.499892417442	4964.499892417442	4964.499892417442	4964.499892417442	4964.499892417442	4964.499892417442	4964.499892417442	4964.499892417442	4964.499892417442	4964.499892417442	4964.499892417442	4964.499892417442	4964.499892417442	4964.499892417442	4964.499892417442	4964.499892417442	4964.499892417442	4964.499892417442	4964.499892417442	4964.499892417442	4964.499892417442	4964.499892417442	4964.499892417442	4964.499892417442	4964.499892417442	4964.499892417442	4964.499892417442
4964.499892417419	4964.499892417419	4507.87413672484	4964.499892417419	4964.499892417419	4964.499892417419	4964.499892417419	4964.499892417419	4964.499892417419	4964.499892417419	4964.499892417419	4964.499892417419	4964.499892417419	4964.499892417419	4964.499892417419	4964.499892417419	4964.499892417419	4964.499892417419	4964.499892417419	4964.499892417419	4964.499892417419	4964.499892417419	4964.499892417419	4964.499892417419	4964.499892417419	4964.499892417419	4964.499892417419	4964.499892417419	4964.499892417419	4964.499892417419
4964.499892417419	4964.499892417419	4507.87413672484	4964.499892417419	4964.499892417419	4964.499892417419	4964.499892417419	4964.499892417419	4964.499892417419	4964.499892417419	4964.499892417419	4964.499892417419	4964.499892417419	4964.499892417419	4964.499892417419	4964.499892417419	4964.499892417419	4964.499892417419	4964.499892417419	4964.499892417419	4964.499892417419	4964.499892417419	4964.499892417419	4964.499892417419	4964.499892417419	4964.499892417419	4964.499892417419	4964.499892417419	4964.499892417419	4964.499892417419
4964.499892417419	4964.499892417419	4507.87413672484	4964.499892417419	4964.499892417419	4964.499892417419	4964.499892417419	4964.499892417419	4964.499892417419	4964.499892417419	4964.499892417419	4964.499892417419	4964.499892417419	4964.499892417419	4964.499892417419	4964.499892417419	4964.499892417419	4964.499892417419	4964.499892417419	4964.499892417419	4964.499892417419	4964.499892417419	4964.499892417419	4964.499892417419	4964.499892417419	4964.499892417419	4964.499892417419	4964.499892417419	4964.499892417419	4964.499892417419
4964.499892417407	4964.499892417407	4507.87413672484	4964.499892417407	4964.499892417407	4964.499892417407	4964.499892417407	4964.499892417407	4964.499892417407	4964.499892417407	4964.499892417407	4964.499892417407	4964.499892417407	4964.499892417407	4964.499892417407	4964.499892417407	4964.499892417407	4964.499892417407	4964.499892417407	4964.499892417407	4964.499892417407	4964.499892417407	4964.499892417407	4964.499892417407	4964.499892417407	4964.499892417407	4964.499892417407	4964.499892417407	4964.499892417407	4964.499892417407
4964.499892417407	4964.499892417407	4507.87413672484	4964.499892417407	4964.499892417407	4964.499892417407	4964.499892417407	4964.499892417407	4964.499892417407	4964.499892417407	4964.499892417407	4964.499892417407	4964.499892417407	4964.499892417407	4964.499892417407	4964.499892417407	4964.499892417407	4964.499892417407	4964.499892417407	4964.499892417407	4964.499892417407	4964.499892417407	4964.499892417407	4964.499892417407	4964.499892417407	4964.499892417407	4964.499892417407	4964.499892417407	4964.499892417407	4964.499892417407
4964.4998924174015	4964.4998924174015	4507.87413672484	4964.4998924174015	4964.4998924174015	4964.4998924174015	4964.4998924174015	4964.4998924174015	4964.4998924174015	4964.4998924174015	4964.4998924174015	4964.4998924174015	4964.4998924174015	4964.4998924174015	4964.4998924174015	4964.4998924174015	4964.4998924174015	4964.4998924174015	4964.4998924174015	4964.4998924174015	4964.4998924174015	4964.4998924174015	4964.4998924174015	4964.4998924174015	4964.4998924174015	4964.4998924174015	4964.4998924174015	4964.4998924174015	4964.4998924174015	4964.4998924174015
4964.4998924174015	4964.4998924174015	4507.87413672484	4964.4998924174015	4964.4998924174015	4964.4998924174015	4964.4998924174015	4964.4998924174015	4964.4998924174015	4964.4998924174015	4964.4998924174015	4964.4998924174015	4964.4998924174015	4964.4998924174015	4964.4998924174015	4964.4998924174015	4964.4998924174015	4964.4998924174015	4964.4998924174015	4964.4998924174015	4964.4998924174015	4964.4998924174015	4964.4998924174015	4964.4998924174015	4964.4998924174015	4964.4998924174015	4964.4998924174015	4964.4998924174015	4964.4998924174015	4964.4998924174015
4964.4998924174015	4964.4998924174015	4507.87413672484	4964.4998924174015	4964.4998924174015	4964.4998924174015	4964.4998924174015	4964.4998924174015	4964.4998924174015	4964.4998924174015	4964.4998924174015	4964.4998924174015	4964.4998924174015	4964.4998924174015	4964.4998924174015	4964.4998924174015	4964.4998924174015	4964.4998924174015	4964.4998924174015	4964.4998924174015	4964.4998924174015	4964.4998924174015	4964.4998924174015	4964.4998924174015	4964.4998924174015	4964.4998924174015	4964.4998924174015	4964.4998924174015	4964.4998924174015	4964.4998924174015
4964.4998924174015	4964.4998924174015	4507.87413672484	4964.4998924174015	4964.4998924174015	4964.4998924174015	4964.4998924174015	4964.4998924174015	4964.4998924174015	4964.4998924174015	4964.4998924174015	4964.4998924174015	4964.4998924174015	4964.4998924174015	4964.4998924174015	4964.4998924174015	4964.4998924174015	4964.4998924174015	4964.4998924174015	4964.4998924174015	4964.4998924174015	4964.4998924174015	4964.4998924174015	4964.4998924174015	4964.4998924174015	4964.4998924174015	4964.4998924174015	4964.4998924174015	4964.4998924174015	4964.4998924174015
4964.499892417396	4964.499892417396	4507.87413672484	4964.499892417396	4964.499892417396	4964.499892417396	4964.499892417396	4964.499892417396	4964.499892417396	4964.499892417396	4964.499892417396	4964.499892417396	4964.499892417396	4964.499892417396	4964.499892417396	4964.499892417396	4964.499892417396	4964.499892417396	4964.499892417396	4964.499892417396	4964.499892417396	4964.499892417396	4964.499892417396	4964.499892417396	4964.499892417396	4964.499892417396	4964.499892417396	4964.499892417396	4964.499892417396	4964.499892417396
4964.499892417396	4964.499892417396	4507.87413672484	4964.499892417396	4964.499892417396	4964.499892417396	4964.499892417396	4964.499892417396	4964.499892417396	4964.499892417396	4964.499892417396	4964.499892417396	4964.499892417396	4964.499892417396	4964.499892417396	4964.499892417396	4964.499892417396	4964.499892417396	4964.499892417396	4964.499892417396	4964.499892417396	4964.499892417396	4964.499892417396	4964.499892417396	4964.499892417396	4964.499892417396	4964.499892417396	4964.499892417396	4964.499892417396	4964.499892417396
4964.499892417389	4964.499892417389	4507.87413672484	4964.499892417389	4964.499892417389	4964.499892417389	4964.499892417389	4964.499892417389	4964.499892417389	4964.499892417389	4964.499892417389	4964.499892417389	4964.499892417389	4964.499892417389	4964.499892417389	4964.499892417389	4964.499892417389	4964.499892417389	4964.499892417389	4964.499892417389	4964.499892417389	4964.499892417389	4964.499892417389	4964.499892417389	4964.499892417389	4964.499892417389	4964.499892417389	4964.499892417389	4964.499892417389	4964.499892417389
4964.499892417389	4964.499892417389	4507.87413672484	4964.499892417389	4964.499892417389	4964.499892417389	4964.499892417389	4964.499892417389	4964.499892417389	4964.499892417389	4964.499892417389	4964.499892417389	4964.499892417389	4964.499892417389	4964.499892417389	4964.499892417389	4964.499892417389	4964.499892417389	4964.499892417389	4964.499892417389	4964.499892417389	4964.499892417389	4964.499892417389	4964.499892417389	4964.499892417389	4964.499892417389	4964.499892417389	4964.499892417389	4964.499892417389	4964.499892417389
4964.499892417389	4964.499892417389	4507.87413672484	4964.499892417389	4964.499892417389	4964.499892417389	4964.499892417389	4964.499892417389	4964.499892417389	4964.499892417389	4964.499892417389	4964.499892417389	4964.499892417389	4964.499892417389	4964.499892417389	4964.499892417389	4964.499892417389	4964.499892417389	4964.499892417389	4964.499892417389	4964.499892417389	4964.499892417389	4964.499892417389	4964.499892417389	4964.499892417389	4964.499892417389	4964.499892417389	4964.499892417389	4964.499892417389	4964.499892417389
4964.499892417387	4964.499892417387	4507.87413672484	4964.499892417387	4964.499892417387	4964.499892417387	4964.499892417387	4964.499892417387	4964.499892417387	4964.499892417387	4964.499892417387	4964.499892417387	4964.499892417387	4964.499892417387	4964.499892417387	4964.499892417387	4964.499892417387	4964.499892417387	4964.499892417387	4964.499892417387	4964.499892417387	4964.499892417387	4964.499892417387	4964.499892417387	4964.499892417387	4964.499892417387	4964.499892417387	4964.499892417387	4964.499892417387	4964.499892417387
4964.499892417387	4964.499892417387	4507.87413672484	4964.499892417387	4964.499892417387	4964.499892417387	4964.499892417387	4964.499892417387	4964.499892417387	4964.499892417387	4964.499892417387	4964.499892417387	4964.499892417387	4964.499892417387	4964.499892417387	4964.499892417387	4964.499892417387	4964.499892417387	4964.499892417387	4964.499892417387	4964.499892417387	4964.499892417387	4964.499892417387	4964.499892417387	4964.499892417387	4964.499892417387	4964.499892417387	4964.499892417387	4964.499892417387	4964.499892417387
4964.499892417385	4964.499892417385	4507.87413672484	4964.499892417385	4964.499892417385	4964.499892417385	4964.499892417385	4964.499892417385	4964.499892417385	4964.499892417385	4964.499892417385	4964.499892417385	4964.499892417385	4964.499892417385	4964.499892417385	4964.499892417385	4964.499892417385	4964.499892417385	4964.499892417385	4964.499892417385	4964.499892417385	4964.499892417385	4964.499892417385	4964.499892417385	4964.499892417385	4964.499892417385	4964.499892417385	4964.499892417385	4964.499892417385	4964.499892417385
4964.499892417382	4964.499892417382	4507.87413672484	4964.499892417382	4964.499892417382	4964.499892417382	4964.499892417382	4964.499892417382	4964.499892417382	4964.499892417382	4964.499892417382	4964.499892417382	4964.499892417382	4964.499892417382	4964.499892417382	4964.499892417382	4964.499892417382	4964.499892417382	4964.499892417382	4964.499892417382	4964.499892417382	4964.499892417382	4964.499892417382	4964.499892417382	4964.499892417382	4964.499892417382	4964.499892417382	4964.499892417382	4964.499892417382	4964.499892417382
4964.499892417382	4964.499892417382	4507.87413672484	4964.499892417382	4964.499892417382	4964.499892417382	4964.499892417382	4964.499892417382	4964.499892417382	4964.499892417382	4964.499892417382	4964.499892417382	4964.499892417382	4964.499892417382	4964.499892417382	4964.499892417382	4964.499892417382	4964.499892417382	4964.499892417382	4964.499892417382	4964.499892417382	4964.499892417382	4964.499892417382	4964.499892417382	4964.499892417382	4964.499892417382	4964.499892417382	4964.499892417382	4964.499892417382	4964.499892417382
4964.4998924173815	4964.4998924173815	4507.87413672484	4964.4998924173815	4964.4998924173815	4964.4998924173815	4964.4998924173815	4964.4998924173815	4964.4998924173815	4964.4998924173815	4964.4998924173815	4964.4998924173815	4964.4998924173815	4964.4998924173815	4964.4998924173815	4964.4998924173815	4964.4998924173815	4964.4998924173815	4964.4998924173815	4964.4998924173815	4964.4998924173815	4964.4998924173815	4964.4998924173815	4964.4998924173815	4964.4998924173815	4964.4998924173815	4964.4998924173815	4964.4998924173815	4964.4998924173815	4964.4998924173815
4964.499892417378	4964.499892417378	4507.87413672484	4964.499892417378	4964.499892417378	4964.499892417378	4964.499892417378	4964.499892417378	4964.499892417378	4964.499892417378	4964.499892417378	4964.499892417378	4964.499892417378	4964.499892417378	4964.499892417378	4964.499892417378	4964.499892417378	4964.499892417378	4964.499892417378	4964.499892417378	4964.499892417378	4964.499892417378	4964.499892417378	4964.499892417378	4964.499892417378	4964.499892417378	4964.499892417378	4964.499892417378	4964.499892417378	4964.499892417378
4964.499892417378	4964.499892417378	4507.87413672484	4964.499892417378	4964.499892417378	4964.499892417378	4964.499892417378	4964.499892417378	4964.499892417378	4964.499892417378	4964.499892417378	4964.499892417378	4964.499892417378	4964.499892417378	4964.499892417378	4964.499892417378	4964.499892417378	4964.499892417378	4964.499892417378	4964.499892417378	4964.499892417378	4964.499892417378	4964.499892417378	4964.499892417378	4964.499892417378	4964.499892417378	4964.499892417378	4964.499892417378	4964.499892417378	4964.499892417378
4964.499892417378	4964.499892417378	4507.87413672484	4964.499892417378	4964.499892417378	4964.499892417378	4964.499892417378	4964.499892417378	4964.499892417378	4964.499892417378	4964.499892417378	4964.499892417378	4964.499892417378	4964.499892417378	4964.499892417378	4964.499892417378	4964.499892417378	4964.499892417378	4964.499892417378	4964.499892417378	4964.499892417378	4964.499892417378	4964.499892417378	4964.499892417378	4964.499892417378	4964.499892417378	4964.499892417378	4964.499892417378	4964.499892417378	4964.499892417378
4964.499892417378	4964.499892417378	4507.87413672484	4964.499892417378	4964.499892417378	4964.499892417378	4964.499892417378	4964.499892417378	4964.499892417378	4964.499892417378	4964.499892417378	4964.499892417378	4964.499892417378	4964.499892417378	4964.499892417378	4964.499892417378	4964.499892417378	4964.499892417378	4964.499892417378	4964.499892417378	4964.499892417378	4964.499892417378	4964.499892417378	4964.499892417378	4964.499892417378	4964.499892417378	4964.499892417378	4964.499892417378	4964.499892417378	4964.499892417378
4964.499892417378	4964.499892417378	4507.87413672484	4964.499892417378	4964.499892417378	4964.499892417378	4964.499892417378	4964.499892417378	4964.499892417378	4964.499892417378	4964.499892417378	4964.499892417378	4964.499892417378	4964.499892417378	4964.499892417378	4964.499892417378	4964.499892417378	4964.499892417378	4964.499892417378	4964.499892417378	4964.499892417378	4964.499892417378	4964.499892417378	4964.499892417378	4964.499892417378	4964.499892417378	4964.499892417378	4964.499892417378	4964.499892417378	4964.499892417378
4964.499892417378	4964.499892417378	4507.87413672484	4964.499892417378	4964.499892417378	4964.499892417378	4964.499892417378	4964.499892417378	4964.499892417378	4964.499892417378	4964.499892417378	4964.499892417378	4964.499892417378	4964.499892417378	4964.499892417378	4964.499892417378	4964.499892417378	4964.499892417378	4964.499892417378	4964.499892417378	4964.499892417378	4964.499892417378	4964.499892417378	4964.499892417378	4964.499892417378	4964.499892417378	4964.499892417378	4964.499892417378	4964.499892417378	4964.499892417378
4964.499892417376	4964.499892417376	4507.87413672484	4964.499892417376	4964.499892417376	4964.499892417376	4964.499892417376	4964.499892417376	4964.499892417376	4964.499892417376	4964.499892417376	4964.499892417376	4964.499892417376	4964.499892417376	4964.499892417376	4964.499892417376	4964.499892417376	4964.499892417376	4964.499892417376	4964.499892417376	4964.499892417376	4964.499892417376	4964.499892417376	4964.499892417376	4964.499892417376	4964.499892417376	4964.499892417376	4964.499892417376	4964.499892417376	4964.499892417376
4964.499892417376	4964.499892417376	4507.87413672484	4964.499892417376	4964.499892417376	4964.499892417376	4964.499892417376	4964.499892417376	4964.499892417376	4964.499892417376	4964.499892417376	4964.499892417376	4964.499892417376	4964.499892417376	4964.499892417376	4964.499892417376	4964.499892417376	4964.499892417376	4964.499892417376	4964.499892417376	4964.499892417376	4964.499892417376	4964.499892417376	4964.499892417376	4964.499892417376	4964.499892417376	4964.499892417376	4964.499892417376	4964.499892417376	4964.499892417376
4964.499892417376	4964.499892417376	4507.87413672484	4964.499892417376	4964.499892417376	4964.499892417376	4964.499892417376	4964.499892417376	4964.499892417376	4964.499892417376	4964.499892417376	4964.499892417376	4964.499892417376	4964.499892417376	4964.499892417376	4964.499892417376	4964.499892417376	4964.499892417376	4964.499892417376	4964.499892417376	4964.499892417376	4964.499892417376	4964.499892417376	4964.499892417376	4964.499892417376	4964.499892417376	4964.499892417376	4964.499892417376	4964.499892417376	4964.499892417376
4964.499892417374	4964.499892417374	4507.87413672484	4964.499892417374	4964.499892417374	4964.499892417374	4964.499892417374	4964.499892417374	4964.499892417374	4964.499892417374	4964.499892417374	4964.499892417374	4964.499892417374	4964.499892417374	4964.499892417374	4964.499892417374	4964.499892417374	4964.499892417374	4964.499892417374	4964.499892417374	4964.499892417374	4964.499892417374	4964.499892417374	4964.499892417374	4964.499892417374	4964.499892417374	4964.499892417374	4964.499892417374	4964.499892417374	4964.499892417374
4964.499892417374	4964.499892417374	4507.87413672484	4964.499892417374	4964.499892417374	4964.499892417374	4964.499892417374	4964.499892417374	4964.499892417374	4964.499892417374	4964.499892417374	4964.499892417374	4964.499892417374	4964.499892417374	4964.499892417374	4964.499892417374	4964.499892417374	4964.499892417374	4964.499892417374	4964.499892417374	4964.499892417374	4964.499892417374	4964.499892417374	4964.499892417374	4964.499892417374	4964.499892417374	4964.499892417374	4964.499892417374	4964.499892417374	4964.499892417374
4964.499892417374	4964.499892417374	4507.87413672484	4964.499892417374	4964.499892417374	4964.499892417374	4964.499892417374	4964.499892417374	4964.499892417374	4964.499892417374	4964.499892417374	4964.499892417374	4964.499892417374	4964.499892417374	4964.499892417374	4964.499892417374	4964.499892417374	4964.499892417374	4964.499892417374	4964.499892417374	4964.499892417374	4964.499892417374	4964.499892417374	4964.499892417374	4964.499892417374	4964.499892417374	4964.499892417374	4964.499892417374	4964.499892417374	4964.499892417374
4964.499892417374	4964.499892417374	4507.87413672484	4964.499892417374	4964.499892417374	4964.499892417374	4964.499892417374	4964.499892417374	4964.499892417374	4964.499892417374	4964.499892417374	4964.499892417374	4964.499892417374	4964.499892417374	4964.499892417374	4964.499892417374	4964.499892417374	4964.499892417374	4964.499892417374	4964.499892417374	4964.499892417374	4964.499892417374	4964.499892417374	4964.499892417374	4964.499892417374	4964.499892417374	4964.499892417374	4964.499892417374	4964.499892417374	4964.499892417374
4964.499892417373	4964.499892417373	4507.87413672484	4964.499892417373	4964.499892417373	4964.499892417373	4964.499892417373	4964.499892417373	4964.499892417373	4964.499892417373	4964.499892417373	4964.499892417373	4964.499892417373	4964.499892417373	4964.499892417373	4964.499892417373	4964.499892417373	4964.499892417373	4964.499892417373	4964.499892417373	4964.499892417373	4964.499892417373	4964.499892417373	4964.499892417373	4964.499892417373	4964.499892417373	4964.499892417373	4964.499892417373	4964.499892417373	4964.499892417373
4964.499892417373	4964.499892417373	4507.87413672484	4964.499892417373	4964.499892417373	4964.499892417373	4964.499892417373	4964.499892417373	4964.499892417373	4964.499892417373	4964.499892417373	4964.499892417373	4964.499892417373	4964.499892417373	4964.499892417373	4964.499892417373	4964.499892417373	4964.499892417373	4964.499892417373	4964.499892417373	4964.499892417373	4964.499892417373	4964.499892417373	4964.499892417373	4964.499892417373	4964.499892417373	4964.499892417373	4964.499892417373	4964.499892417373	4964.499892417373
4964.499892417373	4964.499892417373	4507.87413672484	4964.499892417373	4964.499892417373	4964.499892417373	4964.499892417373	4964.499892417373	4964.499892417373	4964.499892417373	4964.499892417373	4964.499892417373	4964.499892417373	4964.499892417373	4964.499892417373	4964.499892417373	4964.499892417373	4964.499892417373	4964.499892417373	4964.499892417373	4964.499892417373	4964.499892417373	4964.499892417373	4964.499892417373	4964.499892417373	4964.499892417373	4964.499892417373	4964.499892417373	4964.499892417373	4964.499892417373
4964.499892417373	4964.499892417373	4507.87413672484	4964.499892417373	4964.499892417373	4964.499892417373	4964.499892417373	4964.499892417373	4964.499892417373	4964.499892417373	4964.499892417373	4964.499892417373	4964.499892417373	4964.499892417373	4964.499892417373	4964.499892417373	4964.499892417373	4964.499892417373	4964.499892417373	4964.499892417373	4964.499892417373	4964.499892417373	4964.499892417373	4964.499892417373	4964.499892417373	4964.499892417373	4964.499892417373	4964.499892417373	4964.499892417373	4964.499892417373
4964.499892417373	4964.499892417373	4507.87413672484	4964.499892417373	4964.499892417373	4964.499892417373	4964.499892417373	4964.499892417373	4964.499892417373	4964.499892417373	4964.499892417373	4964.499892417373	4964.499892417373	4964.499892417373	4964.499892417373	4964.499892417373	4964.499892417373	4964.499892417373	4964.499892417373	4964.499892417373	4964.499892417373	4964.499892417373	4964.499892417373	4964.499892417373	4964.499892417373	4964.499892417373	4964.499892417373	4964.499892417373	4964.499892417373	4964.499892417373
4964.499892417372	4964.499892417372	4507.87413672484	4964.499892417372	4964.499892417372	4964.499892417372	4964.499892417372	4964.499892417372	4964.499892417372	4964.499892417372	4964.499892417372	4964.499892417372	4964.499892417372	4964.499892417372	4964.499892417372	4964.499892417372	4964.499892417372	4964.499892417372	4964.499892417372	4964.499892417372	4964.499892417372	4964.499892417372	4964.499892417372	4964.499892417372	4964.499892417372	4964.499892417372	4964.499892417372	4964.499892417372	4964.499892417372	4964.499892417372
4964.499892417372	4964.499892417372	4507.87413672484	4964.499892417372	4964.499892417372	4964.499892417372	4964.499892417372	4964.499892417372	4964.499892417372	4964.499892417372	4964.499892417372	4964.499892417372	4964.499892417372	4964.499892417372	4964.499892417372	4964.499892417372	4964.499892417372	4964.499892417372	4964.499892417372	4964.499892417372	4964.499892417372	4964.499892417372	4964.499892417372	4964.499892417372	4964.499892417372	4964.499892417372	4964.499892417372	4964.499892417372	4964.499892417372	4964.499892417372
4964.499892417372	4964.499892417372	4507.87413672484	4964.499892417372	4964.499892417372	4964.499892417372	4964.499892417372	4964.499892417372	4964.499892417372	4964.499892417372	4964.499892417372	4964.499892417372	4964.499892417372	4964.499892417372	4964.499892417372	4964.499892417372	4964.499892417372	4964.499892417372	4964.499892417372	4964.499892417372	4964.499892417372	4964.499892417372	4964.499892417372	4964.499892417372	4964.499892417372	4964.499892417372	4964.499892417372	4964.499892417372	4964.499892417372	4964.499892417372
4964.499892417372	4964.499892417372	4507.87413672484	4964.499892417372	4964.499892417372	4964.499892417372	4964.499892417372	4964.499892417372	4964.499892417372	4964.499892417372	4964.499892417372	4964.499892417372	4964.499892417372	4964.499892417372	4964.499892417372	4964.499892417372	4964.499892417372	4964.499892417372	4964.499892417372	4964.499892417372	4964.499892417372	4964.499892417372	4964.499892417372	4964.499892417372	4964.499892417372	4964.499892417372	4964.499892417372	4964.499892417372	4964.499892417372	4964.499892417372
4964.499892417372	4964.499892417372	4507.87413672484	4964.499892417372	4964.499892417372	4964.499892417372	4964.499892417372	4964.499892417372	4964.499892417372	4964.499892417372	4964.499892417372	4964.499892417372	4964.499892417372	4964.499892417372	4964.499892417372	4964.499892417372	4964.499892417372	4964.499892417372	4964.499892417372	4964.499892417372	4964.499892417372	4964.499892417372	4964.499892417372	4964.499892417372	4964.499892417372	4964.499892417372	4964.499892417372	4964.499892417372	4964.499892417372	4964.499892417372
4964.499892417372	4964.499892417372	4507.87413672484	4964.499892417372	4964.499892417372	4964.499892417372	4964.499892417372	4964.499892417372	4964.499892417372	4964.499892417372	4964.499892417372	4964.499892417372	4964.499892417372	4964.499892417372	4964.499892417372	4964.499892417372	4964.499892417372	4964.499892417372	4964.499892417372	4964.499892417372	4964.499892417372	4964.499892417372	4964.499892417372	4964.499892417372	4964.499892417372	4964.499892417372	4964.499892417372	4964.499892417372	4964.499892417372	4964.499892417372
4964.499892417372	4964.499892417372	4507.87413672484	4964.499892417372	4964.499892417372	4964.499892417372	4964.499892417372	4964.499892417372	4964.499892417372	4964.499892417372	4964.499892417372	4964.499892417372	4964.499892417372	4964.499892417372	4964.499892417372	4964.499892417372	4964.499892417372	4964.499892417372	4964.499892417372	4964.499892417372	4964.499892417372	4964.499892417372	4964.499892417372	4964.499892417372	4964.499892417372	4964.499892417372	4964.499892417372	4964.499892417372	4964.499892417372	4964.499892417372
4964.499892417372	4964.499892417372	4507.87413672484	4964.499892417372	4964.499892417372	4964.499892417372	4964.499892417372	4964.499892417372	4964.499892417372	4964.499892417372	4964.499892417372	4964.499892417372	4964.499892417372	4964.499892417372	4964.499892417372	4964.499892417372	4964.499892417372	4964.499892417372	4964.499892417372	4964.499892417372	4964.499892417372	4964.499892417372	4964.499892417372	4964.499892417372	4964.499892417372	4964.499892417372	4964.499892417372	4964.499892417372	4964.499892417372	4964.499892417372
4964.499892417372	4964.499892417372	4507.87413672484	4964.499892417372	4964.499892417372	4964.499892417372	4964.499892417372	4964.499892417372	4964.499892417372	4964.499892417372	4964.499892417372	4964.499892417372	4964.499892417372	4964.499892417372	4964.499892417372	4964.499892417372	4964.499892417372	4964.499892417372	4964.499892417372	4964.499892417372	4964.499892417372	4964.499892417372	4964.499892417372	4964.499892417372	4964.499892417372	4964.499892417372	4964.499892417372	4964.499892417372	4964.499892417372	4964.499892417372
4964.499892417372	4964.499892417372	4507.87413672484	4964.499892417372	4964.499892417372	4964.499892417372	4964.499892417372	4964.499892417372	4964.499892417372	4964.499892417372	4964.499892417372	4964.499892417372	4964.499892417372	4964.499892417372	4964.499892417372	4964.499892417372	4964.499892417372	4964.499892417372	4964.499892417372	4964.499892417372	4964.499892417372	4964.499892417372	4964.499892417372	4964.499892417372	4964.499892417372	4964.499892417372	4964.499892417372	4964.499892417372	4964.499892417372	4964.499892417372
4964.499892417372	4964.499892417372	4507.87413672484	4964.499892417372	4964.499892417372	4964.499892417372	4964.499892417372	4964.499892417372	4964.499892417372	4964.499892417372	4964.499892417372	4964.499892417372	4964.499892417372	4964.499892417372	4964.499892417372	4964.499892417372	4964.499892417372	4964.499892417372	4964.499892417372	4964.499892417372	4964.499892417372	4964.499892417372	4964.499892417372	4964.499892417372	4964.499892417372	4964.499892417372	4964.499892417372	4964.499892417372	4964.499892417372	4964.499892417372
4964.499892417372	4964.499892417372	4507.87413672484	4964.499892417372	4964.499892417372	4964.499892417372	4964.499892417372	4964.499892417372	4964.499892417372	4964.499892417372	4964.499892417372	4964.499892417372	4964.499892417372	4964.499892417372	4964.499892417372	4964.499892417372	4964.499892417372	4964.499892417372	4964.499892417372	4964.499892417372	4964.499892417372	4964.499892417372	4964.499892417372	4964.499892417372	4964.499892417372	4964.499892417372	4964.499892417372	4964.499892417372	4964.499892417372	4964.499892417372
4964.499892417372	4964.499892417372	4507.87413672484	4964.499892417372	4964.499892417372	4964.499892417372	4964.499892417372	4964.499892417372	4964.499892417372	4964.499892417372	4964.499892417372	4964.499892417372	4964.499892417372	4964.499892417372	4964.499892417372	4964.499892417372	4964.499892417372	4964.499892417372	4964.499892417372	4964.499892417372	4964.499892417372	4964.499892417372	4964.499892417372	4964.499892417372	4964.499892417372	4964.499892417372	4964.499892417372	4964.499892417372	4964.499892417372	4964.499892417372
4964.499892417372	4964.499892417372	4507.87413672484	4964.499892417372	4964.499892417372	4964.499892417372	4964.499892417372	4964.499892417372	4964.499892417372	4964.499892417372	4964.499892417372	4964.499892417372	4964.499892417372	4964.499892417372	4964.499892417372	4964.499892417372	4964.499892417372	4964.499892417372	4964.499892417372	4964.499892417372	4964.499892417372	4964.499892417372	4964.499892417372	4964.499892417372	4964.499892417372	4964.499892417372	4964.499892417372	4964.499892417372	4964.499892417372	4964.499892417372
4964.499892417372	4964.499892417372	4507.87413672484	4964.499892417372	4964.499892417372	4964.499892417372	4964.499892417372	4964.499892417372	4964.499892417372	4964.499892417372	4964.499892417372	4964.499892417372	4964.499892417372	4964.499892417372	4964.499892417372	4964.499892417372	4964.499892417372	4964.499892417372	4964.499892417372	4964.499892417372	4964.499892417372	4964.499892417372	4964.499892417372	4964.499892417372	4964.499892417372	4964.499892417372	4964.499892417372	4964.499892417372	4964.499892417372	4964.499892417372
4964.499892417372	4964.499892417372	4507.87413672484	4964.499892417372	4964.499892417372	4964.499892417372	4964.499892417372	4964.499892417372	4964.499892417372	4964.499892417372	4964.499892417372	4964.499892417372	4964.499892417372	4964.499892417372	4964.499892417372	4964.499892417372	4964.499892417372	4964.499892417372	4964.499892417372	4964.499892417372	4964.499892417372	4964.499892417372	4964.499892417372	4964.499892417372	4964.499892417372	4964.499892417372	4964.499892417372	4964.499892417372	4964.499892417372	4964.499892417372
4964.499892417372	4964.499892417372	4507.87413672484	4964.499892417372	4964.499892417372	4964.499892417372	4964.499892417372	4964.499892417372	4964.499892417372	4964.499892417372	4964.499892417372	4964.499892417372	4964.499892417372	4964.499892417372	4964.499892417372	4964.499892417372	4964.499892417372	4964.499892417372	4964.499892417372	4964.499892417372	4964.499892417372	4964.499892417372	4964.499892417372	4964.499892417372	4964.499892417372	4964.499892417372	4964.499892417372	4964.499892417372	4964.499892417372	4964.499892417372
4964.499892417372	4964.499892417372	4507.87413672484	4964.499892417372	4964.499892417372	4964.499892417372	4964.499892417372	4964.499892417372	4964.499892417372	4964.499892417372	4964.499892417372	4964.499892417372	4964.499892417372	4964.499892417372	4964.499892417372	4964.499892417372	4964.499892417372	4964.499892417372	4964.499892417372	4964.499892417372	4964.499892417372	4964.499892417372	4964.499892417372	4964.499892417372	4964.499892417372	4964.499892417372	4964.499892417372	4964.499892417372	4964.499892417372	4964.499892417372
4964.499892417372	4964.499892417372	4507.87413672484	4964.499892417372	4964.499892417372	4964.499892417372	4964.499892417372	4964.499892417372	4964.499892417372	4964.499892417372	4964.499892417372	4964.499892417372	4964.499892417372	4964.499892417372	4964.499892417372	4964.499892417372	4964.499892417372	4964.499892417372	4964.499892417372	4964.499892417372	4964.499892417372	4964.499892417372	4964.499892417372	4964.499892417372	4964.499892417372	4964.499892417372	4964.499892417372	4964.499892417372	4964.499892417372	4964.499892417372
4964.499892417372	4964.499892417372	4507.87413672484	4964.499892417372	4964.499892417372	4964.499892417372	4964.499892417372	4964.499892417372	4964.499892417372	4964.499892417372	4964.499892417372	4964.499892417372	4964.499892417372	4964.499892417372	4964.499892417372	4964.499892417372	4964.499892417372	4964.499892417372	4964.499892417372	4964.499892417372	4964.499892417372	4964.499892417372	4964.499892417372	4964.499892417372	4964.499892417372	4964.499892417372	4964.499892417372	4964.499892417372	4964.499892417372	4964.499892417372
4964.499892417372	4964.499892417372	4507.87413672484	4964.499892417372	4964.499892417372	4964.499892417372	4964.499892417372	4964.499892417372	4964.499892417372	4964.499892417372	4964.499892417372	4964.499892417372	4964.499892417372	4964.499892417372	4964.499892417372	4964.499892417372	4964.499892417372	4964.499892417372	4964.499892417372	4964.499892417372	4964.499892417372	4964.499892417372	4964.499892417372	4964.499892417372	4964.499892417372	4964.499892417372	4964.499892417372	4964.499892417372	4964.499892417372	4964.499892417372
4964.499892417372	4964.499892417372	4507.87413672484	4964.499892417372	4964.499892417372	4964.499892417372	4964.499892417372	4964.499892417372	4964.499892417372	4964.499892417372	4964.499892417372	4964.499892417372	4964.499892417372	4964.499892417372	4964.499892417372	4964.499892417372	4964.499892417372	4964.499892417372	4964.499892417372	4964.499892417372	4964.499892417372	4964.499892417372	4964.499892417372	4964.499892417372	4964.499892417372	4964.499892417372	4964.499892417372	4964.499892417372	4964.499892417372	4964.499892417372
4964.499892417372	4964.499892417372	4507.87413672484	4964.499892417372	4964.499892417372	4964.499892417372	4964.499892417372	4964.499892417372	4964.499892417372	4964.499892417372	4964.499892417372	4964.499892417372	4964.499892417372	4964.499892417372	4964.499892417372	4964.499892417372	4964.499892417372	4964.499892417372	4964.499892417372	4964.499892417372	4964.499892417372	4964.499892417372	4964.499892417372	4964.499892417372	4964.499892417372	4964.499892417372	4964.499892417372	4964.499892417372	4964.499892417372	4964.499892417372
4964.499892417372	4964.499892417372	4507.87413672484	4964.499892417372	4964.499892417372	4964.499892417372	4964.499892417372	4964.499892417372	4964.499892417372	4964.499892417372	4964.499892417372	4964.499892417372	4964.499892417372	4964.499892417372	4964.499892417372	4964.499892417372	4964.499892417372	4964.499892417372	4964.499892417372	4964.499892417372	4964.499892417372	4964.499892417372	4964.499892417372	4964.499892417372	4964.499892417372	4964.499892417372	4964.499892417372	4964.499892417372	4964.499892417372	4964.499892417372
4964.499892417372	4964.499892417372	4507.87413672484	4964.499892417372	4964.499892417372	4964.499892417372	4964.499892417372	4964.499892417372	4964.499892417372	4964.499892417372	4964.499892417372	4964.499892417372	4964.499892417372	4964.499892417372	4964.499892417372	4964.499892417372	4964.499892417372	4964.499892417372	4964.499892417372	4964.499892417372	4964.499892417372	4964.499892417372	4964.499892417372	4964.499892417372	4964.499892417372	4964.499892417372	4964.499892417372	4964.499892417372	4964.499892417372	4964.499892417372
4964.4998924173715	4964.4998924173715	4507.87413672484	4964.4998924173715	4964.4998924173715	4964.4998924173715	4964.4998924173715	4964.4998924173715	4964.4998924173715	4964.4998924173715	4964.4998924173715	4964.4998924173715	4964.4998924173715	4964.4998924173715	4964.4998924173715	4964.4998924173715	4964.4998924173715	4964.4998924173715	4964.4998924173715	4964.4998924173715	4964.4998924173715	4964.4998924173715	4964.4998924173715	4964.4998924173715	4964.4998924173715	4964.4998924173715	4964.4998924173715	4964.4998924173715	4964.4998924173715	4964.4998924173715
4964.4998924173715	4964.4998924173715	4507.87413672484	4964.4998924173715	4964.4998924173715	4964.4998924173715	4964.4998924173715	4964.4998924173715	4964.4998924173715	4964.4998924173715	4964.4998924173715	4964.4998924173715	4964.4998924173715	4964.4998924173715	4964.4998924173715	4964.4998924173715	4964.4998924173715	4964.4998924173715	4964.4998924173715	4964.4998924173715	4964.4998924173715	4964.4998924173715	4964.4998924173715	4964.4998924173715	4964.4998924173715	4964.4998924173715	4964.4998924173715	4964.4998924173715	4964.4998924173715	4964.4998924173715
4964.4998924173715	4964.4998924173715	4507.87413672484	4964.4998924173715	4964.4998924173715	4964.4998924173715	4964.4998924173715	4964.4998924173715	4964.4998924173715	4964.4998924173715	4964.4998924173715	4964.4998924173715	4964.4998924173715	4964.4998924173715	4964.4998924173715	4964.4998924173715	4964.4998924173715	4964.4998924173715	4964.4998924173715	4964.4998924173715	4964.4998924173715	4964.4998924173715	4964.4998924173715	4964.4998924173715	4964.4998924173715	4964.4998924173715	4964.4998924173715	4964.4998924173715	4964.4998924173715	4964.4998924173715
4964.4998924173715	4964.4998924173715	4507.87413672484	4964.4998924173715	4964.4998924173715	4964.4998924173715	4964.4998924173715	4964.4998924173715	4964.4998924173715	4964.4998924173715	4964.4998924173715	4964.4998924173715	4964.4998924173715	4964.4998924173715	4964.4998924173715	4964.4998924173715	4964.4998924173715	4964.4998924173715	4964.4998924173715	4964.4998924173715	4964.4998924173715	4964.4998924173715	4964.4998924173715	4964.4998924173715	4964.4998924173715	4964.4998924173715	4964.4998924173715	4964.4998924173715	4964.4998924173715	4964.4998924173715
4964.4998924173715	4964.4998924173715	4507.87413672484	4964.4998924173715	4964.4998924173715	4964.4998924173715	4964.4998924173715	4964.4998924173715	4964.4998924173715	4964.4998924173715	4964.4998924173715	4964.4998924173715	4964.4998924173715	4964.4998924173715	4964.4998924173715	4964.4998924173715	4964.4998924173715	4964.4998924173715	4964.4998924173715	4964.4998924173715	4964.4998924173715	4964.4998924173715	4964.4998924173715	4964.4998924173715	4964.4998924173715	4964.4998924173715	4964.4998924173715	4964.4998924173715	4964.4998924173715	4964.4998924173715
4964.4998924173715	4964.4998924173715	4507.87413672484	4964.4998924173715	4964.4998924173715	4964.4998924173715	4964.4998924173715	4964.4998924173715	4964.4998924173715	4964.4998924173715	4964.4998924173715	4964.4998924173715	4964.4998924173715	4964.4998924173715	4964.4998924173715	4964.4998924173715	4964.4998924173715	4964.4998924173715	4964.4998924173715	4964.4998924173715	4964.4998924173715	4964.4998924173715	4964.4998924173715	4964.4998924173715	4964.4998924173715	4964.4998924173715	4964.4998924173715	4964.4998924173715	4964.4998924173715	4964.4998924173715
4964.499892417371	4964.499892417371	4507.87413672484	4964.499892417371	4964.499892417371	4964.499892417371	4964.499892417371	4964.499892417371	4964.499892417371	4964.499892417371	4964.499892417371	4964.499892417371	4964.499892417371	4964.499892417371	4964.499892417371	4964.499892417371	4964.499892417371	4964.499892417371	4964.499892417371	4964.499892417371	4964.499892417371	4964.499892417371	4964.499892417371	4964.499892417371	4964.499892417371	4964.499892417371	4964.499892417371	4964.499892417371	4964.499892417371	4964.499892417371
4964.499892417371	4964.499892417371	4507.87413672484	4964.499892417371	4964.499892417371	4964.499892417371	4964.499892417371	4964.499892417371	4964.499892417371	4964.499892417371	4964.499892417371	4964.499892417371	4964.499892417371	4964.499892417371	4964.499892417371	4964.499892417371	4964.499892417371	4964.499892417371	4964.499892417371	4964.499892417371	4964.499892417371	4964.499892417371	4964.499892417371	4964.499892417371	4964.499892417371	4964.499892417371	4964.499892417371	4964.499892417371	4964.499892417371	4964.499892417371
4964.499892417371	4964.499892417371	4507.87413672484	4964.499892417371	4964.499892417371	4964.499892417371	4964.499892417371	4964.499892417371	4964.499892417371	4964.499892417371	4964.499892417371	4964.499892417371	4964.499892417371	4964.499892417371	4964.499892417371	4964.499892417371	4964.499892417371	4964.499892417371	4964.499892417371	4964.499892417371	4964.499892417371	4964.499892417371	4964.499892417371	4964.499892417371	4964.499892417371	4964.499892417371	4964.499892417371	4964.499892417371	4964.499892417371	4964.499892417371
4964.499892417371	4964.499892417371	4507.87413672484	4964.499892417371	4964.499892417371	4964.499892417371	4964.499892417371	4964.499892417371	4964.499892417371	4964.499892417371	4964.499892417371	4964.499892417371	4964.499892417371	4964.499892417371	4964.499892417371	4964.499892417371	4964.499892417371	4964.499892417371	4964.499892417371	4964.499892417371	4964.499892417371	4964.499892417371	4964.499892417371	4964.499892417371	4964.499892417371	4964.499892417371	4964.499892417371	4964.499892417371	4964.499892417371	4964.499892417371
4964.499892417371	4964.499892417371	4507.87413672484	4964.499892417371	4964.499892417371	4964.499892417371	4964.499892417371	4964.499892417371	4964.499892417371	4964.499892417371	4964.499892417371	4964.499892417371	4964.499892417371	4964.499892417371	4964.499892417371	4964.499892417371	4964.499892417371	4964.499892417371	4964.499892417371	4964.499892417371	4964.499892417371	4964.499892417371	4964.499892417371	4964.499892417371	4964.499892417371	4964.499892417371	4964.499892417371	4964.499892417371	4964.499892417371	4964.499892417371
4964.499892417371	4964.499892417371	4507.87413672484	4964.499892417371	4964.499892417371	4964.499892417371	4964.499892417371	4964.499892417371	4964.499892417371	4964.499892417371	4964.499892417371	4964.499892417371	4964.499892417371	4964.499892417371	4964.499892417371	4964.499892417371	4964.499892417371	4964.499892417371	4964.499892417371	4964.499892417371	4964.499892417371	4964.499892417371	4964.499892417371	4964.499892417371	4964.499892417371	4964.499892417371	4964.499892417371	4964.499892417371	4964.499892417371	4964.499892417371
4964.499892417371	4964.499892417371	4507.87413672484	4964.499892417371	4964.499892417371	4964.499892417371	4964.499892417371	4964.499892417371	4964.499892417371	4964.499892417371	4964.499892417371	4964.499892417371	4964.499892417371	4964.499892417371	4964.499892417371	4964.499892417371	4964.499892417371	4964.499892417371	4964.499892417371	4964.499892417371	4964.499892417371	4964.499892417371	4964.499892417371	4964.499892417371	4964.499892417371	4964.499892417371	4964.499892417371	4964.499892417371	4964.499892417371	4964.499892417371
4964.499892417371	4964.499892417371	4507.87413672484	4964.499892417371	4964.499892417371	4964.499892417371	4964.499892417371	4964.499892417371	4964.499892417371	4964.499892417371	4964.499892417371	4964.499892417371	4964.499892417371	4964.499892417371	4964.499892417371	4964.499892417371	4964.499892417371	4964.499892417371	4964.499892417371	4964.499892417371	4964.499892417371	4964.499892417371	4964.499892417371	4964.499892417371	4964.499892417371	4964.499892417371	4964.499892417371	4964.499892417371	4964.499892417371	4964.499892417371
4964.499892417371	4964.499892417371	4507.87413672484	4964.499892417371	4964.499892417371	4964.499892417371	4964.499892417371	4964.499892417371	4964.499892417371	4964.499892417371	4964.499892417371	4964.499892417371	4964.499892417371	4964.499892417371	4964.499892417371	4964.499892417371	4964.499892417371	4964.499892417371	4964.499892417371	4964.499892417371	4964.499892417371	4964.499892417371	4964.499892417371	4964.499892417371	4964.499892417371	4964.499892417371	4964.499892417371	4964.499892417371	4964.499892417371	4964.499892417371
4964.499892417371	4964.499892417371	4507.87413672484	4964.499892417371	4964.499892417371	4964.499892417371	4964.499892417371	4964.499892417371	4964.499892417371	4964.499892417371	4964.499892417371	4964.499892417371	4964.499892417371	4964.499892417371	4964.499892417371	4964.499892417371	4964.499892417371	4964.499892417371	4964.499892417371	4964.499892417371	4964.499892417371	4964.499892417371	4964.499892417371	4964.499892417371	4964.499892417371	4964.499892417371	4964.499892417371	4964.499892417371	4964.499892417371	4964.499892417371
4964.499892417371	4964.499892417371	4507.87413672484	4964.499892417371	4964.499892417371	4964.499892417371	4964.499892417371	4964.499892417371	4964.499892417371	4964.499892417371	4964.499892417371	4964.499892417371	4964.499892417371	4964.499892417371	4964.499892417371	4964.499892417371	4964.499892417371	4964.499892417371	4964.499892417371	4964.499892417371	4964.499892417371	4964.499892417371	4964.499892417371	4964.499892417371	4964.499892417371	4964.499892417371	4964.499892417371	4964.499892417371	4964.499892417371	4964.499892417371
4964.499892417371	4964.499892417371	4507.87413672484	4964.499892417371	4964.499892417371	4964.499892417371	4964.499892417371	4964.499892417371	4964.499892417371	4964.499892417371	4964.499892417371	4964.499892417371	4964.499892417371	4964.499892417371	4964.499892417371	4964.499892417371	4964.499892417371	4964.499892417371	4964.499892417371	4964.499892417371	4964.499892417371	4964.499892417371	4964.499892417371	4964.499892417371	4964.499892417371	4964.499892417371	4964.499892417371	4964.499892417371	4964.499892417371	4964.499892417371
4964.499892417371	4964.499892417371	4507.87413672484	4964.499892417371	4964.499892417371	4964.499892417371	4964.499892417371	4964.499892417371	4964.499892417371	4964.499892417371	4964.499892417371	4964.499892417371	4964.499892417371	4964.499892417371	4964.499892417371	4964.499892417371	4964.499892417371	4964.499892417371	4964.499892417371	4964.499892417371	4964.499892417371	4964.499892417371	4964.499892417371	4964.499892417371	4964.499892417371	4964.499892417371	4964.499892417371	4964.499892417371	4964.499892417371	4964.499892417371
4964.499892417371	4964.499892417371	4507.87413672484	4964.499892417371	4964.499892417371	4964.499892417371	4964.499892417371	4964.499892417371	4964.499892417371	4964.499892417371	4964.499892417371	4964.499892417371	4964.499892417371	4964.499892417371	4964.499892417371	4964.499892417371	4964.499892417371	4964.499892417371	4964.499892417371	4964.499892417371	4964.499892417371	4964.499892417371	4964.499892417371	4964.499892417371	4964.499892417371	4964.499892417371	4964.499892417371	4964.499892417371	4964.499892417371	4964.499892417371
4964.499892417371	4964.499892417371	4507.87413672484	4964.499892417371	4964.499892417371	4964.499892417371	4964.499892417371	4964.499892417371	4964.499892417371	4964.499892417371	4964.499892417371	4964.499892417371	4964.499892417371	4964.499892417371	4964.499892417371	4964.499892417371	4964.499892417371	4964.499892417371	4964.499892417371	4964.499892417371	4964.499892417371	4964.499892417371	4964.499892417371	4964.499892417371	4964.499892417371	4964.499892417371	4964.499892417371	4964.499892417371	4964.499892417371	4964.499892417371
4964.499892417371	4964.499892417371	4507.87413672484	4964.499892417371	4964.499892417371	4964.499892417371	4964.499892417371	4964.499892417371	4964.499892417371	4964.499892417371	4964.499892417371	4964.499892417371	4964.499892417371	4964.499892417371	4964.499892417371	4964.499892417371	4964.499892417371	4964.499892417371	4964.499892417371	4964.499892417371	4964.499892417371	4964.499892417371	4964.499892417371	4964.499892417371	4964.499892417371	4964.499892417371	4964.499892417371	4964.499892417371	4964.499892417371	4964.499892417371
4964.499892417371	4964.499892417371	4507.87413672484	4964.499892417371	4964.499892417371	4964.499892417371	4964.499892417371	4964.499892417371	4964.499892417371	4964.499892417371	4964.499892417371	4964.499892417371	4964.499892417371	4964.499892417371	4964.499892417371	4964.499892417371	4964.499892417371	4964.499892417371	4964.499892417371	4964.499892417371	4964.499892417371	4964.499892417371	4964.499892417371	4964.499892417371	4964.499892417371	4964.499892417371	4964.499892417371	4964.499892417371	4964.499892417371	4964.499892417371
4964.499892417371	4964.499892417371	4507.87413672484	4964.499892417371	4964.499892417371	4964.499892417371	4964.499892417371	4964.499892417371	4964.499892417371	4964.499892417371	4964.499892417371	4964.499892417371	4964.499892417371	4964.499892417371	4964.499892417371	4964.499892417371	4964.499892417371	4964.499892417371	4964.499892417371	4964.499892417371	4964.499892417371	4964.499892417371	4964.499892417371	4964.499892417371	4964.499892417371	4964.499892417371	4964.499892417371	4964.499892417371	4964.499892417371	4964.499892417371
4964.499892417371	4964.499892417371	4507.87413672484	4964.499892417371	4964.499892417371	4964.499892417371	4964.499892417371	4964.499892417371	4964.499892417371	4964.499892417371	4964.499892417371	4964.499892417371	4964.499892417371	4964.499892417371	4964.499892417371	4964.499892417371	4964.499892417371	4964.499892417371	4964.499892417371	4964.499892417371	4964.499892417371	4964.499892417371	4964.499892417371	4964.499892417371	4964.499892417371	4964.499892417371	4964.499892417371	4964.499892417371	4964.499892417371	4964.499892417371
4964.499892417371	4964.499892417371	4507.87413672484	4964.499892417371	4964.499892417371	4964.499892417371	4964.499892417371	4964.499892417371	4964.499892417371	4964.499892417371	4964.499892417371	4964.499892417371	4964.499892417371	4964.499892417371	4964.499892417371	4964.499892417371	4964.499892417371	4964.499892417371	4964.499892417371	4964.499892417371	4964.499892417371	4964.499892417371	4964.499892417371	4964.499892417371	4964.499892417371	4964.499892417371	4964.499892417371	4964.499892417371	4964.499892417371	4964.499892417371
4964.499892417371	4964.499892417371	4507.87413672484	4964.499892417371	4964.499892417371	4964.499892417371	4964.499892417371	4964.499892417371	4964.499892417371	4964.499892417371	4964.499892417371	4964.499892417371	4964.499892417371	4964.499892417371	4964.499892417371	4964.499892417371	4964.499892417371	4964.499892417371	4964.499892417371	4964.499892417371	4964.499892417371	4964.499892417371	4964.499892417371	4964.499892417371	4964.499892417371	4964.499892417371	4964.499892417371	4964.499892417371	4964.499892417371	4964.499892417371
4964.499892417371	4964.499892417371	4507.87413672484	4964.499892417371	4964.499892417371	4964.499892417371	4964.499892417371	4964.499892417371	4964.499892417371	4964.499892417371	4964.499892417371	4964.499892417371	4964.499892417371	4964.499892417371	4964.499892417371	4964.499892417371	4964.499892417371	4964.499892417371	4964.499892417371	4964.499892417371	4964.499892417371	4964.499892417371	4964.499892417371	4964.499892417371	4964.499892417371	4964.499892417371	4964.499892417371	4964.499892417371	4964.499892417371	4964.499892417371
4964.499892417371	4964.499892417371	4507.87413672484	4964.499892417371	4964.499892417371	4964.499892417371	4964.499892417371	4964.499892417371	4964.499892417371	4964.499892417371	4964.499892417371	4964.499892417371	4964.499892417371	4964.499892417371	4964.499892417371	4964.499892417371	4964.499892417371	4964.499892417371	4964.499892417371	4964.499892417371	4964.499892417371	4964.499892417371	4964.499892417371	4964.499892417371	4964.499892417371	4964.499892417371	4964.499892417371	4964.499892417371	4964.499892417371	4964.499892417371
4964.499892417371	4964.499892417371	4507.87413672484	4964.499892417371	4964.499892417371	4964.499892417371	4964.499892417371	4964.499892417371	4964.499892417371	4964.499892417371	4964.499892417371	4964.499892417371	4964.499892417371	4964.499892417371	4964.499892417371	4964.499892417371	4964.499892417371	4964.499892417371	4964.499892417371	4964.499892417371	4964.499892417371	4964.499892417371	4964.499892417371	4964.499892417371	4964.499892417371	4964.499892417371	4964.499892417371	4964.499892417371	4964.499892417371	4964.499892417371
4964.499892417371	4964.499892417371	4507.87413672484	4964.499892417371	4964.499892417371	4964.499892417371	4964.499892417371	4964.499892417371	4964.499892417371	4964.499892417371	4964.499892417371	4964.499892417371	4964.499892417371	4964.499892417371	4964.499892417371	4964.499892417371	4964.499892417371	4964.499892417371	4964.499892417371	4964.499892417371	4964.499892417371	4964.499892417371	4964.499892417371	4964.499892417371	4964.499892417371	4964.499892417371	4964.499892417371	4964.499892417371	4964.499892417371	4964.499892417371
4964.499892417371	4964.499892417371	4507.87413672484	4964.499892417371	4964.499892417371	4964.499892417371	4964.499892417371	4964.499892417371	4964.499892417371	4964.499892417371	4964.499892417371	4964.499892417371	4964.499892417371	4964.499892417371	4964.499892417371	4964.499892417371	4964.499892417371	4964.499892417371	4964.499892417371	4964.499892417371	4964.499892417371	4964.499892417371	4964.499892417371	4964.499892417371	4964.499892417371	4964.499892417371	4964.499892417371	4964.499892417371	4964.499892417371	4964.499892417371
4964.499892417371	4964.499892417371	4507.87413672484	4964.499892417371	4964.499892417371	4964.499892417371	4964.499892417371	4964.499892417371	4964.499892417371	4964.499892417371	4964.499892417371	4964.499892417371	4964.499892417371	4964.499892417371	4964.499892417371	4964.499892417371	4964.499892417371	4964.499892417371	4964.499892417371	4964.499892417371	4964.499892417371	4964.499892417371	4964.499892417371	4964.499892417371	4964.499892417371	4964.499892417371	4964.499892417371	4964.499892417371	4964.499892417371	4964.499892417371
4964.499892417371	4964.499892417371	4507.87413672484	4964.499892417371	4964.499892417371	4964.499892417371	4964.499892417371	4964.499892417371	4964.499892417371	4964.499892417371	4964.499892417371	4964.499892417371	4964.499892417371	4964.499892417371	4964.499892417371	4964.499892417371	4964.499892417371	4964.499892417371	4964.499892417371	4964.499892417371	4964.499892417371	4964.499892417371	4964.499892417371	4964.499892417371	4964.499892417371	4964.499892417371	4964.499892417371	4964.499892417371	4964.499892417371	4964.499892417371
4964.499892417371	4964.499892417371	4507.87413672484	4964.499892417371	4964.499892417371	4964.499892417371	4964.499892417371	4964.499892417371	4964.499892417371	4964.499892417371	4964.499892417371	4964.499892417371	4964.499892417371	4964.499892417371	4964.499892417371	4964.499892417371	4964.499892417371	4964.499892417371	4964.499892417371	4964.499892417371	4964.499892417371	4964.499892417371	4964.499892417371	4964.499892417371	4964.499892417371	4964.499892417371	4964.499892417371	4964.499892417371	4964.499892417371	4964.499892417371
4964.499892417371	4964.499892417371	4507.87413672484	4964.499892417371	4964.499892417371	4964.499892417371	4964.499892417371	4964.499892417371	4964.499892417371	4964.499892417371	4964.499892417371	4964.499892417371	4964.499892417371	4964.499892417371	4964.499892417371	4964.499892417371	4964.499892417371	4964.499892417371	4964.499892417371	4964.499892417371	4964.499892417371	4964.499892417371	4964.499892417371	4964.499892417371	4964.499892417371	4964.499892417371	4964.499892417371	4964.499892417371	4964.499892417371	4964.499892417371
4964.499892417371	4964.499892417371	4507.87413672484	4964.499892417371	4964.499892417371	4964.499892417371	4964.499892417371	4964.499892417371	4964.499892417371	4964.499892417371	4964.499892417371	4964.499892417371	4964.499892417371	4964.499892417371	4964.499892417371	4964.499892417371	4964.499892417371	4964.499892417371	4964.499892417371	4964.499892417371	4964.499892417371	4964.499892417371	4964.499892417371	4964.499892417371	4964.499892417371	4964.499892417371	4964.499892417371	4964.499892417371	4964.499892417371	4964.499892417371
4964.499892417371	4964.499892417371	4507.87413672484	4964.499892417371	4964.499892417371	4964.499892417371	4964.499892417371	4964.499892417371	4964.499892417371	4964.499892417371	4964.499892417371	4964.499892417371	4964.499892417371	4964.499892417371	4964.499892417371	4964.499892417371	4964.499892417371	4964.499892417371	4964.499892417371	4964.499892417371	4964.499892417371	4964.499892417371	4964.499892417371	4964.499892417371	4964.499892417371	4964.499892417371	4964.499892417371	4964.499892417371	4964.499892417371	4964.499892417371
4964.499892417371	4964.499892417371	4507.87413672484	4964.499892417371	4964.499892417371	4964.499892417371	4964.499892417371	4964.499892417371	4964.499892417371	4964.499892417371	4964.499892417371	4964.499892417371	4964.499892417371	4964.499892417371	4964.499892417371	4964.499892417371	4964.499892417371	4964.499892417371	4964.499892417371	4964.499892417371	4964.499892417371	4964.499892417371	4964.499892417371	4964.499892417371	4964.499892417371	4964.499892417371	4964.499892417371	4964.499892417371	4964.499892417371	4964.499892417371
4964.499892417371	4964.499892417371	4507.87413672484	4964.499892417371	4964.499892417371	4964.499892417371	4964.499892417371	4964.499892417371	4964.499892417371	4964.499892417371	4964.499892417371	4964.499892417371	4964.499892417371	4964.499892417371	4964.499892417371	4964.499892417371	4964.499892417371	4964.499892417371	4964.499892417371	4964.499892417371	4964.499892417371	4964.499892417371	4964.499892417371	4964.499892417371	4964.499892417371	4964.499892417371	4964.499892417371	4964.499892417371	4964.499892417371	4964.499892417371
4964.499892417371	4964.499892417371	4507.87413672484	4964.499892417371	4964.499892417371	4964.499892417371	4964.499892417371	4964.499892417371	4964.499892417371	4964.499892417371	4964.499892417371	4964.499892417371	4964.499892417371	4964.499892417371	4964.499892417371	4964.499892417371	4964.499892417371	4964.499892417371	4964.499892417371	4964.499892417371	4964.499892417371	4964.499892417371	4964.499892417371	4964.499892417371	4964.499892417371	4964.499892417371	4964.499892417371	4964.499892417371	4964.499892417371	4964.499892417371
4964.499892417371	4964.499892417371	4507.87413672484	4964.499892417371	4964.499892417371	4964.499892417371	4964.499892417371	4964.499892417371	4964.499892417371	4964.499892417371	4964.499892417371	4964.499892417371	4964.499892417371	4964.499892417371	4964.499892417371	4964.499892417371	4964.499892417371	4964.499892417371	4964.499892417371	4964.499892417371	4964.499892417371	4964.499892417371	4964.499892417371	4964.499892417371	4964.499892417371	4964.499892417371	4964.499892417371	4964.499892417371	4964.499892417371	4964.499892417371
4964.499892417371	4964.499892417371	4507.87413672484	4964.499892417371	4964.499892417371	4964.499892417371	4964.499892417371	4964.499892417371	4964.499892417371	4964.499892417371	4964.499892417371	4964.499892417371	4964.499892417371	4964.499892417371	4964.499892417371	4964.499892417371	4964.499892417371	4964.499892417371	4964.499892417371	4964.499892417371	4964.499892417371	4964.499892417371	4964.499892417371	4964.499892417371	4964.499892417371	4964.499892417371	4964.499892417371	4964.499892417371	4964.499892417371	4964.499892417371
4964.499892417371	4964.499892417371	4507.87413672484	4964.499892417371	4964.499892417371	4964.499892417371	4964.499892417371	4964.499892417371	4964.499892417371	4964.499892417371	4964.499892417371	4964.499892417371	4964.499892417371	4964.499892417371	4964.499892417371	4964.499892417371	4964.499892417371	4964.499892417371	4964.499892417371	4964.499892417371	4964.499892417371	4964.499892417371	4964.499892417371	4964.499892417371	4964.499892417371	4964.499892417371	4964.499892417371	4964.499892417371	4964.499892417371	4964.499892417371
4964.499892417371	4964.499892417371	4507.87413672484	4964.499892417371	4964.499892417371	4964.499892417371	4964.499892417371	4964.499892417371	4964.499892417371	4964.499892417371	4964.499892417371	4964.499892417371	4964.499892417371	4964.499892417371	4964.499892417371	4964.499892417371	4964.499892417371	4964.499892417371	4964.499892417371	4964.499892417371	4964.499892417371	4964.499892417371	4964.499892417371	4964.499892417371	4964.499892417371	4964.499892417371	4964.499892417371	4964.499892417371	4964.499892417371	4964.499892417371
4964.499892417371	4964.499892417371	4507.87413672484	4964.499892417371	4964.499892417371	4964.499892417371	4964.499892417371	4964.499892417371	4964.499892417371	4964.499892417371	4964.499892417371	4964.499892417371	4964.499892417371	4964.499892417371	4964.499892417371	4964.499892417371	4964.499892417371	4964.499892417371	4964.499892417371	4964.499892417371	4964.499892417371	4964.499892417371	4964.499892417371	4964.499892417371	4964.499892417371	4964.499892417371	4964.499892417371	4964.499892417371	4964.499892417371	4964.499892417371
4964.499892417371	4964.499892417371	4507.87413672484	4964.499892417371	4964.499892417371	4964.499892417371	4964.499892417371	4964.499892417371	4964.499892417371	4964.499892417371	4964.499892417371	4964.499892417371	4964.499892417371	4964.499892417371	4964.499892417371	4964.499892417371	4964.499892417371	4964.499892417371	4964.499892417371	4964.499892417371	4964.499892417371	4964.499892417371	4964.499892417371	4964.499892417371	4964.499892417371	4964.499892417371	4964.499892417371	4964.499892417371	4964.499892417371	4964.499892417371
4964.499892417371	4964.499892417371	4507.87413672484	4964.499892417371	4964.499892417371	4964.499892417371	4964.499892417371	4964.499892417371	4964.499892417371	4964.499892417371	4964.499892417371	4964.499892417371	4964.499892417371	4964.499892417371	4964.499892417371	4964.499892417371	4964.499892417371	4964.499892417371	4964.499892417371	4964.499892417371	4964.499892417371	4964.499892417371	4964.499892417371	4964.499892417371	4964.499892417371	4964.499892417371	4964.499892417371	4964.499892417371	4964.499892417371	4964.499892417371
4964.499892417371	4964.499892417371	4507.87413672484	4964.499892417371	4964.499892417371	4964.499892417371	4964.499892417371	4964.499892417371	4964.499892417371	4964.499892417371	4964.499892417371	4964.499892417371	4964.499892417371	4964.499892417371	4964.499892417371	4964.499892417371	4964.499892417371	4964.499892417371	4964.499892417371	4964.499892417371	4964.499892417371	4964.499892417371	4964.499892417371	4964.499892417371	4964.499892417371	4964.499892417371	4964.499892417371	4964.499892417371	4964.499892417371	4964.499892417371
4964.499892417371	4964.499892417371	4507.87413672484	4964.499892417371	4964.499892417371	4964.499892417371	4964.499892417371	4964.499892417371	4964.499892417371	4964.499892417371	4964.499892417371	4964.499892417371	4964.499892417371	4964.499892417371	4964.499892417371	4964.499892417371	4964.499892417371	4964.499892417371	4964.499892417371	4964.499892417371	4964.499892417371	4964.499892417371	4964.499892417371	4964.499892417371	4964.499892417371	4964.499892417371	4964.499892417371	4964.499892417371	4964.499892417371	4964.499892417371
4964.499892417371	4964.499892417371	4507.87413672484	4964.499892417371	4964.499892417371	4964.499892417371	4964.499892417371	4964.499892417371	4964.499892417371	4964.499892417371	4964.499892417371	4964.499892417371	4964.499892417371	4964.499892417371	4964.499892417371	4964.499892417371	4964.499892417371	4964.499892417371	4964.499892417371	4964.499892417371	4964.499892417371	4964.499892417371	4964.499892417371	4964.499892417371	4964.499892417371	4964.499892417371	4964.499892417371	4964.499892417371	4964.499892417371	4964.499892417371
4964.499892417371	4964.499892417371	4507.87413672484	4964.499892417371	4964.499892417371	4964.499892417371	4964.499892417371	4964.499892417371	4964.499892417371	4964.499892417371	4964.499892417371	4964.499892417371	4964.499892417371	4964.499892417371	4964.499892417371	4964.499892417371	4964.499892417371	4964.499892417371	4964.499892417371	4964.499892417371	4964.499892417371	4964.499892417371	4964.499892417371	4964.499892417371	4964.499892417371	4964.499892417371	4964.499892417371	4964.499892417371	4964.499892417371	4964.499892417371
4964.499892417371	4964.499892417371	4507.87413672484	4964.499892417371	4964.499892417371	4964.499892417371	4964.499892417371	4964.499892417371	4964.499892417371	4964.499892417371	4964.499892417371	4964.499892417371	4964.499892417371	4964.499892417371	4964.499892417371	4964.499892417371	4964.499892417371	4964.499892417371	4964.499892417371	4964.499892417371	4964.499892417371	4964.499892417371	4964.499892417371	4964.499892417371	4964.499892417371	4964.499892417371	4964.499892417371	4964.499892417371	4964.499892417371	4964.499892417371
4964.499892417371	4964.499892417371	4507.87413672484	4964.499892417371	4964.499892417371	4964.499892417371	4964.499892417371	4964.499892417371	4964.499892417371	4964.499892417371	4964.499892417371	4964.499892417371	4964.499892417371	4964.499892417371	4964.499892417371	4964.499892417371	4964.499892417371	4964.499892417371	4964.499892417371	4964.499892417371	4964.499892417371	4964.499892417371	4964.499892417371	4964.499892417371	4964.499892417371	4964.499892417371	4964.499892417371	4964.499892417371	4964.499892417371	4964.499892417371
4964.499892417371	4964.499892417371	4507.87413672484	4964.499892417371	4964.499892417371	4964.499892417371	4964.499892417371	4964.499892417371	4964.499892417371	4964.499892417371	4964.499892417371	4964.499892417371	4964.499892417371	4964.499892417371	4964.499892417371	4964.499892417371	4964.499892417371	4964.499892417371	4964.499892417371	4964.499892417371	4964.499892417371	4964.499892417371	4964.499892417371	4964.499892417371	4964.499892417371	4964.499892417371	4964.499892417371	4964.499892417371	4964.499892417371	4964.499892417371
4964.499892417371	4964.499892417371	4507.87413672484	4964.499892417371	4964.499892417371	4964.499892417371	4964.499892417371	4964.499892417371	4964.499892417371	4964.499892417371	4964.499892417371	4964.499892417371	4964.499892417371	4964.499892417371	4964.499892417371	4964.499892417371	4964.499892417371	4964.499892417371	4964.499892417371	4964.499892417371	4964.499892417371	4964.499892417371	4964.499892417371	4964.499892417371	4964.499892417371	4964.499892417371	4964.499892417371	4964.499892417371	4964.499892417371	4964.499892417371
4964.499892417371	4964.499892417371	4507.87413672484	4964.499892417371	4964.499892417371	4964.499892417371	4964.499892417371	4964.499892417371	4964.499892417371	4964.499892417371	4964.499892417371	4964.499892417371	4964.499892417371	4964.499892417371	4964.499892417371	4964.499892417371	4964.499892417371	4964.499892417371	4964.499892417371	4964.499892417371	4964.499892417371	4964.499892417371	4964.499892417371	4964.499892417371	4964.499892417371	4964.499892417371	4964.499892417371	4964.499892417371	4964.499892417371	4964.499892417371
4964.499892417371	4964.499892417371	4507.87413672484	4964.499892417371	4964.499892417371	4964.499892417371	4964.499892417371	4964.499892417371	4964.499892417371	4964.499892417371	4964.499892417371	4964.499892417371	4964.499892417371	4964.499892417371	4964.499892417371	4964.499892417371	4964.499892417371	4964.499892417371	4964.499892417371	4964.499892417371	4964.499892417371	4964.499892417371	4964.499892417371	4964.499892417371	4964.499892417371	4964.499892417371	4964.499892417371	4964.499892417371	4964.499892417371	4964.499892417371
4964.499892417371	4964.499892417371	4507.87413672484	4964.499892417371	4964.499892417371	4964.499892417371	4964.499892417371	4964.499892417371	4964.499892417371	4964.499892417371	4964.499892417371	4964.499892417371	4964.499892417371	4964.499892417371	4964.499892417371	4964.499892417371	4964.499892417371	4964.499892417371	4964.499892417371	4964.499892417371	4964.499892417371	4964.499892417371	4964.499892417371	4964.499892417371	4964.499892417371	4964.499892417371	4964.499892417371	4964.499892417371	4964.499892417371	4964.499892417371
4964.499892417371	4964.499892417371	4507.87413672484	4964.499892417371	4964.499892417371	4964.499892417371	4964.499892417371	4964.499892417371	4964.499892417371	4964.499892417371	4964.499892417371	4964.499892417371	4964.499892417371	4964.499892417371	4964.499892417371	4964.499892417371	4964.499892417371	4964.499892417371	4964.499892417371	4964.499892417371	4964.499892417371	4964.499892417371	4964.499892417371	4964.499892417371	4964.499892417371	4964.499892417371	4964.499892417371	4964.499892417371	4964.499892417371	4964.499892417371
4964.499892417371	4964.499892417371	4507.87413672484	4964.499892417371	4964.499892417371	4964.499892417371	4964.499892417371	4964.499892417371	4964.499892417371	4964.499892417371	4964.499892417371	4964.499892417371	4964.499892417371	4964.499892417371	4964.499892417371	4964.499892417371	4964.499892417371	4964.499892417371	4964.499892417371	4964.499892417371	4964.499892417371	4964.499892417371	4964.499892417371	4964.499892417371	4964.499892417371	4964.499892417371	4964.499892417371	4964.499892417371	4964.499892417371	4964.499892417371
4964.499892417371	4964.499892417371	4507.87413672484	4964.499892417371	4964.499892417371	4964.499892417371	4964.499892417371	4964.499892417371	4964.499892417371	4964.499892417371	4964.499892417371	4964.499892417371	4964.499892417371	4964.499892417371	4964.499892417371	4964.499892417371	4964.499892417371	4964.499892417371	4964.499892417371	4964.499892417371	4964.499892417371	4964.499892417371	4964.499892417371	4964.499892417371	4964.499892417371	4964.499892417371	4964.499892417371	4964.499892417371	4964.499892417371	4964.499892417371
