# Supplementary material for: An improved FOX optimization algorithm using adaptive exploration and exploitation for global optimization
Source: PLoS One. 2025 Sep 18;20(9):e0331965. doi: 10.1371/journal.pone.0331965 (PMC12445531; doi:10.1371/journal.pone.0331965)
Supplement: S2 File — This compressed file contains all the results of the conducted experiments. Each main directory within the archive includes three subdirectories: Analysis, best_fit, and convergence. The best_fit and convergence folders contain the raw experimental data obtained from 30 independent runs. The Analysis folder includes tables and figures derived from these raw results. These files can be used to reproduce and further analyze the results presented in the manuscript. (ZIP) [file pone.0331965.s002.zip › cec2017/convergence/CMAES/C17F8.csv]

trial_1	trial_2	trial_3	trial_4	trial_5	trial_6	trial_7	trial_8	trial_9	trial_10	trial_11	trial_12	trial_13	trial_14	trial_15	trial_16	trial_17	trial_18	trial_19	trial_20	trial_21	trial_22	trial_23	trial_24	trial_25	trial_26	trial_27	trial_28	trial_29	trial_30
863.6206322261597	863.6206322261597	863.6206322261597	863.6206322261597	863.6206322261597	863.6206322261597	863.6206322261597	863.6206322261597	863.6206322261597	863.6206322261597	863.6206322261597	863.6206322261597	863.6206322261597	863.6206322261597	863.6206322261597	863.6206322261597	863.6206322261597	863.6206322261597	863.6206322261597	863.6206322261597	863.6206322261597	863.6206322261597	863.6206322261597	863.6206322261597	863.6206322261597	863.6206322261597	863.6206322261597	863.6206322261597	863.6206322261597	863.6206322261597
863.582032807524	863.582032807524	863.582032807524	863.582032807524	863.582032807524	863.582032807524	863.582032807524	863.582032807524	863.582032807524	863.582032807524	863.582032807524	863.582032807524	863.582032807524	863.582032807524	863.582032807524	863.582032807524	863.582032807524	863.582032807524	863.582032807524	863.582032807524	863.582032807524	863.582032807524	863.582032807524	863.582032807524	863.582032807524	863.582032807524	863.582032807524	863.582032807524	863.582032807524	863.582032807524
863.5203583848257	863.5203583848257	863.5203583848257	863.5203583848257	863.5203583848257	863.5203583848257	863.5203583848257	863.5203583848257	863.5203583848257	863.5203583848257	863.5203583848257	863.5203583848257	863.5203583848257	863.5203583848257	863.5203583848257	863.5203583848257	863.5203583848257	863.5203583848257	863.5203583848257	863.5203583848257	863.5203583848257	863.5203583848257	863.5203583848257	863.5203583848257	863.5203583848257	863.5203583848257	863.5203583848257	863.5203583848257	863.5203583848257	863.5203583848257
863.4622720928434	863.4622720928434	863.4622720928434	863.4622720928434	863.4622720928434	863.4622720928434	863.4622720928434	863.4622720928434	863.4622720928434	863.4622720928434	863.4622720928434	863.4622720928434	863.4622720928434	863.4622720928434	863.4622720928434	863.4622720928434	863.4622720928434	863.4622720928434	863.4622720928434	863.4622720928434	863.4622720928434	863.4622720928434	863.4622720928434	863.4622720928434	863.4622720928434	863.4622720928434	863.4622720928434	863.4622720928434	863.4622720928434	863.4622720928434
863.3871553813758	863.3871553813758	863.3871553813758	863.3871553813758	863.3871553813758	863.3871553813758	863.3871553813758	863.3871553813758	863.3871553813758	863.3871553813758	863.3871553813758	863.3871553813758	863.3871553813758	863.3871553813758	863.3871553813758	863.3871553813758	863.3871553813758	863.3871553813758	863.3871553813758	863.3871553813758	863.3871553813758	863.3871553813758	863.3871553813758	863.3871553813758	863.3871553813758	863.3871553813758	863.3871553813758	863.3871553813758	863.3871553813758	863.3871553813758
863.3359264349907	863.3359264349907	863.3359264349907	863.3359264349907	863.3359264349907	863.3359264349907	863.3359264349907	863.3359264349907	863.3359264349907	863.3359264349907	863.3359264349907	863.3359264349907	863.3359264349907	863.3359264349907	863.3359264349907	863.3359264349907	863.3359264349907	863.3359264349907	863.3359264349907	863.3359264349907	863.3359264349907	863.3359264349907	863.3359264349907	863.3359264349907	863.3359264349907	863.3359264349907	863.3359264349907	863.3359264349907	863.3359264349907	863.3359264349907
863.2264718236797	863.2264718236797	863.2264718236797	863.2264718236797	863.2264718236797	863.2264718236797	863.2264718236797	863.2264718236797	863.2264718236797	863.2264718236797	863.2264718236797	863.2264718236797	863.2264718236797	863.2264718236797	863.2264718236797	863.2264718236797	863.2264718236797	863.2264718236797	863.2264718236797	863.2264718236797	863.2264718236797	863.2264718236797	863.2264718236797	863.2264718236797	863.2264718236797	863.2264718236797	863.2264718236797	863.2264718236797	863.2264718236797	863.2264718236797
863.1184261899526	863.1184261899526	863.1184261899526	863.1184261899526	863.1184261899526	863.1184261899526	863.1184261899526	863.1184261899526	863.1184261899526	863.1184261899526	863.1184261899526	863.1184261899526	863.1184261899526	863.1184261899526	863.1184261899526	863.1184261899526	863.1184261899526	863.1184261899526	863.1184261899526	863.1184261899526	863.1184261899526	863.1184261899526	863.1184261899526	863.1184261899526	863.1184261899526	863.1184261899526	863.1184261899526	863.1184261899526	863.1184261899526	863.1184261899526
862.9324600845121	862.9324600845121	862.9324600845121	862.9324600845121	862.9324600845121	862.9324600845121	862.9324600845121	862.9324600845121	862.9324600845121	862.9324600845121	862.9324600845121	862.9324600845121	862.9324600845121	862.9324600845121	862.9324600845121	862.9324600845121	862.9324600845121	862.9324600845121	862.9324600845121	862.9324600845121	862.9324600845121	862.9324600845121	862.9324600845121	862.9324600845121	862.9324600845121	862.9324600845121	862.9324600845121	862.9324600845121	862.9324600845121	862.9324600845121
862.8701423802262	862.8701423802262	862.8701423802262	862.8701423802262	862.8701423802262	862.8701423802262	862.8701423802262	862.8701423802262	862.8701423802262	862.8701423802262	862.8701423802262	862.8701423802262	862.8701423802262	862.8701423802262	862.8701423802262	862.8701423802262	862.8701423802262	862.8701423802262	862.8701423802262	862.8701423802262	862.8701423802262	862.8701423802262	862.8701423802262	862.8701423802262	862.8701423802262	862.8701423802262	862.8701423802262	862.8701423802262	862.8701423802262	862.8701423802262
862.574193633997	862.574193633997	862.574193633997	862.574193633997	862.574193633997	862.574193633997	862.574193633997	862.574193633997	862.574193633997	862.574193633997	862.574193633997	862.574193633997	862.574193633997	862.574193633997	862.574193633997	862.574193633997	862.574193633997	862.574193633997	862.574193633997	862.574193633997	862.574193633997	862.574193633997	862.574193633997	862.574193633997	862.574193633997	862.574193633997	862.574193633997	862.574193633997	862.574193633997	862.574193633997
862.3549705159332	862.3549705159332	862.3549705159332	862.3549705159332	862.3549705159332	862.3549705159332	862.3549705159332	862.3549705159332	862.3549705159332	862.3549705159332	862.3549705159332	862.3549705159332	862.3549705159332	862.3549705159332	862.3549705159332	862.3549705159332	862.3549705159332	862.3549705159332	862.3549705159332	862.3549705159332	862.3549705159332	862.3549705159332	862.3549705159332	862.3549705159332	862.3549705159332	862.3549705159332	862.3549705159332	862.3549705159332	862.3549705159332	862.3549705159332
861.7714037609466	861.7714037609466	861.7714037609466	861.7714037609466	861.7714037609466	861.7714037609466	861.7714037609466	861.7714037609466	861.7714037609466	861.7714037609466	861.7714037609466	861.7714037609466	861.7714037609466	861.7714037609466	861.7714037609466	861.7714037609466	861.7714037609466	861.7714037609466	861.7714037609466	861.7714037609466	861.7714037609466	861.7714037609466	861.7714037609466	861.7714037609466	861.7714037609466	861.7714037609466	861.7714037609466	861.7714037609466	861.7714037609466	861.7714037609466
861.3982821181157	861.3982821181157	861.3982821181157	861.3982821181157	861.3982821181157	861.3982821181157	861.3982821181157	861.3982821181157	861.3982821181157	861.3982821181157	861.3982821181157	861.3982821181157	861.3982821181157	861.3982821181157	861.3982821181157	861.3982821181157	861.3982821181157	861.3982821181157	861.3982821181157	861.3982821181157	861.3982821181157	861.3982821181157	861.3982821181157	861.3982821181157	861.3982821181157	861.3982821181157	861.3982821181157	861.3982821181157	861.3982821181157	861.3982821181157
861.0932789114553	861.0932789114553	861.0932789114553	861.0932789114553	861.0932789114553	861.0932789114553	861.0932789114553	861.0932789114553	861.0932789114553	861.0932789114553	861.0932789114553	861.0932789114553	861.0932789114553	861.0932789114553	861.0932789114553	861.0932789114553	861.0932789114553	861.0932789114553	861.0932789114553	861.0932789114553	861.0932789114553	861.0932789114553	861.0932789114553	861.0932789114553	861.0932789114553	861.0932789114553	861.0932789114553	861.0932789114553	861.0932789114553	861.0932789114553
859.7394175463016	859.7394175463016	859.7394175463016	859.7394175463016	859.7394175463016	859.7394175463016	859.7394175463016	859.7394175463016	859.7394175463016	859.7394175463016	859.7394175463016	859.7394175463016	859.7394175463016	859.7394175463016	859.7394175463016	859.7394175463016	859.7394175463016	859.7394175463016	859.7394175463016	859.7394175463016	859.7394175463016	859.7394175463016	859.7394175463016	859.7394175463016	859.7394175463016	859.7394175463016	859.7394175463016	859.7394175463016	859.7394175463016	859.7394175463016
858.5497868616609	858.5497868616609	858.5497868616609	858.5497868616609	858.5497868616609	858.5497868616609	858.5497868616609	858.5497868616609	858.5497868616609	858.5497868616609	858.5497868616609	858.5497868616609	858.5497868616609	858.5497868616609	858.5497868616609	858.5497868616609	858.5497868616609	858.5497868616609	858.5497868616609	858.5497868616609	858.5497868616609	858.5497868616609	858.5497868616609	858.5497868616609	858.5497868616609	858.5497868616609	858.5497868616609	858.5497868616609	858.5497868616609	858.5497868616609
856.6474667313106	856.6474667313106	856.6474667313106	856.6474667313106	856.6474667313106	856.6474667313106	856.6474667313106	856.6474667313106	856.6474667313106	856.6474667313106	856.6474667313106	856.6474667313106	856.6474667313106	856.6474667313106	856.6474667313106	856.6474667313106	856.6474667313106	856.6474667313106	856.6474667313106	856.6474667313106	856.6474667313106	856.6474667313106	856.6474667313106	856.6474667313106	856.6474667313106	856.6474667313106	856.6474667313106	856.6474667313106	856.6474667313106	856.6474667313106
854.6378187052085	854.6378187052085	854.6378187052085	854.6378187052085	854.6378187052085	854.6378187052085	854.6378187052085	854.6378187052085	854.6378187052085	854.6378187052085	854.6378187052085	854.6378187052085	854.6378187052085	854.6378187052085	854.6378187052085	854.6378187052085	854.6378187052085	854.6378187052085	854.6378187052085	854.6378187052085	854.6378187052085	854.6378187052085	854.6378187052085	854.6378187052085	854.6378187052085	854.6378187052085	854.6378187052085	854.6378187052085	854.6378187052085	854.6378187052085
852.290450761559	852.290450761559	852.290450761559	852.290450761559	852.290450761559	852.290450761559	852.290450761559	852.290450761559	852.290450761559	852.290450761559	852.290450761559	852.290450761559	852.290450761559	852.290450761559	852.290450761559	852.290450761559	852.290450761559	852.290450761559	852.290450761559	852.290450761559	852.290450761559	852.290450761559	852.290450761559	852.290450761559	852.290450761559	852.290450761559	852.290450761559	852.290450761559	852.290450761559	852.290450761559
848.5679546985025	848.5679546985025	848.5679546985025	848.5679546985025	848.5679546985025	848.5679546985025	848.5679546985025	848.5679546985025	848.5679546985025	848.5679546985025	848.5679546985025	848.5679546985025	848.5679546985025	848.5679546985025	848.5679546985025	848.5679546985025	848.5679546985025	848.5679546985025	848.5679546985025	848.5679546985025	848.5679546985025	848.5679546985025	848.5679546985025	848.5679546985025	848.5679546985025	848.5679546985025	848.5679546985025	848.5679546985025	848.5679546985025	848.5679546985025
845.9977446404349	845.9977446404349	845.9977446404349	845.9977446404349	845.9977446404349	845.9977446404349	845.9977446404349	845.9977446404349	845.9977446404349	845.9977446404349	845.9977446404349	845.9977446404349	845.9977446404349	845.9977446404349	845.9977446404349	845.9977446404349	845.9977446404349	845.9977446404349	845.9977446404349	845.9977446404349	845.9977446404349	845.9977446404349	845.9977446404349	845.9977446404349	845.9977446404349	845.9977446404349	845.9977446404349	845.9977446404349	845.9977446404349	845.9977446404349
842.5909614074227	842.5909614074227	842.5909614074227	842.5909614074227	842.5909614074227	842.5909614074227	842.5909614074227	842.5909614074227	842.5909614074227	842.5909614074227	842.5909614074227	842.5909614074227	842.5909614074227	842.5909614074227	842.5909614074227	842.5909614074227	842.5909614074227	842.5909614074227	842.5909614074227	842.5909614074227	842.5909614074227	842.5909614074227	842.5909614074227	842.5909614074227	842.5909614074227	842.5909614074227	842.5909614074227	842.5909614074227	842.5909614074227	842.5909614074227
840.0206336555698	840.0206336555698	840.0206336555698	840.0206336555698	840.0206336555698	840.0206336555698	840.0206336555698	840.0206336555698	840.0206336555698	840.0206336555698	840.0206336555698	840.0206336555698	840.0206336555698	840.0206336555698	840.0206336555698	840.0206336555698	840.0206336555698	840.0206336555698	840.0206336555698	840.0206336555698	840.0206336555698	840.0206336555698	840.0206336555698	840.0206336555698	840.0206336555698	840.0206336555698	840.0206336555698	840.0206336555698	840.0206336555698	840.0206336555698
837.4611708250134	837.4611708250134	837.4611708250134	837.4611708250134	837.4611708250134	837.4611708250134	837.4611708250134	837.4611708250134	837.4611708250134	837.4611708250134	837.4611708250134	837.4611708250134	837.4611708250134	837.4611708250134	837.4611708250134	837.4611708250134	837.4611708250134	837.4611708250134	837.4611708250134	837.4611708250134	837.4611708250134	837.4611708250134	837.4611708250134	837.4611708250134	837.4611708250134	837.4611708250134	837.4611708250134	837.4611708250134	837.4611708250134	837.4611708250134
837.4611708250134	837.4611708250134	837.4611708250134	837.4611708250134	837.4611708250134	837.4611708250134	837.4611708250134	837.4611708250134	837.4611708250134	837.4611708250134	837.4611708250134	837.4611708250134	837.4611708250134	837.4611708250134	837.4611708250134	837.4611708250134	837.4611708250134	837.4611708250134	837.4611708250134	837.4611708250134	837.4611708250134	837.4611708250134	837.4611708250134	837.4611708250134	837.4611708250134	837.4611708250134	837.4611708250134	837.4611708250134	837.4611708250134	837.4611708250134
832.5409483689506	832.5409483689506	832.5409483689506	832.5409483689506	832.5409483689506	832.5409483689506	832.5409483689506	832.5409483689506	832.5409483689506	832.5409483689506	832.5409483689506	832.5409483689506	832.5409483689506	832.5409483689506	832.5409483689506	832.5409483689506	832.5409483689506	832.5409483689506	832.5409483689506	832.5409483689506	832.5409483689506	832.5409483689506	832.5409483689506	832.5409483689506	832.5409483689506	832.5409483689506	832.5409483689506	832.5409483689506	832.5409483689506	832.5409483689506
830.1892442515357	830.1892442515357	830.1892442515357	830.1892442515357	830.1892442515357	830.1892442515357	830.1892442515357	830.1892442515357	830.1892442515357	830.1892442515357	830.1892442515357	830.1892442515357	830.1892442515357	830.1892442515357	830.1892442515357	830.1892442515357	830.1892442515357	830.1892442515357	830.1892442515357	830.1892442515357	830.1892442515357	830.1892442515357	830.1892442515357	830.1892442515357	830.1892442515357	830.1892442515357	830.1892442515357	830.1892442515357	830.1892442515357	830.1892442515357
828.5373819840087	828.5373819840087	828.5373819840087	828.5373819840087	828.5373819840087	828.5373819840087	828.5373819840087	828.5373819840087	828.5373819840087	828.5373819840087	828.5373819840087	828.5373819840087	828.5373819840087	828.5373819840087	828.5373819840087	828.5373819840087	828.5373819840087	828.5373819840087	828.5373819840087	828.5373819840087	828.5373819840087	828.5373819840087	828.5373819840087	828.5373819840087	828.5373819840087	828.5373819840087	828.5373819840087	828.5373819840087	828.5373819840087	828.5373819840087
828.3854097171475	828.3854097171475	828.3854097171475	828.3854097171475	828.3854097171475	828.3854097171475	828.3854097171475	828.3854097171475	828.3854097171475	828.3854097171475	828.3854097171475	828.3854097171475	828.3854097171475	828.3854097171475	828.3854097171475	828.3854097171475	828.3854097171475	828.3854097171475	828.3854097171475	828.3854097171475	828.3854097171475	828.3854097171475	828.3854097171475	828.3854097171475	828.3854097171475	828.3854097171475	828.3854097171475	828.3854097171475	828.3854097171475	828.3854097171475
823.6234506276667	823.6234506276667	823.6234506276667	823.6234506276667	823.6234506276667	823.6234506276667	823.6234506276667	823.6234506276667	823.6234506276667	823.6234506276667	823.6234506276667	823.6234506276667	823.6234506276667	823.6234506276667	823.6234506276667	823.6234506276667	823.6234506276667	823.6234506276667	823.6234506276667	823.6234506276667	823.6234506276667	823.6234506276667	823.6234506276667	823.6234506276667	823.6234506276667	823.6234506276667	823.6234506276667	823.6234506276667	823.6234506276667	823.6234506276667
823.6234506276667	823.6234506276667	823.6234506276667	823.6234506276667	823.6234506276667	823.6234506276667	823.6234506276667	823.6234506276667	823.6234506276667	823.6234506276667	823.6234506276667	823.6234506276667	823.6234506276667	823.6234506276667	823.6234506276667	823.6234506276667	823.6234506276667	823.6234506276667	823.6234506276667	823.6234506276667	823.6234506276667	823.6234506276667	823.6234506276667	823.6234506276667	823.6234506276667	823.6234506276667	823.6234506276667	823.6234506276667	823.6234506276667	823.6234506276667
822.4488134452279	822.4488134452279	822.4488134452279	822.4488134452279	822.4488134452279	822.4488134452279	822.4488134452279	822.4488134452279	822.4488134452279	822.4488134452279	822.4488134452279	822.4488134452279	822.4488134452279	822.4488134452279	822.4488134452279	822.4488134452279	822.4488134452279	822.4488134452279	822.4488134452279	822.4488134452279	822.4488134452279	822.4488134452279	822.4488134452279	822.4488134452279	822.4488134452279	822.4488134452279	822.4488134452279	822.4488134452279	822.4488134452279	822.4488134452279
821.5007206022582	821.5007206022582	821.5007206022582	821.5007206022582	821.5007206022582	821.5007206022582	821.5007206022582	821.5007206022582	821.5007206022582	821.5007206022582	821.5007206022582	821.5007206022582	821.5007206022582	821.5007206022582	821.5007206022582	821.5007206022582	821.5007206022582	821.5007206022582	821.5007206022582	821.5007206022582	821.5007206022582	821.5007206022582	821.5007206022582	821.5007206022582	821.5007206022582	821.5007206022582	821.5007206022582	821.5007206022582	821.5007206022582	821.5007206022582
820.5229538152581	820.5229538152581	820.5229538152581	820.5229538152581	820.5229538152581	820.5229538152581	820.5229538152581	820.5229538152581	820.5229538152581	820.5229538152581	820.5229538152581	820.5229538152581	820.5229538152581	820.5229538152581	820.5229538152581	820.5229538152581	820.5229538152581	820.5229538152581	820.5229538152581	820.5229538152581	820.5229538152581	820.5229538152581	820.5229538152581	820.5229538152581	820.5229538152581	820.5229538152581	820.5229538152581	820.5229538152581	820.5229538152581	820.5229538152581
820.5229538152581	820.5229538152581	820.5229538152581	820.5229538152581	820.5229538152581	820.5229538152581	820.5229538152581	820.5229538152581	820.5229538152581	820.5229538152581	820.5229538152581	820.5229538152581	820.5229538152581	820.5229538152581	820.5229538152581	820.5229538152581	820.5229538152581	820.5229538152581	820.5229538152581	820.5229538152581	820.5229538152581	820.5229538152581	820.5229538152581	820.5229538152581	820.5229538152581	820.5229538152581	820.5229538152581	820.5229538152581	820.5229538152581	820.5229538152581
819.2891850157197	819.2891850157197	819.2891850157197	819.2891850157197	819.2891850157197	819.2891850157197	819.2891850157197	819.2891850157197	819.2891850157197	819.2891850157197	819.2891850157197	819.2891850157197	819.2891850157197	819.2891850157197	819.2891850157197	819.2891850157197	819.2891850157197	819.2891850157197	819.2891850157197	819.2891850157197	819.2891850157197	819.2891850157197	819.2891850157197	819.2891850157197	819.2891850157197	819.2891850157197	819.2891850157197	819.2891850157197	819.2891850157197	819.2891850157197
819.2891850157197	819.2891850157197	819.2891850157197	819.2891850157197	819.2891850157197	819.2891850157197	819.2891850157197	819.2891850157197	819.2891850157197	819.2891850157197	819.2891850157197	819.2891850157197	819.2891850157197	819.2891850157197	819.2891850157197	819.2891850157197	819.2891850157197	819.2891850157197	819.2891850157197	819.2891850157197	819.2891850157197	819.2891850157197	819.2891850157197	819.2891850157197	819.2891850157197	819.2891850157197	819.2891850157197	819.2891850157197	819.2891850157197	819.2891850157197
819.2891850157197	819.2891850157197	819.2891850157197	819.2891850157197	819.2891850157197	819.2891850157197	819.2891850157197	819.2891850157197	819.2891850157197	819.2891850157197	819.2891850157197	819.2891850157197	819.2891850157197	819.2891850157197	819.2891850157197	819.2891850157197	819.2891850157197	819.2891850157197	819.2891850157197	819.2891850157197	819.2891850157197	819.2891850157197	819.2891850157197	819.2891850157197	819.2891850157197	819.2891850157197	819.2891850157197	819.2891850157197	819.2891850157197	819.2891850157197
819.2891850157197	819.2891850157197	819.2891850157197	819.2891850157197	819.2891850157197	819.2891850157197	819.2891850157197	819.2891850157197	819.2891850157197	819.2891850157197	819.2891850157197	819.2891850157197	819.2891850157197	819.2891850157197	819.2891850157197	819.2891850157197	819.2891850157197	819.2891850157197	819.2891850157197	819.2891850157197	819.2891850157197	819.2891850157197	819.2891850157197	819.2891850157197	819.2891850157197	819.2891850157197	819.2891850157197	819.2891850157197	819.2891850157197	819.2891850157197
819.2891850157197	819.2891850157197	819.2891850157197	819.2891850157197	819.2891850157197	819.2891850157197	819.2891850157197	819.2891850157197	819.2891850157197	819.2891850157197	819.2891850157197	819.2891850157197	819.2891850157197	819.2891850157197	819.2891850157197	819.2891850157197	819.2891850157197	819.2891850157197	819.2891850157197	819.2891850157197	819.2891850157197	819.2891850157197	819.2891850157197	819.2891850157197	819.2891850157197	819.2891850157197	819.2891850157197	819.2891850157197	819.2891850157197	819.2891850157197
819.2891850157197	819.2891850157197	819.2891850157197	819.2891850157197	819.2891850157197	819.2891850157197	819.2891850157197	819.2891850157197	819.2891850157197	819.2891850157197	819.2891850157197	819.2891850157197	819.2891850157197	819.2891850157197	819.2891850157197	819.2891850157197	819.2891850157197	819.2891850157197	819.2891850157197	819.2891850157197	819.2891850157197	819.2891850157197	819.2891850157197	819.2891850157197	819.2891850157197	819.2891850157197	819.2891850157197	819.2891850157197	819.2891850157197	819.2891850157197
819.2891850157197	819.2891850157197	819.2891850157197	819.2891850157197	819.2891850157197	819.2891850157197	819.2891850157197	819.2891850157197	819.2891850157197	819.2891850157197	819.2891850157197	819.2891850157197	819.2891850157197	819.2891850157197	819.2891850157197	819.2891850157197	819.2891850157197	819.2891850157197	819.2891850157197	819.2891850157197	819.2891850157197	819.2891850157197	819.2891850157197	819.2891850157197	819.2891850157197	819.2891850157197	819.2891850157197	819.2891850157197	819.2891850157197	819.2891850157197
819.2891850157197	819.2891850157197	819.2891850157197	819.2891850157197	819.2891850157197	819.2891850157197	819.2891850157197	819.2891850157197	819.2891850157197	819.2891850157197	819.2891850157197	819.2891850157197	819.2891850157197	819.2891850157197	819.2891850157197	819.2891850157197	819.2891850157197	819.2891850157197	819.2891850157197	819.2891850157197	819.2891850157197	819.2891850157197	819.2891850157197	819.2891850157197	819.2891850157197	819.2891850157197	819.2891850157197	819.2891850157197	819.2891850157197	819.2891850157197
819.2891850157197	819.2891850157197	819.2891850157197	819.2891850157197	819.2891850157197	819.2891850157197	819.2891850157197	819.2891850157197	819.2891850157197	819.2891850157197	819.2891850157197	819.2891850157197	819.2891850157197	819.2891850157197	819.2891850157197	819.2891850157197	819.2891850157197	819.2891850157197	819.2891850157197	819.2891850157197	819.2891850157197	819.2891850157197	819.2891850157197	819.2891850157197	819.2891850157197	819.2891850157197	819.2891850157197	819.2891850157197	819.2891850157197	819.2891850157197
819.2891850157197	819.2891850157197	819.2891850157197	819.2891850157197	819.2891850157197	819.2891850157197	819.2891850157197	819.2891850157197	819.2891850157197	819.2891850157197	819.2891850157197	819.2891850157197	819.2891850157197	819.2891850157197	819.2891850157197	819.2891850157197	819.2891850157197	819.2891850157197	819.2891850157197	819.2891850157197	819.2891850157197	819.2891850157197	819.2891850157197	819.2891850157197	819.2891850157197	819.2891850157197	819.2891850157197	819.2891850157197	819.2891850157197	819.2891850157197
819.2889244470398	819.2889244470398	819.2889244470398	819.2889244470398	819.2889244470398	819.2889244470398	819.2889244470398	819.2889244470398	819.2889244470398	819.2889244470398	819.2889244470398	819.2889244470398	819.2889244470398	819.2889244470398	819.2889244470398	819.2889244470398	819.2889244470398	819.2889244470398	819.2889244470398	819.2889244470398	819.2889244470398	819.2889244470398	819.2889244470398	819.2889244470398	819.2889244470398	819.2889244470398	819.2889244470398	819.2889244470398	819.2889244470398	819.2889244470398
819.2889244470398	819.2889244470398	819.2889244470398	819.2889244470398	819.2889244470398	819.2889244470398	819.2889244470398	819.2889244470398	819.2889244470398	819.2889244470398	819.2889244470398	819.2889244470398	819.2889244470398	819.2889244470398	819.2889244470398	819.2889244470398	819.2889244470398	819.2889244470398	819.2889244470398	819.2889244470398	819.2889244470398	819.2889244470398	819.2889244470398	819.2889244470398	819.2889244470398	819.2889244470398	819.2889244470398	819.2889244470398	819.2889244470398	819.2889244470398
819.2889244470398	819.2889244470398	819.2889244470398	819.2889244470398	819.2889244470398	819.2889244470398	819.2889244470398	819.2889244470398	819.2889244470398	819.2889244470398	819.2889244470398	819.2889244470398	819.2889244470398	819.2889244470398	819.2889244470398	819.2889244470398	819.2889244470398	819.2889244470398	819.2889244470398	819.2889244470398	819.2889244470398	819.2889244470398	819.2889244470398	819.2889244470398	819.2889244470398	819.2889244470398	819.2889244470398	819.2889244470398	819.2889244470398	819.2889244470398
819.2889244470398	819.2889244470398	819.2889244470398	819.2889244470398	819.2889244470398	819.2889244470398	819.2889244470398	819.2889244470398	819.2889244470398	819.2889244470398	819.2889244470398	819.2889244470398	819.2889244470398	819.2889244470398	819.2889244470398	819.2889244470398	819.2889244470398	819.2889244470398	819.2889244470398	819.2889244470398	819.2889244470398	819.2889244470398	819.2889244470398	819.2889244470398	819.2889244470398	819.2889244470398	819.2889244470398	819.2889244470398	819.2889244470398	819.2889244470398
818.8005615404223	818.8005615404223	818.8005615404223	818.8005615404223	818.8005615404223	818.8005615404223	818.8005615404223	818.8005615404223	818.8005615404223	818.8005615404223	818.8005615404223	818.8005615404223	818.8005615404223	818.8005615404223	818.8005615404223	818.8005615404223	818.8005615404223	818.8005615404223	818.8005615404223	818.8005615404223	818.8005615404223	818.8005615404223	818.8005615404223	818.8005615404223	818.8005615404223	818.8005615404223	818.8005615404223	818.8005615404223	818.8005615404223	818.8005615404223
818.8005615404223	818.8005615404223	818.8005615404223	818.8005615404223	818.8005615404223	818.8005615404223	818.8005615404223	818.8005615404223	818.8005615404223	818.8005615404223	818.8005615404223	818.8005615404223	818.8005615404223	818.8005615404223	818.8005615404223	818.8005615404223	818.8005615404223	818.8005615404223	818.8005615404223	818.8005615404223	818.8005615404223	818.8005615404223	818.8005615404223	818.8005615404223	818.8005615404223	818.8005615404223	818.8005615404223	818.8005615404223	818.8005615404223	818.8005615404223
818.8005615404223	818.8005615404223	818.8005615404223	818.8005615404223	818.8005615404223	818.8005615404223	818.8005615404223	818.8005615404223	818.8005615404223	818.8005615404223	818.8005615404223	818.8005615404223	818.8005615404223	818.8005615404223	818.8005615404223	818.8005615404223	818.8005615404223	818.8005615404223	818.8005615404223	818.8005615404223	818.8005615404223	818.8005615404223	818.8005615404223	818.8005615404223	818.8005615404223	818.8005615404223	818.8005615404223	818.8005615404223	818.8005615404223	818.8005615404223
818.8005615404223	818.8005615404223	818.8005615404223	818.8005615404223	818.8005615404223	818.8005615404223	818.8005615404223	818.8005615404223	818.8005615404223	818.8005615404223	818.8005615404223	818.8005615404223	818.8005615404223	818.8005615404223	818.8005615404223	818.8005615404223	818.8005615404223	818.8005615404223	818.8005615404223	818.8005615404223	818.8005615404223	818.8005615404223	818.8005615404223	818.8005615404223	818.8005615404223	818.8005615404223	818.8005615404223	818.8005615404223	818.8005615404223	818.8005615404223
818.8005615404223	818.8005615404223	818.8005615404223	818.8005615404223	818.8005615404223	818.8005615404223	818.8005615404223	818.8005615404223	818.8005615404223	818.8005615404223	818.8005615404223	818.8005615404223	818.8005615404223	818.8005615404223	818.8005615404223	818.8005615404223	818.8005615404223	818.8005615404223	818.8005615404223	818.8005615404223	818.8005615404223	818.8005615404223	818.8005615404223	818.8005615404223	818.8005615404223	818.8005615404223	818.8005615404223	818.8005615404223	818.8005615404223	818.8005615404223
818.8005615404223	818.8005615404223	818.8005615404223	818.8005615404223	818.8005615404223	818.8005615404223	818.8005615404223	818.8005615404223	818.8005615404223	818.8005615404223	818.8005615404223	818.8005615404223	818.8005615404223	818.8005615404223	818.8005615404223	818.8005615404223	818.8005615404223	818.8005615404223	818.8005615404223	818.8005615404223	818.8005615404223	818.8005615404223	818.8005615404223	818.8005615404223	818.8005615404223	818.8005615404223	818.8005615404223	818.8005615404223	818.8005615404223	818.8005615404223
818.8005615404223	818.8005615404223	818.8005615404223	818.8005615404223	818.8005615404223	818.8005615404223	818.8005615404223	818.8005615404223	818.8005615404223	818.8005615404223	818.8005615404223	818.8005615404223	818.8005615404223	818.8005615404223	818.8005615404223	818.8005615404223	818.8005615404223	818.8005615404223	818.8005615404223	818.8005615404223	818.8005615404223	818.8005615404223	818.8005615404223	818.8005615404223	818.8005615404223	818.8005615404223	818.8005615404223	818.8005615404223	818.8005615404223	818.8005615404223
818.8005615404223	818.8005615404223	818.8005615404223	818.8005615404223	818.8005615404223	818.8005615404223	818.8005615404223	818.8005615404223	818.8005615404223	818.8005615404223	818.8005615404223	818.8005615404223	818.8005615404223	818.8005615404223	818.8005615404223	818.8005615404223	818.8005615404223	818.8005615404223	818.8005615404223	818.8005615404223	818.8005615404223	818.8005615404223	818.8005615404223	818.8005615404223	818.8005615404223	818.8005615404223	818.8005615404223	818.8005615404223	818.8005615404223	818.8005615404223
818.8005615404223	818.8005615404223	818.8005615404223	818.8005615404223	818.8005615404223	818.8005615404223	818.8005615404223	818.8005615404223	818.8005615404223	818.8005615404223	818.8005615404223	818.8005615404223	818.8005615404223	818.8005615404223	818.8005615404223	818.8005615404223	818.8005615404223	818.8005615404223	818.8005615404223	818.8005615404223	818.8005615404223	818.8005615404223	818.8005615404223	818.8005615404223	818.8005615404223	818.8005615404223	818.8005615404223	818.8005615404223	818.8005615404223	818.8005615404223
818.65300840554	818.65300840554	818.65300840554	818.65300840554	818.65300840554	818.65300840554	818.65300840554	818.65300840554	818.65300840554	818.65300840554	818.65300840554	818.65300840554	818.65300840554	818.65300840554	818.65300840554	818.65300840554	818.65300840554	818.65300840554	818.65300840554	818.65300840554	818.65300840554	818.65300840554	818.65300840554	818.65300840554	818.65300840554	818.65300840554	818.65300840554	818.65300840554	818.65300840554	818.65300840554
818.65300840554	818.65300840554	818.65300840554	818.65300840554	818.65300840554	818.65300840554	818.65300840554	818.65300840554	818.65300840554	818.65300840554	818.65300840554	818.65300840554	818.65300840554	818.65300840554	818.65300840554	818.65300840554	818.65300840554	818.65300840554	818.65300840554	818.65300840554	818.65300840554	818.65300840554	818.65300840554	818.65300840554	818.65300840554	818.65300840554	818.65300840554	818.65300840554	818.65300840554	818.65300840554
818.65300840554	818.65300840554	818.65300840554	818.65300840554	818.65300840554	818.65300840554	818.65300840554	818.65300840554	818.65300840554	818.65300840554	818.65300840554	818.65300840554	818.65300840554	818.65300840554	818.65300840554	818.65300840554	818.65300840554	818.65300840554	818.65300840554	818.65300840554	818.65300840554	818.65300840554	818.65300840554	818.65300840554	818.65300840554	818.65300840554	818.65300840554	818.65300840554	818.65300840554	818.65300840554
818.2280376221056	818.2280376221056	818.2280376221056	818.2280376221056	818.2280376221056	818.2280376221056	818.2280376221056	818.2280376221056	818.2280376221056	818.2280376221056	818.2280376221056	818.2280376221056	818.2280376221056	818.2280376221056	818.2280376221056	818.2280376221056	818.2280376221056	818.2280376221056	818.2280376221056	818.2280376221056	818.2280376221056	818.2280376221056	818.2280376221056	818.2280376221056	818.2280376221056	818.2280376221056	818.2280376221056	818.2280376221056	818.2280376221056	818.2280376221056
816.7846125101314	816.7846125101314	816.7846125101314	816.7846125101314	816.7846125101314	816.7846125101314	816.7846125101314	816.7846125101314	816.7846125101314	816.7846125101314	816.7846125101314	816.7846125101314	816.7846125101314	816.7846125101314	816.7846125101314	816.7846125101314	816.7846125101314	816.7846125101314	816.7846125101314	816.7846125101314	816.7846125101314	816.7846125101314	816.7846125101314	816.7846125101314	816.7846125101314	816.7846125101314	816.7846125101314	816.7846125101314	816.7846125101314	816.7846125101314
816.7846125101314	816.7846125101314	816.7846125101314	816.7846125101314	816.7846125101314	816.7846125101314	816.7846125101314	816.7846125101314	816.7846125101314	816.7846125101314	816.7846125101314	816.7846125101314	816.7846125101314	816.7846125101314	816.7846125101314	816.7846125101314	816.7846125101314	816.7846125101314	816.7846125101314	816.7846125101314	816.7846125101314	816.7846125101314	816.7846125101314	816.7846125101314	816.7846125101314	816.7846125101314	816.7846125101314	816.7846125101314	816.7846125101314	816.7846125101314
816.7846125101314	816.7846125101314	816.7846125101314	816.7846125101314	816.7846125101314	816.7846125101314	816.7846125101314	816.7846125101314	816.7846125101314	816.7846125101314	816.7846125101314	816.7846125101314	816.7846125101314	816.7846125101314	816.7846125101314	816.7846125101314	816.7846125101314	816.7846125101314	816.7846125101314	816.7846125101314	816.7846125101314	816.7846125101314	816.7846125101314	816.7846125101314	816.7846125101314	816.7846125101314	816.7846125101314	816.7846125101314	816.7846125101314	816.7846125101314
816.7846125101314	816.7846125101314	816.7846125101314	816.7846125101314	816.7846125101314	816.7846125101314	816.7846125101314	816.7846125101314	816.7846125101314	816.7846125101314	816.7846125101314	816.7846125101314	816.7846125101314	816.7846125101314	816.7846125101314	816.7846125101314	816.7846125101314	816.7846125101314	816.7846125101314	816.7846125101314	816.7846125101314	816.7846125101314	816.7846125101314	816.7846125101314	816.7846125101314	816.7846125101314	816.7846125101314	816.7846125101314	816.7846125101314	816.7846125101314
816.7846125101314	816.7846125101314	816.7846125101314	816.7846125101314	816.7846125101314	816.7846125101314	816.7846125101314	816.7846125101314	816.7846125101314	816.7846125101314	816.7846125101314	816.7846125101314	816.7846125101314	816.7846125101314	816.7846125101314	816.7846125101314	816.7846125101314	816.7846125101314	816.7846125101314	816.7846125101314	816.7846125101314	816.7846125101314	816.7846125101314	816.7846125101314	816.7846125101314	816.7846125101314	816.7846125101314	816.7846125101314	816.7846125101314	816.7846125101314
816.7846125101314	816.7846125101314	816.7846125101314	816.7846125101314	816.7846125101314	816.7846125101314	816.7846125101314	816.7846125101314	816.7846125101314	816.7846125101314	816.7846125101314	816.7846125101314	816.7846125101314	816.7846125101314	816.7846125101314	816.7846125101314	816.7846125101314	816.7846125101314	816.7846125101314	816.7846125101314	816.7846125101314	816.7846125101314	816.7846125101314	816.7846125101314	816.7846125101314	816.7846125101314	816.7846125101314	816.7846125101314	816.7846125101314	816.7846125101314
816.7846125101314	816.7846125101314	816.7846125101314	816.7846125101314	816.7846125101314	816.7846125101314	816.7846125101314	816.7846125101314	816.7846125101314	816.7846125101314	816.7846125101314	816.7846125101314	816.7846125101314	816.7846125101314	816.7846125101314	816.7846125101314	816.7846125101314	816.7846125101314	816.7846125101314	816.7846125101314	816.7846125101314	816.7846125101314	816.7846125101314	816.7846125101314	816.7846125101314	816.7846125101314	816.7846125101314	816.7846125101314	816.7846125101314	816.7846125101314
816.7846125101314	816.7846125101314	816.7846125101314	816.7846125101314	816.7846125101314	816.7846125101314	816.7846125101314	816.7846125101314	816.7846125101314	816.7846125101314	816.7846125101314	816.7846125101314	816.7846125101314	816.7846125101314	816.7846125101314	816.7846125101314	816.7846125101314	816.7846125101314	816.7846125101314	816.7846125101314	816.7846125101314	816.7846125101314	816.7846125101314	816.7846125101314	816.7846125101314	816.7846125101314	816.7846125101314	816.7846125101314	816.7846125101314	816.7846125101314
816.7846125101314	816.7846125101314	816.7846125101314	816.7846125101314	816.7846125101314	816.7846125101314	816.7846125101314	816.7846125101314	816.7846125101314	816.7846125101314	816.7846125101314	816.7846125101314	816.7846125101314	816.7846125101314	816.7846125101314	816.7846125101314	816.7846125101314	816.7846125101314	816.7846125101314	816.7846125101314	816.7846125101314	816.7846125101314	816.7846125101314	816.7846125101314	816.7846125101314	816.7846125101314	816.7846125101314	816.7846125101314	816.7846125101314	816.7846125101314
816.7846125101314	816.7846125101314	816.7846125101314	816.7846125101314	816.7846125101314	816.7846125101314	816.7846125101314	816.7846125101314	816.7846125101314	816.7846125101314	816.7846125101314	816.7846125101314	816.7846125101314	816.7846125101314	816.7846125101314	816.7846125101314	816.7846125101314	816.7846125101314	816.7846125101314	816.7846125101314	816.7846125101314	816.7846125101314	816.7846125101314	816.7846125101314	816.7846125101314	816.7846125101314	816.7846125101314	816.7846125101314	816.7846125101314	816.7846125101314
816.7846125101314	816.7846125101314	816.7846125101314	816.7846125101314	816.7846125101314	816.7846125101314	816.7846125101314	816.7846125101314	816.7846125101314	816.7846125101314	816.7846125101314	816.7846125101314	816.7846125101314	816.7846125101314	816.7846125101314	816.7846125101314	816.7846125101314	816.7846125101314	816.7846125101314	816.7846125101314	816.7846125101314	816.7846125101314	816.7846125101314	816.7846125101314	816.7846125101314	816.7846125101314	816.7846125101314	816.7846125101314	816.7846125101314	816.7846125101314
816.7846125101314	816.7846125101314	816.7846125101314	816.7846125101314	816.7846125101314	816.7846125101314	816.7846125101314	816.7846125101314	816.7846125101314	816.7846125101314	816.7846125101314	816.7846125101314	816.7846125101314	816.7846125101314	816.7846125101314	816.7846125101314	816.7846125101314	816.7846125101314	816.7846125101314	816.7846125101314	816.7846125101314	816.7846125101314	816.7846125101314	816.7846125101314	816.7846125101314	816.7846125101314	816.7846125101314	816.7846125101314	816.7846125101314	816.7846125101314
816.7846125101314	816.7846125101314	816.7846125101314	816.7846125101314	816.7846125101314	816.7846125101314	816.7846125101314	816.7846125101314	816.7846125101314	816.7846125101314	816.7846125101314	816.7846125101314	816.7846125101314	816.7846125101314	816.7846125101314	816.7846125101314	816.7846125101314	816.7846125101314	816.7846125101314	816.7846125101314	816.7846125101314	816.7846125101314	816.7846125101314	816.7846125101314	816.7846125101314	816.7846125101314	816.7846125101314	816.7846125101314	816.7846125101314	816.7846125101314
816.7846125101314	816.7846125101314	816.7846125101314	816.7846125101314	816.7846125101314	816.7846125101314	816.7846125101314	816.7846125101314	816.7846125101314	816.7846125101314	816.7846125101314	816.7846125101314	816.7846125101314	816.7846125101314	816.7846125101314	816.7846125101314	816.7846125101314	816.7846125101314	816.7846125101314	816.7846125101314	816.7846125101314	816.7846125101314	816.7846125101314	816.7846125101314	816.7846125101314	816.7846125101314	816.7846125101314	816.7846125101314	816.7846125101314	816.7846125101314
816.7733725953551	816.7733725953551	816.7733725953551	816.7733725953551	816.7733725953551	816.7733725953551	816.7733725953551	816.7733725953551	816.7733725953551	816.7733725953551	816.7733725953551	816.7733725953551	816.7733725953551	816.7733725953551	816.7733725953551	816.7733725953551	816.7733725953551	816.7733725953551	816.7733725953551	816.7733725953551	816.7733725953551	816.7733725953551	816.7733725953551	816.7733725953551	816.7733725953551	816.7733725953551	816.7733725953551	816.7733725953551	816.7733725953551	816.7733725953551
816.7733725953551	816.7733725953551	816.7733725953551	816.7733725953551	816.7733725953551	816.7733725953551	816.7733725953551	816.7733725953551	816.7733725953551	816.7733725953551	816.7733725953551	816.7733725953551	816.7733725953551	816.7733725953551	816.7733725953551	816.7733725953551	816.7733725953551	816.7733725953551	816.7733725953551	816.7733725953551	816.7733725953551	816.7733725953551	816.7733725953551	816.7733725953551	816.7733725953551	816.7733725953551	816.7733725953551	816.7733725953551	816.7733725953551	816.7733725953551
816.3522147862482	816.3522147862482	816.3522147862482	816.3522147862482	816.3522147862482	816.3522147862482	816.3522147862482	816.3522147862482	816.3522147862482	816.3522147862482	816.3522147862482	816.3522147862482	816.3522147862482	816.3522147862482	816.3522147862482	816.3522147862482	816.3522147862482	816.3522147862482	816.3522147862482	816.3522147862482	816.3522147862482	816.3522147862482	816.3522147862482	816.3522147862482	816.3522147862482	816.3522147862482	816.3522147862482	816.3522147862482	816.3522147862482	816.3522147862482
816.3522147862482	816.3522147862482	816.3522147862482	816.3522147862482	816.3522147862482	816.3522147862482	816.3522147862482	816.3522147862482	816.3522147862482	816.3522147862482	816.3522147862482	816.3522147862482	816.3522147862482	816.3522147862482	816.3522147862482	816.3522147862482	816.3522147862482	816.3522147862482	816.3522147862482	816.3522147862482	816.3522147862482	816.3522147862482	816.3522147862482	816.3522147862482	816.3522147862482	816.3522147862482	816.3522147862482	816.3522147862482	816.3522147862482	816.3522147862482
816.3522147862482	816.3522147862482	816.3522147862482	816.3522147862482	816.3522147862482	816.3522147862482	816.3522147862482	816.3522147862482	816.3522147862482	816.3522147862482	816.3522147862482	816.3522147862482	816.3522147862482	816.3522147862482	816.3522147862482	816.3522147862482	816.3522147862482	816.3522147862482	816.3522147862482	816.3522147862482	816.3522147862482	816.3522147862482	816.3522147862482	816.3522147862482	816.3522147862482	816.3522147862482	816.3522147862482	816.3522147862482	816.3522147862482	816.3522147862482
816.3522147862482	816.3522147862482	816.3522147862482	816.3522147862482	816.3522147862482	816.3522147862482	816.3522147862482	816.3522147862482	816.3522147862482	816.3522147862482	816.3522147862482	816.3522147862482	816.3522147862482	816.3522147862482	816.3522147862482	816.3522147862482	816.3522147862482	816.3522147862482	816.3522147862482	816.3522147862482	816.3522147862482	816.3522147862482	816.3522147862482	816.3522147862482	816.3522147862482	816.3522147862482	816.3522147862482	816.3522147862482	816.3522147862482	816.3522147862482
816.3513037924233	816.3513037924233	816.3513037924233	816.3513037924233	816.3513037924233	816.3513037924233	816.3513037924233	816.3513037924233	816.3513037924233	816.3513037924233	816.3513037924233	816.3513037924233	816.3513037924233	816.3513037924233	816.3513037924233	816.3513037924233	816.3513037924233	816.3513037924233	816.3513037924233	816.3513037924233	816.3513037924233	816.3513037924233	816.3513037924233	816.3513037924233	816.3513037924233	816.3513037924233	816.3513037924233	816.3513037924233	816.3513037924233	816.3513037924233
816.3513037924233	816.3513037924233	816.3513037924233	816.3513037924233	816.3513037924233	816.3513037924233	816.3513037924233	816.3513037924233	816.3513037924233	816.3513037924233	816.3513037924233	816.3513037924233	816.3513037924233	816.3513037924233	816.3513037924233	816.3513037924233	816.3513037924233	816.3513037924233	816.3513037924233	816.3513037924233	816.3513037924233	816.3513037924233	816.3513037924233	816.3513037924233	816.3513037924233	816.3513037924233	816.3513037924233	816.3513037924233	816.3513037924233	816.3513037924233
816.3513037924233	816.3513037924233	816.3513037924233	816.3513037924233	816.3513037924233	816.3513037924233	816.3513037924233	816.3513037924233	816.3513037924233	816.3513037924233	816.3513037924233	816.3513037924233	816.3513037924233	816.3513037924233	816.3513037924233	816.3513037924233	816.3513037924233	816.3513037924233	816.3513037924233	816.3513037924233	816.3513037924233	816.3513037924233	816.3513037924233	816.3513037924233	816.3513037924233	816.3513037924233	816.3513037924233	816.3513037924233	816.3513037924233	816.3513037924233
816.3513037924233	816.3513037924233	816.3513037924233	816.3513037924233	816.3513037924233	816.3513037924233	816.3513037924233	816.3513037924233	816.3513037924233	816.3513037924233	816.3513037924233	816.3513037924233	816.3513037924233	816.3513037924233	816.3513037924233	816.3513037924233	816.3513037924233	816.3513037924233	816.3513037924233	816.3513037924233	816.3513037924233	816.3513037924233	816.3513037924233	816.3513037924233	816.3513037924233	816.3513037924233	816.3513037924233	816.3513037924233	816.3513037924233	816.3513037924233
816.3513037924233	816.3513037924233	816.3513037924233	816.3513037924233	816.3513037924233	816.3513037924233	816.3513037924233	816.3513037924233	816.3513037924233	816.3513037924233	816.3513037924233	816.3513037924233	816.3513037924233	816.3513037924233	816.3513037924233	816.3513037924233	816.3513037924233	816.3513037924233	816.3513037924233	816.3513037924233	816.3513037924233	816.3513037924233	816.3513037924233	816.3513037924233	816.3513037924233	816.3513037924233	816.3513037924233	816.3513037924233	816.3513037924233	816.3513037924233
816.070610617883	816.070610617883	816.070610617883	816.070610617883	816.070610617883	816.070610617883	816.070610617883	816.070610617883	816.070610617883	816.070610617883	816.070610617883	816.070610617883	816.070610617883	816.070610617883	816.070610617883	816.070610617883	816.070610617883	816.070610617883	816.070610617883	816.070610617883	816.070610617883	816.070610617883	816.070610617883	816.070610617883	816.070610617883	816.070610617883	816.070610617883	816.070610617883	816.070610617883	816.070610617883
815.8085270973676	815.8085270973676	815.8085270973676	815.8085270973676	815.8085270973676	815.8085270973676	815.8085270973676	815.8085270973676	815.8085270973676	815.8085270973676	815.8085270973676	815.8085270973676	815.8085270973676	815.8085270973676	815.8085270973676	815.8085270973676	815.8085270973676	815.8085270973676	815.8085270973676	815.8085270973676	815.8085270973676	815.8085270973676	815.8085270973676	815.8085270973676	815.8085270973676	815.8085270973676	815.8085270973676	815.8085270973676	815.8085270973676	815.8085270973676
815.8085270973676	815.8085270973676	815.8085270973676	815.8085270973676	815.8085270973676	815.8085270973676	815.8085270973676	815.8085270973676	815.8085270973676	815.8085270973676	815.8085270973676	815.8085270973676	815.8085270973676	815.8085270973676	815.8085270973676	815.8085270973676	815.8085270973676	815.8085270973676	815.8085270973676	815.8085270973676	815.8085270973676	815.8085270973676	815.8085270973676	815.8085270973676	815.8085270973676	815.8085270973676	815.8085270973676	815.8085270973676	815.8085270973676	815.8085270973676
815.8085270973676	815.8085270973676	815.8085270973676	815.8085270973676	815.8085270973676	815.8085270973676	815.8085270973676	815.8085270973676	815.8085270973676	815.8085270973676	815.8085270973676	815.8085270973676	815.8085270973676	815.8085270973676	815.8085270973676	815.8085270973676	815.8085270973676	815.8085270973676	815.8085270973676	815.8085270973676	815.8085270973676	815.8085270973676	815.8085270973676	815.8085270973676	815.8085270973676	815.8085270973676	815.8085270973676	815.8085270973676	815.8085270973676	815.8085270973676
815.8085270973676	815.8085270973676	815.8085270973676	815.8085270973676	815.8085270973676	815.8085270973676	815.8085270973676	815.8085270973676	815.8085270973676	815.8085270973676	815.8085270973676	815.8085270973676	815.8085270973676	815.8085270973676	815.8085270973676	815.8085270973676	815.8085270973676	815.8085270973676	815.8085270973676	815.8085270973676	815.8085270973676	815.8085270973676	815.8085270973676	815.8085270973676	815.8085270973676	815.8085270973676	815.8085270973676	815.8085270973676	815.8085270973676	815.8085270973676
815.7572991571153	815.7572991571153	815.7572991571153	815.7572991571153	815.7572991571153	815.7572991571153	815.7572991571153	815.7572991571153	815.7572991571153	815.7572991571153	815.7572991571153	815.7572991571153	815.7572991571153	815.7572991571153	815.7572991571153	815.7572991571153	815.7572991571153	815.7572991571153	815.7572991571153	815.7572991571153	815.7572991571153	815.7572991571153	815.7572991571153	815.7572991571153	815.7572991571153	815.7572991571153	815.7572991571153	815.7572991571153	815.7572991571153	815.7572991571153
815.7572991571153	815.7572991571153	815.7572991571153	815.7572991571153	815.7572991571153	815.7572991571153	815.7572991571153	815.7572991571153	815.7572991571153	815.7572991571153	815.7572991571153	815.7572991571153	815.7572991571153	815.7572991571153	815.7572991571153	815.7572991571153	815.7572991571153	815.7572991571153	815.7572991571153	815.7572991571153	815.7572991571153	815.7572991571153	815.7572991571153	815.7572991571153	815.7572991571153	815.7572991571153	815.7572991571153	815.7572991571153	815.7572991571153	815.7572991571153
815.7572991571153	815.7572991571153	815.7572991571153	815.7572991571153	815.7572991571153	815.7572991571153	815.7572991571153	815.7572991571153	815.7572991571153	815.7572991571153	815.7572991571153	815.7572991571153	815.7572991571153	815.7572991571153	815.7572991571153	815.7572991571153	815.7572991571153	815.7572991571153	815.7572991571153	815.7572991571153	815.7572991571153	815.7572991571153	815.7572991571153	815.7572991571153	815.7572991571153	815.7572991571153	815.7572991571153	815.7572991571153	815.7572991571153	815.7572991571153
815.7572991571153	815.7572991571153	815.7572991571153	815.7572991571153	815.7572991571153	815.7572991571153	815.7572991571153	815.7572991571153	815.7572991571153	815.7572991571153	815.7572991571153	815.7572991571153	815.7572991571153	815.7572991571153	815.7572991571153	815.7572991571153	815.7572991571153	815.7572991571153	815.7572991571153	815.7572991571153	815.7572991571153	815.7572991571153	815.7572991571153	815.7572991571153	815.7572991571153	815.7572991571153	815.7572991571153	815.7572991571153	815.7572991571153	815.7572991571153
815.1372173397601	815.1372173397601	815.1372173397601	815.1372173397601	815.1372173397601	815.1372173397601	815.1372173397601	815.1372173397601	815.1372173397601	815.1372173397601	815.1372173397601	815.1372173397601	815.1372173397601	815.1372173397601	815.1372173397601	815.1372173397601	815.1372173397601	815.1372173397601	815.1372173397601	815.1372173397601	815.1372173397601	815.1372173397601	815.1372173397601	815.1372173397601	815.1372173397601	815.1372173397601	815.1372173397601	815.1372173397601	815.1372173397601	815.1372173397601
814.6220555326073	814.6220555326073	814.6220555326073	814.6220555326073	814.6220555326073	814.6220555326073	814.6220555326073	814.6220555326073	814.6220555326073	814.6220555326073	814.6220555326073	814.6220555326073	814.6220555326073	814.6220555326073	814.6220555326073	814.6220555326073	814.6220555326073	814.6220555326073	814.6220555326073	814.6220555326073	814.6220555326073	814.6220555326073	814.6220555326073	814.6220555326073	814.6220555326073	814.6220555326073	814.6220555326073	814.6220555326073	814.6220555326073	814.6220555326073
814.6220555326073	814.6220555326073	814.6220555326073	814.6220555326073	814.6220555326073	814.6220555326073	814.6220555326073	814.6220555326073	814.6220555326073	814.6220555326073	814.6220555326073	814.6220555326073	814.6220555326073	814.6220555326073	814.6220555326073	814.6220555326073	814.6220555326073	814.6220555326073	814.6220555326073	814.6220555326073	814.6220555326073	814.6220555326073	814.6220555326073	814.6220555326073	814.6220555326073	814.6220555326073	814.6220555326073	814.6220555326073	814.6220555326073	814.6220555326073
814.6220555326073	814.6220555326073	814.6220555326073	814.6220555326073	814.6220555326073	814.6220555326073	814.6220555326073	814.6220555326073	814.6220555326073	814.6220555326073	814.6220555326073	814.6220555326073	814.6220555326073	814.6220555326073	814.6220555326073	814.6220555326073	814.6220555326073	814.6220555326073	814.6220555326073	814.6220555326073	814.6220555326073	814.6220555326073	814.6220555326073	814.6220555326073	814.6220555326073	814.6220555326073	814.6220555326073	814.6220555326073	814.6220555326073	814.6220555326073
814.206862776724	814.206862776724	814.206862776724	814.206862776724	814.206862776724	814.206862776724	814.206862776724	814.206862776724	814.206862776724	814.206862776724	814.206862776724	814.206862776724	814.206862776724	814.206862776724	814.206862776724	814.206862776724	814.206862776724	814.206862776724	814.206862776724	814.206862776724	814.206862776724	814.206862776724	814.206862776724	814.206862776724	814.206862776724	814.206862776724	814.206862776724	814.206862776724	814.206862776724	814.206862776724
814.206862776724	814.206862776724	814.206862776724	814.206862776724	814.206862776724	814.206862776724	814.206862776724	814.206862776724	814.206862776724	814.206862776724	814.206862776724	814.206862776724	814.206862776724	814.206862776724	814.206862776724	814.206862776724	814.206862776724	814.206862776724	814.206862776724	814.206862776724	814.206862776724	814.206862776724	814.206862776724	814.206862776724	814.206862776724	814.206862776724	814.206862776724	814.206862776724	814.206862776724	814.206862776724
814.206862776724	814.206862776724	814.206862776724	814.206862776724	814.206862776724	814.206862776724	814.206862776724	814.206862776724	814.206862776724	814.206862776724	814.206862776724	814.206862776724	814.206862776724	814.206862776724	814.206862776724	814.206862776724	814.206862776724	814.206862776724	814.206862776724	814.206862776724	814.206862776724	814.206862776724	814.206862776724	814.206862776724	814.206862776724	814.206862776724	814.206862776724	814.206862776724	814.206862776724	814.206862776724
814.022679945437	814.022679945437	814.022679945437	814.022679945437	814.022679945437	814.022679945437	814.022679945437	814.022679945437	814.022679945437	814.022679945437	814.022679945437	814.022679945437	814.022679945437	814.022679945437	814.022679945437	814.022679945437	814.022679945437	814.022679945437	814.022679945437	814.022679945437	814.022679945437	814.022679945437	814.022679945437	814.022679945437	814.022679945437	814.022679945437	814.022679945437	814.022679945437	814.022679945437	814.022679945437
814.022679945437	814.022679945437	814.022679945437	814.022679945437	814.022679945437	814.022679945437	814.022679945437	814.022679945437	814.022679945437	814.022679945437	814.022679945437	814.022679945437	814.022679945437	814.022679945437	814.022679945437	814.022679945437	814.022679945437	814.022679945437	814.022679945437	814.022679945437	814.022679945437	814.022679945437	814.022679945437	814.022679945437	814.022679945437	814.022679945437	814.022679945437	814.022679945437	814.022679945437	814.022679945437
814.022679945437	814.022679945437	814.022679945437	814.022679945437	814.022679945437	814.022679945437	814.022679945437	814.022679945437	814.022679945437	814.022679945437	814.022679945437	814.022679945437	814.022679945437	814.022679945437	814.022679945437	814.022679945437	814.022679945437	814.022679945437	814.022679945437	814.022679945437	814.022679945437	814.022679945437	814.022679945437	814.022679945437	814.022679945437	814.022679945437	814.022679945437	814.022679945437	814.022679945437	814.022679945437
814.022679945437	814.022679945437	814.022679945437	814.022679945437	814.022679945437	814.022679945437	814.022679945437	814.022679945437	814.022679945437	814.022679945437	814.022679945437	814.022679945437	814.022679945437	814.022679945437	814.022679945437	814.022679945437	814.022679945437	814.022679945437	814.022679945437	814.022679945437	814.022679945437	814.022679945437	814.022679945437	814.022679945437	814.022679945437	814.022679945437	814.022679945437	814.022679945437	814.022679945437	814.022679945437
814.022679945437	814.022679945437	814.022679945437	814.022679945437	814.022679945437	814.022679945437	814.022679945437	814.022679945437	814.022679945437	814.022679945437	814.022679945437	814.022679945437	814.022679945437	814.022679945437	814.022679945437	814.022679945437	814.022679945437	814.022679945437	814.022679945437	814.022679945437	814.022679945437	814.022679945437	814.022679945437	814.022679945437	814.022679945437	814.022679945437	814.022679945437	814.022679945437	814.022679945437	814.022679945437
814.022679945437	814.022679945437	814.022679945437	814.022679945437	814.022679945437	814.022679945437	814.022679945437	814.022679945437	814.022679945437	814.022679945437	814.022679945437	814.022679945437	814.022679945437	814.022679945437	814.022679945437	814.022679945437	814.022679945437	814.022679945437	814.022679945437	814.022679945437	814.022679945437	814.022679945437	814.022679945437	814.022679945437	814.022679945437	814.022679945437	814.022679945437	814.022679945437	814.022679945437	814.022679945437
813.8848064098461	813.8848064098461	813.8848064098461	813.8848064098461	813.8848064098461	813.8848064098461	813.8848064098461	813.8848064098461	813.8848064098461	813.8848064098461	813.8848064098461	813.8848064098461	813.8848064098461	813.8848064098461	813.8848064098461	813.8848064098461	813.8848064098461	813.8848064098461	813.8848064098461	813.8848064098461	813.8848064098461	813.8848064098461	813.8848064098461	813.8848064098461	813.8848064098461	813.8848064098461	813.8848064098461	813.8848064098461	813.8848064098461	813.8848064098461
813.7363417480075	813.7363417480075	813.7363417480075	813.7363417480075	813.7363417480075	813.7363417480075	813.7363417480075	813.7363417480075	813.7363417480075	813.7363417480075	813.7363417480075	813.7363417480075	813.7363417480075	813.7363417480075	813.7363417480075	813.7363417480075	813.7363417480075	813.7363417480075	813.7363417480075	813.7363417480075	813.7363417480075	813.7363417480075	813.7363417480075	813.7363417480075	813.7363417480075	813.7363417480075	813.7363417480075	813.7363417480075	813.7363417480075	813.7363417480075
813.7363417480075	813.7363417480075	813.7363417480075	813.7363417480075	813.7363417480075	813.7363417480075	813.7363417480075	813.7363417480075	813.7363417480075	813.7363417480075	813.7363417480075	813.7363417480075	813.7363417480075	813.7363417480075	813.7363417480075	813.7363417480075	813.7363417480075	813.7363417480075	813.7363417480075	813.7363417480075	813.7363417480075	813.7363417480075	813.7363417480075	813.7363417480075	813.7363417480075	813.7363417480075	813.7363417480075	813.7363417480075	813.7363417480075	813.7363417480075
813.7363417480075	813.7363417480075	813.7363417480075	813.7363417480075	813.7363417480075	813.7363417480075	813.7363417480075	813.7363417480075	813.7363417480075	813.7363417480075	813.7363417480075	813.7363417480075	813.7363417480075	813.7363417480075	813.7363417480075	813.7363417480075	813.7363417480075	813.7363417480075	813.7363417480075	813.7363417480075	813.7363417480075	813.7363417480075	813.7363417480075	813.7363417480075	813.7363417480075	813.7363417480075	813.7363417480075	813.7363417480075	813.7363417480075	813.7363417480075
813.4793948575481	813.4793948575481	813.4793948575481	813.4793948575481	813.4793948575481	813.4793948575481	813.4793948575481	813.4793948575481	813.4793948575481	813.4793948575481	813.4793948575481	813.4793948575481	813.4793948575481	813.4793948575481	813.4793948575481	813.4793948575481	813.4793948575481	813.4793948575481	813.4793948575481	813.4793948575481	813.4793948575481	813.4793948575481	813.4793948575481	813.4793948575481	813.4793948575481	813.4793948575481	813.4793948575481	813.4793948575481	813.4793948575481	813.4793948575481
812.8711521373916	812.8711521373916	812.8711521373916	812.8711521373916	812.8711521373916	812.8711521373916	812.8711521373916	812.8711521373916	812.8711521373916	812.8711521373916	812.8711521373916	812.8711521373916	812.8711521373916	812.8711521373916	812.8711521373916	812.8711521373916	812.8711521373916	812.8711521373916	812.8711521373916	812.8711521373916	812.8711521373916	812.8711521373916	812.8711521373916	812.8711521373916	812.8711521373916	812.8711521373916	812.8711521373916	812.8711521373916	812.8711521373916	812.8711521373916
812.8711521373916	812.8711521373916	812.8711521373916	812.8711521373916	812.8711521373916	812.8711521373916	812.8711521373916	812.8711521373916	812.8711521373916	812.8711521373916	812.8711521373916	812.8711521373916	812.8711521373916	812.8711521373916	812.8711521373916	812.8711521373916	812.8711521373916	812.8711521373916	812.8711521373916	812.8711521373916	812.8711521373916	812.8711521373916	812.8711521373916	812.8711521373916	812.8711521373916	812.8711521373916	812.8711521373916	812.8711521373916	812.8711521373916	812.8711521373916
812.8711521373916	812.8711521373916	812.8711521373916	812.8711521373916	812.8711521373916	812.8711521373916	812.8711521373916	812.8711521373916	812.8711521373916	812.8711521373916	812.8711521373916	812.8711521373916	812.8711521373916	812.8711521373916	812.8711521373916	812.8711521373916	812.8711521373916	812.8711521373916	812.8711521373916	812.8711521373916	812.8711521373916	812.8711521373916	812.8711521373916	812.8711521373916	812.8711521373916	812.8711521373916	812.8711521373916	812.8711521373916	812.8711521373916	812.8711521373916
812.8711521373916	812.8711521373916	812.8711521373916	812.8711521373916	812.8711521373916	812.8711521373916	812.8711521373916	812.8711521373916	812.8711521373916	812.8711521373916	812.8711521373916	812.8711521373916	812.8711521373916	812.8711521373916	812.8711521373916	812.8711521373916	812.8711521373916	812.8711521373916	812.8711521373916	812.8711521373916	812.8711521373916	812.8711521373916	812.8711521373916	812.8711521373916	812.8711521373916	812.8711521373916	812.8711521373916	812.8711521373916	812.8711521373916	812.8711521373916
812.8310114412407	812.8310114412407	812.8310114412407	812.8310114412407	812.8310114412407	812.8310114412407	812.8310114412407	812.8310114412407	812.8310114412407	812.8310114412407	812.8310114412407	812.8310114412407	812.8310114412407	812.8310114412407	812.8310114412407	812.8310114412407	812.8310114412407	812.8310114412407	812.8310114412407	812.8310114412407	812.8310114412407	812.8310114412407	812.8310114412407	812.8310114412407	812.8310114412407	812.8310114412407	812.8310114412407	812.8310114412407	812.8310114412407	812.8310114412407
812.7137789600131	812.7137789600131	812.7137789600131	812.7137789600131	812.7137789600131	812.7137789600131	812.7137789600131	812.7137789600131	812.7137789600131	812.7137789600131	812.7137789600131	812.7137789600131	812.7137789600131	812.7137789600131	812.7137789600131	812.7137789600131	812.7137789600131	812.7137789600131	812.7137789600131	812.7137789600131	812.7137789600131	812.7137789600131	812.7137789600131	812.7137789600131	812.7137789600131	812.7137789600131	812.7137789600131	812.7137789600131	812.7137789600131	812.7137789600131
812.6590698344658	812.6590698344658	812.6590698344658	812.6590698344658	812.6590698344658	812.6590698344658	812.6590698344658	812.6590698344658	812.6590698344658	812.6590698344658	812.6590698344658	812.6590698344658	812.6590698344658	812.6590698344658	812.6590698344658	812.6590698344658	812.6590698344658	812.6590698344658	812.6590698344658	812.6590698344658	812.6590698344658	812.6590698344658	812.6590698344658	812.6590698344658	812.6590698344658	812.6590698344658	812.6590698344658	812.6590698344658	812.6590698344658	812.6590698344658
812.6590698344658	812.6590698344658	812.6590698344658	812.6590698344658	812.6590698344658	812.6590698344658	812.6590698344658	812.6590698344658	812.6590698344658	812.6590698344658	812.6590698344658	812.6590698344658	812.6590698344658	812.6590698344658	812.6590698344658	812.6590698344658	812.6590698344658	812.6590698344658	812.6590698344658	812.6590698344658	812.6590698344658	812.6590698344658	812.6590698344658	812.6590698344658	812.6590698344658	812.6590698344658	812.6590698344658	812.6590698344658	812.6590698344658	812.6590698344658
812.0954827006448	812.0954827006448	812.0954827006448	812.0954827006448	812.0954827006448	812.0954827006448	812.0954827006448	812.0954827006448	812.0954827006448	812.0954827006448	812.0954827006448	812.0954827006448	812.0954827006448	812.0954827006448	812.0954827006448	812.0954827006448	812.0954827006448	812.0954827006448	812.0954827006448	812.0954827006448	812.0954827006448	812.0954827006448	812.0954827006448	812.0954827006448	812.0954827006448	812.0954827006448	812.0954827006448	812.0954827006448	812.0954827006448	812.0954827006448
812.0954827006448	812.0954827006448	812.0954827006448	812.0954827006448	812.0954827006448	812.0954827006448	812.0954827006448	812.0954827006448	812.0954827006448	812.0954827006448	812.0954827006448	812.0954827006448	812.0954827006448	812.0954827006448	812.0954827006448	812.0954827006448	812.0954827006448	812.0954827006448	812.0954827006448	812.0954827006448	812.0954827006448	812.0954827006448	812.0954827006448	812.0954827006448	812.0954827006448	812.0954827006448	812.0954827006448	812.0954827006448	812.0954827006448	812.0954827006448
812.0954827006448	812.0954827006448	812.0954827006448	812.0954827006448	812.0954827006448	812.0954827006448	812.0954827006448	812.0954827006448	812.0954827006448	812.0954827006448	812.0954827006448	812.0954827006448	812.0954827006448	812.0954827006448	812.0954827006448	812.0954827006448	812.0954827006448	812.0954827006448	812.0954827006448	812.0954827006448	812.0954827006448	812.0954827006448	812.0954827006448	812.0954827006448	812.0954827006448	812.0954827006448	812.0954827006448	812.0954827006448	812.0954827006448	812.0954827006448
812.0954827006448	812.0954827006448	812.0954827006448	812.0954827006448	812.0954827006448	812.0954827006448	812.0954827006448	812.0954827006448	812.0954827006448	812.0954827006448	812.0954827006448	812.0954827006448	812.0954827006448	812.0954827006448	812.0954827006448	812.0954827006448	812.0954827006448	812.0954827006448	812.0954827006448	812.0954827006448	812.0954827006448	812.0954827006448	812.0954827006448	812.0954827006448	812.0954827006448	812.0954827006448	812.0954827006448	812.0954827006448	812.0954827006448	812.0954827006448
812.0954827006448	812.0954827006448	812.0954827006448	812.0954827006448	812.0954827006448	812.0954827006448	812.0954827006448	812.0954827006448	812.0954827006448	812.0954827006448	812.0954827006448	812.0954827006448	812.0954827006448	812.0954827006448	812.0954827006448	812.0954827006448	812.0954827006448	812.0954827006448	812.0954827006448	812.0954827006448	812.0954827006448	812.0954827006448	812.0954827006448	812.0954827006448	812.0954827006448	812.0954827006448	812.0954827006448	812.0954827006448	812.0954827006448	812.0954827006448
812.0954827006448	812.0954827006448	812.0954827006448	812.0954827006448	812.0954827006448	812.0954827006448	812.0954827006448	812.0954827006448	812.0954827006448	812.0954827006448	812.0954827006448	812.0954827006448	812.0954827006448	812.0954827006448	812.0954827006448	812.0954827006448	812.0954827006448	812.0954827006448	812.0954827006448	812.0954827006448	812.0954827006448	812.0954827006448	812.0954827006448	812.0954827006448	812.0954827006448	812.0954827006448	812.0954827006448	812.0954827006448	812.0954827006448	812.0954827006448
812.0954827006448	812.0954827006448	812.0954827006448	812.0954827006448	812.0954827006448	812.0954827006448	812.0954827006448	812.0954827006448	812.0954827006448	812.0954827006448	812.0954827006448	812.0954827006448	812.0954827006448	812.0954827006448	812.0954827006448	812.0954827006448	812.0954827006448	812.0954827006448	812.0954827006448	812.0954827006448	812.0954827006448	812.0954827006448	812.0954827006448	812.0954827006448	812.0954827006448	812.0954827006448	812.0954827006448	812.0954827006448	812.0954827006448	812.0954827006448
812.0954827006448	812.0954827006448	812.0954827006448	812.0954827006448	812.0954827006448	812.0954827006448	812.0954827006448	812.0954827006448	812.0954827006448	812.0954827006448	812.0954827006448	812.0954827006448	812.0954827006448	812.0954827006448	812.0954827006448	812.0954827006448	812.0954827006448	812.0954827006448	812.0954827006448	812.0954827006448	812.0954827006448	812.0954827006448	812.0954827006448	812.0954827006448	812.0954827006448	812.0954827006448	812.0954827006448	812.0954827006448	812.0954827006448	812.0954827006448
812.0954827006448	812.0954827006448	812.0954827006448	812.0954827006448	812.0954827006448	812.0954827006448	812.0954827006448	812.0954827006448	812.0954827006448	812.0954827006448	812.0954827006448	812.0954827006448	812.0954827006448	812.0954827006448	812.0954827006448	812.0954827006448	812.0954827006448	812.0954827006448	812.0954827006448	812.0954827006448	812.0954827006448	812.0954827006448	812.0954827006448	812.0954827006448	812.0954827006448	812.0954827006448	812.0954827006448	812.0954827006448	812.0954827006448	812.0954827006448
812.0954827006448	812.0954827006448	812.0954827006448	812.0954827006448	812.0954827006448	812.0954827006448	812.0954827006448	812.0954827006448	812.0954827006448	812.0954827006448	812.0954827006448	812.0954827006448	812.0954827006448	812.0954827006448	812.0954827006448	812.0954827006448	812.0954827006448	812.0954827006448	812.0954827006448	812.0954827006448	812.0954827006448	812.0954827006448	812.0954827006448	812.0954827006448	812.0954827006448	812.0954827006448	812.0954827006448	812.0954827006448	812.0954827006448	812.0954827006448
812.0954827006448	812.0954827006448	812.0954827006448	812.0954827006448	812.0954827006448	812.0954827006448	812.0954827006448	812.0954827006448	812.0954827006448	812.0954827006448	812.0954827006448	812.0954827006448	812.0954827006448	812.0954827006448	812.0954827006448	812.0954827006448	812.0954827006448	812.0954827006448	812.0954827006448	812.0954827006448	812.0954827006448	812.0954827006448	812.0954827006448	812.0954827006448	812.0954827006448	812.0954827006448	812.0954827006448	812.0954827006448	812.0954827006448	812.0954827006448
812.0954827006448	812.0954827006448	812.0954827006448	812.0954827006448	812.0954827006448	812.0954827006448	812.0954827006448	812.0954827006448	812.0954827006448	812.0954827006448	812.0954827006448	812.0954827006448	812.0954827006448	812.0954827006448	812.0954827006448	812.0954827006448	812.0954827006448	812.0954827006448	812.0954827006448	812.0954827006448	812.0954827006448	812.0954827006448	812.0954827006448	812.0954827006448	812.0954827006448	812.0954827006448	812.0954827006448	812.0954827006448	812.0954827006448	812.0954827006448
812.0954827006448	812.0954827006448	812.0954827006448	812.0954827006448	812.0954827006448	812.0954827006448	812.0954827006448	812.0954827006448	812.0954827006448	812.0954827006448	812.0954827006448	812.0954827006448	812.0954827006448	812.0954827006448	812.0954827006448	812.0954827006448	812.0954827006448	812.0954827006448	812.0954827006448	812.0954827006448	812.0954827006448	812.0954827006448	812.0954827006448	812.0954827006448	812.0954827006448	812.0954827006448	812.0954827006448	812.0954827006448	812.0954827006448	812.0954827006448
812.0611357637168	812.0611357637168	812.0611357637168	812.0611357637168	812.0611357637168	812.0611357637168	812.0611357637168	812.0611357637168	812.0611357637168	812.0611357637168	812.0611357637168	812.0611357637168	812.0611357637168	812.0611357637168	812.0611357637168	812.0611357637168	812.0611357637168	812.0611357637168	812.0611357637168	812.0611357637168	812.0611357637168	812.0611357637168	812.0611357637168	812.0611357637168	812.0611357637168	812.0611357637168	812.0611357637168	812.0611357637168	812.0611357637168	812.0611357637168
812.0611357637168	812.0611357637168	812.0611357637168	812.0611357637168	812.0611357637168	812.0611357637168	812.0611357637168	812.0611357637168	812.0611357637168	812.0611357637168	812.0611357637168	812.0611357637168	812.0611357637168	812.0611357637168	812.0611357637168	812.0611357637168	812.0611357637168	812.0611357637168	812.0611357637168	812.0611357637168	812.0611357637168	812.0611357637168	812.0611357637168	812.0611357637168	812.0611357637168	812.0611357637168	812.0611357637168	812.0611357637168	812.0611357637168	812.0611357637168
811.7970571095665	811.7970571095665	811.7970571095665	811.7970571095665	811.7970571095665	811.7970571095665	811.7970571095665	811.7970571095665	811.7970571095665	811.7970571095665	811.7970571095665	811.7970571095665	811.7970571095665	811.7970571095665	811.7970571095665	811.7970571095665	811.7970571095665	811.7970571095665	811.7970571095665	811.7970571095665	811.7970571095665	811.7970571095665	811.7970571095665	811.7970571095665	811.7970571095665	811.7970571095665	811.7970571095665	811.7970571095665	811.7970571095665	811.7970571095665
811.7970571095665	811.7970571095665	811.7970571095665	811.7970571095665	811.7970571095665	811.7970571095665	811.7970571095665	811.7970571095665	811.7970571095665	811.7970571095665	811.7970571095665	811.7970571095665	811.7970571095665	811.7970571095665	811.7970571095665	811.7970571095665	811.7970571095665	811.7970571095665	811.7970571095665	811.7970571095665	811.7970571095665	811.7970571095665	811.7970571095665	811.7970571095665	811.7970571095665	811.7970571095665	811.7970571095665	811.7970571095665	811.7970571095665	811.7970571095665
811.7970571095665	811.7970571095665	811.7970571095665	811.7970571095665	811.7970571095665	811.7970571095665	811.7970571095665	811.7970571095665	811.7970571095665	811.7970571095665	811.7970571095665	811.7970571095665	811.7970571095665	811.7970571095665	811.7970571095665	811.7970571095665	811.7970571095665	811.7970571095665	811.7970571095665	811.7970571095665	811.7970571095665	811.7970571095665	811.7970571095665	811.7970571095665	811.7970571095665	811.7970571095665	811.7970571095665	811.7970571095665	811.7970571095665	811.7970571095665
811.7970571095665	811.7970571095665	811.7970571095665	811.7970571095665	811.7970571095665	811.7970571095665	811.7970571095665	811.7970571095665	811.7970571095665	811.7970571095665	811.7970571095665	811.7970571095665	811.7970571095665	811.7970571095665	811.7970571095665	811.7970571095665	811.7970571095665	811.7970571095665	811.7970571095665	811.7970571095665	811.7970571095665	811.7970571095665	811.7970571095665	811.7970571095665	811.7970571095665	811.7970571095665	811.7970571095665	811.7970571095665	811.7970571095665	811.7970571095665
811.7970571095665	811.7970571095665	811.7970571095665	811.7970571095665	811.7970571095665	811.7970571095665	811.7970571095665	811.7970571095665	811.7970571095665	811.7970571095665	811.7970571095665	811.7970571095665	811.7970571095665	811.7970571095665	811.7970571095665	811.7970571095665	811.7970571095665	811.7970571095665	811.7970571095665	811.7970571095665	811.7970571095665	811.7970571095665	811.7970571095665	811.7970571095665	811.7970571095665	811.7970571095665	811.7970571095665	811.7970571095665	811.7970571095665	811.7970571095665
811.7970571095665	811.7970571095665	811.7970571095665	811.7970571095665	811.7970571095665	811.7970571095665	811.7970571095665	811.7970571095665	811.7970571095665	811.7970571095665	811.7970571095665	811.7970571095665	811.7970571095665	811.7970571095665	811.7970571095665	811.7970571095665	811.7970571095665	811.7970571095665	811.7970571095665	811.7970571095665	811.7970571095665	811.7970571095665	811.7970571095665	811.7970571095665	811.7970571095665	811.7970571095665	811.7970571095665	811.7970571095665	811.7970571095665	811.7970571095665
811.7970571095665	811.7970571095665	811.7970571095665	811.7970571095665	811.7970571095665	811.7970571095665	811.7970571095665	811.7970571095665	811.7970571095665	811.7970571095665	811.7970571095665	811.7970571095665	811.7970571095665	811.7970571095665	811.7970571095665	811.7970571095665	811.7970571095665	811.7970571095665	811.7970571095665	811.7970571095665	811.7970571095665	811.7970571095665	811.7970571095665	811.7970571095665	811.7970571095665	811.7970571095665	811.7970571095665	811.7970571095665	811.7970571095665	811.7970571095665
811.7970571095665	811.7970571095665	811.7970571095665	811.7970571095665	811.7970571095665	811.7970571095665	811.7970571095665	811.7970571095665	811.7970571095665	811.7970571095665	811.7970571095665	811.7970571095665	811.7970571095665	811.7970571095665	811.7970571095665	811.7970571095665	811.7970571095665	811.7970571095665	811.7970571095665	811.7970571095665	811.7970571095665	811.7970571095665	811.7970571095665	811.7970571095665	811.7970571095665	811.7970571095665	811.7970571095665	811.7970571095665	811.7970571095665	811.7970571095665
811.7549906500864	811.7549906500864	811.7549906500864	811.7549906500864	811.7549906500864	811.7549906500864	811.7549906500864	811.7549906500864	811.7549906500864	811.7549906500864	811.7549906500864	811.7549906500864	811.7549906500864	811.7549906500864	811.7549906500864	811.7549906500864	811.7549906500864	811.7549906500864	811.7549906500864	811.7549906500864	811.7549906500864	811.7549906500864	811.7549906500864	811.7549906500864	811.7549906500864	811.7549906500864	811.7549906500864	811.7549906500864	811.7549906500864	811.7549906500864
811.6502132559644	811.6502132559644	811.6502132559644	811.6502132559644	811.6502132559644	811.6502132559644	811.6502132559644	811.6502132559644	811.6502132559644	811.6502132559644	811.6502132559644	811.6502132559644	811.6502132559644	811.6502132559644	811.6502132559644	811.6502132559644	811.6502132559644	811.6502132559644	811.6502132559644	811.6502132559644	811.6502132559644	811.6502132559644	811.6502132559644	811.6502132559644	811.6502132559644	811.6502132559644	811.6502132559644	811.6502132559644	811.6502132559644	811.6502132559644
811.6502132559644	811.6502132559644	811.6502132559644	811.6502132559644	811.6502132559644	811.6502132559644	811.6502132559644	811.6502132559644	811.6502132559644	811.6502132559644	811.6502132559644	811.6502132559644	811.6502132559644	811.6502132559644	811.6502132559644	811.6502132559644	811.6502132559644	811.6502132559644	811.6502132559644	811.6502132559644	811.6502132559644	811.6502132559644	811.6502132559644	811.6502132559644	811.6502132559644	811.6502132559644	811.6502132559644	811.6502132559644	811.6502132559644	811.6502132559644
811.6502132559644	811.6502132559644	811.6502132559644	811.6502132559644	811.6502132559644	811.6502132559644	811.6502132559644	811.6502132559644	811.6502132559644	811.6502132559644	811.6502132559644	811.6502132559644	811.6502132559644	811.6502132559644	811.6502132559644	811.6502132559644	811.6502132559644	811.6502132559644	811.6502132559644	811.6502132559644	811.6502132559644	811.6502132559644	811.6502132559644	811.6502132559644	811.6502132559644	811.6502132559644	811.6502132559644	811.6502132559644	811.6502132559644	811.6502132559644
811.6502132559644	811.6502132559644	811.6502132559644	811.6502132559644	811.6502132559644	811.6502132559644	811.6502132559644	811.6502132559644	811.6502132559644	811.6502132559644	811.6502132559644	811.6502132559644	811.6502132559644	811.6502132559644	811.6502132559644	811.6502132559644	811.6502132559644	811.6502132559644	811.6502132559644	811.6502132559644	811.6502132559644	811.6502132559644	811.6502132559644	811.6502132559644	811.6502132559644	811.6502132559644	811.6502132559644	811.6502132559644	811.6502132559644	811.6502132559644
811.6502132559644	811.6502132559644	811.6502132559644	811.6502132559644	811.6502132559644	811.6502132559644	811.6502132559644	811.6502132559644	811.6502132559644	811.6502132559644	811.6502132559644	811.6502132559644	811.6502132559644	811.6502132559644	811.6502132559644	811.6502132559644	811.6502132559644	811.6502132559644	811.6502132559644	811.6502132559644	811.6502132559644	811.6502132559644	811.6502132559644	811.6502132559644	811.6502132559644	811.6502132559644	811.6502132559644	811.6502132559644	811.6502132559644	811.6502132559644
811.6502132559644	811.6502132559644	811.6502132559644	811.6502132559644	811.6502132559644	811.6502132559644	811.6502132559644	811.6502132559644	811.6502132559644	811.6502132559644	811.6502132559644	811.6502132559644	811.6502132559644	811.6502132559644	811.6502132559644	811.6502132559644	811.6502132559644	811.6502132559644	811.6502132559644	811.6502132559644	811.6502132559644	811.6502132559644	811.6502132559644	811.6502132559644	811.6502132559644	811.6502132559644	811.6502132559644	811.6502132559644	811.6502132559644	811.6502132559644
811.6502132559644	811.6502132559644	811.6502132559644	811.6502132559644	811.6502132559644	811.6502132559644	811.6502132559644	811.6502132559644	811.6502132559644	811.6502132559644	811.6502132559644	811.6502132559644	811.6502132559644	811.6502132559644	811.6502132559644	811.6502132559644	811.6502132559644	811.6502132559644	811.6502132559644	811.6502132559644	811.6502132559644	811.6502132559644	811.6502132559644	811.6502132559644	811.6502132559644	811.6502132559644	811.6502132559644	811.6502132559644	811.6502132559644	811.6502132559644
811.568038658606	811.568038658606	811.568038658606	811.568038658606	811.568038658606	811.568038658606	811.568038658606	811.568038658606	811.568038658606	811.568038658606	811.568038658606	811.568038658606	811.568038658606	811.568038658606	811.568038658606	811.568038658606	811.568038658606	811.568038658606	811.568038658606	811.568038658606	811.568038658606	811.568038658606	811.568038658606	811.568038658606	811.568038658606	811.568038658606	811.568038658606	811.568038658606	811.568038658606	811.568038658606
811.568038658606	811.568038658606	811.568038658606	811.568038658606	811.568038658606	811.568038658606	811.568038658606	811.568038658606	811.568038658606	811.568038658606	811.568038658606	811.568038658606	811.568038658606	811.568038658606	811.568038658606	811.568038658606	811.568038658606	811.568038658606	811.568038658606	811.568038658606	811.568038658606	811.568038658606	811.568038658606	811.568038658606	811.568038658606	811.568038658606	811.568038658606	811.568038658606	811.568038658606	811.568038658606
811.3538241943563	811.3538241943563	811.3538241943563	811.3538241943563	811.3538241943563	811.3538241943563	811.3538241943563	811.3538241943563	811.3538241943563	811.3538241943563	811.3538241943563	811.3538241943563	811.3538241943563	811.3538241943563	811.3538241943563	811.3538241943563	811.3538241943563	811.3538241943563	811.3538241943563	811.3538241943563	811.3538241943563	811.3538241943563	811.3538241943563	811.3538241943563	811.3538241943563	811.3538241943563	811.3538241943563	811.3538241943563	811.3538241943563	811.3538241943563
811.3538241943563	811.3538241943563	811.3538241943563	811.3538241943563	811.3538241943563	811.3538241943563	811.3538241943563	811.3538241943563	811.3538241943563	811.3538241943563	811.3538241943563	811.3538241943563	811.3538241943563	811.3538241943563	811.3538241943563	811.3538241943563	811.3538241943563	811.3538241943563	811.3538241943563	811.3538241943563	811.3538241943563	811.3538241943563	811.3538241943563	811.3538241943563	811.3538241943563	811.3538241943563	811.3538241943563	811.3538241943563	811.3538241943563	811.3538241943563
811.3538241943563	811.3538241943563	811.3538241943563	811.3538241943563	811.3538241943563	811.3538241943563	811.3538241943563	811.3538241943563	811.3538241943563	811.3538241943563	811.3538241943563	811.3538241943563	811.3538241943563	811.3538241943563	811.3538241943563	811.3538241943563	811.3538241943563	811.3538241943563	811.3538241943563	811.3538241943563	811.3538241943563	811.3538241943563	811.3538241943563	811.3538241943563	811.3538241943563	811.3538241943563	811.3538241943563	811.3538241943563	811.3538241943563	811.3538241943563
811.3538241943563	811.3538241943563	811.3538241943563	811.3538241943563	811.3538241943563	811.3538241943563	811.3538241943563	811.3538241943563	811.3538241943563	811.3538241943563	811.3538241943563	811.3538241943563	811.3538241943563	811.3538241943563	811.3538241943563	811.3538241943563	811.3538241943563	811.3538241943563	811.3538241943563	811.3538241943563	811.3538241943563	811.3538241943563	811.3538241943563	811.3538241943563	811.3538241943563	811.3538241943563	811.3538241943563	811.3538241943563	811.3538241943563	811.3538241943563
811.3538241943563	811.3538241943563	811.3538241943563	811.3538241943563	811.3538241943563	811.3538241943563	811.3538241943563	811.3538241943563	811.3538241943563	811.3538241943563	811.3538241943563	811.3538241943563	811.3538241943563	811.3538241943563	811.3538241943563	811.3538241943563	811.3538241943563	811.3538241943563	811.3538241943563	811.3538241943563	811.3538241943563	811.3538241943563	811.3538241943563	811.3538241943563	811.3538241943563	811.3538241943563	811.3538241943563	811.3538241943563	811.3538241943563	811.3538241943563
811.3538241943563	811.3538241943563	811.3538241943563	811.3538241943563	811.3538241943563	811.3538241943563	811.3538241943563	811.3538241943563	811.3538241943563	811.3538241943563	811.3538241943563	811.3538241943563	811.3538241943563	811.3538241943563	811.3538241943563	811.3538241943563	811.3538241943563	811.3538241943563	811.3538241943563	811.3538241943563	811.3538241943563	811.3538241943563	811.3538241943563	811.3538241943563	811.3538241943563	811.3538241943563	811.3538241943563	811.3538241943563	811.3538241943563	811.3538241943563
811.3538241943563	811.3538241943563	811.3538241943563	811.3538241943563	811.3538241943563	811.3538241943563	811.3538241943563	811.3538241943563	811.3538241943563	811.3538241943563	811.3538241943563	811.3538241943563	811.3538241943563	811.3538241943563	811.3538241943563	811.3538241943563	811.3538241943563	811.3538241943563	811.3538241943563	811.3538241943563	811.3538241943563	811.3538241943563	811.3538241943563	811.3538241943563	811.3538241943563	811.3538241943563	811.3538241943563	811.3538241943563	811.3538241943563	811.3538241943563
811.3538241943563	811.3538241943563	811.3538241943563	811.3538241943563	811.3538241943563	811.3538241943563	811.3538241943563	811.3538241943563	811.3538241943563	811.3538241943563	811.3538241943563	811.3538241943563	811.3538241943563	811.3538241943563	811.3538241943563	811.3538241943563	811.3538241943563	811.3538241943563	811.3538241943563	811.3538241943563	811.3538241943563	811.3538241943563	811.3538241943563	811.3538241943563	811.3538241943563	811.3538241943563	811.3538241943563	811.3538241943563	811.3538241943563	811.3538241943563
811.2815034832563	811.2815034832563	811.2815034832563	811.2815034832563	811.2815034832563	811.2815034832563	811.2815034832563	811.2815034832563	811.2815034832563	811.2815034832563	811.2815034832563	811.2815034832563	811.2815034832563	811.2815034832563	811.2815034832563	811.2815034832563	811.2815034832563	811.2815034832563	811.2815034832563	811.2815034832563	811.2815034832563	811.2815034832563	811.2815034832563	811.2815034832563	811.2815034832563	811.2815034832563	811.2815034832563	811.2815034832563	811.2815034832563	811.2815034832563
811.2815034832563	811.2815034832563	811.2815034832563	811.2815034832563	811.2815034832563	811.2815034832563	811.2815034832563	811.2815034832563	811.2815034832563	811.2815034832563	811.2815034832563	811.2815034832563	811.2815034832563	811.2815034832563	811.2815034832563	811.2815034832563	811.2815034832563	811.2815034832563	811.2815034832563	811.2815034832563	811.2815034832563	811.2815034832563	811.2815034832563	811.2815034832563	811.2815034832563	811.2815034832563	811.2815034832563	811.2815034832563	811.2815034832563	811.2815034832563
811.2815034832563	811.2815034832563	811.2815034832563	811.2815034832563	811.2815034832563	811.2815034832563	811.2815034832563	811.2815034832563	811.2815034832563	811.2815034832563	811.2815034832563	811.2815034832563	811.2815034832563	811.2815034832563	811.2815034832563	811.2815034832563	811.2815034832563	811.2815034832563	811.2815034832563	811.2815034832563	811.2815034832563	811.2815034832563	811.2815034832563	811.2815034832563	811.2815034832563	811.2815034832563	811.2815034832563	811.2815034832563	811.2815034832563	811.2815034832563
811.2815034832563	811.2815034832563	811.2815034832563	811.2815034832563	811.2815034832563	811.2815034832563	811.2815034832563	811.2815034832563	811.2815034832563	811.2815034832563	811.2815034832563	811.2815034832563	811.2815034832563	811.2815034832563	811.2815034832563	811.2815034832563	811.2815034832563	811.2815034832563	811.2815034832563	811.2815034832563	811.2815034832563	811.2815034832563	811.2815034832563	811.2815034832563	811.2815034832563	811.2815034832563	811.2815034832563	811.2815034832563	811.2815034832563	811.2815034832563
811.2815034832563	811.2815034832563	811.2815034832563	811.2815034832563	811.2815034832563	811.2815034832563	811.2815034832563	811.2815034832563	811.2815034832563	811.2815034832563	811.2815034832563	811.2815034832563	811.2815034832563	811.2815034832563	811.2815034832563	811.2815034832563	811.2815034832563	811.2815034832563	811.2815034832563	811.2815034832563	811.2815034832563	811.2815034832563	811.2815034832563	811.2815034832563	811.2815034832563	811.2815034832563	811.2815034832563	811.2815034832563	811.2815034832563	811.2815034832563
811.2815034832563	811.2815034832563	811.2815034832563	811.2815034832563	811.2815034832563	811.2815034832563	811.2815034832563	811.2815034832563	811.2815034832563	811.2815034832563	811.2815034832563	811.2815034832563	811.2815034832563	811.2815034832563	811.2815034832563	811.2815034832563	811.2815034832563	811.2815034832563	811.2815034832563	811.2815034832563	811.2815034832563	811.2815034832563	811.2815034832563	811.2815034832563	811.2815034832563	811.2815034832563	811.2815034832563	811.2815034832563	811.2815034832563	811.2815034832563
811.2815034832563	811.2815034832563	811.2815034832563	811.2815034832563	811.2815034832563	811.2815034832563	811.2815034832563	811.2815034832563	811.2815034832563	811.2815034832563	811.2815034832563	811.2815034832563	811.2815034832563	811.2815034832563	811.2815034832563	811.2815034832563	811.2815034832563	811.2815034832563	811.2815034832563	811.2815034832563	811.2815034832563	811.2815034832563	811.2815034832563	811.2815034832563	811.2815034832563	811.2815034832563	811.2815034832563	811.2815034832563	811.2815034832563	811.2815034832563
811.2815034832563	811.2815034832563	811.2815034832563	811.2815034832563	811.2815034832563	811.2815034832563	811.2815034832563	811.2815034832563	811.2815034832563	811.2815034832563	811.2815034832563	811.2815034832563	811.2815034832563	811.2815034832563	811.2815034832563	811.2815034832563	811.2815034832563	811.2815034832563	811.2815034832563	811.2815034832563	811.2815034832563	811.2815034832563	811.2815034832563	811.2815034832563	811.2815034832563	811.2815034832563	811.2815034832563	811.2815034832563	811.2815034832563	811.2815034832563
811.2815034832563	811.2815034832563	811.2815034832563	811.2815034832563	811.2815034832563	811.2815034832563	811.2815034832563	811.2815034832563	811.2815034832563	811.2815034832563	811.2815034832563	811.2815034832563	811.2815034832563	811.2815034832563	811.2815034832563	811.2815034832563	811.2815034832563	811.2815034832563	811.2815034832563	811.2815034832563	811.2815034832563	811.2815034832563	811.2815034832563	811.2815034832563	811.2815034832563	811.2815034832563	811.2815034832563	811.2815034832563	811.2815034832563	811.2815034832563
811.2815034832563	811.2815034832563	811.2815034832563	811.2815034832563	811.2815034832563	811.2815034832563	811.2815034832563	811.2815034832563	811.2815034832563	811.2815034832563	811.2815034832563	811.2815034832563	811.2815034832563	811.2815034832563	811.2815034832563	811.2815034832563	811.2815034832563	811.2815034832563	811.2815034832563	811.2815034832563	811.2815034832563	811.2815034832563	811.2815034832563	811.2815034832563	811.2815034832563	811.2815034832563	811.2815034832563	811.2815034832563	811.2815034832563	811.2815034832563
811.2815034832563	811.2815034832563	811.2815034832563	811.2815034832563	811.2815034832563	811.2815034832563	811.2815034832563	811.2815034832563	811.2815034832563	811.2815034832563	811.2815034832563	811.2815034832563	811.2815034832563	811.2815034832563	811.2815034832563	811.2815034832563	811.2815034832563	811.2815034832563	811.2815034832563	811.2815034832563	811.2815034832563	811.2815034832563	811.2815034832563	811.2815034832563	811.2815034832563	811.2815034832563	811.2815034832563	811.2815034832563	811.2815034832563	811.2815034832563
811.2815034832563	811.2815034832563	811.2815034832563	811.2815034832563	811.2815034832563	811.2815034832563	811.2815034832563	811.2815034832563	811.2815034832563	811.2815034832563	811.2815034832563	811.2815034832563	811.2815034832563	811.2815034832563	811.2815034832563	811.2815034832563	811.2815034832563	811.2815034832563	811.2815034832563	811.2815034832563	811.2815034832563	811.2815034832563	811.2815034832563	811.2815034832563	811.2815034832563	811.2815034832563	811.2815034832563	811.2815034832563	811.2815034832563	811.2815034832563
811.2815034832563	811.2815034832563	811.2815034832563	811.2815034832563	811.2815034832563	811.2815034832563	811.2815034832563	811.2815034832563	811.2815034832563	811.2815034832563	811.2815034832563	811.2815034832563	811.2815034832563	811.2815034832563	811.2815034832563	811.2815034832563	811.2815034832563	811.2815034832563	811.2815034832563	811.2815034832563	811.2815034832563	811.2815034832563	811.2815034832563	811.2815034832563	811.2815034832563	811.2815034832563	811.2815034832563	811.2815034832563	811.2815034832563	811.2815034832563
811.1601250486196	811.1601250486196	811.1601250486196	811.1601250486196	811.1601250486196	811.1601250486196	811.1601250486196	811.1601250486196	811.1601250486196	811.1601250486196	811.1601250486196	811.1601250486196	811.1601250486196	811.1601250486196	811.1601250486196	811.1601250486196	811.1601250486196	811.1601250486196	811.1601250486196	811.1601250486196	811.1601250486196	811.1601250486196	811.1601250486196	811.1601250486196	811.1601250486196	811.1601250486196	811.1601250486196	811.1601250486196	811.1601250486196	811.1601250486196
811.1601250486196	811.1601250486196	811.1601250486196	811.1601250486196	811.1601250486196	811.1601250486196	811.1601250486196	811.1601250486196	811.1601250486196	811.1601250486196	811.1601250486196	811.1601250486196	811.1601250486196	811.1601250486196	811.1601250486196	811.1601250486196	811.1601250486196	811.1601250486196	811.1601250486196	811.1601250486196	811.1601250486196	811.1601250486196	811.1601250486196	811.1601250486196	811.1601250486196	811.1601250486196	811.1601250486196	811.1601250486196	811.1601250486196	811.1601250486196
811.1601250486196	811.1601250486196	811.1601250486196	811.1601250486196	811.1601250486196	811.1601250486196	811.1601250486196	811.1601250486196	811.1601250486196	811.1601250486196	811.1601250486196	811.1601250486196	811.1601250486196	811.1601250486196	811.1601250486196	811.1601250486196	811.1601250486196	811.1601250486196	811.1601250486196	811.1601250486196	811.1601250486196	811.1601250486196	811.1601250486196	811.1601250486196	811.1601250486196	811.1601250486196	811.1601250486196	811.1601250486196	811.1601250486196	811.1601250486196
811.1601250486196	811.1601250486196	811.1601250486196	811.1601250486196	811.1601250486196	811.1601250486196	811.1601250486196	811.1601250486196	811.1601250486196	811.1601250486196	811.1601250486196	811.1601250486196	811.1601250486196	811.1601250486196	811.1601250486196	811.1601250486196	811.1601250486196	811.1601250486196	811.1601250486196	811.1601250486196	811.1601250486196	811.1601250486196	811.1601250486196	811.1601250486196	811.1601250486196	811.1601250486196	811.1601250486196	811.1601250486196	811.1601250486196	811.1601250486196
811.1400720699928	811.1400720699928	811.1400720699928	811.1400720699928	811.1400720699928	811.1400720699928	811.1400720699928	811.1400720699928	811.1400720699928	811.1400720699928	811.1400720699928	811.1400720699928	811.1400720699928	811.1400720699928	811.1400720699928	811.1400720699928	811.1400720699928	811.1400720699928	811.1400720699928	811.1400720699928	811.1400720699928	811.1400720699928	811.1400720699928	811.1400720699928	811.1400720699928	811.1400720699928	811.1400720699928	811.1400720699928	811.1400720699928	811.1400720699928
811.1400720699928	811.1400720699928	811.1400720699928	811.1400720699928	811.1400720699928	811.1400720699928	811.1400720699928	811.1400720699928	811.1400720699928	811.1400720699928	811.1400720699928	811.1400720699928	811.1400720699928	811.1400720699928	811.1400720699928	811.1400720699928	811.1400720699928	811.1400720699928	811.1400720699928	811.1400720699928	811.1400720699928	811.1400720699928	811.1400720699928	811.1400720699928	811.1400720699928	811.1400720699928	811.1400720699928	811.1400720699928	811.1400720699928	811.1400720699928
811.1400720699928	811.1400720699928	811.1400720699928	811.1400720699928	811.1400720699928	811.1400720699928	811.1400720699928	811.1400720699928	811.1400720699928	811.1400720699928	811.1400720699928	811.1400720699928	811.1400720699928	811.1400720699928	811.1400720699928	811.1400720699928	811.1400720699928	811.1400720699928	811.1400720699928	811.1400720699928	811.1400720699928	811.1400720699928	811.1400720699928	811.1400720699928	811.1400720699928	811.1400720699928	811.1400720699928	811.1400720699928	811.1400720699928	811.1400720699928
811.1400720699928	811.1400720699928	811.1400720699928	811.1400720699928	811.1400720699928	811.1400720699928	811.1400720699928	811.1400720699928	811.1400720699928	811.1400720699928	811.1400720699928	811.1400720699928	811.1400720699928	811.1400720699928	811.1400720699928	811.1400720699928	811.1400720699928	811.1400720699928	811.1400720699928	811.1400720699928	811.1400720699928	811.1400720699928	811.1400720699928	811.1400720699928	811.1400720699928	811.1400720699928	811.1400720699928	811.1400720699928	811.1400720699928	811.1400720699928
811.1400720699928	811.1400720699928	811.1400720699928	811.1400720699928	811.1400720699928	811.1400720699928	811.1400720699928	811.1400720699928	811.1400720699928	811.1400720699928	811.1400720699928	811.1400720699928	811.1400720699928	811.1400720699928	811.1400720699928	811.1400720699928	811.1400720699928	811.1400720699928	811.1400720699928	811.1400720699928	811.1400720699928	811.1400720699928	811.1400720699928	811.1400720699928	811.1400720699928	811.1400720699928	811.1400720699928	811.1400720699928	811.1400720699928	811.1400720699928
811.1400720699928	811.1400720699928	811.1400720699928	811.1400720699928	811.1400720699928	811.1400720699928	811.1400720699928	811.1400720699928	811.1400720699928	811.1400720699928	811.1400720699928	811.1400720699928	811.1400720699928	811.1400720699928	811.1400720699928	811.1400720699928	811.1400720699928	811.1400720699928	811.1400720699928	811.1400720699928	811.1400720699928	811.1400720699928	811.1400720699928	811.1400720699928	811.1400720699928	811.1400720699928	811.1400720699928	811.1400720699928	811.1400720699928	811.1400720699928
811.1369491646396	811.1369491646396	811.1369491646396	811.1369491646396	811.1369491646396	811.1369491646396	811.1369491646396	811.1369491646396	811.1369491646396	811.1369491646396	811.1369491646396	811.1369491646396	811.1369491646396	811.1369491646396	811.1369491646396	811.1369491646396	811.1369491646396	811.1369491646396	811.1369491646396	811.1369491646396	811.1369491646396	811.1369491646396	811.1369491646396	811.1369491646396	811.1369491646396	811.1369491646396	811.1369491646396	811.1369491646396	811.1369491646396	811.1369491646396
811.1234660998998	811.1234660998998	811.1234660998998	811.1234660998998	811.1234660998998	811.1234660998998	811.1234660998998	811.1234660998998	811.1234660998998	811.1234660998998	811.1234660998998	811.1234660998998	811.1234660998998	811.1234660998998	811.1234660998998	811.1234660998998	811.1234660998998	811.1234660998998	811.1234660998998	811.1234660998998	811.1234660998998	811.1234660998998	811.1234660998998	811.1234660998998	811.1234660998998	811.1234660998998	811.1234660998998	811.1234660998998	811.1234660998998	811.1234660998998
811.1224698462908	811.1224698462908	811.1224698462908	811.1224698462908	811.1224698462908	811.1224698462908	811.1224698462908	811.1224698462908	811.1224698462908	811.1224698462908	811.1224698462908	811.1224698462908	811.1224698462908	811.1224698462908	811.1224698462908	811.1224698462908	811.1224698462908	811.1224698462908	811.1224698462908	811.1224698462908	811.1224698462908	811.1224698462908	811.1224698462908	811.1224698462908	811.1224698462908	811.1224698462908	811.1224698462908	811.1224698462908	811.1224698462908	811.1224698462908
811.1195281326746	811.1195281326746	811.1195281326746	811.1195281326746	811.1195281326746	811.1195281326746	811.1195281326746	811.1195281326746	811.1195281326746	811.1195281326746	811.1195281326746	811.1195281326746	811.1195281326746	811.1195281326746	811.1195281326746	811.1195281326746	811.1195281326746	811.1195281326746	811.1195281326746	811.1195281326746	811.1195281326746	811.1195281326746	811.1195281326746	811.1195281326746	811.1195281326746	811.1195281326746	811.1195281326746	811.1195281326746	811.1195281326746	811.1195281326746
811.0878866328334	811.0878866328334	811.0878866328334	811.0878866328334	811.0878866328334	811.0878866328334	811.0878866328334	811.0878866328334	811.0878866328334	811.0878866328334	811.0878866328334	811.0878866328334	811.0878866328334	811.0878866328334	811.0878866328334	811.0878866328334	811.0878866328334	811.0878866328334	811.0878866328334	811.0878866328334	811.0878866328334	811.0878866328334	811.0878866328334	811.0878866328334	811.0878866328334	811.0878866328334	811.0878866328334	811.0878866328334	811.0878866328334	811.0878866328334
811.0878866328334	811.0878866328334	811.0878866328334	811.0878866328334	811.0878866328334	811.0878866328334	811.0878866328334	811.0878866328334	811.0878866328334	811.0878866328334	811.0878866328334	811.0878866328334	811.0878866328334	811.0878866328334	811.0878866328334	811.0878866328334	811.0878866328334	811.0878866328334	811.0878866328334	811.0878866328334	811.0878866328334	811.0878866328334	811.0878866328334	811.0878866328334	811.0878866328334	811.0878866328334	811.0878866328334	811.0878866328334	811.0878866328334	811.0878866328334
811.0878866328334	811.0878866328334	811.0878866328334	811.0878866328334	811.0878866328334	811.0878866328334	811.0878866328334	811.0878866328334	811.0878866328334	811.0878866328334	811.0878866328334	811.0878866328334	811.0878866328334	811.0878866328334	811.0878866328334	811.0878866328334	811.0878866328334	811.0878866328334	811.0878866328334	811.0878866328334	811.0878866328334	811.0878866328334	811.0878866328334	811.0878866328334	811.0878866328334	811.0878866328334	811.0878866328334	811.0878866328334	811.0878866328334	811.0878866328334
811.0878866328334	811.0878866328334	811.0878866328334	811.0878866328334	811.0878866328334	811.0878866328334	811.0878866328334	811.0878866328334	811.0878866328334	811.0878866328334	811.0878866328334	811.0878866328334	811.0878866328334	811.0878866328334	811.0878866328334	811.0878866328334	811.0878866328334	811.0878866328334	811.0878866328334	811.0878866328334	811.0878866328334	811.0878866328334	811.0878866328334	811.0878866328334	811.0878866328334	811.0878866328334	811.0878866328334	811.0878866328334	811.0878866328334	811.0878866328334
811.0851973152286	811.0851973152286	811.0851973152286	811.0851973152286	811.0851973152286	811.0851973152286	811.0851973152286	811.0851973152286	811.0851973152286	811.0851973152286	811.0851973152286	811.0851973152286	811.0851973152286	811.0851973152286	811.0851973152286	811.0851973152286	811.0851973152286	811.0851973152286	811.0851973152286	811.0851973152286	811.0851973152286	811.0851973152286	811.0851973152286	811.0851973152286	811.0851973152286	811.0851973152286	811.0851973152286	811.0851973152286	811.0851973152286	811.0851973152286
811.0762082847081	811.0762082847081	811.0762082847081	811.0762082847081	811.0762082847081	811.0762082847081	811.0762082847081	811.0762082847081	811.0762082847081	811.0762082847081	811.0762082847081	811.0762082847081	811.0762082847081	811.0762082847081	811.0762082847081	811.0762082847081	811.0762082847081	811.0762082847081	811.0762082847081	811.0762082847081	811.0762082847081	811.0762082847081	811.0762082847081	811.0762082847081	811.0762082847081	811.0762082847081	811.0762082847081	811.0762082847081	811.0762082847081	811.0762082847081
811.049251604485	811.049251604485	811.049251604485	811.049251604485	811.049251604485	811.049251604485	811.049251604485	811.049251604485	811.049251604485	811.049251604485	811.049251604485	811.049251604485	811.049251604485	811.049251604485	811.049251604485	811.049251604485	811.049251604485	811.049251604485	811.049251604485	811.049251604485	811.049251604485	811.049251604485	811.049251604485	811.049251604485	811.049251604485	811.049251604485	811.049251604485	811.049251604485	811.049251604485	811.049251604485
811.0471739351196	811.0471739351196	811.0471739351196	811.0471739351196	811.0471739351196	811.0471739351196	811.0471739351196	811.0471739351196	811.0471739351196	811.0471739351196	811.0471739351196	811.0471739351196	811.0471739351196	811.0471739351196	811.0471739351196	811.0471739351196	811.0471739351196	811.0471739351196	811.0471739351196	811.0471739351196	811.0471739351196	811.0471739351196	811.0471739351196	811.0471739351196	811.0471739351196	811.0471739351196	811.0471739351196	811.0471739351196	811.0471739351196	811.0471739351196
811.0471739351196	811.0471739351196	811.0471739351196	811.0471739351196	811.0471739351196	811.0471739351196	811.0471739351196	811.0471739351196	811.0471739351196	811.0471739351196	811.0471739351196	811.0471739351196	811.0471739351196	811.0471739351196	811.0471739351196	811.0471739351196	811.0471739351196	811.0471739351196	811.0471739351196	811.0471739351196	811.0471739351196	811.0471739351196	811.0471739351196	811.0471739351196	811.0471739351196	811.0471739351196	811.0471739351196	811.0471739351196	811.0471739351196	811.0471739351196
811.0471739351196	811.0471739351196	811.0471739351196	811.0471739351196	811.0471739351196	811.0471739351196	811.0471739351196	811.0471739351196	811.0471739351196	811.0471739351196	811.0471739351196	811.0471739351196	811.0471739351196	811.0471739351196	811.0471739351196	811.0471739351196	811.0471739351196	811.0471739351196	811.0471739351196	811.0471739351196	811.0471739351196	811.0471739351196	811.0471739351196	811.0471739351196	811.0471739351196	811.0471739351196	811.0471739351196	811.0471739351196	811.0471739351196	811.0471739351196
811.0471739351196	811.0471739351196	811.0471739351196	811.0471739351196	811.0471739351196	811.0471739351196	811.0471739351196	811.0471739351196	811.0471739351196	811.0471739351196	811.0471739351196	811.0471739351196	811.0471739351196	811.0471739351196	811.0471739351196	811.0471739351196	811.0471739351196	811.0471739351196	811.0471739351196	811.0471739351196	811.0471739351196	811.0471739351196	811.0471739351196	811.0471739351196	811.0471739351196	811.0471739351196	811.0471739351196	811.0471739351196	811.0471739351196	811.0471739351196
811.0471739351196	811.0471739351196	811.0471739351196	811.0471739351196	811.0471739351196	811.0471739351196	811.0471739351196	811.0471739351196	811.0471739351196	811.0471739351196	811.0471739351196	811.0471739351196	811.0471739351196	811.0471739351196	811.0471739351196	811.0471739351196	811.0471739351196	811.0471739351196	811.0471739351196	811.0471739351196	811.0471739351196	811.0471739351196	811.0471739351196	811.0471739351196	811.0471739351196	811.0471739351196	811.0471739351196	811.0471739351196	811.0471739351196	811.0471739351196
811.0471739351196	811.0471739351196	811.0471739351196	811.0471739351196	811.0471739351196	811.0471739351196	811.0471739351196	811.0471739351196	811.0471739351196	811.0471739351196	811.0471739351196	811.0471739351196	811.0471739351196	811.0471739351196	811.0471739351196	811.0471739351196	811.0471739351196	811.0471739351196	811.0471739351196	811.0471739351196	811.0471739351196	811.0471739351196	811.0471739351196	811.0471739351196	811.0471739351196	811.0471739351196	811.0471739351196	811.0471739351196	811.0471739351196	811.0471739351196
811.0291753045121	811.0291753045121	811.0291753045121	811.0291753045121	811.0291753045121	811.0291753045121	811.0291753045121	811.0291753045121	811.0291753045121	811.0291753045121	811.0291753045121	811.0291753045121	811.0291753045121	811.0291753045121	811.0291753045121	811.0291753045121	811.0291753045121	811.0291753045121	811.0291753045121	811.0291753045121	811.0291753045121	811.0291753045121	811.0291753045121	811.0291753045121	811.0291753045121	811.0291753045121	811.0291753045121	811.0291753045121	811.0291753045121	811.0291753045121
811.0169572110378	811.0169572110378	811.0169572110378	811.0169572110378	811.0169572110378	811.0169572110378	811.0169572110378	811.0169572110378	811.0169572110378	811.0169572110378	811.0169572110378	811.0169572110378	811.0169572110378	811.0169572110378	811.0169572110378	811.0169572110378	811.0169572110378	811.0169572110378	811.0169572110378	811.0169572110378	811.0169572110378	811.0169572110378	811.0169572110378	811.0169572110378	811.0169572110378	811.0169572110378	811.0169572110378	811.0169572110378	811.0169572110378	811.0169572110378
811.0169572110378	811.0169572110378	811.0169572110378	811.0169572110378	811.0169572110378	811.0169572110378	811.0169572110378	811.0169572110378	811.0169572110378	811.0169572110378	811.0169572110378	811.0169572110378	811.0169572110378	811.0169572110378	811.0169572110378	811.0169572110378	811.0169572110378	811.0169572110378	811.0169572110378	811.0169572110378	811.0169572110378	811.0169572110378	811.0169572110378	811.0169572110378	811.0169572110378	811.0169572110378	811.0169572110378	811.0169572110378	811.0169572110378	811.0169572110378
811.0169572110378	811.0169572110378	811.0169572110378	811.0169572110378	811.0169572110378	811.0169572110378	811.0169572110378	811.0169572110378	811.0169572110378	811.0169572110378	811.0169572110378	811.0169572110378	811.0169572110378	811.0169572110378	811.0169572110378	811.0169572110378	811.0169572110378	811.0169572110378	811.0169572110378	811.0169572110378	811.0169572110378	811.0169572110378	811.0169572110378	811.0169572110378	811.0169572110378	811.0169572110378	811.0169572110378	811.0169572110378	811.0169572110378	811.0169572110378
811.0169572110378	811.0169572110378	811.0169572110378	811.0169572110378	811.0169572110378	811.0169572110378	811.0169572110378	811.0169572110378	811.0169572110378	811.0169572110378	811.0169572110378	811.0169572110378	811.0169572110378	811.0169572110378	811.0169572110378	811.0169572110378	811.0169572110378	811.0169572110378	811.0169572110378	811.0169572110378	811.0169572110378	811.0169572110378	811.0169572110378	811.0169572110378	811.0169572110378	811.0169572110378	811.0169572110378	811.0169572110378	811.0169572110378	811.0169572110378
811.0169572110378	811.0169572110378	811.0169572110378	811.0169572110378	811.0169572110378	811.0169572110378	811.0169572110378	811.0169572110378	811.0169572110378	811.0169572110378	811.0169572110378	811.0169572110378	811.0169572110378	811.0169572110378	811.0169572110378	811.0169572110378	811.0169572110378	811.0169572110378	811.0169572110378	811.0169572110378	811.0169572110378	811.0169572110378	811.0169572110378	811.0169572110378	811.0169572110378	811.0169572110378	811.0169572110378	811.0169572110378	811.0169572110378	811.0169572110378
811.0169572110378	811.0169572110378	811.0169572110378	811.0169572110378	811.0169572110378	811.0169572110378	811.0169572110378	811.0169572110378	811.0169572110378	811.0169572110378	811.0169572110378	811.0169572110378	811.0169572110378	811.0169572110378	811.0169572110378	811.0169572110378	811.0169572110378	811.0169572110378	811.0169572110378	811.0169572110378	811.0169572110378	811.0169572110378	811.0169572110378	811.0169572110378	811.0169572110378	811.0169572110378	811.0169572110378	811.0169572110378	811.0169572110378	811.0169572110378
811.0169572110378	811.0169572110378	811.0169572110378	811.0169572110378	811.0169572110378	811.0169572110378	811.0169572110378	811.0169572110378	811.0169572110378	811.0169572110378	811.0169572110378	811.0169572110378	811.0169572110378	811.0169572110378	811.0169572110378	811.0169572110378	811.0169572110378	811.0169572110378	811.0169572110378	811.0169572110378	811.0169572110378	811.0169572110378	811.0169572110378	811.0169572110378	811.0169572110378	811.0169572110378	811.0169572110378	811.0169572110378	811.0169572110378	811.0169572110378
811.0041338138924	811.0041338138924	811.0041338138924	811.0041338138924	811.0041338138924	811.0041338138924	811.0041338138924	811.0041338138924	811.0041338138924	811.0041338138924	811.0041338138924	811.0041338138924	811.0041338138924	811.0041338138924	811.0041338138924	811.0041338138924	811.0041338138924	811.0041338138924	811.0041338138924	811.0041338138924	811.0041338138924	811.0041338138924	811.0041338138924	811.0041338138924	811.0041338138924	811.0041338138924	811.0041338138924	811.0041338138924	811.0041338138924	811.0041338138924
810.9980192352227	810.9980192352227	810.9980192352227	810.9980192352227	810.9980192352227	810.9980192352227	810.9980192352227	810.9980192352227	810.9980192352227	810.9980192352227	810.9980192352227	810.9980192352227	810.9980192352227	810.9980192352227	810.9980192352227	810.9980192352227	810.9980192352227	810.9980192352227	810.9980192352227	810.9980192352227	810.9980192352227	810.9980192352227	810.9980192352227	810.9980192352227	810.9980192352227	810.9980192352227	810.9980192352227	810.9980192352227	810.9980192352227	810.9980192352227
810.9980192352227	810.9980192352227	810.9980192352227	810.9980192352227	810.9980192352227	810.9980192352227	810.9980192352227	810.9980192352227	810.9980192352227	810.9980192352227	810.9980192352227	810.9980192352227	810.9980192352227	810.9980192352227	810.9980192352227	810.9980192352227	810.9980192352227	810.9980192352227	810.9980192352227	810.9980192352227	810.9980192352227	810.9980192352227	810.9980192352227	810.9980192352227	810.9980192352227	810.9980192352227	810.9980192352227	810.9980192352227	810.9980192352227	810.9980192352227
810.9980192352227	810.9980192352227	810.9980192352227	810.9980192352227	810.9980192352227	810.9980192352227	810.9980192352227	810.9980192352227	810.9980192352227	810.9980192352227	810.9980192352227	810.9980192352227	810.9980192352227	810.9980192352227	810.9980192352227	810.9980192352227	810.9980192352227	810.9980192352227	810.9980192352227	810.9980192352227	810.9980192352227	810.9980192352227	810.9980192352227	810.9980192352227	810.9980192352227	810.9980192352227	810.9980192352227	810.9980192352227	810.9980192352227	810.9980192352227
810.9980192352227	810.9980192352227	810.9980192352227	810.9980192352227	810.9980192352227	810.9980192352227	810.9980192352227	810.9980192352227	810.9980192352227	810.9980192352227	810.9980192352227	810.9980192352227	810.9980192352227	810.9980192352227	810.9980192352227	810.9980192352227	810.9980192352227	810.9980192352227	810.9980192352227	810.9980192352227	810.9980192352227	810.9980192352227	810.9980192352227	810.9980192352227	810.9980192352227	810.9980192352227	810.9980192352227	810.9980192352227	810.9980192352227	810.9980192352227
810.9852758799735	810.9852758799735	810.9852758799735	810.9852758799735	810.9852758799735	810.9852758799735	810.9852758799735	810.9852758799735	810.9852758799735	810.9852758799735	810.9852758799735	810.9852758799735	810.9852758799735	810.9852758799735	810.9852758799735	810.9852758799735	810.9852758799735	810.9852758799735	810.9852758799735	810.9852758799735	810.9852758799735	810.9852758799735	810.9852758799735	810.9852758799735	810.9852758799735	810.9852758799735	810.9852758799735	810.9852758799735	810.9852758799735	810.9852758799735
810.9703733256401	810.9703733256401	810.9703733256401	810.9703733256401	810.9703733256401	810.9703733256401	810.9703733256401	810.9703733256401	810.9703733256401	810.9703733256401	810.9703733256401	810.9703733256401	810.9703733256401	810.9703733256401	810.9703733256401	810.9703733256401	810.9703733256401	810.9703733256401	810.9703733256401	810.9703733256401	810.9703733256401	810.9703733256401	810.9703733256401	810.9703733256401	810.9703733256401	810.9703733256401	810.9703733256401	810.9703733256401	810.9703733256401	810.9703733256401
810.9703733256401	810.9703733256401	810.9703733256401	810.9703733256401	810.9703733256401	810.9703733256401	810.9703733256401	810.9703733256401	810.9703733256401	810.9703733256401	810.9703733256401	810.9703733256401	810.9703733256401	810.9703733256401	810.9703733256401	810.9703733256401	810.9703733256401	810.9703733256401	810.9703733256401	810.9703733256401	810.9703733256401	810.9703733256401	810.9703733256401	810.9703733256401	810.9703733256401	810.9703733256401	810.9703733256401	810.9703733256401	810.9703733256401	810.9703733256401
810.9703733256401	810.9703733256401	810.9703733256401	810.9703733256401	810.9703733256401	810.9703733256401	810.9703733256401	810.9703733256401	810.9703733256401	810.9703733256401	810.9703733256401	810.9703733256401	810.9703733256401	810.9703733256401	810.9703733256401	810.9703733256401	810.9703733256401	810.9703733256401	810.9703733256401	810.9703733256401	810.9703733256401	810.9703733256401	810.9703733256401	810.9703733256401	810.9703733256401	810.9703733256401	810.9703733256401	810.9703733256401	810.9703733256401	810.9703733256401
810.9633032526802	810.9633032526802	810.9633032526802	810.9633032526802	810.9633032526802	810.9633032526802	810.9633032526802	810.9633032526802	810.9633032526802	810.9633032526802	810.9633032526802	810.9633032526802	810.9633032526802	810.9633032526802	810.9633032526802	810.9633032526802	810.9633032526802	810.9633032526802	810.9633032526802	810.9633032526802	810.9633032526802	810.9633032526802	810.9633032526802	810.9633032526802	810.9633032526802	810.9633032526802	810.9633032526802	810.9633032526802	810.9633032526802	810.9633032526802
810.9633032526802	810.9633032526802	810.9633032526802	810.9633032526802	810.9633032526802	810.9633032526802	810.9633032526802	810.9633032526802	810.9633032526802	810.9633032526802	810.9633032526802	810.9633032526802	810.9633032526802	810.9633032526802	810.9633032526802	810.9633032526802	810.9633032526802	810.9633032526802	810.9633032526802	810.9633032526802	810.9633032526802	810.9633032526802	810.9633032526802	810.9633032526802	810.9633032526802	810.9633032526802	810.9633032526802	810.9633032526802	810.9633032526802	810.9633032526802
810.9633032526802	810.9633032526802	810.9633032526802	810.9633032526802	810.9633032526802	810.9633032526802	810.9633032526802	810.9633032526802	810.9633032526802	810.9633032526802	810.9633032526802	810.9633032526802	810.9633032526802	810.9633032526802	810.9633032526802	810.9633032526802	810.9633032526802	810.9633032526802	810.9633032526802	810.9633032526802	810.9633032526802	810.9633032526802	810.9633032526802	810.9633032526802	810.9633032526802	810.9633032526802	810.9633032526802	810.9633032526802	810.9633032526802	810.9633032526802
810.9633032526802	810.9633032526802	810.9633032526802	810.9633032526802	810.9633032526802	810.9633032526802	810.9633032526802	810.9633032526802	810.9633032526802	810.9633032526802	810.9633032526802	810.9633032526802	810.9633032526802	810.9633032526802	810.9633032526802	810.9633032526802	810.9633032526802	810.9633032526802	810.9633032526802	810.9633032526802	810.9633032526802	810.9633032526802	810.9633032526802	810.9633032526802	810.9633032526802	810.9633032526802	810.9633032526802	810.9633032526802	810.9633032526802	810.9633032526802
810.9633032526802	810.9633032526802	810.9633032526802	810.9633032526802	810.9633032526802	810.9633032526802	810.9633032526802	810.9633032526802	810.9633032526802	810.9633032526802	810.9633032526802	810.9633032526802	810.9633032526802	810.9633032526802	810.9633032526802	810.9633032526802	810.9633032526802	810.9633032526802	810.9633032526802	810.9633032526802	810.9633032526802	810.9633032526802	810.9633032526802	810.9633032526802	810.9633032526802	810.9633032526802	810.9633032526802	810.9633032526802	810.9633032526802	810.9633032526802
810.9633032526802	810.9633032526802	810.9633032526802	810.9633032526802	810.9633032526802	810.9633032526802	810.9633032526802	810.9633032526802	810.9633032526802	810.9633032526802	810.9633032526802	810.9633032526802	810.9633032526802	810.9633032526802	810.9633032526802	810.9633032526802	810.9633032526802	810.9633032526802	810.9633032526802	810.9633032526802	810.9633032526802	810.9633032526802	810.9633032526802	810.9633032526802	810.9633032526802	810.9633032526802	810.9633032526802	810.9633032526802	810.9633032526802	810.9633032526802
810.9604314910531	810.9604314910531	810.9604314910531	810.9604314910531	810.9604314910531	810.9604314910531	810.9604314910531	810.9604314910531	810.9604314910531	810.9604314910531	810.9604314910531	810.9604314910531	810.9604314910531	810.9604314910531	810.9604314910531	810.9604314910531	810.9604314910531	810.9604314910531	810.9604314910531	810.9604314910531	810.9604314910531	810.9604314910531	810.9604314910531	810.9604314910531	810.9604314910531	810.9604314910531	810.9604314910531	810.9604314910531	810.9604314910531	810.9604314910531
810.9564524064243	810.9564524064243	810.9564524064243	810.9564524064243	810.9564524064243	810.9564524064243	810.9564524064243	810.9564524064243	810.9564524064243	810.9564524064243	810.9564524064243	810.9564524064243	810.9564524064243	810.9564524064243	810.9564524064243	810.9564524064243	810.9564524064243	810.9564524064243	810.9564524064243	810.9564524064243	810.9564524064243	810.9564524064243	810.9564524064243	810.9564524064243	810.9564524064243	810.9564524064243	810.9564524064243	810.9564524064243	810.9564524064243	810.9564524064243
810.9564524064243	810.9564524064243	810.9564524064243	810.9564524064243	810.9564524064243	810.9564524064243	810.9564524064243	810.9564524064243	810.9564524064243	810.9564524064243	810.9564524064243	810.9564524064243	810.9564524064243	810.9564524064243	810.9564524064243	810.9564524064243	810.9564524064243	810.9564524064243	810.9564524064243	810.9564524064243	810.9564524064243	810.9564524064243	810.9564524064243	810.9564524064243	810.9564524064243	810.9564524064243	810.9564524064243	810.9564524064243	810.9564524064243	810.9564524064243
810.9511730681164	810.9511730681164	810.9511730681164	810.9511730681164	810.9511730681164	810.9511730681164	810.9511730681164	810.9511730681164	810.9511730681164	810.9511730681164	810.9511730681164	810.9511730681164	810.9511730681164	810.9511730681164	810.9511730681164	810.9511730681164	810.9511730681164	810.9511730681164	810.9511730681164	810.9511730681164	810.9511730681164	810.9511730681164	810.9511730681164	810.9511730681164	810.9511730681164	810.9511730681164	810.9511730681164	810.9511730681164	810.9511730681164	810.9511730681164
810.9296846858181	810.9296846858181	810.9296846858181	810.9296846858181	810.9296846858181	810.9296846858181	810.9296846858181	810.9296846858181	810.9296846858181	810.9296846858181	810.9296846858181	810.9296846858181	810.9296846858181	810.9296846858181	810.9296846858181	810.9296846858181	810.9296846858181	810.9296846858181	810.9296846858181	810.9296846858181	810.9296846858181	810.9296846858181	810.9296846858181	810.9296846858181	810.9296846858181	810.9296846858181	810.9296846858181	810.9296846858181	810.9296846858181	810.9296846858181
810.9296846858181	810.9296846858181	810.9296846858181	810.9296846858181	810.9296846858181	810.9296846858181	810.9296846858181	810.9296846858181	810.9296846858181	810.9296846858181	810.9296846858181	810.9296846858181	810.9296846858181	810.9296846858181	810.9296846858181	810.9296846858181	810.9296846858181	810.9296846858181	810.9296846858181	810.9296846858181	810.9296846858181	810.9296846858181	810.9296846858181	810.9296846858181	810.9296846858181	810.9296846858181	810.9296846858181	810.9296846858181	810.9296846858181	810.9296846858181
810.9296846858181	810.9296846858181	810.9296846858181	810.9296846858181	810.9296846858181	810.9296846858181	810.9296846858181	810.9296846858181	810.9296846858181	810.9296846858181	810.9296846858181	810.9296846858181	810.9296846858181	810.9296846858181	810.9296846858181	810.9296846858181	810.9296846858181	810.9296846858181	810.9296846858181	810.9296846858181	810.9296846858181	810.9296846858181	810.9296846858181	810.9296846858181	810.9296846858181	810.9296846858181	810.9296846858181	810.9296846858181	810.9296846858181	810.9296846858181
810.9296613294039	810.9296613294039	810.9296613294039	810.9296613294039	810.9296613294039	810.9296613294039	810.9296613294039	810.9296613294039	810.9296613294039	810.9296613294039	810.9296613294039	810.9296613294039	810.9296613294039	810.9296613294039	810.9296613294039	810.9296613294039	810.9296613294039	810.9296613294039	810.9296613294039	810.9296613294039	810.9296613294039	810.9296613294039	810.9296613294039	810.9296613294039	810.9296613294039	810.9296613294039	810.9296613294039	810.9296613294039	810.9296613294039	810.9296613294039
810.9296613294039	810.9296613294039	810.9296613294039	810.9296613294039	810.9296613294039	810.9296613294039	810.9296613294039	810.9296613294039	810.9296613294039	810.9296613294039	810.9296613294039	810.9296613294039	810.9296613294039	810.9296613294039	810.9296613294039	810.9296613294039	810.9296613294039	810.9296613294039	810.9296613294039	810.9296613294039	810.9296613294039	810.9296613294039	810.9296613294039	810.9296613294039	810.9296613294039	810.9296613294039	810.9296613294039	810.9296613294039	810.9296613294039	810.9296613294039
810.9296613294039	810.9296613294039	810.9296613294039	810.9296613294039	810.9296613294039	810.9296613294039	810.9296613294039	810.9296613294039	810.9296613294039	810.9296613294039	810.9296613294039	810.9296613294039	810.9296613294039	810.9296613294039	810.9296613294039	810.9296613294039	810.9296613294039	810.9296613294039	810.9296613294039	810.9296613294039	810.9296613294039	810.9296613294039	810.9296613294039	810.9296613294039	810.9296613294039	810.9296613294039	810.9296613294039	810.9296613294039	810.9296613294039	810.9296613294039
810.9296613294039	810.9296613294039	810.9296613294039	810.9296613294039	810.9296613294039	810.9296613294039	810.9296613294039	810.9296613294039	810.9296613294039	810.9296613294039	810.9296613294039	810.9296613294039	810.9296613294039	810.9296613294039	810.9296613294039	810.9296613294039	810.9296613294039	810.9296613294039	810.9296613294039	810.9296613294039	810.9296613294039	810.9296613294039	810.9296613294039	810.9296613294039	810.9296613294039	810.9296613294039	810.9296613294039	810.9296613294039	810.9296613294039	810.9296613294039
810.9296613294039	810.9296613294039	810.9296613294039	810.9296613294039	810.9296613294039	810.9296613294039	810.9296613294039	810.9296613294039	810.9296613294039	810.9296613294039	810.9296613294039	810.9296613294039	810.9296613294039	810.9296613294039	810.9296613294039	810.9296613294039	810.9296613294039	810.9296613294039	810.9296613294039	810.9296613294039	810.9296613294039	810.9296613294039	810.9296613294039	810.9296613294039	810.9296613294039	810.9296613294039	810.9296613294039	810.9296613294039	810.9296613294039	810.9296613294039
810.9166339407952	810.9166339407952	810.9166339407952	810.9166339407952	810.9166339407952	810.9166339407952	810.9166339407952	810.9166339407952	810.9166339407952	810.9166339407952	810.9166339407952	810.9166339407952	810.9166339407952	810.9166339407952	810.9166339407952	810.9166339407952	810.9166339407952	810.9166339407952	810.9166339407952	810.9166339407952	810.9166339407952	810.9166339407952	810.9166339407952	810.9166339407952	810.9166339407952	810.9166339407952	810.9166339407952	810.9166339407952	810.9166339407952	810.9166339407952
810.9166339407952	810.9166339407952	810.9166339407952	810.9166339407952	810.9166339407952	810.9166339407952	810.9166339407952	810.9166339407952	810.9166339407952	810.9166339407952	810.9166339407952	810.9166339407952	810.9166339407952	810.9166339407952	810.9166339407952	810.9166339407952	810.9166339407952	810.9166339407952	810.9166339407952	810.9166339407952	810.9166339407952	810.9166339407952	810.9166339407952	810.9166339407952	810.9166339407952	810.9166339407952	810.9166339407952	810.9166339407952	810.9166339407952	810.9166339407952
810.9166339407952	810.9166339407952	810.9166339407952	810.9166339407952	810.9166339407952	810.9166339407952	810.9166339407952	810.9166339407952	810.9166339407952	810.9166339407952	810.9166339407952	810.9166339407952	810.9166339407952	810.9166339407952	810.9166339407952	810.9166339407952	810.9166339407952	810.9166339407952	810.9166339407952	810.9166339407952	810.9166339407952	810.9166339407952	810.9166339407952	810.9166339407952	810.9166339407952	810.9166339407952	810.9166339407952	810.9166339407952	810.9166339407952	810.9166339407952
810.9166339407952	810.9166339407952	810.9166339407952	810.9166339407952	810.9166339407952	810.9166339407952	810.9166339407952	810.9166339407952	810.9166339407952	810.9166339407952	810.9166339407952	810.9166339407952	810.9166339407952	810.9166339407952	810.9166339407952	810.9166339407952	810.9166339407952	810.9166339407952	810.9166339407952	810.9166339407952	810.9166339407952	810.9166339407952	810.9166339407952	810.9166339407952	810.9166339407952	810.9166339407952	810.9166339407952	810.9166339407952	810.9166339407952	810.9166339407952
810.9166339407952	810.9166339407952	810.9166339407952	810.9166339407952	810.9166339407952	810.9166339407952	810.9166339407952	810.9166339407952	810.9166339407952	810.9166339407952	810.9166339407952	810.9166339407952	810.9166339407952	810.9166339407952	810.9166339407952	810.9166339407952	810.9166339407952	810.9166339407952	810.9166339407952	810.9166339407952	810.9166339407952	810.9166339407952	810.9166339407952	810.9166339407952	810.9166339407952	810.9166339407952	810.9166339407952	810.9166339407952	810.9166339407952	810.9166339407952
810.9166339407952	810.9166339407952	810.9166339407952	810.9166339407952	810.9166339407952	810.9166339407952	810.9166339407952	810.9166339407952	810.9166339407952	810.9166339407952	810.9166339407952	810.9166339407952	810.9166339407952	810.9166339407952	810.9166339407952	810.9166339407952	810.9166339407952	810.9166339407952	810.9166339407952	810.9166339407952	810.9166339407952	810.9166339407952	810.9166339407952	810.9166339407952	810.9166339407952	810.9166339407952	810.9166339407952	810.9166339407952	810.9166339407952	810.9166339407952
810.9166339407952	810.9166339407952	810.9166339407952	810.9166339407952	810.9166339407952	810.9166339407952	810.9166339407952	810.9166339407952	810.9166339407952	810.9166339407952	810.9166339407952	810.9166339407952	810.9166339407952	810.9166339407952	810.9166339407952	810.9166339407952	810.9166339407952	810.9166339407952	810.9166339407952	810.9166339407952	810.9166339407952	810.9166339407952	810.9166339407952	810.9166339407952	810.9166339407952	810.9166339407952	810.9166339407952	810.9166339407952	810.9166339407952	810.9166339407952
810.9166339407952	810.9166339407952	810.9166339407952	810.9166339407952	810.9166339407952	810.9166339407952	810.9166339407952	810.9166339407952	810.9166339407952	810.9166339407952	810.9166339407952	810.9166339407952	810.9166339407952	810.9166339407952	810.9166339407952	810.9166339407952	810.9166339407952	810.9166339407952	810.9166339407952	810.9166339407952	810.9166339407952	810.9166339407952	810.9166339407952	810.9166339407952	810.9166339407952	810.9166339407952	810.9166339407952	810.9166339407952	810.9166339407952	810.9166339407952
810.9166339407952	810.9166339407952	810.9166339407952	810.9166339407952	810.9166339407952	810.9166339407952	810.9166339407952	810.9166339407952	810.9166339407952	810.9166339407952	810.9166339407952	810.9166339407952	810.9166339407952	810.9166339407952	810.9166339407952	810.9166339407952	810.9166339407952	810.9166339407952	810.9166339407952	810.9166339407952	810.9166339407952	810.9166339407952	810.9166339407952	810.9166339407952	810.9166339407952	810.9166339407952	810.9166339407952	810.9166339407952	810.9166339407952	810.9166339407952
810.9107161717864	810.9107161717864	810.9107161717864	810.9107161717864	810.9107161717864	810.9107161717864	810.9107161717864	810.9107161717864	810.9107161717864	810.9107161717864	810.9107161717864	810.9107161717864	810.9107161717864	810.9107161717864	810.9107161717864	810.9107161717864	810.9107161717864	810.9107161717864	810.9107161717864	810.9107161717864	810.9107161717864	810.9107161717864	810.9107161717864	810.9107161717864	810.9107161717864	810.9107161717864	810.9107161717864	810.9107161717864	810.9107161717864	810.9107161717864
810.9107161717864	810.9107161717864	810.9107161717864	810.9107161717864	810.9107161717864	810.9107161717864	810.9107161717864	810.9107161717864	810.9107161717864	810.9107161717864	810.9107161717864	810.9107161717864	810.9107161717864	810.9107161717864	810.9107161717864	810.9107161717864	810.9107161717864	810.9107161717864	810.9107161717864	810.9107161717864	810.9107161717864	810.9107161717864	810.9107161717864	810.9107161717864	810.9107161717864	810.9107161717864	810.9107161717864	810.9107161717864	810.9107161717864	810.9107161717864
810.9033216647136	810.9033216647136	810.9033216647136	810.9033216647136	810.9033216647136	810.9033216647136	810.9033216647136	810.9033216647136	810.9033216647136	810.9033216647136	810.9033216647136	810.9033216647136	810.9033216647136	810.9033216647136	810.9033216647136	810.9033216647136	810.9033216647136	810.9033216647136	810.9033216647136	810.9033216647136	810.9033216647136	810.9033216647136	810.9033216647136	810.9033216647136	810.9033216647136	810.9033216647136	810.9033216647136	810.9033216647136	810.9033216647136	810.9033216647136
810.9033216647136	810.9033216647136	810.9033216647136	810.9033216647136	810.9033216647136	810.9033216647136	810.9033216647136	810.9033216647136	810.9033216647136	810.9033216647136	810.9033216647136	810.9033216647136	810.9033216647136	810.9033216647136	810.9033216647136	810.9033216647136	810.9033216647136	810.9033216647136	810.9033216647136	810.9033216647136	810.9033216647136	810.9033216647136	810.9033216647136	810.9033216647136	810.9033216647136	810.9033216647136	810.9033216647136	810.9033216647136	810.9033216647136	810.9033216647136
810.9033216647136	810.9033216647136	810.9033216647136	810.9033216647136	810.9033216647136	810.9033216647136	810.9033216647136	810.9033216647136	810.9033216647136	810.9033216647136	810.9033216647136	810.9033216647136	810.9033216647136	810.9033216647136	810.9033216647136	810.9033216647136	810.9033216647136	810.9033216647136	810.9033216647136	810.9033216647136	810.9033216647136	810.9033216647136	810.9033216647136	810.9033216647136	810.9033216647136	810.9033216647136	810.9033216647136	810.9033216647136	810.9033216647136	810.9033216647136
810.9028356401435	810.9028356401435	810.9028356401435	810.9028356401435	810.9028356401435	810.9028356401435	810.9028356401435	810.9028356401435	810.9028356401435	810.9028356401435	810.9028356401435	810.9028356401435	810.9028356401435	810.9028356401435	810.9028356401435	810.9028356401435	810.9028356401435	810.9028356401435	810.9028356401435	810.9028356401435	810.9028356401435	810.9028356401435	810.9028356401435	810.9028356401435	810.9028356401435	810.9028356401435	810.9028356401435	810.9028356401435	810.9028356401435	810.9028356401435
810.9028356401435	810.9028356401435	810.9028356401435	810.9028356401435	810.9028356401435	810.9028356401435	810.9028356401435	810.9028356401435	810.9028356401435	810.9028356401435	810.9028356401435	810.9028356401435	810.9028356401435	810.9028356401435	810.9028356401435	810.9028356401435	810.9028356401435	810.9028356401435	810.9028356401435	810.9028356401435	810.9028356401435	810.9028356401435	810.9028356401435	810.9028356401435	810.9028356401435	810.9028356401435	810.9028356401435	810.9028356401435	810.9028356401435	810.9028356401435
810.9028356401435	810.9028356401435	810.9028356401435	810.9028356401435	810.9028356401435	810.9028356401435	810.9028356401435	810.9028356401435	810.9028356401435	810.9028356401435	810.9028356401435	810.9028356401435	810.9028356401435	810.9028356401435	810.9028356401435	810.9028356401435	810.9028356401435	810.9028356401435	810.9028356401435	810.9028356401435	810.9028356401435	810.9028356401435	810.9028356401435	810.9028356401435	810.9028356401435	810.9028356401435	810.9028356401435	810.9028356401435	810.9028356401435	810.9028356401435
810.9028356401435	810.9028356401435	810.9028356401435	810.9028356401435	810.9028356401435	810.9028356401435	810.9028356401435	810.9028356401435	810.9028356401435	810.9028356401435	810.9028356401435	810.9028356401435	810.9028356401435	810.9028356401435	810.9028356401435	810.9028356401435	810.9028356401435	810.9028356401435	810.9028356401435	810.9028356401435	810.9028356401435	810.9028356401435	810.9028356401435	810.9028356401435	810.9028356401435	810.9028356401435	810.9028356401435	810.9028356401435	810.9028356401435	810.9028356401435
810.9028356401435	810.9028356401435	810.9028356401435	810.9028356401435	810.9028356401435	810.9028356401435	810.9028356401435	810.9028356401435	810.9028356401435	810.9028356401435	810.9028356401435	810.9028356401435	810.9028356401435	810.9028356401435	810.9028356401435	810.9028356401435	810.9028356401435	810.9028356401435	810.9028356401435	810.9028356401435	810.9028356401435	810.9028356401435	810.9028356401435	810.9028356401435	810.9028356401435	810.9028356401435	810.9028356401435	810.9028356401435	810.9028356401435	810.9028356401435
810.9028356401435	810.9028356401435	810.9028356401435	810.9028356401435	810.9028356401435	810.9028356401435	810.9028356401435	810.9028356401435	810.9028356401435	810.9028356401435	810.9028356401435	810.9028356401435	810.9028356401435	810.9028356401435	810.9028356401435	810.9028356401435	810.9028356401435	810.9028356401435	810.9028356401435	810.9028356401435	810.9028356401435	810.9028356401435	810.9028356401435	810.9028356401435	810.9028356401435	810.9028356401435	810.9028356401435	810.9028356401435	810.9028356401435	810.9028356401435
810.9026538193019	810.9026538193019	810.9026538193019	810.9026538193019	810.9026538193019	810.9026538193019	810.9026538193019	810.9026538193019	810.9026538193019	810.9026538193019	810.9026538193019	810.9026538193019	810.9026538193019	810.9026538193019	810.9026538193019	810.9026538193019	810.9026538193019	810.9026538193019	810.9026538193019	810.9026538193019	810.9026538193019	810.9026538193019	810.9026538193019	810.9026538193019	810.9026538193019	810.9026538193019	810.9026538193019	810.9026538193019	810.9026538193019	810.9026538193019
810.9024364550951	810.9024364550951	810.9024364550951	810.9024364550951	810.9024364550951	810.9024364550951	810.9024364550951	810.9024364550951	810.9024364550951	810.9024364550951	810.9024364550951	810.9024364550951	810.9024364550951	810.9024364550951	810.9024364550951	810.9024364550951	810.9024364550951	810.9024364550951	810.9024364550951	810.9024364550951	810.9024364550951	810.9024364550951	810.9024364550951	810.9024364550951	810.9024364550951	810.9024364550951	810.9024364550951	810.9024364550951	810.9024364550951	810.9024364550951
810.8985426206962	810.8985426206962	810.8985426206962	810.8985426206962	810.8985426206962	810.8985426206962	810.8985426206962	810.8985426206962	810.8985426206962	810.8985426206962	810.8985426206962	810.8985426206962	810.8985426206962	810.8985426206962	810.8985426206962	810.8985426206962	810.8985426206962	810.8985426206962	810.8985426206962	810.8985426206962	810.8985426206962	810.8985426206962	810.8985426206962	810.8985426206962	810.8985426206962	810.8985426206962	810.8985426206962	810.8985426206962	810.8985426206962	810.8985426206962
810.8985426206962	810.8985426206962	810.8985426206962	810.8985426206962	810.8985426206962	810.8985426206962	810.8985426206962	810.8985426206962	810.8985426206962	810.8985426206962	810.8985426206962	810.8985426206962	810.8985426206962	810.8985426206962	810.8985426206962	810.8985426206962	810.8985426206962	810.8985426206962	810.8985426206962	810.8985426206962	810.8985426206962	810.8985426206962	810.8985426206962	810.8985426206962	810.8985426206962	810.8985426206962	810.8985426206962	810.8985426206962	810.8985426206962	810.8985426206962
810.88988671124	810.88988671124	810.88988671124	810.88988671124	810.88988671124	810.88988671124	810.88988671124	810.88988671124	810.88988671124	810.88988671124	810.88988671124	810.88988671124	810.88988671124	810.88988671124	810.88988671124	810.88988671124	810.88988671124	810.88988671124	810.88988671124	810.88988671124	810.88988671124	810.88988671124	810.88988671124	810.88988671124	810.88988671124	810.88988671124	810.88988671124	810.88988671124	810.88988671124	810.88988671124
810.88988671124	810.88988671124	810.88988671124	810.88988671124	810.88988671124	810.88988671124	810.88988671124	810.88988671124	810.88988671124	810.88988671124	810.88988671124	810.88988671124	810.88988671124	810.88988671124	810.88988671124	810.88988671124	810.88988671124	810.88988671124	810.88988671124	810.88988671124	810.88988671124	810.88988671124	810.88988671124	810.88988671124	810.88988671124	810.88988671124	810.88988671124	810.88988671124	810.88988671124	810.88988671124
810.88988671124	810.88988671124	810.88988671124	810.88988671124	810.88988671124	810.88988671124	810.88988671124	810.88988671124	810.88988671124	810.88988671124	810.88988671124	810.88988671124	810.88988671124	810.88988671124	810.88988671124	810.88988671124	810.88988671124	810.88988671124	810.88988671124	810.88988671124	810.88988671124	810.88988671124	810.88988671124	810.88988671124	810.88988671124	810.88988671124	810.88988671124	810.88988671124	810.88988671124	810.88988671124
810.88988671124	810.88988671124	810.88988671124	810.88988671124	810.88988671124	810.88988671124	810.88988671124	810.88988671124	810.88988671124	810.88988671124	810.88988671124	810.88988671124	810.88988671124	810.88988671124	810.88988671124	810.88988671124	810.88988671124	810.88988671124	810.88988671124	810.88988671124	810.88988671124	810.88988671124	810.88988671124	810.88988671124	810.88988671124	810.88988671124	810.88988671124	810.88988671124	810.88988671124	810.88988671124
810.88988671124	810.88988671124	810.88988671124	810.88988671124	810.88988671124	810.88988671124	810.88988671124	810.88988671124	810.88988671124	810.88988671124	810.88988671124	810.88988671124	810.88988671124	810.88988671124	810.88988671124	810.88988671124	810.88988671124	810.88988671124	810.88988671124	810.88988671124	810.88988671124	810.88988671124	810.88988671124	810.88988671124	810.88988671124	810.88988671124	810.88988671124	810.88988671124	810.88988671124	810.88988671124
810.88988671124	810.88988671124	810.88988671124	810.88988671124	810.88988671124	810.88988671124	810.88988671124	810.88988671124	810.88988671124	810.88988671124	810.88988671124	810.88988671124	810.88988671124	810.88988671124	810.88988671124	810.88988671124	810.88988671124	810.88988671124	810.88988671124	810.88988671124	810.88988671124	810.88988671124	810.88988671124	810.88988671124	810.88988671124	810.88988671124	810.88988671124	810.88988671124	810.88988671124	810.88988671124
810.88988671124	810.88988671124	810.88988671124	810.88988671124	810.88988671124	810.88988671124	810.88988671124	810.88988671124	810.88988671124	810.88988671124	810.88988671124	810.88988671124	810.88988671124	810.88988671124	810.88988671124	810.88988671124	810.88988671124	810.88988671124	810.88988671124	810.88988671124	810.88988671124	810.88988671124	810.88988671124	810.88988671124	810.88988671124	810.88988671124	810.88988671124	810.88988671124	810.88988671124	810.88988671124
810.8854753780602	810.8854753780602	810.8854753780602	810.8854753780602	810.8854753780602	810.8854753780602	810.8854753780602	810.8854753780602	810.8854753780602	810.8854753780602	810.8854753780602	810.8854753780602	810.8854753780602	810.8854753780602	810.8854753780602	810.8854753780602	810.8854753780602	810.8854753780602	810.8854753780602	810.8854753780602	810.8854753780602	810.8854753780602	810.8854753780602	810.8854753780602	810.8854753780602	810.8854753780602	810.8854753780602	810.8854753780602	810.8854753780602	810.8854753780602
810.8854753780602	810.8854753780602	810.8854753780602	810.8854753780602	810.8854753780602	810.8854753780602	810.8854753780602	810.8854753780602	810.8854753780602	810.8854753780602	810.8854753780602	810.8854753780602	810.8854753780602	810.8854753780602	810.8854753780602	810.8854753780602	810.8854753780602	810.8854753780602	810.8854753780602	810.8854753780602	810.8854753780602	810.8854753780602	810.8854753780602	810.8854753780602	810.8854753780602	810.8854753780602	810.8854753780602	810.8854753780602	810.8854753780602	810.8854753780602
810.8854753780602	810.8854753780602	810.8854753780602	810.8854753780602	810.8854753780602	810.8854753780602	810.8854753780602	810.8854753780602	810.8854753780602	810.8854753780602	810.8854753780602	810.8854753780602	810.8854753780602	810.8854753780602	810.8854753780602	810.8854753780602	810.8854753780602	810.8854753780602	810.8854753780602	810.8854753780602	810.8854753780602	810.8854753780602	810.8854753780602	810.8854753780602	810.8854753780602	810.8854753780602	810.8854753780602	810.8854753780602	810.8854753780602	810.8854753780602
810.8854753780602	810.8854753780602	810.8854753780602	810.8854753780602	810.8854753780602	810.8854753780602	810.8854753780602	810.8854753780602	810.8854753780602	810.8854753780602	810.8854753780602	810.8854753780602	810.8854753780602	810.8854753780602	810.8854753780602	810.8854753780602	810.8854753780602	810.8854753780602	810.8854753780602	810.8854753780602	810.8854753780602	810.8854753780602	810.8854753780602	810.8854753780602	810.8854753780602	810.8854753780602	810.8854753780602	810.8854753780602	810.8854753780602	810.8854753780602
810.8854753780602	810.8854753780602	810.8854753780602	810.8854753780602	810.8854753780602	810.8854753780602	810.8854753780602	810.8854753780602	810.8854753780602	810.8854753780602	810.8854753780602	810.8854753780602	810.8854753780602	810.8854753780602	810.8854753780602	810.8854753780602	810.8854753780602	810.8854753780602	810.8854753780602	810.8854753780602	810.8854753780602	810.8854753780602	810.8854753780602	810.8854753780602	810.8854753780602	810.8854753780602	810.8854753780602	810.8854753780602	810.8854753780602	810.8854753780602
810.8854753780602	810.8854753780602	810.8854753780602	810.8854753780602	810.8854753780602	810.8854753780602	810.8854753780602	810.8854753780602	810.8854753780602	810.8854753780602	810.8854753780602	810.8854753780602	810.8854753780602	810.8854753780602	810.8854753780602	810.8854753780602	810.8854753780602	810.8854753780602	810.8854753780602	810.8854753780602	810.8854753780602	810.8854753780602	810.8854753780602	810.8854753780602	810.8854753780602	810.8854753780602	810.8854753780602	810.8854753780602	810.8854753780602	810.8854753780602
810.8854753780602	810.8854753780602	810.8854753780602	810.8854753780602	810.8854753780602	810.8854753780602	810.8854753780602	810.8854753780602	810.8854753780602	810.8854753780602	810.8854753780602	810.8854753780602	810.8854753780602	810.8854753780602	810.8854753780602	810.8854753780602	810.8854753780602	810.8854753780602	810.8854753780602	810.8854753780602	810.8854753780602	810.8854753780602	810.8854753780602	810.8854753780602	810.8854753780602	810.8854753780602	810.8854753780602	810.8854753780602	810.8854753780602	810.8854753780602
810.8854753780602	810.8854753780602	810.8854753780602	810.8854753780602	810.8854753780602	810.8854753780602	810.8854753780602	810.8854753780602	810.8854753780602	810.8854753780602	810.8854753780602	810.8854753780602	810.8854753780602	810.8854753780602	810.8854753780602	810.8854753780602	810.8854753780602	810.8854753780602	810.8854753780602	810.8854753780602	810.8854753780602	810.8854753780602	810.8854753780602	810.8854753780602	810.8854753780602	810.8854753780602	810.8854753780602	810.8854753780602	810.8854753780602	810.8854753780602
810.8854753780602	810.8854753780602	810.8854753780602	810.8854753780602	810.8854753780602	810.8854753780602	810.8854753780602	810.8854753780602	810.8854753780602	810.8854753780602	810.8854753780602	810.8854753780602	810.8854753780602	810.8854753780602	810.8854753780602	810.8854753780602	810.8854753780602	810.8854753780602	810.8854753780602	810.8854753780602	810.8854753780602	810.8854753780602	810.8854753780602	810.8854753780602	810.8854753780602	810.8854753780602	810.8854753780602	810.8854753780602	810.8854753780602	810.8854753780602
810.8854753780602	810.8854753780602	810.8854753780602	810.8854753780602	810.8854753780602	810.8854753780602	810.8854753780602	810.8854753780602	810.8854753780602	810.8854753780602	810.8854753780602	810.8854753780602	810.8854753780602	810.8854753780602	810.8854753780602	810.8854753780602	810.8854753780602	810.8854753780602	810.8854753780602	810.8854753780602	810.8854753780602	810.8854753780602	810.8854753780602	810.8854753780602	810.8854753780602	810.8854753780602	810.8854753780602	810.8854753780602	810.8854753780602	810.8854753780602
810.8854753780602	810.8854753780602	810.8854753780602	810.8854753780602	810.8854753780602	810.8854753780602	810.8854753780602	810.8854753780602	810.8854753780602	810.8854753780602	810.8854753780602	810.8854753780602	810.8854753780602	810.8854753780602	810.8854753780602	810.8854753780602	810.8854753780602	810.8854753780602	810.8854753780602	810.8854753780602	810.8854753780602	810.8854753780602	810.8854753780602	810.8854753780602	810.8854753780602	810.8854753780602	810.8854753780602	810.8854753780602	810.8854753780602	810.8854753780602
810.8854753780602	810.8854753780602	810.8854753780602	810.8854753780602	810.8854753780602	810.8854753780602	810.8854753780602	810.8854753780602	810.8854753780602	810.8854753780602	810.8854753780602	810.8854753780602	810.8854753780602	810.8854753780602	810.8854753780602	810.8854753780602	810.8854753780602	810.8854753780602	810.8854753780602	810.8854753780602	810.8854753780602	810.8854753780602	810.8854753780602	810.8854753780602	810.8854753780602	810.8854753780602	810.8854753780602	810.8854753780602	810.8854753780602	810.8854753780602
810.8838159955937	810.8838159955937	810.8838159955937	810.8838159955937	810.8838159955937	810.8838159955937	810.8838159955937	810.8838159955937	810.8838159955937	810.8838159955937	810.8838159955937	810.8838159955937	810.8838159955937	810.8838159955937	810.8838159955937	810.8838159955937	810.8838159955937	810.8838159955937	810.8838159955937	810.8838159955937	810.8838159955937	810.8838159955937	810.8838159955937	810.8838159955937	810.8838159955937	810.8838159955937	810.8838159955937	810.8838159955937	810.8838159955937	810.8838159955937
810.8838159955937	810.8838159955937	810.8838159955937	810.8838159955937	810.8838159955937	810.8838159955937	810.8838159955937	810.8838159955937	810.8838159955937	810.8838159955937	810.8838159955937	810.8838159955937	810.8838159955937	810.8838159955937	810.8838159955937	810.8838159955937	810.8838159955937	810.8838159955937	810.8838159955937	810.8838159955937	810.8838159955937	810.8838159955937	810.8838159955937	810.8838159955937	810.8838159955937	810.8838159955937	810.8838159955937	810.8838159955937	810.8838159955937	810.8838159955937
810.8838159955937	810.8838159955937	810.8838159955937	810.8838159955937	810.8838159955937	810.8838159955937	810.8838159955937	810.8838159955937	810.8838159955937	810.8838159955937	810.8838159955937	810.8838159955937	810.8838159955937	810.8838159955937	810.8838159955937	810.8838159955937	810.8838159955937	810.8838159955937	810.8838159955937	810.8838159955937	810.8838159955937	810.8838159955937	810.8838159955937	810.8838159955937	810.8838159955937	810.8838159955937	810.8838159955937	810.8838159955937	810.8838159955937	810.8838159955937
810.8838159955937	810.8838159955937	810.8838159955937	810.8838159955937	810.8838159955937	810.8838159955937	810.8838159955937	810.8838159955937	810.8838159955937	810.8838159955937	810.8838159955937	810.8838159955937	810.8838159955937	810.8838159955937	810.8838159955937	810.8838159955937	810.8838159955937	810.8838159955937	810.8838159955937	810.8838159955937	810.8838159955937	810.8838159955937	810.8838159955937	810.8838159955937	810.8838159955937	810.8838159955937	810.8838159955937	810.8838159955937	810.8838159955937	810.8838159955937
810.8838159955937	810.8838159955937	810.8838159955937	810.8838159955937	810.8838159955937	810.8838159955937	810.8838159955937	810.8838159955937	810.8838159955937	810.8838159955937	810.8838159955937	810.8838159955937	810.8838159955937	810.8838159955937	810.8838159955937	810.8838159955937	810.8838159955937	810.8838159955937	810.8838159955937	810.8838159955937	810.8838159955937	810.8838159955937	810.8838159955937	810.8838159955937	810.8838159955937	810.8838159955937	810.8838159955937	810.8838159955937	810.8838159955937	810.8838159955937
810.8838159955937	810.8838159955937	810.8838159955937	810.8838159955937	810.8838159955937	810.8838159955937	810.8838159955937	810.8838159955937	810.8838159955937	810.8838159955937	810.8838159955937	810.8838159955937	810.8838159955937	810.8838159955937	810.8838159955937	810.8838159955937	810.8838159955937	810.8838159955937	810.8838159955937	810.8838159955937	810.8838159955937	810.8838159955937	810.8838159955937	810.8838159955937	810.8838159955937	810.8838159955937	810.8838159955937	810.8838159955937	810.8838159955937	810.8838159955937
810.8838159955937	810.8838159955937	810.8838159955937	810.8838159955937	810.8838159955937	810.8838159955937	810.8838159955937	810.8838159955937	810.8838159955937	810.8838159955937	810.8838159955937	810.8838159955937	810.8838159955937	810.8838159955937	810.8838159955937	810.8838159955937	810.8838159955937	810.8838159955937	810.8838159955937	810.8838159955937	810.8838159955937	810.8838159955937	810.8838159955937	810.8838159955937	810.8838159955937	810.8838159955937	810.8838159955937	810.8838159955937	810.8838159955937	810.8838159955937
810.8838159955937	810.8838159955937	810.8838159955937	810.8838159955937	810.8838159955937	810.8838159955937	810.8838159955937	810.8838159955937	810.8838159955937	810.8838159955937	810.8838159955937	810.8838159955937	810.8838159955937	810.8838159955937	810.8838159955937	810.8838159955937	810.8838159955937	810.8838159955937	810.8838159955937	810.8838159955937	810.8838159955937	810.8838159955937	810.8838159955937	810.8838159955937	810.8838159955937	810.8838159955937	810.8838159955937	810.8838159955937	810.8838159955937	810.8838159955937
810.8828572409657	810.8828572409657	810.8828572409657	810.8828572409657	810.8828572409657	810.8828572409657	810.8828572409657	810.8828572409657	810.8828572409657	810.8828572409657	810.8828572409657	810.8828572409657	810.8828572409657	810.8828572409657	810.8828572409657	810.8828572409657	810.8828572409657	810.8828572409657	810.8828572409657	810.8828572409657	810.8828572409657	810.8828572409657	810.8828572409657	810.8828572409657	810.8828572409657	810.8828572409657	810.8828572409657	810.8828572409657	810.8828572409657	810.8828572409657
810.8828572409657	810.8828572409657	810.8828572409657	810.8828572409657	810.8828572409657	810.8828572409657	810.8828572409657	810.8828572409657	810.8828572409657	810.8828572409657	810.8828572409657	810.8828572409657	810.8828572409657	810.8828572409657	810.8828572409657	810.8828572409657	810.8828572409657	810.8828572409657	810.8828572409657	810.8828572409657	810.8828572409657	810.8828572409657	810.8828572409657	810.8828572409657	810.8828572409657	810.8828572409657	810.8828572409657	810.8828572409657	810.8828572409657	810.8828572409657
810.882777624209	810.882777624209	810.882777624209	810.882777624209	810.882777624209	810.882777624209	810.882777624209	810.882777624209	810.882777624209	810.882777624209	810.882777624209	810.882777624209	810.882777624209	810.882777624209	810.882777624209	810.882777624209	810.882777624209	810.882777624209	810.882777624209	810.882777624209	810.882777624209	810.882777624209	810.882777624209	810.882777624209	810.882777624209	810.882777624209	810.882777624209	810.882777624209	810.882777624209	810.882777624209
810.882777624209	810.882777624209	810.882777624209	810.882777624209	810.882777624209	810.882777624209	810.882777624209	810.882777624209	810.882777624209	810.882777624209	810.882777624209	810.882777624209	810.882777624209	810.882777624209	810.882777624209	810.882777624209	810.882777624209	810.882777624209	810.882777624209	810.882777624209	810.882777624209	810.882777624209	810.882777624209	810.882777624209	810.882777624209	810.882777624209	810.882777624209	810.882777624209	810.882777624209	810.882777624209
810.882777624209	810.882777624209	810.882777624209	810.882777624209	810.882777624209	810.882777624209	810.882777624209	810.882777624209	810.882777624209	810.882777624209	810.882777624209	810.882777624209	810.882777624209	810.882777624209	810.882777624209	810.882777624209	810.882777624209	810.882777624209	810.882777624209	810.882777624209	810.882777624209	810.882777624209	810.882777624209	810.882777624209	810.882777624209	810.882777624209	810.882777624209	810.882777624209	810.882777624209	810.882777624209
810.882519142363	810.882519142363	810.882519142363	810.882519142363	810.882519142363	810.882519142363	810.882519142363	810.882519142363	810.882519142363	810.882519142363	810.882519142363	810.882519142363	810.882519142363	810.882519142363	810.882519142363	810.882519142363	810.882519142363	810.882519142363	810.882519142363	810.882519142363	810.882519142363	810.882519142363	810.882519142363	810.882519142363	810.882519142363	810.882519142363	810.882519142363	810.882519142363	810.882519142363	810.882519142363
810.882519142363	810.882519142363	810.882519142363	810.882519142363	810.882519142363	810.882519142363	810.882519142363	810.882519142363	810.882519142363	810.882519142363	810.882519142363	810.882519142363	810.882519142363	810.882519142363	810.882519142363	810.882519142363	810.882519142363	810.882519142363	810.882519142363	810.882519142363	810.882519142363	810.882519142363	810.882519142363	810.882519142363	810.882519142363	810.882519142363	810.882519142363	810.882519142363	810.882519142363	810.882519142363
810.8825025719906	810.8825025719906	810.8825025719906	810.8825025719906	810.8825025719906	810.8825025719906	810.8825025719906	810.8825025719906	810.8825025719906	810.8825025719906	810.8825025719906	810.8825025719906	810.8825025719906	810.8825025719906	810.8825025719906	810.8825025719906	810.8825025719906	810.8825025719906	810.8825025719906	810.8825025719906	810.8825025719906	810.8825025719906	810.8825025719906	810.8825025719906	810.8825025719906	810.8825025719906	810.8825025719906	810.8825025719906	810.8825025719906	810.8825025719906
810.8821426440921	810.8821426440921	810.8821426440921	810.8821426440921	810.8821426440921	810.8821426440921	810.8821426440921	810.8821426440921	810.8821426440921	810.8821426440921	810.8821426440921	810.8821426440921	810.8821426440921	810.8821426440921	810.8821426440921	810.8821426440921	810.8821426440921	810.8821426440921	810.8821426440921	810.8821426440921	810.8821426440921	810.8821426440921	810.8821426440921	810.8821426440921	810.8821426440921	810.8821426440921	810.8821426440921	810.8821426440921	810.8821426440921	810.8821426440921
810.8818616684651	810.8818616684651	810.8818616684651	810.8818616684651	810.8818616684651	810.8818616684651	810.8818616684651	810.8818616684651	810.8818616684651	810.8818616684651	810.8818616684651	810.8818616684651	810.8818616684651	810.8818616684651	810.8818616684651	810.8818616684651	810.8818616684651	810.8818616684651	810.8818616684651	810.8818616684651	810.8818616684651	810.8818616684651	810.8818616684651	810.8818616684651	810.8818616684651	810.8818616684651	810.8818616684651	810.8818616684651	810.8818616684651	810.8818616684651
810.8810289396969	810.8810289396969	810.8810289396969	810.8810289396969	810.8810289396969	810.8810289396969	810.8810289396969	810.8810289396969	810.8810289396969	810.8810289396969	810.8810289396969	810.8810289396969	810.8810289396969	810.8810289396969	810.8810289396969	810.8810289396969	810.8810289396969	810.8810289396969	810.8810289396969	810.8810289396969	810.8810289396969	810.8810289396969	810.8810289396969	810.8810289396969	810.8810289396969	810.8810289396969	810.8810289396969	810.8810289396969	810.8810289396969	810.8810289396969
810.8810289396969	810.8810289396969	810.8810289396969	810.8810289396969	810.8810289396969	810.8810289396969	810.8810289396969	810.8810289396969	810.8810289396969	810.8810289396969	810.8810289396969	810.8810289396969	810.8810289396969	810.8810289396969	810.8810289396969	810.8810289396969	810.8810289396969	810.8810289396969	810.8810289396969	810.8810289396969	810.8810289396969	810.8810289396969	810.8810289396969	810.8810289396969	810.8810289396969	810.8810289396969	810.8810289396969	810.8810289396969	810.8810289396969	810.8810289396969
810.8810068817837	810.8810068817837	810.8810068817837	810.8810068817837	810.8810068817837	810.8810068817837	810.8810068817837	810.8810068817837	810.8810068817837	810.8810068817837	810.8810068817837	810.8810068817837	810.8810068817837	810.8810068817837	810.8810068817837	810.8810068817837	810.8810068817837	810.8810068817837	810.8810068817837	810.8810068817837	810.8810068817837	810.8810068817837	810.8810068817837	810.8810068817837	810.8810068817837	810.8810068817837	810.8810068817837	810.8810068817837	810.8810068817837	810.8810068817837
810.8810068817837	810.8810068817837	810.8810068817837	810.8810068817837	810.8810068817837	810.8810068817837	810.8810068817837	810.8810068817837	810.8810068817837	810.8810068817837	810.8810068817837	810.8810068817837	810.8810068817837	810.8810068817837	810.8810068817837	810.8810068817837	810.8810068817837	810.8810068817837	810.8810068817837	810.8810068817837	810.8810068817837	810.8810068817837	810.8810068817837	810.8810068817837	810.8810068817837	810.8810068817837	810.8810068817837	810.8810068817837	810.8810068817837	810.8810068817837
810.8804117883047	810.8804117883047	810.8804117883047	810.8804117883047	810.8804117883047	810.8804117883047	810.8804117883047	810.8804117883047	810.8804117883047	810.8804117883047	810.8804117883047	810.8804117883047	810.8804117883047	810.8804117883047	810.8804117883047	810.8804117883047	810.8804117883047	810.8804117883047	810.8804117883047	810.8804117883047	810.8804117883047	810.8804117883047	810.8804117883047	810.8804117883047	810.8804117883047	810.8804117883047	810.8804117883047	810.8804117883047	810.8804117883047	810.8804117883047
810.8804117883047	810.8804117883047	810.8804117883047	810.8804117883047	810.8804117883047	810.8804117883047	810.8804117883047	810.8804117883047	810.8804117883047	810.8804117883047	810.8804117883047	810.8804117883047	810.8804117883047	810.8804117883047	810.8804117883047	810.8804117883047	810.8804117883047	810.8804117883047	810.8804117883047	810.8804117883047	810.8804117883047	810.8804117883047	810.8804117883047	810.8804117883047	810.8804117883047	810.8804117883047	810.8804117883047	810.8804117883047	810.8804117883047	810.8804117883047
810.8804117883047	810.8804117883047	810.8804117883047	810.8804117883047	810.8804117883047	810.8804117883047	810.8804117883047	810.8804117883047	810.8804117883047	810.8804117883047	810.8804117883047	810.8804117883047	810.8804117883047	810.8804117883047	810.8804117883047	810.8804117883047	810.8804117883047	810.8804117883047	810.8804117883047	810.8804117883047	810.8804117883047	810.8804117883047	810.8804117883047	810.8804117883047	810.8804117883047	810.8804117883047	810.8804117883047	810.8804117883047	810.8804117883047	810.8804117883047
810.8804117883047	810.8804117883047	810.8804117883047	810.8804117883047	810.8804117883047	810.8804117883047	810.8804117883047	810.8804117883047	810.8804117883047	810.8804117883047	810.8804117883047	810.8804117883047	810.8804117883047	810.8804117883047	810.8804117883047	810.8804117883047	810.8804117883047	810.8804117883047	810.8804117883047	810.8804117883047	810.8804117883047	810.8804117883047	810.8804117883047	810.8804117883047	810.8804117883047	810.8804117883047	810.8804117883047	810.8804117883047	810.8804117883047	810.8804117883047
810.8804117883047	810.8804117883047	810.8804117883047	810.8804117883047	810.8804117883047	810.8804117883047	810.8804117883047	810.8804117883047	810.8804117883047	810.8804117883047	810.8804117883047	810.8804117883047	810.8804117883047	810.8804117883047	810.8804117883047	810.8804117883047	810.8804117883047	810.8804117883047	810.8804117883047	810.8804117883047	810.8804117883047	810.8804117883047	810.8804117883047	810.8804117883047	810.8804117883047	810.8804117883047	810.8804117883047	810.8804117883047	810.8804117883047	810.8804117883047
810.8798953071085	810.8798953071085	810.8798953071085	810.8798953071085	810.8798953071085	810.8798953071085	810.8798953071085	810.8798953071085	810.8798953071085	810.8798953071085	810.8798953071085	810.8798953071085	810.8798953071085	810.8798953071085	810.8798953071085	810.8798953071085	810.8798953071085	810.8798953071085	810.8798953071085	810.8798953071085	810.8798953071085	810.8798953071085	810.8798953071085	810.8798953071085	810.8798953071085	810.8798953071085	810.8798953071085	810.8798953071085	810.8798953071085	810.8798953071085
810.8798953071085	810.8798953071085	810.8798953071085	810.8798953071085	810.8798953071085	810.8798953071085	810.8798953071085	810.8798953071085	810.8798953071085	810.8798953071085	810.8798953071085	810.8798953071085	810.8798953071085	810.8798953071085	810.8798953071085	810.8798953071085	810.8798953071085	810.8798953071085	810.8798953071085	810.8798953071085	810.8798953071085	810.8798953071085	810.8798953071085	810.8798953071085	810.8798953071085	810.8798953071085	810.8798953071085	810.8798953071085	810.8798953071085	810.8798953071085
810.8798953071085	810.8798953071085	810.8798953071085	810.8798953071085	810.8798953071085	810.8798953071085	810.8798953071085	810.8798953071085	810.8798953071085	810.8798953071085	810.8798953071085	810.8798953071085	810.8798953071085	810.8798953071085	810.8798953071085	810.8798953071085	810.8798953071085	810.8798953071085	810.8798953071085	810.8798953071085	810.8798953071085	810.8798953071085	810.8798953071085	810.8798953071085	810.8798953071085	810.8798953071085	810.8798953071085	810.8798953071085	810.8798953071085	810.8798953071085
810.8798953071085	810.8798953071085	810.8798953071085	810.8798953071085	810.8798953071085	810.8798953071085	810.8798953071085	810.8798953071085	810.8798953071085	810.8798953071085	810.8798953071085	810.8798953071085	810.8798953071085	810.8798953071085	810.8798953071085	810.8798953071085	810.8798953071085	810.8798953071085	810.8798953071085	810.8798953071085	810.8798953071085	810.8798953071085	810.8798953071085	810.8798953071085	810.8798953071085	810.8798953071085	810.8798953071085	810.8798953071085	810.8798953071085	810.8798953071085
810.8798953071085	810.8798953071085	810.8798953071085	810.8798953071085	810.8798953071085	810.8798953071085	810.8798953071085	810.8798953071085	810.8798953071085	810.8798953071085	810.8798953071085	810.8798953071085	810.8798953071085	810.8798953071085	810.8798953071085	810.8798953071085	810.8798953071085	810.8798953071085	810.8798953071085	810.8798953071085	810.8798953071085	810.8798953071085	810.8798953071085	810.8798953071085	810.8798953071085	810.8798953071085	810.8798953071085	810.8798953071085	810.8798953071085	810.8798953071085
810.8798953071085	810.8798953071085	810.8798953071085	810.8798953071085	810.8798953071085	810.8798953071085	810.8798953071085	810.8798953071085	810.8798953071085	810.8798953071085	810.8798953071085	810.8798953071085	810.8798953071085	810.8798953071085	810.8798953071085	810.8798953071085	810.8798953071085	810.8798953071085	810.8798953071085	810.8798953071085	810.8798953071085	810.8798953071085	810.8798953071085	810.8798953071085	810.8798953071085	810.8798953071085	810.8798953071085	810.8798953071085	810.8798953071085	810.8798953071085
810.8794939575307	810.8794939575307	810.8794939575307	810.8794939575307	810.8794939575307	810.8794939575307	810.8794939575307	810.8794939575307	810.8794939575307	810.8794939575307	810.8794939575307	810.8794939575307	810.8794939575307	810.8794939575307	810.8794939575307	810.8794939575307	810.8794939575307	810.8794939575307	810.8794939575307	810.8794939575307	810.8794939575307	810.8794939575307	810.8794939575307	810.8794939575307	810.8794939575307	810.8794939575307	810.8794939575307	810.8794939575307	810.8794939575307	810.8794939575307
810.8794939575307	810.8794939575307	810.8794939575307	810.8794939575307	810.8794939575307	810.8794939575307	810.8794939575307	810.8794939575307	810.8794939575307	810.8794939575307	810.8794939575307	810.8794939575307	810.8794939575307	810.8794939575307	810.8794939575307	810.8794939575307	810.8794939575307	810.8794939575307	810.8794939575307	810.8794939575307	810.8794939575307	810.8794939575307	810.8794939575307	810.8794939575307	810.8794939575307	810.8794939575307	810.8794939575307	810.8794939575307	810.8794939575307	810.8794939575307
810.8794939575307	810.8794939575307	810.8794939575307	810.8794939575307	810.8794939575307	810.8794939575307	810.8794939575307	810.8794939575307	810.8794939575307	810.8794939575307	810.8794939575307	810.8794939575307	810.8794939575307	810.8794939575307	810.8794939575307	810.8794939575307	810.8794939575307	810.8794939575307	810.8794939575307	810.8794939575307	810.8794939575307	810.8794939575307	810.8794939575307	810.8794939575307	810.8794939575307	810.8794939575307	810.8794939575307	810.8794939575307	810.8794939575307	810.8794939575307
810.8794939575307	810.8794939575307	810.8794939575307	810.8794939575307	810.8794939575307	810.8794939575307	810.8794939575307	810.8794939575307	810.8794939575307	810.8794939575307	810.8794939575307	810.8794939575307	810.8794939575307	810.8794939575307	810.8794939575307	810.8794939575307	810.8794939575307	810.8794939575307	810.8794939575307	810.8794939575307	810.8794939575307	810.8794939575307	810.8794939575307	810.8794939575307	810.8794939575307	810.8794939575307	810.8794939575307	810.8794939575307	810.8794939575307	810.8794939575307
810.879184871149	810.879184871149	810.879184871149	810.879184871149	810.879184871149	810.879184871149	810.879184871149	810.879184871149	810.879184871149	810.879184871149	810.879184871149	810.879184871149	810.879184871149	810.879184871149	810.879184871149	810.879184871149	810.879184871149	810.879184871149	810.879184871149	810.879184871149	810.879184871149	810.879184871149	810.879184871149	810.879184871149	810.879184871149	810.879184871149	810.879184871149	810.879184871149	810.879184871149	810.879184871149
810.879184871149	810.879184871149	810.879184871149	810.879184871149	810.879184871149	810.879184871149	810.879184871149	810.879184871149	810.879184871149	810.879184871149	810.879184871149	810.879184871149	810.879184871149	810.879184871149	810.879184871149	810.879184871149	810.879184871149	810.879184871149	810.879184871149	810.879184871149	810.879184871149	810.879184871149	810.879184871149	810.879184871149	810.879184871149	810.879184871149	810.879184871149	810.879184871149	810.879184871149	810.879184871149
810.879184871149	810.879184871149	810.879184871149	810.879184871149	810.879184871149	810.879184871149	810.879184871149	810.879184871149	810.879184871149	810.879184871149	810.879184871149	810.879184871149	810.879184871149	810.879184871149	810.879184871149	810.879184871149	810.879184871149	810.879184871149	810.879184871149	810.879184871149	810.879184871149	810.879184871149	810.879184871149	810.879184871149	810.879184871149	810.879184871149	810.879184871149	810.879184871149	810.879184871149	810.879184871149
810.8787021269748	810.8787021269748	810.8787021269748	810.8787021269748	810.8787021269748	810.8787021269748	810.8787021269748	810.8787021269748	810.8787021269748	810.8787021269748	810.8787021269748	810.8787021269748	810.8787021269748	810.8787021269748	810.8787021269748	810.8787021269748	810.8787021269748	810.8787021269748	810.8787021269748	810.8787021269748	810.8787021269748	810.8787021269748	810.8787021269748	810.8787021269748	810.8787021269748	810.8787021269748	810.8787021269748	810.8787021269748	810.8787021269748	810.8787021269748
810.8787021269748	810.8787021269748	810.8787021269748	810.8787021269748	810.8787021269748	810.8787021269748	810.8787021269748	810.8787021269748	810.8787021269748	810.8787021269748	810.8787021269748	810.8787021269748	810.8787021269748	810.8787021269748	810.8787021269748	810.8787021269748	810.8787021269748	810.8787021269748	810.8787021269748	810.8787021269748	810.8787021269748	810.8787021269748	810.8787021269748	810.8787021269748	810.8787021269748	810.8787021269748	810.8787021269748	810.8787021269748	810.8787021269748	810.8787021269748
810.8787021269748	810.8787021269748	810.8787021269748	810.8787021269748	810.8787021269748	810.8787021269748	810.8787021269748	810.8787021269748	810.8787021269748	810.8787021269748	810.8787021269748	810.8787021269748	810.8787021269748	810.8787021269748	810.8787021269748	810.8787021269748	810.8787021269748	810.8787021269748	810.8787021269748	810.8787021269748	810.8787021269748	810.8787021269748	810.8787021269748	810.8787021269748	810.8787021269748	810.8787021269748	810.8787021269748	810.8787021269748	810.8787021269748	810.8787021269748
810.8787021269748	810.8787021269748	810.8787021269748	810.8787021269748	810.8787021269748	810.8787021269748	810.8787021269748	810.8787021269748	810.8787021269748	810.8787021269748	810.8787021269748	810.8787021269748	810.8787021269748	810.8787021269748	810.8787021269748	810.8787021269748	810.8787021269748	810.8787021269748	810.8787021269748	810.8787021269748	810.8787021269748	810.8787021269748	810.8787021269748	810.8787021269748	810.8787021269748	810.8787021269748	810.8787021269748	810.8787021269748	810.8787021269748	810.8787021269748
810.8786039789095	810.8786039789095	810.8786039789095	810.8786039789095	810.8786039789095	810.8786039789095	810.8786039789095	810.8786039789095	810.8786039789095	810.8786039789095	810.8786039789095	810.8786039789095	810.8786039789095	810.8786039789095	810.8786039789095	810.8786039789095	810.8786039789095	810.8786039789095	810.8786039789095	810.8786039789095	810.8786039789095	810.8786039789095	810.8786039789095	810.8786039789095	810.8786039789095	810.8786039789095	810.8786039789095	810.8786039789095	810.8786039789095	810.8786039789095
810.8786039789095	810.8786039789095	810.8786039789095	810.8786039789095	810.8786039789095	810.8786039789095	810.8786039789095	810.8786039789095	810.8786039789095	810.8786039789095	810.8786039789095	810.8786039789095	810.8786039789095	810.8786039789095	810.8786039789095	810.8786039789095	810.8786039789095	810.8786039789095	810.8786039789095	810.8786039789095	810.8786039789095	810.8786039789095	810.8786039789095	810.8786039789095	810.8786039789095	810.8786039789095	810.8786039789095	810.8786039789095	810.8786039789095	810.8786039789095
810.8786039789095	810.8786039789095	810.8786039789095	810.8786039789095	810.8786039789095	810.8786039789095	810.8786039789095	810.8786039789095	810.8786039789095	810.8786039789095	810.8786039789095	810.8786039789095	810.8786039789095	810.8786039789095	810.8786039789095	810.8786039789095	810.8786039789095	810.8786039789095	810.8786039789095	810.8786039789095	810.8786039789095	810.8786039789095	810.8786039789095	810.8786039789095	810.8786039789095	810.8786039789095	810.8786039789095	810.8786039789095	810.8786039789095	810.8786039789095
810.8785828392624	810.8785828392624	810.8785828392624	810.8785828392624	810.8785828392624	810.8785828392624	810.8785828392624	810.8785828392624	810.8785828392624	810.8785828392624	810.8785828392624	810.8785828392624	810.8785828392624	810.8785828392624	810.8785828392624	810.8785828392624	810.8785828392624	810.8785828392624	810.8785828392624	810.8785828392624	810.8785828392624	810.8785828392624	810.8785828392624	810.8785828392624	810.8785828392624	810.8785828392624	810.8785828392624	810.8785828392624	810.8785828392624	810.8785828392624
810.8785828392624	810.8785828392624	810.8785828392624	810.8785828392624	810.8785828392624	810.8785828392624	810.8785828392624	810.8785828392624	810.8785828392624	810.8785828392624	810.8785828392624	810.8785828392624	810.8785828392624	810.8785828392624	810.8785828392624	810.8785828392624	810.8785828392624	810.8785828392624	810.8785828392624	810.8785828392624	810.8785828392624	810.8785828392624	810.8785828392624	810.8785828392624	810.8785828392624	810.8785828392624	810.8785828392624	810.8785828392624	810.8785828392624	810.8785828392624
810.8784418374706	810.8784418374706	810.8784418374706	810.8784418374706	810.8784418374706	810.8784418374706	810.8784418374706	810.8784418374706	810.8784418374706	810.8784418374706	810.8784418374706	810.8784418374706	810.8784418374706	810.8784418374706	810.8784418374706	810.8784418374706	810.8784418374706	810.8784418374706	810.8784418374706	810.8784418374706	810.8784418374706	810.8784418374706	810.8784418374706	810.8784418374706	810.8784418374706	810.8784418374706	810.8784418374706	810.8784418374706	810.8784418374706	810.8784418374706
810.8784418374706	810.8784418374706	810.8784418374706	810.8784418374706	810.8784418374706	810.8784418374706	810.8784418374706	810.8784418374706	810.8784418374706	810.8784418374706	810.8784418374706	810.8784418374706	810.8784418374706	810.8784418374706	810.8784418374706	810.8784418374706	810.8784418374706	810.8784418374706	810.8784418374706	810.8784418374706	810.8784418374706	810.8784418374706	810.8784418374706	810.8784418374706	810.8784418374706	810.8784418374706	810.8784418374706	810.8784418374706	810.8784418374706	810.8784418374706
810.8783974623921	810.8783974623921	810.8783974623921	810.8783974623921	810.8783974623921	810.8783974623921	810.8783974623921	810.8783974623921	810.8783974623921	810.8783974623921	810.8783974623921	810.8783974623921	810.8783974623921	810.8783974623921	810.8783974623921	810.8783974623921	810.8783974623921	810.8783974623921	810.8783974623921	810.8783974623921	810.8783974623921	810.8783974623921	810.8783974623921	810.8783974623921	810.8783974623921	810.8783974623921	810.8783974623921	810.8783974623921	810.8783974623921	810.8783974623921
810.8783974623921	810.8783974623921	810.8783974623921	810.8783974623921	810.8783974623921	810.8783974623921	810.8783974623921	810.8783974623921	810.8783974623921	810.8783974623921	810.8783974623921	810.8783974623921	810.8783974623921	810.8783974623921	810.8783974623921	810.8783974623921	810.8783974623921	810.8783974623921	810.8783974623921	810.8783974623921	810.8783974623921	810.8783974623921	810.8783974623921	810.8783974623921	810.8783974623921	810.8783974623921	810.8783974623921	810.8783974623921	810.8783974623921	810.8783974623921
810.8783886046693	810.8783886046693	810.8783886046693	810.8783886046693	810.8783886046693	810.8783886046693	810.8783886046693	810.8783886046693	810.8783886046693	810.8783886046693	810.8783886046693	810.8783886046693	810.8783886046693	810.8783886046693	810.8783886046693	810.8783886046693	810.8783886046693	810.8783886046693	810.8783886046693	810.8783886046693	810.8783886046693	810.8783886046693	810.8783886046693	810.8783886046693	810.8783886046693	810.8783886046693	810.8783886046693	810.8783886046693	810.8783886046693	810.8783886046693
810.8780922584201	810.8780922584201	810.8780922584201	810.8780922584201	810.8780922584201	810.8780922584201	810.8780922584201	810.8780922584201	810.8780922584201	810.8780922584201	810.8780922584201	810.8780922584201	810.8780922584201	810.8780922584201	810.8780922584201	810.8780922584201	810.8780922584201	810.8780922584201	810.8780922584201	810.8780922584201	810.8780922584201	810.8780922584201	810.8780922584201	810.8780922584201	810.8780922584201	810.8780922584201	810.8780922584201	810.8780922584201	810.8780922584201	810.8780922584201
810.8780922584201	810.8780922584201	810.8780922584201	810.8780922584201	810.8780922584201	810.8780922584201	810.8780922584201	810.8780922584201	810.8780922584201	810.8780922584201	810.8780922584201	810.8780922584201	810.8780922584201	810.8780922584201	810.8780922584201	810.8780922584201	810.8780922584201	810.8780922584201	810.8780922584201	810.8780922584201	810.8780922584201	810.8780922584201	810.8780922584201	810.8780922584201	810.8780922584201	810.8780922584201	810.8780922584201	810.8780922584201	810.8780922584201	810.8780922584201
810.8780805249471	810.8780805249471	810.8780805249471	810.8780805249471	810.8780805249471	810.8780805249471	810.8780805249471	810.8780805249471	810.8780805249471	810.8780805249471	810.8780805249471	810.8780805249471	810.8780805249471	810.8780805249471	810.8780805249471	810.8780805249471	810.8780805249471	810.8780805249471	810.8780805249471	810.8780805249471	810.8780805249471	810.8780805249471	810.8780805249471	810.8780805249471	810.8780805249471	810.8780805249471	810.8780805249471	810.8780805249471	810.8780805249471	810.8780805249471
810.8780108942767	810.8780108942767	810.8780108942767	810.8780108942767	810.8780108942767	810.8780108942767	810.8780108942767	810.8780108942767	810.8780108942767	810.8780108942767	810.8780108942767	810.8780108942767	810.8780108942767	810.8780108942767	810.8780108942767	810.8780108942767	810.8780108942767	810.8780108942767	810.8780108942767	810.8780108942767	810.8780108942767	810.8780108942767	810.8780108942767	810.8780108942767	810.8780108942767	810.8780108942767	810.8780108942767	810.8780108942767	810.8780108942767	810.8780108942767
810.8780108942767	810.8780108942767	810.8780108942767	810.8780108942767	810.8780108942767	810.8780108942767	810.8780108942767	810.8780108942767	810.8780108942767	810.8780108942767	810.8780108942767	810.8780108942767	810.8780108942767	810.8780108942767	810.8780108942767	810.8780108942767	810.8780108942767	810.8780108942767	810.8780108942767	810.8780108942767	810.8780108942767	810.8780108942767	810.8780108942767	810.8780108942767	810.8780108942767	810.8780108942767	810.8780108942767	810.8780108942767	810.8780108942767	810.8780108942767
810.8780108942767	810.8780108942767	810.8780108942767	810.8780108942767	810.8780108942767	810.8780108942767	810.8780108942767	810.8780108942767	810.8780108942767	810.8780108942767	810.8780108942767	810.8780108942767	810.8780108942767	810.8780108942767	810.8780108942767	810.8780108942767	810.8780108942767	810.8780108942767	810.8780108942767	810.8780108942767	810.8780108942767	810.8780108942767	810.8780108942767	810.8780108942767	810.8780108942767	810.8780108942767	810.8780108942767	810.8780108942767	810.8780108942767	810.8780108942767
810.8779881253349	810.8779881253349	810.8779881253349	810.8779881253349	810.8779881253349	810.8779881253349	810.8779881253349	810.8779881253349	810.8779881253349	810.8779881253349	810.8779881253349	810.8779881253349	810.8779881253349	810.8779881253349	810.8779881253349	810.8779881253349	810.8779881253349	810.8779881253349	810.8779881253349	810.8779881253349	810.8779881253349	810.8779881253349	810.8779881253349	810.8779881253349	810.8779881253349	810.8779881253349	810.8779881253349	810.8779881253349	810.8779881253349	810.8779881253349
810.8778976521426	810.8778976521426	810.8778976521426	810.8778976521426	810.8778976521426	810.8778976521426	810.8778976521426	810.8778976521426	810.8778976521426	810.8778976521426	810.8778976521426	810.8778976521426	810.8778976521426	810.8778976521426	810.8778976521426	810.8778976521426	810.8778976521426	810.8778976521426	810.8778976521426	810.8778976521426	810.8778976521426	810.8778976521426	810.8778976521426	810.8778976521426	810.8778976521426	810.8778976521426	810.8778976521426	810.8778976521426	810.8778976521426	810.8778976521426
810.8778976521426	810.8778976521426	810.8778976521426	810.8778976521426	810.8778976521426	810.8778976521426	810.8778976521426	810.8778976521426	810.8778976521426	810.8778976521426	810.8778976521426	810.8778976521426	810.8778976521426	810.8778976521426	810.8778976521426	810.8778976521426	810.8778976521426	810.8778976521426	810.8778976521426	810.8778976521426	810.8778976521426	810.8778976521426	810.8778976521426	810.8778976521426	810.8778976521426	810.8778976521426	810.8778976521426	810.8778976521426	810.8778976521426	810.8778976521426
810.8778461362834	810.8778461362834	810.8778461362834	810.8778461362834	810.8778461362834	810.8778461362834	810.8778461362834	810.8778461362834	810.8778461362834	810.8778461362834	810.8778461362834	810.8778461362834	810.8778461362834	810.8778461362834	810.8778461362834	810.8778461362834	810.8778461362834	810.8778461362834	810.8778461362834	810.8778461362834	810.8778461362834	810.8778461362834	810.8778461362834	810.8778461362834	810.8778461362834	810.8778461362834	810.8778461362834	810.8778461362834	810.8778461362834	810.8778461362834
810.8778275448623	810.8778275448623	810.8778275448623	810.8778275448623	810.8778275448623	810.8778275448623	810.8778275448623	810.8778275448623	810.8778275448623	810.8778275448623	810.8778275448623	810.8778275448623	810.8778275448623	810.8778275448623	810.8778275448623	810.8778275448623	810.8778275448623	810.8778275448623	810.8778275448623	810.8778275448623	810.8778275448623	810.8778275448623	810.8778275448623	810.8778275448623	810.8778275448623	810.8778275448623	810.8778275448623	810.8778275448623	810.8778275448623	810.8778275448623
810.8778275448623	810.8778275448623	810.8778275448623	810.8778275448623	810.8778275448623	810.8778275448623	810.8778275448623	810.8778275448623	810.8778275448623	810.8778275448623	810.8778275448623	810.8778275448623	810.8778275448623	810.8778275448623	810.8778275448623	810.8778275448623	810.8778275448623	810.8778275448623	810.8778275448623	810.8778275448623	810.8778275448623	810.8778275448623	810.8778275448623	810.8778275448623	810.8778275448623	810.8778275448623	810.8778275448623	810.8778275448623	810.8778275448623	810.8778275448623
810.877821399724	810.877821399724	810.877821399724	810.877821399724	810.877821399724	810.877821399724	810.877821399724	810.877821399724	810.877821399724	810.877821399724	810.877821399724	810.877821399724	810.877821399724	810.877821399724	810.877821399724	810.877821399724	810.877821399724	810.877821399724	810.877821399724	810.877821399724	810.877821399724	810.877821399724	810.877821399724	810.877821399724	810.877821399724	810.877821399724	810.877821399724	810.877821399724	810.877821399724	810.877821399724
810.8777651333188	810.8777651333188	810.8777651333188	810.8777651333188	810.8777651333188	810.8777651333188	810.8777651333188	810.8777651333188	810.8777651333188	810.8777651333188	810.8777651333188	810.8777651333188	810.8777651333188	810.8777651333188	810.8777651333188	810.8777651333188	810.8777651333188	810.8777651333188	810.8777651333188	810.8777651333188	810.8777651333188	810.8777651333188	810.8777651333188	810.8777651333188	810.8777651333188	810.8777651333188	810.8777651333188	810.8777651333188	810.8777651333188	810.8777651333188
810.8777356786652	810.8777356786652	810.8777356786652	810.8777356786652	810.8777356786652	810.8777356786652	810.8777356786652	810.8777356786652	810.8777356786652	810.8777356786652	810.8777356786652	810.8777356786652	810.8777356786652	810.8777356786652	810.8777356786652	810.8777356786652	810.8777356786652	810.8777356786652	810.8777356786652	810.8777356786652	810.8777356786652	810.8777356786652	810.8777356786652	810.8777356786652	810.8777356786652	810.8777356786652	810.8777356786652	810.8777356786652	810.8777356786652	810.8777356786652
810.8777356786652	810.8777356786652	810.8777356786652	810.8777356786652	810.8777356786652	810.8777356786652	810.8777356786652	810.8777356786652	810.8777356786652	810.8777356786652	810.8777356786652	810.8777356786652	810.8777356786652	810.8777356786652	810.8777356786652	810.8777356786652	810.8777356786652	810.8777356786652	810.8777356786652	810.8777356786652	810.8777356786652	810.8777356786652	810.8777356786652	810.8777356786652	810.8777356786652	810.8777356786652	810.8777356786652	810.8777356786652	810.8777356786652	810.8777356786652
810.8777356786652	810.8777356786652	810.8777356786652	810.8777356786652	810.8777356786652	810.8777356786652	810.8777356786652	810.8777356786652	810.8777356786652	810.8777356786652	810.8777356786652	810.8777356786652	810.8777356786652	810.8777356786652	810.8777356786652	810.8777356786652	810.8777356786652	810.8777356786652	810.8777356786652	810.8777356786652	810.8777356786652	810.8777356786652	810.8777356786652	810.8777356786652	810.8777356786652	810.8777356786652	810.8777356786652	810.8777356786652	810.8777356786652	810.8777356786652
810.8777356786652	810.8777356786652	810.8777356786652	810.8777356786652	810.8777356786652	810.8777356786652	810.8777356786652	810.8777356786652	810.8777356786652	810.8777356786652	810.8777356786652	810.8777356786652	810.8777356786652	810.8777356786652	810.8777356786652	810.8777356786652	810.8777356786652	810.8777356786652	810.8777356786652	810.8777356786652	810.8777356786652	810.8777356786652	810.8777356786652	810.8777356786652	810.8777356786652	810.8777356786652	810.8777356786652	810.8777356786652	810.8777356786652	810.8777356786652
810.8776361964287	810.8776361964287	810.8776361964287	810.8776361964287	810.8776361964287	810.8776361964287	810.8776361964287	810.8776361964287	810.8776361964287	810.8776361964287	810.8776361964287	810.8776361964287	810.8776361964287	810.8776361964287	810.8776361964287	810.8776361964287	810.8776361964287	810.8776361964287	810.8776361964287	810.8776361964287	810.8776361964287	810.8776361964287	810.8776361964287	810.8776361964287	810.8776361964287	810.8776361964287	810.8776361964287	810.8776361964287	810.8776361964287	810.8776361964287
810.8776361964287	810.8776361964287	810.8776361964287	810.8776361964287	810.8776361964287	810.8776361964287	810.8776361964287	810.8776361964287	810.8776361964287	810.8776361964287	810.8776361964287	810.8776361964287	810.8776361964287	810.8776361964287	810.8776361964287	810.8776361964287	810.8776361964287	810.8776361964287	810.8776361964287	810.8776361964287	810.8776361964287	810.8776361964287	810.8776361964287	810.8776361964287	810.8776361964287	810.8776361964287	810.8776361964287	810.8776361964287	810.8776361964287	810.8776361964287
810.8776361964287	810.8776361964287	810.8776361964287	810.8776361964287	810.8776361964287	810.8776361964287	810.8776361964287	810.8776361964287	810.8776361964287	810.8776361964287	810.8776361964287	810.8776361964287	810.8776361964287	810.8776361964287	810.8776361964287	810.8776361964287	810.8776361964287	810.8776361964287	810.8776361964287	810.8776361964287	810.8776361964287	810.8776361964287	810.8776361964287	810.8776361964287	810.8776361964287	810.8776361964287	810.8776361964287	810.8776361964287	810.8776361964287	810.8776361964287
810.8776361964287	810.8776361964287	810.8776361964287	810.8776361964287	810.8776361964287	810.8776361964287	810.8776361964287	810.8776361964287	810.8776361964287	810.8776361964287	810.8776361964287	810.8776361964287	810.8776361964287	810.8776361964287	810.8776361964287	810.8776361964287	810.8776361964287	810.8776361964287	810.8776361964287	810.8776361964287	810.8776361964287	810.8776361964287	810.8776361964287	810.8776361964287	810.8776361964287	810.8776361964287	810.8776361964287	810.8776361964287	810.8776361964287	810.8776361964287
810.8776361964287	810.8776361964287	810.8776361964287	810.8776361964287	810.8776361964287	810.8776361964287	810.8776361964287	810.8776361964287	810.8776361964287	810.8776361964287	810.8776361964287	810.8776361964287	810.8776361964287	810.8776361964287	810.8776361964287	810.8776361964287	810.8776361964287	810.8776361964287	810.8776361964287	810.8776361964287	810.8776361964287	810.8776361964287	810.8776361964287	810.8776361964287	810.8776361964287	810.8776361964287	810.8776361964287	810.8776361964287	810.8776361964287	810.8776361964287
810.8776361964287	810.8776361964287	810.8776361964287	810.8776361964287	810.8776361964287	810.8776361964287	810.8776361964287	810.8776361964287	810.8776361964287	810.8776361964287	810.8776361964287	810.8776361964287	810.8776361964287	810.8776361964287	810.8776361964287	810.8776361964287	810.8776361964287	810.8776361964287	810.8776361964287	810.8776361964287	810.8776361964287	810.8776361964287	810.8776361964287	810.8776361964287	810.8776361964287	810.8776361964287	810.8776361964287	810.8776361964287	810.8776361964287	810.8776361964287
810.8776322006385	810.8776322006385	810.8776322006385	810.8776322006385	810.8776322006385	810.8776322006385	810.8776322006385	810.8776322006385	810.8776322006385	810.8776322006385	810.8776322006385	810.8776322006385	810.8776322006385	810.8776322006385	810.8776322006385	810.8776322006385	810.8776322006385	810.8776322006385	810.8776322006385	810.8776322006385	810.8776322006385	810.8776322006385	810.8776322006385	810.8776322006385	810.8776322006385	810.8776322006385	810.8776322006385	810.8776322006385	810.8776322006385	810.8776322006385
810.877615282511	810.877615282511	810.877615282511	810.877615282511	810.877615282511	810.877615282511	810.877615282511	810.877615282511	810.877615282511	810.877615282511	810.877615282511	810.877615282511	810.877615282511	810.877615282511	810.877615282511	810.877615282511	810.877615282511	810.877615282511	810.877615282511	810.877615282511	810.877615282511	810.877615282511	810.877615282511	810.877615282511	810.877615282511	810.877615282511	810.877615282511	810.877615282511	810.877615282511	810.877615282511
810.8776084133393	810.8776084133393	810.8776084133393	810.8776084133393	810.8776084133393	810.8776084133393	810.8776084133393	810.8776084133393	810.8776084133393	810.8776084133393	810.8776084133393	810.8776084133393	810.8776084133393	810.8776084133393	810.8776084133393	810.8776084133393	810.8776084133393	810.8776084133393	810.8776084133393	810.8776084133393	810.8776084133393	810.8776084133393	810.8776084133393	810.8776084133393	810.8776084133393	810.8776084133393	810.8776084133393	810.8776084133393	810.8776084133393	810.8776084133393
810.8776019234364	810.8776019234364	810.8776019234364	810.8776019234364	810.8776019234364	810.8776019234364	810.8776019234364	810.8776019234364	810.8776019234364	810.8776019234364	810.8776019234364	810.8776019234364	810.8776019234364	810.8776019234364	810.8776019234364	810.8776019234364	810.8776019234364	810.8776019234364	810.8776019234364	810.8776019234364	810.8776019234364	810.8776019234364	810.8776019234364	810.8776019234364	810.8776019234364	810.8776019234364	810.8776019234364	810.8776019234364	810.8776019234364	810.8776019234364
810.8776019234364	810.8776019234364	810.8776019234364	810.8776019234364	810.8776019234364	810.8776019234364	810.8776019234364	810.8776019234364	810.8776019234364	810.8776019234364	810.8776019234364	810.8776019234364	810.8776019234364	810.8776019234364	810.8776019234364	810.8776019234364	810.8776019234364	810.8776019234364	810.8776019234364	810.8776019234364	810.8776019234364	810.8776019234364	810.8776019234364	810.8776019234364	810.8776019234364	810.8776019234364	810.8776019234364	810.8776019234364	810.8776019234364	810.8776019234364
810.877597804225	810.877597804225	810.877597804225	810.877597804225	810.877597804225	810.877597804225	810.877597804225	810.877597804225	810.877597804225	810.877597804225	810.877597804225	810.877597804225	810.877597804225	810.877597804225	810.877597804225	810.877597804225	810.877597804225	810.877597804225	810.877597804225	810.877597804225	810.877597804225	810.877597804225	810.877597804225	810.877597804225	810.877597804225	810.877597804225	810.877597804225	810.877597804225	810.877597804225	810.877597804225
810.877597804225	810.877597804225	810.877597804225	810.877597804225	810.877597804225	810.877597804225	810.877597804225	810.877597804225	810.877597804225	810.877597804225	810.877597804225	810.877597804225	810.877597804225	810.877597804225	810.877597804225	810.877597804225	810.877597804225	810.877597804225	810.877597804225	810.877597804225	810.877597804225	810.877597804225	810.877597804225	810.877597804225	810.877597804225	810.877597804225	810.877597804225	810.877597804225	810.877597804225	810.877597804225
810.8775788102233	810.8775788102233	810.8775788102233	810.8775788102233	810.8775788102233	810.8775788102233	810.8775788102233	810.8775788102233	810.8775788102233	810.8775788102233	810.8775788102233	810.8775788102233	810.8775788102233	810.8775788102233	810.8775788102233	810.8775788102233	810.8775788102233	810.8775788102233	810.8775788102233	810.8775788102233	810.8775788102233	810.8775788102233	810.8775788102233	810.8775788102233	810.8775788102233	810.8775788102233	810.8775788102233	810.8775788102233	810.8775788102233	810.8775788102233
810.8775713226321	810.8775713226321	810.8775713226321	810.8775713226321	810.8775713226321	810.8775713226321	810.8775713226321	810.8775713226321	810.8775713226321	810.8775713226321	810.8775713226321	810.8775713226321	810.8775713226321	810.8775713226321	810.8775713226321	810.8775713226321	810.8775713226321	810.8775713226321	810.8775713226321	810.8775713226321	810.8775713226321	810.8775713226321	810.8775713226321	810.8775713226321	810.8775713226321	810.8775713226321	810.8775713226321	810.8775713226321	810.8775713226321	810.8775713226321
810.8775544279404	810.8775544279404	810.8775544279404	810.8775544279404	810.8775544279404	810.8775544279404	810.8775544279404	810.8775544279404	810.8775544279404	810.8775544279404	810.8775544279404	810.8775544279404	810.8775544279404	810.8775544279404	810.8775544279404	810.8775544279404	810.8775544279404	810.8775544279404	810.8775544279404	810.8775544279404	810.8775544279404	810.8775544279404	810.8775544279404	810.8775544279404	810.8775544279404	810.8775544279404	810.8775544279404	810.8775544279404	810.8775544279404	810.8775544279404
810.877551813717	810.877551813717	810.877551813717	810.877551813717	810.877551813717	810.877551813717	810.877551813717	810.877551813717	810.877551813717	810.877551813717	810.877551813717	810.877551813717	810.877551813717	810.877551813717	810.877551813717	810.877551813717	810.877551813717	810.877551813717	810.877551813717	810.877551813717	810.877551813717	810.877551813717	810.877551813717	810.877551813717	810.877551813717	810.877551813717	810.877551813717	810.877551813717	810.877551813717	810.877551813717
810.877551813717	810.877551813717	810.877551813717	810.877551813717	810.877551813717	810.877551813717	810.877551813717	810.877551813717	810.877551813717	810.877551813717	810.877551813717	810.877551813717	810.877551813717	810.877551813717	810.877551813717	810.877551813717	810.877551813717	810.877551813717	810.877551813717	810.877551813717	810.877551813717	810.877551813717	810.877551813717	810.877551813717	810.877551813717	810.877551813717	810.877551813717	810.877551813717	810.877551813717	810.877551813717
810.8775468520028	810.8775468520028	810.8775468520028	810.8775468520028	810.8775468520028	810.8775468520028	810.8775468520028	810.8775468520028	810.8775468520028	810.8775468520028	810.8775468520028	810.8775468520028	810.8775468520028	810.8775468520028	810.8775468520028	810.8775468520028	810.8775468520028	810.8775468520028	810.8775468520028	810.8775468520028	810.8775468520028	810.8775468520028	810.8775468520028	810.8775468520028	810.8775468520028	810.8775468520028	810.8775468520028	810.8775468520028	810.8775468520028	810.8775468520028
810.8775468520028	810.8775468520028	810.8775468520028	810.8775468520028	810.8775468520028	810.8775468520028	810.8775468520028	810.8775468520028	810.8775468520028	810.8775468520028	810.8775468520028	810.8775468520028	810.8775468520028	810.8775468520028	810.8775468520028	810.8775468520028	810.8775468520028	810.8775468520028	810.8775468520028	810.8775468520028	810.8775468520028	810.8775468520028	810.8775468520028	810.8775468520028	810.8775468520028	810.8775468520028	810.8775468520028	810.8775468520028	810.8775468520028	810.8775468520028
810.8775468520028	810.8775468520028	810.8775468520028	810.8775468520028	810.8775468520028	810.8775468520028	810.8775468520028	810.8775468520028	810.8775468520028	810.8775468520028	810.8775468520028	810.8775468520028	810.8775468520028	810.8775468520028	810.8775468520028	810.8775468520028	810.8775468520028	810.8775468520028	810.8775468520028	810.8775468520028	810.8775468520028	810.8775468520028	810.8775468520028	810.8775468520028	810.8775468520028	810.8775468520028	810.8775468520028	810.8775468520028	810.8775468520028	810.8775468520028
810.8775468520028	810.8775468520028	810.8775468520028	810.8775468520028	810.8775468520028	810.8775468520028	810.8775468520028	810.8775468520028	810.8775468520028	810.8775468520028	810.8775468520028	810.8775468520028	810.8775468520028	810.8775468520028	810.8775468520028	810.8775468520028	810.8775468520028	810.8775468520028	810.8775468520028	810.8775468520028	810.8775468520028	810.8775468520028	810.8775468520028	810.8775468520028	810.8775468520028	810.8775468520028	810.8775468520028	810.8775468520028	810.8775468520028	810.8775468520028
810.8775438670663	810.8775438670663	810.8775438670663	810.8775438670663	810.8775438670663	810.8775438670663	810.8775438670663	810.8775438670663	810.8775438670663	810.8775438670663	810.8775438670663	810.8775438670663	810.8775438670663	810.8775438670663	810.8775438670663	810.8775438670663	810.8775438670663	810.8775438670663	810.8775438670663	810.8775438670663	810.8775438670663	810.8775438670663	810.8775438670663	810.8775438670663	810.8775438670663	810.8775438670663	810.8775438670663	810.8775438670663	810.8775438670663	810.8775438670663
810.8775438670663	810.8775438670663	810.8775438670663	810.8775438670663	810.8775438670663	810.8775438670663	810.8775438670663	810.8775438670663	810.8775438670663	810.8775438670663	810.8775438670663	810.8775438670663	810.8775438670663	810.8775438670663	810.8775438670663	810.8775438670663	810.8775438670663	810.8775438670663	810.8775438670663	810.8775438670663	810.8775438670663	810.8775438670663	810.8775438670663	810.8775438670663	810.8775438670663	810.8775438670663	810.8775438670663	810.8775438670663	810.8775438670663	810.8775438670663
810.8775366394827	810.8775366394827	810.8775366394827	810.8775366394827	810.8775366394827	810.8775366394827	810.8775366394827	810.8775366394827	810.8775366394827	810.8775366394827	810.8775366394827	810.8775366394827	810.8775366394827	810.8775366394827	810.8775366394827	810.8775366394827	810.8775366394827	810.8775366394827	810.8775366394827	810.8775366394827	810.8775366394827	810.8775366394827	810.8775366394827	810.8775366394827	810.8775366394827	810.8775366394827	810.8775366394827	810.8775366394827	810.8775366394827	810.8775366394827
810.877533589018	810.877533589018	810.877533589018	810.877533589018	810.877533589018	810.877533589018	810.877533589018	810.877533589018	810.877533589018	810.877533589018	810.877533589018	810.877533589018	810.877533589018	810.877533589018	810.877533589018	810.877533589018	810.877533589018	810.877533589018	810.877533589018	810.877533589018	810.877533589018	810.877533589018	810.877533589018	810.877533589018	810.877533589018	810.877533589018	810.877533589018	810.877533589018	810.877533589018	810.877533589018
810.8775331497174	810.8775331497174	810.8775331497174	810.8775331497174	810.8775331497174	810.8775331497174	810.8775331497174	810.8775331497174	810.8775331497174	810.8775331497174	810.8775331497174	810.8775331497174	810.8775331497174	810.8775331497174	810.8775331497174	810.8775331497174	810.8775331497174	810.8775331497174	810.8775331497174	810.8775331497174	810.8775331497174	810.8775331497174	810.8775331497174	810.8775331497174	810.8775331497174	810.8775331497174	810.8775331497174	810.8775331497174	810.8775331497174	810.8775331497174
810.8775307125708	810.8775307125708	810.8775307125708	810.8775307125708	810.8775307125708	810.8775307125708	810.8775307125708	810.8775307125708	810.8775307125708	810.8775307125708	810.8775307125708	810.8775307125708	810.8775307125708	810.8775307125708	810.8775307125708	810.8775307125708	810.8775307125708	810.8775307125708	810.8775307125708	810.8775307125708	810.8775307125708	810.8775307125708	810.8775307125708	810.8775307125708	810.8775307125708	810.8775307125708	810.8775307125708	810.8775307125708	810.8775307125708	810.8775307125708
810.8775178579295	810.8775178579295	810.8775178579295	810.8775178579295	810.8775178579295	810.8775178579295	810.8775178579295	810.8775178579295	810.8775178579295	810.8775178579295	810.8775178579295	810.8775178579295	810.8775178579295	810.8775178579295	810.8775178579295	810.8775178579295	810.8775178579295	810.8775178579295	810.8775178579295	810.8775178579295	810.8775178579295	810.8775178579295	810.8775178579295	810.8775178579295	810.8775178579295	810.8775178579295	810.8775178579295	810.8775178579295	810.8775178579295	810.8775178579295
810.8775178579295	810.8775178579295	810.8775178579295	810.8775178579295	810.8775178579295	810.8775178579295	810.8775178579295	810.8775178579295	810.8775178579295	810.8775178579295	810.8775178579295	810.8775178579295	810.8775178579295	810.8775178579295	810.8775178579295	810.8775178579295	810.8775178579295	810.8775178579295	810.8775178579295	810.8775178579295	810.8775178579295	810.8775178579295	810.8775178579295	810.8775178579295	810.8775178579295	810.8775178579295	810.8775178579295	810.8775178579295	810.8775178579295	810.8775178579295
810.8775178579295	810.8775178579295	810.8775178579295	810.8775178579295	810.8775178579295	810.8775178579295	810.8775178579295	810.8775178579295	810.8775178579295	810.8775178579295	810.8775178579295	810.8775178579295	810.8775178579295	810.8775178579295	810.8775178579295	810.8775178579295	810.8775178579295	810.8775178579295	810.8775178579295	810.8775178579295	810.8775178579295	810.8775178579295	810.8775178579295	810.8775178579295	810.8775178579295	810.8775178579295	810.8775178579295	810.8775178579295	810.8775178579295	810.8775178579295
810.8775178579295	810.8775178579295	810.8775178579295	810.8775178579295	810.8775178579295	810.8775178579295	810.8775178579295	810.8775178579295	810.8775178579295	810.8775178579295	810.8775178579295	810.8775178579295	810.8775178579295	810.8775178579295	810.8775178579295	810.8775178579295	810.8775178579295	810.8775178579295	810.8775178579295	810.8775178579295	810.8775178579295	810.8775178579295	810.8775178579295	810.8775178579295	810.8775178579295	810.8775178579295	810.8775178579295	810.8775178579295	810.8775178579295	810.8775178579295
810.8775178579295	810.8775178579295	810.8775178579295	810.8775178579295	810.8775178579295	810.8775178579295	810.8775178579295	810.8775178579295	810.8775178579295	810.8775178579295	810.8775178579295	810.8775178579295	810.8775178579295	810.8775178579295	810.8775178579295	810.8775178579295	810.8775178579295	810.8775178579295	810.8775178579295	810.8775178579295	810.8775178579295	810.8775178579295	810.8775178579295	810.8775178579295	810.8775178579295	810.8775178579295	810.8775178579295	810.8775178579295	810.8775178579295	810.8775178579295
810.8775151173282	810.8775151173282	810.8775151173282	810.8775151173282	810.8775151173282	810.8775151173282	810.8775151173282	810.8775151173282	810.8775151173282	810.8775151173282	810.8775151173282	810.8775151173282	810.8775151173282	810.8775151173282	810.8775151173282	810.8775151173282	810.8775151173282	810.8775151173282	810.8775151173282	810.8775151173282	810.8775151173282	810.8775151173282	810.8775151173282	810.8775151173282	810.8775151173282	810.8775151173282	810.8775151173282	810.8775151173282	810.8775151173282	810.8775151173282
810.8775135430373	810.8775135430373	810.8775135430373	810.8775135430373	810.8775135430373	810.8775135430373	810.8775135430373	810.8775135430373	810.8775135430373	810.8775135430373	810.8775135430373	810.8775135430373	810.8775135430373	810.8775135430373	810.8775135430373	810.8775135430373	810.8775135430373	810.8775135430373	810.8775135430373	810.8775135430373	810.8775135430373	810.8775135430373	810.8775135430373	810.8775135430373	810.8775135430373	810.8775135430373	810.8775135430373	810.8775135430373	810.8775135430373	810.8775135430373
810.8775135430373	810.8775135430373	810.8775135430373	810.8775135430373	810.8775135430373	810.8775135430373	810.8775135430373	810.8775135430373	810.8775135430373	810.8775135430373	810.8775135430373	810.8775135430373	810.8775135430373	810.8775135430373	810.8775135430373	810.8775135430373	810.8775135430373	810.8775135430373	810.8775135430373	810.8775135430373	810.8775135430373	810.8775135430373	810.8775135430373	810.8775135430373	810.8775135430373	810.8775135430373	810.8775135430373	810.8775135430373	810.8775135430373	810.8775135430373
810.8775135430373	810.8775135430373	810.8775135430373	810.8775135430373	810.8775135430373	810.8775135430373	810.8775135430373	810.8775135430373	810.8775135430373	810.8775135430373	810.8775135430373	810.8775135430373	810.8775135430373	810.8775135430373	810.8775135430373	810.8775135430373	810.8775135430373	810.8775135430373	810.8775135430373	810.8775135430373	810.8775135430373	810.8775135430373	810.8775135430373	810.8775135430373	810.8775135430373	810.8775135430373	810.8775135430373	810.8775135430373	810.8775135430373	810.8775135430373
810.8775054495427	810.8775054495427	810.8775054495427	810.8775054495427	810.8775054495427	810.8775054495427	810.8775054495427	810.8775054495427	810.8775054495427	810.8775054495427	810.8775054495427	810.8775054495427	810.8775054495427	810.8775054495427	810.8775054495427	810.8775054495427	810.8775054495427	810.8775054495427	810.8775054495427	810.8775054495427	810.8775054495427	810.8775054495427	810.8775054495427	810.8775054495427	810.8775054495427	810.8775054495427	810.8775054495427	810.8775054495427	810.8775054495427	810.8775054495427
810.8775054495427	810.8775054495427	810.8775054495427	810.8775054495427	810.8775054495427	810.8775054495427	810.8775054495427	810.8775054495427	810.8775054495427	810.8775054495427	810.8775054495427	810.8775054495427	810.8775054495427	810.8775054495427	810.8775054495427	810.8775054495427	810.8775054495427	810.8775054495427	810.8775054495427	810.8775054495427	810.8775054495427	810.8775054495427	810.8775054495427	810.8775054495427	810.8775054495427	810.8775054495427	810.8775054495427	810.8775054495427	810.8775054495427	810.8775054495427
810.8775040793837	810.8775040793837	810.8775040793837	810.8775040793837	810.8775040793837	810.8775040793837	810.8775040793837	810.8775040793837	810.8775040793837	810.8775040793837	810.8775040793837	810.8775040793837	810.8775040793837	810.8775040793837	810.8775040793837	810.8775040793837	810.8775040793837	810.8775040793837	810.8775040793837	810.8775040793837	810.8775040793837	810.8775040793837	810.8775040793837	810.8775040793837	810.8775040793837	810.8775040793837	810.8775040793837	810.8775040793837	810.8775040793837	810.8775040793837
810.8775040793837	810.8775040793837	810.8775040793837	810.8775040793837	810.8775040793837	810.8775040793837	810.8775040793837	810.8775040793837	810.8775040793837	810.8775040793837	810.8775040793837	810.8775040793837	810.8775040793837	810.8775040793837	810.8775040793837	810.8775040793837	810.8775040793837	810.8775040793837	810.8775040793837	810.8775040793837	810.8775040793837	810.8775040793837	810.8775040793837	810.8775040793837	810.8775040793837	810.8775040793837	810.8775040793837	810.8775040793837	810.8775040793837	810.8775040793837
810.8775029533509	810.8775029533509	810.8775029533509	810.8775029533509	810.8775029533509	810.8775029533509	810.8775029533509	810.8775029533509	810.8775029533509	810.8775029533509	810.8775029533509	810.8775029533509	810.8775029533509	810.8775029533509	810.8775029533509	810.8775029533509	810.8775029533509	810.8775029533509	810.8775029533509	810.8775029533509	810.8775029533509	810.8775029533509	810.8775029533509	810.8775029533509	810.8775029533509	810.8775029533509	810.8775029533509	810.8775029533509	810.8775029533509	810.8775029533509
810.8774994736191	810.8774994736191	810.8774994736191	810.8774994736191	810.8774994736191	810.8774994736191	810.8774994736191	810.8774994736191	810.8774994736191	810.8774994736191	810.8774994736191	810.8774994736191	810.8774994736191	810.8774994736191	810.8774994736191	810.8774994736191	810.8774994736191	810.8774994736191	810.8774994736191	810.8774994736191	810.8774994736191	810.8774994736191	810.8774994736191	810.8774994736191	810.8774994736191	810.8774994736191	810.8774994736191	810.8774994736191	810.8774994736191	810.8774994736191
810.8774949887822	810.8774949887822	810.8774949887822	810.8774949887822	810.8774949887822	810.8774949887822	810.8774949887822	810.8774949887822	810.8774949887822	810.8774949887822	810.8774949887822	810.8774949887822	810.8774949887822	810.8774949887822	810.8774949887822	810.8774949887822	810.8774949887822	810.8774949887822	810.8774949887822	810.8774949887822	810.8774949887822	810.8774949887822	810.8774949887822	810.8774949887822	810.8774949887822	810.8774949887822	810.8774949887822	810.8774949887822	810.8774949887822	810.8774949887822
810.8774949887822	810.8774949887822	810.8774949887822	810.8774949887822	810.8774949887822	810.8774949887822	810.8774949887822	810.8774949887822	810.8774949887822	810.8774949887822	810.8774949887822	810.8774949887822	810.8774949887822	810.8774949887822	810.8774949887822	810.8774949887822	810.8774949887822	810.8774949887822	810.8774949887822	810.8774949887822	810.8774949887822	810.8774949887822	810.8774949887822	810.8774949887822	810.8774949887822	810.8774949887822	810.8774949887822	810.8774949887822	810.8774949887822	810.8774949887822
810.8774949887822	810.8774949887822	810.8774949887822	810.8774949887822	810.8774949887822	810.8774949887822	810.8774949887822	810.8774949887822	810.8774949887822	810.8774949887822	810.8774949887822	810.8774949887822	810.8774949887822	810.8774949887822	810.8774949887822	810.8774949887822	810.8774949887822	810.8774949887822	810.8774949887822	810.8774949887822	810.8774949887822	810.8774949887822	810.8774949887822	810.8774949887822	810.8774949887822	810.8774949887822	810.8774949887822	810.8774949887822	810.8774949887822	810.8774949887822
810.8774949887822	810.8774949887822	810.8774949887822	810.8774949887822	810.8774949887822	810.8774949887822	810.8774949887822	810.8774949887822	810.8774949887822	810.8774949887822	810.8774949887822	810.8774949887822	810.8774949887822	810.8774949887822	810.8774949887822	810.8774949887822	810.8774949887822	810.8774949887822	810.8774949887822	810.8774949887822	810.8774949887822	810.8774949887822	810.8774949887822	810.8774949887822	810.8774949887822	810.8774949887822	810.8774949887822	810.8774949887822	810.8774949887822	810.8774949887822
810.8774949887822	810.8774949887822	810.8774949887822	810.8774949887822	810.8774949887822	810.8774949887822	810.8774949887822	810.8774949887822	810.8774949887822	810.8774949887822	810.8774949887822	810.8774949887822	810.8774949887822	810.8774949887822	810.8774949887822	810.8774949887822	810.8774949887822	810.8774949887822	810.8774949887822	810.8774949887822	810.8774949887822	810.8774949887822	810.8774949887822	810.8774949887822	810.8774949887822	810.8774949887822	810.8774949887822	810.8774949887822	810.8774949887822	810.8774949887822
810.8774949887822	810.8774949887822	810.8774949887822	810.8774949887822	810.8774949887822	810.8774949887822	810.8774949887822	810.8774949887822	810.8774949887822	810.8774949887822	810.8774949887822	810.8774949887822	810.8774949887822	810.8774949887822	810.8774949887822	810.8774949887822	810.8774949887822	810.8774949887822	810.8774949887822	810.8774949887822	810.8774949887822	810.8774949887822	810.8774949887822	810.8774949887822	810.8774949887822	810.8774949887822	810.8774949887822	810.8774949887822	810.8774949887822	810.8774949887822
810.8774949887822	810.8774949887822	810.8774949887822	810.8774949887822	810.8774949887822	810.8774949887822	810.8774949887822	810.8774949887822	810.8774949887822	810.8774949887822	810.8774949887822	810.8774949887822	810.8774949887822	810.8774949887822	810.8774949887822	810.8774949887822	810.8774949887822	810.8774949887822	810.8774949887822	810.8774949887822	810.8774949887822	810.8774949887822	810.8774949887822	810.8774949887822	810.8774949887822	810.8774949887822	810.8774949887822	810.8774949887822	810.8774949887822	810.8774949887822
810.8774949887822	810.8774949887822	810.8774949887822	810.8774949887822	810.8774949887822	810.8774949887822	810.8774949887822	810.8774949887822	810.8774949887822	810.8774949887822	810.8774949887822	810.8774949887822	810.8774949887822	810.8774949887822	810.8774949887822	810.8774949887822	810.8774949887822	810.8774949887822	810.8774949887822	810.8774949887822	810.8774949887822	810.8774949887822	810.8774949887822	810.8774949887822	810.8774949887822	810.8774949887822	810.8774949887822	810.8774949887822	810.8774949887822	810.8774949887822
810.8774931887814	810.8774931887814	810.8774931887814	810.8774931887814	810.8774931887814	810.8774931887814	810.8774931887814	810.8774931887814	810.8774931887814	810.8774931887814	810.8774931887814	810.8774931887814	810.8774931887814	810.8774931887814	810.8774931887814	810.8774931887814	810.8774931887814	810.8774931887814	810.8774931887814	810.8774931887814	810.8774931887814	810.8774931887814	810.8774931887814	810.8774931887814	810.8774931887814	810.8774931887814	810.8774931887814	810.8774931887814	810.8774931887814	810.8774931887814
810.8774931887814	810.8774931887814	810.8774931887814	810.8774931887814	810.8774931887814	810.8774931887814	810.8774931887814	810.8774931887814	810.8774931887814	810.8774931887814	810.8774931887814	810.8774931887814	810.8774931887814	810.8774931887814	810.8774931887814	810.8774931887814	810.8774931887814	810.8774931887814	810.8774931887814	810.8774931887814	810.8774931887814	810.8774931887814	810.8774931887814	810.8774931887814	810.8774931887814	810.8774931887814	810.8774931887814	810.8774931887814	810.8774931887814	810.8774931887814
810.8774931887814	810.8774931887814	810.8774931887814	810.8774931887814	810.8774931887814	810.8774931887814	810.8774931887814	810.8774931887814	810.8774931887814	810.8774931887814	810.8774931887814	810.8774931887814	810.8774931887814	810.8774931887814	810.8774931887814	810.8774931887814	810.8774931887814	810.8774931887814	810.8774931887814	810.8774931887814	810.8774931887814	810.8774931887814	810.8774931887814	810.8774931887814	810.8774931887814	810.8774931887814	810.8774931887814	810.8774931887814	810.8774931887814	810.8774931887814
810.8774930434272	810.8774930434272	810.8774930434272	810.8774930434272	810.8774930434272	810.8774930434272	810.8774930434272	810.8774930434272	810.8774930434272	810.8774930434272	810.8774930434272	810.8774930434272	810.8774930434272	810.8774930434272	810.8774930434272	810.8774930434272	810.8774930434272	810.8774930434272	810.8774930434272	810.8774930434272	810.8774930434272	810.8774930434272	810.8774930434272	810.8774930434272	810.8774930434272	810.8774930434272	810.8774930434272	810.8774930434272	810.8774930434272	810.8774930434272
810.8774930434272	810.8774930434272	810.8774930434272	810.8774930434272	810.8774930434272	810.8774930434272	810.8774930434272	810.8774930434272	810.8774930434272	810.8774930434272	810.8774930434272	810.8774930434272	810.8774930434272	810.8774930434272	810.8774930434272	810.8774930434272	810.8774930434272	810.8774930434272	810.8774930434272	810.8774930434272	810.8774930434272	810.8774930434272	810.8774930434272	810.8774930434272	810.8774930434272	810.8774930434272	810.8774930434272	810.8774930434272	810.8774930434272	810.8774930434272
810.8774930434272	810.8774930434272	810.8774930434272	810.8774930434272	810.8774930434272	810.8774930434272	810.8774930434272	810.8774930434272	810.8774930434272	810.8774930434272	810.8774930434272	810.8774930434272	810.8774930434272	810.8774930434272	810.8774930434272	810.8774930434272	810.8774930434272	810.8774930434272	810.8774930434272	810.8774930434272	810.8774930434272	810.8774930434272	810.8774930434272	810.8774930434272	810.8774930434272	810.8774930434272	810.8774930434272	810.8774930434272	810.8774930434272	810.8774930434272
810.8774930434272	810.8774930434272	810.8774930434272	810.8774930434272	810.8774930434272	810.8774930434272	810.8774930434272	810.8774930434272	810.8774930434272	810.8774930434272	810.8774930434272	810.8774930434272	810.8774930434272	810.8774930434272	810.8774930434272	810.8774930434272	810.8774930434272	810.8774930434272	810.8774930434272	810.8774930434272	810.8774930434272	810.8774930434272	810.8774930434272	810.8774930434272	810.8774930434272	810.8774930434272	810.8774930434272	810.8774930434272	810.8774930434272	810.8774930434272
810.8774921517844	810.8774921517844	810.8774921517844	810.8774921517844	810.8774921517844	810.8774921517844	810.8774921517844	810.8774921517844	810.8774921517844	810.8774921517844	810.8774921517844	810.8774921517844	810.8774921517844	810.8774921517844	810.8774921517844	810.8774921517844	810.8774921517844	810.8774921517844	810.8774921517844	810.8774921517844	810.8774921517844	810.8774921517844	810.8774921517844	810.8774921517844	810.8774921517844	810.8774921517844	810.8774921517844	810.8774921517844	810.8774921517844	810.8774921517844
810.8774921517844	810.8774921517844	810.8774921517844	810.8774921517844	810.8774921517844	810.8774921517844	810.8774921517844	810.8774921517844	810.8774921517844	810.8774921517844	810.8774921517844	810.8774921517844	810.8774921517844	810.8774921517844	810.8774921517844	810.8774921517844	810.8774921517844	810.8774921517844	810.8774921517844	810.8774921517844	810.8774921517844	810.8774921517844	810.8774921517844	810.8774921517844	810.8774921517844	810.8774921517844	810.8774921517844	810.8774921517844	810.8774921517844	810.8774921517844
810.8774914737187	810.8774914737187	810.8774914737187	810.8774914737187	810.8774914737187	810.8774914737187	810.8774914737187	810.8774914737187	810.8774914737187	810.8774914737187	810.8774914737187	810.8774914737187	810.8774914737187	810.8774914737187	810.8774914737187	810.8774914737187	810.8774914737187	810.8774914737187	810.8774914737187	810.8774914737187	810.8774914737187	810.8774914737187	810.8774914737187	810.8774914737187	810.8774914737187	810.8774914737187	810.8774914737187	810.8774914737187	810.8774914737187	810.8774914737187
810.8774894737513	810.8774894737513	810.8774894737513	810.8774894737513	810.8774894737513	810.8774894737513	810.8774894737513	810.8774894737513	810.8774894737513	810.8774894737513	810.8774894737513	810.8774894737513	810.8774894737513	810.8774894737513	810.8774894737513	810.8774894737513	810.8774894737513	810.8774894737513	810.8774894737513	810.8774894737513	810.8774894737513	810.8774894737513	810.8774894737513	810.8774894737513	810.8774894737513	810.8774894737513	810.8774894737513	810.8774894737513	810.8774894737513	810.8774894737513
810.8774894737513	810.8774894737513	810.8774894737513	810.8774894737513	810.8774894737513	810.8774894737513	810.8774894737513	810.8774894737513	810.8774894737513	810.8774894737513	810.8774894737513	810.8774894737513	810.8774894737513	810.8774894737513	810.8774894737513	810.8774894737513	810.8774894737513	810.8774894737513	810.8774894737513	810.8774894737513	810.8774894737513	810.8774894737513	810.8774894737513	810.8774894737513	810.8774894737513	810.8774894737513	810.8774894737513	810.8774894737513	810.8774894737513	810.8774894737513
810.8774894737513	810.8774894737513	810.8774894737513	810.8774894737513	810.8774894737513	810.8774894737513	810.8774894737513	810.8774894737513	810.8774894737513	810.8774894737513	810.8774894737513	810.8774894737513	810.8774894737513	810.8774894737513	810.8774894737513	810.8774894737513	810.8774894737513	810.8774894737513	810.8774894737513	810.8774894737513	810.8774894737513	810.8774894737513	810.8774894737513	810.8774894737513	810.8774894737513	810.8774894737513	810.8774894737513	810.8774894737513	810.8774894737513	810.8774894737513
810.8774894737513	810.8774894737513	810.8774894737513	810.8774894737513	810.8774894737513	810.8774894737513	810.8774894737513	810.8774894737513	810.8774894737513	810.8774894737513	810.8774894737513	810.8774894737513	810.8774894737513	810.8774894737513	810.8774894737513	810.8774894737513	810.8774894737513	810.8774894737513	810.8774894737513	810.8774894737513	810.8774894737513	810.8774894737513	810.8774894737513	810.8774894737513	810.8774894737513	810.8774894737513	810.8774894737513	810.8774894737513	810.8774894737513	810.8774894737513
810.8774894737513	810.8774894737513	810.8774894737513	810.8774894737513	810.8774894737513	810.8774894737513	810.8774894737513	810.8774894737513	810.8774894737513	810.8774894737513	810.8774894737513	810.8774894737513	810.8774894737513	810.8774894737513	810.8774894737513	810.8774894737513	810.8774894737513	810.8774894737513	810.8774894737513	810.8774894737513	810.8774894737513	810.8774894737513	810.8774894737513	810.8774894737513	810.8774894737513	810.8774894737513	810.8774894737513	810.8774894737513	810.8774894737513	810.8774894737513
810.8774894737513	810.8774894737513	810.8774894737513	810.8774894737513	810.8774894737513	810.8774894737513	810.8774894737513	810.8774894737513	810.8774894737513	810.8774894737513	810.8774894737513	810.8774894737513	810.8774894737513	810.8774894737513	810.8774894737513	810.8774894737513	810.8774894737513	810.8774894737513	810.8774894737513	810.8774894737513	810.8774894737513	810.8774894737513	810.8774894737513	810.8774894737513	810.8774894737513	810.8774894737513	810.8774894737513	810.8774894737513	810.8774894737513	810.8774894737513
810.8774894737513	810.8774894737513	810.8774894737513	810.8774894737513	810.8774894737513	810.8774894737513	810.8774894737513	810.8774894737513	810.8774894737513	810.8774894737513	810.8774894737513	810.8774894737513	810.8774894737513	810.8774894737513	810.8774894737513	810.8774894737513	810.8774894737513	810.8774894737513	810.8774894737513	810.8774894737513	810.8774894737513	810.8774894737513	810.8774894737513	810.8774894737513	810.8774894737513	810.8774894737513	810.8774894737513	810.8774894737513	810.8774894737513	810.8774894737513
810.8774894737513	810.8774894737513	810.8774894737513	810.8774894737513	810.8774894737513	810.8774894737513	810.8774894737513	810.8774894737513	810.8774894737513	810.8774894737513	810.8774894737513	810.8774894737513	810.8774894737513	810.8774894737513	810.8774894737513	810.8774894737513	810.8774894737513	810.8774894737513	810.8774894737513	810.8774894737513	810.8774894737513	810.8774894737513	810.8774894737513	810.8774894737513	810.8774894737513	810.8774894737513	810.8774894737513	810.8774894737513	810.8774894737513	810.8774894737513
810.8774894737513	810.8774894737513	810.8774894737513	810.8774894737513	810.8774894737513	810.8774894737513	810.8774894737513	810.8774894737513	810.8774894737513	810.8774894737513	810.8774894737513	810.8774894737513	810.8774894737513	810.8774894737513	810.8774894737513	810.8774894737513	810.8774894737513	810.8774894737513	810.8774894737513	810.8774894737513	810.8774894737513	810.8774894737513	810.8774894737513	810.8774894737513	810.8774894737513	810.8774894737513	810.8774894737513	810.8774894737513	810.8774894737513	810.8774894737513
810.8774894737513	810.8774894737513	810.8774894737513	810.8774894737513	810.8774894737513	810.8774894737513	810.8774894737513	810.8774894737513	810.8774894737513	810.8774894737513	810.8774894737513	810.8774894737513	810.8774894737513	810.8774894737513	810.8774894737513	810.8774894737513	810.8774894737513	810.8774894737513	810.8774894737513	810.8774894737513	810.8774894737513	810.8774894737513	810.8774894737513	810.8774894737513	810.8774894737513	810.8774894737513	810.8774894737513	810.8774894737513	810.8774894737513	810.8774894737513
810.877488823935	810.877488823935	810.877488823935	810.877488823935	810.877488823935	810.877488823935	810.877488823935	810.877488823935	810.877488823935	810.877488823935	810.877488823935	810.877488823935	810.877488823935	810.877488823935	810.877488823935	810.877488823935	810.877488823935	810.877488823935	810.877488823935	810.877488823935	810.877488823935	810.877488823935	810.877488823935	810.877488823935	810.877488823935	810.877488823935	810.877488823935	810.877488823935	810.877488823935	810.877488823935
810.877488823935	810.877488823935	810.877488823935	810.877488823935	810.877488823935	810.877488823935	810.877488823935	810.877488823935	810.877488823935	810.877488823935	810.877488823935	810.877488823935	810.877488823935	810.877488823935	810.877488823935	810.877488823935	810.877488823935	810.877488823935	810.877488823935	810.877488823935	810.877488823935	810.877488823935	810.877488823935	810.877488823935	810.877488823935	810.877488823935	810.877488823935	810.877488823935	810.877488823935	810.877488823935
810.8774883165153	810.8774883165153	810.8774883165153	810.8774883165153	810.8774883165153	810.8774883165153	810.8774883165153	810.8774883165153	810.8774883165153	810.8774883165153	810.8774883165153	810.8774883165153	810.8774883165153	810.8774883165153	810.8774883165153	810.8774883165153	810.8774883165153	810.8774883165153	810.8774883165153	810.8774883165153	810.8774883165153	810.8774883165153	810.8774883165153	810.8774883165153	810.8774883165153	810.8774883165153	810.8774883165153	810.8774883165153	810.8774883165153	810.8774883165153
810.8774883165153	810.8774883165153	810.8774883165153	810.8774883165153	810.8774883165153	810.8774883165153	810.8774883165153	810.8774883165153	810.8774883165153	810.8774883165153	810.8774883165153	810.8774883165153	810.8774883165153	810.8774883165153	810.8774883165153	810.8774883165153	810.8774883165153	810.8774883165153	810.8774883165153	810.8774883165153	810.8774883165153	810.8774883165153	810.8774883165153	810.8774883165153	810.8774883165153	810.8774883165153	810.8774883165153	810.8774883165153	810.8774883165153	810.8774883165153
810.8774883165153	810.8774883165153	810.8774883165153	810.8774883165153	810.8774883165153	810.8774883165153	810.8774883165153	810.8774883165153	810.8774883165153	810.8774883165153	810.8774883165153	810.8774883165153	810.8774883165153	810.8774883165153	810.8774883165153	810.8774883165153	810.8774883165153	810.8774883165153	810.8774883165153	810.8774883165153	810.8774883165153	810.8774883165153	810.8774883165153	810.8774883165153	810.8774883165153	810.8774883165153	810.8774883165153	810.8774883165153	810.8774883165153	810.8774883165153
810.8774883165153	810.8774883165153	810.8774883165153	810.8774883165153	810.8774883165153	810.8774883165153	810.8774883165153	810.8774883165153	810.8774883165153	810.8774883165153	810.8774883165153	810.8774883165153	810.8774883165153	810.8774883165153	810.8774883165153	810.8774883165153	810.8774883165153	810.8774883165153	810.8774883165153	810.8774883165153	810.8774883165153	810.8774883165153	810.8774883165153	810.8774883165153	810.8774883165153	810.8774883165153	810.8774883165153	810.8774883165153	810.8774883165153	810.8774883165153
810.8774881209551	810.8774881209551	810.8774881209551	810.8774881209551	810.8774881209551	810.8774881209551	810.8774881209551	810.8774881209551	810.8774881209551	810.8774881209551	810.8774881209551	810.8774881209551	810.8774881209551	810.8774881209551	810.8774881209551	810.8774881209551	810.8774881209551	810.8774881209551	810.8774881209551	810.8774881209551	810.8774881209551	810.8774881209551	810.8774881209551	810.8774881209551	810.8774881209551	810.8774881209551	810.8774881209551	810.8774881209551	810.8774881209551	810.8774881209551
810.8774881209551	810.8774881209551	810.8774881209551	810.8774881209551	810.8774881209551	810.8774881209551	810.8774881209551	810.8774881209551	810.8774881209551	810.8774881209551	810.8774881209551	810.8774881209551	810.8774881209551	810.8774881209551	810.8774881209551	810.8774881209551	810.8774881209551	810.8774881209551	810.8774881209551	810.8774881209551	810.8774881209551	810.8774881209551	810.8774881209551	810.8774881209551	810.8774881209551	810.8774881209551	810.8774881209551	810.8774881209551	810.8774881209551	810.8774881209551
810.8774875948848	810.8774875948848	810.8774875948848	810.8774875948848	810.8774875948848	810.8774875948848	810.8774875948848	810.8774875948848	810.8774875948848	810.8774875948848	810.8774875948848	810.8774875948848	810.8774875948848	810.8774875948848	810.8774875948848	810.8774875948848	810.8774875948848	810.8774875948848	810.8774875948848	810.8774875948848	810.8774875948848	810.8774875948848	810.8774875948848	810.8774875948848	810.8774875948848	810.8774875948848	810.8774875948848	810.8774875948848	810.8774875948848	810.8774875948848
810.8774875424867	810.8774875424867	810.8774875424867	810.8774875424867	810.8774875424867	810.8774875424867	810.8774875424867	810.8774875424867	810.8774875424867	810.8774875424867	810.8774875424867	810.8774875424867	810.8774875424867	810.8774875424867	810.8774875424867	810.8774875424867	810.8774875424867	810.8774875424867	810.8774875424867	810.8774875424867	810.8774875424867	810.8774875424867	810.8774875424867	810.8774875424867	810.8774875424867	810.8774875424867	810.8774875424867	810.8774875424867	810.8774875424867	810.8774875424867
810.8774873889389	810.8774873889389	810.8774873889389	810.8774873889389	810.8774873889389	810.8774873889389	810.8774873889389	810.8774873889389	810.8774873889389	810.8774873889389	810.8774873889389	810.8774873889389	810.8774873889389	810.8774873889389	810.8774873889389	810.8774873889389	810.8774873889389	810.8774873889389	810.8774873889389	810.8774873889389	810.8774873889389	810.8774873889389	810.8774873889389	810.8774873889389	810.8774873889389	810.8774873889389	810.8774873889389	810.8774873889389	810.8774873889389	810.8774873889389
810.8774873889389	810.8774873889389	810.8774873889389	810.8774873889389	810.8774873889389	810.8774873889389	810.8774873889389	810.8774873889389	810.8774873889389	810.8774873889389	810.8774873889389	810.8774873889389	810.8774873889389	810.8774873889389	810.8774873889389	810.8774873889389	810.8774873889389	810.8774873889389	810.8774873889389	810.8774873889389	810.8774873889389	810.8774873889389	810.8774873889389	810.8774873889389	810.8774873889389	810.8774873889389	810.8774873889389	810.8774873889389	810.8774873889389	810.8774873889389
810.8774873889389	810.8774873889389	810.8774873889389	810.8774873889389	810.8774873889389	810.8774873889389	810.8774873889389	810.8774873889389	810.8774873889389	810.8774873889389	810.8774873889389	810.8774873889389	810.8774873889389	810.8774873889389	810.8774873889389	810.8774873889389	810.8774873889389	810.8774873889389	810.8774873889389	810.8774873889389	810.8774873889389	810.8774873889389	810.8774873889389	810.8774873889389	810.8774873889389	810.8774873889389	810.8774873889389	810.8774873889389	810.8774873889389	810.8774873889389
810.8774872544058	810.8774872544058	810.8774872544058	810.8774872544058	810.8774872544058	810.8774872544058	810.8774872544058	810.8774872544058	810.8774872544058	810.8774872544058	810.8774872544058	810.8774872544058	810.8774872544058	810.8774872544058	810.8774872544058	810.8774872544058	810.8774872544058	810.8774872544058	810.8774872544058	810.8774872544058	810.8774872544058	810.8774872544058	810.8774872544058	810.8774872544058	810.8774872544058	810.8774872544058	810.8774872544058	810.8774872544058	810.8774872544058	810.8774872544058
810.8774872544058	810.8774872544058	810.8774872544058	810.8774872544058	810.8774872544058	810.8774872544058	810.8774872544058	810.8774872544058	810.8774872544058	810.8774872544058	810.8774872544058	810.8774872544058	810.8774872544058	810.8774872544058	810.8774872544058	810.8774872544058	810.8774872544058	810.8774872544058	810.8774872544058	810.8774872544058	810.8774872544058	810.8774872544058	810.8774872544058	810.8774872544058	810.8774872544058	810.8774872544058	810.8774872544058	810.8774872544058	810.8774872544058	810.8774872544058
810.8774870489651	810.8774870489651	810.8774870489651	810.8774870489651	810.8774870489651	810.8774870489651	810.8774870489651	810.8774870489651	810.8774870489651	810.8774870489651	810.8774870489651	810.8774870489651	810.8774870489651	810.8774870489651	810.8774870489651	810.8774870489651	810.8774870489651	810.8774870489651	810.8774870489651	810.8774870489651	810.8774870489651	810.8774870489651	810.8774870489651	810.8774870489651	810.8774870489651	810.8774870489651	810.8774870489651	810.8774870489651	810.8774870489651	810.8774870489651
810.8774869339419	810.8774869339419	810.8774869339419	810.8774869339419	810.8774869339419	810.8774869339419	810.8774869339419	810.8774869339419	810.8774869339419	810.8774869339419	810.8774869339419	810.8774869339419	810.8774869339419	810.8774869339419	810.8774869339419	810.8774869339419	810.8774869339419	810.8774869339419	810.8774869339419	810.8774869339419	810.8774869339419	810.8774869339419	810.8774869339419	810.8774869339419	810.8774869339419	810.8774869339419	810.8774869339419	810.8774869339419	810.8774869339419	810.8774869339419
810.8774869339419	810.8774869339419	810.8774869339419	810.8774869339419	810.8774869339419	810.8774869339419	810.8774869339419	810.8774869339419	810.8774869339419	810.8774869339419	810.8774869339419	810.8774869339419	810.8774869339419	810.8774869339419	810.8774869339419	810.8774869339419	810.8774869339419	810.8774869339419	810.8774869339419	810.8774869339419	810.8774869339419	810.8774869339419	810.8774869339419	810.8774869339419	810.8774869339419	810.8774869339419	810.8774869339419	810.8774869339419	810.8774869339419	810.8774869339419
810.8774867952358	810.8774867952358	810.8774867952358	810.8774867952358	810.8774867952358	810.8774867952358	810.8774867952358	810.8774867952358	810.8774867952358	810.8774867952358	810.8774867952358	810.8774867952358	810.8774867952358	810.8774867952358	810.8774867952358	810.8774867952358	810.8774867952358	810.8774867952358	810.8774867952358	810.8774867952358	810.8774867952358	810.8774867952358	810.8774867952358	810.8774867952358	810.8774867952358	810.8774867952358	810.8774867952358	810.8774867952358	810.8774867952358	810.8774867952358
810.8774867952358	810.8774867952358	810.8774867952358	810.8774867952358	810.8774867952358	810.8774867952358	810.8774867952358	810.8774867952358	810.8774867952358	810.8774867952358	810.8774867952358	810.8774867952358	810.8774867952358	810.8774867952358	810.8774867952358	810.8774867952358	810.8774867952358	810.8774867952358	810.8774867952358	810.8774867952358	810.8774867952358	810.8774867952358	810.8774867952358	810.8774867952358	810.8774867952358	810.8774867952358	810.8774867952358	810.8774867952358	810.8774867952358	810.8774867952358
810.8774867952358	810.8774867952358	810.8774867952358	810.8774867952358	810.8774867952358	810.8774867952358	810.8774867952358	810.8774867952358	810.8774867952358	810.8774867952358	810.8774867952358	810.8774867952358	810.8774867952358	810.8774867952358	810.8774867952358	810.8774867952358	810.8774867952358	810.8774867952358	810.8774867952358	810.8774867952358	810.8774867952358	810.8774867952358	810.8774867952358	810.8774867952358	810.8774867952358	810.8774867952358	810.8774867952358	810.8774867952358	810.8774867952358	810.8774867952358
810.8774866401641	810.8774866401641	810.8774866401641	810.8774866401641	810.8774866401641	810.8774866401641	810.8774866401641	810.8774866401641	810.8774866401641	810.8774866401641	810.8774866401641	810.8774866401641	810.8774866401641	810.8774866401641	810.8774866401641	810.8774866401641	810.8774866401641	810.8774866401641	810.8774866401641	810.8774866401641	810.8774866401641	810.8774866401641	810.8774866401641	810.8774866401641	810.8774866401641	810.8774866401641	810.8774866401641	810.8774866401641	810.8774866401641	810.8774866401641
810.8774866401641	810.8774866401641	810.8774866401641	810.8774866401641	810.8774866401641	810.8774866401641	810.8774866401641	810.8774866401641	810.8774866401641	810.8774866401641	810.8774866401641	810.8774866401641	810.8774866401641	810.8774866401641	810.8774866401641	810.8774866401641	810.8774866401641	810.8774866401641	810.8774866401641	810.8774866401641	810.8774866401641	810.8774866401641	810.8774866401641	810.8774866401641	810.8774866401641	810.8774866401641	810.8774866401641	810.8774866401641	810.8774866401641	810.8774866401641
810.8774866401641	810.8774866401641	810.8774866401641	810.8774866401641	810.8774866401641	810.8774866401641	810.8774866401641	810.8774866401641	810.8774866401641	810.8774866401641	810.8774866401641	810.8774866401641	810.8774866401641	810.8774866401641	810.8774866401641	810.8774866401641	810.8774866401641	810.8774866401641	810.8774866401641	810.8774866401641	810.8774866401641	810.8774866401641	810.8774866401641	810.8774866401641	810.8774866401641	810.8774866401641	810.8774866401641	810.8774866401641	810.8774866401641	810.8774866401641
810.8774866401641	810.8774866401641	810.8774866401641	810.8774866401641	810.8774866401641	810.8774866401641	810.8774866401641	810.8774866401641	810.8774866401641	810.8774866401641	810.8774866401641	810.8774866401641	810.8774866401641	810.8774866401641	810.8774866401641	810.8774866401641	810.8774866401641	810.8774866401641	810.8774866401641	810.8774866401641	810.8774866401641	810.8774866401641	810.8774866401641	810.8774866401641	810.8774866401641	810.8774866401641	810.8774866401641	810.8774866401641	810.8774866401641	810.8774866401641
810.8774866401641	810.8774866401641	810.8774866401641	810.8774866401641	810.8774866401641	810.8774866401641	810.8774866401641	810.8774866401641	810.8774866401641	810.8774866401641	810.8774866401641	810.8774866401641	810.8774866401641	810.8774866401641	810.8774866401641	810.8774866401641	810.8774866401641	810.8774866401641	810.8774866401641	810.8774866401641	810.8774866401641	810.8774866401641	810.8774866401641	810.8774866401641	810.8774866401641	810.8774866401641	810.8774866401641	810.8774866401641	810.8774866401641	810.8774866401641
810.8774865508709	810.8774865508709	810.8774865508709	810.8774865508709	810.8774865508709	810.8774865508709	810.8774865508709	810.8774865508709	810.8774865508709	810.8774865508709	810.8774865508709	810.8774865508709	810.8774865508709	810.8774865508709	810.8774865508709	810.8774865508709	810.8774865508709	810.8774865508709	810.8774865508709	810.8774865508709	810.8774865508709	810.8774865508709	810.8774865508709	810.8774865508709	810.8774865508709	810.8774865508709	810.8774865508709	810.8774865508709	810.8774865508709	810.8774865508709
810.8774865508709	810.8774865508709	810.8774865508709	810.8774865508709	810.8774865508709	810.8774865508709	810.8774865508709	810.8774865508709	810.8774865508709	810.8774865508709	810.8774865508709	810.8774865508709	810.8774865508709	810.8774865508709	810.8774865508709	810.8774865508709	810.8774865508709	810.8774865508709	810.8774865508709	810.8774865508709	810.8774865508709	810.8774865508709	810.8774865508709	810.8774865508709	810.8774865508709	810.8774865508709	810.8774865508709	810.8774865508709	810.8774865508709	810.8774865508709
810.8774865508709	810.8774865508709	810.8774865508709	810.8774865508709	810.8774865508709	810.8774865508709	810.8774865508709	810.8774865508709	810.8774865508709	810.8774865508709	810.8774865508709	810.8774865508709	810.8774865508709	810.8774865508709	810.8774865508709	810.8774865508709	810.8774865508709	810.8774865508709	810.8774865508709	810.8774865508709	810.8774865508709	810.8774865508709	810.8774865508709	810.8774865508709	810.8774865508709	810.8774865508709	810.8774865508709	810.8774865508709	810.8774865508709	810.8774865508709
810.8774865508709	810.8774865508709	810.8774865508709	810.8774865508709	810.8774865508709	810.8774865508709	810.8774865508709	810.8774865508709	810.8774865508709	810.8774865508709	810.8774865508709	810.8774865508709	810.8774865508709	810.8774865508709	810.8774865508709	810.8774865508709	810.8774865508709	810.8774865508709	810.8774865508709	810.8774865508709	810.8774865508709	810.8774865508709	810.8774865508709	810.8774865508709	810.8774865508709	810.8774865508709	810.8774865508709	810.8774865508709	810.8774865508709	810.8774865508709
810.8774865508709	810.8774865508709	810.8774865508709	810.8774865508709	810.8774865508709	810.8774865508709	810.8774865508709	810.8774865508709	810.8774865508709	810.8774865508709	810.8774865508709	810.8774865508709	810.8774865508709	810.8774865508709	810.8774865508709	810.8774865508709	810.8774865508709	810.8774865508709	810.8774865508709	810.8774865508709	810.8774865508709	810.8774865508709	810.8774865508709	810.8774865508709	810.8774865508709	810.8774865508709	810.8774865508709	810.8774865508709	810.8774865508709	810.8774865508709
810.8774865508709	810.8774865508709	810.8774865508709	810.8774865508709	810.8774865508709	810.8774865508709	810.8774865508709	810.8774865508709	810.8774865508709	810.8774865508709	810.8774865508709	810.8774865508709	810.8774865508709	810.8774865508709	810.8774865508709	810.8774865508709	810.8774865508709	810.8774865508709	810.8774865508709	810.8774865508709	810.8774865508709	810.8774865508709	810.8774865508709	810.8774865508709	810.8774865508709	810.8774865508709	810.8774865508709	810.8774865508709	810.8774865508709	810.8774865508709
810.8774865187028	810.8774865187028	810.8774865187028	810.8774865187028	810.8774865187028	810.8774865187028	810.8774865187028	810.8774865187028	810.8774865187028	810.8774865187028	810.8774865187028	810.8774865187028	810.8774865187028	810.8774865187028	810.8774865187028	810.8774865187028	810.8774865187028	810.8774865187028	810.8774865187028	810.8774865187028	810.8774865187028	810.8774865187028	810.8774865187028	810.8774865187028	810.8774865187028	810.8774865187028	810.8774865187028	810.8774865187028	810.8774865187028	810.8774865187028
810.8774865187028	810.8774865187028	810.8774865187028	810.8774865187028	810.8774865187028	810.8774865187028	810.8774865187028	810.8774865187028	810.8774865187028	810.8774865187028	810.8774865187028	810.8774865187028	810.8774865187028	810.8774865187028	810.8774865187028	810.8774865187028	810.8774865187028	810.8774865187028	810.8774865187028	810.8774865187028	810.8774865187028	810.8774865187028	810.8774865187028	810.8774865187028	810.8774865187028	810.8774865187028	810.8774865187028	810.8774865187028	810.8774865187028	810.8774865187028
810.8774865187028	810.8774865187028	810.8774865187028	810.8774865187028	810.8774865187028	810.8774865187028	810.8774865187028	810.8774865187028	810.8774865187028	810.8774865187028	810.8774865187028	810.8774865187028	810.8774865187028	810.8774865187028	810.8774865187028	810.8774865187028	810.8774865187028	810.8774865187028	810.8774865187028	810.8774865187028	810.8774865187028	810.8774865187028	810.8774865187028	810.8774865187028	810.8774865187028	810.8774865187028	810.8774865187028	810.8774865187028	810.8774865187028	810.8774865187028
810.8774865187028	810.8774865187028	810.8774865187028	810.8774865187028	810.8774865187028	810.8774865187028	810.8774865187028	810.8774865187028	810.8774865187028	810.8774865187028	810.8774865187028	810.8774865187028	810.8774865187028	810.8774865187028	810.8774865187028	810.8774865187028	810.8774865187028	810.8774865187028	810.8774865187028	810.8774865187028	810.8774865187028	810.8774865187028	810.8774865187028	810.8774865187028	810.8774865187028	810.8774865187028	810.8774865187028	810.8774865187028	810.8774865187028	810.8774865187028
810.8774864966612	810.8774864966612	810.8774864966612	810.8774864966612	810.8774864966612	810.8774864966612	810.8774864966612	810.8774864966612	810.8774864966612	810.8774864966612	810.8774864966612	810.8774864966612	810.8774864966612	810.8774864966612	810.8774864966612	810.8774864966612	810.8774864966612	810.8774864966612	810.8774864966612	810.8774864966612	810.8774864966612	810.8774864966612	810.8774864966612	810.8774864966612	810.8774864966612	810.8774864966612	810.8774864966612	810.8774864966612	810.8774864966612	810.8774864966612
810.8774864555846	810.8774864555846	810.8774864555846	810.8774864555846	810.8774864555846	810.8774864555846	810.8774864555846	810.8774864555846	810.8774864555846	810.8774864555846	810.8774864555846	810.8774864555846	810.8774864555846	810.8774864555846	810.8774864555846	810.8774864555846	810.8774864555846	810.8774864555846	810.8774864555846	810.8774864555846	810.8774864555846	810.8774864555846	810.8774864555846	810.8774864555846	810.8774864555846	810.8774864555846	810.8774864555846	810.8774864555846	810.8774864555846	810.8774864555846
810.877486403473	810.877486403473	810.877486403473	810.877486403473	810.877486403473	810.877486403473	810.877486403473	810.877486403473	810.877486403473	810.877486403473	810.877486403473	810.877486403473	810.877486403473	810.877486403473	810.877486403473	810.877486403473	810.877486403473	810.877486403473	810.877486403473	810.877486403473	810.877486403473	810.877486403473	810.877486403473	810.877486403473	810.877486403473	810.877486403473	810.877486403473	810.877486403473	810.877486403473	810.877486403473
810.8774863950409	810.8774863950409	810.8774863950409	810.8774863950409	810.8774863950409	810.8774863950409	810.8774863950409	810.8774863950409	810.8774863950409	810.8774863950409	810.8774863950409	810.8774863950409	810.8774863950409	810.8774863950409	810.8774863950409	810.8774863950409	810.8774863950409	810.8774863950409	810.8774863950409	810.8774863950409	810.8774863950409	810.8774863950409	810.8774863950409	810.8774863950409	810.8774863950409	810.8774863950409	810.8774863950409	810.8774863950409	810.8774863950409	810.8774863950409
810.8774863708543	810.8774863708543	810.8774863708543	810.8774863708543	810.8774863708543	810.8774863708543	810.8774863708543	810.8774863708543	810.8774863708543	810.8774863708543	810.8774863708543	810.8774863708543	810.8774863708543	810.8774863708543	810.8774863708543	810.8774863708543	810.8774863708543	810.8774863708543	810.8774863708543	810.8774863708543	810.8774863708543	810.8774863708543	810.8774863708543	810.8774863708543	810.8774863708543	810.8774863708543	810.8774863708543	810.8774863708543	810.8774863708543	810.8774863708543
810.8774863708543	810.8774863708543	810.8774863708543	810.8774863708543	810.8774863708543	810.8774863708543	810.8774863708543	810.8774863708543	810.8774863708543	810.8774863708543	810.8774863708543	810.8774863708543	810.8774863708543	810.8774863708543	810.8774863708543	810.8774863708543	810.8774863708543	810.8774863708543	810.8774863708543	810.8774863708543	810.8774863708543	810.8774863708543	810.8774863708543	810.8774863708543	810.8774863708543	810.8774863708543	810.8774863708543	810.8774863708543	810.8774863708543	810.8774863708543
810.8774863623665	810.8774863623665	810.8774863623665	810.8774863623665	810.8774863623665	810.8774863623665	810.8774863623665	810.8774863623665	810.8774863623665	810.8774863623665	810.8774863623665	810.8774863623665	810.8774863623665	810.8774863623665	810.8774863623665	810.8774863623665	810.8774863623665	810.8774863623665	810.8774863623665	810.8774863623665	810.8774863623665	810.8774863623665	810.8774863623665	810.8774863623665	810.8774863623665	810.8774863623665	810.8774863623665	810.8774863623665	810.8774863623665	810.8774863623665
810.8774863590518	810.8774863590518	810.8774863590518	810.8774863590518	810.8774863590518	810.8774863590518	810.8774863590518	810.8774863590518	810.8774863590518	810.8774863590518	810.8774863590518	810.8774863590518	810.8774863590518	810.8774863590518	810.8774863590518	810.8774863590518	810.8774863590518	810.8774863590518	810.8774863590518	810.8774863590518	810.8774863590518	810.8774863590518	810.8774863590518	810.8774863590518	810.8774863590518	810.8774863590518	810.8774863590518	810.8774863590518	810.8774863590518	810.8774863590518
810.877486353345	810.877486353345	810.877486353345	810.877486353345	810.877486353345	810.877486353345	810.877486353345	810.877486353345	810.877486353345	810.877486353345	810.877486353345	810.877486353345	810.877486353345	810.877486353345	810.877486353345	810.877486353345	810.877486353345	810.877486353345	810.877486353345	810.877486353345	810.877486353345	810.877486353345	810.877486353345	810.877486353345	810.877486353345	810.877486353345	810.877486353345	810.877486353345	810.877486353345	810.877486353345
810.877486353345	810.877486353345	810.877486353345	810.877486353345	810.877486353345	810.877486353345	810.877486353345	810.877486353345	810.877486353345	810.877486353345	810.877486353345	810.877486353345	810.877486353345	810.877486353345	810.877486353345	810.877486353345	810.877486353345	810.877486353345	810.877486353345	810.877486353345	810.877486353345	810.877486353345	810.877486353345	810.877486353345	810.877486353345	810.877486353345	810.877486353345	810.877486353345	810.877486353345	810.877486353345
810.877486353345	810.877486353345	810.877486353345	810.877486353345	810.877486353345	810.877486353345	810.877486353345	810.877486353345	810.877486353345	810.877486353345	810.877486353345	810.877486353345	810.877486353345	810.877486353345	810.877486353345	810.877486353345	810.877486353345	810.877486353345	810.877486353345	810.877486353345	810.877486353345	810.877486353345	810.877486353345	810.877486353345	810.877486353345	810.877486353345	810.877486353345	810.877486353345	810.877486353345	810.877486353345
810.8774863411942	810.8774863411942	810.8774863411942	810.8774863411942	810.8774863411942	810.8774863411942	810.8774863411942	810.8774863411942	810.8774863411942	810.8774863411942	810.8774863411942	810.8774863411942	810.8774863411942	810.8774863411942	810.8774863411942	810.8774863411942	810.8774863411942	810.8774863411942	810.8774863411942	810.8774863411942	810.8774863411942	810.8774863411942	810.8774863411942	810.8774863411942	810.8774863411942	810.8774863411942	810.8774863411942	810.8774863411942	810.8774863411942	810.8774863411942
810.8774863411942	810.8774863411942	810.8774863411942	810.8774863411942	810.8774863411942	810.8774863411942	810.8774863411942	810.8774863411942	810.8774863411942	810.8774863411942	810.8774863411942	810.8774863411942	810.8774863411942	810.8774863411942	810.8774863411942	810.8774863411942	810.8774863411942	810.8774863411942	810.8774863411942	810.8774863411942	810.8774863411942	810.8774863411942	810.8774863411942	810.8774863411942	810.8774863411942	810.8774863411942	810.8774863411942	810.8774863411942	810.8774863411942	810.8774863411942
810.8774863262187	810.8774863262187	810.8774863262187	810.8774863262187	810.8774863262187	810.8774863262187	810.8774863262187	810.8774863262187	810.8774863262187	810.8774863262187	810.8774863262187	810.8774863262187	810.8774863262187	810.8774863262187	810.8774863262187	810.8774863262187	810.8774863262187	810.8774863262187	810.8774863262187	810.8774863262187	810.8774863262187	810.8774863262187	810.8774863262187	810.8774863262187	810.8774863262187	810.8774863262187	810.8774863262187	810.8774863262187	810.8774863262187	810.8774863262187
810.8774863262187	810.8774863262187	810.8774863262187	810.8774863262187	810.8774863262187	810.8774863262187	810.8774863262187	810.8774863262187	810.8774863262187	810.8774863262187	810.8774863262187	810.8774863262187	810.8774863262187	810.8774863262187	810.8774863262187	810.8774863262187	810.8774863262187	810.8774863262187	810.8774863262187	810.8774863262187	810.8774863262187	810.8774863262187	810.8774863262187	810.8774863262187	810.8774863262187	810.8774863262187	810.8774863262187	810.8774863262187	810.8774863262187	810.8774863262187
810.8774863262187	810.8774863262187	810.8774863262187	810.8774863262187	810.8774863262187	810.8774863262187	810.8774863262187	810.8774863262187	810.8774863262187	810.8774863262187	810.8774863262187	810.8774863262187	810.8774863262187	810.8774863262187	810.8774863262187	810.8774863262187	810.8774863262187	810.8774863262187	810.8774863262187	810.8774863262187	810.8774863262187	810.8774863262187	810.8774863262187	810.8774863262187	810.8774863262187	810.8774863262187	810.8774863262187	810.8774863262187	810.8774863262187	810.8774863262187
810.8774863171482	810.8774863171482	810.8774863171482	810.8774863171482	810.8774863171482	810.8774863171482	810.8774863171482	810.8774863171482	810.8774863171482	810.8774863171482	810.8774863171482	810.8774863171482	810.8774863171482	810.8774863171482	810.8774863171482	810.8774863171482	810.8774863171482	810.8774863171482	810.8774863171482	810.8774863171482	810.8774863171482	810.8774863171482	810.8774863171482	810.8774863171482	810.8774863171482	810.8774863171482	810.8774863171482	810.8774863171482	810.8774863171482	810.8774863171482
810.8774863168386	810.8774863168386	810.8774863168386	810.8774863168386	810.8774863168386	810.8774863168386	810.8774863168386	810.8774863168386	810.8774863168386	810.8774863168386	810.8774863168386	810.8774863168386	810.8774863168386	810.8774863168386	810.8774863168386	810.8774863168386	810.8774863168386	810.8774863168386	810.8774863168386	810.8774863168386	810.8774863168386	810.8774863168386	810.8774863168386	810.8774863168386	810.8774863168386	810.8774863168386	810.8774863168386	810.8774863168386	810.8774863168386	810.8774863168386
810.8774863141326	810.8774863141326	810.8774863141326	810.8774863141326	810.8774863141326	810.8774863141326	810.8774863141326	810.8774863141326	810.8774863141326	810.8774863141326	810.8774863141326	810.8774863141326	810.8774863141326	810.8774863141326	810.8774863141326	810.8774863141326	810.8774863141326	810.8774863141326	810.8774863141326	810.8774863141326	810.8774863141326	810.8774863141326	810.8774863141326	810.8774863141326	810.8774863141326	810.8774863141326	810.8774863141326	810.8774863141326	810.8774863141326	810.8774863141326
810.877486306244	810.877486306244	810.877486306244	810.877486306244	810.877486306244	810.877486306244	810.877486306244	810.877486306244	810.877486306244	810.877486306244	810.877486306244	810.877486306244	810.877486306244	810.877486306244	810.877486306244	810.877486306244	810.877486306244	810.877486306244	810.877486306244	810.877486306244	810.877486306244	810.877486306244	810.877486306244	810.877486306244	810.877486306244	810.877486306244	810.877486306244	810.877486306244	810.877486306244	810.877486306244
810.877486306244	810.877486306244	810.877486306244	810.877486306244	810.877486306244	810.877486306244	810.877486306244	810.877486306244	810.877486306244	810.877486306244	810.877486306244	810.877486306244	810.877486306244	810.877486306244	810.877486306244	810.877486306244	810.877486306244	810.877486306244	810.877486306244	810.877486306244	810.877486306244	810.877486306244	810.877486306244	810.877486306244	810.877486306244	810.877486306244	810.877486306244	810.877486306244	810.877486306244	810.877486306244
810.877486306244	810.877486306244	810.877486306244	810.877486306244	810.877486306244	810.877486306244	810.877486306244	810.877486306244	810.877486306244	810.877486306244	810.877486306244	810.877486306244	810.877486306244	810.877486306244	810.877486306244	810.877486306244	810.877486306244	810.877486306244	810.877486306244	810.877486306244	810.877486306244	810.877486306244	810.877486306244	810.877486306244	810.877486306244	810.877486306244	810.877486306244	810.877486306244	810.877486306244	810.877486306244
810.877486306244	810.877486306244	810.877486306244	810.877486306244	810.877486306244	810.877486306244	810.877486306244	810.877486306244	810.877486306244	810.877486306244	810.877486306244	810.877486306244	810.877486306244	810.877486306244	810.877486306244	810.877486306244	810.877486306244	810.877486306244	810.877486306244	810.877486306244	810.877486306244	810.877486306244	810.877486306244	810.877486306244	810.877486306244	810.877486306244	810.877486306244	810.877486306244	810.877486306244	810.877486306244
810.877486306244	810.877486306244	810.877486306244	810.877486306244	810.877486306244	810.877486306244	810.877486306244	810.877486306244	810.877486306244	810.877486306244	810.877486306244	810.877486306244	810.877486306244	810.877486306244	810.877486306244	810.877486306244	810.877486306244	810.877486306244	810.877486306244	810.877486306244	810.877486306244	810.877486306244	810.877486306244	810.877486306244	810.877486306244	810.877486306244	810.877486306244	810.877486306244	810.877486306244	810.877486306244
810.877486306244	810.877486306244	810.877486306244	810.877486306244	810.877486306244	810.877486306244	810.877486306244	810.877486306244	810.877486306244	810.877486306244	810.877486306244	810.877486306244	810.877486306244	810.877486306244	810.877486306244	810.877486306244	810.877486306244	810.877486306244	810.877486306244	810.877486306244	810.877486306244	810.877486306244	810.877486306244	810.877486306244	810.877486306244	810.877486306244	810.877486306244	810.877486306244	810.877486306244	810.877486306244
810.877486306244	810.877486306244	810.877486306244	810.877486306244	810.877486306244	810.877486306244	810.877486306244	810.877486306244	810.877486306244	810.877486306244	810.877486306244	810.877486306244	810.877486306244	810.877486306244	810.877486306244	810.877486306244	810.877486306244	810.877486306244	810.877486306244	810.877486306244	810.877486306244	810.877486306244	810.877486306244	810.877486306244	810.877486306244	810.877486306244	810.877486306244	810.877486306244	810.877486306244	810.877486306244
810.8774863022718	810.8774863022718	810.8774863022718	810.8774863022718	810.8774863022718	810.8774863022718	810.8774863022718	810.8774863022718	810.8774863022718	810.8774863022718	810.8774863022718	810.8774863022718	810.8774863022718	810.8774863022718	810.8774863022718	810.8774863022718	810.8774863022718	810.8774863022718	810.8774863022718	810.8774863022718	810.8774863022718	810.8774863022718	810.8774863022718	810.8774863022718	810.8774863022718	810.8774863022718	810.8774863022718	810.8774863022718	810.8774863022718	810.8774863022718
810.8774863022718	810.8774863022718	810.8774863022718	810.8774863022718	810.8774863022718	810.8774863022718	810.8774863022718	810.8774863022718	810.8774863022718	810.8774863022718	810.8774863022718	810.8774863022718	810.8774863022718	810.8774863022718	810.8774863022718	810.8774863022718	810.8774863022718	810.8774863022718	810.8774863022718	810.8774863022718	810.8774863022718	810.8774863022718	810.8774863022718	810.8774863022718	810.8774863022718	810.8774863022718	810.8774863022718	810.8774863022718	810.8774863022718	810.8774863022718
810.8774863022718	810.8774863022718	810.8774863022718	810.8774863022718	810.8774863022718	810.8774863022718	810.8774863022718	810.8774863022718	810.8774863022718	810.8774863022718	810.8774863022718	810.8774863022718	810.8774863022718	810.8774863022718	810.8774863022718	810.8774863022718	810.8774863022718	810.8774863022718	810.8774863022718	810.8774863022718	810.8774863022718	810.8774863022718	810.8774863022718	810.8774863022718	810.8774863022718	810.8774863022718	810.8774863022718	810.8774863022718	810.8774863022718	810.8774863022718
810.8774863022718	810.8774863022718	810.8774863022718	810.8774863022718	810.8774863022718	810.8774863022718	810.8774863022718	810.8774863022718	810.8774863022718	810.8774863022718	810.8774863022718	810.8774863022718	810.8774863022718	810.8774863022718	810.8774863022718	810.8774863022718	810.8774863022718	810.8774863022718	810.8774863022718	810.8774863022718	810.8774863022718	810.8774863022718	810.8774863022718	810.8774863022718	810.8774863022718	810.8774863022718	810.8774863022718	810.8774863022718	810.8774863022718	810.8774863022718
810.8774862988887	810.8774862988887	810.8774862988887	810.8774862988887	810.8774862988887	810.8774862988887	810.8774862988887	810.8774862988887	810.8774862988887	810.8774862988887	810.8774862988887	810.8774862988887	810.8774862988887	810.8774862988887	810.8774862988887	810.8774862988887	810.8774862988887	810.8774862988887	810.8774862988887	810.8774862988887	810.8774862988887	810.8774862988887	810.8774862988887	810.8774862988887	810.8774862988887	810.8774862988887	810.8774862988887	810.8774862988887	810.8774862988887	810.8774862988887
810.8774862988887	810.8774862988887	810.8774862988887	810.8774862988887	810.8774862988887	810.8774862988887	810.8774862988887	810.8774862988887	810.8774862988887	810.8774862988887	810.8774862988887	810.8774862988887	810.8774862988887	810.8774862988887	810.8774862988887	810.8774862988887	810.8774862988887	810.8774862988887	810.8774862988887	810.8774862988887	810.8774862988887	810.8774862988887	810.8774862988887	810.8774862988887	810.8774862988887	810.8774862988887	810.8774862988887	810.8774862988887	810.8774862988887	810.8774862988887
810.8774862974764	810.8774862974764	810.8774862974764	810.8774862974764	810.8774862974764	810.8774862974764	810.8774862974764	810.8774862974764	810.8774862974764	810.8774862974764	810.8774862974764	810.8774862974764	810.8774862974764	810.8774862974764	810.8774862974764	810.8774862974764	810.8774862974764	810.8774862974764	810.8774862974764	810.8774862974764	810.8774862974764	810.8774862974764	810.8774862974764	810.8774862974764	810.8774862974764	810.8774862974764	810.8774862974764	810.8774862974764	810.8774862974764	810.8774862974764
810.8774862957983	810.8774862957983	810.8774862957983	810.8774862957983	810.8774862957983	810.8774862957983	810.8774862957983	810.8774862957983	810.8774862957983	810.8774862957983	810.8774862957983	810.8774862957983	810.8774862957983	810.8774862957983	810.8774862957983	810.8774862957983	810.8774862957983	810.8774862957983	810.8774862957983	810.8774862957983	810.8774862957983	810.8774862957983	810.8774862957983	810.8774862957983	810.8774862957983	810.8774862957983	810.8774862957983	810.8774862957983	810.8774862957983	810.8774862957983
810.8774862957983	810.8774862957983	810.8774862957983	810.8774862957983	810.8774862957983	810.8774862957983	810.8774862957983	810.8774862957983	810.8774862957983	810.8774862957983	810.8774862957983	810.8774862957983	810.8774862957983	810.8774862957983	810.8774862957983	810.8774862957983	810.8774862957983	810.8774862957983	810.8774862957983	810.8774862957983	810.8774862957983	810.8774862957983	810.8774862957983	810.8774862957983	810.8774862957983	810.8774862957983	810.8774862957983	810.8774862957983	810.8774862957983	810.8774862957983
810.8774862944275	810.8774862944275	810.8774862944275	810.8774862944275	810.8774862944275	810.8774862944275	810.8774862944275	810.8774862944275	810.8774862944275	810.8774862944275	810.8774862944275	810.8774862944275	810.8774862944275	810.8774862944275	810.8774862944275	810.8774862944275	810.8774862944275	810.8774862944275	810.8774862944275	810.8774862944275	810.8774862944275	810.8774862944275	810.8774862944275	810.8774862944275	810.8774862944275	810.8774862944275	810.8774862944275	810.8774862944275	810.8774862944275	810.8774862944275
810.8774862934374	810.8774862934374	810.8774862934374	810.8774862934374	810.8774862934374	810.8774862934374	810.8774862934374	810.8774862934374	810.8774862934374	810.8774862934374	810.8774862934374	810.8774862934374	810.8774862934374	810.8774862934374	810.8774862934374	810.8774862934374	810.8774862934374	810.8774862934374	810.8774862934374	810.8774862934374	810.8774862934374	810.8774862934374	810.8774862934374	810.8774862934374	810.8774862934374	810.8774862934374	810.8774862934374	810.8774862934374	810.8774862934374	810.8774862934374
810.8774862934374	810.8774862934374	810.8774862934374	810.8774862934374	810.8774862934374	810.8774862934374	810.8774862934374	810.8774862934374	810.8774862934374	810.8774862934374	810.8774862934374	810.8774862934374	810.8774862934374	810.8774862934374	810.8774862934374	810.8774862934374	810.8774862934374	810.8774862934374	810.8774862934374	810.8774862934374	810.8774862934374	810.8774862934374	810.8774862934374	810.8774862934374	810.8774862934374	810.8774862934374	810.8774862934374	810.8774862934374	810.8774862934374	810.8774862934374
810.8774862927421	810.8774862927421	810.8774862927421	810.8774862927421	810.8774862927421	810.8774862927421	810.8774862927421	810.8774862927421	810.8774862927421	810.8774862927421	810.8774862927421	810.8774862927421	810.8774862927421	810.8774862927421	810.8774862927421	810.8774862927421	810.8774862927421	810.8774862927421	810.8774862927421	810.8774862927421	810.8774862927421	810.8774862927421	810.8774862927421	810.8774862927421	810.8774862927421	810.8774862927421	810.8774862927421	810.8774862927421	810.8774862927421	810.8774862927421
