# Supplementary material for: An improved FOX optimization algorithm using adaptive exploration and exploitation for global optimization
Source: PLoS One. 2025 Sep 18;20(9):e0331965. doi: 10.1371/journal.pone.0331965 (PMC12445531; doi:10.1371/journal.pone.0331965)
Supplement: S2 File — This compressed file contains all the results of the conducted experiments. Each main directory within the archive includes three subdirectories: Analysis, best_fit, and convergence. The best_fit and convergence folders contain the raw experimental data obtained from 30 independent runs. The Analysis folder includes tables and figures derived from these raw results. These files can be used to reproduce and further analyze the results presented in the manuscript. (ZIP) [file pone.0331965.s002.zip › cec2017/convergence/CMAES/C17F20.csv]

trial_1	trial_2	trial_3	trial_4	trial_5	trial_6	trial_7	trial_8	trial_9	trial_10	trial_11	trial_12	trial_13	trial_14	trial_15	trial_16	trial_17	trial_18	trial_19	trial_20	trial_21	trial_22	trial_23	trial_24	trial_25	trial_26	trial_27	trial_28	trial_29	trial_30
72221.16961797565	72221.16961797565	72221.16961797565	72221.16961797565	72221.16961797565	72221.16961797565	72221.16961797565	72221.16961797565	72221.16961797565	72221.16961797565	72221.16961797565	72221.16961797565	72221.16961797565	72221.16961797565	72221.16961797565	72221.16961797565	72221.16961797565	72221.16961797565	72221.16961797565	72221.16961797565	72221.16961797565	72221.16961797565	72221.16961797565	72221.16961797565	72221.16961797565	72221.16961797565	72221.16961797565	72221.16961797565	72221.16961797565	72221.16961797565
72184.92691656516	72184.92691656516	72184.92691656516	72184.92691656516	72184.92691656516	72184.92691656516	72184.92691656516	72184.92691656516	72184.92691656516	72184.92691656516	72184.92691656516	72184.92691656516	72184.92691656516	72184.92691656516	72184.92691656516	72184.92691656516	72184.92691656516	72184.92691656516	72184.92691656516	72184.92691656516	72184.92691656516	72184.92691656516	72184.92691656516	72184.92691656516	72184.92691656516	72184.92691656516	72184.92691656516	72184.92691656516	72184.92691656516	72184.92691656516
72166.67586725763	72166.67586725763	72166.67586725763	72166.67586725763	72166.67586725763	72166.67586725763	72166.67586725763	72166.67586725763	72166.67586725763	72166.67586725763	72166.67586725763	72166.67586725763	72166.67586725763	72166.67586725763	72166.67586725763	72166.67586725763	72166.67586725763	72166.67586725763	72166.67586725763	72166.67586725763	72166.67586725763	72166.67586725763	72166.67586725763	72166.67586725763	72166.67586725763	72166.67586725763	72166.67586725763	72166.67586725763	72166.67586725763	72166.67586725763
72150.66006227084	72150.66006227084	72150.66006227084	72150.66006227084	72150.66006227084	72150.66006227084	72150.66006227084	72150.66006227084	72150.66006227084	72150.66006227084	72150.66006227084	72150.66006227084	72150.66006227084	72150.66006227084	72150.66006227084	72150.66006227084	72150.66006227084	72150.66006227084	72150.66006227084	72150.66006227084	72150.66006227084	72150.66006227084	72150.66006227084	72150.66006227084	72150.66006227084	72150.66006227084	72150.66006227084	72150.66006227084	72150.66006227084	72150.66006227084
72112.64624812924	72112.64624812924	72112.64624812924	72112.64624812924	72112.64624812924	72112.64624812924	72112.64624812924	72112.64624812924	72112.64624812924	72112.64624812924	72112.64624812924	72112.64624812924	72112.64624812924	72112.64624812924	72112.64624812924	72112.64624812924	72112.64624812924	72112.64624812924	72112.64624812924	72112.64624812924	72112.64624812924	72112.64624812924	72112.64624812924	72112.64624812924	72112.64624812924	72112.64624812924	72112.64624812924	72112.64624812924	72112.64624812924	72112.64624812924
72073.77954076353	72073.77954076353	72073.77954076353	72073.77954076353	72073.77954076353	72073.77954076353	72073.77954076353	72073.77954076353	72073.77954076353	72073.77954076353	72073.77954076353	72073.77954076353	72073.77954076353	72073.77954076353	72073.77954076353	72073.77954076353	72073.77954076353	72073.77954076353	72073.77954076353	72073.77954076353	72073.77954076353	72073.77954076353	72073.77954076353	72073.77954076353	72073.77954076353	72073.77954076353	72073.77954076353	72073.77954076353	72073.77954076353	72073.77954076353
71983.85725170294	71983.85725170294	71983.85725170294	71983.85725170294	71983.85725170294	71983.85725170294	71983.85725170294	71983.85725170294	71983.85725170294	71983.85725170294	71983.85725170294	71983.85725170294	71983.85725170294	71983.85725170294	71983.85725170294	71983.85725170294	71983.85725170294	71983.85725170294	71983.85725170294	71983.85725170294	71983.85725170294	71983.85725170294	71983.85725170294	71983.85725170294	71983.85725170294	71983.85725170294	71983.85725170294	71983.85725170294	71983.85725170294	71983.85725170294
71936.34615848293	71936.34615848293	71936.34615848293	71936.34615848293	71936.34615848293	71936.34615848293	71936.34615848293	71936.34615848293	71936.34615848293	71936.34615848293	71936.34615848293	71936.34615848293	71936.34615848293	71936.34615848293	71936.34615848293	71936.34615848293	71936.34615848293	71936.34615848293	71936.34615848293	71936.34615848293	71936.34615848293	71936.34615848293	71936.34615848293	71936.34615848293	71936.34615848293	71936.34615848293	71936.34615848293	71936.34615848293	71936.34615848293	71936.34615848293
71880.05836667785	71880.05836667785	71880.05836667785	71880.05836667785	71880.05836667785	71880.05836667785	71880.05836667785	71880.05836667785	71880.05836667785	71880.05836667785	71880.05836667785	71880.05836667785	71880.05836667785	71880.05836667785	71880.05836667785	71880.05836667785	71880.05836667785	71880.05836667785	71880.05836667785	71880.05836667785	71880.05836667785	71880.05836667785	71880.05836667785	71880.05836667785	71880.05836667785	71880.05836667785	71880.05836667785	71880.05836667785	71880.05836667785	71880.05836667785
71846.03744857981	71846.03744857981	71846.03744857981	71846.03744857981	71846.03744857981	71846.03744857981	71846.03744857981	71846.03744857981	71846.03744857981	71846.03744857981	71846.03744857981	71846.03744857981	71846.03744857981	71846.03744857981	71846.03744857981	71846.03744857981	71846.03744857981	71846.03744857981	71846.03744857981	71846.03744857981	71846.03744857981	71846.03744857981	71846.03744857981	71846.03744857981	71846.03744857981	71846.03744857981	71846.03744857981	71846.03744857981	71846.03744857981	71846.03744857981
71614.75623959594	71614.75623959594	71614.75623959594	71614.75623959594	71614.75623959594	71614.75623959594	71614.75623959594	71614.75623959594	71614.75623959594	71614.75623959594	71614.75623959594	71614.75623959594	71614.75623959594	71614.75623959594	71614.75623959594	71614.75623959594	71614.75623959594	71614.75623959594	71614.75623959594	71614.75623959594	71614.75623959594	71614.75623959594	71614.75623959594	71614.75623959594	71614.75623959594	71614.75623959594	71614.75623959594	71614.75623959594	71614.75623959594	71614.75623959594
71512.62407995295	71512.62407995295	71512.62407995295	71512.62407995295	71512.62407995295	71512.62407995295	71512.62407995295	71512.62407995295	71512.62407995295	71512.62407995295	71512.62407995295	71512.62407995295	71512.62407995295	71512.62407995295	71512.62407995295	71512.62407995295	71512.62407995295	71512.62407995295	71512.62407995295	71512.62407995295	71512.62407995295	71512.62407995295	71512.62407995295	71512.62407995295	71512.62407995295	71512.62407995295	71512.62407995295	71512.62407995295	71512.62407995295	71512.62407995295
71234.80035009031	71234.80035009031	71234.80035009031	71234.80035009031	71234.80035009031	71234.80035009031	71234.80035009031	71234.80035009031	71234.80035009031	71234.80035009031	71234.80035009031	71234.80035009031	71234.80035009031	71234.80035009031	71234.80035009031	71234.80035009031	71234.80035009031	71234.80035009031	71234.80035009031	71234.80035009031	71234.80035009031	71234.80035009031	71234.80035009031	71234.80035009031	71234.80035009031	71234.80035009031	71234.80035009031	71234.80035009031	71234.80035009031	71234.80035009031
70839.10573433376	70839.10573433376	70839.10573433376	70839.10573433376	70839.10573433376	70839.10573433376	70839.10573433376	70839.10573433376	70839.10573433376	70839.10573433376	70839.10573433376	70839.10573433376	70839.10573433376	70839.10573433376	70839.10573433376	70839.10573433376	70839.10573433376	70839.10573433376	70839.10573433376	70839.10573433376	70839.10573433376	70839.10573433376	70839.10573433376	70839.10573433376	70839.10573433376	70839.10573433376	70839.10573433376	70839.10573433376	70839.10573433376	70839.10573433376
70333.90781256226	70333.90781256226	70333.90781256226	70333.90781256226	70333.90781256226	70333.90781256226	70333.90781256226	70333.90781256226	70333.90781256226	70333.90781256226	70333.90781256226	70333.90781256226	70333.90781256226	70333.90781256226	70333.90781256226	70333.90781256226	70333.90781256226	70333.90781256226	70333.90781256226	70333.90781256226	70333.90781256226	70333.90781256226	70333.90781256226	70333.90781256226	70333.90781256226	70333.90781256226	70333.90781256226	70333.90781256226	70333.90781256226	70333.90781256226
69920.93587775163	69920.93587775163	69920.93587775163	69920.93587775163	69920.93587775163	69920.93587775163	69920.93587775163	69920.93587775163	69920.93587775163	69920.93587775163	69920.93587775163	69920.93587775163	69920.93587775163	69920.93587775163	69920.93587775163	69920.93587775163	69920.93587775163	69920.93587775163	69920.93587775163	69920.93587775163	69920.93587775163	69920.93587775163	69920.93587775163	69920.93587775163	69920.93587775163	69920.93587775163	69920.93587775163	69920.93587775163	69920.93587775163	69920.93587775163
69015.45532970969	69015.45532970969	69015.45532970969	69015.45532970969	69015.45532970969	69015.45532970969	69015.45532970969	69015.45532970969	69015.45532970969	69015.45532970969	69015.45532970969	69015.45532970969	69015.45532970969	69015.45532970969	69015.45532970969	69015.45532970969	69015.45532970969	69015.45532970969	69015.45532970969	69015.45532970969	69015.45532970969	69015.45532970969	69015.45532970969	69015.45532970969	69015.45532970969	69015.45532970969	69015.45532970969	69015.45532970969	69015.45532970969	69015.45532970969
68501.31088739971	68501.31088739971	68501.31088739971	68501.31088739971	68501.31088739971	68501.31088739971	68501.31088739971	68501.31088739971	68501.31088739971	68501.31088739971	68501.31088739971	68501.31088739971	68501.31088739971	68501.31088739971	68501.31088739971	68501.31088739971	68501.31088739971	68501.31088739971	68501.31088739971	68501.31088739971	68501.31088739971	68501.31088739971	68501.31088739971	68501.31088739971	68501.31088739971	68501.31088739971	68501.31088739971	68501.31088739971	68501.31088739971	68501.31088739971
67339.11975319847	67339.11975319847	67339.11975319847	67339.11975319847	67339.11975319847	67339.11975319847	67339.11975319847	67339.11975319847	67339.11975319847	67339.11975319847	67339.11975319847	67339.11975319847	67339.11975319847	67339.11975319847	67339.11975319847	67339.11975319847	67339.11975319847	67339.11975319847	67339.11975319847	67339.11975319847	67339.11975319847	67339.11975319847	67339.11975319847	67339.11975319847	67339.11975319847	67339.11975319847	67339.11975319847	67339.11975319847	67339.11975319847	67339.11975319847
64513.22273273083	64513.22273273083	64513.22273273083	64513.22273273083	64513.22273273083	64513.22273273083	64513.22273273083	64513.22273273083	64513.22273273083	64513.22273273083	64513.22273273083	64513.22273273083	64513.22273273083	64513.22273273083	64513.22273273083	64513.22273273083	64513.22273273083	64513.22273273083	64513.22273273083	64513.22273273083	64513.22273273083	64513.22273273083	64513.22273273083	64513.22273273083	64513.22273273083	64513.22273273083	64513.22273273083	64513.22273273083	64513.22273273083	64513.22273273083
63349.1345442002	63349.1345442002	63349.1345442002	63349.1345442002	63349.1345442002	63349.1345442002	63349.1345442002	63349.1345442002	63349.1345442002	63349.1345442002	63349.1345442002	63349.1345442002	63349.1345442002	63349.1345442002	63349.1345442002	63349.1345442002	63349.1345442002	63349.1345442002	63349.1345442002	63349.1345442002	63349.1345442002	63349.1345442002	63349.1345442002	63349.1345442002	63349.1345442002	63349.1345442002	63349.1345442002	63349.1345442002	63349.1345442002	63349.1345442002
61370.44558073866	61370.44558073866	61370.44558073866	61370.44558073866	61370.44558073866	61370.44558073866	61370.44558073866	61370.44558073866	61370.44558073866	61370.44558073866	61370.44558073866	61370.44558073866	61370.44558073866	61370.44558073866	61370.44558073866	61370.44558073866	61370.44558073866	61370.44558073866	61370.44558073866	61370.44558073866	61370.44558073866	61370.44558073866	61370.44558073866	61370.44558073866	61370.44558073866	61370.44558073866	61370.44558073866	61370.44558073866	61370.44558073866	61370.44558073866
57933.977384912134	57933.977384912134	57933.977384912134	57933.977384912134	57933.977384912134	57933.977384912134	57933.977384912134	57933.977384912134	57933.977384912134	57933.977384912134	57933.977384912134	57933.977384912134	57933.977384912134	57933.977384912134	57933.977384912134	57933.977384912134	57933.977384912134	57933.977384912134	57933.977384912134	57933.977384912134	57933.977384912134	57933.977384912134	57933.977384912134	57933.977384912134	57933.977384912134	57933.977384912134	57933.977384912134	57933.977384912134	57933.977384912134	57933.977384912134
54473.38901122391	54473.38901122391	54473.38901122391	54473.38901122391	54473.38901122391	54473.38901122391	54473.38901122391	54473.38901122391	54473.38901122391	54473.38901122391	54473.38901122391	54473.38901122391	54473.38901122391	54473.38901122391	54473.38901122391	54473.38901122391	54473.38901122391	54473.38901122391	54473.38901122391	54473.38901122391	54473.38901122391	54473.38901122391	54473.38901122391	54473.38901122391	54473.38901122391	54473.38901122391	54473.38901122391	54473.38901122391	54473.38901122391	54473.38901122391
49775.70090266119	49775.70090266119	49775.70090266119	49775.70090266119	49775.70090266119	49775.70090266119	49775.70090266119	49775.70090266119	49775.70090266119	49775.70090266119	49775.70090266119	49775.70090266119	49775.70090266119	49775.70090266119	49775.70090266119	49775.70090266119	49775.70090266119	49775.70090266119	49775.70090266119	49775.70090266119	49775.70090266119	49775.70090266119	49775.70090266119	49775.70090266119	49775.70090266119	49775.70090266119	49775.70090266119	49775.70090266119	49775.70090266119	49775.70090266119
42667.80979033345	42667.80979033345	42667.80979033345	42667.80979033345	42667.80979033345	42667.80979033345	42667.80979033345	42667.80979033345	42667.80979033345	42667.80979033345	42667.80979033345	42667.80979033345	42667.80979033345	42667.80979033345	42667.80979033345	42667.80979033345	42667.80979033345	42667.80979033345	42667.80979033345	42667.80979033345	42667.80979033345	42667.80979033345	42667.80979033345	42667.80979033345	42667.80979033345	42667.80979033345	42667.80979033345	42667.80979033345	42667.80979033345	42667.80979033345
39176.55100524755	39176.55100524755	39176.55100524755	39176.55100524755	39176.55100524755	39176.55100524755	39176.55100524755	39176.55100524755	39176.55100524755	39176.55100524755	39176.55100524755	39176.55100524755	39176.55100524755	39176.55100524755	39176.55100524755	39176.55100524755	39176.55100524755	39176.55100524755	39176.55100524755	39176.55100524755	39176.55100524755	39176.55100524755	39176.55100524755	39176.55100524755	39176.55100524755	39176.55100524755	39176.55100524755	39176.55100524755	39176.55100524755	39176.55100524755
39095.80605396133	39095.80605396133	39095.80605396133	39095.80605396133	39095.80605396133	39095.80605396133	39095.80605396133	39095.80605396133	39095.80605396133	39095.80605396133	39095.80605396133	39095.80605396133	39095.80605396133	39095.80605396133	39095.80605396133	39095.80605396133	39095.80605396133	39095.80605396133	39095.80605396133	39095.80605396133	39095.80605396133	39095.80605396133	39095.80605396133	39095.80605396133	39095.80605396133	39095.80605396133	39095.80605396133	39095.80605396133	39095.80605396133	39095.80605396133
37884.056336758294	37884.056336758294	37884.056336758294	37884.056336758294	37884.056336758294	37884.056336758294	37884.056336758294	37884.056336758294	37884.056336758294	37884.056336758294	37884.056336758294	37884.056336758294	37884.056336758294	37884.056336758294	37884.056336758294	37884.056336758294	37884.056336758294	37884.056336758294	37884.056336758294	37884.056336758294	37884.056336758294	37884.056336758294	37884.056336758294	37884.056336758294	37884.056336758294	37884.056336758294	37884.056336758294	37884.056336758294	37884.056336758294	37884.056336758294
34570.04338486769	34570.04338486769	34570.04338486769	34570.04338486769	34570.04338486769	34570.04338486769	34570.04338486769	34570.04338486769	34570.04338486769	34570.04338486769	34570.04338486769	34570.04338486769	34570.04338486769	34570.04338486769	34570.04338486769	34570.04338486769	34570.04338486769	34570.04338486769	34570.04338486769	34570.04338486769	34570.04338486769	34570.04338486769	34570.04338486769	34570.04338486769	34570.04338486769	34570.04338486769	34570.04338486769	34570.04338486769	34570.04338486769	34570.04338486769
33450.708646474755	33450.708646474755	33450.708646474755	33450.708646474755	33450.708646474755	33450.708646474755	33450.708646474755	33450.708646474755	33450.708646474755	33450.708646474755	33450.708646474755	33450.708646474755	33450.708646474755	33450.708646474755	33450.708646474755	33450.708646474755	33450.708646474755	33450.708646474755	33450.708646474755	33450.708646474755	33450.708646474755	33450.708646474755	33450.708646474755	33450.708646474755	33450.708646474755	33450.708646474755	33450.708646474755	33450.708646474755	33450.708646474755	33450.708646474755
32335.608394416286	32335.608394416286	32335.608394416286	32335.608394416286	32335.608394416286	32335.608394416286	32335.608394416286	32335.608394416286	32335.608394416286	32335.608394416286	32335.608394416286	32335.608394416286	32335.608394416286	32335.608394416286	32335.608394416286	32335.608394416286	32335.608394416286	32335.608394416286	32335.608394416286	32335.608394416286	32335.608394416286	32335.608394416286	32335.608394416286	32335.608394416286	32335.608394416286	32335.608394416286	32335.608394416286	32335.608394416286	32335.608394416286	32335.608394416286
29952.22908741848	29952.22908741848	29952.22908741848	29952.22908741848	29952.22908741848	29952.22908741848	29952.22908741848	29952.22908741848	29952.22908741848	29952.22908741848	29952.22908741848	29952.22908741848	29952.22908741848	29952.22908741848	29952.22908741848	29952.22908741848	29952.22908741848	29952.22908741848	29952.22908741848	29952.22908741848	29952.22908741848	29952.22908741848	29952.22908741848	29952.22908741848	29952.22908741848	29952.22908741848	29952.22908741848	29952.22908741848	29952.22908741848	29952.22908741848
29952.22908741848	29952.22908741848	29952.22908741848	29952.22908741848	29952.22908741848	29952.22908741848	29952.22908741848	29952.22908741848	29952.22908741848	29952.22908741848	29952.22908741848	29952.22908741848	29952.22908741848	29952.22908741848	29952.22908741848	29952.22908741848	29952.22908741848	29952.22908741848	29952.22908741848	29952.22908741848	29952.22908741848	29952.22908741848	29952.22908741848	29952.22908741848	29952.22908741848	29952.22908741848	29952.22908741848	29952.22908741848	29952.22908741848	29952.22908741848
29952.22908741848	29952.22908741848	29952.22908741848	29952.22908741848	29952.22908741848	29952.22908741848	29952.22908741848	29952.22908741848	29952.22908741848	29952.22908741848	29952.22908741848	29952.22908741848	29952.22908741848	29952.22908741848	29952.22908741848	29952.22908741848	29952.22908741848	29952.22908741848	29952.22908741848	29952.22908741848	29952.22908741848	29952.22908741848	29952.22908741848	29952.22908741848	29952.22908741848	29952.22908741848	29952.22908741848	29952.22908741848	29952.22908741848	29952.22908741848
29421.479739422	29421.479739422	29421.479739422	29421.479739422	29421.479739422	29421.479739422	29421.479739422	29421.479739422	29421.479739422	29421.479739422	29421.479739422	29421.479739422	29421.479739422	29421.479739422	29421.479739422	29421.479739422	29421.479739422	29421.479739422	29421.479739422	29421.479739422	29421.479739422	29421.479739422	29421.479739422	29421.479739422	29421.479739422	29421.479739422	29421.479739422	29421.479739422	29421.479739422	29421.479739422
26596.85532173805	26596.85532173805	26596.85532173805	26596.85532173805	26596.85532173805	26596.85532173805	26596.85532173805	26596.85532173805	26596.85532173805	26596.85532173805	26596.85532173805	26596.85532173805	26596.85532173805	26596.85532173805	26596.85532173805	26596.85532173805	26596.85532173805	26596.85532173805	26596.85532173805	26596.85532173805	26596.85532173805	26596.85532173805	26596.85532173805	26596.85532173805	26596.85532173805	26596.85532173805	26596.85532173805	26596.85532173805	26596.85532173805	26596.85532173805
26596.85532173805	26596.85532173805	26596.85532173805	26596.85532173805	26596.85532173805	26596.85532173805	26596.85532173805	26596.85532173805	26596.85532173805	26596.85532173805	26596.85532173805	26596.85532173805	26596.85532173805	26596.85532173805	26596.85532173805	26596.85532173805	26596.85532173805	26596.85532173805	26596.85532173805	26596.85532173805	26596.85532173805	26596.85532173805	26596.85532173805	26596.85532173805	26596.85532173805	26596.85532173805	26596.85532173805	26596.85532173805	26596.85532173805	26596.85532173805
24338.6455178844	24338.6455178844	24338.6455178844	24338.6455178844	24338.6455178844	24338.6455178844	24338.6455178844	24338.6455178844	24338.6455178844	24338.6455178844	24338.6455178844	24338.6455178844	24338.6455178844	24338.6455178844	24338.6455178844	24338.6455178844	24338.6455178844	24338.6455178844	24338.6455178844	24338.6455178844	24338.6455178844	24338.6455178844	24338.6455178844	24338.6455178844	24338.6455178844	24338.6455178844	24338.6455178844	24338.6455178844	24338.6455178844	24338.6455178844
24338.6455178844	24338.6455178844	24338.6455178844	24338.6455178844	24338.6455178844	24338.6455178844	24338.6455178844	24338.6455178844	24338.6455178844	24338.6455178844	24338.6455178844	24338.6455178844	24338.6455178844	24338.6455178844	24338.6455178844	24338.6455178844	24338.6455178844	24338.6455178844	24338.6455178844	24338.6455178844	24338.6455178844	24338.6455178844	24338.6455178844	24338.6455178844	24338.6455178844	24338.6455178844	24338.6455178844	24338.6455178844	24338.6455178844	24338.6455178844
22454.76447997513	22454.76447997513	22454.76447997513	22454.76447997513	22454.76447997513	22454.76447997513	22454.76447997513	22454.76447997513	22454.76447997513	22454.76447997513	22454.76447997513	22454.76447997513	22454.76447997513	22454.76447997513	22454.76447997513	22454.76447997513	22454.76447997513	22454.76447997513	22454.76447997513	22454.76447997513	22454.76447997513	22454.76447997513	22454.76447997513	22454.76447997513	22454.76447997513	22454.76447997513	22454.76447997513	22454.76447997513	22454.76447997513	22454.76447997513
22454.76447997513	22454.76447997513	22454.76447997513	22454.76447997513	22454.76447997513	22454.76447997513	22454.76447997513	22454.76447997513	22454.76447997513	22454.76447997513	22454.76447997513	22454.76447997513	22454.76447997513	22454.76447997513	22454.76447997513	22454.76447997513	22454.76447997513	22454.76447997513	22454.76447997513	22454.76447997513	22454.76447997513	22454.76447997513	22454.76447997513	22454.76447997513	22454.76447997513	22454.76447997513	22454.76447997513	22454.76447997513	22454.76447997513	22454.76447997513
18422.963936099568	18422.963936099568	18422.963936099568	18422.963936099568	18422.963936099568	18422.963936099568	18422.963936099568	18422.963936099568	18422.963936099568	18422.963936099568	18422.963936099568	18422.963936099568	18422.963936099568	18422.963936099568	18422.963936099568	18422.963936099568	18422.963936099568	18422.963936099568	18422.963936099568	18422.963936099568	18422.963936099568	18422.963936099568	18422.963936099568	18422.963936099568	18422.963936099568	18422.963936099568	18422.963936099568	18422.963936099568	18422.963936099568	18422.963936099568
17929.628461053904	17929.628461053904	17929.628461053904	17929.628461053904	17929.628461053904	17929.628461053904	17929.628461053904	17929.628461053904	17929.628461053904	17929.628461053904	17929.628461053904	17929.628461053904	17929.628461053904	17929.628461053904	17929.628461053904	17929.628461053904	17929.628461053904	17929.628461053904	17929.628461053904	17929.628461053904	17929.628461053904	17929.628461053904	17929.628461053904	17929.628461053904	17929.628461053904	17929.628461053904	17929.628461053904	17929.628461053904	17929.628461053904	17929.628461053904
17027.154110389256	17027.154110389256	17027.154110389256	17027.154110389256	17027.154110389256	17027.154110389256	17027.154110389256	17027.154110389256	17027.154110389256	17027.154110389256	17027.154110389256	17027.154110389256	17027.154110389256	17027.154110389256	17027.154110389256	17027.154110389256	17027.154110389256	17027.154110389256	17027.154110389256	17027.154110389256	17027.154110389256	17027.154110389256	17027.154110389256	17027.154110389256	17027.154110389256	17027.154110389256	17027.154110389256	17027.154110389256	17027.154110389256	17027.154110389256
16709.40897406564	16709.40897406564	16709.40897406564	16709.40897406564	16709.40897406564	16709.40897406564	16709.40897406564	16709.40897406564	16709.40897406564	16709.40897406564	16709.40897406564	16709.40897406564	16709.40897406564	16709.40897406564	16709.40897406564	16709.40897406564	16709.40897406564	16709.40897406564	16709.40897406564	16709.40897406564	16709.40897406564	16709.40897406564	16709.40897406564	16709.40897406564	16709.40897406564	16709.40897406564	16709.40897406564	16709.40897406564	16709.40897406564	16709.40897406564
14198.202306250176	14198.202306250176	14198.202306250176	14198.202306250176	14198.202306250176	14198.202306250176	14198.202306250176	14198.202306250176	14198.202306250176	14198.202306250176	14198.202306250176	14198.202306250176	14198.202306250176	14198.202306250176	14198.202306250176	14198.202306250176	14198.202306250176	14198.202306250176	14198.202306250176	14198.202306250176	14198.202306250176	14198.202306250176	14198.202306250176	14198.202306250176	14198.202306250176	14198.202306250176	14198.202306250176	14198.202306250176	14198.202306250176	14198.202306250176
11989.481092705806	11989.481092705806	11989.481092705806	11989.481092705806	11989.481092705806	11989.481092705806	11989.481092705806	11989.481092705806	11989.481092705806	11989.481092705806	11989.481092705806	11989.481092705806	11989.481092705806	11989.481092705806	11989.481092705806	11989.481092705806	11989.481092705806	11989.481092705806	11989.481092705806	11989.481092705806	11989.481092705806	11989.481092705806	11989.481092705806	11989.481092705806	11989.481092705806	11989.481092705806	11989.481092705806	11989.481092705806	11989.481092705806	11989.481092705806
11989.481092705806	11989.481092705806	11989.481092705806	11989.481092705806	11989.481092705806	11989.481092705806	11989.481092705806	11989.481092705806	11989.481092705806	11989.481092705806	11989.481092705806	11989.481092705806	11989.481092705806	11989.481092705806	11989.481092705806	11989.481092705806	11989.481092705806	11989.481092705806	11989.481092705806	11989.481092705806	11989.481092705806	11989.481092705806	11989.481092705806	11989.481092705806	11989.481092705806	11989.481092705806	11989.481092705806	11989.481092705806	11989.481092705806	11989.481092705806
11368.938049327757	11368.938049327757	11368.938049327757	11368.938049327757	11368.938049327757	11368.938049327757	11368.938049327757	11368.938049327757	11368.938049327757	11368.938049327757	11368.938049327757	11368.938049327757	11368.938049327757	11368.938049327757	11368.938049327757	11368.938049327757	11368.938049327757	11368.938049327757	11368.938049327757	11368.938049327757	11368.938049327757	11368.938049327757	11368.938049327757	11368.938049327757	11368.938049327757	11368.938049327757	11368.938049327757	11368.938049327757	11368.938049327757	11368.938049327757
11368.938049327757	11368.938049327757	11368.938049327757	11368.938049327757	11368.938049327757	11368.938049327757	11368.938049327757	11368.938049327757	11368.938049327757	11368.938049327757	11368.938049327757	11368.938049327757	11368.938049327757	11368.938049327757	11368.938049327757	11368.938049327757	11368.938049327757	11368.938049327757	11368.938049327757	11368.938049327757	11368.938049327757	11368.938049327757	11368.938049327757	11368.938049327757	11368.938049327757	11368.938049327757	11368.938049327757	11368.938049327757	11368.938049327757	11368.938049327757
11368.938049327757	11368.938049327757	11368.938049327757	11368.938049327757	11368.938049327757	11368.938049327757	11368.938049327757	11368.938049327757	11368.938049327757	11368.938049327757	11368.938049327757	11368.938049327757	11368.938049327757	11368.938049327757	11368.938049327757	11368.938049327757	11368.938049327757	11368.938049327757	11368.938049327757	11368.938049327757	11368.938049327757	11368.938049327757	11368.938049327757	11368.938049327757	11368.938049327757	11368.938049327757	11368.938049327757	11368.938049327757	11368.938049327757	11368.938049327757
11368.938049327757	11368.938049327757	11368.938049327757	11368.938049327757	11368.938049327757	11368.938049327757	11368.938049327757	11368.938049327757	11368.938049327757	11368.938049327757	11368.938049327757	11368.938049327757	11368.938049327757	11368.938049327757	11368.938049327757	11368.938049327757	11368.938049327757	11368.938049327757	11368.938049327757	11368.938049327757	11368.938049327757	11368.938049327757	11368.938049327757	11368.938049327757	11368.938049327757	11368.938049327757	11368.938049327757	11368.938049327757	11368.938049327757	11368.938049327757
11368.938049327757	11368.938049327757	11368.938049327757	11368.938049327757	11368.938049327757	11368.938049327757	11368.938049327757	11368.938049327757	11368.938049327757	11368.938049327757	11368.938049327757	11368.938049327757	11368.938049327757	11368.938049327757	11368.938049327757	11368.938049327757	11368.938049327757	11368.938049327757	11368.938049327757	11368.938049327757	11368.938049327757	11368.938049327757	11368.938049327757	11368.938049327757	11368.938049327757	11368.938049327757	11368.938049327757	11368.938049327757	11368.938049327757	11368.938049327757
11296.016367556367	11296.016367556367	11296.016367556367	11296.016367556367	11296.016367556367	11296.016367556367	11296.016367556367	11296.016367556367	11296.016367556367	11296.016367556367	11296.016367556367	11296.016367556367	11296.016367556367	11296.016367556367	11296.016367556367	11296.016367556367	11296.016367556367	11296.016367556367	11296.016367556367	11296.016367556367	11296.016367556367	11296.016367556367	11296.016367556367	11296.016367556367	11296.016367556367	11296.016367556367	11296.016367556367	11296.016367556367	11296.016367556367	11296.016367556367
11296.016367556367	11296.016367556367	11296.016367556367	11296.016367556367	11296.016367556367	11296.016367556367	11296.016367556367	11296.016367556367	11296.016367556367	11296.016367556367	11296.016367556367	11296.016367556367	11296.016367556367	11296.016367556367	11296.016367556367	11296.016367556367	11296.016367556367	11296.016367556367	11296.016367556367	11296.016367556367	11296.016367556367	11296.016367556367	11296.016367556367	11296.016367556367	11296.016367556367	11296.016367556367	11296.016367556367	11296.016367556367	11296.016367556367	11296.016367556367
11296.016367556367	11296.016367556367	11296.016367556367	11296.016367556367	11296.016367556367	11296.016367556367	11296.016367556367	11296.016367556367	11296.016367556367	11296.016367556367	11296.016367556367	11296.016367556367	11296.016367556367	11296.016367556367	11296.016367556367	11296.016367556367	11296.016367556367	11296.016367556367	11296.016367556367	11296.016367556367	11296.016367556367	11296.016367556367	11296.016367556367	11296.016367556367	11296.016367556367	11296.016367556367	11296.016367556367	11296.016367556367	11296.016367556367	11296.016367556367
11296.016367556367	11296.016367556367	11296.016367556367	11296.016367556367	11296.016367556367	11296.016367556367	11296.016367556367	11296.016367556367	11296.016367556367	11296.016367556367	11296.016367556367	11296.016367556367	11296.016367556367	11296.016367556367	11296.016367556367	11296.016367556367	11296.016367556367	11296.016367556367	11296.016367556367	11296.016367556367	11296.016367556367	11296.016367556367	11296.016367556367	11296.016367556367	11296.016367556367	11296.016367556367	11296.016367556367	11296.016367556367	11296.016367556367	11296.016367556367
11294.89341439264	11294.89341439264	11294.89341439264	11294.89341439264	11294.89341439264	11294.89341439264	11294.89341439264	11294.89341439264	11294.89341439264	11294.89341439264	11294.89341439264	11294.89341439264	11294.89341439264	11294.89341439264	11294.89341439264	11294.89341439264	11294.89341439264	11294.89341439264	11294.89341439264	11294.89341439264	11294.89341439264	11294.89341439264	11294.89341439264	11294.89341439264	11294.89341439264	11294.89341439264	11294.89341439264	11294.89341439264	11294.89341439264	11294.89341439264
11294.89341439264	11294.89341439264	11294.89341439264	11294.89341439264	11294.89341439264	11294.89341439264	11294.89341439264	11294.89341439264	11294.89341439264	11294.89341439264	11294.89341439264	11294.89341439264	11294.89341439264	11294.89341439264	11294.89341439264	11294.89341439264	11294.89341439264	11294.89341439264	11294.89341439264	11294.89341439264	11294.89341439264	11294.89341439264	11294.89341439264	11294.89341439264	11294.89341439264	11294.89341439264	11294.89341439264	11294.89341439264	11294.89341439264	11294.89341439264
8737.729860803634	8737.729860803634	8737.729860803634	8737.729860803634	8737.729860803634	8737.729860803634	8737.729860803634	8737.729860803634	8737.729860803634	8737.729860803634	8737.729860803634	8737.729860803634	8737.729860803634	8737.729860803634	8737.729860803634	8737.729860803634	8737.729860803634	8737.729860803634	8737.729860803634	8737.729860803634	8737.729860803634	8737.729860803634	8737.729860803634	8737.729860803634	8737.729860803634	8737.729860803634	8737.729860803634	8737.729860803634	8737.729860803634	8737.729860803634
8652.791960417844	8652.791960417844	8652.791960417844	8652.791960417844	8652.791960417844	8652.791960417844	8652.791960417844	8652.791960417844	8652.791960417844	8652.791960417844	8652.791960417844	8652.791960417844	8652.791960417844	8652.791960417844	8652.791960417844	8652.791960417844	8652.791960417844	8652.791960417844	8652.791960417844	8652.791960417844	8652.791960417844	8652.791960417844	8652.791960417844	8652.791960417844	8652.791960417844	8652.791960417844	8652.791960417844	8652.791960417844	8652.791960417844	8652.791960417844
8629.874569959906	8629.874569959906	8629.874569959906	8629.874569959906	8629.874569959906	8629.874569959906	8629.874569959906	8629.874569959906	8629.874569959906	8629.874569959906	8629.874569959906	8629.874569959906	8629.874569959906	8629.874569959906	8629.874569959906	8629.874569959906	8629.874569959906	8629.874569959906	8629.874569959906	8629.874569959906	8629.874569959906	8629.874569959906	8629.874569959906	8629.874569959906	8629.874569959906	8629.874569959906	8629.874569959906	8629.874569959906	8629.874569959906	8629.874569959906
8358.260752917988	8358.260752917988	8358.260752917988	8358.260752917988	8358.260752917988	8358.260752917988	8358.260752917988	8358.260752917988	8358.260752917988	8358.260752917988	8358.260752917988	8358.260752917988	8358.260752917988	8358.260752917988	8358.260752917988	8358.260752917988	8358.260752917988	8358.260752917988	8358.260752917988	8358.260752917988	8358.260752917988	8358.260752917988	8358.260752917988	8358.260752917988	8358.260752917988	8358.260752917988	8358.260752917988	8358.260752917988	8358.260752917988	8358.260752917988
7764.046951847956	7764.046951847956	7764.046951847956	7764.046951847956	7764.046951847956	7764.046951847956	7764.046951847956	7764.046951847956	7764.046951847956	7764.046951847956	7764.046951847956	7764.046951847956	7764.046951847956	7764.046951847956	7764.046951847956	7764.046951847956	7764.046951847956	7764.046951847956	7764.046951847956	7764.046951847956	7764.046951847956	7764.046951847956	7764.046951847956	7764.046951847956	7764.046951847956	7764.046951847956	7764.046951847956	7764.046951847956	7764.046951847956	7764.046951847956
7764.046951847956	7764.046951847956	7764.046951847956	7764.046951847956	7764.046951847956	7764.046951847956	7764.046951847956	7764.046951847956	7764.046951847956	7764.046951847956	7764.046951847956	7764.046951847956	7764.046951847956	7764.046951847956	7764.046951847956	7764.046951847956	7764.046951847956	7764.046951847956	7764.046951847956	7764.046951847956	7764.046951847956	7764.046951847956	7764.046951847956	7764.046951847956	7764.046951847956	7764.046951847956	7764.046951847956	7764.046951847956	7764.046951847956	7764.046951847956
7764.046951847956	7764.046951847956	7764.046951847956	7764.046951847956	7764.046951847956	7764.046951847956	7764.046951847956	7764.046951847956	7764.046951847956	7764.046951847956	7764.046951847956	7764.046951847956	7764.046951847956	7764.046951847956	7764.046951847956	7764.046951847956	7764.046951847956	7764.046951847956	7764.046951847956	7764.046951847956	7764.046951847956	7764.046951847956	7764.046951847956	7764.046951847956	7764.046951847956	7764.046951847956	7764.046951847956	7764.046951847956	7764.046951847956	7764.046951847956
7754.235808428209	7754.235808428209	7754.235808428209	7754.235808428209	7754.235808428209	7754.235808428209	7754.235808428209	7754.235808428209	7754.235808428209	7754.235808428209	7754.235808428209	7754.235808428209	7754.235808428209	7754.235808428209	7754.235808428209	7754.235808428209	7754.235808428209	7754.235808428209	7754.235808428209	7754.235808428209	7754.235808428209	7754.235808428209	7754.235808428209	7754.235808428209	7754.235808428209	7754.235808428209	7754.235808428209	7754.235808428209	7754.235808428209	7754.235808428209
7643.929583265066	7643.929583265066	7643.929583265066	7643.929583265066	7643.929583265066	7643.929583265066	7643.929583265066	7643.929583265066	7643.929583265066	7643.929583265066	7643.929583265066	7643.929583265066	7643.929583265066	7643.929583265066	7643.929583265066	7643.929583265066	7643.929583265066	7643.929583265066	7643.929583265066	7643.929583265066	7643.929583265066	7643.929583265066	7643.929583265066	7643.929583265066	7643.929583265066	7643.929583265066	7643.929583265066	7643.929583265066	7643.929583265066	7643.929583265066
6288.948401246164	6288.948401246164	6288.948401246164	6288.948401246164	6288.948401246164	6288.948401246164	6288.948401246164	6288.948401246164	6288.948401246164	6288.948401246164	6288.948401246164	6288.948401246164	6288.948401246164	6288.948401246164	6288.948401246164	6288.948401246164	6288.948401246164	6288.948401246164	6288.948401246164	6288.948401246164	6288.948401246164	6288.948401246164	6288.948401246164	6288.948401246164	6288.948401246164	6288.948401246164	6288.948401246164	6288.948401246164	6288.948401246164	6288.948401246164
6288.948401246164	6288.948401246164	6288.948401246164	6288.948401246164	6288.948401246164	6288.948401246164	6288.948401246164	6288.948401246164	6288.948401246164	6288.948401246164	6288.948401246164	6288.948401246164	6288.948401246164	6288.948401246164	6288.948401246164	6288.948401246164	6288.948401246164	6288.948401246164	6288.948401246164	6288.948401246164	6288.948401246164	6288.948401246164	6288.948401246164	6288.948401246164	6288.948401246164	6288.948401246164	6288.948401246164	6288.948401246164	6288.948401246164	6288.948401246164
6288.948401246164	6288.948401246164	6288.948401246164	6288.948401246164	6288.948401246164	6288.948401246164	6288.948401246164	6288.948401246164	6288.948401246164	6288.948401246164	6288.948401246164	6288.948401246164	6288.948401246164	6288.948401246164	6288.948401246164	6288.948401246164	6288.948401246164	6288.948401246164	6288.948401246164	6288.948401246164	6288.948401246164	6288.948401246164	6288.948401246164	6288.948401246164	6288.948401246164	6288.948401246164	6288.948401246164	6288.948401246164	6288.948401246164	6288.948401246164
6288.948401246164	6288.948401246164	6288.948401246164	6288.948401246164	6288.948401246164	6288.948401246164	6288.948401246164	6288.948401246164	6288.948401246164	6288.948401246164	6288.948401246164	6288.948401246164	6288.948401246164	6288.948401246164	6288.948401246164	6288.948401246164	6288.948401246164	6288.948401246164	6288.948401246164	6288.948401246164	6288.948401246164	6288.948401246164	6288.948401246164	6288.948401246164	6288.948401246164	6288.948401246164	6288.948401246164	6288.948401246164	6288.948401246164	6288.948401246164
6288.948401246164	6288.948401246164	6288.948401246164	6288.948401246164	6288.948401246164	6288.948401246164	6288.948401246164	6288.948401246164	6288.948401246164	6288.948401246164	6288.948401246164	6288.948401246164	6288.948401246164	6288.948401246164	6288.948401246164	6288.948401246164	6288.948401246164	6288.948401246164	6288.948401246164	6288.948401246164	6288.948401246164	6288.948401246164	6288.948401246164	6288.948401246164	6288.948401246164	6288.948401246164	6288.948401246164	6288.948401246164	6288.948401246164	6288.948401246164
6288.948401246164	6288.948401246164	6288.948401246164	6288.948401246164	6288.948401246164	6288.948401246164	6288.948401246164	6288.948401246164	6288.948401246164	6288.948401246164	6288.948401246164	6288.948401246164	6288.948401246164	6288.948401246164	6288.948401246164	6288.948401246164	6288.948401246164	6288.948401246164	6288.948401246164	6288.948401246164	6288.948401246164	6288.948401246164	6288.948401246164	6288.948401246164	6288.948401246164	6288.948401246164	6288.948401246164	6288.948401246164	6288.948401246164	6288.948401246164
6288.948401246164	6288.948401246164	6288.948401246164	6288.948401246164	6288.948401246164	6288.948401246164	6288.948401246164	6288.948401246164	6288.948401246164	6288.948401246164	6288.948401246164	6288.948401246164	6288.948401246164	6288.948401246164	6288.948401246164	6288.948401246164	6288.948401246164	6288.948401246164	6288.948401246164	6288.948401246164	6288.948401246164	6288.948401246164	6288.948401246164	6288.948401246164	6288.948401246164	6288.948401246164	6288.948401246164	6288.948401246164	6288.948401246164	6288.948401246164
6288.948401246164	6288.948401246164	6288.948401246164	6288.948401246164	6288.948401246164	6288.948401246164	6288.948401246164	6288.948401246164	6288.948401246164	6288.948401246164	6288.948401246164	6288.948401246164	6288.948401246164	6288.948401246164	6288.948401246164	6288.948401246164	6288.948401246164	6288.948401246164	6288.948401246164	6288.948401246164	6288.948401246164	6288.948401246164	6288.948401246164	6288.948401246164	6288.948401246164	6288.948401246164	6288.948401246164	6288.948401246164	6288.948401246164	6288.948401246164
6264.9860089783715	6264.9860089783715	6264.9860089783715	6264.9860089783715	6264.9860089783715	6264.9860089783715	6264.9860089783715	6264.9860089783715	6264.9860089783715	6264.9860089783715	6264.9860089783715	6264.9860089783715	6264.9860089783715	6264.9860089783715	6264.9860089783715	6264.9860089783715	6264.9860089783715	6264.9860089783715	6264.9860089783715	6264.9860089783715	6264.9860089783715	6264.9860089783715	6264.9860089783715	6264.9860089783715	6264.9860089783715	6264.9860089783715	6264.9860089783715	6264.9860089783715	6264.9860089783715	6264.9860089783715
5647.978627626811	5647.978627626811	5647.978627626811	5647.978627626811	5647.978627626811	5647.978627626811	5647.978627626811	5647.978627626811	5647.978627626811	5647.978627626811	5647.978627626811	5647.978627626811	5647.978627626811	5647.978627626811	5647.978627626811	5647.978627626811	5647.978627626811	5647.978627626811	5647.978627626811	5647.978627626811	5647.978627626811	5647.978627626811	5647.978627626811	5647.978627626811	5647.978627626811	5647.978627626811	5647.978627626811	5647.978627626811	5647.978627626811	5647.978627626811
5248.807772663398	5248.807772663398	5248.807772663398	5248.807772663398	5248.807772663398	5248.807772663398	5248.807772663398	5248.807772663398	5248.807772663398	5248.807772663398	5248.807772663398	5248.807772663398	5248.807772663398	5248.807772663398	5248.807772663398	5248.807772663398	5248.807772663398	5248.807772663398	5248.807772663398	5248.807772663398	5248.807772663398	5248.807772663398	5248.807772663398	5248.807772663398	5248.807772663398	5248.807772663398	5248.807772663398	5248.807772663398	5248.807772663398	5248.807772663398
4770.971004769801	4770.971004769801	4770.971004769801	4770.971004769801	4770.971004769801	4770.971004769801	4770.971004769801	4770.971004769801	4770.971004769801	4770.971004769801	4770.971004769801	4770.971004769801	4770.971004769801	4770.971004769801	4770.971004769801	4770.971004769801	4770.971004769801	4770.971004769801	4770.971004769801	4770.971004769801	4770.971004769801	4770.971004769801	4770.971004769801	4770.971004769801	4770.971004769801	4770.971004769801	4770.971004769801	4770.971004769801	4770.971004769801	4770.971004769801
4730.5078117579105	4730.5078117579105	4730.5078117579105	4730.5078117579105	4730.5078117579105	4730.5078117579105	4730.5078117579105	4730.5078117579105	4730.5078117579105	4730.5078117579105	4730.5078117579105	4730.5078117579105	4730.5078117579105	4730.5078117579105	4730.5078117579105	4730.5078117579105	4730.5078117579105	4730.5078117579105	4730.5078117579105	4730.5078117579105	4730.5078117579105	4730.5078117579105	4730.5078117579105	4730.5078117579105	4730.5078117579105	4730.5078117579105	4730.5078117579105	4730.5078117579105	4730.5078117579105	4730.5078117579105
4730.5078117579105	4730.5078117579105	4730.5078117579105	4730.5078117579105	4730.5078117579105	4730.5078117579105	4730.5078117579105	4730.5078117579105	4730.5078117579105	4730.5078117579105	4730.5078117579105	4730.5078117579105	4730.5078117579105	4730.5078117579105	4730.5078117579105	4730.5078117579105	4730.5078117579105	4730.5078117579105	4730.5078117579105	4730.5078117579105	4730.5078117579105	4730.5078117579105	4730.5078117579105	4730.5078117579105	4730.5078117579105	4730.5078117579105	4730.5078117579105	4730.5078117579105	4730.5078117579105	4730.5078117579105
4053.5386683889487	4053.5386683889487	4053.5386683889487	4053.5386683889487	4053.5386683889487	4053.5386683889487	4053.5386683889487	4053.5386683889487	4053.5386683889487	4053.5386683889487	4053.5386683889487	4053.5386683889487	4053.5386683889487	4053.5386683889487	4053.5386683889487	4053.5386683889487	4053.5386683889487	4053.5386683889487	4053.5386683889487	4053.5386683889487	4053.5386683889487	4053.5386683889487	4053.5386683889487	4053.5386683889487	4053.5386683889487	4053.5386683889487	4053.5386683889487	4053.5386683889487	4053.5386683889487	4053.5386683889487
4053.5386683889487	4053.5386683889487	4053.5386683889487	4053.5386683889487	4053.5386683889487	4053.5386683889487	4053.5386683889487	4053.5386683889487	4053.5386683889487	4053.5386683889487	4053.5386683889487	4053.5386683889487	4053.5386683889487	4053.5386683889487	4053.5386683889487	4053.5386683889487	4053.5386683889487	4053.5386683889487	4053.5386683889487	4053.5386683889487	4053.5386683889487	4053.5386683889487	4053.5386683889487	4053.5386683889487	4053.5386683889487	4053.5386683889487	4053.5386683889487	4053.5386683889487	4053.5386683889487	4053.5386683889487
4053.5386683889487	4053.5386683889487	4053.5386683889487	4053.5386683889487	4053.5386683889487	4053.5386683889487	4053.5386683889487	4053.5386683889487	4053.5386683889487	4053.5386683889487	4053.5386683889487	4053.5386683889487	4053.5386683889487	4053.5386683889487	4053.5386683889487	4053.5386683889487	4053.5386683889487	4053.5386683889487	4053.5386683889487	4053.5386683889487	4053.5386683889487	4053.5386683889487	4053.5386683889487	4053.5386683889487	4053.5386683889487	4053.5386683889487	4053.5386683889487	4053.5386683889487	4053.5386683889487	4053.5386683889487
4053.5386683889487	4053.5386683889487	4053.5386683889487	4053.5386683889487	4053.5386683889487	4053.5386683889487	4053.5386683889487	4053.5386683889487	4053.5386683889487	4053.5386683889487	4053.5386683889487	4053.5386683889487	4053.5386683889487	4053.5386683889487	4053.5386683889487	4053.5386683889487	4053.5386683889487	4053.5386683889487	4053.5386683889487	4053.5386683889487	4053.5386683889487	4053.5386683889487	4053.5386683889487	4053.5386683889487	4053.5386683889487	4053.5386683889487	4053.5386683889487	4053.5386683889487	4053.5386683889487	4053.5386683889487
4053.5386683889487	4053.5386683889487	4053.5386683889487	4053.5386683889487	4053.5386683889487	4053.5386683889487	4053.5386683889487	4053.5386683889487	4053.5386683889487	4053.5386683889487	4053.5386683889487	4053.5386683889487	4053.5386683889487	4053.5386683889487	4053.5386683889487	4053.5386683889487	4053.5386683889487	4053.5386683889487	4053.5386683889487	4053.5386683889487	4053.5386683889487	4053.5386683889487	4053.5386683889487	4053.5386683889487	4053.5386683889487	4053.5386683889487	4053.5386683889487	4053.5386683889487	4053.5386683889487	4053.5386683889487
3969.3843457023577	3969.3843457023577	3969.3843457023577	3969.3843457023577	3969.3843457023577	3969.3843457023577	3969.3843457023577	3969.3843457023577	3969.3843457023577	3969.3843457023577	3969.3843457023577	3969.3843457023577	3969.3843457023577	3969.3843457023577	3969.3843457023577	3969.3843457023577	3969.3843457023577	3969.3843457023577	3969.3843457023577	3969.3843457023577	3969.3843457023577	3969.3843457023577	3969.3843457023577	3969.3843457023577	3969.3843457023577	3969.3843457023577	3969.3843457023577	3969.3843457023577	3969.3843457023577	3969.3843457023577
3969.3843457023577	3969.3843457023577	3969.3843457023577	3969.3843457023577	3969.3843457023577	3969.3843457023577	3969.3843457023577	3969.3843457023577	3969.3843457023577	3969.3843457023577	3969.3843457023577	3969.3843457023577	3969.3843457023577	3969.3843457023577	3969.3843457023577	3969.3843457023577	3969.3843457023577	3969.3843457023577	3969.3843457023577	3969.3843457023577	3969.3843457023577	3969.3843457023577	3969.3843457023577	3969.3843457023577	3969.3843457023577	3969.3843457023577	3969.3843457023577	3969.3843457023577	3969.3843457023577	3969.3843457023577
3969.3843457023577	3969.3843457023577	3969.3843457023577	3969.3843457023577	3969.3843457023577	3969.3843457023577	3969.3843457023577	3969.3843457023577	3969.3843457023577	3969.3843457023577	3969.3843457023577	3969.3843457023577	3969.3843457023577	3969.3843457023577	3969.3843457023577	3969.3843457023577	3969.3843457023577	3969.3843457023577	3969.3843457023577	3969.3843457023577	3969.3843457023577	3969.3843457023577	3969.3843457023577	3969.3843457023577	3969.3843457023577	3969.3843457023577	3969.3843457023577	3969.3843457023577	3969.3843457023577	3969.3843457023577
3969.3843457023577	3969.3843457023577	3969.3843457023577	3969.3843457023577	3969.3843457023577	3969.3843457023577	3969.3843457023577	3969.3843457023577	3969.3843457023577	3969.3843457023577	3969.3843457023577	3969.3843457023577	3969.3843457023577	3969.3843457023577	3969.3843457023577	3969.3843457023577	3969.3843457023577	3969.3843457023577	3969.3843457023577	3969.3843457023577	3969.3843457023577	3969.3843457023577	3969.3843457023577	3969.3843457023577	3969.3843457023577	3969.3843457023577	3969.3843457023577	3969.3843457023577	3969.3843457023577	3969.3843457023577
3969.3843457023577	3969.3843457023577	3969.3843457023577	3969.3843457023577	3969.3843457023577	3969.3843457023577	3969.3843457023577	3969.3843457023577	3969.3843457023577	3969.3843457023577	3969.3843457023577	3969.3843457023577	3969.3843457023577	3969.3843457023577	3969.3843457023577	3969.3843457023577	3969.3843457023577	3969.3843457023577	3969.3843457023577	3969.3843457023577	3969.3843457023577	3969.3843457023577	3969.3843457023577	3969.3843457023577	3969.3843457023577	3969.3843457023577	3969.3843457023577	3969.3843457023577	3969.3843457023577	3969.3843457023577
3969.3843457023577	3969.3843457023577	3969.3843457023577	3969.3843457023577	3969.3843457023577	3969.3843457023577	3969.3843457023577	3969.3843457023577	3969.3843457023577	3969.3843457023577	3969.3843457023577	3969.3843457023577	3969.3843457023577	3969.3843457023577	3969.3843457023577	3969.3843457023577	3969.3843457023577	3969.3843457023577	3969.3843457023577	3969.3843457023577	3969.3843457023577	3969.3843457023577	3969.3843457023577	3969.3843457023577	3969.3843457023577	3969.3843457023577	3969.3843457023577	3969.3843457023577	3969.3843457023577	3969.3843457023577
3969.3843457023577	3969.3843457023577	3969.3843457023577	3969.3843457023577	3969.3843457023577	3969.3843457023577	3969.3843457023577	3969.3843457023577	3969.3843457023577	3969.3843457023577	3969.3843457023577	3969.3843457023577	3969.3843457023577	3969.3843457023577	3969.3843457023577	3969.3843457023577	3969.3843457023577	3969.3843457023577	3969.3843457023577	3969.3843457023577	3969.3843457023577	3969.3843457023577	3969.3843457023577	3969.3843457023577	3969.3843457023577	3969.3843457023577	3969.3843457023577	3969.3843457023577	3969.3843457023577	3969.3843457023577
3969.3843457023577	3969.3843457023577	3969.3843457023577	3969.3843457023577	3969.3843457023577	3969.3843457023577	3969.3843457023577	3969.3843457023577	3969.3843457023577	3969.3843457023577	3969.3843457023577	3969.3843457023577	3969.3843457023577	3969.3843457023577	3969.3843457023577	3969.3843457023577	3969.3843457023577	3969.3843457023577	3969.3843457023577	3969.3843457023577	3969.3843457023577	3969.3843457023577	3969.3843457023577	3969.3843457023577	3969.3843457023577	3969.3843457023577	3969.3843457023577	3969.3843457023577	3969.3843457023577	3969.3843457023577
3848.6637049795104	3848.6637049795104	3848.6637049795104	3848.6637049795104	3848.6637049795104	3848.6637049795104	3848.6637049795104	3848.6637049795104	3848.6637049795104	3848.6637049795104	3848.6637049795104	3848.6637049795104	3848.6637049795104	3848.6637049795104	3848.6637049795104	3848.6637049795104	3848.6637049795104	3848.6637049795104	3848.6637049795104	3848.6637049795104	3848.6637049795104	3848.6637049795104	3848.6637049795104	3848.6637049795104	3848.6637049795104	3848.6637049795104	3848.6637049795104	3848.6637049795104	3848.6637049795104	3848.6637049795104
3678.3904743457206	3678.3904743457206	3678.3904743457206	3678.3904743457206	3678.3904743457206	3678.3904743457206	3678.3904743457206	3678.3904743457206	3678.3904743457206	3678.3904743457206	3678.3904743457206	3678.3904743457206	3678.3904743457206	3678.3904743457206	3678.3904743457206	3678.3904743457206	3678.3904743457206	3678.3904743457206	3678.3904743457206	3678.3904743457206	3678.3904743457206	3678.3904743457206	3678.3904743457206	3678.3904743457206	3678.3904743457206	3678.3904743457206	3678.3904743457206	3678.3904743457206	3678.3904743457206	3678.3904743457206
3678.3904743457206	3678.3904743457206	3678.3904743457206	3678.3904743457206	3678.3904743457206	3678.3904743457206	3678.3904743457206	3678.3904743457206	3678.3904743457206	3678.3904743457206	3678.3904743457206	3678.3904743457206	3678.3904743457206	3678.3904743457206	3678.3904743457206	3678.3904743457206	3678.3904743457206	3678.3904743457206	3678.3904743457206	3678.3904743457206	3678.3904743457206	3678.3904743457206	3678.3904743457206	3678.3904743457206	3678.3904743457206	3678.3904743457206	3678.3904743457206	3678.3904743457206	3678.3904743457206	3678.3904743457206
3545.9359510436443	3545.9359510436443	3545.9359510436443	3545.9359510436443	3545.9359510436443	3545.9359510436443	3545.9359510436443	3545.9359510436443	3545.9359510436443	3545.9359510436443	3545.9359510436443	3545.9359510436443	3545.9359510436443	3545.9359510436443	3545.9359510436443	3545.9359510436443	3545.9359510436443	3545.9359510436443	3545.9359510436443	3545.9359510436443	3545.9359510436443	3545.9359510436443	3545.9359510436443	3545.9359510436443	3545.9359510436443	3545.9359510436443	3545.9359510436443	3545.9359510436443	3545.9359510436443	3545.9359510436443
3545.9359510436443	3545.9359510436443	3545.9359510436443	3545.9359510436443	3545.9359510436443	3545.9359510436443	3545.9359510436443	3545.9359510436443	3545.9359510436443	3545.9359510436443	3545.9359510436443	3545.9359510436443	3545.9359510436443	3545.9359510436443	3545.9359510436443	3545.9359510436443	3545.9359510436443	3545.9359510436443	3545.9359510436443	3545.9359510436443	3545.9359510436443	3545.9359510436443	3545.9359510436443	3545.9359510436443	3545.9359510436443	3545.9359510436443	3545.9359510436443	3545.9359510436443	3545.9359510436443	3545.9359510436443
3354.57239199268	3354.57239199268	3354.57239199268	3354.57239199268	3354.57239199268	3354.57239199268	3354.57239199268	3354.57239199268	3354.57239199268	3354.57239199268	3354.57239199268	3354.57239199268	3354.57239199268	3354.57239199268	3354.57239199268	3354.57239199268	3354.57239199268	3354.57239199268	3354.57239199268	3354.57239199268	3354.57239199268	3354.57239199268	3354.57239199268	3354.57239199268	3354.57239199268	3354.57239199268	3354.57239199268	3354.57239199268	3354.57239199268	3354.57239199268
3354.57239199268	3354.57239199268	3354.57239199268	3354.57239199268	3354.57239199268	3354.57239199268	3354.57239199268	3354.57239199268	3354.57239199268	3354.57239199268	3354.57239199268	3354.57239199268	3354.57239199268	3354.57239199268	3354.57239199268	3354.57239199268	3354.57239199268	3354.57239199268	3354.57239199268	3354.57239199268	3354.57239199268	3354.57239199268	3354.57239199268	3354.57239199268	3354.57239199268	3354.57239199268	3354.57239199268	3354.57239199268	3354.57239199268	3354.57239199268
3354.57239199268	3354.57239199268	3354.57239199268	3354.57239199268	3354.57239199268	3354.57239199268	3354.57239199268	3354.57239199268	3354.57239199268	3354.57239199268	3354.57239199268	3354.57239199268	3354.57239199268	3354.57239199268	3354.57239199268	3354.57239199268	3354.57239199268	3354.57239199268	3354.57239199268	3354.57239199268	3354.57239199268	3354.57239199268	3354.57239199268	3354.57239199268	3354.57239199268	3354.57239199268	3354.57239199268	3354.57239199268	3354.57239199268	3354.57239199268
3354.57239199268	3354.57239199268	3354.57239199268	3354.57239199268	3354.57239199268	3354.57239199268	3354.57239199268	3354.57239199268	3354.57239199268	3354.57239199268	3354.57239199268	3354.57239199268	3354.57239199268	3354.57239199268	3354.57239199268	3354.57239199268	3354.57239199268	3354.57239199268	3354.57239199268	3354.57239199268	3354.57239199268	3354.57239199268	3354.57239199268	3354.57239199268	3354.57239199268	3354.57239199268	3354.57239199268	3354.57239199268	3354.57239199268	3354.57239199268
3354.57239199268	3354.57239199268	3354.57239199268	3354.57239199268	3354.57239199268	3354.57239199268	3354.57239199268	3354.57239199268	3354.57239199268	3354.57239199268	3354.57239199268	3354.57239199268	3354.57239199268	3354.57239199268	3354.57239199268	3354.57239199268	3354.57239199268	3354.57239199268	3354.57239199268	3354.57239199268	3354.57239199268	3354.57239199268	3354.57239199268	3354.57239199268	3354.57239199268	3354.57239199268	3354.57239199268	3354.57239199268	3354.57239199268	3354.57239199268
3354.57239199268	3354.57239199268	3354.57239199268	3354.57239199268	3354.57239199268	3354.57239199268	3354.57239199268	3354.57239199268	3354.57239199268	3354.57239199268	3354.57239199268	3354.57239199268	3354.57239199268	3354.57239199268	3354.57239199268	3354.57239199268	3354.57239199268	3354.57239199268	3354.57239199268	3354.57239199268	3354.57239199268	3354.57239199268	3354.57239199268	3354.57239199268	3354.57239199268	3354.57239199268	3354.57239199268	3354.57239199268	3354.57239199268	3354.57239199268
3354.57239199268	3354.57239199268	3354.57239199268	3354.57239199268	3354.57239199268	3354.57239199268	3354.57239199268	3354.57239199268	3354.57239199268	3354.57239199268	3354.57239199268	3354.57239199268	3354.57239199268	3354.57239199268	3354.57239199268	3354.57239199268	3354.57239199268	3354.57239199268	3354.57239199268	3354.57239199268	3354.57239199268	3354.57239199268	3354.57239199268	3354.57239199268	3354.57239199268	3354.57239199268	3354.57239199268	3354.57239199268	3354.57239199268	3354.57239199268
3242.9231170058356	3242.9231170058356	3242.9231170058356	3242.9231170058356	3242.9231170058356	3242.9231170058356	3242.9231170058356	3242.9231170058356	3242.9231170058356	3242.9231170058356	3242.9231170058356	3242.9231170058356	3242.9231170058356	3242.9231170058356	3242.9231170058356	3242.9231170058356	3242.9231170058356	3242.9231170058356	3242.9231170058356	3242.9231170058356	3242.9231170058356	3242.9231170058356	3242.9231170058356	3242.9231170058356	3242.9231170058356	3242.9231170058356	3242.9231170058356	3242.9231170058356	3242.9231170058356	3242.9231170058356
3242.9231170058356	3242.9231170058356	3242.9231170058356	3242.9231170058356	3242.9231170058356	3242.9231170058356	3242.9231170058356	3242.9231170058356	3242.9231170058356	3242.9231170058356	3242.9231170058356	3242.9231170058356	3242.9231170058356	3242.9231170058356	3242.9231170058356	3242.9231170058356	3242.9231170058356	3242.9231170058356	3242.9231170058356	3242.9231170058356	3242.9231170058356	3242.9231170058356	3242.9231170058356	3242.9231170058356	3242.9231170058356	3242.9231170058356	3242.9231170058356	3242.9231170058356	3242.9231170058356	3242.9231170058356
3208.6647893456948	3208.6647893456948	3208.6647893456948	3208.6647893456948	3208.6647893456948	3208.6647893456948	3208.6647893456948	3208.6647893456948	3208.6647893456948	3208.6647893456948	3208.6647893456948	3208.6647893456948	3208.6647893456948	3208.6647893456948	3208.6647893456948	3208.6647893456948	3208.6647893456948	3208.6647893456948	3208.6647893456948	3208.6647893456948	3208.6647893456948	3208.6647893456948	3208.6647893456948	3208.6647893456948	3208.6647893456948	3208.6647893456948	3208.6647893456948	3208.6647893456948	3208.6647893456948	3208.6647893456948
3171.749865197392	3171.749865197392	3171.749865197392	3171.749865197392	3171.749865197392	3171.749865197392	3171.749865197392	3171.749865197392	3171.749865197392	3171.749865197392	3171.749865197392	3171.749865197392	3171.749865197392	3171.749865197392	3171.749865197392	3171.749865197392	3171.749865197392	3171.749865197392	3171.749865197392	3171.749865197392	3171.749865197392	3171.749865197392	3171.749865197392	3171.749865197392	3171.749865197392	3171.749865197392	3171.749865197392	3171.749865197392	3171.749865197392	3171.749865197392
3158.085964831778	3158.085964831778	3158.085964831778	3158.085964831778	3158.085964831778	3158.085964831778	3158.085964831778	3158.085964831778	3158.085964831778	3158.085964831778	3158.085964831778	3158.085964831778	3158.085964831778	3158.085964831778	3158.085964831778	3158.085964831778	3158.085964831778	3158.085964831778	3158.085964831778	3158.085964831778	3158.085964831778	3158.085964831778	3158.085964831778	3158.085964831778	3158.085964831778	3158.085964831778	3158.085964831778	3158.085964831778	3158.085964831778	3158.085964831778
3105.968007487939	3105.968007487939	3105.968007487939	3105.968007487939	3105.968007487939	3105.968007487939	3105.968007487939	3105.968007487939	3105.968007487939	3105.968007487939	3105.968007487939	3105.968007487939	3105.968007487939	3105.968007487939	3105.968007487939	3105.968007487939	3105.968007487939	3105.968007487939	3105.968007487939	3105.968007487939	3105.968007487939	3105.968007487939	3105.968007487939	3105.968007487939	3105.968007487939	3105.968007487939	3105.968007487939	3105.968007487939	3105.968007487939	3105.968007487939
3105.4104305835153	3105.4104305835153	3105.4104305835153	3105.4104305835153	3105.4104305835153	3105.4104305835153	3105.4104305835153	3105.4104305835153	3105.4104305835153	3105.4104305835153	3105.4104305835153	3105.4104305835153	3105.4104305835153	3105.4104305835153	3105.4104305835153	3105.4104305835153	3105.4104305835153	3105.4104305835153	3105.4104305835153	3105.4104305835153	3105.4104305835153	3105.4104305835153	3105.4104305835153	3105.4104305835153	3105.4104305835153	3105.4104305835153	3105.4104305835153	3105.4104305835153	3105.4104305835153	3105.4104305835153
2990.3082875296764	2990.3082875296764	2990.3082875296764	2990.3082875296764	2990.3082875296764	2990.3082875296764	2990.3082875296764	2990.3082875296764	2990.3082875296764	2990.3082875296764	2990.3082875296764	2990.3082875296764	2990.3082875296764	2990.3082875296764	2990.3082875296764	2990.3082875296764	2990.3082875296764	2990.3082875296764	2990.3082875296764	2990.3082875296764	2990.3082875296764	2990.3082875296764	2990.3082875296764	2990.3082875296764	2990.3082875296764	2990.3082875296764	2990.3082875296764	2990.3082875296764	2990.3082875296764	2990.3082875296764
2953.6772863253454	2953.6772863253454	2953.6772863253454	2953.6772863253454	2953.6772863253454	2953.6772863253454	2953.6772863253454	2953.6772863253454	2953.6772863253454	2953.6772863253454	2953.6772863253454	2953.6772863253454	2953.6772863253454	2953.6772863253454	2953.6772863253454	2953.6772863253454	2953.6772863253454	2953.6772863253454	2953.6772863253454	2953.6772863253454	2953.6772863253454	2953.6772863253454	2953.6772863253454	2953.6772863253454	2953.6772863253454	2953.6772863253454	2953.6772863253454	2953.6772863253454	2953.6772863253454	2953.6772863253454
2953.6772863253454	2953.6772863253454	2953.6772863253454	2953.6772863253454	2953.6772863253454	2953.6772863253454	2953.6772863253454	2953.6772863253454	2953.6772863253454	2953.6772863253454	2953.6772863253454	2953.6772863253454	2953.6772863253454	2953.6772863253454	2953.6772863253454	2953.6772863253454	2953.6772863253454	2953.6772863253454	2953.6772863253454	2953.6772863253454	2953.6772863253454	2953.6772863253454	2953.6772863253454	2953.6772863253454	2953.6772863253454	2953.6772863253454	2953.6772863253454	2953.6772863253454	2953.6772863253454	2953.6772863253454
2953.6772863253454	2953.6772863253454	2953.6772863253454	2953.6772863253454	2953.6772863253454	2953.6772863253454	2953.6772863253454	2953.6772863253454	2953.6772863253454	2953.6772863253454	2953.6772863253454	2953.6772863253454	2953.6772863253454	2953.6772863253454	2953.6772863253454	2953.6772863253454	2953.6772863253454	2953.6772863253454	2953.6772863253454	2953.6772863253454	2953.6772863253454	2953.6772863253454	2953.6772863253454	2953.6772863253454	2953.6772863253454	2953.6772863253454	2953.6772863253454	2953.6772863253454	2953.6772863253454	2953.6772863253454
2927.703811608725	2927.703811608725	2927.703811608725	2927.703811608725	2927.703811608725	2927.703811608725	2927.703811608725	2927.703811608725	2927.703811608725	2927.703811608725	2927.703811608725	2927.703811608725	2927.703811608725	2927.703811608725	2927.703811608725	2927.703811608725	2927.703811608725	2927.703811608725	2927.703811608725	2927.703811608725	2927.703811608725	2927.703811608725	2927.703811608725	2927.703811608725	2927.703811608725	2927.703811608725	2927.703811608725	2927.703811608725	2927.703811608725	2927.703811608725
2845.6886322944993	2845.6886322944993	2845.6886322944993	2845.6886322944993	2845.6886322944993	2845.6886322944993	2845.6886322944993	2845.6886322944993	2845.6886322944993	2845.6886322944993	2845.6886322944993	2845.6886322944993	2845.6886322944993	2845.6886322944993	2845.6886322944993	2845.6886322944993	2845.6886322944993	2845.6886322944993	2845.6886322944993	2845.6886322944993	2845.6886322944993	2845.6886322944993	2845.6886322944993	2845.6886322944993	2845.6886322944993	2845.6886322944993	2845.6886322944993	2845.6886322944993	2845.6886322944993	2845.6886322944993
2712.2493538232425	2712.2493538232425	2712.2493538232425	2712.2493538232425	2712.2493538232425	2712.2493538232425	2712.2493538232425	2712.2493538232425	2712.2493538232425	2712.2493538232425	2712.2493538232425	2712.2493538232425	2712.2493538232425	2712.2493538232425	2712.2493538232425	2712.2493538232425	2712.2493538232425	2712.2493538232425	2712.2493538232425	2712.2493538232425	2712.2493538232425	2712.2493538232425	2712.2493538232425	2712.2493538232425	2712.2493538232425	2712.2493538232425	2712.2493538232425	2712.2493538232425	2712.2493538232425	2712.2493538232425
2712.2493538232425	2712.2493538232425	2712.2493538232425	2712.2493538232425	2712.2493538232425	2712.2493538232425	2712.2493538232425	2712.2493538232425	2712.2493538232425	2712.2493538232425	2712.2493538232425	2712.2493538232425	2712.2493538232425	2712.2493538232425	2712.2493538232425	2712.2493538232425	2712.2493538232425	2712.2493538232425	2712.2493538232425	2712.2493538232425	2712.2493538232425	2712.2493538232425	2712.2493538232425	2712.2493538232425	2712.2493538232425	2712.2493538232425	2712.2493538232425	2712.2493538232425	2712.2493538232425	2712.2493538232425
2707.569145944756	2707.569145944756	2707.569145944756	2707.569145944756	2707.569145944756	2707.569145944756	2707.569145944756	2707.569145944756	2707.569145944756	2707.569145944756	2707.569145944756	2707.569145944756	2707.569145944756	2707.569145944756	2707.569145944756	2707.569145944756	2707.569145944756	2707.569145944756	2707.569145944756	2707.569145944756	2707.569145944756	2707.569145944756	2707.569145944756	2707.569145944756	2707.569145944756	2707.569145944756	2707.569145944756	2707.569145944756	2707.569145944756	2707.569145944756
2707.569145944756	2707.569145944756	2707.569145944756	2707.569145944756	2707.569145944756	2707.569145944756	2707.569145944756	2707.569145944756	2707.569145944756	2707.569145944756	2707.569145944756	2707.569145944756	2707.569145944756	2707.569145944756	2707.569145944756	2707.569145944756	2707.569145944756	2707.569145944756	2707.569145944756	2707.569145944756	2707.569145944756	2707.569145944756	2707.569145944756	2707.569145944756	2707.569145944756	2707.569145944756	2707.569145944756	2707.569145944756	2707.569145944756	2707.569145944756
2707.569145944756	2707.569145944756	2707.569145944756	2707.569145944756	2707.569145944756	2707.569145944756	2707.569145944756	2707.569145944756	2707.569145944756	2707.569145944756	2707.569145944756	2707.569145944756	2707.569145944756	2707.569145944756	2707.569145944756	2707.569145944756	2707.569145944756	2707.569145944756	2707.569145944756	2707.569145944756	2707.569145944756	2707.569145944756	2707.569145944756	2707.569145944756	2707.569145944756	2707.569145944756	2707.569145944756	2707.569145944756	2707.569145944756	2707.569145944756
2695.9290269596786	2695.9290269596786	2695.9290269596786	2695.9290269596786	2695.9290269596786	2695.9290269596786	2695.9290269596786	2695.9290269596786	2695.9290269596786	2695.9290269596786	2695.9290269596786	2695.9290269596786	2695.9290269596786	2695.9290269596786	2695.9290269596786	2695.9290269596786	2695.9290269596786	2695.9290269596786	2695.9290269596786	2695.9290269596786	2695.9290269596786	2695.9290269596786	2695.9290269596786	2695.9290269596786	2695.9290269596786	2695.9290269596786	2695.9290269596786	2695.9290269596786	2695.9290269596786	2695.9290269596786
2646.573463591664	2646.573463591664	2646.573463591664	2646.573463591664	2646.573463591664	2646.573463591664	2646.573463591664	2646.573463591664	2646.573463591664	2646.573463591664	2646.573463591664	2646.573463591664	2646.573463591664	2646.573463591664	2646.573463591664	2646.573463591664	2646.573463591664	2646.573463591664	2646.573463591664	2646.573463591664	2646.573463591664	2646.573463591664	2646.573463591664	2646.573463591664	2646.573463591664	2646.573463591664	2646.573463591664	2646.573463591664	2646.573463591664	2646.573463591664
2633.1347189900057	2633.1347189900057	2633.1347189900057	2633.1347189900057	2633.1347189900057	2633.1347189900057	2633.1347189900057	2633.1347189900057	2633.1347189900057	2633.1347189900057	2633.1347189900057	2633.1347189900057	2633.1347189900057	2633.1347189900057	2633.1347189900057	2633.1347189900057	2633.1347189900057	2633.1347189900057	2633.1347189900057	2633.1347189900057	2633.1347189900057	2633.1347189900057	2633.1347189900057	2633.1347189900057	2633.1347189900057	2633.1347189900057	2633.1347189900057	2633.1347189900057	2633.1347189900057	2633.1347189900057
2633.1347189900057	2633.1347189900057	2633.1347189900057	2633.1347189900057	2633.1347189900057	2633.1347189900057	2633.1347189900057	2633.1347189900057	2633.1347189900057	2633.1347189900057	2633.1347189900057	2633.1347189900057	2633.1347189900057	2633.1347189900057	2633.1347189900057	2633.1347189900057	2633.1347189900057	2633.1347189900057	2633.1347189900057	2633.1347189900057	2633.1347189900057	2633.1347189900057	2633.1347189900057	2633.1347189900057	2633.1347189900057	2633.1347189900057	2633.1347189900057	2633.1347189900057	2633.1347189900057	2633.1347189900057
2633.1347189900057	2633.1347189900057	2633.1347189900057	2633.1347189900057	2633.1347189900057	2633.1347189900057	2633.1347189900057	2633.1347189900057	2633.1347189900057	2633.1347189900057	2633.1347189900057	2633.1347189900057	2633.1347189900057	2633.1347189900057	2633.1347189900057	2633.1347189900057	2633.1347189900057	2633.1347189900057	2633.1347189900057	2633.1347189900057	2633.1347189900057	2633.1347189900057	2633.1347189900057	2633.1347189900057	2633.1347189900057	2633.1347189900057	2633.1347189900057	2633.1347189900057	2633.1347189900057	2633.1347189900057
2633.1347189900057	2633.1347189900057	2633.1347189900057	2633.1347189900057	2633.1347189900057	2633.1347189900057	2633.1347189900057	2633.1347189900057	2633.1347189900057	2633.1347189900057	2633.1347189900057	2633.1347189900057	2633.1347189900057	2633.1347189900057	2633.1347189900057	2633.1347189900057	2633.1347189900057	2633.1347189900057	2633.1347189900057	2633.1347189900057	2633.1347189900057	2633.1347189900057	2633.1347189900057	2633.1347189900057	2633.1347189900057	2633.1347189900057	2633.1347189900057	2633.1347189900057	2633.1347189900057	2633.1347189900057
2633.1347189900057	2633.1347189900057	2633.1347189900057	2633.1347189900057	2633.1347189900057	2633.1347189900057	2633.1347189900057	2633.1347189900057	2633.1347189900057	2633.1347189900057	2633.1347189900057	2633.1347189900057	2633.1347189900057	2633.1347189900057	2633.1347189900057	2633.1347189900057	2633.1347189900057	2633.1347189900057	2633.1347189900057	2633.1347189900057	2633.1347189900057	2633.1347189900057	2633.1347189900057	2633.1347189900057	2633.1347189900057	2633.1347189900057	2633.1347189900057	2633.1347189900057	2633.1347189900057	2633.1347189900057
2631.6697033042906	2631.6697033042906	2631.6697033042906	2631.6697033042906	2631.6697033042906	2631.6697033042906	2631.6697033042906	2631.6697033042906	2631.6697033042906	2631.6697033042906	2631.6697033042906	2631.6697033042906	2631.6697033042906	2631.6697033042906	2631.6697033042906	2631.6697033042906	2631.6697033042906	2631.6697033042906	2631.6697033042906	2631.6697033042906	2631.6697033042906	2631.6697033042906	2631.6697033042906	2631.6697033042906	2631.6697033042906	2631.6697033042906	2631.6697033042906	2631.6697033042906	2631.6697033042906	2631.6697033042906
2623.5522594406357	2623.5522594406357	2623.5522594406357	2623.5522594406357	2623.5522594406357	2623.5522594406357	2623.5522594406357	2623.5522594406357	2623.5522594406357	2623.5522594406357	2623.5522594406357	2623.5522594406357	2623.5522594406357	2623.5522594406357	2623.5522594406357	2623.5522594406357	2623.5522594406357	2623.5522594406357	2623.5522594406357	2623.5522594406357	2623.5522594406357	2623.5522594406357	2623.5522594406357	2623.5522594406357	2623.5522594406357	2623.5522594406357	2623.5522594406357	2623.5522594406357	2623.5522594406357	2623.5522594406357
2585.0413731731533	2585.0413731731533	2585.0413731731533	2585.0413731731533	2585.0413731731533	2585.0413731731533	2585.0413731731533	2585.0413731731533	2585.0413731731533	2585.0413731731533	2585.0413731731533	2585.0413731731533	2585.0413731731533	2585.0413731731533	2585.0413731731533	2585.0413731731533	2585.0413731731533	2585.0413731731533	2585.0413731731533	2585.0413731731533	2585.0413731731533	2585.0413731731533	2585.0413731731533	2585.0413731731533	2585.0413731731533	2585.0413731731533	2585.0413731731533	2585.0413731731533	2585.0413731731533	2585.0413731731533
2585.0413731731533	2585.0413731731533	2585.0413731731533	2585.0413731731533	2585.0413731731533	2585.0413731731533	2585.0413731731533	2585.0413731731533	2585.0413731731533	2585.0413731731533	2585.0413731731533	2585.0413731731533	2585.0413731731533	2585.0413731731533	2585.0413731731533	2585.0413731731533	2585.0413731731533	2585.0413731731533	2585.0413731731533	2585.0413731731533	2585.0413731731533	2585.0413731731533	2585.0413731731533	2585.0413731731533	2585.0413731731533	2585.0413731731533	2585.0413731731533	2585.0413731731533	2585.0413731731533	2585.0413731731533
2585.0413731731533	2585.0413731731533	2585.0413731731533	2585.0413731731533	2585.0413731731533	2585.0413731731533	2585.0413731731533	2585.0413731731533	2585.0413731731533	2585.0413731731533	2585.0413731731533	2585.0413731731533	2585.0413731731533	2585.0413731731533	2585.0413731731533	2585.0413731731533	2585.0413731731533	2585.0413731731533	2585.0413731731533	2585.0413731731533	2585.0413731731533	2585.0413731731533	2585.0413731731533	2585.0413731731533	2585.0413731731533	2585.0413731731533	2585.0413731731533	2585.0413731731533	2585.0413731731533	2585.0413731731533
2585.0413731731533	2585.0413731731533	2585.0413731731533	2585.0413731731533	2585.0413731731533	2585.0413731731533	2585.0413731731533	2585.0413731731533	2585.0413731731533	2585.0413731731533	2585.0413731731533	2585.0413731731533	2585.0413731731533	2585.0413731731533	2585.0413731731533	2585.0413731731533	2585.0413731731533	2585.0413731731533	2585.0413731731533	2585.0413731731533	2585.0413731731533	2585.0413731731533	2585.0413731731533	2585.0413731731533	2585.0413731731533	2585.0413731731533	2585.0413731731533	2585.0413731731533	2585.0413731731533	2585.0413731731533
2585.0413731731533	2585.0413731731533	2585.0413731731533	2585.0413731731533	2585.0413731731533	2585.0413731731533	2585.0413731731533	2585.0413731731533	2585.0413731731533	2585.0413731731533	2585.0413731731533	2585.0413731731533	2585.0413731731533	2585.0413731731533	2585.0413731731533	2585.0413731731533	2585.0413731731533	2585.0413731731533	2585.0413731731533	2585.0413731731533	2585.0413731731533	2585.0413731731533	2585.0413731731533	2585.0413731731533	2585.0413731731533	2585.0413731731533	2585.0413731731533	2585.0413731731533	2585.0413731731533	2585.0413731731533
2585.0413731731533	2585.0413731731533	2585.0413731731533	2585.0413731731533	2585.0413731731533	2585.0413731731533	2585.0413731731533	2585.0413731731533	2585.0413731731533	2585.0413731731533	2585.0413731731533	2585.0413731731533	2585.0413731731533	2585.0413731731533	2585.0413731731533	2585.0413731731533	2585.0413731731533	2585.0413731731533	2585.0413731731533	2585.0413731731533	2585.0413731731533	2585.0413731731533	2585.0413731731533	2585.0413731731533	2585.0413731731533	2585.0413731731533	2585.0413731731533	2585.0413731731533	2585.0413731731533	2585.0413731731533
2585.0413731731533	2585.0413731731533	2585.0413731731533	2585.0413731731533	2585.0413731731533	2585.0413731731533	2585.0413731731533	2585.0413731731533	2585.0413731731533	2585.0413731731533	2585.0413731731533	2585.0413731731533	2585.0413731731533	2585.0413731731533	2585.0413731731533	2585.0413731731533	2585.0413731731533	2585.0413731731533	2585.0413731731533	2585.0413731731533	2585.0413731731533	2585.0413731731533	2585.0413731731533	2585.0413731731533	2585.0413731731533	2585.0413731731533	2585.0413731731533	2585.0413731731533	2585.0413731731533	2585.0413731731533
2572.3679513823563	2572.3679513823563	2572.3679513823563	2572.3679513823563	2572.3679513823563	2572.3679513823563	2572.3679513823563	2572.3679513823563	2572.3679513823563	2572.3679513823563	2572.3679513823563	2572.3679513823563	2572.3679513823563	2572.3679513823563	2572.3679513823563	2572.3679513823563	2572.3679513823563	2572.3679513823563	2572.3679513823563	2572.3679513823563	2572.3679513823563	2572.3679513823563	2572.3679513823563	2572.3679513823563	2572.3679513823563	2572.3679513823563	2572.3679513823563	2572.3679513823563	2572.3679513823563	2572.3679513823563
2572.3679513823563	2572.3679513823563	2572.3679513823563	2572.3679513823563	2572.3679513823563	2572.3679513823563	2572.3679513823563	2572.3679513823563	2572.3679513823563	2572.3679513823563	2572.3679513823563	2572.3679513823563	2572.3679513823563	2572.3679513823563	2572.3679513823563	2572.3679513823563	2572.3679513823563	2572.3679513823563	2572.3679513823563	2572.3679513823563	2572.3679513823563	2572.3679513823563	2572.3679513823563	2572.3679513823563	2572.3679513823563	2572.3679513823563	2572.3679513823563	2572.3679513823563	2572.3679513823563	2572.3679513823563
2572.3679513823563	2572.3679513823563	2572.3679513823563	2572.3679513823563	2572.3679513823563	2572.3679513823563	2572.3679513823563	2572.3679513823563	2572.3679513823563	2572.3679513823563	2572.3679513823563	2572.3679513823563	2572.3679513823563	2572.3679513823563	2572.3679513823563	2572.3679513823563	2572.3679513823563	2572.3679513823563	2572.3679513823563	2572.3679513823563	2572.3679513823563	2572.3679513823563	2572.3679513823563	2572.3679513823563	2572.3679513823563	2572.3679513823563	2572.3679513823563	2572.3679513823563	2572.3679513823563	2572.3679513823563
2561.1345834763424	2561.1345834763424	2561.1345834763424	2561.1345834763424	2561.1345834763424	2561.1345834763424	2561.1345834763424	2561.1345834763424	2561.1345834763424	2561.1345834763424	2561.1345834763424	2561.1345834763424	2561.1345834763424	2561.1345834763424	2561.1345834763424	2561.1345834763424	2561.1345834763424	2561.1345834763424	2561.1345834763424	2561.1345834763424	2561.1345834763424	2561.1345834763424	2561.1345834763424	2561.1345834763424	2561.1345834763424	2561.1345834763424	2561.1345834763424	2561.1345834763424	2561.1345834763424	2561.1345834763424
2556.601645060366	2556.601645060366	2556.601645060366	2556.601645060366	2556.601645060366	2556.601645060366	2556.601645060366	2556.601645060366	2556.601645060366	2556.601645060366	2556.601645060366	2556.601645060366	2556.601645060366	2556.601645060366	2556.601645060366	2556.601645060366	2556.601645060366	2556.601645060366	2556.601645060366	2556.601645060366	2556.601645060366	2556.601645060366	2556.601645060366	2556.601645060366	2556.601645060366	2556.601645060366	2556.601645060366	2556.601645060366	2556.601645060366	2556.601645060366
2556.601645060366	2556.601645060366	2556.601645060366	2556.601645060366	2556.601645060366	2556.601645060366	2556.601645060366	2556.601645060366	2556.601645060366	2556.601645060366	2556.601645060366	2556.601645060366	2556.601645060366	2556.601645060366	2556.601645060366	2556.601645060366	2556.601645060366	2556.601645060366	2556.601645060366	2556.601645060366	2556.601645060366	2556.601645060366	2556.601645060366	2556.601645060366	2556.601645060366	2556.601645060366	2556.601645060366	2556.601645060366	2556.601645060366	2556.601645060366
2556.601645060366	2556.601645060366	2556.601645060366	2556.601645060366	2556.601645060366	2556.601645060366	2556.601645060366	2556.601645060366	2556.601645060366	2556.601645060366	2556.601645060366	2556.601645060366	2556.601645060366	2556.601645060366	2556.601645060366	2556.601645060366	2556.601645060366	2556.601645060366	2556.601645060366	2556.601645060366	2556.601645060366	2556.601645060366	2556.601645060366	2556.601645060366	2556.601645060366	2556.601645060366	2556.601645060366	2556.601645060366	2556.601645060366	2556.601645060366
2556.601645060366	2556.601645060366	2556.601645060366	2556.601645060366	2556.601645060366	2556.601645060366	2556.601645060366	2556.601645060366	2556.601645060366	2556.601645060366	2556.601645060366	2556.601645060366	2556.601645060366	2556.601645060366	2556.601645060366	2556.601645060366	2556.601645060366	2556.601645060366	2556.601645060366	2556.601645060366	2556.601645060366	2556.601645060366	2556.601645060366	2556.601645060366	2556.601645060366	2556.601645060366	2556.601645060366	2556.601645060366	2556.601645060366	2556.601645060366
2556.601645060366	2556.601645060366	2556.601645060366	2556.601645060366	2556.601645060366	2556.601645060366	2556.601645060366	2556.601645060366	2556.601645060366	2556.601645060366	2556.601645060366	2556.601645060366	2556.601645060366	2556.601645060366	2556.601645060366	2556.601645060366	2556.601645060366	2556.601645060366	2556.601645060366	2556.601645060366	2556.601645060366	2556.601645060366	2556.601645060366	2556.601645060366	2556.601645060366	2556.601645060366	2556.601645060366	2556.601645060366	2556.601645060366	2556.601645060366
2556.601645060366	2556.601645060366	2556.601645060366	2556.601645060366	2556.601645060366	2556.601645060366	2556.601645060366	2556.601645060366	2556.601645060366	2556.601645060366	2556.601645060366	2556.601645060366	2556.601645060366	2556.601645060366	2556.601645060366	2556.601645060366	2556.601645060366	2556.601645060366	2556.601645060366	2556.601645060366	2556.601645060366	2556.601645060366	2556.601645060366	2556.601645060366	2556.601645060366	2556.601645060366	2556.601645060366	2556.601645060366	2556.601645060366	2556.601645060366
2556.601645060366	2556.601645060366	2556.601645060366	2556.601645060366	2556.601645060366	2556.601645060366	2556.601645060366	2556.601645060366	2556.601645060366	2556.601645060366	2556.601645060366	2556.601645060366	2556.601645060366	2556.601645060366	2556.601645060366	2556.601645060366	2556.601645060366	2556.601645060366	2556.601645060366	2556.601645060366	2556.601645060366	2556.601645060366	2556.601645060366	2556.601645060366	2556.601645060366	2556.601645060366	2556.601645060366	2556.601645060366	2556.601645060366	2556.601645060366
2556.601645060366	2556.601645060366	2556.601645060366	2556.601645060366	2556.601645060366	2556.601645060366	2556.601645060366	2556.601645060366	2556.601645060366	2556.601645060366	2556.601645060366	2556.601645060366	2556.601645060366	2556.601645060366	2556.601645060366	2556.601645060366	2556.601645060366	2556.601645060366	2556.601645060366	2556.601645060366	2556.601645060366	2556.601645060366	2556.601645060366	2556.601645060366	2556.601645060366	2556.601645060366	2556.601645060366	2556.601645060366	2556.601645060366	2556.601645060366
2553.5028007259502	2553.5028007259502	2553.5028007259502	2553.5028007259502	2553.5028007259502	2553.5028007259502	2553.5028007259502	2553.5028007259502	2553.5028007259502	2553.5028007259502	2553.5028007259502	2553.5028007259502	2553.5028007259502	2553.5028007259502	2553.5028007259502	2553.5028007259502	2553.5028007259502	2553.5028007259502	2553.5028007259502	2553.5028007259502	2553.5028007259502	2553.5028007259502	2553.5028007259502	2553.5028007259502	2553.5028007259502	2553.5028007259502	2553.5028007259502	2553.5028007259502	2553.5028007259502	2553.5028007259502
2553.5028007259502	2553.5028007259502	2553.5028007259502	2553.5028007259502	2553.5028007259502	2553.5028007259502	2553.5028007259502	2553.5028007259502	2553.5028007259502	2553.5028007259502	2553.5028007259502	2553.5028007259502	2553.5028007259502	2553.5028007259502	2553.5028007259502	2553.5028007259502	2553.5028007259502	2553.5028007259502	2553.5028007259502	2553.5028007259502	2553.5028007259502	2553.5028007259502	2553.5028007259502	2553.5028007259502	2553.5028007259502	2553.5028007259502	2553.5028007259502	2553.5028007259502	2553.5028007259502	2553.5028007259502
2553.5028007259502	2553.5028007259502	2553.5028007259502	2553.5028007259502	2553.5028007259502	2553.5028007259502	2553.5028007259502	2553.5028007259502	2553.5028007259502	2553.5028007259502	2553.5028007259502	2553.5028007259502	2553.5028007259502	2553.5028007259502	2553.5028007259502	2553.5028007259502	2553.5028007259502	2553.5028007259502	2553.5028007259502	2553.5028007259502	2553.5028007259502	2553.5028007259502	2553.5028007259502	2553.5028007259502	2553.5028007259502	2553.5028007259502	2553.5028007259502	2553.5028007259502	2553.5028007259502	2553.5028007259502
2553.5028007259502	2553.5028007259502	2553.5028007259502	2553.5028007259502	2553.5028007259502	2553.5028007259502	2553.5028007259502	2553.5028007259502	2553.5028007259502	2553.5028007259502	2553.5028007259502	2553.5028007259502	2553.5028007259502	2553.5028007259502	2553.5028007259502	2553.5028007259502	2553.5028007259502	2553.5028007259502	2553.5028007259502	2553.5028007259502	2553.5028007259502	2553.5028007259502	2553.5028007259502	2553.5028007259502	2553.5028007259502	2553.5028007259502	2553.5028007259502	2553.5028007259502	2553.5028007259502	2553.5028007259502
2553.5028007259502	2553.5028007259502	2553.5028007259502	2553.5028007259502	2553.5028007259502	2553.5028007259502	2553.5028007259502	2553.5028007259502	2553.5028007259502	2553.5028007259502	2553.5028007259502	2553.5028007259502	2553.5028007259502	2553.5028007259502	2553.5028007259502	2553.5028007259502	2553.5028007259502	2553.5028007259502	2553.5028007259502	2553.5028007259502	2553.5028007259502	2553.5028007259502	2553.5028007259502	2553.5028007259502	2553.5028007259502	2553.5028007259502	2553.5028007259502	2553.5028007259502	2553.5028007259502	2553.5028007259502
2553.5028007259502	2553.5028007259502	2553.5028007259502	2553.5028007259502	2553.5028007259502	2553.5028007259502	2553.5028007259502	2553.5028007259502	2553.5028007259502	2553.5028007259502	2553.5028007259502	2553.5028007259502	2553.5028007259502	2553.5028007259502	2553.5028007259502	2553.5028007259502	2553.5028007259502	2553.5028007259502	2553.5028007259502	2553.5028007259502	2553.5028007259502	2553.5028007259502	2553.5028007259502	2553.5028007259502	2553.5028007259502	2553.5028007259502	2553.5028007259502	2553.5028007259502	2553.5028007259502	2553.5028007259502
2553.5028007259502	2553.5028007259502	2553.5028007259502	2553.5028007259502	2553.5028007259502	2553.5028007259502	2553.5028007259502	2553.5028007259502	2553.5028007259502	2553.5028007259502	2553.5028007259502	2553.5028007259502	2553.5028007259502	2553.5028007259502	2553.5028007259502	2553.5028007259502	2553.5028007259502	2553.5028007259502	2553.5028007259502	2553.5028007259502	2553.5028007259502	2553.5028007259502	2553.5028007259502	2553.5028007259502	2553.5028007259502	2553.5028007259502	2553.5028007259502	2553.5028007259502	2553.5028007259502	2553.5028007259502
2553.5028007259502	2553.5028007259502	2553.5028007259502	2553.5028007259502	2553.5028007259502	2553.5028007259502	2553.5028007259502	2553.5028007259502	2553.5028007259502	2553.5028007259502	2553.5028007259502	2553.5028007259502	2553.5028007259502	2553.5028007259502	2553.5028007259502	2553.5028007259502	2553.5028007259502	2553.5028007259502	2553.5028007259502	2553.5028007259502	2553.5028007259502	2553.5028007259502	2553.5028007259502	2553.5028007259502	2553.5028007259502	2553.5028007259502	2553.5028007259502	2553.5028007259502	2553.5028007259502	2553.5028007259502
2553.5028007259502	2553.5028007259502	2553.5028007259502	2553.5028007259502	2553.5028007259502	2553.5028007259502	2553.5028007259502	2553.5028007259502	2553.5028007259502	2553.5028007259502	2553.5028007259502	2553.5028007259502	2553.5028007259502	2553.5028007259502	2553.5028007259502	2553.5028007259502	2553.5028007259502	2553.5028007259502	2553.5028007259502	2553.5028007259502	2553.5028007259502	2553.5028007259502	2553.5028007259502	2553.5028007259502	2553.5028007259502	2553.5028007259502	2553.5028007259502	2553.5028007259502	2553.5028007259502	2553.5028007259502
2553.5028007259502	2553.5028007259502	2553.5028007259502	2553.5028007259502	2553.5028007259502	2553.5028007259502	2553.5028007259502	2553.5028007259502	2553.5028007259502	2553.5028007259502	2553.5028007259502	2553.5028007259502	2553.5028007259502	2553.5028007259502	2553.5028007259502	2553.5028007259502	2553.5028007259502	2553.5028007259502	2553.5028007259502	2553.5028007259502	2553.5028007259502	2553.5028007259502	2553.5028007259502	2553.5028007259502	2553.5028007259502	2553.5028007259502	2553.5028007259502	2553.5028007259502	2553.5028007259502	2553.5028007259502
2553.5028007259502	2553.5028007259502	2553.5028007259502	2553.5028007259502	2553.5028007259502	2553.5028007259502	2553.5028007259502	2553.5028007259502	2553.5028007259502	2553.5028007259502	2553.5028007259502	2553.5028007259502	2553.5028007259502	2553.5028007259502	2553.5028007259502	2553.5028007259502	2553.5028007259502	2553.5028007259502	2553.5028007259502	2553.5028007259502	2553.5028007259502	2553.5028007259502	2553.5028007259502	2553.5028007259502	2553.5028007259502	2553.5028007259502	2553.5028007259502	2553.5028007259502	2553.5028007259502	2553.5028007259502
2553.5028007259502	2553.5028007259502	2553.5028007259502	2553.5028007259502	2553.5028007259502	2553.5028007259502	2553.5028007259502	2553.5028007259502	2553.5028007259502	2553.5028007259502	2553.5028007259502	2553.5028007259502	2553.5028007259502	2553.5028007259502	2553.5028007259502	2553.5028007259502	2553.5028007259502	2553.5028007259502	2553.5028007259502	2553.5028007259502	2553.5028007259502	2553.5028007259502	2553.5028007259502	2553.5028007259502	2553.5028007259502	2553.5028007259502	2553.5028007259502	2553.5028007259502	2553.5028007259502	2553.5028007259502
2520.8030428770057	2520.8030428770057	2520.8030428770057	2520.8030428770057	2520.8030428770057	2520.8030428770057	2520.8030428770057	2520.8030428770057	2520.8030428770057	2520.8030428770057	2520.8030428770057	2520.8030428770057	2520.8030428770057	2520.8030428770057	2520.8030428770057	2520.8030428770057	2520.8030428770057	2520.8030428770057	2520.8030428770057	2520.8030428770057	2520.8030428770057	2520.8030428770057	2520.8030428770057	2520.8030428770057	2520.8030428770057	2520.8030428770057	2520.8030428770057	2520.8030428770057	2520.8030428770057	2520.8030428770057
2520.8030428770057	2520.8030428770057	2520.8030428770057	2520.8030428770057	2520.8030428770057	2520.8030428770057	2520.8030428770057	2520.8030428770057	2520.8030428770057	2520.8030428770057	2520.8030428770057	2520.8030428770057	2520.8030428770057	2520.8030428770057	2520.8030428770057	2520.8030428770057	2520.8030428770057	2520.8030428770057	2520.8030428770057	2520.8030428770057	2520.8030428770057	2520.8030428770057	2520.8030428770057	2520.8030428770057	2520.8030428770057	2520.8030428770057	2520.8030428770057	2520.8030428770057	2520.8030428770057	2520.8030428770057
2520.8030428770057	2520.8030428770057	2520.8030428770057	2520.8030428770057	2520.8030428770057	2520.8030428770057	2520.8030428770057	2520.8030428770057	2520.8030428770057	2520.8030428770057	2520.8030428770057	2520.8030428770057	2520.8030428770057	2520.8030428770057	2520.8030428770057	2520.8030428770057	2520.8030428770057	2520.8030428770057	2520.8030428770057	2520.8030428770057	2520.8030428770057	2520.8030428770057	2520.8030428770057	2520.8030428770057	2520.8030428770057	2520.8030428770057	2520.8030428770057	2520.8030428770057	2520.8030428770057	2520.8030428770057
2520.8030428770057	2520.8030428770057	2520.8030428770057	2520.8030428770057	2520.8030428770057	2520.8030428770057	2520.8030428770057	2520.8030428770057	2520.8030428770057	2520.8030428770057	2520.8030428770057	2520.8030428770057	2520.8030428770057	2520.8030428770057	2520.8030428770057	2520.8030428770057	2520.8030428770057	2520.8030428770057	2520.8030428770057	2520.8030428770057	2520.8030428770057	2520.8030428770057	2520.8030428770057	2520.8030428770057	2520.8030428770057	2520.8030428770057	2520.8030428770057	2520.8030428770057	2520.8030428770057	2520.8030428770057
2520.8030428770057	2520.8030428770057	2520.8030428770057	2520.8030428770057	2520.8030428770057	2520.8030428770057	2520.8030428770057	2520.8030428770057	2520.8030428770057	2520.8030428770057	2520.8030428770057	2520.8030428770057	2520.8030428770057	2520.8030428770057	2520.8030428770057	2520.8030428770057	2520.8030428770057	2520.8030428770057	2520.8030428770057	2520.8030428770057	2520.8030428770057	2520.8030428770057	2520.8030428770057	2520.8030428770057	2520.8030428770057	2520.8030428770057	2520.8030428770057	2520.8030428770057	2520.8030428770057	2520.8030428770057
2520.8030428770057	2520.8030428770057	2520.8030428770057	2520.8030428770057	2520.8030428770057	2520.8030428770057	2520.8030428770057	2520.8030428770057	2520.8030428770057	2520.8030428770057	2520.8030428770057	2520.8030428770057	2520.8030428770057	2520.8030428770057	2520.8030428770057	2520.8030428770057	2520.8030428770057	2520.8030428770057	2520.8030428770057	2520.8030428770057	2520.8030428770057	2520.8030428770057	2520.8030428770057	2520.8030428770057	2520.8030428770057	2520.8030428770057	2520.8030428770057	2520.8030428770057	2520.8030428770057	2520.8030428770057
2520.8030428770057	2520.8030428770057	2520.8030428770057	2520.8030428770057	2520.8030428770057	2520.8030428770057	2520.8030428770057	2520.8030428770057	2520.8030428770057	2520.8030428770057	2520.8030428770057	2520.8030428770057	2520.8030428770057	2520.8030428770057	2520.8030428770057	2520.8030428770057	2520.8030428770057	2520.8030428770057	2520.8030428770057	2520.8030428770057	2520.8030428770057	2520.8030428770057	2520.8030428770057	2520.8030428770057	2520.8030428770057	2520.8030428770057	2520.8030428770057	2520.8030428770057	2520.8030428770057	2520.8030428770057
2520.8030428770057	2520.8030428770057	2520.8030428770057	2520.8030428770057	2520.8030428770057	2520.8030428770057	2520.8030428770057	2520.8030428770057	2520.8030428770057	2520.8030428770057	2520.8030428770057	2520.8030428770057	2520.8030428770057	2520.8030428770057	2520.8030428770057	2520.8030428770057	2520.8030428770057	2520.8030428770057	2520.8030428770057	2520.8030428770057	2520.8030428770057	2520.8030428770057	2520.8030428770057	2520.8030428770057	2520.8030428770057	2520.8030428770057	2520.8030428770057	2520.8030428770057	2520.8030428770057	2520.8030428770057
2520.8030428770057	2520.8030428770057	2520.8030428770057	2520.8030428770057	2520.8030428770057	2520.8030428770057	2520.8030428770057	2520.8030428770057	2520.8030428770057	2520.8030428770057	2520.8030428770057	2520.8030428770057	2520.8030428770057	2520.8030428770057	2520.8030428770057	2520.8030428770057	2520.8030428770057	2520.8030428770057	2520.8030428770057	2520.8030428770057	2520.8030428770057	2520.8030428770057	2520.8030428770057	2520.8030428770057	2520.8030428770057	2520.8030428770057	2520.8030428770057	2520.8030428770057	2520.8030428770057	2520.8030428770057
2520.8030428770057	2520.8030428770057	2520.8030428770057	2520.8030428770057	2520.8030428770057	2520.8030428770057	2520.8030428770057	2520.8030428770057	2520.8030428770057	2520.8030428770057	2520.8030428770057	2520.8030428770057	2520.8030428770057	2520.8030428770057	2520.8030428770057	2520.8030428770057	2520.8030428770057	2520.8030428770057	2520.8030428770057	2520.8030428770057	2520.8030428770057	2520.8030428770057	2520.8030428770057	2520.8030428770057	2520.8030428770057	2520.8030428770057	2520.8030428770057	2520.8030428770057	2520.8030428770057	2520.8030428770057
2520.8030428770057	2520.8030428770057	2520.8030428770057	2520.8030428770057	2520.8030428770057	2520.8030428770057	2520.8030428770057	2520.8030428770057	2520.8030428770057	2520.8030428770057	2520.8030428770057	2520.8030428770057	2520.8030428770057	2520.8030428770057	2520.8030428770057	2520.8030428770057	2520.8030428770057	2520.8030428770057	2520.8030428770057	2520.8030428770057	2520.8030428770057	2520.8030428770057	2520.8030428770057	2520.8030428770057	2520.8030428770057	2520.8030428770057	2520.8030428770057	2520.8030428770057	2520.8030428770057	2520.8030428770057
2494.5208106491687	2494.5208106491687	2494.5208106491687	2494.5208106491687	2494.5208106491687	2494.5208106491687	2494.5208106491687	2494.5208106491687	2494.5208106491687	2494.5208106491687	2494.5208106491687	2494.5208106491687	2494.5208106491687	2494.5208106491687	2494.5208106491687	2494.5208106491687	2494.5208106491687	2494.5208106491687	2494.5208106491687	2494.5208106491687	2494.5208106491687	2494.5208106491687	2494.5208106491687	2494.5208106491687	2494.5208106491687	2494.5208106491687	2494.5208106491687	2494.5208106491687	2494.5208106491687	2494.5208106491687
2494.5208106491687	2494.5208106491687	2494.5208106491687	2494.5208106491687	2494.5208106491687	2494.5208106491687	2494.5208106491687	2494.5208106491687	2494.5208106491687	2494.5208106491687	2494.5208106491687	2494.5208106491687	2494.5208106491687	2494.5208106491687	2494.5208106491687	2494.5208106491687	2494.5208106491687	2494.5208106491687	2494.5208106491687	2494.5208106491687	2494.5208106491687	2494.5208106491687	2494.5208106491687	2494.5208106491687	2494.5208106491687	2494.5208106491687	2494.5208106491687	2494.5208106491687	2494.5208106491687	2494.5208106491687
2494.5208106491687	2494.5208106491687	2494.5208106491687	2494.5208106491687	2494.5208106491687	2494.5208106491687	2494.5208106491687	2494.5208106491687	2494.5208106491687	2494.5208106491687	2494.5208106491687	2494.5208106491687	2494.5208106491687	2494.5208106491687	2494.5208106491687	2494.5208106491687	2494.5208106491687	2494.5208106491687	2494.5208106491687	2494.5208106491687	2494.5208106491687	2494.5208106491687	2494.5208106491687	2494.5208106491687	2494.5208106491687	2494.5208106491687	2494.5208106491687	2494.5208106491687	2494.5208106491687	2494.5208106491687
2494.5208106491687	2494.5208106491687	2494.5208106491687	2494.5208106491687	2494.5208106491687	2494.5208106491687	2494.5208106491687	2494.5208106491687	2494.5208106491687	2494.5208106491687	2494.5208106491687	2494.5208106491687	2494.5208106491687	2494.5208106491687	2494.5208106491687	2494.5208106491687	2494.5208106491687	2494.5208106491687	2494.5208106491687	2494.5208106491687	2494.5208106491687	2494.5208106491687	2494.5208106491687	2494.5208106491687	2494.5208106491687	2494.5208106491687	2494.5208106491687	2494.5208106491687	2494.5208106491687	2494.5208106491687
2494.5208106491687	2494.5208106491687	2494.5208106491687	2494.5208106491687	2494.5208106491687	2494.5208106491687	2494.5208106491687	2494.5208106491687	2494.5208106491687	2494.5208106491687	2494.5208106491687	2494.5208106491687	2494.5208106491687	2494.5208106491687	2494.5208106491687	2494.5208106491687	2494.5208106491687	2494.5208106491687	2494.5208106491687	2494.5208106491687	2494.5208106491687	2494.5208106491687	2494.5208106491687	2494.5208106491687	2494.5208106491687	2494.5208106491687	2494.5208106491687	2494.5208106491687	2494.5208106491687	2494.5208106491687
2494.5208106491687	2494.5208106491687	2494.5208106491687	2494.5208106491687	2494.5208106491687	2494.5208106491687	2494.5208106491687	2494.5208106491687	2494.5208106491687	2494.5208106491687	2494.5208106491687	2494.5208106491687	2494.5208106491687	2494.5208106491687	2494.5208106491687	2494.5208106491687	2494.5208106491687	2494.5208106491687	2494.5208106491687	2494.5208106491687	2494.5208106491687	2494.5208106491687	2494.5208106491687	2494.5208106491687	2494.5208106491687	2494.5208106491687	2494.5208106491687	2494.5208106491687	2494.5208106491687	2494.5208106491687
2494.5208106491687	2494.5208106491687	2494.5208106491687	2494.5208106491687	2494.5208106491687	2494.5208106491687	2494.5208106491687	2494.5208106491687	2494.5208106491687	2494.5208106491687	2494.5208106491687	2494.5208106491687	2494.5208106491687	2494.5208106491687	2494.5208106491687	2494.5208106491687	2494.5208106491687	2494.5208106491687	2494.5208106491687	2494.5208106491687	2494.5208106491687	2494.5208106491687	2494.5208106491687	2494.5208106491687	2494.5208106491687	2494.5208106491687	2494.5208106491687	2494.5208106491687	2494.5208106491687	2494.5208106491687
2494.5208106491687	2494.5208106491687	2494.5208106491687	2494.5208106491687	2494.5208106491687	2494.5208106491687	2494.5208106491687	2494.5208106491687	2494.5208106491687	2494.5208106491687	2494.5208106491687	2494.5208106491687	2494.5208106491687	2494.5208106491687	2494.5208106491687	2494.5208106491687	2494.5208106491687	2494.5208106491687	2494.5208106491687	2494.5208106491687	2494.5208106491687	2494.5208106491687	2494.5208106491687	2494.5208106491687	2494.5208106491687	2494.5208106491687	2494.5208106491687	2494.5208106491687	2494.5208106491687	2494.5208106491687
2494.5208106491687	2494.5208106491687	2494.5208106491687	2494.5208106491687	2494.5208106491687	2494.5208106491687	2494.5208106491687	2494.5208106491687	2494.5208106491687	2494.5208106491687	2494.5208106491687	2494.5208106491687	2494.5208106491687	2494.5208106491687	2494.5208106491687	2494.5208106491687	2494.5208106491687	2494.5208106491687	2494.5208106491687	2494.5208106491687	2494.5208106491687	2494.5208106491687	2494.5208106491687	2494.5208106491687	2494.5208106491687	2494.5208106491687	2494.5208106491687	2494.5208106491687	2494.5208106491687	2494.5208106491687
2494.5208106491687	2494.5208106491687	2494.5208106491687	2494.5208106491687	2494.5208106491687	2494.5208106491687	2494.5208106491687	2494.5208106491687	2494.5208106491687	2494.5208106491687	2494.5208106491687	2494.5208106491687	2494.5208106491687	2494.5208106491687	2494.5208106491687	2494.5208106491687	2494.5208106491687	2494.5208106491687	2494.5208106491687	2494.5208106491687	2494.5208106491687	2494.5208106491687	2494.5208106491687	2494.5208106491687	2494.5208106491687	2494.5208106491687	2494.5208106491687	2494.5208106491687	2494.5208106491687	2494.5208106491687
2494.5208106491687	2494.5208106491687	2494.5208106491687	2494.5208106491687	2494.5208106491687	2494.5208106491687	2494.5208106491687	2494.5208106491687	2494.5208106491687	2494.5208106491687	2494.5208106491687	2494.5208106491687	2494.5208106491687	2494.5208106491687	2494.5208106491687	2494.5208106491687	2494.5208106491687	2494.5208106491687	2494.5208106491687	2494.5208106491687	2494.5208106491687	2494.5208106491687	2494.5208106491687	2494.5208106491687	2494.5208106491687	2494.5208106491687	2494.5208106491687	2494.5208106491687	2494.5208106491687	2494.5208106491687
2494.5208106491687	2494.5208106491687	2494.5208106491687	2494.5208106491687	2494.5208106491687	2494.5208106491687	2494.5208106491687	2494.5208106491687	2494.5208106491687	2494.5208106491687	2494.5208106491687	2494.5208106491687	2494.5208106491687	2494.5208106491687	2494.5208106491687	2494.5208106491687	2494.5208106491687	2494.5208106491687	2494.5208106491687	2494.5208106491687	2494.5208106491687	2494.5208106491687	2494.5208106491687	2494.5208106491687	2494.5208106491687	2494.5208106491687	2494.5208106491687	2494.5208106491687	2494.5208106491687	2494.5208106491687
2494.5208106491687	2494.5208106491687	2494.5208106491687	2494.5208106491687	2494.5208106491687	2494.5208106491687	2494.5208106491687	2494.5208106491687	2494.5208106491687	2494.5208106491687	2494.5208106491687	2494.5208106491687	2494.5208106491687	2494.5208106491687	2494.5208106491687	2494.5208106491687	2494.5208106491687	2494.5208106491687	2494.5208106491687	2494.5208106491687	2494.5208106491687	2494.5208106491687	2494.5208106491687	2494.5208106491687	2494.5208106491687	2494.5208106491687	2494.5208106491687	2494.5208106491687	2494.5208106491687	2494.5208106491687
2494.5208106491687	2494.5208106491687	2494.5208106491687	2494.5208106491687	2494.5208106491687	2494.5208106491687	2494.5208106491687	2494.5208106491687	2494.5208106491687	2494.5208106491687	2494.5208106491687	2494.5208106491687	2494.5208106491687	2494.5208106491687	2494.5208106491687	2494.5208106491687	2494.5208106491687	2494.5208106491687	2494.5208106491687	2494.5208106491687	2494.5208106491687	2494.5208106491687	2494.5208106491687	2494.5208106491687	2494.5208106491687	2494.5208106491687	2494.5208106491687	2494.5208106491687	2494.5208106491687	2494.5208106491687
2494.5208106491687	2494.5208106491687	2494.5208106491687	2494.5208106491687	2494.5208106491687	2494.5208106491687	2494.5208106491687	2494.5208106491687	2494.5208106491687	2494.5208106491687	2494.5208106491687	2494.5208106491687	2494.5208106491687	2494.5208106491687	2494.5208106491687	2494.5208106491687	2494.5208106491687	2494.5208106491687	2494.5208106491687	2494.5208106491687	2494.5208106491687	2494.5208106491687	2494.5208106491687	2494.5208106491687	2494.5208106491687	2494.5208106491687	2494.5208106491687	2494.5208106491687	2494.5208106491687	2494.5208106491687
2494.5208106491687	2494.5208106491687	2494.5208106491687	2494.5208106491687	2494.5208106491687	2494.5208106491687	2494.5208106491687	2494.5208106491687	2494.5208106491687	2494.5208106491687	2494.5208106491687	2494.5208106491687	2494.5208106491687	2494.5208106491687	2494.5208106491687	2494.5208106491687	2494.5208106491687	2494.5208106491687	2494.5208106491687	2494.5208106491687	2494.5208106491687	2494.5208106491687	2494.5208106491687	2494.5208106491687	2494.5208106491687	2494.5208106491687	2494.5208106491687	2494.5208106491687	2494.5208106491687	2494.5208106491687
2494.5208106491687	2494.5208106491687	2494.5208106491687	2494.5208106491687	2494.5208106491687	2494.5208106491687	2494.5208106491687	2494.5208106491687	2494.5208106491687	2494.5208106491687	2494.5208106491687	2494.5208106491687	2494.5208106491687	2494.5208106491687	2494.5208106491687	2494.5208106491687	2494.5208106491687	2494.5208106491687	2494.5208106491687	2494.5208106491687	2494.5208106491687	2494.5208106491687	2494.5208106491687	2494.5208106491687	2494.5208106491687	2494.5208106491687	2494.5208106491687	2494.5208106491687	2494.5208106491687	2494.5208106491687
2494.5208106491687	2494.5208106491687	2494.5208106491687	2494.5208106491687	2494.5208106491687	2494.5208106491687	2494.5208106491687	2494.5208106491687	2494.5208106491687	2494.5208106491687	2494.5208106491687	2494.5208106491687	2494.5208106491687	2494.5208106491687	2494.5208106491687	2494.5208106491687	2494.5208106491687	2494.5208106491687	2494.5208106491687	2494.5208106491687	2494.5208106491687	2494.5208106491687	2494.5208106491687	2494.5208106491687	2494.5208106491687	2494.5208106491687	2494.5208106491687	2494.5208106491687	2494.5208106491687	2494.5208106491687
2494.5208106491687	2494.5208106491687	2494.5208106491687	2494.5208106491687	2494.5208106491687	2494.5208106491687	2494.5208106491687	2494.5208106491687	2494.5208106491687	2494.5208106491687	2494.5208106491687	2494.5208106491687	2494.5208106491687	2494.5208106491687	2494.5208106491687	2494.5208106491687	2494.5208106491687	2494.5208106491687	2494.5208106491687	2494.5208106491687	2494.5208106491687	2494.5208106491687	2494.5208106491687	2494.5208106491687	2494.5208106491687	2494.5208106491687	2494.5208106491687	2494.5208106491687	2494.5208106491687	2494.5208106491687
2494.5208106491687	2494.5208106491687	2494.5208106491687	2494.5208106491687	2494.5208106491687	2494.5208106491687	2494.5208106491687	2494.5208106491687	2494.5208106491687	2494.5208106491687	2494.5208106491687	2494.5208106491687	2494.5208106491687	2494.5208106491687	2494.5208106491687	2494.5208106491687	2494.5208106491687	2494.5208106491687	2494.5208106491687	2494.5208106491687	2494.5208106491687	2494.5208106491687	2494.5208106491687	2494.5208106491687	2494.5208106491687	2494.5208106491687	2494.5208106491687	2494.5208106491687	2494.5208106491687	2494.5208106491687
2494.5208106491687	2494.5208106491687	2494.5208106491687	2494.5208106491687	2494.5208106491687	2494.5208106491687	2494.5208106491687	2494.5208106491687	2494.5208106491687	2494.5208106491687	2494.5208106491687	2494.5208106491687	2494.5208106491687	2494.5208106491687	2494.5208106491687	2494.5208106491687	2494.5208106491687	2494.5208106491687	2494.5208106491687	2494.5208106491687	2494.5208106491687	2494.5208106491687	2494.5208106491687	2494.5208106491687	2494.5208106491687	2494.5208106491687	2494.5208106491687	2494.5208106491687	2494.5208106491687	2494.5208106491687
2494.5208106491687	2494.5208106491687	2494.5208106491687	2494.5208106491687	2494.5208106491687	2494.5208106491687	2494.5208106491687	2494.5208106491687	2494.5208106491687	2494.5208106491687	2494.5208106491687	2494.5208106491687	2494.5208106491687	2494.5208106491687	2494.5208106491687	2494.5208106491687	2494.5208106491687	2494.5208106491687	2494.5208106491687	2494.5208106491687	2494.5208106491687	2494.5208106491687	2494.5208106491687	2494.5208106491687	2494.5208106491687	2494.5208106491687	2494.5208106491687	2494.5208106491687	2494.5208106491687	2494.5208106491687
2494.5208106491687	2494.5208106491687	2494.5208106491687	2494.5208106491687	2494.5208106491687	2494.5208106491687	2494.5208106491687	2494.5208106491687	2494.5208106491687	2494.5208106491687	2494.5208106491687	2494.5208106491687	2494.5208106491687	2494.5208106491687	2494.5208106491687	2494.5208106491687	2494.5208106491687	2494.5208106491687	2494.5208106491687	2494.5208106491687	2494.5208106491687	2494.5208106491687	2494.5208106491687	2494.5208106491687	2494.5208106491687	2494.5208106491687	2494.5208106491687	2494.5208106491687	2494.5208106491687	2494.5208106491687
2494.5208106491687	2494.5208106491687	2494.5208106491687	2494.5208106491687	2494.5208106491687	2494.5208106491687	2494.5208106491687	2494.5208106491687	2494.5208106491687	2494.5208106491687	2494.5208106491687	2494.5208106491687	2494.5208106491687	2494.5208106491687	2494.5208106491687	2494.5208106491687	2494.5208106491687	2494.5208106491687	2494.5208106491687	2494.5208106491687	2494.5208106491687	2494.5208106491687	2494.5208106491687	2494.5208106491687	2494.5208106491687	2494.5208106491687	2494.5208106491687	2494.5208106491687	2494.5208106491687	2494.5208106491687
2494.5208106491687	2494.5208106491687	2494.5208106491687	2494.5208106491687	2494.5208106491687	2494.5208106491687	2494.5208106491687	2494.5208106491687	2494.5208106491687	2494.5208106491687	2494.5208106491687	2494.5208106491687	2494.5208106491687	2494.5208106491687	2494.5208106491687	2494.5208106491687	2494.5208106491687	2494.5208106491687	2494.5208106491687	2494.5208106491687	2494.5208106491687	2494.5208106491687	2494.5208106491687	2494.5208106491687	2494.5208106491687	2494.5208106491687	2494.5208106491687	2494.5208106491687	2494.5208106491687	2494.5208106491687
2494.5208106491687	2494.5208106491687	2494.5208106491687	2494.5208106491687	2494.5208106491687	2494.5208106491687	2494.5208106491687	2494.5208106491687	2494.5208106491687	2494.5208106491687	2494.5208106491687	2494.5208106491687	2494.5208106491687	2494.5208106491687	2494.5208106491687	2494.5208106491687	2494.5208106491687	2494.5208106491687	2494.5208106491687	2494.5208106491687	2494.5208106491687	2494.5208106491687	2494.5208106491687	2494.5208106491687	2494.5208106491687	2494.5208106491687	2494.5208106491687	2494.5208106491687	2494.5208106491687	2494.5208106491687
2494.5208106491687	2494.5208106491687	2494.5208106491687	2494.5208106491687	2494.5208106491687	2494.5208106491687	2494.5208106491687	2494.5208106491687	2494.5208106491687	2494.5208106491687	2494.5208106491687	2494.5208106491687	2494.5208106491687	2494.5208106491687	2494.5208106491687	2494.5208106491687	2494.5208106491687	2494.5208106491687	2494.5208106491687	2494.5208106491687	2494.5208106491687	2494.5208106491687	2494.5208106491687	2494.5208106491687	2494.5208106491687	2494.5208106491687	2494.5208106491687	2494.5208106491687	2494.5208106491687	2494.5208106491687
2494.5208106491687	2494.5208106491687	2494.5208106491687	2494.5208106491687	2494.5208106491687	2494.5208106491687	2494.5208106491687	2494.5208106491687	2494.5208106491687	2494.5208106491687	2494.5208106491687	2494.5208106491687	2494.5208106491687	2494.5208106491687	2494.5208106491687	2494.5208106491687	2494.5208106491687	2494.5208106491687	2494.5208106491687	2494.5208106491687	2494.5208106491687	2494.5208106491687	2494.5208106491687	2494.5208106491687	2494.5208106491687	2494.5208106491687	2494.5208106491687	2494.5208106491687	2494.5208106491687	2494.5208106491687
2494.5208106491687	2494.5208106491687	2494.5208106491687	2494.5208106491687	2494.5208106491687	2494.5208106491687	2494.5208106491687	2494.5208106491687	2494.5208106491687	2494.5208106491687	2494.5208106491687	2494.5208106491687	2494.5208106491687	2494.5208106491687	2494.5208106491687	2494.5208106491687	2494.5208106491687	2494.5208106491687	2494.5208106491687	2494.5208106491687	2494.5208106491687	2494.5208106491687	2494.5208106491687	2494.5208106491687	2494.5208106491687	2494.5208106491687	2494.5208106491687	2494.5208106491687	2494.5208106491687	2494.5208106491687
2494.5208106491687	2494.5208106491687	2494.5208106491687	2494.5208106491687	2494.5208106491687	2494.5208106491687	2494.5208106491687	2494.5208106491687	2494.5208106491687	2494.5208106491687	2494.5208106491687	2494.5208106491687	2494.5208106491687	2494.5208106491687	2494.5208106491687	2494.5208106491687	2494.5208106491687	2494.5208106491687	2494.5208106491687	2494.5208106491687	2494.5208106491687	2494.5208106491687	2494.5208106491687	2494.5208106491687	2494.5208106491687	2494.5208106491687	2494.5208106491687	2494.5208106491687	2494.5208106491687	2494.5208106491687
2494.5208106491687	2494.5208106491687	2494.5208106491687	2494.5208106491687	2494.5208106491687	2494.5208106491687	2494.5208106491687	2494.5208106491687	2494.5208106491687	2494.5208106491687	2494.5208106491687	2494.5208106491687	2494.5208106491687	2494.5208106491687	2494.5208106491687	2494.5208106491687	2494.5208106491687	2494.5208106491687	2494.5208106491687	2494.5208106491687	2494.5208106491687	2494.5208106491687	2494.5208106491687	2494.5208106491687	2494.5208106491687	2494.5208106491687	2494.5208106491687	2494.5208106491687	2494.5208106491687	2494.5208106491687
2494.5208106491687	2494.5208106491687	2494.5208106491687	2494.5208106491687	2494.5208106491687	2494.5208106491687	2494.5208106491687	2494.5208106491687	2494.5208106491687	2494.5208106491687	2494.5208106491687	2494.5208106491687	2494.5208106491687	2494.5208106491687	2494.5208106491687	2494.5208106491687	2494.5208106491687	2494.5208106491687	2494.5208106491687	2494.5208106491687	2494.5208106491687	2494.5208106491687	2494.5208106491687	2494.5208106491687	2494.5208106491687	2494.5208106491687	2494.5208106491687	2494.5208106491687	2494.5208106491687	2494.5208106491687
2492.4589385015784	2492.4589385015784	2492.4589385015784	2492.4589385015784	2492.4589385015784	2492.4589385015784	2492.4589385015784	2492.4589385015784	2492.4589385015784	2492.4589385015784	2492.4589385015784	2492.4589385015784	2492.4589385015784	2492.4589385015784	2492.4589385015784	2492.4589385015784	2492.4589385015784	2492.4589385015784	2492.4589385015784	2492.4589385015784	2492.4589385015784	2492.4589385015784	2492.4589385015784	2492.4589385015784	2492.4589385015784	2492.4589385015784	2492.4589385015784	2492.4589385015784	2492.4589385015784	2492.4589385015784
2492.4589385015784	2492.4589385015784	2492.4589385015784	2492.4589385015784	2492.4589385015784	2492.4589385015784	2492.4589385015784	2492.4589385015784	2492.4589385015784	2492.4589385015784	2492.4589385015784	2492.4589385015784	2492.4589385015784	2492.4589385015784	2492.4589385015784	2492.4589385015784	2492.4589385015784	2492.4589385015784	2492.4589385015784	2492.4589385015784	2492.4589385015784	2492.4589385015784	2492.4589385015784	2492.4589385015784	2492.4589385015784	2492.4589385015784	2492.4589385015784	2492.4589385015784	2492.4589385015784	2492.4589385015784
2492.4589385015784	2492.4589385015784	2492.4589385015784	2492.4589385015784	2492.4589385015784	2492.4589385015784	2492.4589385015784	2492.4589385015784	2492.4589385015784	2492.4589385015784	2492.4589385015784	2492.4589385015784	2492.4589385015784	2492.4589385015784	2492.4589385015784	2492.4589385015784	2492.4589385015784	2492.4589385015784	2492.4589385015784	2492.4589385015784	2492.4589385015784	2492.4589385015784	2492.4589385015784	2492.4589385015784	2492.4589385015784	2492.4589385015784	2492.4589385015784	2492.4589385015784	2492.4589385015784	2492.4589385015784
2492.4589385015784	2492.4589385015784	2492.4589385015784	2492.4589385015784	2492.4589385015784	2492.4589385015784	2492.4589385015784	2492.4589385015784	2492.4589385015784	2492.4589385015784	2492.4589385015784	2492.4589385015784	2492.4589385015784	2492.4589385015784	2492.4589385015784	2492.4589385015784	2492.4589385015784	2492.4589385015784	2492.4589385015784	2492.4589385015784	2492.4589385015784	2492.4589385015784	2492.4589385015784	2492.4589385015784	2492.4589385015784	2492.4589385015784	2492.4589385015784	2492.4589385015784	2492.4589385015784	2492.4589385015784
2492.4589385015784	2492.4589385015784	2492.4589385015784	2492.4589385015784	2492.4589385015784	2492.4589385015784	2492.4589385015784	2492.4589385015784	2492.4589385015784	2492.4589385015784	2492.4589385015784	2492.4589385015784	2492.4589385015784	2492.4589385015784	2492.4589385015784	2492.4589385015784	2492.4589385015784	2492.4589385015784	2492.4589385015784	2492.4589385015784	2492.4589385015784	2492.4589385015784	2492.4589385015784	2492.4589385015784	2492.4589385015784	2492.4589385015784	2492.4589385015784	2492.4589385015784	2492.4589385015784	2492.4589385015784
2492.4589385015784	2492.4589385015784	2492.4589385015784	2492.4589385015784	2492.4589385015784	2492.4589385015784	2492.4589385015784	2492.4589385015784	2492.4589385015784	2492.4589385015784	2492.4589385015784	2492.4589385015784	2492.4589385015784	2492.4589385015784	2492.4589385015784	2492.4589385015784	2492.4589385015784	2492.4589385015784	2492.4589385015784	2492.4589385015784	2492.4589385015784	2492.4589385015784	2492.4589385015784	2492.4589385015784	2492.4589385015784	2492.4589385015784	2492.4589385015784	2492.4589385015784	2492.4589385015784	2492.4589385015784
2492.4589385015784	2492.4589385015784	2492.4589385015784	2492.4589385015784	2492.4589385015784	2492.4589385015784	2492.4589385015784	2492.4589385015784	2492.4589385015784	2492.4589385015784	2492.4589385015784	2492.4589385015784	2492.4589385015784	2492.4589385015784	2492.4589385015784	2492.4589385015784	2492.4589385015784	2492.4589385015784	2492.4589385015784	2492.4589385015784	2492.4589385015784	2492.4589385015784	2492.4589385015784	2492.4589385015784	2492.4589385015784	2492.4589385015784	2492.4589385015784	2492.4589385015784	2492.4589385015784	2492.4589385015784
2492.4589385015784	2492.4589385015784	2492.4589385015784	2492.4589385015784	2492.4589385015784	2492.4589385015784	2492.4589385015784	2492.4589385015784	2492.4589385015784	2492.4589385015784	2492.4589385015784	2492.4589385015784	2492.4589385015784	2492.4589385015784	2492.4589385015784	2492.4589385015784	2492.4589385015784	2492.4589385015784	2492.4589385015784	2492.4589385015784	2492.4589385015784	2492.4589385015784	2492.4589385015784	2492.4589385015784	2492.4589385015784	2492.4589385015784	2492.4589385015784	2492.4589385015784	2492.4589385015784	2492.4589385015784
2492.4589385015784	2492.4589385015784	2492.4589385015784	2492.4589385015784	2492.4589385015784	2492.4589385015784	2492.4589385015784	2492.4589385015784	2492.4589385015784	2492.4589385015784	2492.4589385015784	2492.4589385015784	2492.4589385015784	2492.4589385015784	2492.4589385015784	2492.4589385015784	2492.4589385015784	2492.4589385015784	2492.4589385015784	2492.4589385015784	2492.4589385015784	2492.4589385015784	2492.4589385015784	2492.4589385015784	2492.4589385015784	2492.4589385015784	2492.4589385015784	2492.4589385015784	2492.4589385015784	2492.4589385015784
2492.4589385015784	2492.4589385015784	2492.4589385015784	2492.4589385015784	2492.4589385015784	2492.4589385015784	2492.4589385015784	2492.4589385015784	2492.4589385015784	2492.4589385015784	2492.4589385015784	2492.4589385015784	2492.4589385015784	2492.4589385015784	2492.4589385015784	2492.4589385015784	2492.4589385015784	2492.4589385015784	2492.4589385015784	2492.4589385015784	2492.4589385015784	2492.4589385015784	2492.4589385015784	2492.4589385015784	2492.4589385015784	2492.4589385015784	2492.4589385015784	2492.4589385015784	2492.4589385015784	2492.4589385015784
2492.4589385015784	2492.4589385015784	2492.4589385015784	2492.4589385015784	2492.4589385015784	2492.4589385015784	2492.4589385015784	2492.4589385015784	2492.4589385015784	2492.4589385015784	2492.4589385015784	2492.4589385015784	2492.4589385015784	2492.4589385015784	2492.4589385015784	2492.4589385015784	2492.4589385015784	2492.4589385015784	2492.4589385015784	2492.4589385015784	2492.4589385015784	2492.4589385015784	2492.4589385015784	2492.4589385015784	2492.4589385015784	2492.4589385015784	2492.4589385015784	2492.4589385015784	2492.4589385015784	2492.4589385015784
2491.092660752862	2491.092660752862	2491.092660752862	2491.092660752862	2491.092660752862	2491.092660752862	2491.092660752862	2491.092660752862	2491.092660752862	2491.092660752862	2491.092660752862	2491.092660752862	2491.092660752862	2491.092660752862	2491.092660752862	2491.092660752862	2491.092660752862	2491.092660752862	2491.092660752862	2491.092660752862	2491.092660752862	2491.092660752862	2491.092660752862	2491.092660752862	2491.092660752862	2491.092660752862	2491.092660752862	2491.092660752862	2491.092660752862	2491.092660752862
2491.092660752862	2491.092660752862	2491.092660752862	2491.092660752862	2491.092660752862	2491.092660752862	2491.092660752862	2491.092660752862	2491.092660752862	2491.092660752862	2491.092660752862	2491.092660752862	2491.092660752862	2491.092660752862	2491.092660752862	2491.092660752862	2491.092660752862	2491.092660752862	2491.092660752862	2491.092660752862	2491.092660752862	2491.092660752862	2491.092660752862	2491.092660752862	2491.092660752862	2491.092660752862	2491.092660752862	2491.092660752862	2491.092660752862	2491.092660752862
2491.092660752862	2491.092660752862	2491.092660752862	2491.092660752862	2491.092660752862	2491.092660752862	2491.092660752862	2491.092660752862	2491.092660752862	2491.092660752862	2491.092660752862	2491.092660752862	2491.092660752862	2491.092660752862	2491.092660752862	2491.092660752862	2491.092660752862	2491.092660752862	2491.092660752862	2491.092660752862	2491.092660752862	2491.092660752862	2491.092660752862	2491.092660752862	2491.092660752862	2491.092660752862	2491.092660752862	2491.092660752862	2491.092660752862	2491.092660752862
2491.092660752862	2491.092660752862	2491.092660752862	2491.092660752862	2491.092660752862	2491.092660752862	2491.092660752862	2491.092660752862	2491.092660752862	2491.092660752862	2491.092660752862	2491.092660752862	2491.092660752862	2491.092660752862	2491.092660752862	2491.092660752862	2491.092660752862	2491.092660752862	2491.092660752862	2491.092660752862	2491.092660752862	2491.092660752862	2491.092660752862	2491.092660752862	2491.092660752862	2491.092660752862	2491.092660752862	2491.092660752862	2491.092660752862	2491.092660752862
2491.092660752862	2491.092660752862	2491.092660752862	2491.092660752862	2491.092660752862	2491.092660752862	2491.092660752862	2491.092660752862	2491.092660752862	2491.092660752862	2491.092660752862	2491.092660752862	2491.092660752862	2491.092660752862	2491.092660752862	2491.092660752862	2491.092660752862	2491.092660752862	2491.092660752862	2491.092660752862	2491.092660752862	2491.092660752862	2491.092660752862	2491.092660752862	2491.092660752862	2491.092660752862	2491.092660752862	2491.092660752862	2491.092660752862	2491.092660752862
2491.092660752862	2491.092660752862	2491.092660752862	2491.092660752862	2491.092660752862	2491.092660752862	2491.092660752862	2491.092660752862	2491.092660752862	2491.092660752862	2491.092660752862	2491.092660752862	2491.092660752862	2491.092660752862	2491.092660752862	2491.092660752862	2491.092660752862	2491.092660752862	2491.092660752862	2491.092660752862	2491.092660752862	2491.092660752862	2491.092660752862	2491.092660752862	2491.092660752862	2491.092660752862	2491.092660752862	2491.092660752862	2491.092660752862	2491.092660752862
2491.092660752862	2491.092660752862	2491.092660752862	2491.092660752862	2491.092660752862	2491.092660752862	2491.092660752862	2491.092660752862	2491.092660752862	2491.092660752862	2491.092660752862	2491.092660752862	2491.092660752862	2491.092660752862	2491.092660752862	2491.092660752862	2491.092660752862	2491.092660752862	2491.092660752862	2491.092660752862	2491.092660752862	2491.092660752862	2491.092660752862	2491.092660752862	2491.092660752862	2491.092660752862	2491.092660752862	2491.092660752862	2491.092660752862	2491.092660752862
2491.092660752862	2491.092660752862	2491.092660752862	2491.092660752862	2491.092660752862	2491.092660752862	2491.092660752862	2491.092660752862	2491.092660752862	2491.092660752862	2491.092660752862	2491.092660752862	2491.092660752862	2491.092660752862	2491.092660752862	2491.092660752862	2491.092660752862	2491.092660752862	2491.092660752862	2491.092660752862	2491.092660752862	2491.092660752862	2491.092660752862	2491.092660752862	2491.092660752862	2491.092660752862	2491.092660752862	2491.092660752862	2491.092660752862	2491.092660752862
2491.092660752862	2491.092660752862	2491.092660752862	2491.092660752862	2491.092660752862	2491.092660752862	2491.092660752862	2491.092660752862	2491.092660752862	2491.092660752862	2491.092660752862	2491.092660752862	2491.092660752862	2491.092660752862	2491.092660752862	2491.092660752862	2491.092660752862	2491.092660752862	2491.092660752862	2491.092660752862	2491.092660752862	2491.092660752862	2491.092660752862	2491.092660752862	2491.092660752862	2491.092660752862	2491.092660752862	2491.092660752862	2491.092660752862	2491.092660752862
2491.092660752862	2491.092660752862	2491.092660752862	2491.092660752862	2491.092660752862	2491.092660752862	2491.092660752862	2491.092660752862	2491.092660752862	2491.092660752862	2491.092660752862	2491.092660752862	2491.092660752862	2491.092660752862	2491.092660752862	2491.092660752862	2491.092660752862	2491.092660752862	2491.092660752862	2491.092660752862	2491.092660752862	2491.092660752862	2491.092660752862	2491.092660752862	2491.092660752862	2491.092660752862	2491.092660752862	2491.092660752862	2491.092660752862	2491.092660752862
2491.092660752862	2491.092660752862	2491.092660752862	2491.092660752862	2491.092660752862	2491.092660752862	2491.092660752862	2491.092660752862	2491.092660752862	2491.092660752862	2491.092660752862	2491.092660752862	2491.092660752862	2491.092660752862	2491.092660752862	2491.092660752862	2491.092660752862	2491.092660752862	2491.092660752862	2491.092660752862	2491.092660752862	2491.092660752862	2491.092660752862	2491.092660752862	2491.092660752862	2491.092660752862	2491.092660752862	2491.092660752862	2491.092660752862	2491.092660752862
2491.092660752862	2491.092660752862	2491.092660752862	2491.092660752862	2491.092660752862	2491.092660752862	2491.092660752862	2491.092660752862	2491.092660752862	2491.092660752862	2491.092660752862	2491.092660752862	2491.092660752862	2491.092660752862	2491.092660752862	2491.092660752862	2491.092660752862	2491.092660752862	2491.092660752862	2491.092660752862	2491.092660752862	2491.092660752862	2491.092660752862	2491.092660752862	2491.092660752862	2491.092660752862	2491.092660752862	2491.092660752862	2491.092660752862	2491.092660752862
2491.092660752862	2491.092660752862	2491.092660752862	2491.092660752862	2491.092660752862	2491.092660752862	2491.092660752862	2491.092660752862	2491.092660752862	2491.092660752862	2491.092660752862	2491.092660752862	2491.092660752862	2491.092660752862	2491.092660752862	2491.092660752862	2491.092660752862	2491.092660752862	2491.092660752862	2491.092660752862	2491.092660752862	2491.092660752862	2491.092660752862	2491.092660752862	2491.092660752862	2491.092660752862	2491.092660752862	2491.092660752862	2491.092660752862	2491.092660752862
2491.092660752862	2491.092660752862	2491.092660752862	2491.092660752862	2491.092660752862	2491.092660752862	2491.092660752862	2491.092660752862	2491.092660752862	2491.092660752862	2491.092660752862	2491.092660752862	2491.092660752862	2491.092660752862	2491.092660752862	2491.092660752862	2491.092660752862	2491.092660752862	2491.092660752862	2491.092660752862	2491.092660752862	2491.092660752862	2491.092660752862	2491.092660752862	2491.092660752862	2491.092660752862	2491.092660752862	2491.092660752862	2491.092660752862	2491.092660752862
2491.092660752862	2491.092660752862	2491.092660752862	2491.092660752862	2491.092660752862	2491.092660752862	2491.092660752862	2491.092660752862	2491.092660752862	2491.092660752862	2491.092660752862	2491.092660752862	2491.092660752862	2491.092660752862	2491.092660752862	2491.092660752862	2491.092660752862	2491.092660752862	2491.092660752862	2491.092660752862	2491.092660752862	2491.092660752862	2491.092660752862	2491.092660752862	2491.092660752862	2491.092660752862	2491.092660752862	2491.092660752862	2491.092660752862	2491.092660752862
2491.092660752862	2491.092660752862	2491.092660752862	2491.092660752862	2491.092660752862	2491.092660752862	2491.092660752862	2491.092660752862	2491.092660752862	2491.092660752862	2491.092660752862	2491.092660752862	2491.092660752862	2491.092660752862	2491.092660752862	2491.092660752862	2491.092660752862	2491.092660752862	2491.092660752862	2491.092660752862	2491.092660752862	2491.092660752862	2491.092660752862	2491.092660752862	2491.092660752862	2491.092660752862	2491.092660752862	2491.092660752862	2491.092660752862	2491.092660752862
2491.092660752862	2491.092660752862	2491.092660752862	2491.092660752862	2491.092660752862	2491.092660752862	2491.092660752862	2491.092660752862	2491.092660752862	2491.092660752862	2491.092660752862	2491.092660752862	2491.092660752862	2491.092660752862	2491.092660752862	2491.092660752862	2491.092660752862	2491.092660752862	2491.092660752862	2491.092660752862	2491.092660752862	2491.092660752862	2491.092660752862	2491.092660752862	2491.092660752862	2491.092660752862	2491.092660752862	2491.092660752862	2491.092660752862	2491.092660752862
2491.092660752862	2491.092660752862	2491.092660752862	2491.092660752862	2491.092660752862	2491.092660752862	2491.092660752862	2491.092660752862	2491.092660752862	2491.092660752862	2491.092660752862	2491.092660752862	2491.092660752862	2491.092660752862	2491.092660752862	2491.092660752862	2491.092660752862	2491.092660752862	2491.092660752862	2491.092660752862	2491.092660752862	2491.092660752862	2491.092660752862	2491.092660752862	2491.092660752862	2491.092660752862	2491.092660752862	2491.092660752862	2491.092660752862	2491.092660752862
2491.092660752862	2491.092660752862	2491.092660752862	2491.092660752862	2491.092660752862	2491.092660752862	2491.092660752862	2491.092660752862	2491.092660752862	2491.092660752862	2491.092660752862	2491.092660752862	2491.092660752862	2491.092660752862	2491.092660752862	2491.092660752862	2491.092660752862	2491.092660752862	2491.092660752862	2491.092660752862	2491.092660752862	2491.092660752862	2491.092660752862	2491.092660752862	2491.092660752862	2491.092660752862	2491.092660752862	2491.092660752862	2491.092660752862	2491.092660752862
2491.092660752862	2491.092660752862	2491.092660752862	2491.092660752862	2491.092660752862	2491.092660752862	2491.092660752862	2491.092660752862	2491.092660752862	2491.092660752862	2491.092660752862	2491.092660752862	2491.092660752862	2491.092660752862	2491.092660752862	2491.092660752862	2491.092660752862	2491.092660752862	2491.092660752862	2491.092660752862	2491.092660752862	2491.092660752862	2491.092660752862	2491.092660752862	2491.092660752862	2491.092660752862	2491.092660752862	2491.092660752862	2491.092660752862	2491.092660752862
2483.8474785954227	2483.8474785954227	2483.8474785954227	2483.8474785954227	2483.8474785954227	2483.8474785954227	2483.8474785954227	2483.8474785954227	2483.8474785954227	2483.8474785954227	2483.8474785954227	2483.8474785954227	2483.8474785954227	2483.8474785954227	2483.8474785954227	2483.8474785954227	2483.8474785954227	2483.8474785954227	2483.8474785954227	2483.8474785954227	2483.8474785954227	2483.8474785954227	2483.8474785954227	2483.8474785954227	2483.8474785954227	2483.8474785954227	2483.8474785954227	2483.8474785954227	2483.8474785954227	2483.8474785954227
2483.8474785954227	2483.8474785954227	2483.8474785954227	2483.8474785954227	2483.8474785954227	2483.8474785954227	2483.8474785954227	2483.8474785954227	2483.8474785954227	2483.8474785954227	2483.8474785954227	2483.8474785954227	2483.8474785954227	2483.8474785954227	2483.8474785954227	2483.8474785954227	2483.8474785954227	2483.8474785954227	2483.8474785954227	2483.8474785954227	2483.8474785954227	2483.8474785954227	2483.8474785954227	2483.8474785954227	2483.8474785954227	2483.8474785954227	2483.8474785954227	2483.8474785954227	2483.8474785954227	2483.8474785954227
2470.1774849128637	2470.1774849128637	2470.1774849128637	2470.1774849128637	2470.1774849128637	2470.1774849128637	2470.1774849128637	2470.1774849128637	2470.1774849128637	2470.1774849128637	2470.1774849128637	2470.1774849128637	2470.1774849128637	2470.1774849128637	2470.1774849128637	2470.1774849128637	2470.1774849128637	2470.1774849128637	2470.1774849128637	2470.1774849128637	2470.1774849128637	2470.1774849128637	2470.1774849128637	2470.1774849128637	2470.1774849128637	2470.1774849128637	2470.1774849128637	2470.1774849128637	2470.1774849128637	2470.1774849128637
2470.1774849128637	2470.1774849128637	2470.1774849128637	2470.1774849128637	2470.1774849128637	2470.1774849128637	2470.1774849128637	2470.1774849128637	2470.1774849128637	2470.1774849128637	2470.1774849128637	2470.1774849128637	2470.1774849128637	2470.1774849128637	2470.1774849128637	2470.1774849128637	2470.1774849128637	2470.1774849128637	2470.1774849128637	2470.1774849128637	2470.1774849128637	2470.1774849128637	2470.1774849128637	2470.1774849128637	2470.1774849128637	2470.1774849128637	2470.1774849128637	2470.1774849128637	2470.1774849128637	2470.1774849128637
2470.1774849128637	2470.1774849128637	2470.1774849128637	2470.1774849128637	2470.1774849128637	2470.1774849128637	2470.1774849128637	2470.1774849128637	2470.1774849128637	2470.1774849128637	2470.1774849128637	2470.1774849128637	2470.1774849128637	2470.1774849128637	2470.1774849128637	2470.1774849128637	2470.1774849128637	2470.1774849128637	2470.1774849128637	2470.1774849128637	2470.1774849128637	2470.1774849128637	2470.1774849128637	2470.1774849128637	2470.1774849128637	2470.1774849128637	2470.1774849128637	2470.1774849128637	2470.1774849128637	2470.1774849128637
2470.1774849128637	2470.1774849128637	2470.1774849128637	2470.1774849128637	2470.1774849128637	2470.1774849128637	2470.1774849128637	2470.1774849128637	2470.1774849128637	2470.1774849128637	2470.1774849128637	2470.1774849128637	2470.1774849128637	2470.1774849128637	2470.1774849128637	2470.1774849128637	2470.1774849128637	2470.1774849128637	2470.1774849128637	2470.1774849128637	2470.1774849128637	2470.1774849128637	2470.1774849128637	2470.1774849128637	2470.1774849128637	2470.1774849128637	2470.1774849128637	2470.1774849128637	2470.1774849128637	2470.1774849128637
2470.1774849128637	2470.1774849128637	2470.1774849128637	2470.1774849128637	2470.1774849128637	2470.1774849128637	2470.1774849128637	2470.1774849128637	2470.1774849128637	2470.1774849128637	2470.1774849128637	2470.1774849128637	2470.1774849128637	2470.1774849128637	2470.1774849128637	2470.1774849128637	2470.1774849128637	2470.1774849128637	2470.1774849128637	2470.1774849128637	2470.1774849128637	2470.1774849128637	2470.1774849128637	2470.1774849128637	2470.1774849128637	2470.1774849128637	2470.1774849128637	2470.1774849128637	2470.1774849128637	2470.1774849128637
2470.1774849128637	2470.1774849128637	2470.1774849128637	2470.1774849128637	2470.1774849128637	2470.1774849128637	2470.1774849128637	2470.1774849128637	2470.1774849128637	2470.1774849128637	2470.1774849128637	2470.1774849128637	2470.1774849128637	2470.1774849128637	2470.1774849128637	2470.1774849128637	2470.1774849128637	2470.1774849128637	2470.1774849128637	2470.1774849128637	2470.1774849128637	2470.1774849128637	2470.1774849128637	2470.1774849128637	2470.1774849128637	2470.1774849128637	2470.1774849128637	2470.1774849128637	2470.1774849128637	2470.1774849128637
2470.1774849128637	2470.1774849128637	2470.1774849128637	2470.1774849128637	2470.1774849128637	2470.1774849128637	2470.1774849128637	2470.1774849128637	2470.1774849128637	2470.1774849128637	2470.1774849128637	2470.1774849128637	2470.1774849128637	2470.1774849128637	2470.1774849128637	2470.1774849128637	2470.1774849128637	2470.1774849128637	2470.1774849128637	2470.1774849128637	2470.1774849128637	2470.1774849128637	2470.1774849128637	2470.1774849128637	2470.1774849128637	2470.1774849128637	2470.1774849128637	2470.1774849128637	2470.1774849128637	2470.1774849128637
2469.7982885398937	2469.7982885398937	2469.7982885398937	2469.7982885398937	2469.7982885398937	2469.7982885398937	2469.7982885398937	2469.7982885398937	2469.7982885398937	2469.7982885398937	2469.7982885398937	2469.7982885398937	2469.7982885398937	2469.7982885398937	2469.7982885398937	2469.7982885398937	2469.7982885398937	2469.7982885398937	2469.7982885398937	2469.7982885398937	2469.7982885398937	2469.7982885398937	2469.7982885398937	2469.7982885398937	2469.7982885398937	2469.7982885398937	2469.7982885398937	2469.7982885398937	2469.7982885398937	2469.7982885398937
2469.7982885398937	2469.7982885398937	2469.7982885398937	2469.7982885398937	2469.7982885398937	2469.7982885398937	2469.7982885398937	2469.7982885398937	2469.7982885398937	2469.7982885398937	2469.7982885398937	2469.7982885398937	2469.7982885398937	2469.7982885398937	2469.7982885398937	2469.7982885398937	2469.7982885398937	2469.7982885398937	2469.7982885398937	2469.7982885398937	2469.7982885398937	2469.7982885398937	2469.7982885398937	2469.7982885398937	2469.7982885398937	2469.7982885398937	2469.7982885398937	2469.7982885398937	2469.7982885398937	2469.7982885398937
2465.9246796322886	2465.9246796322886	2465.9246796322886	2465.9246796322886	2465.9246796322886	2465.9246796322886	2465.9246796322886	2465.9246796322886	2465.9246796322886	2465.9246796322886	2465.9246796322886	2465.9246796322886	2465.9246796322886	2465.9246796322886	2465.9246796322886	2465.9246796322886	2465.9246796322886	2465.9246796322886	2465.9246796322886	2465.9246796322886	2465.9246796322886	2465.9246796322886	2465.9246796322886	2465.9246796322886	2465.9246796322886	2465.9246796322886	2465.9246796322886	2465.9246796322886	2465.9246796322886	2465.9246796322886
2456.78121911503	2456.78121911503	2456.78121911503	2456.78121911503	2456.78121911503	2456.78121911503	2456.78121911503	2456.78121911503	2456.78121911503	2456.78121911503	2456.78121911503	2456.78121911503	2456.78121911503	2456.78121911503	2456.78121911503	2456.78121911503	2456.78121911503	2456.78121911503	2456.78121911503	2456.78121911503	2456.78121911503	2456.78121911503	2456.78121911503	2456.78121911503	2456.78121911503	2456.78121911503	2456.78121911503	2456.78121911503	2456.78121911503	2456.78121911503
2420.3784016223594	2420.3784016223594	2420.3784016223594	2420.3784016223594	2420.3784016223594	2420.3784016223594	2420.3784016223594	2420.3784016223594	2420.3784016223594	2420.3784016223594	2420.3784016223594	2420.3784016223594	2420.3784016223594	2420.3784016223594	2420.3784016223594	2420.3784016223594	2420.3784016223594	2420.3784016223594	2420.3784016223594	2420.3784016223594	2420.3784016223594	2420.3784016223594	2420.3784016223594	2420.3784016223594	2420.3784016223594	2420.3784016223594	2420.3784016223594	2420.3784016223594	2420.3784016223594	2420.3784016223594
2420.3784016223594	2420.3784016223594	2420.3784016223594	2420.3784016223594	2420.3784016223594	2420.3784016223594	2420.3784016223594	2420.3784016223594	2420.3784016223594	2420.3784016223594	2420.3784016223594	2420.3784016223594	2420.3784016223594	2420.3784016223594	2420.3784016223594	2420.3784016223594	2420.3784016223594	2420.3784016223594	2420.3784016223594	2420.3784016223594	2420.3784016223594	2420.3784016223594	2420.3784016223594	2420.3784016223594	2420.3784016223594	2420.3784016223594	2420.3784016223594	2420.3784016223594	2420.3784016223594	2420.3784016223594
2420.3784016223594	2420.3784016223594	2420.3784016223594	2420.3784016223594	2420.3784016223594	2420.3784016223594	2420.3784016223594	2420.3784016223594	2420.3784016223594	2420.3784016223594	2420.3784016223594	2420.3784016223594	2420.3784016223594	2420.3784016223594	2420.3784016223594	2420.3784016223594	2420.3784016223594	2420.3784016223594	2420.3784016223594	2420.3784016223594	2420.3784016223594	2420.3784016223594	2420.3784016223594	2420.3784016223594	2420.3784016223594	2420.3784016223594	2420.3784016223594	2420.3784016223594	2420.3784016223594	2420.3784016223594
2420.3784016223594	2420.3784016223594	2420.3784016223594	2420.3784016223594	2420.3784016223594	2420.3784016223594	2420.3784016223594	2420.3784016223594	2420.3784016223594	2420.3784016223594	2420.3784016223594	2420.3784016223594	2420.3784016223594	2420.3784016223594	2420.3784016223594	2420.3784016223594	2420.3784016223594	2420.3784016223594	2420.3784016223594	2420.3784016223594	2420.3784016223594	2420.3784016223594	2420.3784016223594	2420.3784016223594	2420.3784016223594	2420.3784016223594	2420.3784016223594	2420.3784016223594	2420.3784016223594	2420.3784016223594
2420.3784016223594	2420.3784016223594	2420.3784016223594	2420.3784016223594	2420.3784016223594	2420.3784016223594	2420.3784016223594	2420.3784016223594	2420.3784016223594	2420.3784016223594	2420.3784016223594	2420.3784016223594	2420.3784016223594	2420.3784016223594	2420.3784016223594	2420.3784016223594	2420.3784016223594	2420.3784016223594	2420.3784016223594	2420.3784016223594	2420.3784016223594	2420.3784016223594	2420.3784016223594	2420.3784016223594	2420.3784016223594	2420.3784016223594	2420.3784016223594	2420.3784016223594	2420.3784016223594	2420.3784016223594
2420.3784016223594	2420.3784016223594	2420.3784016223594	2420.3784016223594	2420.3784016223594	2420.3784016223594	2420.3784016223594	2420.3784016223594	2420.3784016223594	2420.3784016223594	2420.3784016223594	2420.3784016223594	2420.3784016223594	2420.3784016223594	2420.3784016223594	2420.3784016223594	2420.3784016223594	2420.3784016223594	2420.3784016223594	2420.3784016223594	2420.3784016223594	2420.3784016223594	2420.3784016223594	2420.3784016223594	2420.3784016223594	2420.3784016223594	2420.3784016223594	2420.3784016223594	2420.3784016223594	2420.3784016223594
2420.3784016223594	2420.3784016223594	2420.3784016223594	2420.3784016223594	2420.3784016223594	2420.3784016223594	2420.3784016223594	2420.3784016223594	2420.3784016223594	2420.3784016223594	2420.3784016223594	2420.3784016223594	2420.3784016223594	2420.3784016223594	2420.3784016223594	2420.3784016223594	2420.3784016223594	2420.3784016223594	2420.3784016223594	2420.3784016223594	2420.3784016223594	2420.3784016223594	2420.3784016223594	2420.3784016223594	2420.3784016223594	2420.3784016223594	2420.3784016223594	2420.3784016223594	2420.3784016223594	2420.3784016223594
2420.3784016223594	2420.3784016223594	2420.3784016223594	2420.3784016223594	2420.3784016223594	2420.3784016223594	2420.3784016223594	2420.3784016223594	2420.3784016223594	2420.3784016223594	2420.3784016223594	2420.3784016223594	2420.3784016223594	2420.3784016223594	2420.3784016223594	2420.3784016223594	2420.3784016223594	2420.3784016223594	2420.3784016223594	2420.3784016223594	2420.3784016223594	2420.3784016223594	2420.3784016223594	2420.3784016223594	2420.3784016223594	2420.3784016223594	2420.3784016223594	2420.3784016223594	2420.3784016223594	2420.3784016223594
2420.3784016223594	2420.3784016223594	2420.3784016223594	2420.3784016223594	2420.3784016223594	2420.3784016223594	2420.3784016223594	2420.3784016223594	2420.3784016223594	2420.3784016223594	2420.3784016223594	2420.3784016223594	2420.3784016223594	2420.3784016223594	2420.3784016223594	2420.3784016223594	2420.3784016223594	2420.3784016223594	2420.3784016223594	2420.3784016223594	2420.3784016223594	2420.3784016223594	2420.3784016223594	2420.3784016223594	2420.3784016223594	2420.3784016223594	2420.3784016223594	2420.3784016223594	2420.3784016223594	2420.3784016223594
2420.3784016223594	2420.3784016223594	2420.3784016223594	2420.3784016223594	2420.3784016223594	2420.3784016223594	2420.3784016223594	2420.3784016223594	2420.3784016223594	2420.3784016223594	2420.3784016223594	2420.3784016223594	2420.3784016223594	2420.3784016223594	2420.3784016223594	2420.3784016223594	2420.3784016223594	2420.3784016223594	2420.3784016223594	2420.3784016223594	2420.3784016223594	2420.3784016223594	2420.3784016223594	2420.3784016223594	2420.3784016223594	2420.3784016223594	2420.3784016223594	2420.3784016223594	2420.3784016223594	2420.3784016223594
2420.3784016223594	2420.3784016223594	2420.3784016223594	2420.3784016223594	2420.3784016223594	2420.3784016223594	2420.3784016223594	2420.3784016223594	2420.3784016223594	2420.3784016223594	2420.3784016223594	2420.3784016223594	2420.3784016223594	2420.3784016223594	2420.3784016223594	2420.3784016223594	2420.3784016223594	2420.3784016223594	2420.3784016223594	2420.3784016223594	2420.3784016223594	2420.3784016223594	2420.3784016223594	2420.3784016223594	2420.3784016223594	2420.3784016223594	2420.3784016223594	2420.3784016223594	2420.3784016223594	2420.3784016223594
2406.234710507644	2406.234710507644	2406.234710507644	2406.234710507644	2406.234710507644	2406.234710507644	2406.234710507644	2406.234710507644	2406.234710507644	2406.234710507644	2406.234710507644	2406.234710507644	2406.234710507644	2406.234710507644	2406.234710507644	2406.234710507644	2406.234710507644	2406.234710507644	2406.234710507644	2406.234710507644	2406.234710507644	2406.234710507644	2406.234710507644	2406.234710507644	2406.234710507644	2406.234710507644	2406.234710507644	2406.234710507644	2406.234710507644	2406.234710507644
2406.234710507644	2406.234710507644	2406.234710507644	2406.234710507644	2406.234710507644	2406.234710507644	2406.234710507644	2406.234710507644	2406.234710507644	2406.234710507644	2406.234710507644	2406.234710507644	2406.234710507644	2406.234710507644	2406.234710507644	2406.234710507644	2406.234710507644	2406.234710507644	2406.234710507644	2406.234710507644	2406.234710507644	2406.234710507644	2406.234710507644	2406.234710507644	2406.234710507644	2406.234710507644	2406.234710507644	2406.234710507644	2406.234710507644	2406.234710507644
2406.234710507644	2406.234710507644	2406.234710507644	2406.234710507644	2406.234710507644	2406.234710507644	2406.234710507644	2406.234710507644	2406.234710507644	2406.234710507644	2406.234710507644	2406.234710507644	2406.234710507644	2406.234710507644	2406.234710507644	2406.234710507644	2406.234710507644	2406.234710507644	2406.234710507644	2406.234710507644	2406.234710507644	2406.234710507644	2406.234710507644	2406.234710507644	2406.234710507644	2406.234710507644	2406.234710507644	2406.234710507644	2406.234710507644	2406.234710507644
2392.488277173808	2392.488277173808	2392.488277173808	2392.488277173808	2392.488277173808	2392.488277173808	2392.488277173808	2392.488277173808	2392.488277173808	2392.488277173808	2392.488277173808	2392.488277173808	2392.488277173808	2392.488277173808	2392.488277173808	2392.488277173808	2392.488277173808	2392.488277173808	2392.488277173808	2392.488277173808	2392.488277173808	2392.488277173808	2392.488277173808	2392.488277173808	2392.488277173808	2392.488277173808	2392.488277173808	2392.488277173808	2392.488277173808	2392.488277173808
2388.572738928716	2388.572738928716	2388.572738928716	2388.572738928716	2388.572738928716	2388.572738928716	2388.572738928716	2388.572738928716	2388.572738928716	2388.572738928716	2388.572738928716	2388.572738928716	2388.572738928716	2388.572738928716	2388.572738928716	2388.572738928716	2388.572738928716	2388.572738928716	2388.572738928716	2388.572738928716	2388.572738928716	2388.572738928716	2388.572738928716	2388.572738928716	2388.572738928716	2388.572738928716	2388.572738928716	2388.572738928716	2388.572738928716	2388.572738928716
2373.941703103834	2373.941703103834	2373.941703103834	2373.941703103834	2373.941703103834	2373.941703103834	2373.941703103834	2373.941703103834	2373.941703103834	2373.941703103834	2373.941703103834	2373.941703103834	2373.941703103834	2373.941703103834	2373.941703103834	2373.941703103834	2373.941703103834	2373.941703103834	2373.941703103834	2373.941703103834	2373.941703103834	2373.941703103834	2373.941703103834	2373.941703103834	2373.941703103834	2373.941703103834	2373.941703103834	2373.941703103834	2373.941703103834	2373.941703103834
2373.941703103834	2373.941703103834	2373.941703103834	2373.941703103834	2373.941703103834	2373.941703103834	2373.941703103834	2373.941703103834	2373.941703103834	2373.941703103834	2373.941703103834	2373.941703103834	2373.941703103834	2373.941703103834	2373.941703103834	2373.941703103834	2373.941703103834	2373.941703103834	2373.941703103834	2373.941703103834	2373.941703103834	2373.941703103834	2373.941703103834	2373.941703103834	2373.941703103834	2373.941703103834	2373.941703103834	2373.941703103834	2373.941703103834	2373.941703103834
2373.8890240307737	2373.8890240307737	2373.8890240307737	2373.8890240307737	2373.8890240307737	2373.8890240307737	2373.8890240307737	2373.8890240307737	2373.8890240307737	2373.8890240307737	2373.8890240307737	2373.8890240307737	2373.8890240307737	2373.8890240307737	2373.8890240307737	2373.8890240307737	2373.8890240307737	2373.8890240307737	2373.8890240307737	2373.8890240307737	2373.8890240307737	2373.8890240307737	2373.8890240307737	2373.8890240307737	2373.8890240307737	2373.8890240307737	2373.8890240307737	2373.8890240307737	2373.8890240307737	2373.8890240307737
2373.8890240307737	2373.8890240307737	2373.8890240307737	2373.8890240307737	2373.8890240307737	2373.8890240307737	2373.8890240307737	2373.8890240307737	2373.8890240307737	2373.8890240307737	2373.8890240307737	2373.8890240307737	2373.8890240307737	2373.8890240307737	2373.8890240307737	2373.8890240307737	2373.8890240307737	2373.8890240307737	2373.8890240307737	2373.8890240307737	2373.8890240307737	2373.8890240307737	2373.8890240307737	2373.8890240307737	2373.8890240307737	2373.8890240307737	2373.8890240307737	2373.8890240307737	2373.8890240307737	2373.8890240307737
2370.899067614501	2370.899067614501	2370.899067614501	2370.899067614501	2370.899067614501	2370.899067614501	2370.899067614501	2370.899067614501	2370.899067614501	2370.899067614501	2370.899067614501	2370.899067614501	2370.899067614501	2370.899067614501	2370.899067614501	2370.899067614501	2370.899067614501	2370.899067614501	2370.899067614501	2370.899067614501	2370.899067614501	2370.899067614501	2370.899067614501	2370.899067614501	2370.899067614501	2370.899067614501	2370.899067614501	2370.899067614501	2370.899067614501	2370.899067614501
2368.5180538568666	2368.5180538568666	2368.5180538568666	2368.5180538568666	2368.5180538568666	2368.5180538568666	2368.5180538568666	2368.5180538568666	2368.5180538568666	2368.5180538568666	2368.5180538568666	2368.5180538568666	2368.5180538568666	2368.5180538568666	2368.5180538568666	2368.5180538568666	2368.5180538568666	2368.5180538568666	2368.5180538568666	2368.5180538568666	2368.5180538568666	2368.5180538568666	2368.5180538568666	2368.5180538568666	2368.5180538568666	2368.5180538568666	2368.5180538568666	2368.5180538568666	2368.5180538568666	2368.5180538568666
2367.777724325098	2367.777724325098	2367.777724325098	2367.777724325098	2367.777724325098	2367.777724325098	2367.777724325098	2367.777724325098	2367.777724325098	2367.777724325098	2367.777724325098	2367.777724325098	2367.777724325098	2367.777724325098	2367.777724325098	2367.777724325098	2367.777724325098	2367.777724325098	2367.777724325098	2367.777724325098	2367.777724325098	2367.777724325098	2367.777724325098	2367.777724325098	2367.777724325098	2367.777724325098	2367.777724325098	2367.777724325098	2367.777724325098	2367.777724325098
2348.4510831272623	2348.4510831272623	2348.4510831272623	2348.4510831272623	2348.4510831272623	2348.4510831272623	2348.4510831272623	2348.4510831272623	2348.4510831272623	2348.4510831272623	2348.4510831272623	2348.4510831272623	2348.4510831272623	2348.4510831272623	2348.4510831272623	2348.4510831272623	2348.4510831272623	2348.4510831272623	2348.4510831272623	2348.4510831272623	2348.4510831272623	2348.4510831272623	2348.4510831272623	2348.4510831272623	2348.4510831272623	2348.4510831272623	2348.4510831272623	2348.4510831272623	2348.4510831272623	2348.4510831272623
2348.4510831272623	2348.4510831272623	2348.4510831272623	2348.4510831272623	2348.4510831272623	2348.4510831272623	2348.4510831272623	2348.4510831272623	2348.4510831272623	2348.4510831272623	2348.4510831272623	2348.4510831272623	2348.4510831272623	2348.4510831272623	2348.4510831272623	2348.4510831272623	2348.4510831272623	2348.4510831272623	2348.4510831272623	2348.4510831272623	2348.4510831272623	2348.4510831272623	2348.4510831272623	2348.4510831272623	2348.4510831272623	2348.4510831272623	2348.4510831272623	2348.4510831272623	2348.4510831272623	2348.4510831272623
2348.4510831272623	2348.4510831272623	2348.4510831272623	2348.4510831272623	2348.4510831272623	2348.4510831272623	2348.4510831272623	2348.4510831272623	2348.4510831272623	2348.4510831272623	2348.4510831272623	2348.4510831272623	2348.4510831272623	2348.4510831272623	2348.4510831272623	2348.4510831272623	2348.4510831272623	2348.4510831272623	2348.4510831272623	2348.4510831272623	2348.4510831272623	2348.4510831272623	2348.4510831272623	2348.4510831272623	2348.4510831272623	2348.4510831272623	2348.4510831272623	2348.4510831272623	2348.4510831272623	2348.4510831272623
2347.9675729263618	2347.9675729263618	2347.9675729263618	2347.9675729263618	2347.9675729263618	2347.9675729263618	2347.9675729263618	2347.9675729263618	2347.9675729263618	2347.9675729263618	2347.9675729263618	2347.9675729263618	2347.9675729263618	2347.9675729263618	2347.9675729263618	2347.9675729263618	2347.9675729263618	2347.9675729263618	2347.9675729263618	2347.9675729263618	2347.9675729263618	2347.9675729263618	2347.9675729263618	2347.9675729263618	2347.9675729263618	2347.9675729263618	2347.9675729263618	2347.9675729263618	2347.9675729263618	2347.9675729263618
2347.9675729263618	2347.9675729263618	2347.9675729263618	2347.9675729263618	2347.9675729263618	2347.9675729263618	2347.9675729263618	2347.9675729263618	2347.9675729263618	2347.9675729263618	2347.9675729263618	2347.9675729263618	2347.9675729263618	2347.9675729263618	2347.9675729263618	2347.9675729263618	2347.9675729263618	2347.9675729263618	2347.9675729263618	2347.9675729263618	2347.9675729263618	2347.9675729263618	2347.9675729263618	2347.9675729263618	2347.9675729263618	2347.9675729263618	2347.9675729263618	2347.9675729263618	2347.9675729263618	2347.9675729263618
2334.6700040539135	2334.6700040539135	2334.6700040539135	2334.6700040539135	2334.6700040539135	2334.6700040539135	2334.6700040539135	2334.6700040539135	2334.6700040539135	2334.6700040539135	2334.6700040539135	2334.6700040539135	2334.6700040539135	2334.6700040539135	2334.6700040539135	2334.6700040539135	2334.6700040539135	2334.6700040539135	2334.6700040539135	2334.6700040539135	2334.6700040539135	2334.6700040539135	2334.6700040539135	2334.6700040539135	2334.6700040539135	2334.6700040539135	2334.6700040539135	2334.6700040539135	2334.6700040539135	2334.6700040539135
2328.1894608786256	2328.1894608786256	2328.1894608786256	2328.1894608786256	2328.1894608786256	2328.1894608786256	2328.1894608786256	2328.1894608786256	2328.1894608786256	2328.1894608786256	2328.1894608786256	2328.1894608786256	2328.1894608786256	2328.1894608786256	2328.1894608786256	2328.1894608786256	2328.1894608786256	2328.1894608786256	2328.1894608786256	2328.1894608786256	2328.1894608786256	2328.1894608786256	2328.1894608786256	2328.1894608786256	2328.1894608786256	2328.1894608786256	2328.1894608786256	2328.1894608786256	2328.1894608786256	2328.1894608786256
2327.3730599725523	2327.3730599725523	2327.3730599725523	2327.3730599725523	2327.3730599725523	2327.3730599725523	2327.3730599725523	2327.3730599725523	2327.3730599725523	2327.3730599725523	2327.3730599725523	2327.3730599725523	2327.3730599725523	2327.3730599725523	2327.3730599725523	2327.3730599725523	2327.3730599725523	2327.3730599725523	2327.3730599725523	2327.3730599725523	2327.3730599725523	2327.3730599725523	2327.3730599725523	2327.3730599725523	2327.3730599725523	2327.3730599725523	2327.3730599725523	2327.3730599725523	2327.3730599725523	2327.3730599725523
2327.3730599725523	2327.3730599725523	2327.3730599725523	2327.3730599725523	2327.3730599725523	2327.3730599725523	2327.3730599725523	2327.3730599725523	2327.3730599725523	2327.3730599725523	2327.3730599725523	2327.3730599725523	2327.3730599725523	2327.3730599725523	2327.3730599725523	2327.3730599725523	2327.3730599725523	2327.3730599725523	2327.3730599725523	2327.3730599725523	2327.3730599725523	2327.3730599725523	2327.3730599725523	2327.3730599725523	2327.3730599725523	2327.3730599725523	2327.3730599725523	2327.3730599725523	2327.3730599725523	2327.3730599725523
2327.3730599725523	2327.3730599725523	2327.3730599725523	2327.3730599725523	2327.3730599725523	2327.3730599725523	2327.3730599725523	2327.3730599725523	2327.3730599725523	2327.3730599725523	2327.3730599725523	2327.3730599725523	2327.3730599725523	2327.3730599725523	2327.3730599725523	2327.3730599725523	2327.3730599725523	2327.3730599725523	2327.3730599725523	2327.3730599725523	2327.3730599725523	2327.3730599725523	2327.3730599725523	2327.3730599725523	2327.3730599725523	2327.3730599725523	2327.3730599725523	2327.3730599725523	2327.3730599725523	2327.3730599725523
2327.3730599725523	2327.3730599725523	2327.3730599725523	2327.3730599725523	2327.3730599725523	2327.3730599725523	2327.3730599725523	2327.3730599725523	2327.3730599725523	2327.3730599725523	2327.3730599725523	2327.3730599725523	2327.3730599725523	2327.3730599725523	2327.3730599725523	2327.3730599725523	2327.3730599725523	2327.3730599725523	2327.3730599725523	2327.3730599725523	2327.3730599725523	2327.3730599725523	2327.3730599725523	2327.3730599725523	2327.3730599725523	2327.3730599725523	2327.3730599725523	2327.3730599725523	2327.3730599725523	2327.3730599725523
2327.045613749704	2327.045613749704	2327.045613749704	2327.045613749704	2327.045613749704	2327.045613749704	2327.045613749704	2327.045613749704	2327.045613749704	2327.045613749704	2327.045613749704	2327.045613749704	2327.045613749704	2327.045613749704	2327.045613749704	2327.045613749704	2327.045613749704	2327.045613749704	2327.045613749704	2327.045613749704	2327.045613749704	2327.045613749704	2327.045613749704	2327.045613749704	2327.045613749704	2327.045613749704	2327.045613749704	2327.045613749704	2327.045613749704	2327.045613749704
2325.914313609802	2325.914313609802	2325.914313609802	2325.914313609802	2325.914313609802	2325.914313609802	2325.914313609802	2325.914313609802	2325.914313609802	2325.914313609802	2325.914313609802	2325.914313609802	2325.914313609802	2325.914313609802	2325.914313609802	2325.914313609802	2325.914313609802	2325.914313609802	2325.914313609802	2325.914313609802	2325.914313609802	2325.914313609802	2325.914313609802	2325.914313609802	2325.914313609802	2325.914313609802	2325.914313609802	2325.914313609802	2325.914313609802	2325.914313609802
2325.914313609802	2325.914313609802	2325.914313609802	2325.914313609802	2325.914313609802	2325.914313609802	2325.914313609802	2325.914313609802	2325.914313609802	2325.914313609802	2325.914313609802	2325.914313609802	2325.914313609802	2325.914313609802	2325.914313609802	2325.914313609802	2325.914313609802	2325.914313609802	2325.914313609802	2325.914313609802	2325.914313609802	2325.914313609802	2325.914313609802	2325.914313609802	2325.914313609802	2325.914313609802	2325.914313609802	2325.914313609802	2325.914313609802	2325.914313609802
2325.914313609802	2325.914313609802	2325.914313609802	2325.914313609802	2325.914313609802	2325.914313609802	2325.914313609802	2325.914313609802	2325.914313609802	2325.914313609802	2325.914313609802	2325.914313609802	2325.914313609802	2325.914313609802	2325.914313609802	2325.914313609802	2325.914313609802	2325.914313609802	2325.914313609802	2325.914313609802	2325.914313609802	2325.914313609802	2325.914313609802	2325.914313609802	2325.914313609802	2325.914313609802	2325.914313609802	2325.914313609802	2325.914313609802	2325.914313609802
2323.4523587814297	2323.4523587814297	2323.4523587814297	2323.4523587814297	2323.4523587814297	2323.4523587814297	2323.4523587814297	2323.4523587814297	2323.4523587814297	2323.4523587814297	2323.4523587814297	2323.4523587814297	2323.4523587814297	2323.4523587814297	2323.4523587814297	2323.4523587814297	2323.4523587814297	2323.4523587814297	2323.4523587814297	2323.4523587814297	2323.4523587814297	2323.4523587814297	2323.4523587814297	2323.4523587814297	2323.4523587814297	2323.4523587814297	2323.4523587814297	2323.4523587814297	2323.4523587814297	2323.4523587814297
2321.5424263815617	2321.5424263815617	2321.5424263815617	2321.5424263815617	2321.5424263815617	2321.5424263815617	2321.5424263815617	2321.5424263815617	2321.5424263815617	2321.5424263815617	2321.5424263815617	2321.5424263815617	2321.5424263815617	2321.5424263815617	2321.5424263815617	2321.5424263815617	2321.5424263815617	2321.5424263815617	2321.5424263815617	2321.5424263815617	2321.5424263815617	2321.5424263815617	2321.5424263815617	2321.5424263815617	2321.5424263815617	2321.5424263815617	2321.5424263815617	2321.5424263815617	2321.5424263815617	2321.5424263815617
2320.415917078284	2320.415917078284	2320.415917078284	2320.415917078284	2320.415917078284	2320.415917078284	2320.415917078284	2320.415917078284	2320.415917078284	2320.415917078284	2320.415917078284	2320.415917078284	2320.415917078284	2320.415917078284	2320.415917078284	2320.415917078284	2320.415917078284	2320.415917078284	2320.415917078284	2320.415917078284	2320.415917078284	2320.415917078284	2320.415917078284	2320.415917078284	2320.415917078284	2320.415917078284	2320.415917078284	2320.415917078284	2320.415917078284	2320.415917078284
2317.5365092156053	2317.5365092156053	2317.5365092156053	2317.5365092156053	2317.5365092156053	2317.5365092156053	2317.5365092156053	2317.5365092156053	2317.5365092156053	2317.5365092156053	2317.5365092156053	2317.5365092156053	2317.5365092156053	2317.5365092156053	2317.5365092156053	2317.5365092156053	2317.5365092156053	2317.5365092156053	2317.5365092156053	2317.5365092156053	2317.5365092156053	2317.5365092156053	2317.5365092156053	2317.5365092156053	2317.5365092156053	2317.5365092156053	2317.5365092156053	2317.5365092156053	2317.5365092156053	2317.5365092156053
2317.5365092156053	2317.5365092156053	2317.5365092156053	2317.5365092156053	2317.5365092156053	2317.5365092156053	2317.5365092156053	2317.5365092156053	2317.5365092156053	2317.5365092156053	2317.5365092156053	2317.5365092156053	2317.5365092156053	2317.5365092156053	2317.5365092156053	2317.5365092156053	2317.5365092156053	2317.5365092156053	2317.5365092156053	2317.5365092156053	2317.5365092156053	2317.5365092156053	2317.5365092156053	2317.5365092156053	2317.5365092156053	2317.5365092156053	2317.5365092156053	2317.5365092156053	2317.5365092156053	2317.5365092156053
2317.5365092156053	2317.5365092156053	2317.5365092156053	2317.5365092156053	2317.5365092156053	2317.5365092156053	2317.5365092156053	2317.5365092156053	2317.5365092156053	2317.5365092156053	2317.5365092156053	2317.5365092156053	2317.5365092156053	2317.5365092156053	2317.5365092156053	2317.5365092156053	2317.5365092156053	2317.5365092156053	2317.5365092156053	2317.5365092156053	2317.5365092156053	2317.5365092156053	2317.5365092156053	2317.5365092156053	2317.5365092156053	2317.5365092156053	2317.5365092156053	2317.5365092156053	2317.5365092156053	2317.5365092156053
2314.882310654302	2314.882310654302	2314.882310654302	2314.882310654302	2314.882310654302	2314.882310654302	2314.882310654302	2314.882310654302	2314.882310654302	2314.882310654302	2314.882310654302	2314.882310654302	2314.882310654302	2314.882310654302	2314.882310654302	2314.882310654302	2314.882310654302	2314.882310654302	2314.882310654302	2314.882310654302	2314.882310654302	2314.882310654302	2314.882310654302	2314.882310654302	2314.882310654302	2314.882310654302	2314.882310654302	2314.882310654302	2314.882310654302	2314.882310654302
2312.9088689949745	2312.9088689949745	2312.9088689949745	2312.9088689949745	2312.9088689949745	2312.9088689949745	2312.9088689949745	2312.9088689949745	2312.9088689949745	2312.9088689949745	2312.9088689949745	2312.9088689949745	2312.9088689949745	2312.9088689949745	2312.9088689949745	2312.9088689949745	2312.9088689949745	2312.9088689949745	2312.9088689949745	2312.9088689949745	2312.9088689949745	2312.9088689949745	2312.9088689949745	2312.9088689949745	2312.9088689949745	2312.9088689949745	2312.9088689949745	2312.9088689949745	2312.9088689949745	2312.9088689949745
2312.9088689949745	2312.9088689949745	2312.9088689949745	2312.9088689949745	2312.9088689949745	2312.9088689949745	2312.9088689949745	2312.9088689949745	2312.9088689949745	2312.9088689949745	2312.9088689949745	2312.9088689949745	2312.9088689949745	2312.9088689949745	2312.9088689949745	2312.9088689949745	2312.9088689949745	2312.9088689949745	2312.9088689949745	2312.9088689949745	2312.9088689949745	2312.9088689949745	2312.9088689949745	2312.9088689949745	2312.9088689949745	2312.9088689949745	2312.9088689949745	2312.9088689949745	2312.9088689949745	2312.9088689949745
2312.9088689949745	2312.9088689949745	2312.9088689949745	2312.9088689949745	2312.9088689949745	2312.9088689949745	2312.9088689949745	2312.9088689949745	2312.9088689949745	2312.9088689949745	2312.9088689949745	2312.9088689949745	2312.9088689949745	2312.9088689949745	2312.9088689949745	2312.9088689949745	2312.9088689949745	2312.9088689949745	2312.9088689949745	2312.9088689949745	2312.9088689949745	2312.9088689949745	2312.9088689949745	2312.9088689949745	2312.9088689949745	2312.9088689949745	2312.9088689949745	2312.9088689949745	2312.9088689949745	2312.9088689949745
2311.761900014125	2311.761900014125	2311.761900014125	2311.761900014125	2311.761900014125	2311.761900014125	2311.761900014125	2311.761900014125	2311.761900014125	2311.761900014125	2311.761900014125	2311.761900014125	2311.761900014125	2311.761900014125	2311.761900014125	2311.761900014125	2311.761900014125	2311.761900014125	2311.761900014125	2311.761900014125	2311.761900014125	2311.761900014125	2311.761900014125	2311.761900014125	2311.761900014125	2311.761900014125	2311.761900014125	2311.761900014125	2311.761900014125	2311.761900014125
2311.4141314210783	2311.4141314210783	2311.4141314210783	2311.4141314210783	2311.4141314210783	2311.4141314210783	2311.4141314210783	2311.4141314210783	2311.4141314210783	2311.4141314210783	2311.4141314210783	2311.4141314210783	2311.4141314210783	2311.4141314210783	2311.4141314210783	2311.4141314210783	2311.4141314210783	2311.4141314210783	2311.4141314210783	2311.4141314210783	2311.4141314210783	2311.4141314210783	2311.4141314210783	2311.4141314210783	2311.4141314210783	2311.4141314210783	2311.4141314210783	2311.4141314210783	2311.4141314210783	2311.4141314210783
2311.212528046943	2311.212528046943	2311.212528046943	2311.212528046943	2311.212528046943	2311.212528046943	2311.212528046943	2311.212528046943	2311.212528046943	2311.212528046943	2311.212528046943	2311.212528046943	2311.212528046943	2311.212528046943	2311.212528046943	2311.212528046943	2311.212528046943	2311.212528046943	2311.212528046943	2311.212528046943	2311.212528046943	2311.212528046943	2311.212528046943	2311.212528046943	2311.212528046943	2311.212528046943	2311.212528046943	2311.212528046943	2311.212528046943	2311.212528046943
2308.618414787712	2308.618414787712	2308.618414787712	2308.618414787712	2308.618414787712	2308.618414787712	2308.618414787712	2308.618414787712	2308.618414787712	2308.618414787712	2308.618414787712	2308.618414787712	2308.618414787712	2308.618414787712	2308.618414787712	2308.618414787712	2308.618414787712	2308.618414787712	2308.618414787712	2308.618414787712	2308.618414787712	2308.618414787712	2308.618414787712	2308.618414787712	2308.618414787712	2308.618414787712	2308.618414787712	2308.618414787712	2308.618414787712	2308.618414787712
2308.618414787712	2308.618414787712	2308.618414787712	2308.618414787712	2308.618414787712	2308.618414787712	2308.618414787712	2308.618414787712	2308.618414787712	2308.618414787712	2308.618414787712	2308.618414787712	2308.618414787712	2308.618414787712	2308.618414787712	2308.618414787712	2308.618414787712	2308.618414787712	2308.618414787712	2308.618414787712	2308.618414787712	2308.618414787712	2308.618414787712	2308.618414787712	2308.618414787712	2308.618414787712	2308.618414787712	2308.618414787712	2308.618414787712	2308.618414787712
2308.3376867309116	2308.3376867309116	2308.3376867309116	2308.3376867309116	2308.3376867309116	2308.3376867309116	2308.3376867309116	2308.3376867309116	2308.3376867309116	2308.3376867309116	2308.3376867309116	2308.3376867309116	2308.3376867309116	2308.3376867309116	2308.3376867309116	2308.3376867309116	2308.3376867309116	2308.3376867309116	2308.3376867309116	2308.3376867309116	2308.3376867309116	2308.3376867309116	2308.3376867309116	2308.3376867309116	2308.3376867309116	2308.3376867309116	2308.3376867309116	2308.3376867309116	2308.3376867309116	2308.3376867309116
2308.3376867309116	2308.3376867309116	2308.3376867309116	2308.3376867309116	2308.3376867309116	2308.3376867309116	2308.3376867309116	2308.3376867309116	2308.3376867309116	2308.3376867309116	2308.3376867309116	2308.3376867309116	2308.3376867309116	2308.3376867309116	2308.3376867309116	2308.3376867309116	2308.3376867309116	2308.3376867309116	2308.3376867309116	2308.3376867309116	2308.3376867309116	2308.3376867309116	2308.3376867309116	2308.3376867309116	2308.3376867309116	2308.3376867309116	2308.3376867309116	2308.3376867309116	2308.3376867309116	2308.3376867309116
2308.2156828815428	2308.2156828815428	2308.2156828815428	2308.2156828815428	2308.2156828815428	2308.2156828815428	2308.2156828815428	2308.2156828815428	2308.2156828815428	2308.2156828815428	2308.2156828815428	2308.2156828815428	2308.2156828815428	2308.2156828815428	2308.2156828815428	2308.2156828815428	2308.2156828815428	2308.2156828815428	2308.2156828815428	2308.2156828815428	2308.2156828815428	2308.2156828815428	2308.2156828815428	2308.2156828815428	2308.2156828815428	2308.2156828815428	2308.2156828815428	2308.2156828815428	2308.2156828815428	2308.2156828815428
2307.6877678555174	2307.6877678555174	2307.6877678555174	2307.6877678555174	2307.6877678555174	2307.6877678555174	2307.6877678555174	2307.6877678555174	2307.6877678555174	2307.6877678555174	2307.6877678555174	2307.6877678555174	2307.6877678555174	2307.6877678555174	2307.6877678555174	2307.6877678555174	2307.6877678555174	2307.6877678555174	2307.6877678555174	2307.6877678555174	2307.6877678555174	2307.6877678555174	2307.6877678555174	2307.6877678555174	2307.6877678555174	2307.6877678555174	2307.6877678555174	2307.6877678555174	2307.6877678555174	2307.6877678555174
2307.6877678555174	2307.6877678555174	2307.6877678555174	2307.6877678555174	2307.6877678555174	2307.6877678555174	2307.6877678555174	2307.6877678555174	2307.6877678555174	2307.6877678555174	2307.6877678555174	2307.6877678555174	2307.6877678555174	2307.6877678555174	2307.6877678555174	2307.6877678555174	2307.6877678555174	2307.6877678555174	2307.6877678555174	2307.6877678555174	2307.6877678555174	2307.6877678555174	2307.6877678555174	2307.6877678555174	2307.6877678555174	2307.6877678555174	2307.6877678555174	2307.6877678555174	2307.6877678555174	2307.6877678555174
2307.6877678555174	2307.6877678555174	2307.6877678555174	2307.6877678555174	2307.6877678555174	2307.6877678555174	2307.6877678555174	2307.6877678555174	2307.6877678555174	2307.6877678555174	2307.6877678555174	2307.6877678555174	2307.6877678555174	2307.6877678555174	2307.6877678555174	2307.6877678555174	2307.6877678555174	2307.6877678555174	2307.6877678555174	2307.6877678555174	2307.6877678555174	2307.6877678555174	2307.6877678555174	2307.6877678555174	2307.6877678555174	2307.6877678555174	2307.6877678555174	2307.6877678555174	2307.6877678555174	2307.6877678555174
2307.6877678555174	2307.6877678555174	2307.6877678555174	2307.6877678555174	2307.6877678555174	2307.6877678555174	2307.6877678555174	2307.6877678555174	2307.6877678555174	2307.6877678555174	2307.6877678555174	2307.6877678555174	2307.6877678555174	2307.6877678555174	2307.6877678555174	2307.6877678555174	2307.6877678555174	2307.6877678555174	2307.6877678555174	2307.6877678555174	2307.6877678555174	2307.6877678555174	2307.6877678555174	2307.6877678555174	2307.6877678555174	2307.6877678555174	2307.6877678555174	2307.6877678555174	2307.6877678555174	2307.6877678555174
2307.337413804559	2307.337413804559	2307.337413804559	2307.337413804559	2307.337413804559	2307.337413804559	2307.337413804559	2307.337413804559	2307.337413804559	2307.337413804559	2307.337413804559	2307.337413804559	2307.337413804559	2307.337413804559	2307.337413804559	2307.337413804559	2307.337413804559	2307.337413804559	2307.337413804559	2307.337413804559	2307.337413804559	2307.337413804559	2307.337413804559	2307.337413804559	2307.337413804559	2307.337413804559	2307.337413804559	2307.337413804559	2307.337413804559	2307.337413804559
2307.337413804559	2307.337413804559	2307.337413804559	2307.337413804559	2307.337413804559	2307.337413804559	2307.337413804559	2307.337413804559	2307.337413804559	2307.337413804559	2307.337413804559	2307.337413804559	2307.337413804559	2307.337413804559	2307.337413804559	2307.337413804559	2307.337413804559	2307.337413804559	2307.337413804559	2307.337413804559	2307.337413804559	2307.337413804559	2307.337413804559	2307.337413804559	2307.337413804559	2307.337413804559	2307.337413804559	2307.337413804559	2307.337413804559	2307.337413804559
2307.2731247904876	2307.2731247904876	2307.2731247904876	2307.2731247904876	2307.2731247904876	2307.2731247904876	2307.2731247904876	2307.2731247904876	2307.2731247904876	2307.2731247904876	2307.2731247904876	2307.2731247904876	2307.2731247904876	2307.2731247904876	2307.2731247904876	2307.2731247904876	2307.2731247904876	2307.2731247904876	2307.2731247904876	2307.2731247904876	2307.2731247904876	2307.2731247904876	2307.2731247904876	2307.2731247904876	2307.2731247904876	2307.2731247904876	2307.2731247904876	2307.2731247904876	2307.2731247904876	2307.2731247904876
2306.3666860252156	2306.3666860252156	2306.3666860252156	2306.3666860252156	2306.3666860252156	2306.3666860252156	2306.3666860252156	2306.3666860252156	2306.3666860252156	2306.3666860252156	2306.3666860252156	2306.3666860252156	2306.3666860252156	2306.3666860252156	2306.3666860252156	2306.3666860252156	2306.3666860252156	2306.3666860252156	2306.3666860252156	2306.3666860252156	2306.3666860252156	2306.3666860252156	2306.3666860252156	2306.3666860252156	2306.3666860252156	2306.3666860252156	2306.3666860252156	2306.3666860252156	2306.3666860252156	2306.3666860252156
2305.8170688436485	2305.8170688436485	2305.8170688436485	2305.8170688436485	2305.8170688436485	2305.8170688436485	2305.8170688436485	2305.8170688436485	2305.8170688436485	2305.8170688436485	2305.8170688436485	2305.8170688436485	2305.8170688436485	2305.8170688436485	2305.8170688436485	2305.8170688436485	2305.8170688436485	2305.8170688436485	2305.8170688436485	2305.8170688436485	2305.8170688436485	2305.8170688436485	2305.8170688436485	2305.8170688436485	2305.8170688436485	2305.8170688436485	2305.8170688436485	2305.8170688436485	2305.8170688436485	2305.8170688436485
2305.8170688436485	2305.8170688436485	2305.8170688436485	2305.8170688436485	2305.8170688436485	2305.8170688436485	2305.8170688436485	2305.8170688436485	2305.8170688436485	2305.8170688436485	2305.8170688436485	2305.8170688436485	2305.8170688436485	2305.8170688436485	2305.8170688436485	2305.8170688436485	2305.8170688436485	2305.8170688436485	2305.8170688436485	2305.8170688436485	2305.8170688436485	2305.8170688436485	2305.8170688436485	2305.8170688436485	2305.8170688436485	2305.8170688436485	2305.8170688436485	2305.8170688436485	2305.8170688436485	2305.8170688436485
2305.597637945938	2305.597637945938	2305.597637945938	2305.597637945938	2305.597637945938	2305.597637945938	2305.597637945938	2305.597637945938	2305.597637945938	2305.597637945938	2305.597637945938	2305.597637945938	2305.597637945938	2305.597637945938	2305.597637945938	2305.597637945938	2305.597637945938	2305.597637945938	2305.597637945938	2305.597637945938	2305.597637945938	2305.597637945938	2305.597637945938	2305.597637945938	2305.597637945938	2305.597637945938	2305.597637945938	2305.597637945938	2305.597637945938	2305.597637945938
2304.7931642965523	2304.7931642965523	2304.7931642965523	2304.7931642965523	2304.7931642965523	2304.7931642965523	2304.7931642965523	2304.7931642965523	2304.7931642965523	2304.7931642965523	2304.7931642965523	2304.7931642965523	2304.7931642965523	2304.7931642965523	2304.7931642965523	2304.7931642965523	2304.7931642965523	2304.7931642965523	2304.7931642965523	2304.7931642965523	2304.7931642965523	2304.7931642965523	2304.7931642965523	2304.7931642965523	2304.7931642965523	2304.7931642965523	2304.7931642965523	2304.7931642965523	2304.7931642965523	2304.7931642965523
2304.7931642965523	2304.7931642965523	2304.7931642965523	2304.7931642965523	2304.7931642965523	2304.7931642965523	2304.7931642965523	2304.7931642965523	2304.7931642965523	2304.7931642965523	2304.7931642965523	2304.7931642965523	2304.7931642965523	2304.7931642965523	2304.7931642965523	2304.7931642965523	2304.7931642965523	2304.7931642965523	2304.7931642965523	2304.7931642965523	2304.7931642965523	2304.7931642965523	2304.7931642965523	2304.7931642965523	2304.7931642965523	2304.7931642965523	2304.7931642965523	2304.7931642965523	2304.7931642965523	2304.7931642965523
2304.7931642965523	2304.7931642965523	2304.7931642965523	2304.7931642965523	2304.7931642965523	2304.7931642965523	2304.7931642965523	2304.7931642965523	2304.7931642965523	2304.7931642965523	2304.7931642965523	2304.7931642965523	2304.7931642965523	2304.7931642965523	2304.7931642965523	2304.7931642965523	2304.7931642965523	2304.7931642965523	2304.7931642965523	2304.7931642965523	2304.7931642965523	2304.7931642965523	2304.7931642965523	2304.7931642965523	2304.7931642965523	2304.7931642965523	2304.7931642965523	2304.7931642965523	2304.7931642965523	2304.7931642965523
2304.7931642965523	2304.7931642965523	2304.7931642965523	2304.7931642965523	2304.7931642965523	2304.7931642965523	2304.7931642965523	2304.7931642965523	2304.7931642965523	2304.7931642965523	2304.7931642965523	2304.7931642965523	2304.7931642965523	2304.7931642965523	2304.7931642965523	2304.7931642965523	2304.7931642965523	2304.7931642965523	2304.7931642965523	2304.7931642965523	2304.7931642965523	2304.7931642965523	2304.7931642965523	2304.7931642965523	2304.7931642965523	2304.7931642965523	2304.7931642965523	2304.7931642965523	2304.7931642965523	2304.7931642965523
2304.7931642965523	2304.7931642965523	2304.7931642965523	2304.7931642965523	2304.7931642965523	2304.7931642965523	2304.7931642965523	2304.7931642965523	2304.7931642965523	2304.7931642965523	2304.7931642965523	2304.7931642965523	2304.7931642965523	2304.7931642965523	2304.7931642965523	2304.7931642965523	2304.7931642965523	2304.7931642965523	2304.7931642965523	2304.7931642965523	2304.7931642965523	2304.7931642965523	2304.7931642965523	2304.7931642965523	2304.7931642965523	2304.7931642965523	2304.7931642965523	2304.7931642965523	2304.7931642965523	2304.7931642965523
2304.7931642965523	2304.7931642965523	2304.7931642965523	2304.7931642965523	2304.7931642965523	2304.7931642965523	2304.7931642965523	2304.7931642965523	2304.7931642965523	2304.7931642965523	2304.7931642965523	2304.7931642965523	2304.7931642965523	2304.7931642965523	2304.7931642965523	2304.7931642965523	2304.7931642965523	2304.7931642965523	2304.7931642965523	2304.7931642965523	2304.7931642965523	2304.7931642965523	2304.7931642965523	2304.7931642965523	2304.7931642965523	2304.7931642965523	2304.7931642965523	2304.7931642965523	2304.7931642965523	2304.7931642965523
2304.7931642965523	2304.7931642965523	2304.7931642965523	2304.7931642965523	2304.7931642965523	2304.7931642965523	2304.7931642965523	2304.7931642965523	2304.7931642965523	2304.7931642965523	2304.7931642965523	2304.7931642965523	2304.7931642965523	2304.7931642965523	2304.7931642965523	2304.7931642965523	2304.7931642965523	2304.7931642965523	2304.7931642965523	2304.7931642965523	2304.7931642965523	2304.7931642965523	2304.7931642965523	2304.7931642965523	2304.7931642965523	2304.7931642965523	2304.7931642965523	2304.7931642965523	2304.7931642965523	2304.7931642965523
2304.7931642965523	2304.7931642965523	2304.7931642965523	2304.7931642965523	2304.7931642965523	2304.7931642965523	2304.7931642965523	2304.7931642965523	2304.7931642965523	2304.7931642965523	2304.7931642965523	2304.7931642965523	2304.7931642965523	2304.7931642965523	2304.7931642965523	2304.7931642965523	2304.7931642965523	2304.7931642965523	2304.7931642965523	2304.7931642965523	2304.7931642965523	2304.7931642965523	2304.7931642965523	2304.7931642965523	2304.7931642965523	2304.7931642965523	2304.7931642965523	2304.7931642965523	2304.7931642965523	2304.7931642965523
2304.750939172664	2304.750939172664	2304.750939172664	2304.750939172664	2304.750939172664	2304.750939172664	2304.750939172664	2304.750939172664	2304.750939172664	2304.750939172664	2304.750939172664	2304.750939172664	2304.750939172664	2304.750939172664	2304.750939172664	2304.750939172664	2304.750939172664	2304.750939172664	2304.750939172664	2304.750939172664	2304.750939172664	2304.750939172664	2304.750939172664	2304.750939172664	2304.750939172664	2304.750939172664	2304.750939172664	2304.750939172664	2304.750939172664	2304.750939172664
2304.5013155866454	2304.5013155866454	2304.5013155866454	2304.5013155866454	2304.5013155866454	2304.5013155866454	2304.5013155866454	2304.5013155866454	2304.5013155866454	2304.5013155866454	2304.5013155866454	2304.5013155866454	2304.5013155866454	2304.5013155866454	2304.5013155866454	2304.5013155866454	2304.5013155866454	2304.5013155866454	2304.5013155866454	2304.5013155866454	2304.5013155866454	2304.5013155866454	2304.5013155866454	2304.5013155866454	2304.5013155866454	2304.5013155866454	2304.5013155866454	2304.5013155866454	2304.5013155866454	2304.5013155866454
2304.5013155866454	2304.5013155866454	2304.5013155866454	2304.5013155866454	2304.5013155866454	2304.5013155866454	2304.5013155866454	2304.5013155866454	2304.5013155866454	2304.5013155866454	2304.5013155866454	2304.5013155866454	2304.5013155866454	2304.5013155866454	2304.5013155866454	2304.5013155866454	2304.5013155866454	2304.5013155866454	2304.5013155866454	2304.5013155866454	2304.5013155866454	2304.5013155866454	2304.5013155866454	2304.5013155866454	2304.5013155866454	2304.5013155866454	2304.5013155866454	2304.5013155866454	2304.5013155866454	2304.5013155866454
2304.5013155866454	2304.5013155866454	2304.5013155866454	2304.5013155866454	2304.5013155866454	2304.5013155866454	2304.5013155866454	2304.5013155866454	2304.5013155866454	2304.5013155866454	2304.5013155866454	2304.5013155866454	2304.5013155866454	2304.5013155866454	2304.5013155866454	2304.5013155866454	2304.5013155866454	2304.5013155866454	2304.5013155866454	2304.5013155866454	2304.5013155866454	2304.5013155866454	2304.5013155866454	2304.5013155866454	2304.5013155866454	2304.5013155866454	2304.5013155866454	2304.5013155866454	2304.5013155866454	2304.5013155866454
2304.5013155866454	2304.5013155866454	2304.5013155866454	2304.5013155866454	2304.5013155866454	2304.5013155866454	2304.5013155866454	2304.5013155866454	2304.5013155866454	2304.5013155866454	2304.5013155866454	2304.5013155866454	2304.5013155866454	2304.5013155866454	2304.5013155866454	2304.5013155866454	2304.5013155866454	2304.5013155866454	2304.5013155866454	2304.5013155866454	2304.5013155866454	2304.5013155866454	2304.5013155866454	2304.5013155866454	2304.5013155866454	2304.5013155866454	2304.5013155866454	2304.5013155866454	2304.5013155866454	2304.5013155866454
2304.499739048875	2304.499739048875	2304.499739048875	2304.499739048875	2304.499739048875	2304.499739048875	2304.499739048875	2304.499739048875	2304.499739048875	2304.499739048875	2304.499739048875	2304.499739048875	2304.499739048875	2304.499739048875	2304.499739048875	2304.499739048875	2304.499739048875	2304.499739048875	2304.499739048875	2304.499739048875	2304.499739048875	2304.499739048875	2304.499739048875	2304.499739048875	2304.499739048875	2304.499739048875	2304.499739048875	2304.499739048875	2304.499739048875	2304.499739048875
2304.3893412857014	2304.3893412857014	2304.3893412857014	2304.3893412857014	2304.3893412857014	2304.3893412857014	2304.3893412857014	2304.3893412857014	2304.3893412857014	2304.3893412857014	2304.3893412857014	2304.3893412857014	2304.3893412857014	2304.3893412857014	2304.3893412857014	2304.3893412857014	2304.3893412857014	2304.3893412857014	2304.3893412857014	2304.3893412857014	2304.3893412857014	2304.3893412857014	2304.3893412857014	2304.3893412857014	2304.3893412857014	2304.3893412857014	2304.3893412857014	2304.3893412857014	2304.3893412857014	2304.3893412857014
2304.3893412857014	2304.3893412857014	2304.3893412857014	2304.3893412857014	2304.3893412857014	2304.3893412857014	2304.3893412857014	2304.3893412857014	2304.3893412857014	2304.3893412857014	2304.3893412857014	2304.3893412857014	2304.3893412857014	2304.3893412857014	2304.3893412857014	2304.3893412857014	2304.3893412857014	2304.3893412857014	2304.3893412857014	2304.3893412857014	2304.3893412857014	2304.3893412857014	2304.3893412857014	2304.3893412857014	2304.3893412857014	2304.3893412857014	2304.3893412857014	2304.3893412857014	2304.3893412857014	2304.3893412857014
2304.378281054488	2304.378281054488	2304.378281054488	2304.378281054488	2304.378281054488	2304.378281054488	2304.378281054488	2304.378281054488	2304.378281054488	2304.378281054488	2304.378281054488	2304.378281054488	2304.378281054488	2304.378281054488	2304.378281054488	2304.378281054488	2304.378281054488	2304.378281054488	2304.378281054488	2304.378281054488	2304.378281054488	2304.378281054488	2304.378281054488	2304.378281054488	2304.378281054488	2304.378281054488	2304.378281054488	2304.378281054488	2304.378281054488	2304.378281054488
2304.378281054488	2304.378281054488	2304.378281054488	2304.378281054488	2304.378281054488	2304.378281054488	2304.378281054488	2304.378281054488	2304.378281054488	2304.378281054488	2304.378281054488	2304.378281054488	2304.378281054488	2304.378281054488	2304.378281054488	2304.378281054488	2304.378281054488	2304.378281054488	2304.378281054488	2304.378281054488	2304.378281054488	2304.378281054488	2304.378281054488	2304.378281054488	2304.378281054488	2304.378281054488	2304.378281054488	2304.378281054488	2304.378281054488	2304.378281054488
2304.2854481318673	2304.2854481318673	2304.2854481318673	2304.2854481318673	2304.2854481318673	2304.2854481318673	2304.2854481318673	2304.2854481318673	2304.2854481318673	2304.2854481318673	2304.2854481318673	2304.2854481318673	2304.2854481318673	2304.2854481318673	2304.2854481318673	2304.2854481318673	2304.2854481318673	2304.2854481318673	2304.2854481318673	2304.2854481318673	2304.2854481318673	2304.2854481318673	2304.2854481318673	2304.2854481318673	2304.2854481318673	2304.2854481318673	2304.2854481318673	2304.2854481318673	2304.2854481318673	2304.2854481318673
2304.2567073241457	2304.2567073241457	2304.2567073241457	2304.2567073241457	2304.2567073241457	2304.2567073241457	2304.2567073241457	2304.2567073241457	2304.2567073241457	2304.2567073241457	2304.2567073241457	2304.2567073241457	2304.2567073241457	2304.2567073241457	2304.2567073241457	2304.2567073241457	2304.2567073241457	2304.2567073241457	2304.2567073241457	2304.2567073241457	2304.2567073241457	2304.2567073241457	2304.2567073241457	2304.2567073241457	2304.2567073241457	2304.2567073241457	2304.2567073241457	2304.2567073241457	2304.2567073241457	2304.2567073241457
2304.229405911504	2304.229405911504	2304.229405911504	2304.229405911504	2304.229405911504	2304.229405911504	2304.229405911504	2304.229405911504	2304.229405911504	2304.229405911504	2304.229405911504	2304.229405911504	2304.229405911504	2304.229405911504	2304.229405911504	2304.229405911504	2304.229405911504	2304.229405911504	2304.229405911504	2304.229405911504	2304.229405911504	2304.229405911504	2304.229405911504	2304.229405911504	2304.229405911504	2304.229405911504	2304.229405911504	2304.229405911504	2304.229405911504	2304.229405911504
2304.1869532519227	2304.1869532519227	2304.1869532519227	2304.1869532519227	2304.1869532519227	2304.1869532519227	2304.1869532519227	2304.1869532519227	2304.1869532519227	2304.1869532519227	2304.1869532519227	2304.1869532519227	2304.1869532519227	2304.1869532519227	2304.1869532519227	2304.1869532519227	2304.1869532519227	2304.1869532519227	2304.1869532519227	2304.1869532519227	2304.1869532519227	2304.1869532519227	2304.1869532519227	2304.1869532519227	2304.1869532519227	2304.1869532519227	2304.1869532519227	2304.1869532519227	2304.1869532519227	2304.1869532519227
2304.1593957790997	2304.1593957790997	2304.1593957790997	2304.1593957790997	2304.1593957790997	2304.1593957790997	2304.1593957790997	2304.1593957790997	2304.1593957790997	2304.1593957790997	2304.1593957790997	2304.1593957790997	2304.1593957790997	2304.1593957790997	2304.1593957790997	2304.1593957790997	2304.1593957790997	2304.1593957790997	2304.1593957790997	2304.1593957790997	2304.1593957790997	2304.1593957790997	2304.1593957790997	2304.1593957790997	2304.1593957790997	2304.1593957790997	2304.1593957790997	2304.1593957790997	2304.1593957790997	2304.1593957790997
2304.1265579494766	2304.1265579494766	2304.1265579494766	2304.1265579494766	2304.1265579494766	2304.1265579494766	2304.1265579494766	2304.1265579494766	2304.1265579494766	2304.1265579494766	2304.1265579494766	2304.1265579494766	2304.1265579494766	2304.1265579494766	2304.1265579494766	2304.1265579494766	2304.1265579494766	2304.1265579494766	2304.1265579494766	2304.1265579494766	2304.1265579494766	2304.1265579494766	2304.1265579494766	2304.1265579494766	2304.1265579494766	2304.1265579494766	2304.1265579494766	2304.1265579494766	2304.1265579494766	2304.1265579494766
2304.117372436191	2304.117372436191	2304.117372436191	2304.117372436191	2304.117372436191	2304.117372436191	2304.117372436191	2304.117372436191	2304.117372436191	2304.117372436191	2304.117372436191	2304.117372436191	2304.117372436191	2304.117372436191	2304.117372436191	2304.117372436191	2304.117372436191	2304.117372436191	2304.117372436191	2304.117372436191	2304.117372436191	2304.117372436191	2304.117372436191	2304.117372436191	2304.117372436191	2304.117372436191	2304.117372436191	2304.117372436191	2304.117372436191	2304.117372436191
2304.117372436191	2304.117372436191	2304.117372436191	2304.117372436191	2304.117372436191	2304.117372436191	2304.117372436191	2304.117372436191	2304.117372436191	2304.117372436191	2304.117372436191	2304.117372436191	2304.117372436191	2304.117372436191	2304.117372436191	2304.117372436191	2304.117372436191	2304.117372436191	2304.117372436191	2304.117372436191	2304.117372436191	2304.117372436191	2304.117372436191	2304.117372436191	2304.117372436191	2304.117372436191	2304.117372436191	2304.117372436191	2304.117372436191	2304.117372436191
2304.08950694502	2304.08950694502	2304.08950694502	2304.08950694502	2304.08950694502	2304.08950694502	2304.08950694502	2304.08950694502	2304.08950694502	2304.08950694502	2304.08950694502	2304.08950694502	2304.08950694502	2304.08950694502	2304.08950694502	2304.08950694502	2304.08950694502	2304.08950694502	2304.08950694502	2304.08950694502	2304.08950694502	2304.08950694502	2304.08950694502	2304.08950694502	2304.08950694502	2304.08950694502	2304.08950694502	2304.08950694502	2304.08950694502	2304.08950694502
2304.0748699066758	2304.0748699066758	2304.0748699066758	2304.0748699066758	2304.0748699066758	2304.0748699066758	2304.0748699066758	2304.0748699066758	2304.0748699066758	2304.0748699066758	2304.0748699066758	2304.0748699066758	2304.0748699066758	2304.0748699066758	2304.0748699066758	2304.0748699066758	2304.0748699066758	2304.0748699066758	2304.0748699066758	2304.0748699066758	2304.0748699066758	2304.0748699066758	2304.0748699066758	2304.0748699066758	2304.0748699066758	2304.0748699066758	2304.0748699066758	2304.0748699066758	2304.0748699066758	2304.0748699066758
2304.0422711901265	2304.0422711901265	2304.0422711901265	2304.0422711901265	2304.0422711901265	2304.0422711901265	2304.0422711901265	2304.0422711901265	2304.0422711901265	2304.0422711901265	2304.0422711901265	2304.0422711901265	2304.0422711901265	2304.0422711901265	2304.0422711901265	2304.0422711901265	2304.0422711901265	2304.0422711901265	2304.0422711901265	2304.0422711901265	2304.0422711901265	2304.0422711901265	2304.0422711901265	2304.0422711901265	2304.0422711901265	2304.0422711901265	2304.0422711901265	2304.0422711901265	2304.0422711901265	2304.0422711901265
2304.0422711901265	2304.0422711901265	2304.0422711901265	2304.0422711901265	2304.0422711901265	2304.0422711901265	2304.0422711901265	2304.0422711901265	2304.0422711901265	2304.0422711901265	2304.0422711901265	2304.0422711901265	2304.0422711901265	2304.0422711901265	2304.0422711901265	2304.0422711901265	2304.0422711901265	2304.0422711901265	2304.0422711901265	2304.0422711901265	2304.0422711901265	2304.0422711901265	2304.0422711901265	2304.0422711901265	2304.0422711901265	2304.0422711901265	2304.0422711901265	2304.0422711901265	2304.0422711901265	2304.0422711901265
2304.0262116419035	2304.0262116419035	2304.0262116419035	2304.0262116419035	2304.0262116419035	2304.0262116419035	2304.0262116419035	2304.0262116419035	2304.0262116419035	2304.0262116419035	2304.0262116419035	2304.0262116419035	2304.0262116419035	2304.0262116419035	2304.0262116419035	2304.0262116419035	2304.0262116419035	2304.0262116419035	2304.0262116419035	2304.0262116419035	2304.0262116419035	2304.0262116419035	2304.0262116419035	2304.0262116419035	2304.0262116419035	2304.0262116419035	2304.0262116419035	2304.0262116419035	2304.0262116419035	2304.0262116419035
2304.0155588805123	2304.0155588805123	2304.0155588805123	2304.0155588805123	2304.0155588805123	2304.0155588805123	2304.0155588805123	2304.0155588805123	2304.0155588805123	2304.0155588805123	2304.0155588805123	2304.0155588805123	2304.0155588805123	2304.0155588805123	2304.0155588805123	2304.0155588805123	2304.0155588805123	2304.0155588805123	2304.0155588805123	2304.0155588805123	2304.0155588805123	2304.0155588805123	2304.0155588805123	2304.0155588805123	2304.0155588805123	2304.0155588805123	2304.0155588805123	2304.0155588805123	2304.0155588805123	2304.0155588805123
2304.0155588805123	2304.0155588805123	2304.0155588805123	2304.0155588805123	2304.0155588805123	2304.0155588805123	2304.0155588805123	2304.0155588805123	2304.0155588805123	2304.0155588805123	2304.0155588805123	2304.0155588805123	2304.0155588805123	2304.0155588805123	2304.0155588805123	2304.0155588805123	2304.0155588805123	2304.0155588805123	2304.0155588805123	2304.0155588805123	2304.0155588805123	2304.0155588805123	2304.0155588805123	2304.0155588805123	2304.0155588805123	2304.0155588805123	2304.0155588805123	2304.0155588805123	2304.0155588805123	2304.0155588805123
2304.00137268337	2304.00137268337	2304.00137268337	2304.00137268337	2304.00137268337	2304.00137268337	2304.00137268337	2304.00137268337	2304.00137268337	2304.00137268337	2304.00137268337	2304.00137268337	2304.00137268337	2304.00137268337	2304.00137268337	2304.00137268337	2304.00137268337	2304.00137268337	2304.00137268337	2304.00137268337	2304.00137268337	2304.00137268337	2304.00137268337	2304.00137268337	2304.00137268337	2304.00137268337	2304.00137268337	2304.00137268337	2304.00137268337	2304.00137268337
2303.991770293625	2303.991770293625	2303.991770293625	2303.991770293625	2303.991770293625	2303.991770293625	2303.991770293625	2303.991770293625	2303.991770293625	2303.991770293625	2303.991770293625	2303.991770293625	2303.991770293625	2303.991770293625	2303.991770293625	2303.991770293625	2303.991770293625	2303.991770293625	2303.991770293625	2303.991770293625	2303.991770293625	2303.991770293625	2303.991770293625	2303.991770293625	2303.991770293625	2303.991770293625	2303.991770293625	2303.991770293625	2303.991770293625	2303.991770293625
2303.991770293625	2303.991770293625	2303.991770293625	2303.991770293625	2303.991770293625	2303.991770293625	2303.991770293625	2303.991770293625	2303.991770293625	2303.991770293625	2303.991770293625	2303.991770293625	2303.991770293625	2303.991770293625	2303.991770293625	2303.991770293625	2303.991770293625	2303.991770293625	2303.991770293625	2303.991770293625	2303.991770293625	2303.991770293625	2303.991770293625	2303.991770293625	2303.991770293625	2303.991770293625	2303.991770293625	2303.991770293625	2303.991770293625	2303.991770293625
2303.9895094479934	2303.9895094479934	2303.9895094479934	2303.9895094479934	2303.9895094479934	2303.9895094479934	2303.9895094479934	2303.9895094479934	2303.9895094479934	2303.9895094479934	2303.9895094479934	2303.9895094479934	2303.9895094479934	2303.9895094479934	2303.9895094479934	2303.9895094479934	2303.9895094479934	2303.9895094479934	2303.9895094479934	2303.9895094479934	2303.9895094479934	2303.9895094479934	2303.9895094479934	2303.9895094479934	2303.9895094479934	2303.9895094479934	2303.9895094479934	2303.9895094479934	2303.9895094479934	2303.9895094479934
2303.9895094479934	2303.9895094479934	2303.9895094479934	2303.9895094479934	2303.9895094479934	2303.9895094479934	2303.9895094479934	2303.9895094479934	2303.9895094479934	2303.9895094479934	2303.9895094479934	2303.9895094479934	2303.9895094479934	2303.9895094479934	2303.9895094479934	2303.9895094479934	2303.9895094479934	2303.9895094479934	2303.9895094479934	2303.9895094479934	2303.9895094479934	2303.9895094479934	2303.9895094479934	2303.9895094479934	2303.9895094479934	2303.9895094479934	2303.9895094479934	2303.9895094479934	2303.9895094479934	2303.9895094479934
2303.9895094479934	2303.9895094479934	2303.9895094479934	2303.9895094479934	2303.9895094479934	2303.9895094479934	2303.9895094479934	2303.9895094479934	2303.9895094479934	2303.9895094479934	2303.9895094479934	2303.9895094479934	2303.9895094479934	2303.9895094479934	2303.9895094479934	2303.9895094479934	2303.9895094479934	2303.9895094479934	2303.9895094479934	2303.9895094479934	2303.9895094479934	2303.9895094479934	2303.9895094479934	2303.9895094479934	2303.9895094479934	2303.9895094479934	2303.9895094479934	2303.9895094479934	2303.9895094479934	2303.9895094479934
2303.9895094479934	2303.9895094479934	2303.9895094479934	2303.9895094479934	2303.9895094479934	2303.9895094479934	2303.9895094479934	2303.9895094479934	2303.9895094479934	2303.9895094479934	2303.9895094479934	2303.9895094479934	2303.9895094479934	2303.9895094479934	2303.9895094479934	2303.9895094479934	2303.9895094479934	2303.9895094479934	2303.9895094479934	2303.9895094479934	2303.9895094479934	2303.9895094479934	2303.9895094479934	2303.9895094479934	2303.9895094479934	2303.9895094479934	2303.9895094479934	2303.9895094479934	2303.9895094479934	2303.9895094479934
2303.969361385967	2303.969361385967	2303.969361385967	2303.969361385967	2303.969361385967	2303.969361385967	2303.969361385967	2303.969361385967	2303.969361385967	2303.969361385967	2303.969361385967	2303.969361385967	2303.969361385967	2303.969361385967	2303.969361385967	2303.969361385967	2303.969361385967	2303.969361385967	2303.969361385967	2303.969361385967	2303.969361385967	2303.969361385967	2303.969361385967	2303.969361385967	2303.969361385967	2303.969361385967	2303.969361385967	2303.969361385967	2303.969361385967	2303.969361385967
2303.9623682703623	2303.9623682703623	2303.9623682703623	2303.9623682703623	2303.9623682703623	2303.9623682703623	2303.9623682703623	2303.9623682703623	2303.9623682703623	2303.9623682703623	2303.9623682703623	2303.9623682703623	2303.9623682703623	2303.9623682703623	2303.9623682703623	2303.9623682703623	2303.9623682703623	2303.9623682703623	2303.9623682703623	2303.9623682703623	2303.9623682703623	2303.9623682703623	2303.9623682703623	2303.9623682703623	2303.9623682703623	2303.9623682703623	2303.9623682703623	2303.9623682703623	2303.9623682703623	2303.9623682703623
2303.9623682703623	2303.9623682703623	2303.9623682703623	2303.9623682703623	2303.9623682703623	2303.9623682703623	2303.9623682703623	2303.9623682703623	2303.9623682703623	2303.9623682703623	2303.9623682703623	2303.9623682703623	2303.9623682703623	2303.9623682703623	2303.9623682703623	2303.9623682703623	2303.9623682703623	2303.9623682703623	2303.9623682703623	2303.9623682703623	2303.9623682703623	2303.9623682703623	2303.9623682703623	2303.9623682703623	2303.9623682703623	2303.9623682703623	2303.9623682703623	2303.9623682703623	2303.9623682703623	2303.9623682703623
2303.940269246769	2303.940269246769	2303.940269246769	2303.940269246769	2303.940269246769	2303.940269246769	2303.940269246769	2303.940269246769	2303.940269246769	2303.940269246769	2303.940269246769	2303.940269246769	2303.940269246769	2303.940269246769	2303.940269246769	2303.940269246769	2303.940269246769	2303.940269246769	2303.940269246769	2303.940269246769	2303.940269246769	2303.940269246769	2303.940269246769	2303.940269246769	2303.940269246769	2303.940269246769	2303.940269246769	2303.940269246769	2303.940269246769	2303.940269246769
2303.940269246769	2303.940269246769	2303.940269246769	2303.940269246769	2303.940269246769	2303.940269246769	2303.940269246769	2303.940269246769	2303.940269246769	2303.940269246769	2303.940269246769	2303.940269246769	2303.940269246769	2303.940269246769	2303.940269246769	2303.940269246769	2303.940269246769	2303.940269246769	2303.940269246769	2303.940269246769	2303.940269246769	2303.940269246769	2303.940269246769	2303.940269246769	2303.940269246769	2303.940269246769	2303.940269246769	2303.940269246769	2303.940269246769	2303.940269246769
2303.940269246769	2303.940269246769	2303.940269246769	2303.940269246769	2303.940269246769	2303.940269246769	2303.940269246769	2303.940269246769	2303.940269246769	2303.940269246769	2303.940269246769	2303.940269246769	2303.940269246769	2303.940269246769	2303.940269246769	2303.940269246769	2303.940269246769	2303.940269246769	2303.940269246769	2303.940269246769	2303.940269246769	2303.940269246769	2303.940269246769	2303.940269246769	2303.940269246769	2303.940269246769	2303.940269246769	2303.940269246769	2303.940269246769	2303.940269246769
2303.9280139380735	2303.9280139380735	2303.9280139380735	2303.9280139380735	2303.9280139380735	2303.9280139380735	2303.9280139380735	2303.9280139380735	2303.9280139380735	2303.9280139380735	2303.9280139380735	2303.9280139380735	2303.9280139380735	2303.9280139380735	2303.9280139380735	2303.9280139380735	2303.9280139380735	2303.9280139380735	2303.9280139380735	2303.9280139380735	2303.9280139380735	2303.9280139380735	2303.9280139380735	2303.9280139380735	2303.9280139380735	2303.9280139380735	2303.9280139380735	2303.9280139380735	2303.9280139380735	2303.9280139380735
2303.9250798044077	2303.9250798044077	2303.9250798044077	2303.9250798044077	2303.9250798044077	2303.9250798044077	2303.9250798044077	2303.9250798044077	2303.9250798044077	2303.9250798044077	2303.9250798044077	2303.9250798044077	2303.9250798044077	2303.9250798044077	2303.9250798044077	2303.9250798044077	2303.9250798044077	2303.9250798044077	2303.9250798044077	2303.9250798044077	2303.9250798044077	2303.9250798044077	2303.9250798044077	2303.9250798044077	2303.9250798044077	2303.9250798044077	2303.9250798044077	2303.9250798044077	2303.9250798044077	2303.9250798044077
2303.918658942582	2303.918658942582	2303.918658942582	2303.918658942582	2303.918658942582	2303.918658942582	2303.918658942582	2303.918658942582	2303.918658942582	2303.918658942582	2303.918658942582	2303.918658942582	2303.918658942582	2303.918658942582	2303.918658942582	2303.918658942582	2303.918658942582	2303.918658942582	2303.918658942582	2303.918658942582	2303.918658942582	2303.918658942582	2303.918658942582	2303.918658942582	2303.918658942582	2303.918658942582	2303.918658942582	2303.918658942582	2303.918658942582	2303.918658942582
2303.918658942582	2303.918658942582	2303.918658942582	2303.918658942582	2303.918658942582	2303.918658942582	2303.918658942582	2303.918658942582	2303.918658942582	2303.918658942582	2303.918658942582	2303.918658942582	2303.918658942582	2303.918658942582	2303.918658942582	2303.918658942582	2303.918658942582	2303.918658942582	2303.918658942582	2303.918658942582	2303.918658942582	2303.918658942582	2303.918658942582	2303.918658942582	2303.918658942582	2303.918658942582	2303.918658942582	2303.918658942582	2303.918658942582	2303.918658942582
2303.918658942582	2303.918658942582	2303.918658942582	2303.918658942582	2303.918658942582	2303.918658942582	2303.918658942582	2303.918658942582	2303.918658942582	2303.918658942582	2303.918658942582	2303.918658942582	2303.918658942582	2303.918658942582	2303.918658942582	2303.918658942582	2303.918658942582	2303.918658942582	2303.918658942582	2303.918658942582	2303.918658942582	2303.918658942582	2303.918658942582	2303.918658942582	2303.918658942582	2303.918658942582	2303.918658942582	2303.918658942582	2303.918658942582	2303.918658942582
2303.9177163432287	2303.9177163432287	2303.9177163432287	2303.9177163432287	2303.9177163432287	2303.9177163432287	2303.9177163432287	2303.9177163432287	2303.9177163432287	2303.9177163432287	2303.9177163432287	2303.9177163432287	2303.9177163432287	2303.9177163432287	2303.9177163432287	2303.9177163432287	2303.9177163432287	2303.9177163432287	2303.9177163432287	2303.9177163432287	2303.9177163432287	2303.9177163432287	2303.9177163432287	2303.9177163432287	2303.9177163432287	2303.9177163432287	2303.9177163432287	2303.9177163432287	2303.9177163432287	2303.9177163432287
2303.9177163432287	2303.9177163432287	2303.9177163432287	2303.9177163432287	2303.9177163432287	2303.9177163432287	2303.9177163432287	2303.9177163432287	2303.9177163432287	2303.9177163432287	2303.9177163432287	2303.9177163432287	2303.9177163432287	2303.9177163432287	2303.9177163432287	2303.9177163432287	2303.9177163432287	2303.9177163432287	2303.9177163432287	2303.9177163432287	2303.9177163432287	2303.9177163432287	2303.9177163432287	2303.9177163432287	2303.9177163432287	2303.9177163432287	2303.9177163432287	2303.9177163432287	2303.9177163432287	2303.9177163432287
2303.9093638751574	2303.9093638751574	2303.9093638751574	2303.9093638751574	2303.9093638751574	2303.9093638751574	2303.9093638751574	2303.9093638751574	2303.9093638751574	2303.9093638751574	2303.9093638751574	2303.9093638751574	2303.9093638751574	2303.9093638751574	2303.9093638751574	2303.9093638751574	2303.9093638751574	2303.9093638751574	2303.9093638751574	2303.9093638751574	2303.9093638751574	2303.9093638751574	2303.9093638751574	2303.9093638751574	2303.9093638751574	2303.9093638751574	2303.9093638751574	2303.9093638751574	2303.9093638751574	2303.9093638751574
2303.9093638751574	2303.9093638751574	2303.9093638751574	2303.9093638751574	2303.9093638751574	2303.9093638751574	2303.9093638751574	2303.9093638751574	2303.9093638751574	2303.9093638751574	2303.9093638751574	2303.9093638751574	2303.9093638751574	2303.9093638751574	2303.9093638751574	2303.9093638751574	2303.9093638751574	2303.9093638751574	2303.9093638751574	2303.9093638751574	2303.9093638751574	2303.9093638751574	2303.9093638751574	2303.9093638751574	2303.9093638751574	2303.9093638751574	2303.9093638751574	2303.9093638751574	2303.9093638751574	2303.9093638751574
2303.9093638751574	2303.9093638751574	2303.9093638751574	2303.9093638751574	2303.9093638751574	2303.9093638751574	2303.9093638751574	2303.9093638751574	2303.9093638751574	2303.9093638751574	2303.9093638751574	2303.9093638751574	2303.9093638751574	2303.9093638751574	2303.9093638751574	2303.9093638751574	2303.9093638751574	2303.9093638751574	2303.9093638751574	2303.9093638751574	2303.9093638751574	2303.9093638751574	2303.9093638751574	2303.9093638751574	2303.9093638751574	2303.9093638751574	2303.9093638751574	2303.9093638751574	2303.9093638751574	2303.9093638751574
2303.9093638751574	2303.9093638751574	2303.9093638751574	2303.9093638751574	2303.9093638751574	2303.9093638751574	2303.9093638751574	2303.9093638751574	2303.9093638751574	2303.9093638751574	2303.9093638751574	2303.9093638751574	2303.9093638751574	2303.9093638751574	2303.9093638751574	2303.9093638751574	2303.9093638751574	2303.9093638751574	2303.9093638751574	2303.9093638751574	2303.9093638751574	2303.9093638751574	2303.9093638751574	2303.9093638751574	2303.9093638751574	2303.9093638751574	2303.9093638751574	2303.9093638751574	2303.9093638751574	2303.9093638751574
2303.9093638751574	2303.9093638751574	2303.9093638751574	2303.9093638751574	2303.9093638751574	2303.9093638751574	2303.9093638751574	2303.9093638751574	2303.9093638751574	2303.9093638751574	2303.9093638751574	2303.9093638751574	2303.9093638751574	2303.9093638751574	2303.9093638751574	2303.9093638751574	2303.9093638751574	2303.9093638751574	2303.9093638751574	2303.9093638751574	2303.9093638751574	2303.9093638751574	2303.9093638751574	2303.9093638751574	2303.9093638751574	2303.9093638751574	2303.9093638751574	2303.9093638751574	2303.9093638751574	2303.9093638751574
2303.9093638751574	2303.9093638751574	2303.9093638751574	2303.9093638751574	2303.9093638751574	2303.9093638751574	2303.9093638751574	2303.9093638751574	2303.9093638751574	2303.9093638751574	2303.9093638751574	2303.9093638751574	2303.9093638751574	2303.9093638751574	2303.9093638751574	2303.9093638751574	2303.9093638751574	2303.9093638751574	2303.9093638751574	2303.9093638751574	2303.9093638751574	2303.9093638751574	2303.9093638751574	2303.9093638751574	2303.9093638751574	2303.9093638751574	2303.9093638751574	2303.9093638751574	2303.9093638751574	2303.9093638751574
2303.903489995821	2303.903489995821	2303.903489995821	2303.903489995821	2303.903489995821	2303.903489995821	2303.903489995821	2303.903489995821	2303.903489995821	2303.903489995821	2303.903489995821	2303.903489995821	2303.903489995821	2303.903489995821	2303.903489995821	2303.903489995821	2303.903489995821	2303.903489995821	2303.903489995821	2303.903489995821	2303.903489995821	2303.903489995821	2303.903489995821	2303.903489995821	2303.903489995821	2303.903489995821	2303.903489995821	2303.903489995821	2303.903489995821	2303.903489995821
2303.903489995821	2303.903489995821	2303.903489995821	2303.903489995821	2303.903489995821	2303.903489995821	2303.903489995821	2303.903489995821	2303.903489995821	2303.903489995821	2303.903489995821	2303.903489995821	2303.903489995821	2303.903489995821	2303.903489995821	2303.903489995821	2303.903489995821	2303.903489995821	2303.903489995821	2303.903489995821	2303.903489995821	2303.903489995821	2303.903489995821	2303.903489995821	2303.903489995821	2303.903489995821	2303.903489995821	2303.903489995821	2303.903489995821	2303.903489995821
2303.8953165704893	2303.8953165704893	2303.8953165704893	2303.8953165704893	2303.8953165704893	2303.8953165704893	2303.8953165704893	2303.8953165704893	2303.8953165704893	2303.8953165704893	2303.8953165704893	2303.8953165704893	2303.8953165704893	2303.8953165704893	2303.8953165704893	2303.8953165704893	2303.8953165704893	2303.8953165704893	2303.8953165704893	2303.8953165704893	2303.8953165704893	2303.8953165704893	2303.8953165704893	2303.8953165704893	2303.8953165704893	2303.8953165704893	2303.8953165704893	2303.8953165704893	2303.8953165704893	2303.8953165704893
2303.8818544127066	2303.8818544127066	2303.8818544127066	2303.8818544127066	2303.8818544127066	2303.8818544127066	2303.8818544127066	2303.8818544127066	2303.8818544127066	2303.8818544127066	2303.8818544127066	2303.8818544127066	2303.8818544127066	2303.8818544127066	2303.8818544127066	2303.8818544127066	2303.8818544127066	2303.8818544127066	2303.8818544127066	2303.8818544127066	2303.8818544127066	2303.8818544127066	2303.8818544127066	2303.8818544127066	2303.8818544127066	2303.8818544127066	2303.8818544127066	2303.8818544127066	2303.8818544127066	2303.8818544127066
2303.8770236209375	2303.8770236209375	2303.8770236209375	2303.8770236209375	2303.8770236209375	2303.8770236209375	2303.8770236209375	2303.8770236209375	2303.8770236209375	2303.8770236209375	2303.8770236209375	2303.8770236209375	2303.8770236209375	2303.8770236209375	2303.8770236209375	2303.8770236209375	2303.8770236209375	2303.8770236209375	2303.8770236209375	2303.8770236209375	2303.8770236209375	2303.8770236209375	2303.8770236209375	2303.8770236209375	2303.8770236209375	2303.8770236209375	2303.8770236209375	2303.8770236209375	2303.8770236209375	2303.8770236209375
2303.8770236209375	2303.8770236209375	2303.8770236209375	2303.8770236209375	2303.8770236209375	2303.8770236209375	2303.8770236209375	2303.8770236209375	2303.8770236209375	2303.8770236209375	2303.8770236209375	2303.8770236209375	2303.8770236209375	2303.8770236209375	2303.8770236209375	2303.8770236209375	2303.8770236209375	2303.8770236209375	2303.8770236209375	2303.8770236209375	2303.8770236209375	2303.8770236209375	2303.8770236209375	2303.8770236209375	2303.8770236209375	2303.8770236209375	2303.8770236209375	2303.8770236209375	2303.8770236209375	2303.8770236209375
2303.8770236209375	2303.8770236209375	2303.8770236209375	2303.8770236209375	2303.8770236209375	2303.8770236209375	2303.8770236209375	2303.8770236209375	2303.8770236209375	2303.8770236209375	2303.8770236209375	2303.8770236209375	2303.8770236209375	2303.8770236209375	2303.8770236209375	2303.8770236209375	2303.8770236209375	2303.8770236209375	2303.8770236209375	2303.8770236209375	2303.8770236209375	2303.8770236209375	2303.8770236209375	2303.8770236209375	2303.8770236209375	2303.8770236209375	2303.8770236209375	2303.8770236209375	2303.8770236209375	2303.8770236209375
2303.8703337714196	2303.8703337714196	2303.8703337714196	2303.8703337714196	2303.8703337714196	2303.8703337714196	2303.8703337714196	2303.8703337714196	2303.8703337714196	2303.8703337714196	2303.8703337714196	2303.8703337714196	2303.8703337714196	2303.8703337714196	2303.8703337714196	2303.8703337714196	2303.8703337714196	2303.8703337714196	2303.8703337714196	2303.8703337714196	2303.8703337714196	2303.8703337714196	2303.8703337714196	2303.8703337714196	2303.8703337714196	2303.8703337714196	2303.8703337714196	2303.8703337714196	2303.8703337714196	2303.8703337714196
2303.8684728743096	2303.8684728743096	2303.8684728743096	2303.8684728743096	2303.8684728743096	2303.8684728743096	2303.8684728743096	2303.8684728743096	2303.8684728743096	2303.8684728743096	2303.8684728743096	2303.8684728743096	2303.8684728743096	2303.8684728743096	2303.8684728743096	2303.8684728743096	2303.8684728743096	2303.8684728743096	2303.8684728743096	2303.8684728743096	2303.8684728743096	2303.8684728743096	2303.8684728743096	2303.8684728743096	2303.8684728743096	2303.8684728743096	2303.8684728743096	2303.8684728743096	2303.8684728743096	2303.8684728743096
2303.863717142653	2303.863717142653	2303.863717142653	2303.863717142653	2303.863717142653	2303.863717142653	2303.863717142653	2303.863717142653	2303.863717142653	2303.863717142653	2303.863717142653	2303.863717142653	2303.863717142653	2303.863717142653	2303.863717142653	2303.863717142653	2303.863717142653	2303.863717142653	2303.863717142653	2303.863717142653	2303.863717142653	2303.863717142653	2303.863717142653	2303.863717142653	2303.863717142653	2303.863717142653	2303.863717142653	2303.863717142653	2303.863717142653	2303.863717142653
2303.863717142653	2303.863717142653	2303.863717142653	2303.863717142653	2303.863717142653	2303.863717142653	2303.863717142653	2303.863717142653	2303.863717142653	2303.863717142653	2303.863717142653	2303.863717142653	2303.863717142653	2303.863717142653	2303.863717142653	2303.863717142653	2303.863717142653	2303.863717142653	2303.863717142653	2303.863717142653	2303.863717142653	2303.863717142653	2303.863717142653	2303.863717142653	2303.863717142653	2303.863717142653	2303.863717142653	2303.863717142653	2303.863717142653	2303.863717142653
2303.863717142653	2303.863717142653	2303.863717142653	2303.863717142653	2303.863717142653	2303.863717142653	2303.863717142653	2303.863717142653	2303.863717142653	2303.863717142653	2303.863717142653	2303.863717142653	2303.863717142653	2303.863717142653	2303.863717142653	2303.863717142653	2303.863717142653	2303.863717142653	2303.863717142653	2303.863717142653	2303.863717142653	2303.863717142653	2303.863717142653	2303.863717142653	2303.863717142653	2303.863717142653	2303.863717142653	2303.863717142653	2303.863717142653	2303.863717142653
2303.863717142653	2303.863717142653	2303.863717142653	2303.863717142653	2303.863717142653	2303.863717142653	2303.863717142653	2303.863717142653	2303.863717142653	2303.863717142653	2303.863717142653	2303.863717142653	2303.863717142653	2303.863717142653	2303.863717142653	2303.863717142653	2303.863717142653	2303.863717142653	2303.863717142653	2303.863717142653	2303.863717142653	2303.863717142653	2303.863717142653	2303.863717142653	2303.863717142653	2303.863717142653	2303.863717142653	2303.863717142653	2303.863717142653	2303.863717142653
2303.845897766451	2303.845897766451	2303.845897766451	2303.845897766451	2303.845897766451	2303.845897766451	2303.845897766451	2303.845897766451	2303.845897766451	2303.845897766451	2303.845897766451	2303.845897766451	2303.845897766451	2303.845897766451	2303.845897766451	2303.845897766451	2303.845897766451	2303.845897766451	2303.845897766451	2303.845897766451	2303.845897766451	2303.845897766451	2303.845897766451	2303.845897766451	2303.845897766451	2303.845897766451	2303.845897766451	2303.845897766451	2303.845897766451	2303.845897766451
2303.845897766451	2303.845897766451	2303.845897766451	2303.845897766451	2303.845897766451	2303.845897766451	2303.845897766451	2303.845897766451	2303.845897766451	2303.845897766451	2303.845897766451	2303.845897766451	2303.845897766451	2303.845897766451	2303.845897766451	2303.845897766451	2303.845897766451	2303.845897766451	2303.845897766451	2303.845897766451	2303.845897766451	2303.845897766451	2303.845897766451	2303.845897766451	2303.845897766451	2303.845897766451	2303.845897766451	2303.845897766451	2303.845897766451	2303.845897766451
2303.845897766451	2303.845897766451	2303.845897766451	2303.845897766451	2303.845897766451	2303.845897766451	2303.845897766451	2303.845897766451	2303.845897766451	2303.845897766451	2303.845897766451	2303.845897766451	2303.845897766451	2303.845897766451	2303.845897766451	2303.845897766451	2303.845897766451	2303.845897766451	2303.845897766451	2303.845897766451	2303.845897766451	2303.845897766451	2303.845897766451	2303.845897766451	2303.845897766451	2303.845897766451	2303.845897766451	2303.845897766451	2303.845897766451	2303.845897766451
2303.845897766451	2303.845897766451	2303.845897766451	2303.845897766451	2303.845897766451	2303.845897766451	2303.845897766451	2303.845897766451	2303.845897766451	2303.845897766451	2303.845897766451	2303.845897766451	2303.845897766451	2303.845897766451	2303.845897766451	2303.845897766451	2303.845897766451	2303.845897766451	2303.845897766451	2303.845897766451	2303.845897766451	2303.845897766451	2303.845897766451	2303.845897766451	2303.845897766451	2303.845897766451	2303.845897766451	2303.845897766451	2303.845897766451	2303.845897766451
2303.845897766451	2303.845897766451	2303.845897766451	2303.845897766451	2303.845897766451	2303.845897766451	2303.845897766451	2303.845897766451	2303.845897766451	2303.845897766451	2303.845897766451	2303.845897766451	2303.845897766451	2303.845897766451	2303.845897766451	2303.845897766451	2303.845897766451	2303.845897766451	2303.845897766451	2303.845897766451	2303.845897766451	2303.845897766451	2303.845897766451	2303.845897766451	2303.845897766451	2303.845897766451	2303.845897766451	2303.845897766451	2303.845897766451	2303.845897766451
2303.845897766451	2303.845897766451	2303.845897766451	2303.845897766451	2303.845897766451	2303.845897766451	2303.845897766451	2303.845897766451	2303.845897766451	2303.845897766451	2303.845897766451	2303.845897766451	2303.845897766451	2303.845897766451	2303.845897766451	2303.845897766451	2303.845897766451	2303.845897766451	2303.845897766451	2303.845897766451	2303.845897766451	2303.845897766451	2303.845897766451	2303.845897766451	2303.845897766451	2303.845897766451	2303.845897766451	2303.845897766451	2303.845897766451	2303.845897766451
2303.845897766451	2303.845897766451	2303.845897766451	2303.845897766451	2303.845897766451	2303.845897766451	2303.845897766451	2303.845897766451	2303.845897766451	2303.845897766451	2303.845897766451	2303.845897766451	2303.845897766451	2303.845897766451	2303.845897766451	2303.845897766451	2303.845897766451	2303.845897766451	2303.845897766451	2303.845897766451	2303.845897766451	2303.845897766451	2303.845897766451	2303.845897766451	2303.845897766451	2303.845897766451	2303.845897766451	2303.845897766451	2303.845897766451	2303.845897766451
2303.844865393428	2303.844865393428	2303.844865393428	2303.844865393428	2303.844865393428	2303.844865393428	2303.844865393428	2303.844865393428	2303.844865393428	2303.844865393428	2303.844865393428	2303.844865393428	2303.844865393428	2303.844865393428	2303.844865393428	2303.844865393428	2303.844865393428	2303.844865393428	2303.844865393428	2303.844865393428	2303.844865393428	2303.844865393428	2303.844865393428	2303.844865393428	2303.844865393428	2303.844865393428	2303.844865393428	2303.844865393428	2303.844865393428	2303.844865393428
2303.8376550817557	2303.8376550817557	2303.8376550817557	2303.8376550817557	2303.8376550817557	2303.8376550817557	2303.8376550817557	2303.8376550817557	2303.8376550817557	2303.8376550817557	2303.8376550817557	2303.8376550817557	2303.8376550817557	2303.8376550817557	2303.8376550817557	2303.8376550817557	2303.8376550817557	2303.8376550817557	2303.8376550817557	2303.8376550817557	2303.8376550817557	2303.8376550817557	2303.8376550817557	2303.8376550817557	2303.8376550817557	2303.8376550817557	2303.8376550817557	2303.8376550817557	2303.8376550817557	2303.8376550817557
2303.8376550817557	2303.8376550817557	2303.8376550817557	2303.8376550817557	2303.8376550817557	2303.8376550817557	2303.8376550817557	2303.8376550817557	2303.8376550817557	2303.8376550817557	2303.8376550817557	2303.8376550817557	2303.8376550817557	2303.8376550817557	2303.8376550817557	2303.8376550817557	2303.8376550817557	2303.8376550817557	2303.8376550817557	2303.8376550817557	2303.8376550817557	2303.8376550817557	2303.8376550817557	2303.8376550817557	2303.8376550817557	2303.8376550817557	2303.8376550817557	2303.8376550817557	2303.8376550817557	2303.8376550817557
2303.8376550817557	2303.8376550817557	2303.8376550817557	2303.8376550817557	2303.8376550817557	2303.8376550817557	2303.8376550817557	2303.8376550817557	2303.8376550817557	2303.8376550817557	2303.8376550817557	2303.8376550817557	2303.8376550817557	2303.8376550817557	2303.8376550817557	2303.8376550817557	2303.8376550817557	2303.8376550817557	2303.8376550817557	2303.8376550817557	2303.8376550817557	2303.8376550817557	2303.8376550817557	2303.8376550817557	2303.8376550817557	2303.8376550817557	2303.8376550817557	2303.8376550817557	2303.8376550817557	2303.8376550817557
2303.829989142459	2303.829989142459	2303.829989142459	2303.829989142459	2303.829989142459	2303.829989142459	2303.829989142459	2303.829989142459	2303.829989142459	2303.829989142459	2303.829989142459	2303.829989142459	2303.829989142459	2303.829989142459	2303.829989142459	2303.829989142459	2303.829989142459	2303.829989142459	2303.829989142459	2303.829989142459	2303.829989142459	2303.829989142459	2303.829989142459	2303.829989142459	2303.829989142459	2303.829989142459	2303.829989142459	2303.829989142459	2303.829989142459	2303.829989142459
2303.829989142459	2303.829989142459	2303.829989142459	2303.829989142459	2303.829989142459	2303.829989142459	2303.829989142459	2303.829989142459	2303.829989142459	2303.829989142459	2303.829989142459	2303.829989142459	2303.829989142459	2303.829989142459	2303.829989142459	2303.829989142459	2303.829989142459	2303.829989142459	2303.829989142459	2303.829989142459	2303.829989142459	2303.829989142459	2303.829989142459	2303.829989142459	2303.829989142459	2303.829989142459	2303.829989142459	2303.829989142459	2303.829989142459	2303.829989142459
2303.823774698684	2303.823774698684	2303.823774698684	2303.823774698684	2303.823774698684	2303.823774698684	2303.823774698684	2303.823774698684	2303.823774698684	2303.823774698684	2303.823774698684	2303.823774698684	2303.823774698684	2303.823774698684	2303.823774698684	2303.823774698684	2303.823774698684	2303.823774698684	2303.823774698684	2303.823774698684	2303.823774698684	2303.823774698684	2303.823774698684	2303.823774698684	2303.823774698684	2303.823774698684	2303.823774698684	2303.823774698684	2303.823774698684	2303.823774698684
2303.81940467137	2303.81940467137	2303.81940467137	2303.81940467137	2303.81940467137	2303.81940467137	2303.81940467137	2303.81940467137	2303.81940467137	2303.81940467137	2303.81940467137	2303.81940467137	2303.81940467137	2303.81940467137	2303.81940467137	2303.81940467137	2303.81940467137	2303.81940467137	2303.81940467137	2303.81940467137	2303.81940467137	2303.81940467137	2303.81940467137	2303.81940467137	2303.81940467137	2303.81940467137	2303.81940467137	2303.81940467137	2303.81940467137	2303.81940467137
2303.81940467137	2303.81940467137	2303.81940467137	2303.81940467137	2303.81940467137	2303.81940467137	2303.81940467137	2303.81940467137	2303.81940467137	2303.81940467137	2303.81940467137	2303.81940467137	2303.81940467137	2303.81940467137	2303.81940467137	2303.81940467137	2303.81940467137	2303.81940467137	2303.81940467137	2303.81940467137	2303.81940467137	2303.81940467137	2303.81940467137	2303.81940467137	2303.81940467137	2303.81940467137	2303.81940467137	2303.81940467137	2303.81940467137	2303.81940467137
2303.8137885399733	2303.8137885399733	2303.8137885399733	2303.8137885399733	2303.8137885399733	2303.8137885399733	2303.8137885399733	2303.8137885399733	2303.8137885399733	2303.8137885399733	2303.8137885399733	2303.8137885399733	2303.8137885399733	2303.8137885399733	2303.8137885399733	2303.8137885399733	2303.8137885399733	2303.8137885399733	2303.8137885399733	2303.8137885399733	2303.8137885399733	2303.8137885399733	2303.8137885399733	2303.8137885399733	2303.8137885399733	2303.8137885399733	2303.8137885399733	2303.8137885399733	2303.8137885399733	2303.8137885399733
2303.8137885399733	2303.8137885399733	2303.8137885399733	2303.8137885399733	2303.8137885399733	2303.8137885399733	2303.8137885399733	2303.8137885399733	2303.8137885399733	2303.8137885399733	2303.8137885399733	2303.8137885399733	2303.8137885399733	2303.8137885399733	2303.8137885399733	2303.8137885399733	2303.8137885399733	2303.8137885399733	2303.8137885399733	2303.8137885399733	2303.8137885399733	2303.8137885399733	2303.8137885399733	2303.8137885399733	2303.8137885399733	2303.8137885399733	2303.8137885399733	2303.8137885399733	2303.8137885399733	2303.8137885399733
2303.812268884292	2303.812268884292	2303.812268884292	2303.812268884292	2303.812268884292	2303.812268884292	2303.812268884292	2303.812268884292	2303.812268884292	2303.812268884292	2303.812268884292	2303.812268884292	2303.812268884292	2303.812268884292	2303.812268884292	2303.812268884292	2303.812268884292	2303.812268884292	2303.812268884292	2303.812268884292	2303.812268884292	2303.812268884292	2303.812268884292	2303.812268884292	2303.812268884292	2303.812268884292	2303.812268884292	2303.812268884292	2303.812268884292	2303.812268884292
2303.8075173223506	2303.8075173223506	2303.8075173223506	2303.8075173223506	2303.8075173223506	2303.8075173223506	2303.8075173223506	2303.8075173223506	2303.8075173223506	2303.8075173223506	2303.8075173223506	2303.8075173223506	2303.8075173223506	2303.8075173223506	2303.8075173223506	2303.8075173223506	2303.8075173223506	2303.8075173223506	2303.8075173223506	2303.8075173223506	2303.8075173223506	2303.8075173223506	2303.8075173223506	2303.8075173223506	2303.8075173223506	2303.8075173223506	2303.8075173223506	2303.8075173223506	2303.8075173223506	2303.8075173223506
2303.807007547122	2303.807007547122	2303.807007547122	2303.807007547122	2303.807007547122	2303.807007547122	2303.807007547122	2303.807007547122	2303.807007547122	2303.807007547122	2303.807007547122	2303.807007547122	2303.807007547122	2303.807007547122	2303.807007547122	2303.807007547122	2303.807007547122	2303.807007547122	2303.807007547122	2303.807007547122	2303.807007547122	2303.807007547122	2303.807007547122	2303.807007547122	2303.807007547122	2303.807007547122	2303.807007547122	2303.807007547122	2303.807007547122	2303.807007547122
2303.8057512665746	2303.8057512665746	2303.8057512665746	2303.8057512665746	2303.8057512665746	2303.8057512665746	2303.8057512665746	2303.8057512665746	2303.8057512665746	2303.8057512665746	2303.8057512665746	2303.8057512665746	2303.8057512665746	2303.8057512665746	2303.8057512665746	2303.8057512665746	2303.8057512665746	2303.8057512665746	2303.8057512665746	2303.8057512665746	2303.8057512665746	2303.8057512665746	2303.8057512665746	2303.8057512665746	2303.8057512665746	2303.8057512665746	2303.8057512665746	2303.8057512665746	2303.8057512665746	2303.8057512665746
2303.8000138097696	2303.8000138097696	2303.8000138097696	2303.8000138097696	2303.8000138097696	2303.8000138097696	2303.8000138097696	2303.8000138097696	2303.8000138097696	2303.8000138097696	2303.8000138097696	2303.8000138097696	2303.8000138097696	2303.8000138097696	2303.8000138097696	2303.8000138097696	2303.8000138097696	2303.8000138097696	2303.8000138097696	2303.8000138097696	2303.8000138097696	2303.8000138097696	2303.8000138097696	2303.8000138097696	2303.8000138097696	2303.8000138097696	2303.8000138097696	2303.8000138097696	2303.8000138097696	2303.8000138097696
2303.79339893189	2303.79339893189	2303.79339893189	2303.79339893189	2303.79339893189	2303.79339893189	2303.79339893189	2303.79339893189	2303.79339893189	2303.79339893189	2303.79339893189	2303.79339893189	2303.79339893189	2303.79339893189	2303.79339893189	2303.79339893189	2303.79339893189	2303.79339893189	2303.79339893189	2303.79339893189	2303.79339893189	2303.79339893189	2303.79339893189	2303.79339893189	2303.79339893189	2303.79339893189	2303.79339893189	2303.79339893189	2303.79339893189	2303.79339893189
2303.79339893189	2303.79339893189	2303.79339893189	2303.79339893189	2303.79339893189	2303.79339893189	2303.79339893189	2303.79339893189	2303.79339893189	2303.79339893189	2303.79339893189	2303.79339893189	2303.79339893189	2303.79339893189	2303.79339893189	2303.79339893189	2303.79339893189	2303.79339893189	2303.79339893189	2303.79339893189	2303.79339893189	2303.79339893189	2303.79339893189	2303.79339893189	2303.79339893189	2303.79339893189	2303.79339893189	2303.79339893189	2303.79339893189	2303.79339893189
2303.79339893189	2303.79339893189	2303.79339893189	2303.79339893189	2303.79339893189	2303.79339893189	2303.79339893189	2303.79339893189	2303.79339893189	2303.79339893189	2303.79339893189	2303.79339893189	2303.79339893189	2303.79339893189	2303.79339893189	2303.79339893189	2303.79339893189	2303.79339893189	2303.79339893189	2303.79339893189	2303.79339893189	2303.79339893189	2303.79339893189	2303.79339893189	2303.79339893189	2303.79339893189	2303.79339893189	2303.79339893189	2303.79339893189	2303.79339893189
2303.79339893189	2303.79339893189	2303.79339893189	2303.79339893189	2303.79339893189	2303.79339893189	2303.79339893189	2303.79339893189	2303.79339893189	2303.79339893189	2303.79339893189	2303.79339893189	2303.79339893189	2303.79339893189	2303.79339893189	2303.79339893189	2303.79339893189	2303.79339893189	2303.79339893189	2303.79339893189	2303.79339893189	2303.79339893189	2303.79339893189	2303.79339893189	2303.79339893189	2303.79339893189	2303.79339893189	2303.79339893189	2303.79339893189	2303.79339893189
2303.79339893189	2303.79339893189	2303.79339893189	2303.79339893189	2303.79339893189	2303.79339893189	2303.79339893189	2303.79339893189	2303.79339893189	2303.79339893189	2303.79339893189	2303.79339893189	2303.79339893189	2303.79339893189	2303.79339893189	2303.79339893189	2303.79339893189	2303.79339893189	2303.79339893189	2303.79339893189	2303.79339893189	2303.79339893189	2303.79339893189	2303.79339893189	2303.79339893189	2303.79339893189	2303.79339893189	2303.79339893189	2303.79339893189	2303.79339893189
2303.79339893189	2303.79339893189	2303.79339893189	2303.79339893189	2303.79339893189	2303.79339893189	2303.79339893189	2303.79339893189	2303.79339893189	2303.79339893189	2303.79339893189	2303.79339893189	2303.79339893189	2303.79339893189	2303.79339893189	2303.79339893189	2303.79339893189	2303.79339893189	2303.79339893189	2303.79339893189	2303.79339893189	2303.79339893189	2303.79339893189	2303.79339893189	2303.79339893189	2303.79339893189	2303.79339893189	2303.79339893189	2303.79339893189	2303.79339893189
2303.79339893189	2303.79339893189	2303.79339893189	2303.79339893189	2303.79339893189	2303.79339893189	2303.79339893189	2303.79339893189	2303.79339893189	2303.79339893189	2303.79339893189	2303.79339893189	2303.79339893189	2303.79339893189	2303.79339893189	2303.79339893189	2303.79339893189	2303.79339893189	2303.79339893189	2303.79339893189	2303.79339893189	2303.79339893189	2303.79339893189	2303.79339893189	2303.79339893189	2303.79339893189	2303.79339893189	2303.79339893189	2303.79339893189	2303.79339893189
2303.79339893189	2303.79339893189	2303.79339893189	2303.79339893189	2303.79339893189	2303.79339893189	2303.79339893189	2303.79339893189	2303.79339893189	2303.79339893189	2303.79339893189	2303.79339893189	2303.79339893189	2303.79339893189	2303.79339893189	2303.79339893189	2303.79339893189	2303.79339893189	2303.79339893189	2303.79339893189	2303.79339893189	2303.79339893189	2303.79339893189	2303.79339893189	2303.79339893189	2303.79339893189	2303.79339893189	2303.79339893189	2303.79339893189	2303.79339893189
2303.79339893189	2303.79339893189	2303.79339893189	2303.79339893189	2303.79339893189	2303.79339893189	2303.79339893189	2303.79339893189	2303.79339893189	2303.79339893189	2303.79339893189	2303.79339893189	2303.79339893189	2303.79339893189	2303.79339893189	2303.79339893189	2303.79339893189	2303.79339893189	2303.79339893189	2303.79339893189	2303.79339893189	2303.79339893189	2303.79339893189	2303.79339893189	2303.79339893189	2303.79339893189	2303.79339893189	2303.79339893189	2303.79339893189	2303.79339893189
2303.79339893189	2303.79339893189	2303.79339893189	2303.79339893189	2303.79339893189	2303.79339893189	2303.79339893189	2303.79339893189	2303.79339893189	2303.79339893189	2303.79339893189	2303.79339893189	2303.79339893189	2303.79339893189	2303.79339893189	2303.79339893189	2303.79339893189	2303.79339893189	2303.79339893189	2303.79339893189	2303.79339893189	2303.79339893189	2303.79339893189	2303.79339893189	2303.79339893189	2303.79339893189	2303.79339893189	2303.79339893189	2303.79339893189	2303.79339893189
2303.79339893189	2303.79339893189	2303.79339893189	2303.79339893189	2303.79339893189	2303.79339893189	2303.79339893189	2303.79339893189	2303.79339893189	2303.79339893189	2303.79339893189	2303.79339893189	2303.79339893189	2303.79339893189	2303.79339893189	2303.79339893189	2303.79339893189	2303.79339893189	2303.79339893189	2303.79339893189	2303.79339893189	2303.79339893189	2303.79339893189	2303.79339893189	2303.79339893189	2303.79339893189	2303.79339893189	2303.79339893189	2303.79339893189	2303.79339893189
2303.79339893189	2303.79339893189	2303.79339893189	2303.79339893189	2303.79339893189	2303.79339893189	2303.79339893189	2303.79339893189	2303.79339893189	2303.79339893189	2303.79339893189	2303.79339893189	2303.79339893189	2303.79339893189	2303.79339893189	2303.79339893189	2303.79339893189	2303.79339893189	2303.79339893189	2303.79339893189	2303.79339893189	2303.79339893189	2303.79339893189	2303.79339893189	2303.79339893189	2303.79339893189	2303.79339893189	2303.79339893189	2303.79339893189	2303.79339893189
2303.78875200094	2303.78875200094	2303.78875200094	2303.78875200094	2303.78875200094	2303.78875200094	2303.78875200094	2303.78875200094	2303.78875200094	2303.78875200094	2303.78875200094	2303.78875200094	2303.78875200094	2303.78875200094	2303.78875200094	2303.78875200094	2303.78875200094	2303.78875200094	2303.78875200094	2303.78875200094	2303.78875200094	2303.78875200094	2303.78875200094	2303.78875200094	2303.78875200094	2303.78875200094	2303.78875200094	2303.78875200094	2303.78875200094	2303.78875200094
2303.78875200094	2303.78875200094	2303.78875200094	2303.78875200094	2303.78875200094	2303.78875200094	2303.78875200094	2303.78875200094	2303.78875200094	2303.78875200094	2303.78875200094	2303.78875200094	2303.78875200094	2303.78875200094	2303.78875200094	2303.78875200094	2303.78875200094	2303.78875200094	2303.78875200094	2303.78875200094	2303.78875200094	2303.78875200094	2303.78875200094	2303.78875200094	2303.78875200094	2303.78875200094	2303.78875200094	2303.78875200094	2303.78875200094	2303.78875200094
2303.7816803166033	2303.7816803166033	2303.7816803166033	2303.7816803166033	2303.7816803166033	2303.7816803166033	2303.7816803166033	2303.7816803166033	2303.7816803166033	2303.7816803166033	2303.7816803166033	2303.7816803166033	2303.7816803166033	2303.7816803166033	2303.7816803166033	2303.7816803166033	2303.7816803166033	2303.7816803166033	2303.7816803166033	2303.7816803166033	2303.7816803166033	2303.7816803166033	2303.7816803166033	2303.7816803166033	2303.7816803166033	2303.7816803166033	2303.7816803166033	2303.7816803166033	2303.7816803166033	2303.7816803166033
2303.7816803166033	2303.7816803166033	2303.7816803166033	2303.7816803166033	2303.7816803166033	2303.7816803166033	2303.7816803166033	2303.7816803166033	2303.7816803166033	2303.7816803166033	2303.7816803166033	2303.7816803166033	2303.7816803166033	2303.7816803166033	2303.7816803166033	2303.7816803166033	2303.7816803166033	2303.7816803166033	2303.7816803166033	2303.7816803166033	2303.7816803166033	2303.7816803166033	2303.7816803166033	2303.7816803166033	2303.7816803166033	2303.7816803166033	2303.7816803166033	2303.7816803166033	2303.7816803166033	2303.7816803166033
2303.7816803166033	2303.7816803166033	2303.7816803166033	2303.7816803166033	2303.7816803166033	2303.7816803166033	2303.7816803166033	2303.7816803166033	2303.7816803166033	2303.7816803166033	2303.7816803166033	2303.7816803166033	2303.7816803166033	2303.7816803166033	2303.7816803166033	2303.7816803166033	2303.7816803166033	2303.7816803166033	2303.7816803166033	2303.7816803166033	2303.7816803166033	2303.7816803166033	2303.7816803166033	2303.7816803166033	2303.7816803166033	2303.7816803166033	2303.7816803166033	2303.7816803166033	2303.7816803166033	2303.7816803166033
2303.779405829751	2303.779405829751	2303.779405829751	2303.779405829751	2303.779405829751	2303.779405829751	2303.779405829751	2303.779405829751	2303.779405829751	2303.779405829751	2303.779405829751	2303.779405829751	2303.779405829751	2303.779405829751	2303.779405829751	2303.779405829751	2303.779405829751	2303.779405829751	2303.779405829751	2303.779405829751	2303.779405829751	2303.779405829751	2303.779405829751	2303.779405829751	2303.779405829751	2303.779405829751	2303.779405829751	2303.779405829751	2303.779405829751	2303.779405829751
2303.779405829751	2303.779405829751	2303.779405829751	2303.779405829751	2303.779405829751	2303.779405829751	2303.779405829751	2303.779405829751	2303.779405829751	2303.779405829751	2303.779405829751	2303.779405829751	2303.779405829751	2303.779405829751	2303.779405829751	2303.779405829751	2303.779405829751	2303.779405829751	2303.779405829751	2303.779405829751	2303.779405829751	2303.779405829751	2303.779405829751	2303.779405829751	2303.779405829751	2303.779405829751	2303.779405829751	2303.779405829751	2303.779405829751	2303.779405829751
2303.776659828932	2303.776659828932	2303.776659828932	2303.776659828932	2303.776659828932	2303.776659828932	2303.776659828932	2303.776659828932	2303.776659828932	2303.776659828932	2303.776659828932	2303.776659828932	2303.776659828932	2303.776659828932	2303.776659828932	2303.776659828932	2303.776659828932	2303.776659828932	2303.776659828932	2303.776659828932	2303.776659828932	2303.776659828932	2303.776659828932	2303.776659828932	2303.776659828932	2303.776659828932	2303.776659828932	2303.776659828932	2303.776659828932	2303.776659828932
2303.775614632879	2303.775614632879	2303.775614632879	2303.775614632879	2303.775614632879	2303.775614632879	2303.775614632879	2303.775614632879	2303.775614632879	2303.775614632879	2303.775614632879	2303.775614632879	2303.775614632879	2303.775614632879	2303.775614632879	2303.775614632879	2303.775614632879	2303.775614632879	2303.775614632879	2303.775614632879	2303.775614632879	2303.775614632879	2303.775614632879	2303.775614632879	2303.775614632879	2303.775614632879	2303.775614632879	2303.775614632879	2303.775614632879	2303.775614632879
2303.775614632879	2303.775614632879	2303.775614632879	2303.775614632879	2303.775614632879	2303.775614632879	2303.775614632879	2303.775614632879	2303.775614632879	2303.775614632879	2303.775614632879	2303.775614632879	2303.775614632879	2303.775614632879	2303.775614632879	2303.775614632879	2303.775614632879	2303.775614632879	2303.775614632879	2303.775614632879	2303.775614632879	2303.775614632879	2303.775614632879	2303.775614632879	2303.775614632879	2303.775614632879	2303.775614632879	2303.775614632879	2303.775614632879	2303.775614632879
2303.773929167725	2303.773929167725	2303.773929167725	2303.773929167725	2303.773929167725	2303.773929167725	2303.773929167725	2303.773929167725	2303.773929167725	2303.773929167725	2303.773929167725	2303.773929167725	2303.773929167725	2303.773929167725	2303.773929167725	2303.773929167725	2303.773929167725	2303.773929167725	2303.773929167725	2303.773929167725	2303.773929167725	2303.773929167725	2303.773929167725	2303.773929167725	2303.773929167725	2303.773929167725	2303.773929167725	2303.773929167725	2303.773929167725	2303.773929167725
2303.7676701751793	2303.7676701751793	2303.7676701751793	2303.7676701751793	2303.7676701751793	2303.7676701751793	2303.7676701751793	2303.7676701751793	2303.7676701751793	2303.7676701751793	2303.7676701751793	2303.7676701751793	2303.7676701751793	2303.7676701751793	2303.7676701751793	2303.7676701751793	2303.7676701751793	2303.7676701751793	2303.7676701751793	2303.7676701751793	2303.7676701751793	2303.7676701751793	2303.7676701751793	2303.7676701751793	2303.7676701751793	2303.7676701751793	2303.7676701751793	2303.7676701751793	2303.7676701751793	2303.7676701751793
2303.7676701751793	2303.7676701751793	2303.7676701751793	2303.7676701751793	2303.7676701751793	2303.7676701751793	2303.7676701751793	2303.7676701751793	2303.7676701751793	2303.7676701751793	2303.7676701751793	2303.7676701751793	2303.7676701751793	2303.7676701751793	2303.7676701751793	2303.7676701751793	2303.7676701751793	2303.7676701751793	2303.7676701751793	2303.7676701751793	2303.7676701751793	2303.7676701751793	2303.7676701751793	2303.7676701751793	2303.7676701751793	2303.7676701751793	2303.7676701751793	2303.7676701751793	2303.7676701751793	2303.7676701751793
2303.7676701751793	2303.7676701751793	2303.7676701751793	2303.7676701751793	2303.7676701751793	2303.7676701751793	2303.7676701751793	2303.7676701751793	2303.7676701751793	2303.7676701751793	2303.7676701751793	2303.7676701751793	2303.7676701751793	2303.7676701751793	2303.7676701751793	2303.7676701751793	2303.7676701751793	2303.7676701751793	2303.7676701751793	2303.7676701751793	2303.7676701751793	2303.7676701751793	2303.7676701751793	2303.7676701751793	2303.7676701751793	2303.7676701751793	2303.7676701751793	2303.7676701751793	2303.7676701751793	2303.7676701751793
2303.7676701751793	2303.7676701751793	2303.7676701751793	2303.7676701751793	2303.7676701751793	2303.7676701751793	2303.7676701751793	2303.7676701751793	2303.7676701751793	2303.7676701751793	2303.7676701751793	2303.7676701751793	2303.7676701751793	2303.7676701751793	2303.7676701751793	2303.7676701751793	2303.7676701751793	2303.7676701751793	2303.7676701751793	2303.7676701751793	2303.7676701751793	2303.7676701751793	2303.7676701751793	2303.7676701751793	2303.7676701751793	2303.7676701751793	2303.7676701751793	2303.7676701751793	2303.7676701751793	2303.7676701751793
2303.7676701751793	2303.7676701751793	2303.7676701751793	2303.7676701751793	2303.7676701751793	2303.7676701751793	2303.7676701751793	2303.7676701751793	2303.7676701751793	2303.7676701751793	2303.7676701751793	2303.7676701751793	2303.7676701751793	2303.7676701751793	2303.7676701751793	2303.7676701751793	2303.7676701751793	2303.7676701751793	2303.7676701751793	2303.7676701751793	2303.7676701751793	2303.7676701751793	2303.7676701751793	2303.7676701751793	2303.7676701751793	2303.7676701751793	2303.7676701751793	2303.7676701751793	2303.7676701751793	2303.7676701751793
2303.7672311770393	2303.7672311770393	2303.7672311770393	2303.7672311770393	2303.7672311770393	2303.7672311770393	2303.7672311770393	2303.7672311770393	2303.7672311770393	2303.7672311770393	2303.7672311770393	2303.7672311770393	2303.7672311770393	2303.7672311770393	2303.7672311770393	2303.7672311770393	2303.7672311770393	2303.7672311770393	2303.7672311770393	2303.7672311770393	2303.7672311770393	2303.7672311770393	2303.7672311770393	2303.7672311770393	2303.7672311770393	2303.7672311770393	2303.7672311770393	2303.7672311770393	2303.7672311770393	2303.7672311770393
2303.764213218375	2303.764213218375	2303.764213218375	2303.764213218375	2303.764213218375	2303.764213218375	2303.764213218375	2303.764213218375	2303.764213218375	2303.764213218375	2303.764213218375	2303.764213218375	2303.764213218375	2303.764213218375	2303.764213218375	2303.764213218375	2303.764213218375	2303.764213218375	2303.764213218375	2303.764213218375	2303.764213218375	2303.764213218375	2303.764213218375	2303.764213218375	2303.764213218375	2303.764213218375	2303.764213218375	2303.764213218375	2303.764213218375	2303.764213218375
2303.7567385760412	2303.7567385760412	2303.7567385760412	2303.7567385760412	2303.7567385760412	2303.7567385760412	2303.7567385760412	2303.7567385760412	2303.7567385760412	2303.7567385760412	2303.7567385760412	2303.7567385760412	2303.7567385760412	2303.7567385760412	2303.7567385760412	2303.7567385760412	2303.7567385760412	2303.7567385760412	2303.7567385760412	2303.7567385760412	2303.7567385760412	2303.7567385760412	2303.7567385760412	2303.7567385760412	2303.7567385760412	2303.7567385760412	2303.7567385760412	2303.7567385760412	2303.7567385760412	2303.7567385760412
2303.7567385760412	2303.7567385760412	2303.7567385760412	2303.7567385760412	2303.7567385760412	2303.7567385760412	2303.7567385760412	2303.7567385760412	2303.7567385760412	2303.7567385760412	2303.7567385760412	2303.7567385760412	2303.7567385760412	2303.7567385760412	2303.7567385760412	2303.7567385760412	2303.7567385760412	2303.7567385760412	2303.7567385760412	2303.7567385760412	2303.7567385760412	2303.7567385760412	2303.7567385760412	2303.7567385760412	2303.7567385760412	2303.7567385760412	2303.7567385760412	2303.7567385760412	2303.7567385760412	2303.7567385760412
2303.7567385760412	2303.7567385760412	2303.7567385760412	2303.7567385760412	2303.7567385760412	2303.7567385760412	2303.7567385760412	2303.7567385760412	2303.7567385760412	2303.7567385760412	2303.7567385760412	2303.7567385760412	2303.7567385760412	2303.7567385760412	2303.7567385760412	2303.7567385760412	2303.7567385760412	2303.7567385760412	2303.7567385760412	2303.7567385760412	2303.7567385760412	2303.7567385760412	2303.7567385760412	2303.7567385760412	2303.7567385760412	2303.7567385760412	2303.7567385760412	2303.7567385760412	2303.7567385760412	2303.7567385760412
2303.7567385760412	2303.7567385760412	2303.7567385760412	2303.7567385760412	2303.7567385760412	2303.7567385760412	2303.7567385760412	2303.7567385760412	2303.7567385760412	2303.7567385760412	2303.7567385760412	2303.7567385760412	2303.7567385760412	2303.7567385760412	2303.7567385760412	2303.7567385760412	2303.7567385760412	2303.7567385760412	2303.7567385760412	2303.7567385760412	2303.7567385760412	2303.7567385760412	2303.7567385760412	2303.7567385760412	2303.7567385760412	2303.7567385760412	2303.7567385760412	2303.7567385760412	2303.7567385760412	2303.7567385760412
2303.7567385760412	2303.7567385760412	2303.7567385760412	2303.7567385760412	2303.7567385760412	2303.7567385760412	2303.7567385760412	2303.7567385760412	2303.7567385760412	2303.7567385760412	2303.7567385760412	2303.7567385760412	2303.7567385760412	2303.7567385760412	2303.7567385760412	2303.7567385760412	2303.7567385760412	2303.7567385760412	2303.7567385760412	2303.7567385760412	2303.7567385760412	2303.7567385760412	2303.7567385760412	2303.7567385760412	2303.7567385760412	2303.7567385760412	2303.7567385760412	2303.7567385760412	2303.7567385760412	2303.7567385760412
2303.7567385760412	2303.7567385760412	2303.7567385760412	2303.7567385760412	2303.7567385760412	2303.7567385760412	2303.7567385760412	2303.7567385760412	2303.7567385760412	2303.7567385760412	2303.7567385760412	2303.7567385760412	2303.7567385760412	2303.7567385760412	2303.7567385760412	2303.7567385760412	2303.7567385760412	2303.7567385760412	2303.7567385760412	2303.7567385760412	2303.7567385760412	2303.7567385760412	2303.7567385760412	2303.7567385760412	2303.7567385760412	2303.7567385760412	2303.7567385760412	2303.7567385760412	2303.7567385760412	2303.7567385760412
2303.7503285208954	2303.7503285208954	2303.7503285208954	2303.7503285208954	2303.7503285208954	2303.7503285208954	2303.7503285208954	2303.7503285208954	2303.7503285208954	2303.7503285208954	2303.7503285208954	2303.7503285208954	2303.7503285208954	2303.7503285208954	2303.7503285208954	2303.7503285208954	2303.7503285208954	2303.7503285208954	2303.7503285208954	2303.7503285208954	2303.7503285208954	2303.7503285208954	2303.7503285208954	2303.7503285208954	2303.7503285208954	2303.7503285208954	2303.7503285208954	2303.7503285208954	2303.7503285208954	2303.7503285208954
2303.7503285208954	2303.7503285208954	2303.7503285208954	2303.7503285208954	2303.7503285208954	2303.7503285208954	2303.7503285208954	2303.7503285208954	2303.7503285208954	2303.7503285208954	2303.7503285208954	2303.7503285208954	2303.7503285208954	2303.7503285208954	2303.7503285208954	2303.7503285208954	2303.7503285208954	2303.7503285208954	2303.7503285208954	2303.7503285208954	2303.7503285208954	2303.7503285208954	2303.7503285208954	2303.7503285208954	2303.7503285208954	2303.7503285208954	2303.7503285208954	2303.7503285208954	2303.7503285208954	2303.7503285208954
2303.7503285208954	2303.7503285208954	2303.7503285208954	2303.7503285208954	2303.7503285208954	2303.7503285208954	2303.7503285208954	2303.7503285208954	2303.7503285208954	2303.7503285208954	2303.7503285208954	2303.7503285208954	2303.7503285208954	2303.7503285208954	2303.7503285208954	2303.7503285208954	2303.7503285208954	2303.7503285208954	2303.7503285208954	2303.7503285208954	2303.7503285208954	2303.7503285208954	2303.7503285208954	2303.7503285208954	2303.7503285208954	2303.7503285208954	2303.7503285208954	2303.7503285208954	2303.7503285208954	2303.7503285208954
2303.7503285208954	2303.7503285208954	2303.7503285208954	2303.7503285208954	2303.7503285208954	2303.7503285208954	2303.7503285208954	2303.7503285208954	2303.7503285208954	2303.7503285208954	2303.7503285208954	2303.7503285208954	2303.7503285208954	2303.7503285208954	2303.7503285208954	2303.7503285208954	2303.7503285208954	2303.7503285208954	2303.7503285208954	2303.7503285208954	2303.7503285208954	2303.7503285208954	2303.7503285208954	2303.7503285208954	2303.7503285208954	2303.7503285208954	2303.7503285208954	2303.7503285208954	2303.7503285208954	2303.7503285208954
2303.7503285208954	2303.7503285208954	2303.7503285208954	2303.7503285208954	2303.7503285208954	2303.7503285208954	2303.7503285208954	2303.7503285208954	2303.7503285208954	2303.7503285208954	2303.7503285208954	2303.7503285208954	2303.7503285208954	2303.7503285208954	2303.7503285208954	2303.7503285208954	2303.7503285208954	2303.7503285208954	2303.7503285208954	2303.7503285208954	2303.7503285208954	2303.7503285208954	2303.7503285208954	2303.7503285208954	2303.7503285208954	2303.7503285208954	2303.7503285208954	2303.7503285208954	2303.7503285208954	2303.7503285208954
2303.7503285208954	2303.7503285208954	2303.7503285208954	2303.7503285208954	2303.7503285208954	2303.7503285208954	2303.7503285208954	2303.7503285208954	2303.7503285208954	2303.7503285208954	2303.7503285208954	2303.7503285208954	2303.7503285208954	2303.7503285208954	2303.7503285208954	2303.7503285208954	2303.7503285208954	2303.7503285208954	2303.7503285208954	2303.7503285208954	2303.7503285208954	2303.7503285208954	2303.7503285208954	2303.7503285208954	2303.7503285208954	2303.7503285208954	2303.7503285208954	2303.7503285208954	2303.7503285208954	2303.7503285208954
2303.75007673579	2303.75007673579	2303.75007673579	2303.75007673579	2303.75007673579	2303.75007673579	2303.75007673579	2303.75007673579	2303.75007673579	2303.75007673579	2303.75007673579	2303.75007673579	2303.75007673579	2303.75007673579	2303.75007673579	2303.75007673579	2303.75007673579	2303.75007673579	2303.75007673579	2303.75007673579	2303.75007673579	2303.75007673579	2303.75007673579	2303.75007673579	2303.75007673579	2303.75007673579	2303.75007673579	2303.75007673579	2303.75007673579	2303.75007673579
2303.74687443945	2303.74687443945	2303.74687443945	2303.74687443945	2303.74687443945	2303.74687443945	2303.74687443945	2303.74687443945	2303.74687443945	2303.74687443945	2303.74687443945	2303.74687443945	2303.74687443945	2303.74687443945	2303.74687443945	2303.74687443945	2303.74687443945	2303.74687443945	2303.74687443945	2303.74687443945	2303.74687443945	2303.74687443945	2303.74687443945	2303.74687443945	2303.74687443945	2303.74687443945	2303.74687443945	2303.74687443945	2303.74687443945	2303.74687443945
2303.7459327010356	2303.7459327010356	2303.7459327010356	2303.7459327010356	2303.7459327010356	2303.7459327010356	2303.7459327010356	2303.7459327010356	2303.7459327010356	2303.7459327010356	2303.7459327010356	2303.7459327010356	2303.7459327010356	2303.7459327010356	2303.7459327010356	2303.7459327010356	2303.7459327010356	2303.7459327010356	2303.7459327010356	2303.7459327010356	2303.7459327010356	2303.7459327010356	2303.7459327010356	2303.7459327010356	2303.7459327010356	2303.7459327010356	2303.7459327010356	2303.7459327010356	2303.7459327010356	2303.7459327010356
2303.7459327010356	2303.7459327010356	2303.7459327010356	2303.7459327010356	2303.7459327010356	2303.7459327010356	2303.7459327010356	2303.7459327010356	2303.7459327010356	2303.7459327010356	2303.7459327010356	2303.7459327010356	2303.7459327010356	2303.7459327010356	2303.7459327010356	2303.7459327010356	2303.7459327010356	2303.7459327010356	2303.7459327010356	2303.7459327010356	2303.7459327010356	2303.7459327010356	2303.7459327010356	2303.7459327010356	2303.7459327010356	2303.7459327010356	2303.7459327010356	2303.7459327010356	2303.7459327010356	2303.7459327010356
2303.7458423383023	2303.7458423383023	2303.7458423383023	2303.7458423383023	2303.7458423383023	2303.7458423383023	2303.7458423383023	2303.7458423383023	2303.7458423383023	2303.7458423383023	2303.7458423383023	2303.7458423383023	2303.7458423383023	2303.7458423383023	2303.7458423383023	2303.7458423383023	2303.7458423383023	2303.7458423383023	2303.7458423383023	2303.7458423383023	2303.7458423383023	2303.7458423383023	2303.7458423383023	2303.7458423383023	2303.7458423383023	2303.7458423383023	2303.7458423383023	2303.7458423383023	2303.7458423383023	2303.7458423383023
2303.739255064435	2303.739255064435	2303.739255064435	2303.739255064435	2303.739255064435	2303.739255064435	2303.739255064435	2303.739255064435	2303.739255064435	2303.739255064435	2303.739255064435	2303.739255064435	2303.739255064435	2303.739255064435	2303.739255064435	2303.739255064435	2303.739255064435	2303.739255064435	2303.739255064435	2303.739255064435	2303.739255064435	2303.739255064435	2303.739255064435	2303.739255064435	2303.739255064435	2303.739255064435	2303.739255064435	2303.739255064435	2303.739255064435	2303.739255064435
2303.736846491519	2303.736846491519	2303.736846491519	2303.736846491519	2303.736846491519	2303.736846491519	2303.736846491519	2303.736846491519	2303.736846491519	2303.736846491519	2303.736846491519	2303.736846491519	2303.736846491519	2303.736846491519	2303.736846491519	2303.736846491519	2303.736846491519	2303.736846491519	2303.736846491519	2303.736846491519	2303.736846491519	2303.736846491519	2303.736846491519	2303.736846491519	2303.736846491519	2303.736846491519	2303.736846491519	2303.736846491519	2303.736846491519	2303.736846491519
2303.736846491519	2303.736846491519	2303.736846491519	2303.736846491519	2303.736846491519	2303.736846491519	2303.736846491519	2303.736846491519	2303.736846491519	2303.736846491519	2303.736846491519	2303.736846491519	2303.736846491519	2303.736846491519	2303.736846491519	2303.736846491519	2303.736846491519	2303.736846491519	2303.736846491519	2303.736846491519	2303.736846491519	2303.736846491519	2303.736846491519	2303.736846491519	2303.736846491519	2303.736846491519	2303.736846491519	2303.736846491519	2303.736846491519	2303.736846491519
2303.736846491519	2303.736846491519	2303.736846491519	2303.736846491519	2303.736846491519	2303.736846491519	2303.736846491519	2303.736846491519	2303.736846491519	2303.736846491519	2303.736846491519	2303.736846491519	2303.736846491519	2303.736846491519	2303.736846491519	2303.736846491519	2303.736846491519	2303.736846491519	2303.736846491519	2303.736846491519	2303.736846491519	2303.736846491519	2303.736846491519	2303.736846491519	2303.736846491519	2303.736846491519	2303.736846491519	2303.736846491519	2303.736846491519	2303.736846491519
2303.7292953735036	2303.7292953735036	2303.7292953735036	2303.7292953735036	2303.7292953735036	2303.7292953735036	2303.7292953735036	2303.7292953735036	2303.7292953735036	2303.7292953735036	2303.7292953735036	2303.7292953735036	2303.7292953735036	2303.7292953735036	2303.7292953735036	2303.7292953735036	2303.7292953735036	2303.7292953735036	2303.7292953735036	2303.7292953735036	2303.7292953735036	2303.7292953735036	2303.7292953735036	2303.7292953735036	2303.7292953735036	2303.7292953735036	2303.7292953735036	2303.7292953735036	2303.7292953735036	2303.7292953735036
2303.7292953735036	2303.7292953735036	2303.7292953735036	2303.7292953735036	2303.7292953735036	2303.7292953735036	2303.7292953735036	2303.7292953735036	2303.7292953735036	2303.7292953735036	2303.7292953735036	2303.7292953735036	2303.7292953735036	2303.7292953735036	2303.7292953735036	2303.7292953735036	2303.7292953735036	2303.7292953735036	2303.7292953735036	2303.7292953735036	2303.7292953735036	2303.7292953735036	2303.7292953735036	2303.7292953735036	2303.7292953735036	2303.7292953735036	2303.7292953735036	2303.7292953735036	2303.7292953735036	2303.7292953735036
2303.7292953735036	2303.7292953735036	2303.7292953735036	2303.7292953735036	2303.7292953735036	2303.7292953735036	2303.7292953735036	2303.7292953735036	2303.7292953735036	2303.7292953735036	2303.7292953735036	2303.7292953735036	2303.7292953735036	2303.7292953735036	2303.7292953735036	2303.7292953735036	2303.7292953735036	2303.7292953735036	2303.7292953735036	2303.7292953735036	2303.7292953735036	2303.7292953735036	2303.7292953735036	2303.7292953735036	2303.7292953735036	2303.7292953735036	2303.7292953735036	2303.7292953735036	2303.7292953735036	2303.7292953735036
2303.7292953735036	2303.7292953735036	2303.7292953735036	2303.7292953735036	2303.7292953735036	2303.7292953735036	2303.7292953735036	2303.7292953735036	2303.7292953735036	2303.7292953735036	2303.7292953735036	2303.7292953735036	2303.7292953735036	2303.7292953735036	2303.7292953735036	2303.7292953735036	2303.7292953735036	2303.7292953735036	2303.7292953735036	2303.7292953735036	2303.7292953735036	2303.7292953735036	2303.7292953735036	2303.7292953735036	2303.7292953735036	2303.7292953735036	2303.7292953735036	2303.7292953735036	2303.7292953735036	2303.7292953735036
2303.7285742134645	2303.7285742134645	2303.7285742134645	2303.7285742134645	2303.7285742134645	2303.7285742134645	2303.7285742134645	2303.7285742134645	2303.7285742134645	2303.7285742134645	2303.7285742134645	2303.7285742134645	2303.7285742134645	2303.7285742134645	2303.7285742134645	2303.7285742134645	2303.7285742134645	2303.7285742134645	2303.7285742134645	2303.7285742134645	2303.7285742134645	2303.7285742134645	2303.7285742134645	2303.7285742134645	2303.7285742134645	2303.7285742134645	2303.7285742134645	2303.7285742134645	2303.7285742134645	2303.7285742134645
2303.7285742134645	2303.7285742134645	2303.7285742134645	2303.7285742134645	2303.7285742134645	2303.7285742134645	2303.7285742134645	2303.7285742134645	2303.7285742134645	2303.7285742134645	2303.7285742134645	2303.7285742134645	2303.7285742134645	2303.7285742134645	2303.7285742134645	2303.7285742134645	2303.7285742134645	2303.7285742134645	2303.7285742134645	2303.7285742134645	2303.7285742134645	2303.7285742134645	2303.7285742134645	2303.7285742134645	2303.7285742134645	2303.7285742134645	2303.7285742134645	2303.7285742134645	2303.7285742134645	2303.7285742134645
2303.7261153308345	2303.7261153308345	2303.7261153308345	2303.7261153308345	2303.7261153308345	2303.7261153308345	2303.7261153308345	2303.7261153308345	2303.7261153308345	2303.7261153308345	2303.7261153308345	2303.7261153308345	2303.7261153308345	2303.7261153308345	2303.7261153308345	2303.7261153308345	2303.7261153308345	2303.7261153308345	2303.7261153308345	2303.7261153308345	2303.7261153308345	2303.7261153308345	2303.7261153308345	2303.7261153308345	2303.7261153308345	2303.7261153308345	2303.7261153308345	2303.7261153308345	2303.7261153308345	2303.7261153308345
2303.7261153308345	2303.7261153308345	2303.7261153308345	2303.7261153308345	2303.7261153308345	2303.7261153308345	2303.7261153308345	2303.7261153308345	2303.7261153308345	2303.7261153308345	2303.7261153308345	2303.7261153308345	2303.7261153308345	2303.7261153308345	2303.7261153308345	2303.7261153308345	2303.7261153308345	2303.7261153308345	2303.7261153308345	2303.7261153308345	2303.7261153308345	2303.7261153308345	2303.7261153308345	2303.7261153308345	2303.7261153308345	2303.7261153308345	2303.7261153308345	2303.7261153308345	2303.7261153308345	2303.7261153308345
2303.7169313228856	2303.7169313228856	2303.7169313228856	2303.7169313228856	2303.7169313228856	2303.7169313228856	2303.7169313228856	2303.7169313228856	2303.7169313228856	2303.7169313228856	2303.7169313228856	2303.7169313228856	2303.7169313228856	2303.7169313228856	2303.7169313228856	2303.7169313228856	2303.7169313228856	2303.7169313228856	2303.7169313228856	2303.7169313228856	2303.7169313228856	2303.7169313228856	2303.7169313228856	2303.7169313228856	2303.7169313228856	2303.7169313228856	2303.7169313228856	2303.7169313228856	2303.7169313228856	2303.7169313228856
2303.7169313228856	2303.7169313228856	2303.7169313228856	2303.7169313228856	2303.7169313228856	2303.7169313228856	2303.7169313228856	2303.7169313228856	2303.7169313228856	2303.7169313228856	2303.7169313228856	2303.7169313228856	2303.7169313228856	2303.7169313228856	2303.7169313228856	2303.7169313228856	2303.7169313228856	2303.7169313228856	2303.7169313228856	2303.7169313228856	2303.7169313228856	2303.7169313228856	2303.7169313228856	2303.7169313228856	2303.7169313228856	2303.7169313228856	2303.7169313228856	2303.7169313228856	2303.7169313228856	2303.7169313228856
2303.7169313228856	2303.7169313228856	2303.7169313228856	2303.7169313228856	2303.7169313228856	2303.7169313228856	2303.7169313228856	2303.7169313228856	2303.7169313228856	2303.7169313228856	2303.7169313228856	2303.7169313228856	2303.7169313228856	2303.7169313228856	2303.7169313228856	2303.7169313228856	2303.7169313228856	2303.7169313228856	2303.7169313228856	2303.7169313228856	2303.7169313228856	2303.7169313228856	2303.7169313228856	2303.7169313228856	2303.7169313228856	2303.7169313228856	2303.7169313228856	2303.7169313228856	2303.7169313228856	2303.7169313228856
2303.715723248218	2303.715723248218	2303.715723248218	2303.715723248218	2303.715723248218	2303.715723248218	2303.715723248218	2303.715723248218	2303.715723248218	2303.715723248218	2303.715723248218	2303.715723248218	2303.715723248218	2303.715723248218	2303.715723248218	2303.715723248218	2303.715723248218	2303.715723248218	2303.715723248218	2303.715723248218	2303.715723248218	2303.715723248218	2303.715723248218	2303.715723248218	2303.715723248218	2303.715723248218	2303.715723248218	2303.715723248218	2303.715723248218	2303.715723248218
2303.711821300561	2303.711821300561	2303.711821300561	2303.711821300561	2303.711821300561	2303.711821300561	2303.711821300561	2303.711821300561	2303.711821300561	2303.711821300561	2303.711821300561	2303.711821300561	2303.711821300561	2303.711821300561	2303.711821300561	2303.711821300561	2303.711821300561	2303.711821300561	2303.711821300561	2303.711821300561	2303.711821300561	2303.711821300561	2303.711821300561	2303.711821300561	2303.711821300561	2303.711821300561	2303.711821300561	2303.711821300561	2303.711821300561	2303.711821300561
2303.711821300561	2303.711821300561	2303.711821300561	2303.711821300561	2303.711821300561	2303.711821300561	2303.711821300561	2303.711821300561	2303.711821300561	2303.711821300561	2303.711821300561	2303.711821300561	2303.711821300561	2303.711821300561	2303.711821300561	2303.711821300561	2303.711821300561	2303.711821300561	2303.711821300561	2303.711821300561	2303.711821300561	2303.711821300561	2303.711821300561	2303.711821300561	2303.711821300561	2303.711821300561	2303.711821300561	2303.711821300561	2303.711821300561	2303.711821300561
2303.711821300561	2303.711821300561	2303.711821300561	2303.711821300561	2303.711821300561	2303.711821300561	2303.711821300561	2303.711821300561	2303.711821300561	2303.711821300561	2303.711821300561	2303.711821300561	2303.711821300561	2303.711821300561	2303.711821300561	2303.711821300561	2303.711821300561	2303.711821300561	2303.711821300561	2303.711821300561	2303.711821300561	2303.711821300561	2303.711821300561	2303.711821300561	2303.711821300561	2303.711821300561	2303.711821300561	2303.711821300561	2303.711821300561	2303.711821300561
2303.711821300561	2303.711821300561	2303.711821300561	2303.711821300561	2303.711821300561	2303.711821300561	2303.711821300561	2303.711821300561	2303.711821300561	2303.711821300561	2303.711821300561	2303.711821300561	2303.711821300561	2303.711821300561	2303.711821300561	2303.711821300561	2303.711821300561	2303.711821300561	2303.711821300561	2303.711821300561	2303.711821300561	2303.711821300561	2303.711821300561	2303.711821300561	2303.711821300561	2303.711821300561	2303.711821300561	2303.711821300561	2303.711821300561	2303.711821300561
2303.7083346166505	2303.7083346166505	2303.7083346166505	2303.7083346166505	2303.7083346166505	2303.7083346166505	2303.7083346166505	2303.7083346166505	2303.7083346166505	2303.7083346166505	2303.7083346166505	2303.7083346166505	2303.7083346166505	2303.7083346166505	2303.7083346166505	2303.7083346166505	2303.7083346166505	2303.7083346166505	2303.7083346166505	2303.7083346166505	2303.7083346166505	2303.7083346166505	2303.7083346166505	2303.7083346166505	2303.7083346166505	2303.7083346166505	2303.7083346166505	2303.7083346166505	2303.7083346166505	2303.7083346166505
2303.7083346166505	2303.7083346166505	2303.7083346166505	2303.7083346166505	2303.7083346166505	2303.7083346166505	2303.7083346166505	2303.7083346166505	2303.7083346166505	2303.7083346166505	2303.7083346166505	2303.7083346166505	2303.7083346166505	2303.7083346166505	2303.7083346166505	2303.7083346166505	2303.7083346166505	2303.7083346166505	2303.7083346166505	2303.7083346166505	2303.7083346166505	2303.7083346166505	2303.7083346166505	2303.7083346166505	2303.7083346166505	2303.7083346166505	2303.7083346166505	2303.7083346166505	2303.7083346166505	2303.7083346166505
2303.7029723832206	2303.7029723832206	2303.7029723832206	2303.7029723832206	2303.7029723832206	2303.7029723832206	2303.7029723832206	2303.7029723832206	2303.7029723832206	2303.7029723832206	2303.7029723832206	2303.7029723832206	2303.7029723832206	2303.7029723832206	2303.7029723832206	2303.7029723832206	2303.7029723832206	2303.7029723832206	2303.7029723832206	2303.7029723832206	2303.7029723832206	2303.7029723832206	2303.7029723832206	2303.7029723832206	2303.7029723832206	2303.7029723832206	2303.7029723832206	2303.7029723832206	2303.7029723832206	2303.7029723832206
2303.6990628988383	2303.6990628988383	2303.6990628988383	2303.6990628988383	2303.6990628988383	2303.6990628988383	2303.6990628988383	2303.6990628988383	2303.6990628988383	2303.6990628988383	2303.6990628988383	2303.6990628988383	2303.6990628988383	2303.6990628988383	2303.6990628988383	2303.6990628988383	2303.6990628988383	2303.6990628988383	2303.6990628988383	2303.6990628988383	2303.6990628988383	2303.6990628988383	2303.6990628988383	2303.6990628988383	2303.6990628988383	2303.6990628988383	2303.6990628988383	2303.6990628988383	2303.6990628988383	2303.6990628988383
2303.682880239404	2303.682880239404	2303.682880239404	2303.682880239404	2303.682880239404	2303.682880239404	2303.682880239404	2303.682880239404	2303.682880239404	2303.682880239404	2303.682880239404	2303.682880239404	2303.682880239404	2303.682880239404	2303.682880239404	2303.682880239404	2303.682880239404	2303.682880239404	2303.682880239404	2303.682880239404	2303.682880239404	2303.682880239404	2303.682880239404	2303.682880239404	2303.682880239404	2303.682880239404	2303.682880239404	2303.682880239404	2303.682880239404	2303.682880239404
2303.6590853051844	2303.6590853051844	2303.6590853051844	2303.6590853051844	2303.6590853051844	2303.6590853051844	2303.6590853051844	2303.6590853051844	2303.6590853051844	2303.6590853051844	2303.6590853051844	2303.6590853051844	2303.6590853051844	2303.6590853051844	2303.6590853051844	2303.6590853051844	2303.6590853051844	2303.6590853051844	2303.6590853051844	2303.6590853051844	2303.6590853051844	2303.6590853051844	2303.6590853051844	2303.6590853051844	2303.6590853051844	2303.6590853051844	2303.6590853051844	2303.6590853051844	2303.6590853051844	2303.6590853051844
2303.6465413962337	2303.6465413962337	2303.6465413962337	2303.6465413962337	2303.6465413962337	2303.6465413962337	2303.6465413962337	2303.6465413962337	2303.6465413962337	2303.6465413962337	2303.6465413962337	2303.6465413962337	2303.6465413962337	2303.6465413962337	2303.6465413962337	2303.6465413962337	2303.6465413962337	2303.6465413962337	2303.6465413962337	2303.6465413962337	2303.6465413962337	2303.6465413962337	2303.6465413962337	2303.6465413962337	2303.6465413962337	2303.6465413962337	2303.6465413962337	2303.6465413962337	2303.6465413962337	2303.6465413962337
2303.6465413962337	2303.6465413962337	2303.6465413962337	2303.6465413962337	2303.6465413962337	2303.6465413962337	2303.6465413962337	2303.6465413962337	2303.6465413962337	2303.6465413962337	2303.6465413962337	2303.6465413962337	2303.6465413962337	2303.6465413962337	2303.6465413962337	2303.6465413962337	2303.6465413962337	2303.6465413962337	2303.6465413962337	2303.6465413962337	2303.6465413962337	2303.6465413962337	2303.6465413962337	2303.6465413962337	2303.6465413962337	2303.6465413962337	2303.6465413962337	2303.6465413962337	2303.6465413962337	2303.6465413962337
2303.6465413962337	2303.6465413962337	2303.6465413962337	2303.6465413962337	2303.6465413962337	2303.6465413962337	2303.6465413962337	2303.6465413962337	2303.6465413962337	2303.6465413962337	2303.6465413962337	2303.6465413962337	2303.6465413962337	2303.6465413962337	2303.6465413962337	2303.6465413962337	2303.6465413962337	2303.6465413962337	2303.6465413962337	2303.6465413962337	2303.6465413962337	2303.6465413962337	2303.6465413962337	2303.6465413962337	2303.6465413962337	2303.6465413962337	2303.6465413962337	2303.6465413962337	2303.6465413962337	2303.6465413962337
2303.6465413962337	2303.6465413962337	2303.6465413962337	2303.6465413962337	2303.6465413962337	2303.6465413962337	2303.6465413962337	2303.6465413962337	2303.6465413962337	2303.6465413962337	2303.6465413962337	2303.6465413962337	2303.6465413962337	2303.6465413962337	2303.6465413962337	2303.6465413962337	2303.6465413962337	2303.6465413962337	2303.6465413962337	2303.6465413962337	2303.6465413962337	2303.6465413962337	2303.6465413962337	2303.6465413962337	2303.6465413962337	2303.6465413962337	2303.6465413962337	2303.6465413962337	2303.6465413962337	2303.6465413962337
2303.6465413962337	2303.6465413962337	2303.6465413962337	2303.6465413962337	2303.6465413962337	2303.6465413962337	2303.6465413962337	2303.6465413962337	2303.6465413962337	2303.6465413962337	2303.6465413962337	2303.6465413962337	2303.6465413962337	2303.6465413962337	2303.6465413962337	2303.6465413962337	2303.6465413962337	2303.6465413962337	2303.6465413962337	2303.6465413962337	2303.6465413962337	2303.6465413962337	2303.6465413962337	2303.6465413962337	2303.6465413962337	2303.6465413962337	2303.6465413962337	2303.6465413962337	2303.6465413962337	2303.6465413962337
2303.6465413962337	2303.6465413962337	2303.6465413962337	2303.6465413962337	2303.6465413962337	2303.6465413962337	2303.6465413962337	2303.6465413962337	2303.6465413962337	2303.6465413962337	2303.6465413962337	2303.6465413962337	2303.6465413962337	2303.6465413962337	2303.6465413962337	2303.6465413962337	2303.6465413962337	2303.6465413962337	2303.6465413962337	2303.6465413962337	2303.6465413962337	2303.6465413962337	2303.6465413962337	2303.6465413962337	2303.6465413962337	2303.6465413962337	2303.6465413962337	2303.6465413962337	2303.6465413962337	2303.6465413962337
2303.6465413962337	2303.6465413962337	2303.6465413962337	2303.6465413962337	2303.6465413962337	2303.6465413962337	2303.6465413962337	2303.6465413962337	2303.6465413962337	2303.6465413962337	2303.6465413962337	2303.6465413962337	2303.6465413962337	2303.6465413962337	2303.6465413962337	2303.6465413962337	2303.6465413962337	2303.6465413962337	2303.6465413962337	2303.6465413962337	2303.6465413962337	2303.6465413962337	2303.6465413962337	2303.6465413962337	2303.6465413962337	2303.6465413962337	2303.6465413962337	2303.6465413962337	2303.6465413962337	2303.6465413962337
2303.6465413962337	2303.6465413962337	2303.6465413962337	2303.6465413962337	2303.6465413962337	2303.6465413962337	2303.6465413962337	2303.6465413962337	2303.6465413962337	2303.6465413962337	2303.6465413962337	2303.6465413962337	2303.6465413962337	2303.6465413962337	2303.6465413962337	2303.6465413962337	2303.6465413962337	2303.6465413962337	2303.6465413962337	2303.6465413962337	2303.6465413962337	2303.6465413962337	2303.6465413962337	2303.6465413962337	2303.6465413962337	2303.6465413962337	2303.6465413962337	2303.6465413962337	2303.6465413962337	2303.6465413962337
2303.6465413962337	2303.6465413962337	2303.6465413962337	2303.6465413962337	2303.6465413962337	2303.6465413962337	2303.6465413962337	2303.6465413962337	2303.6465413962337	2303.6465413962337	2303.6465413962337	2303.6465413962337	2303.6465413962337	2303.6465413962337	2303.6465413962337	2303.6465413962337	2303.6465413962337	2303.6465413962337	2303.6465413962337	2303.6465413962337	2303.6465413962337	2303.6465413962337	2303.6465413962337	2303.6465413962337	2303.6465413962337	2303.6465413962337	2303.6465413962337	2303.6465413962337	2303.6465413962337	2303.6465413962337
2303.6465413962337	2303.6465413962337	2303.6465413962337	2303.6465413962337	2303.6465413962337	2303.6465413962337	2303.6465413962337	2303.6465413962337	2303.6465413962337	2303.6465413962337	2303.6465413962337	2303.6465413962337	2303.6465413962337	2303.6465413962337	2303.6465413962337	2303.6465413962337	2303.6465413962337	2303.6465413962337	2303.6465413962337	2303.6465413962337	2303.6465413962337	2303.6465413962337	2303.6465413962337	2303.6465413962337	2303.6465413962337	2303.6465413962337	2303.6465413962337	2303.6465413962337	2303.6465413962337	2303.6465413962337
2303.6465413962337	2303.6465413962337	2303.6465413962337	2303.6465413962337	2303.6465413962337	2303.6465413962337	2303.6465413962337	2303.6465413962337	2303.6465413962337	2303.6465413962337	2303.6465413962337	2303.6465413962337	2303.6465413962337	2303.6465413962337	2303.6465413962337	2303.6465413962337	2303.6465413962337	2303.6465413962337	2303.6465413962337	2303.6465413962337	2303.6465413962337	2303.6465413962337	2303.6465413962337	2303.6465413962337	2303.6465413962337	2303.6465413962337	2303.6465413962337	2303.6465413962337	2303.6465413962337	2303.6465413962337
2303.625428304701	2303.625428304701	2303.625428304701	2303.625428304701	2303.625428304701	2303.625428304701	2303.625428304701	2303.625428304701	2303.625428304701	2303.625428304701	2303.625428304701	2303.625428304701	2303.625428304701	2303.625428304701	2303.625428304701	2303.625428304701	2303.625428304701	2303.625428304701	2303.625428304701	2303.625428304701	2303.625428304701	2303.625428304701	2303.625428304701	2303.625428304701	2303.625428304701	2303.625428304701	2303.625428304701	2303.625428304701	2303.625428304701	2303.625428304701
