# Supplementary material for: An improved FOX optimization algorithm using adaptive exploration and exploitation for global optimization
Source: PLoS One. 2025 Sep 18;20(9):e0331965. doi: 10.1371/journal.pone.0331965 (PMC12445531; doi:10.1371/journal.pone.0331965)
Supplement: S2 File — This compressed file contains all the results of the conducted experiments. Each main directory within the archive includes three subdirectories: Analysis, best_fit, and convergence. The best_fit and convergence folders contain the raw experimental data obtained from 30 independent runs. The Analysis folder includes tables and figures derived from these raw results. These files can be used to reproduce and further analyze the results presented in the manuscript. (ZIP) [file pone.0331965.s002.zip › cec2017/convergence/CMAES/C17F18.csv]

trial_1	trial_2	trial_3	trial_4	trial_5	trial_6	trial_7	trial_8	trial_9	trial_10	trial_11	trial_12	trial_13	trial_14	trial_15	trial_16	trial_17	trial_18	trial_19	trial_20	trial_21	trial_22	trial_23	trial_24	trial_25	trial_26	trial_27	trial_28	trial_29	trial_30
30480025709951.45	7531304183407585.0	4022418724868737.5	8.023340140680957e+16	4959858385320694.0	7764920825401587.0	9752142280432324.0	1.7321124677973686e+17	8751051819611638.0	6682173394008407.0	217202985895737.56	5071973343392702.0	2.058142668651932e+16	2624570137070457.0	2.639406365783675e+16	1.351125231737214e+17	6230269767073830.0	1366377620751300.2	2.8609803963554932e+16	2.5068720257260932e+16	8.922401876847126e+16	1504724207775937.0	5654555242946264.0	7782928503417530.0	6.089883398926765e+16	8.118029600141734e+16	4096194081349440.0	6784404038252436.0	767918749698845.0	9155542831955592.0
30480025709951.45	7531304183407585.0	4022418724868737.5	8.023340140680957e+16	4959858385320694.0	7764920825401587.0	9752142280432324.0	1.7280694889755194e+17	8751051819611638.0	6682173394008407.0	217202985895737.56	5071973343392702.0	2.058142668651932e+16	2624570137070457.0	2.639406365783675e+16	1.351125231737214e+17	6230269767073830.0	1366377620751300.2	2.8609803963554932e+16	2.5068720257260932e+16	8.922401876847126e+16	1504724207775937.0	5654555242946264.0	7782928503417530.0	6.089883398926765e+16	8.118029600141734e+16	4096194081349440.0	6784404038252436.0	767918749698845.0	9155542831955592.0
30480025709951.45	7531304183407585.0	4022418724868737.5	8.023340140680957e+16	4959858385320694.0	7764920825401587.0	9752142280432324.0	1.7245241397839808e+17	8751051819611638.0	6682173394008407.0	217202985895737.56	5071973343392702.0	2.058142668651932e+16	2624570137070457.0	2.639406365783675e+16	1.351125231737214e+17	6230269767073830.0	1366377620751300.2	2.8609803963554932e+16	2.5068720257260932e+16	8.922401876847126e+16	1504724207775937.0	5654555242946264.0	7782928503417530.0	6.089883398926765e+16	8.118029600141734e+16	4096194081349440.0	6784404038252436.0	767918749698845.0	9155542831955592.0
30480025709951.45	7531304183407585.0	4022418724868737.5	8.023340140680957e+16	4959858385320694.0	7764920825401587.0	9752142280432324.0	1.7164596724933786e+17	8751051819611638.0	6682173394008407.0	217202985895737.56	5071973343392702.0	2.058142668651932e+16	2624570137070457.0	2.639406365783675e+16	1.351125231737214e+17	6230269767073830.0	1366377620751300.2	2.8609803963554932e+16	2.5068720257260932e+16	8.922401876847126e+16	1504724207775937.0	5654555242946264.0	7782928503417530.0	6.089883398926765e+16	8.118029600141734e+16	4096194081349440.0	6784404038252436.0	767918749698845.0	9155542831955592.0
30480025709951.45	7531304183407585.0	4022418724868737.5	8.023340140680957e+16	4959858385320694.0	7764920825401587.0	9752142280432324.0	1.713511083225134e+17	8751051819611638.0	6682173394008407.0	217202985895737.56	5071973343392702.0	2.058142668651932e+16	2624570137070457.0	2.639406365783675e+16	1.351125231737214e+17	6230269767073830.0	1366377620751300.2	2.8609803963554932e+16	2.5068720257260932e+16	8.922401876847126e+16	1504724207775937.0	5654555242946264.0	7782928503417530.0	6.089883398926765e+16	8.118029600141734e+16	4096194081349440.0	6784404038252436.0	767918749698845.0	9155542831955592.0
30480025709951.45	7531304183407585.0	4022418724868737.5	8.023340140680957e+16	4959858385320694.0	7764920825401587.0	9752142280432324.0	1.7044810837959968e+17	8751051819611638.0	6682173394008407.0	217202985895737.56	5071973343392702.0	2.058142668651932e+16	2624570137070457.0	2.639406365783675e+16	1.351125231737214e+17	6230269767073830.0	1366377620751300.2	2.8609803963554932e+16	2.5068720257260932e+16	8.922401876847126e+16	1504724207775937.0	5654555242946264.0	7782928503417530.0	6.089883398926765e+16	8.118029600141734e+16	4096194081349440.0	6784404038252436.0	767918749698845.0	9155542831955592.0
30480025709951.45	7531304183407585.0	4022418724868737.5	8.023340140680957e+16	4959858385320694.0	7764920825401587.0	9752142280432324.0	1.689812967891819e+17	8751051819611638.0	6682173394008407.0	217202985895737.56	5071973343392702.0	2.058142668651932e+16	2624570137070457.0	2.639406365783675e+16	1.351125231737214e+17	6230269767073830.0	1366377620751300.2	2.8609803963554932e+16	2.5068720257260932e+16	8.922401876847126e+16	1504724207775937.0	5654555242946264.0	7782928503417530.0	6.089883398926765e+16	8.118029600141734e+16	4096194081349440.0	6784404038252436.0	767918749698845.0	9155542831955592.0
30480025709951.45	7531304183407585.0	4022418724868737.5	8.023340140680957e+16	4959858385320694.0	7764920825401587.0	9752142280432324.0	1.6768316702015933e+17	8751051819611638.0	6682173394008407.0	217202985895737.56	5071973343392702.0	2.058142668651932e+16	2624570137070457.0	2.639406365783675e+16	1.351125231737214e+17	6230269767073830.0	1366377620751300.2	2.8609803963554932e+16	2.5068720257260932e+16	8.922401876847126e+16	1504724207775937.0	5654555242946264.0	7782928503417530.0	6.089883398926765e+16	8.118029600141734e+16	4096194081349440.0	6784404038252436.0	767918749698845.0	9155542831955592.0
30480025709951.45	7531304183407585.0	4022418724868737.5	8.023340140680957e+16	4959858385320694.0	7764920825401587.0	9752142280432324.0	1.6551141514450787e+17	8751051819611638.0	6682173394008407.0	217202985895737.56	5071973343392702.0	2.058142668651932e+16	2624570137070457.0	2.639406365783675e+16	1.351125231737214e+17	6230269767073830.0	1366377620751300.2	2.8609803963554932e+16	2.5068720257260932e+16	8.922401876847126e+16	1504724207775937.0	5654555242946264.0	7782928503417530.0	6.089883398926765e+16	8.118029600141734e+16	4096194081349440.0	6784404038252436.0	767918749698845.0	9155542831955592.0
30480025709951.45	7531304183407585.0	4022418724868737.5	8.023340140680957e+16	4959858385320694.0	7764920825401587.0	9752142280432324.0	1.6457922430043053e+17	8751051819611638.0	6682173394008407.0	217202985895737.56	5071973343392702.0	2.058142668651932e+16	2624570137070457.0	2.639406365783675e+16	1.351125231737214e+17	6230269767073830.0	1366377620751300.2	2.8609803963554932e+16	2.5068720257260932e+16	8.922401876847126e+16	1504724207775937.0	5654555242946264.0	7782928503417530.0	6.089883398926765e+16	8.118029600141734e+16	4096194081349440.0	6784404038252436.0	767918749698845.0	9155542831955592.0
30480025709951.45	7531304183407585.0	4022418724868737.5	8.023340140680957e+16	4959858385320694.0	7764920825401587.0	9752142280432324.0	1.6135155128211555e+17	8751051819611638.0	6682173394008407.0	217202985895737.56	5071973343392702.0	2.058142668651932e+16	2624570137070457.0	2.639406365783675e+16	1.351125231737214e+17	6230269767073830.0	1366377620751300.2	2.8609803963554932e+16	2.5068720257260932e+16	8.922401876847126e+16	1504724207775937.0	5654555242946264.0	7782928503417530.0	6.089883398926765e+16	8.118029600141734e+16	4096194081349440.0	6784404038252436.0	767918749698845.0	9155542831955592.0
30480025709951.45	7531304183407585.0	4022418724868737.5	8.023340140680957e+16	4959858385320694.0	7764920825401587.0	9752142280432324.0	1.5951518350522022e+17	8751051819611638.0	6682173394008407.0	217202985895737.56	5071973343392702.0	2.058142668651932e+16	2624570137070457.0	2.639406365783675e+16	1.351125231737214e+17	6230269767073830.0	1366377620751300.2	2.8609803963554932e+16	2.5068720257260932e+16	8.922401876847126e+16	1504724207775937.0	5654555242946264.0	7782928503417530.0	6.089883398926765e+16	8.118029600141734e+16	4096194081349440.0	6784404038252436.0	767918749698845.0	9155542831955592.0
30480025709951.45	7531304183407585.0	4022418724868737.5	8.023340140680957e+16	4959858385320694.0	7764920825401587.0	9752142280432324.0	1.521562417355009e+17	8751051819611638.0	6682173394008407.0	217202985895737.56	5071973343392702.0	2.058142668651932e+16	2624570137070457.0	2.639406365783675e+16	1.351125231737214e+17	6230269767073830.0	1366377620751300.2	2.8609803963554932e+16	2.5068720257260932e+16	8.922401876847126e+16	1504724207775937.0	5654555242946264.0	7782928503417530.0	6.089883398926765e+16	8.118029600141734e+16	4096194081349440.0	6784404038252436.0	767918749698845.0	9155542831955592.0
30480025709951.45	7531304183407585.0	4022418724868737.5	8.023340140680957e+16	4959858385320694.0	7764920825401587.0	9752142280432324.0	1.490521193036159e+17	8751051819611638.0	6682173394008407.0	217202985895737.56	5071973343392702.0	2.058142668651932e+16	2624570137070457.0	2.639406365783675e+16	1.351125231737214e+17	6230269767073830.0	1366377620751300.2	2.8609803963554932e+16	2.5068720257260932e+16	8.922401876847126e+16	1504724207775937.0	5654555242946264.0	7782928503417530.0	6.089883398926765e+16	8.118029600141734e+16	4096194081349440.0	6784404038252436.0	767918749698845.0	9155542831955592.0
30480025709951.45	7531304183407585.0	4022418724868737.5	8.023340140680957e+16	4959858385320694.0	7764920825401587.0	9752142280432324.0	1.4211511136286646e+17	8751051819611638.0	6682173394008407.0	217202985895737.56	5071973343392702.0	2.058142668651932e+16	2624570137070457.0	2.639406365783675e+16	1.351125231737214e+17	6230269767073830.0	1366377620751300.2	2.8609803963554932e+16	2.5068720257260932e+16	8.922401876847126e+16	1504724207775937.0	5654555242946264.0	7782928503417530.0	6.089883398926765e+16	8.118029600141734e+16	4096194081349440.0	6784404038252436.0	767918749698845.0	9155542831955592.0
30480025709951.45	7531304183407585.0	4022418724868737.5	8.023340140680957e+16	4959858385320694.0	7764920825401587.0	9752142280432324.0	1.3274244414485357e+17	8751051819611638.0	6682173394008407.0	217202985895737.56	5071973343392702.0	2.058142668651932e+16	2624570137070457.0	2.639406365783675e+16	1.3274244414485357e+17	6230269767073830.0	1366377620751300.2	2.8609803963554932e+16	2.5068720257260932e+16	8.922401876847126e+16	1504724207775937.0	5654555242946264.0	7782928503417530.0	6.089883398926765e+16	8.118029600141734e+16	4096194081349440.0	6784404038252436.0	767918749698845.0	9155542831955592.0
30480025709951.45	7531304183407585.0	4022418724868737.5	8.023340140680957e+16	4959858385320694.0	7764920825401587.0	9752142280432324.0	1.1932865250596762e+17	8751051819611638.0	6682173394008407.0	217202985895737.56	5071973343392702.0	2.058142668651932e+16	2624570137070457.0	2.639406365783675e+16	1.1932865250596762e+17	6230269767073830.0	1366377620751300.2	2.8609803963554932e+16	2.5068720257260932e+16	8.922401876847126e+16	1504724207775937.0	5654555242946264.0	7782928503417530.0	6.089883398926765e+16	8.118029600141734e+16	4096194081349440.0	6784404038252436.0	767918749698845.0	9155542831955592.0
30480025709951.45	7531304183407585.0	4022418724868737.5	8.023340140680957e+16	4959858385320694.0	7764920825401587.0	9752142280432324.0	1.016734911934975e+17	8751051819611638.0	6682173394008407.0	217202985895737.56	5071973343392702.0	2.058142668651932e+16	2624570137070457.0	2.639406365783675e+16	1.016734911934975e+17	6230269767073830.0	1366377620751300.2	2.8609803963554932e+16	2.5068720257260932e+16	8.922401876847126e+16	1504724207775937.0	5654555242946264.0	7782928503417530.0	6.089883398926765e+16	8.118029600141734e+16	4096194081349440.0	6784404038252436.0	767918749698845.0	9155542831955592.0
30480025709951.45	7531304183407585.0	4022418724868737.5	8.023340140680957e+16	4959858385320694.0	7764920825401587.0	9752142280432324.0	9.329572740649366e+16	8751051819611638.0	6682173394008407.0	217202985895737.56	5071973343392702.0	2.058142668651932e+16	2624570137070457.0	2.639406365783675e+16	9.329572740649366e+16	6230269767073830.0	1366377620751300.2	2.8609803963554932e+16	2.5068720257260932e+16	8.922401876847126e+16	1504724207775937.0	5654555242946264.0	7782928503417530.0	6.089883398926765e+16	8.118029600141734e+16	4096194081349440.0	6784404038252436.0	767918749698845.0	9155542831955592.0
30480025709951.45	7531304183407585.0	4022418724868737.5	7.26645206622158e+16	4959858385320694.0	7764920825401587.0	9752142280432324.0	7.26645206622158e+16	8751051819611638.0	6682173394008407.0	217202985895737.56	5071973343392702.0	2.058142668651932e+16	2624570137070457.0	2.639406365783675e+16	7.26645206622158e+16	6230269767073830.0	1366377620751300.2	2.8609803963554932e+16	2.5068720257260932e+16	7.26645206622158e+16	1504724207775937.0	5654555242946264.0	7782928503417530.0	6.089883398926765e+16	7.26645206622158e+16	4096194081349440.0	6784404038252436.0	767918749698845.0	9155542831955592.0
30480025709951.45	7531304183407585.0	4022418724868737.5	5.000823392754384e+16	4959858385320694.0	7764920825401587.0	9752142280432324.0	5.000823392754384e+16	8751051819611638.0	6682173394008407.0	217202985895737.56	5071973343392702.0	2.058142668651932e+16	2624570137070457.0	2.639406365783675e+16	5.000823392754384e+16	6230269767073830.0	1366377620751300.2	2.8609803963554932e+16	2.5068720257260932e+16	5.000823392754384e+16	1504724207775937.0	5654555242946264.0	7782928503417530.0	5.000823392754384e+16	5.000823392754384e+16	4096194081349440.0	6784404038252436.0	767918749698845.0	9155542831955592.0
30480025709951.45	7531304183407585.0	4022418724868737.5	4.291371875574709e+16	4959858385320694.0	7764920825401587.0	9752142280432324.0	4.291371875574709e+16	8751051819611638.0	6682173394008407.0	217202985895737.56	5071973343392702.0	2.058142668651932e+16	2624570137070457.0	2.639406365783675e+16	4.291371875574709e+16	6230269767073830.0	1366377620751300.2	2.8609803963554932e+16	2.5068720257260932e+16	4.291371875574709e+16	1504724207775937.0	5654555242946264.0	7782928503417530.0	4.291371875574709e+16	4.291371875574709e+16	4096194081349440.0	6784404038252436.0	767918749698845.0	9155542831955592.0
30480025709951.45	7531304183407585.0	4022418724868737.5	3.1221750292574004e+16	4959858385320694.0	7764920825401587.0	9752142280432324.0	3.1221750292574004e+16	8751051819611638.0	6682173394008407.0	217202985895737.56	5071973343392702.0	2.058142668651932e+16	2624570137070457.0	2.639406365783675e+16	3.1221750292574004e+16	6230269767073830.0	1366377620751300.2	2.8609803963554932e+16	2.5068720257260932e+16	3.1221750292574004e+16	1504724207775937.0	5654555242946264.0	7782928503417530.0	3.1221750292574004e+16	3.1221750292574004e+16	4096194081349440.0	6784404038252436.0	767918749698845.0	9155542831955592.0
30480025709951.45	7531304183407585.0	4022418724868737.5	1.7277947756413434e+16	4959858385320694.0	7764920825401587.0	9752142280432324.0	1.7277947756413434e+16	8751051819611638.0	6682173394008407.0	217202985895737.56	5071973343392702.0	1.7277947756413434e+16	2624570137070457.0	1.7277947756413434e+16	1.7277947756413434e+16	6230269767073830.0	1366377620751300.2	1.7277947756413434e+16	1.7277947756413434e+16	1.7277947756413434e+16	1504724207775937.0	5654555242946264.0	7782928503417530.0	1.7277947756413434e+16	1.7277947756413434e+16	4096194081349440.0	6784404038252436.0	767918749698845.0	9155542831955592.0
30480025709951.45	6385135349401521.0	4022418724868737.5	6385135349401521.0	4959858385320694.0	6385135349401521.0	6385135349401521.0	6385135349401521.0	6385135349401521.0	6385135349401521.0	217202985895737.56	5071973343392702.0	6385135349401521.0	2624570137070457.0	6385135349401521.0	6385135349401521.0	6230269767073830.0	1366377620751300.2	6385135349401521.0	6385135349401521.0	6385135349401521.0	1504724207775937.0	5654555242946264.0	6385135349401521.0	6385135349401521.0	6385135349401521.0	4096194081349440.0	6385135349401521.0	767918749698845.0	6385135349401521.0
30480025709951.45	3619007352205786.5	3619007352205786.5	3619007352205786.5	3619007352205786.5	3619007352205786.5	3619007352205786.5	3619007352205786.5	3619007352205786.5	3619007352205786.5	217202985895737.56	3619007352205786.5	3619007352205786.5	2624570137070457.0	3619007352205786.5	3619007352205786.5	3619007352205786.5	1366377620751300.2	3619007352205786.5	3619007352205786.5	3619007352205786.5	1504724207775937.0	3619007352205786.5	3619007352205786.5	3619007352205786.5	3619007352205786.5	3619007352205786.5	3619007352205786.5	767918749698845.0	3619007352205786.5
30480025709951.45	3506449850675049.0	3506449850675049.0	3506449850675049.0	3506449850675049.0	3506449850675049.0	3506449850675049.0	3506449850675049.0	3506449850675049.0	3506449850675049.0	217202985895737.56	3506449850675049.0	3506449850675049.0	2624570137070457.0	3506449850675049.0	3506449850675049.0	3506449850675049.0	1366377620751300.2	3506449850675049.0	3506449850675049.0	3506449850675049.0	1504724207775937.0	3506449850675049.0	3506449850675049.0	3506449850675049.0	3506449850675049.0	3506449850675049.0	3506449850675049.0	767918749698845.0	3506449850675049.0
30480025709951.45	1766844922286876.0	1766844922286876.0	1766844922286876.0	1766844922286876.0	1766844922286876.0	1766844922286876.0	1766844922286876.0	1766844922286876.0	1766844922286876.0	217202985895737.56	1766844922286876.0	1766844922286876.0	1766844922286876.0	1766844922286876.0	1766844922286876.0	1766844922286876.0	1366377620751300.2	1766844922286876.0	1766844922286876.0	1766844922286876.0	1504724207775937.0	1766844922286876.0	1766844922286876.0	1766844922286876.0	1766844922286876.0	1766844922286876.0	1766844922286876.0	767918749698845.0	1766844922286876.0
30480025709951.45	194010048118024.84	194010048118024.84	194010048118024.84	194010048118024.84	194010048118024.84	194010048118024.84	194010048118024.84	194010048118024.84	194010048118024.84	194010048118024.84	194010048118024.84	194010048118024.84	194010048118024.84	194010048118024.84	194010048118024.84	194010048118024.84	194010048118024.84	194010048118024.84	194010048118024.84	194010048118024.84	194010048118024.84	194010048118024.84	194010048118024.84	194010048118024.84	194010048118024.84	194010048118024.84	194010048118024.84	194010048118024.84	194010048118024.84
30480025709951.45	76070380214940.55	76070380214940.55	76070380214940.55	76070380214940.55	76070380214940.55	76070380214940.55	76070380214940.55	76070380214940.55	76070380214940.55	76070380214940.55	76070380214940.55	76070380214940.55	76070380214940.55	76070380214940.55	76070380214940.55	76070380214940.55	76070380214940.55	76070380214940.55	76070380214940.55	76070380214940.55	76070380214940.55	76070380214940.55	76070380214940.55	76070380214940.55	76070380214940.55	76070380214940.55	76070380214940.55	76070380214940.55	76070380214940.55
30480025709951.45	61768666509662.69	61768666509662.69	61768666509662.69	61768666509662.69	61768666509662.69	61768666509662.69	61768666509662.69	61768666509662.69	61768666509662.69	61768666509662.69	61768666509662.69	61768666509662.69	61768666509662.69	61768666509662.69	61768666509662.69	61768666509662.69	61768666509662.69	61768666509662.69	61768666509662.69	61768666509662.69	61768666509662.69	61768666509662.69	61768666509662.69	61768666509662.69	61768666509662.69	61768666509662.69	61768666509662.69	61768666509662.69	61768666509662.69
30480025709951.45	37481271418478.32	37481271418478.32	37481271418478.32	37481271418478.32	37481271418478.32	37481271418478.32	37481271418478.32	37481271418478.32	37481271418478.32	37481271418478.32	37481271418478.32	37481271418478.32	37481271418478.32	37481271418478.32	37481271418478.32	37481271418478.32	37481271418478.32	37481271418478.32	37481271418478.32	37481271418478.32	37481271418478.32	37481271418478.32	37481271418478.32	37481271418478.32	37481271418478.32	37481271418478.32	37481271418478.32	37481271418478.32	37481271418478.32
9935289303292.016	9935289303292.016	9935289303292.016	9935289303292.016	9935289303292.016	9935289303292.016	9935289303292.016	9935289303292.016	9935289303292.016	9935289303292.016	9935289303292.016	9935289303292.016	9935289303292.016	9935289303292.016	9935289303292.016	9935289303292.016	9935289303292.016	9935289303292.016	9935289303292.016	9935289303292.016	9935289303292.016	9935289303292.016	9935289303292.016	9935289303292.016	9935289303292.016	9935289303292.016	9935289303292.016	9935289303292.016	9935289303292.016	9935289303292.016
1778642154389.301	1778642154389.301	1778642154389.301	1778642154389.301	1778642154389.301	1778642154389.301	1778642154389.301	1778642154389.301	1778642154389.301	1778642154389.301	1778642154389.301	1778642154389.301	1778642154389.301	1778642154389.301	1778642154389.301	1778642154389.301	1778642154389.301	1778642154389.301	1778642154389.301	1778642154389.301	1778642154389.301	1778642154389.301	1778642154389.301	1778642154389.301	1778642154389.301	1778642154389.301	1778642154389.301	1778642154389.301	1778642154389.301	1778642154389.301
1439901288263.2507	1439901288263.2507	1439901288263.2507	1439901288263.2507	1439901288263.2507	1439901288263.2507	1439901288263.2507	1439901288263.2507	1439901288263.2507	1439901288263.2507	1439901288263.2507	1439901288263.2507	1439901288263.2507	1439901288263.2507	1439901288263.2507	1439901288263.2507	1439901288263.2507	1439901288263.2507	1439901288263.2507	1439901288263.2507	1439901288263.2507	1439901288263.2507	1439901288263.2507	1439901288263.2507	1439901288263.2507	1439901288263.2507	1439901288263.2507	1439901288263.2507	1439901288263.2507	1439901288263.2507
130011853951.84679	130011853951.84679	130011853951.84679	130011853951.84679	130011853951.84679	130011853951.84679	130011853951.84679	130011853951.84679	130011853951.84679	130011853951.84679	130011853951.84679	130011853951.84679	130011853951.84679	130011853951.84679	130011853951.84679	130011853951.84679	130011853951.84679	130011853951.84679	130011853951.84679	130011853951.84679	130011853951.84679	130011853951.84679	130011853951.84679	130011853951.84679	130011853951.84679	130011853951.84679	130011853951.84679	130011853951.84679	130011853951.84679	130011853951.84679
130011853951.84679	130011853951.84679	130011853951.84679	130011853951.84679	130011853951.84679	130011853951.84679	130011853951.84679	130011853951.84679	130011853951.84679	130011853951.84679	130011853951.84679	130011853951.84679	130011853951.84679	130011853951.84679	130011853951.84679	130011853951.84679	130011853951.84679	130011853951.84679	130011853951.84679	130011853951.84679	130011853951.84679	130011853951.84679	130011853951.84679	130011853951.84679	130011853951.84679	130011853951.84679	130011853951.84679	130011853951.84679	130011853951.84679	130011853951.84679
130011853951.84679	130011853951.84679	130011853951.84679	130011853951.84679	130011853951.84679	130011853951.84679	130011853951.84679	130011853951.84679	130011853951.84679	130011853951.84679	130011853951.84679	130011853951.84679	130011853951.84679	130011853951.84679	130011853951.84679	130011853951.84679	130011853951.84679	130011853951.84679	130011853951.84679	130011853951.84679	130011853951.84679	130011853951.84679	130011853951.84679	130011853951.84679	130011853951.84679	130011853951.84679	130011853951.84679	130011853951.84679	130011853951.84679	130011853951.84679
130011853951.84679	130011853951.84679	130011853951.84679	130011853951.84679	130011853951.84679	130011853951.84679	130011853951.84679	130011853951.84679	130011853951.84679	130011853951.84679	130011853951.84679	130011853951.84679	130011853951.84679	130011853951.84679	130011853951.84679	130011853951.84679	130011853951.84679	130011853951.84679	130011853951.84679	130011853951.84679	130011853951.84679	130011853951.84679	130011853951.84679	130011853951.84679	130011853951.84679	130011853951.84679	130011853951.84679	130011853951.84679	130011853951.84679	130011853951.84679
130011853951.84679	130011853951.84679	130011853951.84679	130011853951.84679	130011853951.84679	130011853951.84679	130011853951.84679	130011853951.84679	130011853951.84679	130011853951.84679	130011853951.84679	130011853951.84679	130011853951.84679	130011853951.84679	130011853951.84679	130011853951.84679	130011853951.84679	130011853951.84679	130011853951.84679	130011853951.84679	130011853951.84679	130011853951.84679	130011853951.84679	130011853951.84679	130011853951.84679	130011853951.84679	130011853951.84679	130011853951.84679	130011853951.84679	130011853951.84679
130011853951.84679	130011853951.84679	130011853951.84679	130011853951.84679	130011853951.84679	130011853951.84679	130011853951.84679	130011853951.84679	130011853951.84679	130011853951.84679	130011853951.84679	130011853951.84679	130011853951.84679	130011853951.84679	130011853951.84679	130011853951.84679	130011853951.84679	130011853951.84679	130011853951.84679	130011853951.84679	130011853951.84679	130011853951.84679	130011853951.84679	130011853951.84679	130011853951.84679	130011853951.84679	130011853951.84679	130011853951.84679	130011853951.84679	130011853951.84679
72595773755.76428	72595773755.76428	72595773755.76428	72595773755.76428	72595773755.76428	72595773755.76428	72595773755.76428	72595773755.76428	72595773755.76428	72595773755.76428	72595773755.76428	72595773755.76428	72595773755.76428	72595773755.76428	72595773755.76428	72595773755.76428	72595773755.76428	72595773755.76428	72595773755.76428	72595773755.76428	72595773755.76428	72595773755.76428	72595773755.76428	72595773755.76428	72595773755.76428	72595773755.76428	72595773755.76428	72595773755.76428	72595773755.76428	72595773755.76428
24670111839.109016	24670111839.109016	24670111839.109016	24670111839.109016	24670111839.109016	24670111839.109016	24670111839.109016	24670111839.109016	24670111839.109016	24670111839.109016	24670111839.109016	24670111839.109016	24670111839.109016	24670111839.109016	24670111839.109016	24670111839.109016	24670111839.109016	24670111839.109016	24670111839.109016	24670111839.109016	24670111839.109016	24670111839.109016	24670111839.109016	24670111839.109016	24670111839.109016	24670111839.109016	24670111839.109016	24670111839.109016	24670111839.109016	24670111839.109016
24670111839.109016	24670111839.109016	24670111839.109016	24670111839.109016	24670111839.109016	24670111839.109016	24670111839.109016	24670111839.109016	24670111839.109016	24670111839.109016	24670111839.109016	24670111839.109016	24670111839.109016	24670111839.109016	24670111839.109016	24670111839.109016	24670111839.109016	24670111839.109016	24670111839.109016	24670111839.109016	24670111839.109016	24670111839.109016	24670111839.109016	24670111839.109016	24670111839.109016	24670111839.109016	24670111839.109016	24670111839.109016	24670111839.109016	24670111839.109016
24670111839.109016	24670111839.109016	24670111839.109016	24670111839.109016	24670111839.109016	24670111839.109016	24670111839.109016	24670111839.109016	24670111839.109016	24670111839.109016	24670111839.109016	24670111839.109016	24670111839.109016	24670111839.109016	24670111839.109016	24670111839.109016	24670111839.109016	24670111839.109016	24670111839.109016	24670111839.109016	24670111839.109016	24670111839.109016	24670111839.109016	24670111839.109016	24670111839.109016	24670111839.109016	24670111839.109016	24670111839.109016	24670111839.109016	24670111839.109016
24670111839.109016	24670111839.109016	24670111839.109016	24670111839.109016	24670111839.109016	24670111839.109016	24670111839.109016	24670111839.109016	24670111839.109016	24670111839.109016	24670111839.109016	24670111839.109016	24670111839.109016	24670111839.109016	24670111839.109016	24670111839.109016	24670111839.109016	24670111839.109016	24670111839.109016	24670111839.109016	24670111839.109016	24670111839.109016	24670111839.109016	24670111839.109016	24670111839.109016	24670111839.109016	24670111839.109016	24670111839.109016	24670111839.109016	24670111839.109016
24670111839.109016	24670111839.109016	24670111839.109016	24670111839.109016	24670111839.109016	24670111839.109016	24670111839.109016	24670111839.109016	24670111839.109016	24670111839.109016	24670111839.109016	24670111839.109016	24670111839.109016	24670111839.109016	24670111839.109016	24670111839.109016	24670111839.109016	24670111839.109016	24670111839.109016	24670111839.109016	24670111839.109016	24670111839.109016	24670111839.109016	24670111839.109016	24670111839.109016	24670111839.109016	24670111839.109016	24670111839.109016	24670111839.109016	24670111839.109016
24670111839.109016	24670111839.109016	24670111839.109016	24670111839.109016	24670111839.109016	24670111839.109016	24670111839.109016	24670111839.109016	24670111839.109016	24670111839.109016	24670111839.109016	24670111839.109016	24670111839.109016	24670111839.109016	24670111839.109016	24670111839.109016	24670111839.109016	24670111839.109016	24670111839.109016	24670111839.109016	24670111839.109016	24670111839.109016	24670111839.109016	24670111839.109016	24670111839.109016	24670111839.109016	24670111839.109016	24670111839.109016	24670111839.109016	24670111839.109016
24670111839.109016	24670111839.109016	24670111839.109016	24670111839.109016	24670111839.109016	24670111839.109016	24670111839.109016	24670111839.109016	24670111839.109016	24670111839.109016	24670111839.109016	24670111839.109016	24670111839.109016	24670111839.109016	24670111839.109016	24670111839.109016	24670111839.109016	24670111839.109016	24670111839.109016	24670111839.109016	24670111839.109016	24670111839.109016	24670111839.109016	24670111839.109016	24670111839.109016	24670111839.109016	24670111839.109016	24670111839.109016	24670111839.109016	24670111839.109016
24670111839.109016	24670111839.109016	24670111839.109016	24670111839.109016	24670111839.109016	24670111839.109016	24670111839.109016	24670111839.109016	24670111839.109016	24670111839.109016	24670111839.109016	24670111839.109016	24670111839.109016	24670111839.109016	24670111839.109016	24670111839.109016	24670111839.109016	24670111839.109016	24670111839.109016	24670111839.109016	24670111839.109016	24670111839.109016	24670111839.109016	24670111839.109016	24670111839.109016	24670111839.109016	24670111839.109016	24670111839.109016	24670111839.109016	24670111839.109016
24670111839.109016	24670111839.109016	24670111839.109016	24670111839.109016	24670111839.109016	24670111839.109016	24670111839.109016	24670111839.109016	24670111839.109016	24670111839.109016	24670111839.109016	24670111839.109016	24670111839.109016	24670111839.109016	24670111839.109016	24670111839.109016	24670111839.109016	24670111839.109016	24670111839.109016	24670111839.109016	24670111839.109016	24670111839.109016	24670111839.109016	24670111839.109016	24670111839.109016	24670111839.109016	24670111839.109016	24670111839.109016	24670111839.109016	24670111839.109016
24670111839.109016	24670111839.109016	24670111839.109016	24670111839.109016	24670111839.109016	24670111839.109016	24670111839.109016	24670111839.109016	24670111839.109016	24670111839.109016	24670111839.109016	24670111839.109016	24670111839.109016	24670111839.109016	24670111839.109016	24670111839.109016	24670111839.109016	24670111839.109016	24670111839.109016	24670111839.109016	24670111839.109016	24670111839.109016	24670111839.109016	24670111839.109016	24670111839.109016	24670111839.109016	24670111839.109016	24670111839.109016	24670111839.109016	24670111839.109016
24670111839.109016	24670111839.109016	24670111839.109016	24670111839.109016	24670111839.109016	24670111839.109016	24670111839.109016	24670111839.109016	24670111839.109016	24670111839.109016	24670111839.109016	24670111839.109016	24670111839.109016	24670111839.109016	24670111839.109016	24670111839.109016	24670111839.109016	24670111839.109016	24670111839.109016	24670111839.109016	24670111839.109016	24670111839.109016	24670111839.109016	24670111839.109016	24670111839.109016	24670111839.109016	24670111839.109016	24670111839.109016	24670111839.109016	24670111839.109016
24670111839.109016	24670111839.109016	24670111839.109016	24670111839.109016	24670111839.109016	24670111839.109016	24670111839.109016	24670111839.109016	24670111839.109016	24670111839.109016	24670111839.109016	24670111839.109016	24670111839.109016	24670111839.109016	24670111839.109016	24670111839.109016	24670111839.109016	24670111839.109016	24670111839.109016	24670111839.109016	24670111839.109016	24670111839.109016	24670111839.109016	24670111839.109016	24670111839.109016	24670111839.109016	24670111839.109016	24670111839.109016	24670111839.109016	24670111839.109016
24670111839.109016	24670111839.109016	24670111839.109016	24670111839.109016	24670111839.109016	24670111839.109016	24670111839.109016	24670111839.109016	24670111839.109016	24670111839.109016	24670111839.109016	24670111839.109016	24670111839.109016	24670111839.109016	24670111839.109016	24670111839.109016	24670111839.109016	24670111839.109016	24670111839.109016	24670111839.109016	24670111839.109016	24670111839.109016	24670111839.109016	24670111839.109016	24670111839.109016	24670111839.109016	24670111839.109016	24670111839.109016	24670111839.109016	24670111839.109016
24670111839.109016	24670111839.109016	24670111839.109016	24670111839.109016	24670111839.109016	24670111839.109016	24670111839.109016	24670111839.109016	24670111839.109016	24670111839.109016	24670111839.109016	24670111839.109016	24670111839.109016	24670111839.109016	24670111839.109016	24670111839.109016	24670111839.109016	24670111839.109016	24670111839.109016	24670111839.109016	24670111839.109016	24670111839.109016	24670111839.109016	24670111839.109016	24670111839.109016	24670111839.109016	24670111839.109016	24670111839.109016	24670111839.109016	24670111839.109016
24670111839.109016	24670111839.109016	24670111839.109016	24670111839.109016	24670111839.109016	24670111839.109016	24670111839.109016	24670111839.109016	24670111839.109016	24670111839.109016	24670111839.109016	24670111839.109016	24670111839.109016	24670111839.109016	24670111839.109016	24670111839.109016	24670111839.109016	24670111839.109016	24670111839.109016	24670111839.109016	24670111839.109016	24670111839.109016	24670111839.109016	24670111839.109016	24670111839.109016	24670111839.109016	24670111839.109016	24670111839.109016	24670111839.109016	24670111839.109016
24670111839.109016	24670111839.109016	24670111839.109016	24670111839.109016	24670111839.109016	24670111839.109016	24670111839.109016	24670111839.109016	24670111839.109016	24670111839.109016	24670111839.109016	24670111839.109016	24670111839.109016	24670111839.109016	24670111839.109016	24670111839.109016	24670111839.109016	24670111839.109016	24670111839.109016	24670111839.109016	24670111839.109016	24670111839.109016	24670111839.109016	24670111839.109016	24670111839.109016	24670111839.109016	24670111839.109016	24670111839.109016	24670111839.109016	24670111839.109016
24670111839.109016	24670111839.109016	24670111839.109016	24670111839.109016	24670111839.109016	24670111839.109016	24670111839.109016	24670111839.109016	24670111839.109016	24670111839.109016	24670111839.109016	24670111839.109016	24670111839.109016	24670111839.109016	24670111839.109016	24670111839.109016	24670111839.109016	24670111839.109016	24670111839.109016	24670111839.109016	24670111839.109016	24670111839.109016	24670111839.109016	24670111839.109016	24670111839.109016	24670111839.109016	24670111839.109016	24670111839.109016	24670111839.109016	24670111839.109016
24670111839.109016	24670111839.109016	24670111839.109016	24670111839.109016	24670111839.109016	24670111839.109016	24670111839.109016	24670111839.109016	24670111839.109016	24670111839.109016	24670111839.109016	24670111839.109016	24670111839.109016	24670111839.109016	24670111839.109016	24670111839.109016	24670111839.109016	24670111839.109016	24670111839.109016	24670111839.109016	24670111839.109016	24670111839.109016	24670111839.109016	24670111839.109016	24670111839.109016	24670111839.109016	24670111839.109016	24670111839.109016	24670111839.109016	24670111839.109016
24670111839.109016	24670111839.109016	24670111839.109016	24670111839.109016	24670111839.109016	24670111839.109016	24670111839.109016	24670111839.109016	24670111839.109016	24670111839.109016	24670111839.109016	24670111839.109016	24670111839.109016	24670111839.109016	24670111839.109016	24670111839.109016	24670111839.109016	24670111839.109016	24670111839.109016	24670111839.109016	24670111839.109016	24670111839.109016	24670111839.109016	24670111839.109016	24670111839.109016	24670111839.109016	24670111839.109016	24670111839.109016	24670111839.109016	24670111839.109016
24670111839.109016	24670111839.109016	24670111839.109016	24670111839.109016	24670111839.109016	24670111839.109016	24670111839.109016	24670111839.109016	24670111839.109016	24670111839.109016	24670111839.109016	24670111839.109016	24670111839.109016	24670111839.109016	24670111839.109016	24670111839.109016	24670111839.109016	24670111839.109016	24670111839.109016	24670111839.109016	24670111839.109016	24670111839.109016	24670111839.109016	24670111839.109016	24670111839.109016	24670111839.109016	24670111839.109016	24670111839.109016	24670111839.109016	24670111839.109016
24670111839.109016	24670111839.109016	24670111839.109016	24670111839.109016	24670111839.109016	24670111839.109016	24670111839.109016	24670111839.109016	24670111839.109016	24670111839.109016	24670111839.109016	24670111839.109016	24670111839.109016	24670111839.109016	24670111839.109016	24670111839.109016	24670111839.109016	24670111839.109016	24670111839.109016	24670111839.109016	24670111839.109016	24670111839.109016	24670111839.109016	24670111839.109016	24670111839.109016	24670111839.109016	24670111839.109016	24670111839.109016	24670111839.109016	24670111839.109016
24670111839.109016	24670111839.109016	24670111839.109016	24670111839.109016	24670111839.109016	24670111839.109016	24670111839.109016	24670111839.109016	24670111839.109016	24670111839.109016	24670111839.109016	24670111839.109016	24670111839.109016	24670111839.109016	24670111839.109016	24670111839.109016	24670111839.109016	24670111839.109016	24670111839.109016	24670111839.109016	24670111839.109016	24670111839.109016	24670111839.109016	24670111839.109016	24670111839.109016	24670111839.109016	24670111839.109016	24670111839.109016	24670111839.109016	24670111839.109016
24670111839.109016	24670111839.109016	24670111839.109016	24670111839.109016	24670111839.109016	24670111839.109016	24670111839.109016	24670111839.109016	24670111839.109016	24670111839.109016	24670111839.109016	24670111839.109016	24670111839.109016	24670111839.109016	24670111839.109016	24670111839.109016	24670111839.109016	24670111839.109016	24670111839.109016	24670111839.109016	24670111839.109016	24670111839.109016	24670111839.109016	24670111839.109016	24670111839.109016	24670111839.109016	24670111839.109016	24670111839.109016	24670111839.109016	24670111839.109016
24670111839.109016	24670111839.109016	24670111839.109016	24670111839.109016	24670111839.109016	24670111839.109016	24670111839.109016	24670111839.109016	24670111839.109016	24670111839.109016	24670111839.109016	24670111839.109016	24670111839.109016	24670111839.109016	24670111839.109016	24670111839.109016	24670111839.109016	24670111839.109016	24670111839.109016	24670111839.109016	24670111839.109016	24670111839.109016	24670111839.109016	24670111839.109016	24670111839.109016	24670111839.109016	24670111839.109016	24670111839.109016	24670111839.109016	24670111839.109016
24670111839.109016	24670111839.109016	24670111839.109016	24670111839.109016	24670111839.109016	24670111839.109016	24670111839.109016	24670111839.109016	24670111839.109016	24670111839.109016	24670111839.109016	24670111839.109016	24670111839.109016	24670111839.109016	24670111839.109016	24670111839.109016	24670111839.109016	24670111839.109016	24670111839.109016	24670111839.109016	24670111839.109016	24670111839.109016	24670111839.109016	24670111839.109016	24670111839.109016	24670111839.109016	24670111839.109016	24670111839.109016	24670111839.109016	24670111839.109016
16525701432.803583	16525701432.803583	16525701432.803583	16525701432.803583	16525701432.803583	16525701432.803583	16525701432.803583	16525701432.803583	16525701432.803583	16525701432.803583	16525701432.803583	16525701432.803583	16525701432.803583	16525701432.803583	16525701432.803583	16525701432.803583	16525701432.803583	16525701432.803583	16525701432.803583	16525701432.803583	16525701432.803583	16525701432.803583	16525701432.803583	16525701432.803583	16525701432.803583	16525701432.803583	16525701432.803583	16525701432.803583	16525701432.803583	16525701432.803583
16525701432.803583	16525701432.803583	16525701432.803583	16525701432.803583	16525701432.803583	16525701432.803583	16525701432.803583	16525701432.803583	16525701432.803583	16525701432.803583	16525701432.803583	16525701432.803583	16525701432.803583	16525701432.803583	16525701432.803583	16525701432.803583	16525701432.803583	16525701432.803583	16525701432.803583	16525701432.803583	16525701432.803583	16525701432.803583	16525701432.803583	16525701432.803583	16525701432.803583	16525701432.803583	16525701432.803583	16525701432.803583	16525701432.803583	16525701432.803583
16525701432.803583	16525701432.803583	16525701432.803583	16525701432.803583	16525701432.803583	16525701432.803583	16525701432.803583	16525701432.803583	16525701432.803583	16525701432.803583	16525701432.803583	16525701432.803583	16525701432.803583	16525701432.803583	16525701432.803583	16525701432.803583	16525701432.803583	16525701432.803583	16525701432.803583	16525701432.803583	16525701432.803583	16525701432.803583	16525701432.803583	16525701432.803583	16525701432.803583	16525701432.803583	16525701432.803583	16525701432.803583	16525701432.803583	16525701432.803583
16525701432.803583	16525701432.803583	16525701432.803583	16525701432.803583	16525701432.803583	16525701432.803583	16525701432.803583	16525701432.803583	16525701432.803583	16525701432.803583	16525701432.803583	16525701432.803583	16525701432.803583	16525701432.803583	16525701432.803583	16525701432.803583	16525701432.803583	16525701432.803583	16525701432.803583	16525701432.803583	16525701432.803583	16525701432.803583	16525701432.803583	16525701432.803583	16525701432.803583	16525701432.803583	16525701432.803583	16525701432.803583	16525701432.803583	16525701432.803583
16525701432.803583	16525701432.803583	16525701432.803583	16525701432.803583	16525701432.803583	16525701432.803583	16525701432.803583	16525701432.803583	16525701432.803583	16525701432.803583	16525701432.803583	16525701432.803583	16525701432.803583	16525701432.803583	16525701432.803583	16525701432.803583	16525701432.803583	16525701432.803583	16525701432.803583	16525701432.803583	16525701432.803583	16525701432.803583	16525701432.803583	16525701432.803583	16525701432.803583	16525701432.803583	16525701432.803583	16525701432.803583	16525701432.803583	16525701432.803583
16525701432.803583	16525701432.803583	16525701432.803583	16525701432.803583	16525701432.803583	16525701432.803583	16525701432.803583	16525701432.803583	16525701432.803583	16525701432.803583	16525701432.803583	16525701432.803583	16525701432.803583	16525701432.803583	16525701432.803583	16525701432.803583	16525701432.803583	16525701432.803583	16525701432.803583	16525701432.803583	16525701432.803583	16525701432.803583	16525701432.803583	16525701432.803583	16525701432.803583	16525701432.803583	16525701432.803583	16525701432.803583	16525701432.803583	16525701432.803583
16525701432.803583	16525701432.803583	16525701432.803583	16525701432.803583	16525701432.803583	16525701432.803583	16525701432.803583	16525701432.803583	16525701432.803583	16525701432.803583	16525701432.803583	16525701432.803583	16525701432.803583	16525701432.803583	16525701432.803583	16525701432.803583	16525701432.803583	16525701432.803583	16525701432.803583	16525701432.803583	16525701432.803583	16525701432.803583	16525701432.803583	16525701432.803583	16525701432.803583	16525701432.803583	16525701432.803583	16525701432.803583	16525701432.803583	16525701432.803583
16525701432.803583	16525701432.803583	16525701432.803583	16525701432.803583	16525701432.803583	16525701432.803583	16525701432.803583	16525701432.803583	16525701432.803583	16525701432.803583	16525701432.803583	16525701432.803583	16525701432.803583	16525701432.803583	16525701432.803583	16525701432.803583	16525701432.803583	16525701432.803583	16525701432.803583	16525701432.803583	16525701432.803583	16525701432.803583	16525701432.803583	16525701432.803583	16525701432.803583	16525701432.803583	16525701432.803583	16525701432.803583	16525701432.803583	16525701432.803583
16525701432.803583	16525701432.803583	16525701432.803583	16525701432.803583	16525701432.803583	16525701432.803583	16525701432.803583	16525701432.803583	16525701432.803583	16525701432.803583	16525701432.803583	16525701432.803583	16525701432.803583	16525701432.803583	16525701432.803583	16525701432.803583	16525701432.803583	16525701432.803583	16525701432.803583	16525701432.803583	16525701432.803583	16525701432.803583	16525701432.803583	16525701432.803583	16525701432.803583	16525701432.803583	16525701432.803583	16525701432.803583	16525701432.803583	16525701432.803583
16525701432.803583	16525701432.803583	16525701432.803583	16525701432.803583	16525701432.803583	16525701432.803583	16525701432.803583	16525701432.803583	16525701432.803583	16525701432.803583	16525701432.803583	16525701432.803583	16525701432.803583	16525701432.803583	16525701432.803583	16525701432.803583	16525701432.803583	16525701432.803583	16525701432.803583	16525701432.803583	16525701432.803583	16525701432.803583	16525701432.803583	16525701432.803583	16525701432.803583	16525701432.803583	16525701432.803583	16525701432.803583	16525701432.803583	16525701432.803583
16525701432.803583	16525701432.803583	16525701432.803583	16525701432.803583	16525701432.803583	16525701432.803583	16525701432.803583	16525701432.803583	16525701432.803583	16525701432.803583	16525701432.803583	16525701432.803583	16525701432.803583	16525701432.803583	16525701432.803583	16525701432.803583	16525701432.803583	16525701432.803583	16525701432.803583	16525701432.803583	16525701432.803583	16525701432.803583	16525701432.803583	16525701432.803583	16525701432.803583	16525701432.803583	16525701432.803583	16525701432.803583	16525701432.803583	16525701432.803583
16525701432.803583	16525701432.803583	16525701432.803583	16525701432.803583	16525701432.803583	16525701432.803583	16525701432.803583	16525701432.803583	16525701432.803583	16525701432.803583	16525701432.803583	16525701432.803583	16525701432.803583	16525701432.803583	16525701432.803583	16525701432.803583	16525701432.803583	16525701432.803583	16525701432.803583	16525701432.803583	16525701432.803583	16525701432.803583	16525701432.803583	16525701432.803583	16525701432.803583	16525701432.803583	16525701432.803583	16525701432.803583	16525701432.803583	16525701432.803583
16525701432.803583	16525701432.803583	16525701432.803583	16525701432.803583	16525701432.803583	16525701432.803583	16525701432.803583	16525701432.803583	16525701432.803583	16525701432.803583	16525701432.803583	16525701432.803583	16525701432.803583	16525701432.803583	16525701432.803583	16525701432.803583	16525701432.803583	16525701432.803583	16525701432.803583	16525701432.803583	16525701432.803583	16525701432.803583	16525701432.803583	16525701432.803583	16525701432.803583	16525701432.803583	16525701432.803583	16525701432.803583	16525701432.803583	16525701432.803583
16525701432.803583	16525701432.803583	16525701432.803583	16525701432.803583	16525701432.803583	16525701432.803583	16525701432.803583	16525701432.803583	16525701432.803583	16525701432.803583	16525701432.803583	16525701432.803583	16525701432.803583	16525701432.803583	16525701432.803583	16525701432.803583	16525701432.803583	16525701432.803583	16525701432.803583	16525701432.803583	16525701432.803583	16525701432.803583	16525701432.803583	16525701432.803583	16525701432.803583	16525701432.803583	16525701432.803583	16525701432.803583	16525701432.803583	16525701432.803583
16525701432.803583	16525701432.803583	16525701432.803583	16525701432.803583	16525701432.803583	16525701432.803583	16525701432.803583	16525701432.803583	16525701432.803583	16525701432.803583	16525701432.803583	16525701432.803583	16525701432.803583	16525701432.803583	16525701432.803583	16525701432.803583	16525701432.803583	16525701432.803583	16525701432.803583	16525701432.803583	16525701432.803583	16525701432.803583	16525701432.803583	16525701432.803583	16525701432.803583	16525701432.803583	16525701432.803583	16525701432.803583	16525701432.803583	16525701432.803583
16525701432.803583	16525701432.803583	16525701432.803583	16525701432.803583	16525701432.803583	16525701432.803583	16525701432.803583	16525701432.803583	16525701432.803583	16525701432.803583	16525701432.803583	16525701432.803583	16525701432.803583	16525701432.803583	16525701432.803583	16525701432.803583	16525701432.803583	16525701432.803583	16525701432.803583	16525701432.803583	16525701432.803583	16525701432.803583	16525701432.803583	16525701432.803583	16525701432.803583	16525701432.803583	16525701432.803583	16525701432.803583	16525701432.803583	16525701432.803583
16525701432.803583	16525701432.803583	16525701432.803583	16525701432.803583	16525701432.803583	16525701432.803583	16525701432.803583	16525701432.803583	16525701432.803583	16525701432.803583	16525701432.803583	16525701432.803583	16525701432.803583	16525701432.803583	16525701432.803583	16525701432.803583	16525701432.803583	16525701432.803583	16525701432.803583	16525701432.803583	16525701432.803583	16525701432.803583	16525701432.803583	16525701432.803583	16525701432.803583	16525701432.803583	16525701432.803583	16525701432.803583	16525701432.803583	16525701432.803583
16525701432.803583	16525701432.803583	16525701432.803583	16525701432.803583	16525701432.803583	16525701432.803583	16525701432.803583	16525701432.803583	16525701432.803583	16525701432.803583	16525701432.803583	16525701432.803583	16525701432.803583	16525701432.803583	16525701432.803583	16525701432.803583	16525701432.803583	16525701432.803583	16525701432.803583	16525701432.803583	16525701432.803583	16525701432.803583	16525701432.803583	16525701432.803583	16525701432.803583	16525701432.803583	16525701432.803583	16525701432.803583	16525701432.803583	16525701432.803583
16525701432.803583	16525701432.803583	16525701432.803583	16525701432.803583	16525701432.803583	16525701432.803583	16525701432.803583	16525701432.803583	16525701432.803583	16525701432.803583	16525701432.803583	16525701432.803583	16525701432.803583	16525701432.803583	16525701432.803583	16525701432.803583	16525701432.803583	16525701432.803583	16525701432.803583	16525701432.803583	16525701432.803583	16525701432.803583	16525701432.803583	16525701432.803583	16525701432.803583	16525701432.803583	16525701432.803583	16525701432.803583	16525701432.803583	16525701432.803583
16525701432.803583	16525701432.803583	16525701432.803583	16525701432.803583	16525701432.803583	16525701432.803583	16525701432.803583	16525701432.803583	16525701432.803583	16525701432.803583	16525701432.803583	16525701432.803583	16525701432.803583	16525701432.803583	16525701432.803583	16525701432.803583	16525701432.803583	16525701432.803583	16525701432.803583	16525701432.803583	16525701432.803583	16525701432.803583	16525701432.803583	16525701432.803583	16525701432.803583	16525701432.803583	16525701432.803583	16525701432.803583	16525701432.803583	16525701432.803583
16525701432.803583	16525701432.803583	16525701432.803583	16525701432.803583	16525701432.803583	16525701432.803583	16525701432.803583	16525701432.803583	16525701432.803583	16525701432.803583	16525701432.803583	16525701432.803583	16525701432.803583	16525701432.803583	16525701432.803583	16525701432.803583	16525701432.803583	16525701432.803583	16525701432.803583	16525701432.803583	16525701432.803583	16525701432.803583	16525701432.803583	16525701432.803583	16525701432.803583	16525701432.803583	16525701432.803583	16525701432.803583	16525701432.803583	16525701432.803583
16525701432.803583	16525701432.803583	16525701432.803583	16525701432.803583	16525701432.803583	16525701432.803583	16525701432.803583	16525701432.803583	16525701432.803583	16525701432.803583	16525701432.803583	16525701432.803583	16525701432.803583	16525701432.803583	16525701432.803583	16525701432.803583	16525701432.803583	16525701432.803583	16525701432.803583	16525701432.803583	16525701432.803583	16525701432.803583	16525701432.803583	16525701432.803583	16525701432.803583	16525701432.803583	16525701432.803583	16525701432.803583	16525701432.803583	16525701432.803583
16525701432.803583	16525701432.803583	16525701432.803583	16525701432.803583	16525701432.803583	16525701432.803583	16525701432.803583	16525701432.803583	16525701432.803583	16525701432.803583	16525701432.803583	16525701432.803583	16525701432.803583	16525701432.803583	16525701432.803583	16525701432.803583	16525701432.803583	16525701432.803583	16525701432.803583	16525701432.803583	16525701432.803583	16525701432.803583	16525701432.803583	16525701432.803583	16525701432.803583	16525701432.803583	16525701432.803583	16525701432.803583	16525701432.803583	16525701432.803583
16525701432.803583	16525701432.803583	16525701432.803583	16525701432.803583	16525701432.803583	16525701432.803583	16525701432.803583	16525701432.803583	16525701432.803583	16525701432.803583	16525701432.803583	16525701432.803583	16525701432.803583	16525701432.803583	16525701432.803583	16525701432.803583	16525701432.803583	16525701432.803583	16525701432.803583	16525701432.803583	16525701432.803583	16525701432.803583	16525701432.803583	16525701432.803583	16525701432.803583	16525701432.803583	16525701432.803583	16525701432.803583	16525701432.803583	16525701432.803583
16525701432.803583	16525701432.803583	16525701432.803583	16525701432.803583	16525701432.803583	16525701432.803583	16525701432.803583	16525701432.803583	16525701432.803583	16525701432.803583	16525701432.803583	16525701432.803583	16525701432.803583	16525701432.803583	16525701432.803583	16525701432.803583	16525701432.803583	16525701432.803583	16525701432.803583	16525701432.803583	16525701432.803583	16525701432.803583	16525701432.803583	16525701432.803583	16525701432.803583	16525701432.803583	16525701432.803583	16525701432.803583	16525701432.803583	16525701432.803583
16525701432.803583	16525701432.803583	16525701432.803583	16525701432.803583	16525701432.803583	16525701432.803583	16525701432.803583	16525701432.803583	16525701432.803583	16525701432.803583	16525701432.803583	16525701432.803583	16525701432.803583	16525701432.803583	16525701432.803583	16525701432.803583	16525701432.803583	16525701432.803583	16525701432.803583	16525701432.803583	16525701432.803583	16525701432.803583	16525701432.803583	16525701432.803583	16525701432.803583	16525701432.803583	16525701432.803583	16525701432.803583	16525701432.803583	16525701432.803583
16525701432.803583	16525701432.803583	16525701432.803583	16525701432.803583	16525701432.803583	16525701432.803583	16525701432.803583	16525701432.803583	16525701432.803583	16525701432.803583	16525701432.803583	16525701432.803583	16525701432.803583	16525701432.803583	16525701432.803583	16525701432.803583	16525701432.803583	16525701432.803583	16525701432.803583	16525701432.803583	16525701432.803583	16525701432.803583	16525701432.803583	16525701432.803583	16525701432.803583	16525701432.803583	16525701432.803583	16525701432.803583	16525701432.803583	16525701432.803583
16525701432.803583	16525701432.803583	16525701432.803583	16525701432.803583	16525701432.803583	16525701432.803583	16525701432.803583	16525701432.803583	16525701432.803583	16525701432.803583	16525701432.803583	16525701432.803583	16525701432.803583	16525701432.803583	16525701432.803583	16525701432.803583	16525701432.803583	16525701432.803583	16525701432.803583	16525701432.803583	16525701432.803583	16525701432.803583	16525701432.803583	16525701432.803583	16525701432.803583	16525701432.803583	16525701432.803583	16525701432.803583	16525701432.803583	16525701432.803583
16525701432.803583	16525701432.803583	16525701432.803583	16525701432.803583	16525701432.803583	16525701432.803583	16525701432.803583	16525701432.803583	16525701432.803583	16525701432.803583	16525701432.803583	16525701432.803583	16525701432.803583	16525701432.803583	16525701432.803583	16525701432.803583	16525701432.803583	16525701432.803583	16525701432.803583	16525701432.803583	16525701432.803583	16525701432.803583	16525701432.803583	16525701432.803583	16525701432.803583	16525701432.803583	16525701432.803583	16525701432.803583	16525701432.803583	16525701432.803583
16525701432.803583	16525701432.803583	16525701432.803583	16525701432.803583	16525701432.803583	16525701432.803583	16525701432.803583	16525701432.803583	16525701432.803583	16525701432.803583	16525701432.803583	16525701432.803583	16525701432.803583	16525701432.803583	16525701432.803583	16525701432.803583	16525701432.803583	16525701432.803583	16525701432.803583	16525701432.803583	16525701432.803583	16525701432.803583	16525701432.803583	16525701432.803583	16525701432.803583	16525701432.803583	16525701432.803583	16525701432.803583	16525701432.803583	16525701432.803583
16525701432.803583	16525701432.803583	16525701432.803583	16525701432.803583	16525701432.803583	16525701432.803583	16525701432.803583	16525701432.803583	16525701432.803583	16525701432.803583	16525701432.803583	16525701432.803583	16525701432.803583	16525701432.803583	16525701432.803583	16525701432.803583	16525701432.803583	16525701432.803583	16525701432.803583	16525701432.803583	16525701432.803583	16525701432.803583	16525701432.803583	16525701432.803583	16525701432.803583	16525701432.803583	16525701432.803583	16525701432.803583	16525701432.803583	16525701432.803583
16525701432.803583	16525701432.803583	16525701432.803583	16525701432.803583	16525701432.803583	16525701432.803583	16525701432.803583	16525701432.803583	16525701432.803583	16525701432.803583	16525701432.803583	16525701432.803583	16525701432.803583	16525701432.803583	16525701432.803583	16525701432.803583	16525701432.803583	16525701432.803583	16525701432.803583	16525701432.803583	16525701432.803583	16525701432.803583	16525701432.803583	16525701432.803583	16525701432.803583	16525701432.803583	16525701432.803583	16525701432.803583	16525701432.803583	16525701432.803583
16525701432.803583	16525701432.803583	16525701432.803583	16525701432.803583	16525701432.803583	16525701432.803583	16525701432.803583	16525701432.803583	16525701432.803583	16525701432.803583	16525701432.803583	16525701432.803583	16525701432.803583	16525701432.803583	16525701432.803583	16525701432.803583	16525701432.803583	16525701432.803583	16525701432.803583	16525701432.803583	16525701432.803583	16525701432.803583	16525701432.803583	16525701432.803583	16525701432.803583	16525701432.803583	16525701432.803583	16525701432.803583	16525701432.803583	16525701432.803583
16525701432.803583	16525701432.803583	16525701432.803583	16525701432.803583	16525701432.803583	16525701432.803583	16525701432.803583	16525701432.803583	16525701432.803583	16525701432.803583	16525701432.803583	16525701432.803583	16525701432.803583	16525701432.803583	16525701432.803583	16525701432.803583	16525701432.803583	16525701432.803583	16525701432.803583	16525701432.803583	16525701432.803583	16525701432.803583	16525701432.803583	16525701432.803583	16525701432.803583	16525701432.803583	16525701432.803583	16525701432.803583	16525701432.803583	16525701432.803583
16525701432.803583	16525701432.803583	16525701432.803583	16525701432.803583	16525701432.803583	16525701432.803583	16525701432.803583	16525701432.803583	16525701432.803583	16525701432.803583	16525701432.803583	16525701432.803583	16525701432.803583	16525701432.803583	16525701432.803583	16525701432.803583	16525701432.803583	16525701432.803583	16525701432.803583	16525701432.803583	16525701432.803583	16525701432.803583	16525701432.803583	16525701432.803583	16525701432.803583	16525701432.803583	16525701432.803583	16525701432.803583	16525701432.803583	16525701432.803583
16525701432.803583	16525701432.803583	16525701432.803583	16525701432.803583	16525701432.803583	16525701432.803583	16525701432.803583	16525701432.803583	16525701432.803583	16525701432.803583	16525701432.803583	16525701432.803583	16525701432.803583	16525701432.803583	16525701432.803583	16525701432.803583	16525701432.803583	16525701432.803583	16525701432.803583	16525701432.803583	16525701432.803583	16525701432.803583	16525701432.803583	16525701432.803583	16525701432.803583	16525701432.803583	16525701432.803583	16525701432.803583	16525701432.803583	16525701432.803583
16525701432.803583	16525701432.803583	16525701432.803583	16525701432.803583	16525701432.803583	16525701432.803583	16525701432.803583	16525701432.803583	16525701432.803583	16525701432.803583	16525701432.803583	16525701432.803583	16525701432.803583	16525701432.803583	16525701432.803583	16525701432.803583	16525701432.803583	16525701432.803583	16525701432.803583	16525701432.803583	16525701432.803583	16525701432.803583	16525701432.803583	16525701432.803583	16525701432.803583	16525701432.803583	16525701432.803583	16525701432.803583	16525701432.803583	16525701432.803583
16525701432.803583	16525701432.803583	16525701432.803583	16525701432.803583	16525701432.803583	16525701432.803583	16525701432.803583	16525701432.803583	16525701432.803583	16525701432.803583	16525701432.803583	16525701432.803583	16525701432.803583	16525701432.803583	16525701432.803583	16525701432.803583	16525701432.803583	16525701432.803583	16525701432.803583	16525701432.803583	16525701432.803583	16525701432.803583	16525701432.803583	16525701432.803583	16525701432.803583	16525701432.803583	16525701432.803583	16525701432.803583	16525701432.803583	16525701432.803583
16525701432.803583	16525701432.803583	16525701432.803583	16525701432.803583	16525701432.803583	16525701432.803583	16525701432.803583	16525701432.803583	16525701432.803583	16525701432.803583	16525701432.803583	16525701432.803583	16525701432.803583	16525701432.803583	16525701432.803583	16525701432.803583	16525701432.803583	16525701432.803583	16525701432.803583	16525701432.803583	16525701432.803583	16525701432.803583	16525701432.803583	16525701432.803583	16525701432.803583	16525701432.803583	16525701432.803583	16525701432.803583	16525701432.803583	16525701432.803583
16525701432.803583	16525701432.803583	16525701432.803583	16525701432.803583	16525701432.803583	16525701432.803583	16525701432.803583	16525701432.803583	16525701432.803583	16525701432.803583	16525701432.803583	16525701432.803583	16525701432.803583	16525701432.803583	16525701432.803583	16525701432.803583	16525701432.803583	16525701432.803583	16525701432.803583	16525701432.803583	16525701432.803583	16525701432.803583	16525701432.803583	16525701432.803583	16525701432.803583	16525701432.803583	16525701432.803583	16525701432.803583	16525701432.803583	16525701432.803583
16525701432.803583	16525701432.803583	16525701432.803583	16525701432.803583	16525701432.803583	16525701432.803583	16525701432.803583	16525701432.803583	16525701432.803583	16525701432.803583	16525701432.803583	16525701432.803583	16525701432.803583	16525701432.803583	16525701432.803583	16525701432.803583	16525701432.803583	16525701432.803583	16525701432.803583	16525701432.803583	16525701432.803583	16525701432.803583	16525701432.803583	16525701432.803583	16525701432.803583	16525701432.803583	16525701432.803583	16525701432.803583	16525701432.803583	16525701432.803583
16525701432.803583	16525701432.803583	16525701432.803583	16525701432.803583	16525701432.803583	16525701432.803583	16525701432.803583	16525701432.803583	16525701432.803583	16525701432.803583	16525701432.803583	16525701432.803583	16525701432.803583	16525701432.803583	16525701432.803583	16525701432.803583	16525701432.803583	16525701432.803583	16525701432.803583	16525701432.803583	16525701432.803583	16525701432.803583	16525701432.803583	16525701432.803583	16525701432.803583	16525701432.803583	16525701432.803583	16525701432.803583	16525701432.803583	16525701432.803583
16525701432.803583	16525701432.803583	16525701432.803583	16525701432.803583	16525701432.803583	16525701432.803583	16525701432.803583	16525701432.803583	16525701432.803583	16525701432.803583	16525701432.803583	16525701432.803583	16525701432.803583	16525701432.803583	16525701432.803583	16525701432.803583	16525701432.803583	16525701432.803583	16525701432.803583	16525701432.803583	16525701432.803583	16525701432.803583	16525701432.803583	16525701432.803583	16525701432.803583	16525701432.803583	16525701432.803583	16525701432.803583	16525701432.803583	16525701432.803583
16525701432.803583	16525701432.803583	16525701432.803583	16525701432.803583	16525701432.803583	16525701432.803583	16525701432.803583	16525701432.803583	16525701432.803583	16525701432.803583	16525701432.803583	16525701432.803583	16525701432.803583	16525701432.803583	16525701432.803583	16525701432.803583	16525701432.803583	16525701432.803583	16525701432.803583	16525701432.803583	16525701432.803583	16525701432.803583	16525701432.803583	16525701432.803583	16525701432.803583	16525701432.803583	16525701432.803583	16525701432.803583	16525701432.803583	16525701432.803583
16525701432.803583	16525701432.803583	16525701432.803583	16525701432.803583	16525701432.803583	16525701432.803583	16525701432.803583	16525701432.803583	16525701432.803583	16525701432.803583	16525701432.803583	16525701432.803583	16525701432.803583	16525701432.803583	16525701432.803583	16525701432.803583	16525701432.803583	16525701432.803583	16525701432.803583	16525701432.803583	16525701432.803583	16525701432.803583	16525701432.803583	16525701432.803583	16525701432.803583	16525701432.803583	16525701432.803583	16525701432.803583	16525701432.803583	16525701432.803583
16525701432.803583	16525701432.803583	16525701432.803583	16525701432.803583	16525701432.803583	16525701432.803583	16525701432.803583	16525701432.803583	16525701432.803583	16525701432.803583	16525701432.803583	16525701432.803583	16525701432.803583	16525701432.803583	16525701432.803583	16525701432.803583	16525701432.803583	16525701432.803583	16525701432.803583	16525701432.803583	16525701432.803583	16525701432.803583	16525701432.803583	16525701432.803583	16525701432.803583	16525701432.803583	16525701432.803583	16525701432.803583	16525701432.803583	16525701432.803583
16525701432.803583	16525701432.803583	16525701432.803583	16525701432.803583	16525701432.803583	16525701432.803583	16525701432.803583	16525701432.803583	16525701432.803583	16525701432.803583	16525701432.803583	16525701432.803583	16525701432.803583	16525701432.803583	16525701432.803583	16525701432.803583	16525701432.803583	16525701432.803583	16525701432.803583	16525701432.803583	16525701432.803583	16525701432.803583	16525701432.803583	16525701432.803583	16525701432.803583	16525701432.803583	16525701432.803583	16525701432.803583	16525701432.803583	16525701432.803583
16525701432.803583	16525701432.803583	16525701432.803583	16525701432.803583	16525701432.803583	16525701432.803583	16525701432.803583	16525701432.803583	16525701432.803583	16525701432.803583	16525701432.803583	16525701432.803583	16525701432.803583	16525701432.803583	16525701432.803583	16525701432.803583	16525701432.803583	16525701432.803583	16525701432.803583	16525701432.803583	16525701432.803583	16525701432.803583	16525701432.803583	16525701432.803583	16525701432.803583	16525701432.803583	16525701432.803583	16525701432.803583	16525701432.803583	16525701432.803583
16525701432.803583	16525701432.803583	16525701432.803583	16525701432.803583	16525701432.803583	16525701432.803583	16525701432.803583	16525701432.803583	16525701432.803583	16525701432.803583	16525701432.803583	16525701432.803583	16525701432.803583	16525701432.803583	16525701432.803583	16525701432.803583	16525701432.803583	16525701432.803583	16525701432.803583	16525701432.803583	16525701432.803583	16525701432.803583	16525701432.803583	16525701432.803583	16525701432.803583	16525701432.803583	16525701432.803583	16525701432.803583	16525701432.803583	16525701432.803583
16525701432.803583	16525701432.803583	16525701432.803583	16525701432.803583	16525701432.803583	16525701432.803583	16525701432.803583	16525701432.803583	16525701432.803583	16525701432.803583	16525701432.803583	16525701432.803583	16525701432.803583	16525701432.803583	16525701432.803583	16525701432.803583	16525701432.803583	16525701432.803583	16525701432.803583	16525701432.803583	16525701432.803583	16525701432.803583	16525701432.803583	16525701432.803583	16525701432.803583	16525701432.803583	16525701432.803583	16525701432.803583	16525701432.803583	16525701432.803583
16525701432.803583	16525701432.803583	16525701432.803583	16525701432.803583	16525701432.803583	16525701432.803583	16525701432.803583	16525701432.803583	16525701432.803583	16525701432.803583	16525701432.803583	16525701432.803583	16525701432.803583	16525701432.803583	16525701432.803583	16525701432.803583	16525701432.803583	16525701432.803583	16525701432.803583	16525701432.803583	16525701432.803583	16525701432.803583	16525701432.803583	16525701432.803583	16525701432.803583	16525701432.803583	16525701432.803583	16525701432.803583	16525701432.803583	16525701432.803583
16525701432.803583	16525701432.803583	16525701432.803583	16525701432.803583	16525701432.803583	16525701432.803583	16525701432.803583	16525701432.803583	16525701432.803583	16525701432.803583	16525701432.803583	16525701432.803583	16525701432.803583	16525701432.803583	16525701432.803583	16525701432.803583	16525701432.803583	16525701432.803583	16525701432.803583	16525701432.803583	16525701432.803583	16525701432.803583	16525701432.803583	16525701432.803583	16525701432.803583	16525701432.803583	16525701432.803583	16525701432.803583	16525701432.803583	16525701432.803583
16525701432.803583	16525701432.803583	16525701432.803583	16525701432.803583	16525701432.803583	16525701432.803583	16525701432.803583	16525701432.803583	16525701432.803583	16525701432.803583	16525701432.803583	16525701432.803583	16525701432.803583	16525701432.803583	16525701432.803583	16525701432.803583	16525701432.803583	16525701432.803583	16525701432.803583	16525701432.803583	16525701432.803583	16525701432.803583	16525701432.803583	16525701432.803583	16525701432.803583	16525701432.803583	16525701432.803583	16525701432.803583	16525701432.803583	16525701432.803583
16525701432.803583	16525701432.803583	16525701432.803583	16525701432.803583	16525701432.803583	16525701432.803583	16525701432.803583	16525701432.803583	16525701432.803583	16525701432.803583	16525701432.803583	16525701432.803583	16525701432.803583	16525701432.803583	16525701432.803583	16525701432.803583	16525701432.803583	16525701432.803583	16525701432.803583	16525701432.803583	16525701432.803583	16525701432.803583	16525701432.803583	16525701432.803583	16525701432.803583	16525701432.803583	16525701432.803583	16525701432.803583	16525701432.803583	16525701432.803583
16525701432.803583	16525701432.803583	16525701432.803583	16525701432.803583	16525701432.803583	16525701432.803583	16525701432.803583	16525701432.803583	16525701432.803583	16525701432.803583	16525701432.803583	16525701432.803583	16525701432.803583	16525701432.803583	16525701432.803583	16525701432.803583	16525701432.803583	16525701432.803583	16525701432.803583	16525701432.803583	16525701432.803583	16525701432.803583	16525701432.803583	16525701432.803583	16525701432.803583	16525701432.803583	16525701432.803583	16525701432.803583	16525701432.803583	16525701432.803583
13358867482.447744	13358867482.447744	13358867482.447744	13358867482.447744	13358867482.447744	13358867482.447744	13358867482.447744	13358867482.447744	13358867482.447744	13358867482.447744	13358867482.447744	13358867482.447744	13358867482.447744	13358867482.447744	13358867482.447744	13358867482.447744	13358867482.447744	13358867482.447744	13358867482.447744	13358867482.447744	13358867482.447744	13358867482.447744	13358867482.447744	13358867482.447744	13358867482.447744	13358867482.447744	13358867482.447744	13358867482.447744	13358867482.447744	13358867482.447744
13358867482.447744	13358867482.447744	13358867482.447744	13358867482.447744	13358867482.447744	13358867482.447744	13358867482.447744	13358867482.447744	13358867482.447744	13358867482.447744	13358867482.447744	13358867482.447744	13358867482.447744	13358867482.447744	13358867482.447744	13358867482.447744	13358867482.447744	13358867482.447744	13358867482.447744	13358867482.447744	13358867482.447744	13358867482.447744	13358867482.447744	13358867482.447744	13358867482.447744	13358867482.447744	13358867482.447744	13358867482.447744	13358867482.447744	13358867482.447744
12587882208.386885	12587882208.386885	12587882208.386885	12587882208.386885	12587882208.386885	12587882208.386885	12587882208.386885	12587882208.386885	12587882208.386885	12587882208.386885	12587882208.386885	12587882208.386885	12587882208.386885	12587882208.386885	12587882208.386885	12587882208.386885	12587882208.386885	12587882208.386885	12587882208.386885	12587882208.386885	12587882208.386885	12587882208.386885	12587882208.386885	12587882208.386885	12587882208.386885	12587882208.386885	12587882208.386885	12587882208.386885	12587882208.386885	12587882208.386885
12544868133.41906	12544868133.41906	12544868133.41906	12544868133.41906	12544868133.41906	12544868133.41906	12544868133.41906	12544868133.41906	12544868133.41906	12544868133.41906	12544868133.41906	12544868133.41906	12544868133.41906	12544868133.41906	12544868133.41906	12544868133.41906	12544868133.41906	12544868133.41906	12544868133.41906	12544868133.41906	12544868133.41906	12544868133.41906	12544868133.41906	12544868133.41906	12544868133.41906	12544868133.41906	12544868133.41906	12544868133.41906	12544868133.41906	12544868133.41906
9578733536.046394	9578733536.046394	9578733536.046394	9578733536.046394	9578733536.046394	9578733536.046394	9578733536.046394	9578733536.046394	9578733536.046394	9578733536.046394	9578733536.046394	9578733536.046394	9578733536.046394	9578733536.046394	9578733536.046394	9578733536.046394	9578733536.046394	9578733536.046394	9578733536.046394	9578733536.046394	9578733536.046394	9578733536.046394	9578733536.046394	9578733536.046394	9578733536.046394	9578733536.046394	9578733536.046394	9578733536.046394	9578733536.046394	9578733536.046394
9578733536.046394	9578733536.046394	9578733536.046394	9578733536.046394	9578733536.046394	9578733536.046394	9578733536.046394	9578733536.046394	9578733536.046394	9578733536.046394	9578733536.046394	9578733536.046394	9578733536.046394	9578733536.046394	9578733536.046394	9578733536.046394	9578733536.046394	9578733536.046394	9578733536.046394	9578733536.046394	9578733536.046394	9578733536.046394	9578733536.046394	9578733536.046394	9578733536.046394	9578733536.046394	9578733536.046394	9578733536.046394	9578733536.046394	9578733536.046394
9080065818.079647	9080065818.079647	9080065818.079647	9080065818.079647	9080065818.079647	9080065818.079647	9080065818.079647	9080065818.079647	9080065818.079647	9080065818.079647	9080065818.079647	9080065818.079647	9080065818.079647	9080065818.079647	9080065818.079647	9080065818.079647	9080065818.079647	9080065818.079647	9080065818.079647	9080065818.079647	9080065818.079647	9080065818.079647	9080065818.079647	9080065818.079647	9080065818.079647	9080065818.079647	9080065818.079647	9080065818.079647	9080065818.079647	9080065818.079647
9080065818.079647	9080065818.079647	9080065818.079647	9080065818.079647	9080065818.079647	9080065818.079647	9080065818.079647	9080065818.079647	9080065818.079647	9080065818.079647	9080065818.079647	9080065818.079647	9080065818.079647	9080065818.079647	9080065818.079647	9080065818.079647	9080065818.079647	9080065818.079647	9080065818.079647	9080065818.079647	9080065818.079647	9080065818.079647	9080065818.079647	9080065818.079647	9080065818.079647	9080065818.079647	9080065818.079647	9080065818.079647	9080065818.079647	9080065818.079647
8945941260.0255	8945941260.0255	8945941260.0255	8945941260.0255	8945941260.0255	8945941260.0255	8945941260.0255	8945941260.0255	8945941260.0255	8945941260.0255	8945941260.0255	8945941260.0255	8945941260.0255	8945941260.0255	8945941260.0255	8945941260.0255	8945941260.0255	8945941260.0255	8945941260.0255	8945941260.0255	8945941260.0255	8945941260.0255	8945941260.0255	8945941260.0255	8945941260.0255	8945941260.0255	8945941260.0255	8945941260.0255	8945941260.0255	8945941260.0255
7211804992.898316	7211804992.898316	7211804992.898316	7211804992.898316	7211804992.898316	7211804992.898316	7211804992.898316	7211804992.898316	7211804992.898316	7211804992.898316	7211804992.898316	7211804992.898316	7211804992.898316	7211804992.898316	7211804992.898316	7211804992.898316	7211804992.898316	7211804992.898316	7211804992.898316	7211804992.898316	7211804992.898316	7211804992.898316	7211804992.898316	7211804992.898316	7211804992.898316	7211804992.898316	7211804992.898316	7211804992.898316	7211804992.898316	7211804992.898316
7211804992.898316	7211804992.898316	7211804992.898316	7211804992.898316	7211804992.898316	7211804992.898316	7211804992.898316	7211804992.898316	7211804992.898316	7211804992.898316	7211804992.898316	7211804992.898316	7211804992.898316	7211804992.898316	7211804992.898316	7211804992.898316	7211804992.898316	7211804992.898316	7211804992.898316	7211804992.898316	7211804992.898316	7211804992.898316	7211804992.898316	7211804992.898316	7211804992.898316	7211804992.898316	7211804992.898316	7211804992.898316	7211804992.898316	7211804992.898316
4582387584.926537	4582387584.926537	4582387584.926537	4582387584.926537	4582387584.926537	4582387584.926537	4582387584.926537	4582387584.926537	4582387584.926537	4582387584.926537	4582387584.926537	4582387584.926537	4582387584.926537	4582387584.926537	4582387584.926537	4582387584.926537	4582387584.926537	4582387584.926537	4582387584.926537	4582387584.926537	4582387584.926537	4582387584.926537	4582387584.926537	4582387584.926537	4582387584.926537	4582387584.926537	4582387584.926537	4582387584.926537	4582387584.926537	4582387584.926537
4582387584.926537	4582387584.926537	4582387584.926537	4582387584.926537	4582387584.926537	4582387584.926537	4582387584.926537	4582387584.926537	4582387584.926537	4582387584.926537	4582387584.926537	4582387584.926537	4582387584.926537	4582387584.926537	4582387584.926537	4582387584.926537	4582387584.926537	4582387584.926537	4582387584.926537	4582387584.926537	4582387584.926537	4582387584.926537	4582387584.926537	4582387584.926537	4582387584.926537	4582387584.926537	4582387584.926537	4582387584.926537	4582387584.926537	4582387584.926537
4582387584.926537	4582387584.926537	4582387584.926537	4582387584.926537	4582387584.926537	4582387584.926537	4582387584.926537	4582387584.926537	4582387584.926537	4582387584.926537	4582387584.926537	4582387584.926537	4582387584.926537	4582387584.926537	4582387584.926537	4582387584.926537	4582387584.926537	4582387584.926537	4582387584.926537	4582387584.926537	4582387584.926537	4582387584.926537	4582387584.926537	4582387584.926537	4582387584.926537	4582387584.926537	4582387584.926537	4582387584.926537	4582387584.926537	4582387584.926537
4582387584.926537	4582387584.926537	4582387584.926537	4582387584.926537	4582387584.926537	4582387584.926537	4582387584.926537	4582387584.926537	4582387584.926537	4582387584.926537	4582387584.926537	4582387584.926537	4582387584.926537	4582387584.926537	4582387584.926537	4582387584.926537	4582387584.926537	4582387584.926537	4582387584.926537	4582387584.926537	4582387584.926537	4582387584.926537	4582387584.926537	4582387584.926537	4582387584.926537	4582387584.926537	4582387584.926537	4582387584.926537	4582387584.926537	4582387584.926537
3086409291.728929	3086409291.728929	3086409291.728929	3086409291.728929	3086409291.728929	3086409291.728929	3086409291.728929	3086409291.728929	3086409291.728929	3086409291.728929	3086409291.728929	3086409291.728929	3086409291.728929	3086409291.728929	3086409291.728929	3086409291.728929	3086409291.728929	3086409291.728929	3086409291.728929	3086409291.728929	3086409291.728929	3086409291.728929	3086409291.728929	3086409291.728929	3086409291.728929	3086409291.728929	3086409291.728929	3086409291.728929	3086409291.728929	3086409291.728929
3086409291.728929	3086409291.728929	3086409291.728929	3086409291.728929	3086409291.728929	3086409291.728929	3086409291.728929	3086409291.728929	3086409291.728929	3086409291.728929	3086409291.728929	3086409291.728929	3086409291.728929	3086409291.728929	3086409291.728929	3086409291.728929	3086409291.728929	3086409291.728929	3086409291.728929	3086409291.728929	3086409291.728929	3086409291.728929	3086409291.728929	3086409291.728929	3086409291.728929	3086409291.728929	3086409291.728929	3086409291.728929	3086409291.728929	3086409291.728929
3086409291.728929	3086409291.728929	3086409291.728929	3086409291.728929	3086409291.728929	3086409291.728929	3086409291.728929	3086409291.728929	3086409291.728929	3086409291.728929	3086409291.728929	3086409291.728929	3086409291.728929	3086409291.728929	3086409291.728929	3086409291.728929	3086409291.728929	3086409291.728929	3086409291.728929	3086409291.728929	3086409291.728929	3086409291.728929	3086409291.728929	3086409291.728929	3086409291.728929	3086409291.728929	3086409291.728929	3086409291.728929	3086409291.728929	3086409291.728929
3086409291.728929	3086409291.728929	3086409291.728929	3086409291.728929	3086409291.728929	3086409291.728929	3086409291.728929	3086409291.728929	3086409291.728929	3086409291.728929	3086409291.728929	3086409291.728929	3086409291.728929	3086409291.728929	3086409291.728929	3086409291.728929	3086409291.728929	3086409291.728929	3086409291.728929	3086409291.728929	3086409291.728929	3086409291.728929	3086409291.728929	3086409291.728929	3086409291.728929	3086409291.728929	3086409291.728929	3086409291.728929	3086409291.728929	3086409291.728929
3086409291.728929	3086409291.728929	3086409291.728929	3086409291.728929	3086409291.728929	3086409291.728929	3086409291.728929	3086409291.728929	3086409291.728929	3086409291.728929	3086409291.728929	3086409291.728929	3086409291.728929	3086409291.728929	3086409291.728929	3086409291.728929	3086409291.728929	3086409291.728929	3086409291.728929	3086409291.728929	3086409291.728929	3086409291.728929	3086409291.728929	3086409291.728929	3086409291.728929	3086409291.728929	3086409291.728929	3086409291.728929	3086409291.728929	3086409291.728929
3086409291.728929	3086409291.728929	3086409291.728929	3086409291.728929	3086409291.728929	3086409291.728929	3086409291.728929	3086409291.728929	3086409291.728929	3086409291.728929	3086409291.728929	3086409291.728929	3086409291.728929	3086409291.728929	3086409291.728929	3086409291.728929	3086409291.728929	3086409291.728929	3086409291.728929	3086409291.728929	3086409291.728929	3086409291.728929	3086409291.728929	3086409291.728929	3086409291.728929	3086409291.728929	3086409291.728929	3086409291.728929	3086409291.728929	3086409291.728929
2979666585.910855	2979666585.910855	2979666585.910855	2979666585.910855	2979666585.910855	2979666585.910855	2979666585.910855	2979666585.910855	2979666585.910855	2979666585.910855	2979666585.910855	2979666585.910855	2979666585.910855	2979666585.910855	2979666585.910855	2979666585.910855	2979666585.910855	2979666585.910855	2979666585.910855	2979666585.910855	2979666585.910855	2979666585.910855	2979666585.910855	2979666585.910855	2979666585.910855	2979666585.910855	2979666585.910855	2979666585.910855	2979666585.910855	2979666585.910855
2979666585.910855	2979666585.910855	2979666585.910855	2979666585.910855	2979666585.910855	2979666585.910855	2979666585.910855	2979666585.910855	2979666585.910855	2979666585.910855	2979666585.910855	2979666585.910855	2979666585.910855	2979666585.910855	2979666585.910855	2979666585.910855	2979666585.910855	2979666585.910855	2979666585.910855	2979666585.910855	2979666585.910855	2979666585.910855	2979666585.910855	2979666585.910855	2979666585.910855	2979666585.910855	2979666585.910855	2979666585.910855	2979666585.910855	2979666585.910855
1825464777.8249562	1825464777.8249562	1825464777.8249562	1825464777.8249562	1825464777.8249562	1825464777.8249562	1825464777.8249562	1825464777.8249562	1825464777.8249562	1825464777.8249562	1825464777.8249562	1825464777.8249562	1825464777.8249562	1825464777.8249562	1825464777.8249562	1825464777.8249562	1825464777.8249562	1825464777.8249562	1825464777.8249562	1825464777.8249562	1825464777.8249562	1825464777.8249562	1825464777.8249562	1825464777.8249562	1825464777.8249562	1825464777.8249562	1825464777.8249562	1825464777.8249562	1825464777.8249562	1825464777.8249562
1825464777.8249562	1825464777.8249562	1825464777.8249562	1825464777.8249562	1825464777.8249562	1825464777.8249562	1825464777.8249562	1825464777.8249562	1825464777.8249562	1825464777.8249562	1825464777.8249562	1825464777.8249562	1825464777.8249562	1825464777.8249562	1825464777.8249562	1825464777.8249562	1825464777.8249562	1825464777.8249562	1825464777.8249562	1825464777.8249562	1825464777.8249562	1825464777.8249562	1825464777.8249562	1825464777.8249562	1825464777.8249562	1825464777.8249562	1825464777.8249562	1825464777.8249562	1825464777.8249562	1825464777.8249562
1825464777.8249562	1825464777.8249562	1825464777.8249562	1825464777.8249562	1825464777.8249562	1825464777.8249562	1825464777.8249562	1825464777.8249562	1825464777.8249562	1825464777.8249562	1825464777.8249562	1825464777.8249562	1825464777.8249562	1825464777.8249562	1825464777.8249562	1825464777.8249562	1825464777.8249562	1825464777.8249562	1825464777.8249562	1825464777.8249562	1825464777.8249562	1825464777.8249562	1825464777.8249562	1825464777.8249562	1825464777.8249562	1825464777.8249562	1825464777.8249562	1825464777.8249562	1825464777.8249562	1825464777.8249562
1825464777.8249562	1825464777.8249562	1825464777.8249562	1825464777.8249562	1825464777.8249562	1825464777.8249562	1825464777.8249562	1825464777.8249562	1825464777.8249562	1825464777.8249562	1825464777.8249562	1825464777.8249562	1825464777.8249562	1825464777.8249562	1825464777.8249562	1825464777.8249562	1825464777.8249562	1825464777.8249562	1825464777.8249562	1825464777.8249562	1825464777.8249562	1825464777.8249562	1825464777.8249562	1825464777.8249562	1825464777.8249562	1825464777.8249562	1825464777.8249562	1825464777.8249562	1825464777.8249562	1825464777.8249562
1449770388.9043307	1449770388.9043307	1449770388.9043307	1449770388.9043307	1449770388.9043307	1449770388.9043307	1449770388.9043307	1449770388.9043307	1449770388.9043307	1449770388.9043307	1449770388.9043307	1449770388.9043307	1449770388.9043307	1449770388.9043307	1449770388.9043307	1449770388.9043307	1449770388.9043307	1449770388.9043307	1449770388.9043307	1449770388.9043307	1449770388.9043307	1449770388.9043307	1449770388.9043307	1449770388.9043307	1449770388.9043307	1449770388.9043307	1449770388.9043307	1449770388.9043307	1449770388.9043307	1449770388.9043307
1449770388.9043307	1449770388.9043307	1449770388.9043307	1449770388.9043307	1449770388.9043307	1449770388.9043307	1449770388.9043307	1449770388.9043307	1449770388.9043307	1449770388.9043307	1449770388.9043307	1449770388.9043307	1449770388.9043307	1449770388.9043307	1449770388.9043307	1449770388.9043307	1449770388.9043307	1449770388.9043307	1449770388.9043307	1449770388.9043307	1449770388.9043307	1449770388.9043307	1449770388.9043307	1449770388.9043307	1449770388.9043307	1449770388.9043307	1449770388.9043307	1449770388.9043307	1449770388.9043307	1449770388.9043307
1449770388.9043307	1449770388.9043307	1449770388.9043307	1449770388.9043307	1449770388.9043307	1449770388.9043307	1449770388.9043307	1449770388.9043307	1449770388.9043307	1449770388.9043307	1449770388.9043307	1449770388.9043307	1449770388.9043307	1449770388.9043307	1449770388.9043307	1449770388.9043307	1449770388.9043307	1449770388.9043307	1449770388.9043307	1449770388.9043307	1449770388.9043307	1449770388.9043307	1449770388.9043307	1449770388.9043307	1449770388.9043307	1449770388.9043307	1449770388.9043307	1449770388.9043307	1449770388.9043307	1449770388.9043307
1074609359.3152268	1074609359.3152268	1074609359.3152268	1074609359.3152268	1074609359.3152268	1074609359.3152268	1074609359.3152268	1074609359.3152268	1074609359.3152268	1074609359.3152268	1074609359.3152268	1074609359.3152268	1074609359.3152268	1074609359.3152268	1074609359.3152268	1074609359.3152268	1074609359.3152268	1074609359.3152268	1074609359.3152268	1074609359.3152268	1074609359.3152268	1074609359.3152268	1074609359.3152268	1074609359.3152268	1074609359.3152268	1074609359.3152268	1074609359.3152268	1074609359.3152268	1074609359.3152268	1074609359.3152268
385467913.2581503	385467913.2581503	385467913.2581503	385467913.2581503	385467913.2581503	385467913.2581503	385467913.2581503	385467913.2581503	385467913.2581503	385467913.2581503	385467913.2581503	385467913.2581503	385467913.2581503	385467913.2581503	385467913.2581503	385467913.2581503	385467913.2581503	385467913.2581503	385467913.2581503	385467913.2581503	385467913.2581503	385467913.2581503	385467913.2581503	385467913.2581503	385467913.2581503	385467913.2581503	385467913.2581503	385467913.2581503	385467913.2581503	385467913.2581503
385467913.2581503	385467913.2581503	385467913.2581503	385467913.2581503	385467913.2581503	385467913.2581503	385467913.2581503	385467913.2581503	385467913.2581503	385467913.2581503	385467913.2581503	385467913.2581503	385467913.2581503	385467913.2581503	385467913.2581503	385467913.2581503	385467913.2581503	385467913.2581503	385467913.2581503	385467913.2581503	385467913.2581503	385467913.2581503	385467913.2581503	385467913.2581503	385467913.2581503	385467913.2581503	385467913.2581503	385467913.2581503	385467913.2581503	385467913.2581503
385467913.2581503	385467913.2581503	385467913.2581503	385467913.2581503	385467913.2581503	385467913.2581503	385467913.2581503	385467913.2581503	385467913.2581503	385467913.2581503	385467913.2581503	385467913.2581503	385467913.2581503	385467913.2581503	385467913.2581503	385467913.2581503	385467913.2581503	385467913.2581503	385467913.2581503	385467913.2581503	385467913.2581503	385467913.2581503	385467913.2581503	385467913.2581503	385467913.2581503	385467913.2581503	385467913.2581503	385467913.2581503	385467913.2581503	385467913.2581503
385467913.2581503	385467913.2581503	385467913.2581503	385467913.2581503	385467913.2581503	385467913.2581503	385467913.2581503	385467913.2581503	385467913.2581503	385467913.2581503	385467913.2581503	385467913.2581503	385467913.2581503	385467913.2581503	385467913.2581503	385467913.2581503	385467913.2581503	385467913.2581503	385467913.2581503	385467913.2581503	385467913.2581503	385467913.2581503	385467913.2581503	385467913.2581503	385467913.2581503	385467913.2581503	385467913.2581503	385467913.2581503	385467913.2581503	385467913.2581503
385467913.2581503	385467913.2581503	385467913.2581503	385467913.2581503	385467913.2581503	385467913.2581503	385467913.2581503	385467913.2581503	385467913.2581503	385467913.2581503	385467913.2581503	385467913.2581503	385467913.2581503	385467913.2581503	385467913.2581503	385467913.2581503	385467913.2581503	385467913.2581503	385467913.2581503	385467913.2581503	385467913.2581503	385467913.2581503	385467913.2581503	385467913.2581503	385467913.2581503	385467913.2581503	385467913.2581503	385467913.2581503	385467913.2581503	385467913.2581503
385467913.2581503	385467913.2581503	385467913.2581503	385467913.2581503	385467913.2581503	385467913.2581503	385467913.2581503	385467913.2581503	385467913.2581503	385467913.2581503	385467913.2581503	385467913.2581503	385467913.2581503	385467913.2581503	385467913.2581503	385467913.2581503	385467913.2581503	385467913.2581503	385467913.2581503	385467913.2581503	385467913.2581503	385467913.2581503	385467913.2581503	385467913.2581503	385467913.2581503	385467913.2581503	385467913.2581503	385467913.2581503	385467913.2581503	385467913.2581503
208740029.03168574	208740029.03168574	208740029.03168574	208740029.03168574	208740029.03168574	208740029.03168574	208740029.03168574	208740029.03168574	208740029.03168574	208740029.03168574	208740029.03168574	208740029.03168574	208740029.03168574	208740029.03168574	208740029.03168574	208740029.03168574	208740029.03168574	208740029.03168574	208740029.03168574	208740029.03168574	208740029.03168574	208740029.03168574	208740029.03168574	208740029.03168574	208740029.03168574	208740029.03168574	208740029.03168574	208740029.03168574	208740029.03168574	208740029.03168574
208740029.03168574	208740029.03168574	208740029.03168574	208740029.03168574	208740029.03168574	208740029.03168574	208740029.03168574	208740029.03168574	208740029.03168574	208740029.03168574	208740029.03168574	208740029.03168574	208740029.03168574	208740029.03168574	208740029.03168574	208740029.03168574	208740029.03168574	208740029.03168574	208740029.03168574	208740029.03168574	208740029.03168574	208740029.03168574	208740029.03168574	208740029.03168574	208740029.03168574	208740029.03168574	208740029.03168574	208740029.03168574	208740029.03168574	208740029.03168574
208740029.03168574	208740029.03168574	208740029.03168574	208740029.03168574	208740029.03168574	208740029.03168574	208740029.03168574	208740029.03168574	208740029.03168574	208740029.03168574	208740029.03168574	208740029.03168574	208740029.03168574	208740029.03168574	208740029.03168574	208740029.03168574	208740029.03168574	208740029.03168574	208740029.03168574	208740029.03168574	208740029.03168574	208740029.03168574	208740029.03168574	208740029.03168574	208740029.03168574	208740029.03168574	208740029.03168574	208740029.03168574	208740029.03168574	208740029.03168574
208740029.03168574	208740029.03168574	208740029.03168574	208740029.03168574	208740029.03168574	208740029.03168574	208740029.03168574	208740029.03168574	208740029.03168574	208740029.03168574	208740029.03168574	208740029.03168574	208740029.03168574	208740029.03168574	208740029.03168574	208740029.03168574	208740029.03168574	208740029.03168574	208740029.03168574	208740029.03168574	208740029.03168574	208740029.03168574	208740029.03168574	208740029.03168574	208740029.03168574	208740029.03168574	208740029.03168574	208740029.03168574	208740029.03168574	208740029.03168574
153235544.0853069	153235544.0853069	153235544.0853069	153235544.0853069	153235544.0853069	153235544.0853069	153235544.0853069	153235544.0853069	153235544.0853069	153235544.0853069	153235544.0853069	153235544.0853069	153235544.0853069	153235544.0853069	153235544.0853069	153235544.0853069	153235544.0853069	153235544.0853069	153235544.0853069	153235544.0853069	153235544.0853069	153235544.0853069	153235544.0853069	153235544.0853069	153235544.0853069	153235544.0853069	153235544.0853069	153235544.0853069	153235544.0853069	153235544.0853069
153235544.0853069	153235544.0853069	153235544.0853069	153235544.0853069	153235544.0853069	153235544.0853069	153235544.0853069	153235544.0853069	153235544.0853069	153235544.0853069	153235544.0853069	153235544.0853069	153235544.0853069	153235544.0853069	153235544.0853069	153235544.0853069	153235544.0853069	153235544.0853069	153235544.0853069	153235544.0853069	153235544.0853069	153235544.0853069	153235544.0853069	153235544.0853069	153235544.0853069	153235544.0853069	153235544.0853069	153235544.0853069	153235544.0853069	153235544.0853069
75422216.0674723	75422216.0674723	75422216.0674723	75422216.0674723	75422216.0674723	75422216.0674723	75422216.0674723	75422216.0674723	75422216.0674723	75422216.0674723	75422216.0674723	75422216.0674723	75422216.0674723	75422216.0674723	75422216.0674723	75422216.0674723	75422216.0674723	75422216.0674723	75422216.0674723	75422216.0674723	75422216.0674723	75422216.0674723	75422216.0674723	75422216.0674723	75422216.0674723	75422216.0674723	75422216.0674723	75422216.0674723	75422216.0674723	75422216.0674723
75422216.0674723	75422216.0674723	75422216.0674723	75422216.0674723	75422216.0674723	75422216.0674723	75422216.0674723	75422216.0674723	75422216.0674723	75422216.0674723	75422216.0674723	75422216.0674723	75422216.0674723	75422216.0674723	75422216.0674723	75422216.0674723	75422216.0674723	75422216.0674723	75422216.0674723	75422216.0674723	75422216.0674723	75422216.0674723	75422216.0674723	75422216.0674723	75422216.0674723	75422216.0674723	75422216.0674723	75422216.0674723	75422216.0674723	75422216.0674723
75422216.0674723	75422216.0674723	75422216.0674723	75422216.0674723	75422216.0674723	75422216.0674723	75422216.0674723	75422216.0674723	75422216.0674723	75422216.0674723	75422216.0674723	75422216.0674723	75422216.0674723	75422216.0674723	75422216.0674723	75422216.0674723	75422216.0674723	75422216.0674723	75422216.0674723	75422216.0674723	75422216.0674723	75422216.0674723	75422216.0674723	75422216.0674723	75422216.0674723	75422216.0674723	75422216.0674723	75422216.0674723	75422216.0674723	75422216.0674723
75422216.0674723	75422216.0674723	75422216.0674723	75422216.0674723	75422216.0674723	75422216.0674723	75422216.0674723	75422216.0674723	75422216.0674723	75422216.0674723	75422216.0674723	75422216.0674723	75422216.0674723	75422216.0674723	75422216.0674723	75422216.0674723	75422216.0674723	75422216.0674723	75422216.0674723	75422216.0674723	75422216.0674723	75422216.0674723	75422216.0674723	75422216.0674723	75422216.0674723	75422216.0674723	75422216.0674723	75422216.0674723	75422216.0674723	75422216.0674723
75422216.0674723	75422216.0674723	75422216.0674723	75422216.0674723	75422216.0674723	75422216.0674723	75422216.0674723	75422216.0674723	75422216.0674723	75422216.0674723	75422216.0674723	75422216.0674723	75422216.0674723	75422216.0674723	75422216.0674723	75422216.0674723	75422216.0674723	75422216.0674723	75422216.0674723	75422216.0674723	75422216.0674723	75422216.0674723	75422216.0674723	75422216.0674723	75422216.0674723	75422216.0674723	75422216.0674723	75422216.0674723	75422216.0674723	75422216.0674723
75422216.0674723	75422216.0674723	75422216.0674723	75422216.0674723	75422216.0674723	75422216.0674723	75422216.0674723	75422216.0674723	75422216.0674723	75422216.0674723	75422216.0674723	75422216.0674723	75422216.0674723	75422216.0674723	75422216.0674723	75422216.0674723	75422216.0674723	75422216.0674723	75422216.0674723	75422216.0674723	75422216.0674723	75422216.0674723	75422216.0674723	75422216.0674723	75422216.0674723	75422216.0674723	75422216.0674723	75422216.0674723	75422216.0674723	75422216.0674723
75422216.0674723	75422216.0674723	75422216.0674723	75422216.0674723	75422216.0674723	75422216.0674723	75422216.0674723	75422216.0674723	75422216.0674723	75422216.0674723	75422216.0674723	75422216.0674723	75422216.0674723	75422216.0674723	75422216.0674723	75422216.0674723	75422216.0674723	75422216.0674723	75422216.0674723	75422216.0674723	75422216.0674723	75422216.0674723	75422216.0674723	75422216.0674723	75422216.0674723	75422216.0674723	75422216.0674723	75422216.0674723	75422216.0674723	75422216.0674723
75422216.0674723	75422216.0674723	75422216.0674723	75422216.0674723	75422216.0674723	75422216.0674723	75422216.0674723	75422216.0674723	75422216.0674723	75422216.0674723	75422216.0674723	75422216.0674723	75422216.0674723	75422216.0674723	75422216.0674723	75422216.0674723	75422216.0674723	75422216.0674723	75422216.0674723	75422216.0674723	75422216.0674723	75422216.0674723	75422216.0674723	75422216.0674723	75422216.0674723	75422216.0674723	75422216.0674723	75422216.0674723	75422216.0674723	75422216.0674723
75422216.0674723	75422216.0674723	75422216.0674723	75422216.0674723	75422216.0674723	75422216.0674723	75422216.0674723	75422216.0674723	75422216.0674723	75422216.0674723	75422216.0674723	75422216.0674723	75422216.0674723	75422216.0674723	75422216.0674723	75422216.0674723	75422216.0674723	75422216.0674723	75422216.0674723	75422216.0674723	75422216.0674723	75422216.0674723	75422216.0674723	75422216.0674723	75422216.0674723	75422216.0674723	75422216.0674723	75422216.0674723	75422216.0674723	75422216.0674723
75422216.0674723	75422216.0674723	75422216.0674723	75422216.0674723	75422216.0674723	75422216.0674723	75422216.0674723	75422216.0674723	75422216.0674723	75422216.0674723	75422216.0674723	75422216.0674723	75422216.0674723	75422216.0674723	75422216.0674723	75422216.0674723	75422216.0674723	75422216.0674723	75422216.0674723	75422216.0674723	75422216.0674723	75422216.0674723	75422216.0674723	75422216.0674723	75422216.0674723	75422216.0674723	75422216.0674723	75422216.0674723	75422216.0674723	75422216.0674723
75422216.0674723	75422216.0674723	75422216.0674723	75422216.0674723	75422216.0674723	75422216.0674723	75422216.0674723	75422216.0674723	75422216.0674723	75422216.0674723	75422216.0674723	75422216.0674723	75422216.0674723	75422216.0674723	75422216.0674723	75422216.0674723	75422216.0674723	75422216.0674723	75422216.0674723	75422216.0674723	75422216.0674723	75422216.0674723	75422216.0674723	75422216.0674723	75422216.0674723	75422216.0674723	75422216.0674723	75422216.0674723	75422216.0674723	75422216.0674723
75422216.0674723	75422216.0674723	75422216.0674723	75422216.0674723	75422216.0674723	75422216.0674723	75422216.0674723	75422216.0674723	75422216.0674723	75422216.0674723	75422216.0674723	75422216.0674723	75422216.0674723	75422216.0674723	75422216.0674723	75422216.0674723	75422216.0674723	75422216.0674723	75422216.0674723	75422216.0674723	75422216.0674723	75422216.0674723	75422216.0674723	75422216.0674723	75422216.0674723	75422216.0674723	75422216.0674723	75422216.0674723	75422216.0674723	75422216.0674723
75422216.0674723	75422216.0674723	75422216.0674723	75422216.0674723	75422216.0674723	75422216.0674723	75422216.0674723	75422216.0674723	75422216.0674723	75422216.0674723	75422216.0674723	75422216.0674723	75422216.0674723	75422216.0674723	75422216.0674723	75422216.0674723	75422216.0674723	75422216.0674723	75422216.0674723	75422216.0674723	75422216.0674723	75422216.0674723	75422216.0674723	75422216.0674723	75422216.0674723	75422216.0674723	75422216.0674723	75422216.0674723	75422216.0674723	75422216.0674723
75422216.0674723	75422216.0674723	75422216.0674723	75422216.0674723	75422216.0674723	75422216.0674723	75422216.0674723	75422216.0674723	75422216.0674723	75422216.0674723	75422216.0674723	75422216.0674723	75422216.0674723	75422216.0674723	75422216.0674723	75422216.0674723	75422216.0674723	75422216.0674723	75422216.0674723	75422216.0674723	75422216.0674723	75422216.0674723	75422216.0674723	75422216.0674723	75422216.0674723	75422216.0674723	75422216.0674723	75422216.0674723	75422216.0674723	75422216.0674723
75422216.0674723	75422216.0674723	75422216.0674723	75422216.0674723	75422216.0674723	75422216.0674723	75422216.0674723	75422216.0674723	75422216.0674723	75422216.0674723	75422216.0674723	75422216.0674723	75422216.0674723	75422216.0674723	75422216.0674723	75422216.0674723	75422216.0674723	75422216.0674723	75422216.0674723	75422216.0674723	75422216.0674723	75422216.0674723	75422216.0674723	75422216.0674723	75422216.0674723	75422216.0674723	75422216.0674723	75422216.0674723	75422216.0674723	75422216.0674723
75422216.0674723	75422216.0674723	75422216.0674723	75422216.0674723	75422216.0674723	75422216.0674723	75422216.0674723	75422216.0674723	75422216.0674723	75422216.0674723	75422216.0674723	75422216.0674723	75422216.0674723	75422216.0674723	75422216.0674723	75422216.0674723	75422216.0674723	75422216.0674723	75422216.0674723	75422216.0674723	75422216.0674723	75422216.0674723	75422216.0674723	75422216.0674723	75422216.0674723	75422216.0674723	75422216.0674723	75422216.0674723	75422216.0674723	75422216.0674723
75422216.0674723	75422216.0674723	75422216.0674723	75422216.0674723	75422216.0674723	75422216.0674723	75422216.0674723	75422216.0674723	75422216.0674723	75422216.0674723	75422216.0674723	75422216.0674723	75422216.0674723	75422216.0674723	75422216.0674723	75422216.0674723	75422216.0674723	75422216.0674723	75422216.0674723	75422216.0674723	75422216.0674723	75422216.0674723	75422216.0674723	75422216.0674723	75422216.0674723	75422216.0674723	75422216.0674723	75422216.0674723	75422216.0674723	75422216.0674723
75422216.0674723	75422216.0674723	75422216.0674723	75422216.0674723	75422216.0674723	75422216.0674723	75422216.0674723	75422216.0674723	75422216.0674723	75422216.0674723	75422216.0674723	75422216.0674723	75422216.0674723	75422216.0674723	75422216.0674723	75422216.0674723	75422216.0674723	75422216.0674723	75422216.0674723	75422216.0674723	75422216.0674723	75422216.0674723	75422216.0674723	75422216.0674723	75422216.0674723	75422216.0674723	75422216.0674723	75422216.0674723	75422216.0674723	75422216.0674723
75422216.0674723	75422216.0674723	75422216.0674723	75422216.0674723	75422216.0674723	75422216.0674723	75422216.0674723	75422216.0674723	75422216.0674723	75422216.0674723	75422216.0674723	75422216.0674723	75422216.0674723	75422216.0674723	75422216.0674723	75422216.0674723	75422216.0674723	75422216.0674723	75422216.0674723	75422216.0674723	75422216.0674723	75422216.0674723	75422216.0674723	75422216.0674723	75422216.0674723	75422216.0674723	75422216.0674723	75422216.0674723	75422216.0674723	75422216.0674723
75422216.0674723	75422216.0674723	75422216.0674723	75422216.0674723	75422216.0674723	75422216.0674723	75422216.0674723	75422216.0674723	75422216.0674723	75422216.0674723	75422216.0674723	75422216.0674723	75422216.0674723	75422216.0674723	75422216.0674723	75422216.0674723	75422216.0674723	75422216.0674723	75422216.0674723	75422216.0674723	75422216.0674723	75422216.0674723	75422216.0674723	75422216.0674723	75422216.0674723	75422216.0674723	75422216.0674723	75422216.0674723	75422216.0674723	75422216.0674723
75422216.0674723	75422216.0674723	75422216.0674723	75422216.0674723	75422216.0674723	75422216.0674723	75422216.0674723	75422216.0674723	75422216.0674723	75422216.0674723	75422216.0674723	75422216.0674723	75422216.0674723	75422216.0674723	75422216.0674723	75422216.0674723	75422216.0674723	75422216.0674723	75422216.0674723	75422216.0674723	75422216.0674723	75422216.0674723	75422216.0674723	75422216.0674723	75422216.0674723	75422216.0674723	75422216.0674723	75422216.0674723	75422216.0674723	75422216.0674723
75422216.0674723	75422216.0674723	75422216.0674723	75422216.0674723	75422216.0674723	75422216.0674723	75422216.0674723	75422216.0674723	75422216.0674723	75422216.0674723	75422216.0674723	75422216.0674723	75422216.0674723	75422216.0674723	75422216.0674723	75422216.0674723	75422216.0674723	75422216.0674723	75422216.0674723	75422216.0674723	75422216.0674723	75422216.0674723	75422216.0674723	75422216.0674723	75422216.0674723	75422216.0674723	75422216.0674723	75422216.0674723	75422216.0674723	75422216.0674723
75422216.0674723	75422216.0674723	75422216.0674723	75422216.0674723	75422216.0674723	75422216.0674723	75422216.0674723	75422216.0674723	75422216.0674723	75422216.0674723	75422216.0674723	75422216.0674723	75422216.0674723	75422216.0674723	75422216.0674723	75422216.0674723	75422216.0674723	75422216.0674723	75422216.0674723	75422216.0674723	75422216.0674723	75422216.0674723	75422216.0674723	75422216.0674723	75422216.0674723	75422216.0674723	75422216.0674723	75422216.0674723	75422216.0674723	75422216.0674723
75422216.0674723	75422216.0674723	75422216.0674723	75422216.0674723	75422216.0674723	75422216.0674723	75422216.0674723	75422216.0674723	75422216.0674723	75422216.0674723	75422216.0674723	75422216.0674723	75422216.0674723	75422216.0674723	75422216.0674723	75422216.0674723	75422216.0674723	75422216.0674723	75422216.0674723	75422216.0674723	75422216.0674723	75422216.0674723	75422216.0674723	75422216.0674723	75422216.0674723	75422216.0674723	75422216.0674723	75422216.0674723	75422216.0674723	75422216.0674723
75422216.0674723	75422216.0674723	75422216.0674723	75422216.0674723	75422216.0674723	75422216.0674723	75422216.0674723	75422216.0674723	75422216.0674723	75422216.0674723	75422216.0674723	75422216.0674723	75422216.0674723	75422216.0674723	75422216.0674723	75422216.0674723	75422216.0674723	75422216.0674723	75422216.0674723	75422216.0674723	75422216.0674723	75422216.0674723	75422216.0674723	75422216.0674723	75422216.0674723	75422216.0674723	75422216.0674723	75422216.0674723	75422216.0674723	75422216.0674723
75422216.0674723	75422216.0674723	75422216.0674723	75422216.0674723	75422216.0674723	75422216.0674723	75422216.0674723	75422216.0674723	75422216.0674723	75422216.0674723	75422216.0674723	75422216.0674723	75422216.0674723	75422216.0674723	75422216.0674723	75422216.0674723	75422216.0674723	75422216.0674723	75422216.0674723	75422216.0674723	75422216.0674723	75422216.0674723	75422216.0674723	75422216.0674723	75422216.0674723	75422216.0674723	75422216.0674723	75422216.0674723	75422216.0674723	75422216.0674723
60069583.16020256	60069583.16020256	60069583.16020256	60069583.16020256	60069583.16020256	60069583.16020256	60069583.16020256	60069583.16020256	60069583.16020256	60069583.16020256	60069583.16020256	60069583.16020256	60069583.16020256	60069583.16020256	60069583.16020256	60069583.16020256	60069583.16020256	60069583.16020256	60069583.16020256	60069583.16020256	60069583.16020256	60069583.16020256	60069583.16020256	60069583.16020256	60069583.16020256	60069583.16020256	60069583.16020256	60069583.16020256	60069583.16020256	60069583.16020256
60069583.16020256	60069583.16020256	60069583.16020256	60069583.16020256	60069583.16020256	60069583.16020256	60069583.16020256	60069583.16020256	60069583.16020256	60069583.16020256	60069583.16020256	60069583.16020256	60069583.16020256	60069583.16020256	60069583.16020256	60069583.16020256	60069583.16020256	60069583.16020256	60069583.16020256	60069583.16020256	60069583.16020256	60069583.16020256	60069583.16020256	60069583.16020256	60069583.16020256	60069583.16020256	60069583.16020256	60069583.16020256	60069583.16020256	60069583.16020256
53904088.39407654	53904088.39407654	53904088.39407654	53904088.39407654	53904088.39407654	53904088.39407654	53904088.39407654	53904088.39407654	53904088.39407654	53904088.39407654	53904088.39407654	53904088.39407654	53904088.39407654	53904088.39407654	53904088.39407654	53904088.39407654	53904088.39407654	53904088.39407654	53904088.39407654	53904088.39407654	53904088.39407654	53904088.39407654	53904088.39407654	53904088.39407654	53904088.39407654	53904088.39407654	53904088.39407654	53904088.39407654	53904088.39407654	53904088.39407654
15862172.92572984	15862172.92572984	15862172.92572984	15862172.92572984	15862172.92572984	15862172.92572984	15862172.92572984	15862172.92572984	15862172.92572984	15862172.92572984	15862172.92572984	15862172.92572984	15862172.92572984	15862172.92572984	15862172.92572984	15862172.92572984	15862172.92572984	15862172.92572984	15862172.92572984	15862172.92572984	15862172.92572984	15862172.92572984	15862172.92572984	15862172.92572984	15862172.92572984	15862172.92572984	15862172.92572984	15862172.92572984	15862172.92572984	15862172.92572984
15862172.92572984	15862172.92572984	15862172.92572984	15862172.92572984	15862172.92572984	15862172.92572984	15862172.92572984	15862172.92572984	15862172.92572984	15862172.92572984	15862172.92572984	15862172.92572984	15862172.92572984	15862172.92572984	15862172.92572984	15862172.92572984	15862172.92572984	15862172.92572984	15862172.92572984	15862172.92572984	15862172.92572984	15862172.92572984	15862172.92572984	15862172.92572984	15862172.92572984	15862172.92572984	15862172.92572984	15862172.92572984	15862172.92572984	15862172.92572984
15862172.92572984	15862172.92572984	15862172.92572984	15862172.92572984	15862172.92572984	15862172.92572984	15862172.92572984	15862172.92572984	15862172.92572984	15862172.92572984	15862172.92572984	15862172.92572984	15862172.92572984	15862172.92572984	15862172.92572984	15862172.92572984	15862172.92572984	15862172.92572984	15862172.92572984	15862172.92572984	15862172.92572984	15862172.92572984	15862172.92572984	15862172.92572984	15862172.92572984	15862172.92572984	15862172.92572984	15862172.92572984	15862172.92572984	15862172.92572984
15862172.92572984	15862172.92572984	15862172.92572984	15862172.92572984	15862172.92572984	15862172.92572984	15862172.92572984	15862172.92572984	15862172.92572984	15862172.92572984	15862172.92572984	15862172.92572984	15862172.92572984	15862172.92572984	15862172.92572984	15862172.92572984	15862172.92572984	15862172.92572984	15862172.92572984	15862172.92572984	15862172.92572984	15862172.92572984	15862172.92572984	15862172.92572984	15862172.92572984	15862172.92572984	15862172.92572984	15862172.92572984	15862172.92572984	15862172.92572984
15862172.92572984	15862172.92572984	15862172.92572984	15862172.92572984	15862172.92572984	15862172.92572984	15862172.92572984	15862172.92572984	15862172.92572984	15862172.92572984	15862172.92572984	15862172.92572984	15862172.92572984	15862172.92572984	15862172.92572984	15862172.92572984	15862172.92572984	15862172.92572984	15862172.92572984	15862172.92572984	15862172.92572984	15862172.92572984	15862172.92572984	15862172.92572984	15862172.92572984	15862172.92572984	15862172.92572984	15862172.92572984	15862172.92572984	15862172.92572984
15862172.92572984	15862172.92572984	15862172.92572984	15862172.92572984	15862172.92572984	15862172.92572984	15862172.92572984	15862172.92572984	15862172.92572984	15862172.92572984	15862172.92572984	15862172.92572984	15862172.92572984	15862172.92572984	15862172.92572984	15862172.92572984	15862172.92572984	15862172.92572984	15862172.92572984	15862172.92572984	15862172.92572984	15862172.92572984	15862172.92572984	15862172.92572984	15862172.92572984	15862172.92572984	15862172.92572984	15862172.92572984	15862172.92572984	15862172.92572984
15862172.92572984	15862172.92572984	15862172.92572984	15862172.92572984	15862172.92572984	15862172.92572984	15862172.92572984	15862172.92572984	15862172.92572984	15862172.92572984	15862172.92572984	15862172.92572984	15862172.92572984	15862172.92572984	15862172.92572984	15862172.92572984	15862172.92572984	15862172.92572984	15862172.92572984	15862172.92572984	15862172.92572984	15862172.92572984	15862172.92572984	15862172.92572984	15862172.92572984	15862172.92572984	15862172.92572984	15862172.92572984	15862172.92572984	15862172.92572984
15862172.92572984	15862172.92572984	15862172.92572984	15862172.92572984	15862172.92572984	15862172.92572984	15862172.92572984	15862172.92572984	15862172.92572984	15862172.92572984	15862172.92572984	15862172.92572984	15862172.92572984	15862172.92572984	15862172.92572984	15862172.92572984	15862172.92572984	15862172.92572984	15862172.92572984	15862172.92572984	15862172.92572984	15862172.92572984	15862172.92572984	15862172.92572984	15862172.92572984	15862172.92572984	15862172.92572984	15862172.92572984	15862172.92572984	15862172.92572984
15862172.92572984	15862172.92572984	15862172.92572984	15862172.92572984	15862172.92572984	15862172.92572984	15862172.92572984	15862172.92572984	15862172.92572984	15862172.92572984	15862172.92572984	15862172.92572984	15862172.92572984	15862172.92572984	15862172.92572984	15862172.92572984	15862172.92572984	15862172.92572984	15862172.92572984	15862172.92572984	15862172.92572984	15862172.92572984	15862172.92572984	15862172.92572984	15862172.92572984	15862172.92572984	15862172.92572984	15862172.92572984	15862172.92572984	15862172.92572984
15862172.92572984	15862172.92572984	15862172.92572984	15862172.92572984	15862172.92572984	15862172.92572984	15862172.92572984	15862172.92572984	15862172.92572984	15862172.92572984	15862172.92572984	15862172.92572984	15862172.92572984	15862172.92572984	15862172.92572984	15862172.92572984	15862172.92572984	15862172.92572984	15862172.92572984	15862172.92572984	15862172.92572984	15862172.92572984	15862172.92572984	15862172.92572984	15862172.92572984	15862172.92572984	15862172.92572984	15862172.92572984	15862172.92572984	15862172.92572984
15862172.92572984	15862172.92572984	15862172.92572984	15862172.92572984	15862172.92572984	15862172.92572984	15862172.92572984	15862172.92572984	15862172.92572984	15862172.92572984	15862172.92572984	15862172.92572984	15862172.92572984	15862172.92572984	15862172.92572984	15862172.92572984	15862172.92572984	15862172.92572984	15862172.92572984	15862172.92572984	15862172.92572984	15862172.92572984	15862172.92572984	15862172.92572984	15862172.92572984	15862172.92572984	15862172.92572984	15862172.92572984	15862172.92572984	15862172.92572984
15862172.92572984	15862172.92572984	15862172.92572984	15862172.92572984	15862172.92572984	15862172.92572984	15862172.92572984	15862172.92572984	15862172.92572984	15862172.92572984	15862172.92572984	15862172.92572984	15862172.92572984	15862172.92572984	15862172.92572984	15862172.92572984	15862172.92572984	15862172.92572984	15862172.92572984	15862172.92572984	15862172.92572984	15862172.92572984	15862172.92572984	15862172.92572984	15862172.92572984	15862172.92572984	15862172.92572984	15862172.92572984	15862172.92572984	15862172.92572984
15862172.92572984	15862172.92572984	15862172.92572984	15862172.92572984	15862172.92572984	15862172.92572984	15862172.92572984	15862172.92572984	15862172.92572984	15862172.92572984	15862172.92572984	15862172.92572984	15862172.92572984	15862172.92572984	15862172.92572984	15862172.92572984	15862172.92572984	15862172.92572984	15862172.92572984	15862172.92572984	15862172.92572984	15862172.92572984	15862172.92572984	15862172.92572984	15862172.92572984	15862172.92572984	15862172.92572984	15862172.92572984	15862172.92572984	15862172.92572984
15862172.92572984	15862172.92572984	15862172.92572984	15862172.92572984	15862172.92572984	15862172.92572984	15862172.92572984	15862172.92572984	15862172.92572984	15862172.92572984	15862172.92572984	15862172.92572984	15862172.92572984	15862172.92572984	15862172.92572984	15862172.92572984	15862172.92572984	15862172.92572984	15862172.92572984	15862172.92572984	15862172.92572984	15862172.92572984	15862172.92572984	15862172.92572984	15862172.92572984	15862172.92572984	15862172.92572984	15862172.92572984	15862172.92572984	15862172.92572984
15862172.92572984	15862172.92572984	15862172.92572984	15862172.92572984	15862172.92572984	15862172.92572984	15862172.92572984	15862172.92572984	15862172.92572984	15862172.92572984	15862172.92572984	15862172.92572984	15862172.92572984	15862172.92572984	15862172.92572984	15862172.92572984	15862172.92572984	15862172.92572984	15862172.92572984	15862172.92572984	15862172.92572984	15862172.92572984	15862172.92572984	15862172.92572984	15862172.92572984	15862172.92572984	15862172.92572984	15862172.92572984	15862172.92572984	15862172.92572984
15862172.92572984	15862172.92572984	15862172.92572984	15862172.92572984	15862172.92572984	15862172.92572984	15862172.92572984	15862172.92572984	15862172.92572984	15862172.92572984	15862172.92572984	15862172.92572984	15862172.92572984	15862172.92572984	15862172.92572984	15862172.92572984	15862172.92572984	15862172.92572984	15862172.92572984	15862172.92572984	15862172.92572984	15862172.92572984	15862172.92572984	15862172.92572984	15862172.92572984	15862172.92572984	15862172.92572984	15862172.92572984	15862172.92572984	15862172.92572984
15862172.92572984	15862172.92572984	15862172.92572984	15862172.92572984	15862172.92572984	15862172.92572984	15862172.92572984	15862172.92572984	15862172.92572984	15862172.92572984	15862172.92572984	15862172.92572984	15862172.92572984	15862172.92572984	15862172.92572984	15862172.92572984	15862172.92572984	15862172.92572984	15862172.92572984	15862172.92572984	15862172.92572984	15862172.92572984	15862172.92572984	15862172.92572984	15862172.92572984	15862172.92572984	15862172.92572984	15862172.92572984	15862172.92572984	15862172.92572984
15862172.92572984	15862172.92572984	15862172.92572984	15862172.92572984	15862172.92572984	15862172.92572984	15862172.92572984	15862172.92572984	15862172.92572984	15862172.92572984	15862172.92572984	15862172.92572984	15862172.92572984	15862172.92572984	15862172.92572984	15862172.92572984	15862172.92572984	15862172.92572984	15862172.92572984	15862172.92572984	15862172.92572984	15862172.92572984	15862172.92572984	15862172.92572984	15862172.92572984	15862172.92572984	15862172.92572984	15862172.92572984	15862172.92572984	15862172.92572984
15862172.92572984	15862172.92572984	15862172.92572984	15862172.92572984	15862172.92572984	15862172.92572984	15862172.92572984	15862172.92572984	15862172.92572984	15862172.92572984	15862172.92572984	15862172.92572984	15862172.92572984	15862172.92572984	15862172.92572984	15862172.92572984	15862172.92572984	15862172.92572984	15862172.92572984	15862172.92572984	15862172.92572984	15862172.92572984	15862172.92572984	15862172.92572984	15862172.92572984	15862172.92572984	15862172.92572984	15862172.92572984	15862172.92572984	15862172.92572984
15862172.92572984	15862172.92572984	15862172.92572984	15862172.92572984	15862172.92572984	15862172.92572984	15862172.92572984	15862172.92572984	15862172.92572984	15862172.92572984	15862172.92572984	15862172.92572984	15862172.92572984	15862172.92572984	15862172.92572984	15862172.92572984	15862172.92572984	15862172.92572984	15862172.92572984	15862172.92572984	15862172.92572984	15862172.92572984	15862172.92572984	15862172.92572984	15862172.92572984	15862172.92572984	15862172.92572984	15862172.92572984	15862172.92572984	15862172.92572984
13208402.964800537	13208402.964800537	13208402.964800537	13208402.964800537	13208402.964800537	13208402.964800537	13208402.964800537	13208402.964800537	13208402.964800537	13208402.964800537	13208402.964800537	13208402.964800537	13208402.964800537	13208402.964800537	13208402.964800537	13208402.964800537	13208402.964800537	13208402.964800537	13208402.964800537	13208402.964800537	13208402.964800537	13208402.964800537	13208402.964800537	13208402.964800537	13208402.964800537	13208402.964800537	13208402.964800537	13208402.964800537	13208402.964800537	13208402.964800537
13208402.964800537	13208402.964800537	13208402.964800537	13208402.964800537	13208402.964800537	13208402.964800537	13208402.964800537	13208402.964800537	13208402.964800537	13208402.964800537	13208402.964800537	13208402.964800537	13208402.964800537	13208402.964800537	13208402.964800537	13208402.964800537	13208402.964800537	13208402.964800537	13208402.964800537	13208402.964800537	13208402.964800537	13208402.964800537	13208402.964800537	13208402.964800537	13208402.964800537	13208402.964800537	13208402.964800537	13208402.964800537	13208402.964800537	13208402.964800537
13208402.964800537	13208402.964800537	13208402.964800537	13208402.964800537	13208402.964800537	13208402.964800537	13208402.964800537	13208402.964800537	13208402.964800537	13208402.964800537	13208402.964800537	13208402.964800537	13208402.964800537	13208402.964800537	13208402.964800537	13208402.964800537	13208402.964800537	13208402.964800537	13208402.964800537	13208402.964800537	13208402.964800537	13208402.964800537	13208402.964800537	13208402.964800537	13208402.964800537	13208402.964800537	13208402.964800537	13208402.964800537	13208402.964800537	13208402.964800537
6631496.787917612	6631496.787917612	6631496.787917612	6631496.787917612	6631496.787917612	6631496.787917612	6631496.787917612	6631496.787917612	6631496.787917612	6631496.787917612	6631496.787917612	6631496.787917612	6631496.787917612	6631496.787917612	6631496.787917612	6631496.787917612	6631496.787917612	6631496.787917612	6631496.787917612	6631496.787917612	6631496.787917612	6631496.787917612	6631496.787917612	6631496.787917612	6631496.787917612	6631496.787917612	6631496.787917612	6631496.787917612	6631496.787917612	6631496.787917612
6631496.787917612	6631496.787917612	6631496.787917612	6631496.787917612	6631496.787917612	6631496.787917612	6631496.787917612	6631496.787917612	6631496.787917612	6631496.787917612	6631496.787917612	6631496.787917612	6631496.787917612	6631496.787917612	6631496.787917612	6631496.787917612	6631496.787917612	6631496.787917612	6631496.787917612	6631496.787917612	6631496.787917612	6631496.787917612	6631496.787917612	6631496.787917612	6631496.787917612	6631496.787917612	6631496.787917612	6631496.787917612	6631496.787917612	6631496.787917612
6631496.787917612	6631496.787917612	6631496.787917612	6631496.787917612	6631496.787917612	6631496.787917612	6631496.787917612	6631496.787917612	6631496.787917612	6631496.787917612	6631496.787917612	6631496.787917612	6631496.787917612	6631496.787917612	6631496.787917612	6631496.787917612	6631496.787917612	6631496.787917612	6631496.787917612	6631496.787917612	6631496.787917612	6631496.787917612	6631496.787917612	6631496.787917612	6631496.787917612	6631496.787917612	6631496.787917612	6631496.787917612	6631496.787917612	6631496.787917612
6631496.787917612	6631496.787917612	6631496.787917612	6631496.787917612	6631496.787917612	6631496.787917612	6631496.787917612	6631496.787917612	6631496.787917612	6631496.787917612	6631496.787917612	6631496.787917612	6631496.787917612	6631496.787917612	6631496.787917612	6631496.787917612	6631496.787917612	6631496.787917612	6631496.787917612	6631496.787917612	6631496.787917612	6631496.787917612	6631496.787917612	6631496.787917612	6631496.787917612	6631496.787917612	6631496.787917612	6631496.787917612	6631496.787917612	6631496.787917612
6631496.787917612	6631496.787917612	6631496.787917612	6631496.787917612	6631496.787917612	6631496.787917612	6631496.787917612	6631496.787917612	6631496.787917612	6631496.787917612	6631496.787917612	6631496.787917612	6631496.787917612	6631496.787917612	6631496.787917612	6631496.787917612	6631496.787917612	6631496.787917612	6631496.787917612	6631496.787917612	6631496.787917612	6631496.787917612	6631496.787917612	6631496.787917612	6631496.787917612	6631496.787917612	6631496.787917612	6631496.787917612	6631496.787917612	6631496.787917612
6631496.787917612	6631496.787917612	6631496.787917612	6631496.787917612	6631496.787917612	6631496.787917612	6631496.787917612	6631496.787917612	6631496.787917612	6631496.787917612	6631496.787917612	6631496.787917612	6631496.787917612	6631496.787917612	6631496.787917612	6631496.787917612	6631496.787917612	6631496.787917612	6631496.787917612	6631496.787917612	6631496.787917612	6631496.787917612	6631496.787917612	6631496.787917612	6631496.787917612	6631496.787917612	6631496.787917612	6631496.787917612	6631496.787917612	6631496.787917612
1586746.1089346968	1586746.1089346968	1586746.1089346968	1586746.1089346968	1586746.1089346968	1586746.1089346968	1586746.1089346968	1586746.1089346968	1586746.1089346968	1586746.1089346968	1586746.1089346968	1586746.1089346968	1586746.1089346968	1586746.1089346968	1586746.1089346968	1586746.1089346968	1586746.1089346968	1586746.1089346968	1586746.1089346968	1586746.1089346968	1586746.1089346968	1586746.1089346968	1586746.1089346968	1586746.1089346968	1586746.1089346968	1586746.1089346968	1586746.1089346968	1586746.1089346968	1586746.1089346968	1586746.1089346968
1586746.1089346968	1586746.1089346968	1586746.1089346968	1586746.1089346968	1586746.1089346968	1586746.1089346968	1586746.1089346968	1586746.1089346968	1586746.1089346968	1586746.1089346968	1586746.1089346968	1586746.1089346968	1586746.1089346968	1586746.1089346968	1586746.1089346968	1586746.1089346968	1586746.1089346968	1586746.1089346968	1586746.1089346968	1586746.1089346968	1586746.1089346968	1586746.1089346968	1586746.1089346968	1586746.1089346968	1586746.1089346968	1586746.1089346968	1586746.1089346968	1586746.1089346968	1586746.1089346968	1586746.1089346968
1586746.1089346968	1586746.1089346968	1586746.1089346968	1586746.1089346968	1586746.1089346968	1586746.1089346968	1586746.1089346968	1586746.1089346968	1586746.1089346968	1586746.1089346968	1586746.1089346968	1586746.1089346968	1586746.1089346968	1586746.1089346968	1586746.1089346968	1586746.1089346968	1586746.1089346968	1586746.1089346968	1586746.1089346968	1586746.1089346968	1586746.1089346968	1586746.1089346968	1586746.1089346968	1586746.1089346968	1586746.1089346968	1586746.1089346968	1586746.1089346968	1586746.1089346968	1586746.1089346968	1586746.1089346968
1586746.1089346968	1586746.1089346968	1586746.1089346968	1586746.1089346968	1586746.1089346968	1586746.1089346968	1586746.1089346968	1586746.1089346968	1586746.1089346968	1586746.1089346968	1586746.1089346968	1586746.1089346968	1586746.1089346968	1586746.1089346968	1586746.1089346968	1586746.1089346968	1586746.1089346968	1586746.1089346968	1586746.1089346968	1586746.1089346968	1586746.1089346968	1586746.1089346968	1586746.1089346968	1586746.1089346968	1586746.1089346968	1586746.1089346968	1586746.1089346968	1586746.1089346968	1586746.1089346968	1586746.1089346968
1586746.1089346968	1586746.1089346968	1586746.1089346968	1586746.1089346968	1586746.1089346968	1586746.1089346968	1586746.1089346968	1586746.1089346968	1586746.1089346968	1586746.1089346968	1586746.1089346968	1586746.1089346968	1586746.1089346968	1586746.1089346968	1586746.1089346968	1586746.1089346968	1586746.1089346968	1586746.1089346968	1586746.1089346968	1586746.1089346968	1586746.1089346968	1586746.1089346968	1586746.1089346968	1586746.1089346968	1586746.1089346968	1586746.1089346968	1586746.1089346968	1586746.1089346968	1586746.1089346968	1586746.1089346968
1586746.1089346968	1586746.1089346968	1586746.1089346968	1586746.1089346968	1586746.1089346968	1586746.1089346968	1586746.1089346968	1586746.1089346968	1586746.1089346968	1586746.1089346968	1586746.1089346968	1586746.1089346968	1586746.1089346968	1586746.1089346968	1586746.1089346968	1586746.1089346968	1586746.1089346968	1586746.1089346968	1586746.1089346968	1586746.1089346968	1586746.1089346968	1586746.1089346968	1586746.1089346968	1586746.1089346968	1586746.1089346968	1586746.1089346968	1586746.1089346968	1586746.1089346968	1586746.1089346968	1586746.1089346968
1586746.1089346968	1586746.1089346968	1586746.1089346968	1586746.1089346968	1586746.1089346968	1586746.1089346968	1586746.1089346968	1586746.1089346968	1586746.1089346968	1586746.1089346968	1586746.1089346968	1586746.1089346968	1586746.1089346968	1586746.1089346968	1586746.1089346968	1586746.1089346968	1586746.1089346968	1586746.1089346968	1586746.1089346968	1586746.1089346968	1586746.1089346968	1586746.1089346968	1586746.1089346968	1586746.1089346968	1586746.1089346968	1586746.1089346968	1586746.1089346968	1586746.1089346968	1586746.1089346968	1586746.1089346968
1586746.1089346968	1586746.1089346968	1586746.1089346968	1586746.1089346968	1586746.1089346968	1586746.1089346968	1586746.1089346968	1586746.1089346968	1586746.1089346968	1586746.1089346968	1586746.1089346968	1586746.1089346968	1586746.1089346968	1586746.1089346968	1586746.1089346968	1586746.1089346968	1586746.1089346968	1586746.1089346968	1586746.1089346968	1586746.1089346968	1586746.1089346968	1586746.1089346968	1586746.1089346968	1586746.1089346968	1586746.1089346968	1586746.1089346968	1586746.1089346968	1586746.1089346968	1586746.1089346968	1586746.1089346968
1586746.1089346968	1586746.1089346968	1586746.1089346968	1586746.1089346968	1586746.1089346968	1586746.1089346968	1586746.1089346968	1586746.1089346968	1586746.1089346968	1586746.1089346968	1586746.1089346968	1586746.1089346968	1586746.1089346968	1586746.1089346968	1586746.1089346968	1586746.1089346968	1586746.1089346968	1586746.1089346968	1586746.1089346968	1586746.1089346968	1586746.1089346968	1586746.1089346968	1586746.1089346968	1586746.1089346968	1586746.1089346968	1586746.1089346968	1586746.1089346968	1586746.1089346968	1586746.1089346968	1586746.1089346968
1586746.1089346968	1586746.1089346968	1586746.1089346968	1586746.1089346968	1586746.1089346968	1586746.1089346968	1586746.1089346968	1586746.1089346968	1586746.1089346968	1586746.1089346968	1586746.1089346968	1586746.1089346968	1586746.1089346968	1586746.1089346968	1586746.1089346968	1586746.1089346968	1586746.1089346968	1586746.1089346968	1586746.1089346968	1586746.1089346968	1586746.1089346968	1586746.1089346968	1586746.1089346968	1586746.1089346968	1586746.1089346968	1586746.1089346968	1586746.1089346968	1586746.1089346968	1586746.1089346968	1586746.1089346968
1586746.1089346968	1586746.1089346968	1586746.1089346968	1586746.1089346968	1586746.1089346968	1586746.1089346968	1586746.1089346968	1586746.1089346968	1586746.1089346968	1586746.1089346968	1586746.1089346968	1586746.1089346968	1586746.1089346968	1586746.1089346968	1586746.1089346968	1586746.1089346968	1586746.1089346968	1586746.1089346968	1586746.1089346968	1586746.1089346968	1586746.1089346968	1586746.1089346968	1586746.1089346968	1586746.1089346968	1586746.1089346968	1586746.1089346968	1586746.1089346968	1586746.1089346968	1586746.1089346968	1586746.1089346968
1586746.1089346968	1586746.1089346968	1586746.1089346968	1586746.1089346968	1586746.1089346968	1586746.1089346968	1586746.1089346968	1586746.1089346968	1586746.1089346968	1586746.1089346968	1586746.1089346968	1586746.1089346968	1586746.1089346968	1586746.1089346968	1586746.1089346968	1586746.1089346968	1586746.1089346968	1586746.1089346968	1586746.1089346968	1586746.1089346968	1586746.1089346968	1586746.1089346968	1586746.1089346968	1586746.1089346968	1586746.1089346968	1586746.1089346968	1586746.1089346968	1586746.1089346968	1586746.1089346968	1586746.1089346968
1586746.1089346968	1586746.1089346968	1586746.1089346968	1586746.1089346968	1586746.1089346968	1586746.1089346968	1586746.1089346968	1586746.1089346968	1586746.1089346968	1586746.1089346968	1586746.1089346968	1586746.1089346968	1586746.1089346968	1586746.1089346968	1586746.1089346968	1586746.1089346968	1586746.1089346968	1586746.1089346968	1586746.1089346968	1586746.1089346968	1586746.1089346968	1586746.1089346968	1586746.1089346968	1586746.1089346968	1586746.1089346968	1586746.1089346968	1586746.1089346968	1586746.1089346968	1586746.1089346968	1586746.1089346968
1586746.1089346968	1586746.1089346968	1586746.1089346968	1586746.1089346968	1586746.1089346968	1586746.1089346968	1586746.1089346968	1586746.1089346968	1586746.1089346968	1586746.1089346968	1586746.1089346968	1586746.1089346968	1586746.1089346968	1586746.1089346968	1586746.1089346968	1586746.1089346968	1586746.1089346968	1586746.1089346968	1586746.1089346968	1586746.1089346968	1586746.1089346968	1586746.1089346968	1586746.1089346968	1586746.1089346968	1586746.1089346968	1586746.1089346968	1586746.1089346968	1586746.1089346968	1586746.1089346968	1586746.1089346968
1586746.1089346968	1586746.1089346968	1586746.1089346968	1586746.1089346968	1586746.1089346968	1586746.1089346968	1586746.1089346968	1586746.1089346968	1586746.1089346968	1586746.1089346968	1586746.1089346968	1586746.1089346968	1586746.1089346968	1586746.1089346968	1586746.1089346968	1586746.1089346968	1586746.1089346968	1586746.1089346968	1586746.1089346968	1586746.1089346968	1586746.1089346968	1586746.1089346968	1586746.1089346968	1586746.1089346968	1586746.1089346968	1586746.1089346968	1586746.1089346968	1586746.1089346968	1586746.1089346968	1586746.1089346968
1586746.1089346968	1586746.1089346968	1586746.1089346968	1586746.1089346968	1586746.1089346968	1586746.1089346968	1586746.1089346968	1586746.1089346968	1586746.1089346968	1586746.1089346968	1586746.1089346968	1586746.1089346968	1586746.1089346968	1586746.1089346968	1586746.1089346968	1586746.1089346968	1586746.1089346968	1586746.1089346968	1586746.1089346968	1586746.1089346968	1586746.1089346968	1586746.1089346968	1586746.1089346968	1586746.1089346968	1586746.1089346968	1586746.1089346968	1586746.1089346968	1586746.1089346968	1586746.1089346968	1586746.1089346968
1586746.1089346968	1586746.1089346968	1586746.1089346968	1586746.1089346968	1586746.1089346968	1586746.1089346968	1586746.1089346968	1586746.1089346968	1586746.1089346968	1586746.1089346968	1586746.1089346968	1586746.1089346968	1586746.1089346968	1586746.1089346968	1586746.1089346968	1586746.1089346968	1586746.1089346968	1586746.1089346968	1586746.1089346968	1586746.1089346968	1586746.1089346968	1586746.1089346968	1586746.1089346968	1586746.1089346968	1586746.1089346968	1586746.1089346968	1586746.1089346968	1586746.1089346968	1586746.1089346968	1586746.1089346968
1586746.1089346968	1586746.1089346968	1586746.1089346968	1586746.1089346968	1586746.1089346968	1586746.1089346968	1586746.1089346968	1586746.1089346968	1586746.1089346968	1586746.1089346968	1586746.1089346968	1586746.1089346968	1586746.1089346968	1586746.1089346968	1586746.1089346968	1586746.1089346968	1586746.1089346968	1586746.1089346968	1586746.1089346968	1586746.1089346968	1586746.1089346968	1586746.1089346968	1586746.1089346968	1586746.1089346968	1586746.1089346968	1586746.1089346968	1586746.1089346968	1586746.1089346968	1586746.1089346968	1586746.1089346968
1516403.7687948016	1516403.7687948016	1516403.7687948016	1516403.7687948016	1516403.7687948016	1516403.7687948016	1516403.7687948016	1516403.7687948016	1516403.7687948016	1516403.7687948016	1516403.7687948016	1516403.7687948016	1516403.7687948016	1516403.7687948016	1516403.7687948016	1516403.7687948016	1516403.7687948016	1516403.7687948016	1516403.7687948016	1516403.7687948016	1516403.7687948016	1516403.7687948016	1516403.7687948016	1516403.7687948016	1516403.7687948016	1516403.7687948016	1516403.7687948016	1516403.7687948016	1516403.7687948016	1516403.7687948016
1211699.2653131823	1211699.2653131823	1211699.2653131823	1211699.2653131823	1211699.2653131823	1211699.2653131823	1211699.2653131823	1211699.2653131823	1211699.2653131823	1211699.2653131823	1211699.2653131823	1211699.2653131823	1211699.2653131823	1211699.2653131823	1211699.2653131823	1211699.2653131823	1211699.2653131823	1211699.2653131823	1211699.2653131823	1211699.2653131823	1211699.2653131823	1211699.2653131823	1211699.2653131823	1211699.2653131823	1211699.2653131823	1211699.2653131823	1211699.2653131823	1211699.2653131823	1211699.2653131823	1211699.2653131823
1211699.2653131823	1211699.2653131823	1211699.2653131823	1211699.2653131823	1211699.2653131823	1211699.2653131823	1211699.2653131823	1211699.2653131823	1211699.2653131823	1211699.2653131823	1211699.2653131823	1211699.2653131823	1211699.2653131823	1211699.2653131823	1211699.2653131823	1211699.2653131823	1211699.2653131823	1211699.2653131823	1211699.2653131823	1211699.2653131823	1211699.2653131823	1211699.2653131823	1211699.2653131823	1211699.2653131823	1211699.2653131823	1211699.2653131823	1211699.2653131823	1211699.2653131823	1211699.2653131823	1211699.2653131823
1211699.2653131823	1211699.2653131823	1211699.2653131823	1211699.2653131823	1211699.2653131823	1211699.2653131823	1211699.2653131823	1211699.2653131823	1211699.2653131823	1211699.2653131823	1211699.2653131823	1211699.2653131823	1211699.2653131823	1211699.2653131823	1211699.2653131823	1211699.2653131823	1211699.2653131823	1211699.2653131823	1211699.2653131823	1211699.2653131823	1211699.2653131823	1211699.2653131823	1211699.2653131823	1211699.2653131823	1211699.2653131823	1211699.2653131823	1211699.2653131823	1211699.2653131823	1211699.2653131823	1211699.2653131823
1211699.2653131823	1211699.2653131823	1211699.2653131823	1211699.2653131823	1211699.2653131823	1211699.2653131823	1211699.2653131823	1211699.2653131823	1211699.2653131823	1211699.2653131823	1211699.2653131823	1211699.2653131823	1211699.2653131823	1211699.2653131823	1211699.2653131823	1211699.2653131823	1211699.2653131823	1211699.2653131823	1211699.2653131823	1211699.2653131823	1211699.2653131823	1211699.2653131823	1211699.2653131823	1211699.2653131823	1211699.2653131823	1211699.2653131823	1211699.2653131823	1211699.2653131823	1211699.2653131823	1211699.2653131823
1211699.2653131823	1211699.2653131823	1211699.2653131823	1211699.2653131823	1211699.2653131823	1211699.2653131823	1211699.2653131823	1211699.2653131823	1211699.2653131823	1211699.2653131823	1211699.2653131823	1211699.2653131823	1211699.2653131823	1211699.2653131823	1211699.2653131823	1211699.2653131823	1211699.2653131823	1211699.2653131823	1211699.2653131823	1211699.2653131823	1211699.2653131823	1211699.2653131823	1211699.2653131823	1211699.2653131823	1211699.2653131823	1211699.2653131823	1211699.2653131823	1211699.2653131823	1211699.2653131823	1211699.2653131823
1211699.2653131823	1211699.2653131823	1211699.2653131823	1211699.2653131823	1211699.2653131823	1211699.2653131823	1211699.2653131823	1211699.2653131823	1211699.2653131823	1211699.2653131823	1211699.2653131823	1211699.2653131823	1211699.2653131823	1211699.2653131823	1211699.2653131823	1211699.2653131823	1211699.2653131823	1211699.2653131823	1211699.2653131823	1211699.2653131823	1211699.2653131823	1211699.2653131823	1211699.2653131823	1211699.2653131823	1211699.2653131823	1211699.2653131823	1211699.2653131823	1211699.2653131823	1211699.2653131823	1211699.2653131823
1211699.2653131823	1211699.2653131823	1211699.2653131823	1211699.2653131823	1211699.2653131823	1211699.2653131823	1211699.2653131823	1211699.2653131823	1211699.2653131823	1211699.2653131823	1211699.2653131823	1211699.2653131823	1211699.2653131823	1211699.2653131823	1211699.2653131823	1211699.2653131823	1211699.2653131823	1211699.2653131823	1211699.2653131823	1211699.2653131823	1211699.2653131823	1211699.2653131823	1211699.2653131823	1211699.2653131823	1211699.2653131823	1211699.2653131823	1211699.2653131823	1211699.2653131823	1211699.2653131823	1211699.2653131823
1211699.2653131823	1211699.2653131823	1211699.2653131823	1211699.2653131823	1211699.2653131823	1211699.2653131823	1211699.2653131823	1211699.2653131823	1211699.2653131823	1211699.2653131823	1211699.2653131823	1211699.2653131823	1211699.2653131823	1211699.2653131823	1211699.2653131823	1211699.2653131823	1211699.2653131823	1211699.2653131823	1211699.2653131823	1211699.2653131823	1211699.2653131823	1211699.2653131823	1211699.2653131823	1211699.2653131823	1211699.2653131823	1211699.2653131823	1211699.2653131823	1211699.2653131823	1211699.2653131823	1211699.2653131823
1211699.2653131823	1211699.2653131823	1211699.2653131823	1211699.2653131823	1211699.2653131823	1211699.2653131823	1211699.2653131823	1211699.2653131823	1211699.2653131823	1211699.2653131823	1211699.2653131823	1211699.2653131823	1211699.2653131823	1211699.2653131823	1211699.2653131823	1211699.2653131823	1211699.2653131823	1211699.2653131823	1211699.2653131823	1211699.2653131823	1211699.2653131823	1211699.2653131823	1211699.2653131823	1211699.2653131823	1211699.2653131823	1211699.2653131823	1211699.2653131823	1211699.2653131823	1211699.2653131823	1211699.2653131823
1211699.2653131823	1211699.2653131823	1211699.2653131823	1211699.2653131823	1211699.2653131823	1211699.2653131823	1211699.2653131823	1211699.2653131823	1211699.2653131823	1211699.2653131823	1211699.2653131823	1211699.2653131823	1211699.2653131823	1211699.2653131823	1211699.2653131823	1211699.2653131823	1211699.2653131823	1211699.2653131823	1211699.2653131823	1211699.2653131823	1211699.2653131823	1211699.2653131823	1211699.2653131823	1211699.2653131823	1211699.2653131823	1211699.2653131823	1211699.2653131823	1211699.2653131823	1211699.2653131823	1211699.2653131823
1211699.2653131823	1211699.2653131823	1211699.2653131823	1211699.2653131823	1211699.2653131823	1211699.2653131823	1211699.2653131823	1211699.2653131823	1211699.2653131823	1211699.2653131823	1211699.2653131823	1211699.2653131823	1211699.2653131823	1211699.2653131823	1211699.2653131823	1211699.2653131823	1211699.2653131823	1211699.2653131823	1211699.2653131823	1211699.2653131823	1211699.2653131823	1211699.2653131823	1211699.2653131823	1211699.2653131823	1211699.2653131823	1211699.2653131823	1211699.2653131823	1211699.2653131823	1211699.2653131823	1211699.2653131823
1070614.8210485615	1070614.8210485615	1070614.8210485615	1070614.8210485615	1070614.8210485615	1070614.8210485615	1070614.8210485615	1070614.8210485615	1070614.8210485615	1070614.8210485615	1070614.8210485615	1070614.8210485615	1070614.8210485615	1070614.8210485615	1070614.8210485615	1070614.8210485615	1070614.8210485615	1070614.8210485615	1070614.8210485615	1070614.8210485615	1070614.8210485615	1070614.8210485615	1070614.8210485615	1070614.8210485615	1070614.8210485615	1070614.8210485615	1070614.8210485615	1070614.8210485615	1070614.8210485615	1070614.8210485615
1070614.8210485615	1070614.8210485615	1070614.8210485615	1070614.8210485615	1070614.8210485615	1070614.8210485615	1070614.8210485615	1070614.8210485615	1070614.8210485615	1070614.8210485615	1070614.8210485615	1070614.8210485615	1070614.8210485615	1070614.8210485615	1070614.8210485615	1070614.8210485615	1070614.8210485615	1070614.8210485615	1070614.8210485615	1070614.8210485615	1070614.8210485615	1070614.8210485615	1070614.8210485615	1070614.8210485615	1070614.8210485615	1070614.8210485615	1070614.8210485615	1070614.8210485615	1070614.8210485615	1070614.8210485615
1070614.8210485615	1070614.8210485615	1070614.8210485615	1070614.8210485615	1070614.8210485615	1070614.8210485615	1070614.8210485615	1070614.8210485615	1070614.8210485615	1070614.8210485615	1070614.8210485615	1070614.8210485615	1070614.8210485615	1070614.8210485615	1070614.8210485615	1070614.8210485615	1070614.8210485615	1070614.8210485615	1070614.8210485615	1070614.8210485615	1070614.8210485615	1070614.8210485615	1070614.8210485615	1070614.8210485615	1070614.8210485615	1070614.8210485615	1070614.8210485615	1070614.8210485615	1070614.8210485615	1070614.8210485615
1070614.8210485615	1070614.8210485615	1070614.8210485615	1070614.8210485615	1070614.8210485615	1070614.8210485615	1070614.8210485615	1070614.8210485615	1070614.8210485615	1070614.8210485615	1070614.8210485615	1070614.8210485615	1070614.8210485615	1070614.8210485615	1070614.8210485615	1070614.8210485615	1070614.8210485615	1070614.8210485615	1070614.8210485615	1070614.8210485615	1070614.8210485615	1070614.8210485615	1070614.8210485615	1070614.8210485615	1070614.8210485615	1070614.8210485615	1070614.8210485615	1070614.8210485615	1070614.8210485615	1070614.8210485615
516833.4854439116	516833.4854439116	516833.4854439116	516833.4854439116	516833.4854439116	516833.4854439116	516833.4854439116	516833.4854439116	516833.4854439116	516833.4854439116	516833.4854439116	516833.4854439116	516833.4854439116	516833.4854439116	516833.4854439116	516833.4854439116	516833.4854439116	516833.4854439116	516833.4854439116	516833.4854439116	516833.4854439116	516833.4854439116	516833.4854439116	516833.4854439116	516833.4854439116	516833.4854439116	516833.4854439116	516833.4854439116	516833.4854439116	516833.4854439116
516833.4854439116	516833.4854439116	516833.4854439116	516833.4854439116	516833.4854439116	516833.4854439116	516833.4854439116	516833.4854439116	516833.4854439116	516833.4854439116	516833.4854439116	516833.4854439116	516833.4854439116	516833.4854439116	516833.4854439116	516833.4854439116	516833.4854439116	516833.4854439116	516833.4854439116	516833.4854439116	516833.4854439116	516833.4854439116	516833.4854439116	516833.4854439116	516833.4854439116	516833.4854439116	516833.4854439116	516833.4854439116	516833.4854439116	516833.4854439116
516833.4854439116	516833.4854439116	516833.4854439116	516833.4854439116	516833.4854439116	516833.4854439116	516833.4854439116	516833.4854439116	516833.4854439116	516833.4854439116	516833.4854439116	516833.4854439116	516833.4854439116	516833.4854439116	516833.4854439116	516833.4854439116	516833.4854439116	516833.4854439116	516833.4854439116	516833.4854439116	516833.4854439116	516833.4854439116	516833.4854439116	516833.4854439116	516833.4854439116	516833.4854439116	516833.4854439116	516833.4854439116	516833.4854439116	516833.4854439116
516833.4854439116	516833.4854439116	516833.4854439116	516833.4854439116	516833.4854439116	516833.4854439116	516833.4854439116	516833.4854439116	516833.4854439116	516833.4854439116	516833.4854439116	516833.4854439116	516833.4854439116	516833.4854439116	516833.4854439116	516833.4854439116	516833.4854439116	516833.4854439116	516833.4854439116	516833.4854439116	516833.4854439116	516833.4854439116	516833.4854439116	516833.4854439116	516833.4854439116	516833.4854439116	516833.4854439116	516833.4854439116	516833.4854439116	516833.4854439116
429743.1704935248	429743.1704935248	429743.1704935248	429743.1704935248	429743.1704935248	429743.1704935248	429743.1704935248	429743.1704935248	429743.1704935248	429743.1704935248	429743.1704935248	429743.1704935248	429743.1704935248	429743.1704935248	429743.1704935248	429743.1704935248	429743.1704935248	429743.1704935248	429743.1704935248	429743.1704935248	429743.1704935248	429743.1704935248	429743.1704935248	429743.1704935248	429743.1704935248	429743.1704935248	429743.1704935248	429743.1704935248	429743.1704935248	429743.1704935248
429743.1704935248	429743.1704935248	429743.1704935248	429743.1704935248	429743.1704935248	429743.1704935248	429743.1704935248	429743.1704935248	429743.1704935248	429743.1704935248	429743.1704935248	429743.1704935248	429743.1704935248	429743.1704935248	429743.1704935248	429743.1704935248	429743.1704935248	429743.1704935248	429743.1704935248	429743.1704935248	429743.1704935248	429743.1704935248	429743.1704935248	429743.1704935248	429743.1704935248	429743.1704935248	429743.1704935248	429743.1704935248	429743.1704935248	429743.1704935248
429743.1704935248	429743.1704935248	429743.1704935248	429743.1704935248	429743.1704935248	429743.1704935248	429743.1704935248	429743.1704935248	429743.1704935248	429743.1704935248	429743.1704935248	429743.1704935248	429743.1704935248	429743.1704935248	429743.1704935248	429743.1704935248	429743.1704935248	429743.1704935248	429743.1704935248	429743.1704935248	429743.1704935248	429743.1704935248	429743.1704935248	429743.1704935248	429743.1704935248	429743.1704935248	429743.1704935248	429743.1704935248	429743.1704935248	429743.1704935248
429743.1704935248	429743.1704935248	429743.1704935248	429743.1704935248	429743.1704935248	429743.1704935248	429743.1704935248	429743.1704935248	429743.1704935248	429743.1704935248	429743.1704935248	429743.1704935248	429743.1704935248	429743.1704935248	429743.1704935248	429743.1704935248	429743.1704935248	429743.1704935248	429743.1704935248	429743.1704935248	429743.1704935248	429743.1704935248	429743.1704935248	429743.1704935248	429743.1704935248	429743.1704935248	429743.1704935248	429743.1704935248	429743.1704935248	429743.1704935248
429743.1704935248	429743.1704935248	429743.1704935248	429743.1704935248	429743.1704935248	429743.1704935248	429743.1704935248	429743.1704935248	429743.1704935248	429743.1704935248	429743.1704935248	429743.1704935248	429743.1704935248	429743.1704935248	429743.1704935248	429743.1704935248	429743.1704935248	429743.1704935248	429743.1704935248	429743.1704935248	429743.1704935248	429743.1704935248	429743.1704935248	429743.1704935248	429743.1704935248	429743.1704935248	429743.1704935248	429743.1704935248	429743.1704935248	429743.1704935248
429743.1704935248	429743.1704935248	429743.1704935248	429743.1704935248	429743.1704935248	429743.1704935248	429743.1704935248	429743.1704935248	429743.1704935248	429743.1704935248	429743.1704935248	429743.1704935248	429743.1704935248	429743.1704935248	429743.1704935248	429743.1704935248	429743.1704935248	429743.1704935248	429743.1704935248	429743.1704935248	429743.1704935248	429743.1704935248	429743.1704935248	429743.1704935248	429743.1704935248	429743.1704935248	429743.1704935248	429743.1704935248	429743.1704935248	429743.1704935248
429743.1704935248	429743.1704935248	429743.1704935248	429743.1704935248	429743.1704935248	429743.1704935248	429743.1704935248	429743.1704935248	429743.1704935248	429743.1704935248	429743.1704935248	429743.1704935248	429743.1704935248	429743.1704935248	429743.1704935248	429743.1704935248	429743.1704935248	429743.1704935248	429743.1704935248	429743.1704935248	429743.1704935248	429743.1704935248	429743.1704935248	429743.1704935248	429743.1704935248	429743.1704935248	429743.1704935248	429743.1704935248	429743.1704935248	429743.1704935248
429743.1704935248	429743.1704935248	429743.1704935248	429743.1704935248	429743.1704935248	429743.1704935248	429743.1704935248	429743.1704935248	429743.1704935248	429743.1704935248	429743.1704935248	429743.1704935248	429743.1704935248	429743.1704935248	429743.1704935248	429743.1704935248	429743.1704935248	429743.1704935248	429743.1704935248	429743.1704935248	429743.1704935248	429743.1704935248	429743.1704935248	429743.1704935248	429743.1704935248	429743.1704935248	429743.1704935248	429743.1704935248	429743.1704935248	429743.1704935248
429743.1704935248	429743.1704935248	429743.1704935248	429743.1704935248	429743.1704935248	429743.1704935248	429743.1704935248	429743.1704935248	429743.1704935248	429743.1704935248	429743.1704935248	429743.1704935248	429743.1704935248	429743.1704935248	429743.1704935248	429743.1704935248	429743.1704935248	429743.1704935248	429743.1704935248	429743.1704935248	429743.1704935248	429743.1704935248	429743.1704935248	429743.1704935248	429743.1704935248	429743.1704935248	429743.1704935248	429743.1704935248	429743.1704935248	429743.1704935248
429743.1704935248	429743.1704935248	429743.1704935248	429743.1704935248	429743.1704935248	429743.1704935248	429743.1704935248	429743.1704935248	429743.1704935248	429743.1704935248	429743.1704935248	429743.1704935248	429743.1704935248	429743.1704935248	429743.1704935248	429743.1704935248	429743.1704935248	429743.1704935248	429743.1704935248	429743.1704935248	429743.1704935248	429743.1704935248	429743.1704935248	429743.1704935248	429743.1704935248	429743.1704935248	429743.1704935248	429743.1704935248	429743.1704935248	429743.1704935248
429743.1704935248	429743.1704935248	429743.1704935248	429743.1704935248	429743.1704935248	429743.1704935248	429743.1704935248	429743.1704935248	429743.1704935248	429743.1704935248	429743.1704935248	429743.1704935248	429743.1704935248	429743.1704935248	429743.1704935248	429743.1704935248	429743.1704935248	429743.1704935248	429743.1704935248	429743.1704935248	429743.1704935248	429743.1704935248	429743.1704935248	429743.1704935248	429743.1704935248	429743.1704935248	429743.1704935248	429743.1704935248	429743.1704935248	429743.1704935248
400709.0357170759	400709.0357170759	400709.0357170759	400709.0357170759	400709.0357170759	400709.0357170759	400709.0357170759	400709.0357170759	400709.0357170759	400709.0357170759	400709.0357170759	400709.0357170759	400709.0357170759	400709.0357170759	400709.0357170759	400709.0357170759	400709.0357170759	400709.0357170759	400709.0357170759	400709.0357170759	400709.0357170759	400709.0357170759	400709.0357170759	400709.0357170759	400709.0357170759	400709.0357170759	400709.0357170759	400709.0357170759	400709.0357170759	400709.0357170759
400709.0357170759	400709.0357170759	400709.0357170759	400709.0357170759	400709.0357170759	400709.0357170759	400709.0357170759	400709.0357170759	400709.0357170759	400709.0357170759	400709.0357170759	400709.0357170759	400709.0357170759	400709.0357170759	400709.0357170759	400709.0357170759	400709.0357170759	400709.0357170759	400709.0357170759	400709.0357170759	400709.0357170759	400709.0357170759	400709.0357170759	400709.0357170759	400709.0357170759	400709.0357170759	400709.0357170759	400709.0357170759	400709.0357170759	400709.0357170759
400709.0357170759	400709.0357170759	400709.0357170759	400709.0357170759	400709.0357170759	400709.0357170759	400709.0357170759	400709.0357170759	400709.0357170759	400709.0357170759	400709.0357170759	400709.0357170759	400709.0357170759	400709.0357170759	400709.0357170759	400709.0357170759	400709.0357170759	400709.0357170759	400709.0357170759	400709.0357170759	400709.0357170759	400709.0357170759	400709.0357170759	400709.0357170759	400709.0357170759	400709.0357170759	400709.0357170759	400709.0357170759	400709.0357170759	400709.0357170759
373115.1771706493	373115.1771706493	373115.1771706493	373115.1771706493	373115.1771706493	373115.1771706493	373115.1771706493	373115.1771706493	373115.1771706493	373115.1771706493	373115.1771706493	373115.1771706493	373115.1771706493	373115.1771706493	373115.1771706493	373115.1771706493	373115.1771706493	373115.1771706493	373115.1771706493	373115.1771706493	373115.1771706493	373115.1771706493	373115.1771706493	373115.1771706493	373115.1771706493	373115.1771706493	373115.1771706493	373115.1771706493	373115.1771706493	373115.1771706493
373115.1771706493	373115.1771706493	373115.1771706493	373115.1771706493	373115.1771706493	373115.1771706493	373115.1771706493	373115.1771706493	373115.1771706493	373115.1771706493	373115.1771706493	373115.1771706493	373115.1771706493	373115.1771706493	373115.1771706493	373115.1771706493	373115.1771706493	373115.1771706493	373115.1771706493	373115.1771706493	373115.1771706493	373115.1771706493	373115.1771706493	373115.1771706493	373115.1771706493	373115.1771706493	373115.1771706493	373115.1771706493	373115.1771706493	373115.1771706493
373115.1771706493	373115.1771706493	373115.1771706493	373115.1771706493	373115.1771706493	373115.1771706493	373115.1771706493	373115.1771706493	373115.1771706493	373115.1771706493	373115.1771706493	373115.1771706493	373115.1771706493	373115.1771706493	373115.1771706493	373115.1771706493	373115.1771706493	373115.1771706493	373115.1771706493	373115.1771706493	373115.1771706493	373115.1771706493	373115.1771706493	373115.1771706493	373115.1771706493	373115.1771706493	373115.1771706493	373115.1771706493	373115.1771706493	373115.1771706493
373115.1771706493	373115.1771706493	373115.1771706493	373115.1771706493	373115.1771706493	373115.1771706493	373115.1771706493	373115.1771706493	373115.1771706493	373115.1771706493	373115.1771706493	373115.1771706493	373115.1771706493	373115.1771706493	373115.1771706493	373115.1771706493	373115.1771706493	373115.1771706493	373115.1771706493	373115.1771706493	373115.1771706493	373115.1771706493	373115.1771706493	373115.1771706493	373115.1771706493	373115.1771706493	373115.1771706493	373115.1771706493	373115.1771706493	373115.1771706493
373115.1771706493	373115.1771706493	373115.1771706493	373115.1771706493	373115.1771706493	373115.1771706493	373115.1771706493	373115.1771706493	373115.1771706493	373115.1771706493	373115.1771706493	373115.1771706493	373115.1771706493	373115.1771706493	373115.1771706493	373115.1771706493	373115.1771706493	373115.1771706493	373115.1771706493	373115.1771706493	373115.1771706493	373115.1771706493	373115.1771706493	373115.1771706493	373115.1771706493	373115.1771706493	373115.1771706493	373115.1771706493	373115.1771706493	373115.1771706493
373115.1771706493	373115.1771706493	373115.1771706493	373115.1771706493	373115.1771706493	373115.1771706493	373115.1771706493	373115.1771706493	373115.1771706493	373115.1771706493	373115.1771706493	373115.1771706493	373115.1771706493	373115.1771706493	373115.1771706493	373115.1771706493	373115.1771706493	373115.1771706493	373115.1771706493	373115.1771706493	373115.1771706493	373115.1771706493	373115.1771706493	373115.1771706493	373115.1771706493	373115.1771706493	373115.1771706493	373115.1771706493	373115.1771706493	373115.1771706493
347815.9167845762	347815.9167845762	347815.9167845762	347815.9167845762	347815.9167845762	347815.9167845762	347815.9167845762	347815.9167845762	347815.9167845762	347815.9167845762	347815.9167845762	347815.9167845762	347815.9167845762	347815.9167845762	347815.9167845762	347815.9167845762	347815.9167845762	347815.9167845762	347815.9167845762	347815.9167845762	347815.9167845762	347815.9167845762	347815.9167845762	347815.9167845762	347815.9167845762	347815.9167845762	347815.9167845762	347815.9167845762	347815.9167845762	347815.9167845762
347815.9167845762	347815.9167845762	347815.9167845762	347815.9167845762	347815.9167845762	347815.9167845762	347815.9167845762	347815.9167845762	347815.9167845762	347815.9167845762	347815.9167845762	347815.9167845762	347815.9167845762	347815.9167845762	347815.9167845762	347815.9167845762	347815.9167845762	347815.9167845762	347815.9167845762	347815.9167845762	347815.9167845762	347815.9167845762	347815.9167845762	347815.9167845762	347815.9167845762	347815.9167845762	347815.9167845762	347815.9167845762	347815.9167845762	347815.9167845762
347815.9167845762	347815.9167845762	347815.9167845762	347815.9167845762	347815.9167845762	347815.9167845762	347815.9167845762	347815.9167845762	347815.9167845762	347815.9167845762	347815.9167845762	347815.9167845762	347815.9167845762	347815.9167845762	347815.9167845762	347815.9167845762	347815.9167845762	347815.9167845762	347815.9167845762	347815.9167845762	347815.9167845762	347815.9167845762	347815.9167845762	347815.9167845762	347815.9167845762	347815.9167845762	347815.9167845762	347815.9167845762	347815.9167845762	347815.9167845762
347815.9167845762	347815.9167845762	347815.9167845762	347815.9167845762	347815.9167845762	347815.9167845762	347815.9167845762	347815.9167845762	347815.9167845762	347815.9167845762	347815.9167845762	347815.9167845762	347815.9167845762	347815.9167845762	347815.9167845762	347815.9167845762	347815.9167845762	347815.9167845762	347815.9167845762	347815.9167845762	347815.9167845762	347815.9167845762	347815.9167845762	347815.9167845762	347815.9167845762	347815.9167845762	347815.9167845762	347815.9167845762	347815.9167845762	347815.9167845762
347815.9167845762	347815.9167845762	347815.9167845762	347815.9167845762	347815.9167845762	347815.9167845762	347815.9167845762	347815.9167845762	347815.9167845762	347815.9167845762	347815.9167845762	347815.9167845762	347815.9167845762	347815.9167845762	347815.9167845762	347815.9167845762	347815.9167845762	347815.9167845762	347815.9167845762	347815.9167845762	347815.9167845762	347815.9167845762	347815.9167845762	347815.9167845762	347815.9167845762	347815.9167845762	347815.9167845762	347815.9167845762	347815.9167845762	347815.9167845762
226030.36042859656	226030.36042859656	226030.36042859656	226030.36042859656	226030.36042859656	226030.36042859656	226030.36042859656	226030.36042859656	226030.36042859656	226030.36042859656	226030.36042859656	226030.36042859656	226030.36042859656	226030.36042859656	226030.36042859656	226030.36042859656	226030.36042859656	226030.36042859656	226030.36042859656	226030.36042859656	226030.36042859656	226030.36042859656	226030.36042859656	226030.36042859656	226030.36042859656	226030.36042859656	226030.36042859656	226030.36042859656	226030.36042859656	226030.36042859656
226030.36042859656	226030.36042859656	226030.36042859656	226030.36042859656	226030.36042859656	226030.36042859656	226030.36042859656	226030.36042859656	226030.36042859656	226030.36042859656	226030.36042859656	226030.36042859656	226030.36042859656	226030.36042859656	226030.36042859656	226030.36042859656	226030.36042859656	226030.36042859656	226030.36042859656	226030.36042859656	226030.36042859656	226030.36042859656	226030.36042859656	226030.36042859656	226030.36042859656	226030.36042859656	226030.36042859656	226030.36042859656	226030.36042859656	226030.36042859656
226030.36042859656	226030.36042859656	226030.36042859656	226030.36042859656	226030.36042859656	226030.36042859656	226030.36042859656	226030.36042859656	226030.36042859656	226030.36042859656	226030.36042859656	226030.36042859656	226030.36042859656	226030.36042859656	226030.36042859656	226030.36042859656	226030.36042859656	226030.36042859656	226030.36042859656	226030.36042859656	226030.36042859656	226030.36042859656	226030.36042859656	226030.36042859656	226030.36042859656	226030.36042859656	226030.36042859656	226030.36042859656	226030.36042859656	226030.36042859656
226030.36042859656	226030.36042859656	226030.36042859656	226030.36042859656	226030.36042859656	226030.36042859656	226030.36042859656	226030.36042859656	226030.36042859656	226030.36042859656	226030.36042859656	226030.36042859656	226030.36042859656	226030.36042859656	226030.36042859656	226030.36042859656	226030.36042859656	226030.36042859656	226030.36042859656	226030.36042859656	226030.36042859656	226030.36042859656	226030.36042859656	226030.36042859656	226030.36042859656	226030.36042859656	226030.36042859656	226030.36042859656	226030.36042859656	226030.36042859656
226030.36042859656	226030.36042859656	226030.36042859656	226030.36042859656	226030.36042859656	226030.36042859656	226030.36042859656	226030.36042859656	226030.36042859656	226030.36042859656	226030.36042859656	226030.36042859656	226030.36042859656	226030.36042859656	226030.36042859656	226030.36042859656	226030.36042859656	226030.36042859656	226030.36042859656	226030.36042859656	226030.36042859656	226030.36042859656	226030.36042859656	226030.36042859656	226030.36042859656	226030.36042859656	226030.36042859656	226030.36042859656	226030.36042859656	226030.36042859656
226030.36042859656	226030.36042859656	226030.36042859656	226030.36042859656	226030.36042859656	226030.36042859656	226030.36042859656	226030.36042859656	226030.36042859656	226030.36042859656	226030.36042859656	226030.36042859656	226030.36042859656	226030.36042859656	226030.36042859656	226030.36042859656	226030.36042859656	226030.36042859656	226030.36042859656	226030.36042859656	226030.36042859656	226030.36042859656	226030.36042859656	226030.36042859656	226030.36042859656	226030.36042859656	226030.36042859656	226030.36042859656	226030.36042859656	226030.36042859656
157182.91728496517	157182.91728496517	157182.91728496517	157182.91728496517	157182.91728496517	157182.91728496517	157182.91728496517	157182.91728496517	157182.91728496517	157182.91728496517	157182.91728496517	157182.91728496517	157182.91728496517	157182.91728496517	157182.91728496517	157182.91728496517	157182.91728496517	157182.91728496517	157182.91728496517	157182.91728496517	157182.91728496517	157182.91728496517	157182.91728496517	157182.91728496517	157182.91728496517	157182.91728496517	157182.91728496517	157182.91728496517	157182.91728496517	157182.91728496517
157182.91728496517	157182.91728496517	157182.91728496517	157182.91728496517	157182.91728496517	157182.91728496517	157182.91728496517	157182.91728496517	157182.91728496517	157182.91728496517	157182.91728496517	157182.91728496517	157182.91728496517	157182.91728496517	157182.91728496517	157182.91728496517	157182.91728496517	157182.91728496517	157182.91728496517	157182.91728496517	157182.91728496517	157182.91728496517	157182.91728496517	157182.91728496517	157182.91728496517	157182.91728496517	157182.91728496517	157182.91728496517	157182.91728496517	157182.91728496517
157182.91728496517	157182.91728496517	157182.91728496517	157182.91728496517	157182.91728496517	157182.91728496517	157182.91728496517	157182.91728496517	157182.91728496517	157182.91728496517	157182.91728496517	157182.91728496517	157182.91728496517	157182.91728496517	157182.91728496517	157182.91728496517	157182.91728496517	157182.91728496517	157182.91728496517	157182.91728496517	157182.91728496517	157182.91728496517	157182.91728496517	157182.91728496517	157182.91728496517	157182.91728496517	157182.91728496517	157182.91728496517	157182.91728496517	157182.91728496517
157182.91728496517	157182.91728496517	157182.91728496517	157182.91728496517	157182.91728496517	157182.91728496517	157182.91728496517	157182.91728496517	157182.91728496517	157182.91728496517	157182.91728496517	157182.91728496517	157182.91728496517	157182.91728496517	157182.91728496517	157182.91728496517	157182.91728496517	157182.91728496517	157182.91728496517	157182.91728496517	157182.91728496517	157182.91728496517	157182.91728496517	157182.91728496517	157182.91728496517	157182.91728496517	157182.91728496517	157182.91728496517	157182.91728496517	157182.91728496517
157182.91728496517	157182.91728496517	157182.91728496517	157182.91728496517	157182.91728496517	157182.91728496517	157182.91728496517	157182.91728496517	157182.91728496517	157182.91728496517	157182.91728496517	157182.91728496517	157182.91728496517	157182.91728496517	157182.91728496517	157182.91728496517	157182.91728496517	157182.91728496517	157182.91728496517	157182.91728496517	157182.91728496517	157182.91728496517	157182.91728496517	157182.91728496517	157182.91728496517	157182.91728496517	157182.91728496517	157182.91728496517	157182.91728496517	157182.91728496517
157182.91728496517	157182.91728496517	157182.91728496517	157182.91728496517	157182.91728496517	157182.91728496517	157182.91728496517	157182.91728496517	157182.91728496517	157182.91728496517	157182.91728496517	157182.91728496517	157182.91728496517	157182.91728496517	157182.91728496517	157182.91728496517	157182.91728496517	157182.91728496517	157182.91728496517	157182.91728496517	157182.91728496517	157182.91728496517	157182.91728496517	157182.91728496517	157182.91728496517	157182.91728496517	157182.91728496517	157182.91728496517	157182.91728496517	157182.91728496517
157182.91728496517	157182.91728496517	157182.91728496517	157182.91728496517	157182.91728496517	157182.91728496517	157182.91728496517	157182.91728496517	157182.91728496517	157182.91728496517	157182.91728496517	157182.91728496517	157182.91728496517	157182.91728496517	157182.91728496517	157182.91728496517	157182.91728496517	157182.91728496517	157182.91728496517	157182.91728496517	157182.91728496517	157182.91728496517	157182.91728496517	157182.91728496517	157182.91728496517	157182.91728496517	157182.91728496517	157182.91728496517	157182.91728496517	157182.91728496517
157182.91728496517	157182.91728496517	157182.91728496517	157182.91728496517	157182.91728496517	157182.91728496517	157182.91728496517	157182.91728496517	157182.91728496517	157182.91728496517	157182.91728496517	157182.91728496517	157182.91728496517	157182.91728496517	157182.91728496517	157182.91728496517	157182.91728496517	157182.91728496517	157182.91728496517	157182.91728496517	157182.91728496517	157182.91728496517	157182.91728496517	157182.91728496517	157182.91728496517	157182.91728496517	157182.91728496517	157182.91728496517	157182.91728496517	157182.91728496517
139880.24882332192	139880.24882332192	139880.24882332192	139880.24882332192	139880.24882332192	139880.24882332192	139880.24882332192	139880.24882332192	139880.24882332192	139880.24882332192	139880.24882332192	139880.24882332192	139880.24882332192	139880.24882332192	139880.24882332192	139880.24882332192	139880.24882332192	139880.24882332192	139880.24882332192	139880.24882332192	139880.24882332192	139880.24882332192	139880.24882332192	139880.24882332192	139880.24882332192	139880.24882332192	139880.24882332192	139880.24882332192	139880.24882332192	139880.24882332192
139880.24882332192	139880.24882332192	139880.24882332192	139880.24882332192	139880.24882332192	139880.24882332192	139880.24882332192	139880.24882332192	139880.24882332192	139880.24882332192	139880.24882332192	139880.24882332192	139880.24882332192	139880.24882332192	139880.24882332192	139880.24882332192	139880.24882332192	139880.24882332192	139880.24882332192	139880.24882332192	139880.24882332192	139880.24882332192	139880.24882332192	139880.24882332192	139880.24882332192	139880.24882332192	139880.24882332192	139880.24882332192	139880.24882332192	139880.24882332192
139880.24882332192	139880.24882332192	139880.24882332192	139880.24882332192	139880.24882332192	139880.24882332192	139880.24882332192	139880.24882332192	139880.24882332192	139880.24882332192	139880.24882332192	139880.24882332192	139880.24882332192	139880.24882332192	139880.24882332192	139880.24882332192	139880.24882332192	139880.24882332192	139880.24882332192	139880.24882332192	139880.24882332192	139880.24882332192	139880.24882332192	139880.24882332192	139880.24882332192	139880.24882332192	139880.24882332192	139880.24882332192	139880.24882332192	139880.24882332192
139880.24882332192	139880.24882332192	139880.24882332192	139880.24882332192	139880.24882332192	139880.24882332192	139880.24882332192	139880.24882332192	139880.24882332192	139880.24882332192	139880.24882332192	139880.24882332192	139880.24882332192	139880.24882332192	139880.24882332192	139880.24882332192	139880.24882332192	139880.24882332192	139880.24882332192	139880.24882332192	139880.24882332192	139880.24882332192	139880.24882332192	139880.24882332192	139880.24882332192	139880.24882332192	139880.24882332192	139880.24882332192	139880.24882332192	139880.24882332192
139880.24882332192	139880.24882332192	139880.24882332192	139880.24882332192	139880.24882332192	139880.24882332192	139880.24882332192	139880.24882332192	139880.24882332192	139880.24882332192	139880.24882332192	139880.24882332192	139880.24882332192	139880.24882332192	139880.24882332192	139880.24882332192	139880.24882332192	139880.24882332192	139880.24882332192	139880.24882332192	139880.24882332192	139880.24882332192	139880.24882332192	139880.24882332192	139880.24882332192	139880.24882332192	139880.24882332192	139880.24882332192	139880.24882332192	139880.24882332192
139880.24882332192	139880.24882332192	139880.24882332192	139880.24882332192	139880.24882332192	139880.24882332192	139880.24882332192	139880.24882332192	139880.24882332192	139880.24882332192	139880.24882332192	139880.24882332192	139880.24882332192	139880.24882332192	139880.24882332192	139880.24882332192	139880.24882332192	139880.24882332192	139880.24882332192	139880.24882332192	139880.24882332192	139880.24882332192	139880.24882332192	139880.24882332192	139880.24882332192	139880.24882332192	139880.24882332192	139880.24882332192	139880.24882332192	139880.24882332192
139880.24882332192	139880.24882332192	139880.24882332192	139880.24882332192	139880.24882332192	139880.24882332192	139880.24882332192	139880.24882332192	139880.24882332192	139880.24882332192	139880.24882332192	139880.24882332192	139880.24882332192	139880.24882332192	139880.24882332192	139880.24882332192	139880.24882332192	139880.24882332192	139880.24882332192	139880.24882332192	139880.24882332192	139880.24882332192	139880.24882332192	139880.24882332192	139880.24882332192	139880.24882332192	139880.24882332192	139880.24882332192	139880.24882332192	139880.24882332192
136383.04646273807	136383.04646273807	136383.04646273807	136383.04646273807	136383.04646273807	136383.04646273807	136383.04646273807	136383.04646273807	136383.04646273807	136383.04646273807	136383.04646273807	136383.04646273807	136383.04646273807	136383.04646273807	136383.04646273807	136383.04646273807	136383.04646273807	136383.04646273807	136383.04646273807	136383.04646273807	136383.04646273807	136383.04646273807	136383.04646273807	136383.04646273807	136383.04646273807	136383.04646273807	136383.04646273807	136383.04646273807	136383.04646273807	136383.04646273807
136383.04646273807	136383.04646273807	136383.04646273807	136383.04646273807	136383.04646273807	136383.04646273807	136383.04646273807	136383.04646273807	136383.04646273807	136383.04646273807	136383.04646273807	136383.04646273807	136383.04646273807	136383.04646273807	136383.04646273807	136383.04646273807	136383.04646273807	136383.04646273807	136383.04646273807	136383.04646273807	136383.04646273807	136383.04646273807	136383.04646273807	136383.04646273807	136383.04646273807	136383.04646273807	136383.04646273807	136383.04646273807	136383.04646273807	136383.04646273807
136383.04646273807	136383.04646273807	136383.04646273807	136383.04646273807	136383.04646273807	136383.04646273807	136383.04646273807	136383.04646273807	136383.04646273807	136383.04646273807	136383.04646273807	136383.04646273807	136383.04646273807	136383.04646273807	136383.04646273807	136383.04646273807	136383.04646273807	136383.04646273807	136383.04646273807	136383.04646273807	136383.04646273807	136383.04646273807	136383.04646273807	136383.04646273807	136383.04646273807	136383.04646273807	136383.04646273807	136383.04646273807	136383.04646273807	136383.04646273807
136383.04646273807	136383.04646273807	136383.04646273807	136383.04646273807	136383.04646273807	136383.04646273807	136383.04646273807	136383.04646273807	136383.04646273807	136383.04646273807	136383.04646273807	136383.04646273807	136383.04646273807	136383.04646273807	136383.04646273807	136383.04646273807	136383.04646273807	136383.04646273807	136383.04646273807	136383.04646273807	136383.04646273807	136383.04646273807	136383.04646273807	136383.04646273807	136383.04646273807	136383.04646273807	136383.04646273807	136383.04646273807	136383.04646273807	136383.04646273807
136383.04646273807	136383.04646273807	136383.04646273807	136383.04646273807	136383.04646273807	136383.04646273807	136383.04646273807	136383.04646273807	136383.04646273807	136383.04646273807	136383.04646273807	136383.04646273807	136383.04646273807	136383.04646273807	136383.04646273807	136383.04646273807	136383.04646273807	136383.04646273807	136383.04646273807	136383.04646273807	136383.04646273807	136383.04646273807	136383.04646273807	136383.04646273807	136383.04646273807	136383.04646273807	136383.04646273807	136383.04646273807	136383.04646273807	136383.04646273807
136383.04646273807	136383.04646273807	136383.04646273807	136383.04646273807	136383.04646273807	136383.04646273807	136383.04646273807	136383.04646273807	136383.04646273807	136383.04646273807	136383.04646273807	136383.04646273807	136383.04646273807	136383.04646273807	136383.04646273807	136383.04646273807	136383.04646273807	136383.04646273807	136383.04646273807	136383.04646273807	136383.04646273807	136383.04646273807	136383.04646273807	136383.04646273807	136383.04646273807	136383.04646273807	136383.04646273807	136383.04646273807	136383.04646273807	136383.04646273807
136383.04646273807	136383.04646273807	136383.04646273807	136383.04646273807	136383.04646273807	136383.04646273807	136383.04646273807	136383.04646273807	136383.04646273807	136383.04646273807	136383.04646273807	136383.04646273807	136383.04646273807	136383.04646273807	136383.04646273807	136383.04646273807	136383.04646273807	136383.04646273807	136383.04646273807	136383.04646273807	136383.04646273807	136383.04646273807	136383.04646273807	136383.04646273807	136383.04646273807	136383.04646273807	136383.04646273807	136383.04646273807	136383.04646273807	136383.04646273807
130879.44825862675	130879.44825862675	130879.44825862675	130879.44825862675	130879.44825862675	130879.44825862675	130879.44825862675	130879.44825862675	130879.44825862675	130879.44825862675	130879.44825862675	130879.44825862675	130879.44825862675	130879.44825862675	130879.44825862675	130879.44825862675	130879.44825862675	130879.44825862675	130879.44825862675	130879.44825862675	130879.44825862675	130879.44825862675	130879.44825862675	130879.44825862675	130879.44825862675	130879.44825862675	130879.44825862675	130879.44825862675	130879.44825862675	130879.44825862675
130879.44825862675	130879.44825862675	130879.44825862675	130879.44825862675	130879.44825862675	130879.44825862675	130879.44825862675	130879.44825862675	130879.44825862675	130879.44825862675	130879.44825862675	130879.44825862675	130879.44825862675	130879.44825862675	130879.44825862675	130879.44825862675	130879.44825862675	130879.44825862675	130879.44825862675	130879.44825862675	130879.44825862675	130879.44825862675	130879.44825862675	130879.44825862675	130879.44825862675	130879.44825862675	130879.44825862675	130879.44825862675	130879.44825862675	130879.44825862675
130879.44825862675	130879.44825862675	130879.44825862675	130879.44825862675	130879.44825862675	130879.44825862675	130879.44825862675	130879.44825862675	130879.44825862675	130879.44825862675	130879.44825862675	130879.44825862675	130879.44825862675	130879.44825862675	130879.44825862675	130879.44825862675	130879.44825862675	130879.44825862675	130879.44825862675	130879.44825862675	130879.44825862675	130879.44825862675	130879.44825862675	130879.44825862675	130879.44825862675	130879.44825862675	130879.44825862675	130879.44825862675	130879.44825862675	130879.44825862675
130879.44825862675	130879.44825862675	130879.44825862675	130879.44825862675	130879.44825862675	130879.44825862675	130879.44825862675	130879.44825862675	130879.44825862675	130879.44825862675	130879.44825862675	130879.44825862675	130879.44825862675	130879.44825862675	130879.44825862675	130879.44825862675	130879.44825862675	130879.44825862675	130879.44825862675	130879.44825862675	130879.44825862675	130879.44825862675	130879.44825862675	130879.44825862675	130879.44825862675	130879.44825862675	130879.44825862675	130879.44825862675	130879.44825862675	130879.44825862675
130879.44825862675	130879.44825862675	130879.44825862675	130879.44825862675	130879.44825862675	130879.44825862675	130879.44825862675	130879.44825862675	130879.44825862675	130879.44825862675	130879.44825862675	130879.44825862675	130879.44825862675	130879.44825862675	130879.44825862675	130879.44825862675	130879.44825862675	130879.44825862675	130879.44825862675	130879.44825862675	130879.44825862675	130879.44825862675	130879.44825862675	130879.44825862675	130879.44825862675	130879.44825862675	130879.44825862675	130879.44825862675	130879.44825862675	130879.44825862675
130879.44825862675	130879.44825862675	130879.44825862675	130879.44825862675	130879.44825862675	130879.44825862675	130879.44825862675	130879.44825862675	130879.44825862675	130879.44825862675	130879.44825862675	130879.44825862675	130879.44825862675	130879.44825862675	130879.44825862675	130879.44825862675	130879.44825862675	130879.44825862675	130879.44825862675	130879.44825862675	130879.44825862675	130879.44825862675	130879.44825862675	130879.44825862675	130879.44825862675	130879.44825862675	130879.44825862675	130879.44825862675	130879.44825862675	130879.44825862675
129555.12703800107	129555.12703800107	129555.12703800107	129555.12703800107	129555.12703800107	129555.12703800107	129555.12703800107	129555.12703800107	129555.12703800107	129555.12703800107	129555.12703800107	129555.12703800107	129555.12703800107	129555.12703800107	129555.12703800107	129555.12703800107	129555.12703800107	129555.12703800107	129555.12703800107	129555.12703800107	129555.12703800107	129555.12703800107	129555.12703800107	129555.12703800107	129555.12703800107	129555.12703800107	129555.12703800107	129555.12703800107	129555.12703800107	129555.12703800107
129555.12703800107	129555.12703800107	129555.12703800107	129555.12703800107	129555.12703800107	129555.12703800107	129555.12703800107	129555.12703800107	129555.12703800107	129555.12703800107	129555.12703800107	129555.12703800107	129555.12703800107	129555.12703800107	129555.12703800107	129555.12703800107	129555.12703800107	129555.12703800107	129555.12703800107	129555.12703800107	129555.12703800107	129555.12703800107	129555.12703800107	129555.12703800107	129555.12703800107	129555.12703800107	129555.12703800107	129555.12703800107	129555.12703800107	129555.12703800107
129555.12703800107	129555.12703800107	129555.12703800107	129555.12703800107	129555.12703800107	129555.12703800107	129555.12703800107	129555.12703800107	129555.12703800107	129555.12703800107	129555.12703800107	129555.12703800107	129555.12703800107	129555.12703800107	129555.12703800107	129555.12703800107	129555.12703800107	129555.12703800107	129555.12703800107	129555.12703800107	129555.12703800107	129555.12703800107	129555.12703800107	129555.12703800107	129555.12703800107	129555.12703800107	129555.12703800107	129555.12703800107	129555.12703800107	129555.12703800107
129555.12703800107	129555.12703800107	129555.12703800107	129555.12703800107	129555.12703800107	129555.12703800107	129555.12703800107	129555.12703800107	129555.12703800107	129555.12703800107	129555.12703800107	129555.12703800107	129555.12703800107	129555.12703800107	129555.12703800107	129555.12703800107	129555.12703800107	129555.12703800107	129555.12703800107	129555.12703800107	129555.12703800107	129555.12703800107	129555.12703800107	129555.12703800107	129555.12703800107	129555.12703800107	129555.12703800107	129555.12703800107	129555.12703800107	129555.12703800107
129555.12703800107	129555.12703800107	129555.12703800107	129555.12703800107	129555.12703800107	129555.12703800107	129555.12703800107	129555.12703800107	129555.12703800107	129555.12703800107	129555.12703800107	129555.12703800107	129555.12703800107	129555.12703800107	129555.12703800107	129555.12703800107	129555.12703800107	129555.12703800107	129555.12703800107	129555.12703800107	129555.12703800107	129555.12703800107	129555.12703800107	129555.12703800107	129555.12703800107	129555.12703800107	129555.12703800107	129555.12703800107	129555.12703800107	129555.12703800107
106545.02454102424	106545.02454102424	106545.02454102424	106545.02454102424	106545.02454102424	106545.02454102424	106545.02454102424	106545.02454102424	106545.02454102424	106545.02454102424	106545.02454102424	106545.02454102424	106545.02454102424	106545.02454102424	106545.02454102424	106545.02454102424	106545.02454102424	106545.02454102424	106545.02454102424	106545.02454102424	106545.02454102424	106545.02454102424	106545.02454102424	106545.02454102424	106545.02454102424	106545.02454102424	106545.02454102424	106545.02454102424	106545.02454102424	106545.02454102424
106545.02454102424	106545.02454102424	106545.02454102424	106545.02454102424	106545.02454102424	106545.02454102424	106545.02454102424	106545.02454102424	106545.02454102424	106545.02454102424	106545.02454102424	106545.02454102424	106545.02454102424	106545.02454102424	106545.02454102424	106545.02454102424	106545.02454102424	106545.02454102424	106545.02454102424	106545.02454102424	106545.02454102424	106545.02454102424	106545.02454102424	106545.02454102424	106545.02454102424	106545.02454102424	106545.02454102424	106545.02454102424	106545.02454102424	106545.02454102424
106545.02454102424	106545.02454102424	106545.02454102424	106545.02454102424	106545.02454102424	106545.02454102424	106545.02454102424	106545.02454102424	106545.02454102424	106545.02454102424	106545.02454102424	106545.02454102424	106545.02454102424	106545.02454102424	106545.02454102424	106545.02454102424	106545.02454102424	106545.02454102424	106545.02454102424	106545.02454102424	106545.02454102424	106545.02454102424	106545.02454102424	106545.02454102424	106545.02454102424	106545.02454102424	106545.02454102424	106545.02454102424	106545.02454102424	106545.02454102424
106545.02454102424	106545.02454102424	106545.02454102424	106545.02454102424	106545.02454102424	106545.02454102424	106545.02454102424	106545.02454102424	106545.02454102424	106545.02454102424	106545.02454102424	106545.02454102424	106545.02454102424	106545.02454102424	106545.02454102424	106545.02454102424	106545.02454102424	106545.02454102424	106545.02454102424	106545.02454102424	106545.02454102424	106545.02454102424	106545.02454102424	106545.02454102424	106545.02454102424	106545.02454102424	106545.02454102424	106545.02454102424	106545.02454102424	106545.02454102424
106545.02454102424	106545.02454102424	106545.02454102424	106545.02454102424	106545.02454102424	106545.02454102424	106545.02454102424	106545.02454102424	106545.02454102424	106545.02454102424	106545.02454102424	106545.02454102424	106545.02454102424	106545.02454102424	106545.02454102424	106545.02454102424	106545.02454102424	106545.02454102424	106545.02454102424	106545.02454102424	106545.02454102424	106545.02454102424	106545.02454102424	106545.02454102424	106545.02454102424	106545.02454102424	106545.02454102424	106545.02454102424	106545.02454102424	106545.02454102424
106545.02454102424	106545.02454102424	106545.02454102424	106545.02454102424	106545.02454102424	106545.02454102424	106545.02454102424	106545.02454102424	106545.02454102424	106545.02454102424	106545.02454102424	106545.02454102424	106545.02454102424	106545.02454102424	106545.02454102424	106545.02454102424	106545.02454102424	106545.02454102424	106545.02454102424	106545.02454102424	106545.02454102424	106545.02454102424	106545.02454102424	106545.02454102424	106545.02454102424	106545.02454102424	106545.02454102424	106545.02454102424	106545.02454102424	106545.02454102424
106545.02454102424	106545.02454102424	106545.02454102424	106545.02454102424	106545.02454102424	106545.02454102424	106545.02454102424	106545.02454102424	106545.02454102424	106545.02454102424	106545.02454102424	106545.02454102424	106545.02454102424	106545.02454102424	106545.02454102424	106545.02454102424	106545.02454102424	106545.02454102424	106545.02454102424	106545.02454102424	106545.02454102424	106545.02454102424	106545.02454102424	106545.02454102424	106545.02454102424	106545.02454102424	106545.02454102424	106545.02454102424	106545.02454102424	106545.02454102424
106545.02454102424	106545.02454102424	106545.02454102424	106545.02454102424	106545.02454102424	106545.02454102424	106545.02454102424	106545.02454102424	106545.02454102424	106545.02454102424	106545.02454102424	106545.02454102424	106545.02454102424	106545.02454102424	106545.02454102424	106545.02454102424	106545.02454102424	106545.02454102424	106545.02454102424	106545.02454102424	106545.02454102424	106545.02454102424	106545.02454102424	106545.02454102424	106545.02454102424	106545.02454102424	106545.02454102424	106545.02454102424	106545.02454102424	106545.02454102424
106545.02454102424	106545.02454102424	106545.02454102424	106545.02454102424	106545.02454102424	106545.02454102424	106545.02454102424	106545.02454102424	106545.02454102424	106545.02454102424	106545.02454102424	106545.02454102424	106545.02454102424	106545.02454102424	106545.02454102424	106545.02454102424	106545.02454102424	106545.02454102424	106545.02454102424	106545.02454102424	106545.02454102424	106545.02454102424	106545.02454102424	106545.02454102424	106545.02454102424	106545.02454102424	106545.02454102424	106545.02454102424	106545.02454102424	106545.02454102424
106545.02454102424	106545.02454102424	106545.02454102424	106545.02454102424	106545.02454102424	106545.02454102424	106545.02454102424	106545.02454102424	106545.02454102424	106545.02454102424	106545.02454102424	106545.02454102424	106545.02454102424	106545.02454102424	106545.02454102424	106545.02454102424	106545.02454102424	106545.02454102424	106545.02454102424	106545.02454102424	106545.02454102424	106545.02454102424	106545.02454102424	106545.02454102424	106545.02454102424	106545.02454102424	106545.02454102424	106545.02454102424	106545.02454102424	106545.02454102424
106545.02454102424	106545.02454102424	106545.02454102424	106545.02454102424	106545.02454102424	106545.02454102424	106545.02454102424	106545.02454102424	106545.02454102424	106545.02454102424	106545.02454102424	106545.02454102424	106545.02454102424	106545.02454102424	106545.02454102424	106545.02454102424	106545.02454102424	106545.02454102424	106545.02454102424	106545.02454102424	106545.02454102424	106545.02454102424	106545.02454102424	106545.02454102424	106545.02454102424	106545.02454102424	106545.02454102424	106545.02454102424	106545.02454102424	106545.02454102424
106545.02454102424	106545.02454102424	106545.02454102424	106545.02454102424	106545.02454102424	106545.02454102424	106545.02454102424	106545.02454102424	106545.02454102424	106545.02454102424	106545.02454102424	106545.02454102424	106545.02454102424	106545.02454102424	106545.02454102424	106545.02454102424	106545.02454102424	106545.02454102424	106545.02454102424	106545.02454102424	106545.02454102424	106545.02454102424	106545.02454102424	106545.02454102424	106545.02454102424	106545.02454102424	106545.02454102424	106545.02454102424	106545.02454102424	106545.02454102424
106545.02454102424	106545.02454102424	106545.02454102424	106545.02454102424	106545.02454102424	106545.02454102424	106545.02454102424	106545.02454102424	106545.02454102424	106545.02454102424	106545.02454102424	106545.02454102424	106545.02454102424	106545.02454102424	106545.02454102424	106545.02454102424	106545.02454102424	106545.02454102424	106545.02454102424	106545.02454102424	106545.02454102424	106545.02454102424	106545.02454102424	106545.02454102424	106545.02454102424	106545.02454102424	106545.02454102424	106545.02454102424	106545.02454102424	106545.02454102424
105244.62617912315	105244.62617912315	105244.62617912315	105244.62617912315	105244.62617912315	105244.62617912315	105244.62617912315	105244.62617912315	105244.62617912315	105244.62617912315	105244.62617912315	105244.62617912315	105244.62617912315	105244.62617912315	105244.62617912315	105244.62617912315	105244.62617912315	105244.62617912315	105244.62617912315	105244.62617912315	105244.62617912315	105244.62617912315	105244.62617912315	105244.62617912315	105244.62617912315	105244.62617912315	105244.62617912315	105244.62617912315	105244.62617912315	105244.62617912315
105244.62617912315	105244.62617912315	105244.62617912315	105244.62617912315	105244.62617912315	105244.62617912315	105244.62617912315	105244.62617912315	105244.62617912315	105244.62617912315	105244.62617912315	105244.62617912315	105244.62617912315	105244.62617912315	105244.62617912315	105244.62617912315	105244.62617912315	105244.62617912315	105244.62617912315	105244.62617912315	105244.62617912315	105244.62617912315	105244.62617912315	105244.62617912315	105244.62617912315	105244.62617912315	105244.62617912315	105244.62617912315	105244.62617912315	105244.62617912315
105244.62617912315	105244.62617912315	105244.62617912315	105244.62617912315	105244.62617912315	105244.62617912315	105244.62617912315	105244.62617912315	105244.62617912315	105244.62617912315	105244.62617912315	105244.62617912315	105244.62617912315	105244.62617912315	105244.62617912315	105244.62617912315	105244.62617912315	105244.62617912315	105244.62617912315	105244.62617912315	105244.62617912315	105244.62617912315	105244.62617912315	105244.62617912315	105244.62617912315	105244.62617912315	105244.62617912315	105244.62617912315	105244.62617912315	105244.62617912315
105244.62617912315	105244.62617912315	105244.62617912315	105244.62617912315	105244.62617912315	105244.62617912315	105244.62617912315	105244.62617912315	105244.62617912315	105244.62617912315	105244.62617912315	105244.62617912315	105244.62617912315	105244.62617912315	105244.62617912315	105244.62617912315	105244.62617912315	105244.62617912315	105244.62617912315	105244.62617912315	105244.62617912315	105244.62617912315	105244.62617912315	105244.62617912315	105244.62617912315	105244.62617912315	105244.62617912315	105244.62617912315	105244.62617912315	105244.62617912315
105244.62617912315	105244.62617912315	105244.62617912315	105244.62617912315	105244.62617912315	105244.62617912315	105244.62617912315	105244.62617912315	105244.62617912315	105244.62617912315	105244.62617912315	105244.62617912315	105244.62617912315	105244.62617912315	105244.62617912315	105244.62617912315	105244.62617912315	105244.62617912315	105244.62617912315	105244.62617912315	105244.62617912315	105244.62617912315	105244.62617912315	105244.62617912315	105244.62617912315	105244.62617912315	105244.62617912315	105244.62617912315	105244.62617912315	105244.62617912315
105244.62617912315	105244.62617912315	105244.62617912315	105244.62617912315	105244.62617912315	105244.62617912315	105244.62617912315	105244.62617912315	105244.62617912315	105244.62617912315	105244.62617912315	105244.62617912315	105244.62617912315	105244.62617912315	105244.62617912315	105244.62617912315	105244.62617912315	105244.62617912315	105244.62617912315	105244.62617912315	105244.62617912315	105244.62617912315	105244.62617912315	105244.62617912315	105244.62617912315	105244.62617912315	105244.62617912315	105244.62617912315	105244.62617912315	105244.62617912315
105244.62617912315	105244.62617912315	105244.62617912315	105244.62617912315	105244.62617912315	105244.62617912315	105244.62617912315	105244.62617912315	105244.62617912315	105244.62617912315	105244.62617912315	105244.62617912315	105244.62617912315	105244.62617912315	105244.62617912315	105244.62617912315	105244.62617912315	105244.62617912315	105244.62617912315	105244.62617912315	105244.62617912315	105244.62617912315	105244.62617912315	105244.62617912315	105244.62617912315	105244.62617912315	105244.62617912315	105244.62617912315	105244.62617912315	105244.62617912315
105244.62617912315	105244.62617912315	105244.62617912315	105244.62617912315	105244.62617912315	105244.62617912315	105244.62617912315	105244.62617912315	105244.62617912315	105244.62617912315	105244.62617912315	105244.62617912315	105244.62617912315	105244.62617912315	105244.62617912315	105244.62617912315	105244.62617912315	105244.62617912315	105244.62617912315	105244.62617912315	105244.62617912315	105244.62617912315	105244.62617912315	105244.62617912315	105244.62617912315	105244.62617912315	105244.62617912315	105244.62617912315	105244.62617912315	105244.62617912315
105244.62617912315	105244.62617912315	105244.62617912315	105244.62617912315	105244.62617912315	105244.62617912315	105244.62617912315	105244.62617912315	105244.62617912315	105244.62617912315	105244.62617912315	105244.62617912315	105244.62617912315	105244.62617912315	105244.62617912315	105244.62617912315	105244.62617912315	105244.62617912315	105244.62617912315	105244.62617912315	105244.62617912315	105244.62617912315	105244.62617912315	105244.62617912315	105244.62617912315	105244.62617912315	105244.62617912315	105244.62617912315	105244.62617912315	105244.62617912315
105244.62617912315	105244.62617912315	105244.62617912315	105244.62617912315	105244.62617912315	105244.62617912315	105244.62617912315	105244.62617912315	105244.62617912315	105244.62617912315	105244.62617912315	105244.62617912315	105244.62617912315	105244.62617912315	105244.62617912315	105244.62617912315	105244.62617912315	105244.62617912315	105244.62617912315	105244.62617912315	105244.62617912315	105244.62617912315	105244.62617912315	105244.62617912315	105244.62617912315	105244.62617912315	105244.62617912315	105244.62617912315	105244.62617912315	105244.62617912315
105244.62617912315	105244.62617912315	105244.62617912315	105244.62617912315	105244.62617912315	105244.62617912315	105244.62617912315	105244.62617912315	105244.62617912315	105244.62617912315	105244.62617912315	105244.62617912315	105244.62617912315	105244.62617912315	105244.62617912315	105244.62617912315	105244.62617912315	105244.62617912315	105244.62617912315	105244.62617912315	105244.62617912315	105244.62617912315	105244.62617912315	105244.62617912315	105244.62617912315	105244.62617912315	105244.62617912315	105244.62617912315	105244.62617912315	105244.62617912315
105244.62617912315	105244.62617912315	105244.62617912315	105244.62617912315	105244.62617912315	105244.62617912315	105244.62617912315	105244.62617912315	105244.62617912315	105244.62617912315	105244.62617912315	105244.62617912315	105244.62617912315	105244.62617912315	105244.62617912315	105244.62617912315	105244.62617912315	105244.62617912315	105244.62617912315	105244.62617912315	105244.62617912315	105244.62617912315	105244.62617912315	105244.62617912315	105244.62617912315	105244.62617912315	105244.62617912315	105244.62617912315	105244.62617912315	105244.62617912315
105244.62617912315	105244.62617912315	105244.62617912315	105244.62617912315	105244.62617912315	105244.62617912315	105244.62617912315	105244.62617912315	105244.62617912315	105244.62617912315	105244.62617912315	105244.62617912315	105244.62617912315	105244.62617912315	105244.62617912315	105244.62617912315	105244.62617912315	105244.62617912315	105244.62617912315	105244.62617912315	105244.62617912315	105244.62617912315	105244.62617912315	105244.62617912315	105244.62617912315	105244.62617912315	105244.62617912315	105244.62617912315	105244.62617912315	105244.62617912315
105244.62617912315	105244.62617912315	105244.62617912315	105244.62617912315	105244.62617912315	105244.62617912315	105244.62617912315	105244.62617912315	105244.62617912315	105244.62617912315	105244.62617912315	105244.62617912315	105244.62617912315	105244.62617912315	105244.62617912315	105244.62617912315	105244.62617912315	105244.62617912315	105244.62617912315	105244.62617912315	105244.62617912315	105244.62617912315	105244.62617912315	105244.62617912315	105244.62617912315	105244.62617912315	105244.62617912315	105244.62617912315	105244.62617912315	105244.62617912315
105244.62617912315	105244.62617912315	105244.62617912315	105244.62617912315	105244.62617912315	105244.62617912315	105244.62617912315	105244.62617912315	105244.62617912315	105244.62617912315	105244.62617912315	105244.62617912315	105244.62617912315	105244.62617912315	105244.62617912315	105244.62617912315	105244.62617912315	105244.62617912315	105244.62617912315	105244.62617912315	105244.62617912315	105244.62617912315	105244.62617912315	105244.62617912315	105244.62617912315	105244.62617912315	105244.62617912315	105244.62617912315	105244.62617912315	105244.62617912315
105244.62617912315	105244.62617912315	105244.62617912315	105244.62617912315	105244.62617912315	105244.62617912315	105244.62617912315	105244.62617912315	105244.62617912315	105244.62617912315	105244.62617912315	105244.62617912315	105244.62617912315	105244.62617912315	105244.62617912315	105244.62617912315	105244.62617912315	105244.62617912315	105244.62617912315	105244.62617912315	105244.62617912315	105244.62617912315	105244.62617912315	105244.62617912315	105244.62617912315	105244.62617912315	105244.62617912315	105244.62617912315	105244.62617912315	105244.62617912315
105244.62617912315	105244.62617912315	105244.62617912315	105244.62617912315	105244.62617912315	105244.62617912315	105244.62617912315	105244.62617912315	105244.62617912315	105244.62617912315	105244.62617912315	105244.62617912315	105244.62617912315	105244.62617912315	105244.62617912315	105244.62617912315	105244.62617912315	105244.62617912315	105244.62617912315	105244.62617912315	105244.62617912315	105244.62617912315	105244.62617912315	105244.62617912315	105244.62617912315	105244.62617912315	105244.62617912315	105244.62617912315	105244.62617912315	105244.62617912315
105244.62617912315	105244.62617912315	105244.62617912315	105244.62617912315	105244.62617912315	105244.62617912315	105244.62617912315	105244.62617912315	105244.62617912315	105244.62617912315	105244.62617912315	105244.62617912315	105244.62617912315	105244.62617912315	105244.62617912315	105244.62617912315	105244.62617912315	105244.62617912315	105244.62617912315	105244.62617912315	105244.62617912315	105244.62617912315	105244.62617912315	105244.62617912315	105244.62617912315	105244.62617912315	105244.62617912315	105244.62617912315	105244.62617912315	105244.62617912315
105244.62617912315	105244.62617912315	105244.62617912315	105244.62617912315	105244.62617912315	105244.62617912315	105244.62617912315	105244.62617912315	105244.62617912315	105244.62617912315	105244.62617912315	105244.62617912315	105244.62617912315	105244.62617912315	105244.62617912315	105244.62617912315	105244.62617912315	105244.62617912315	105244.62617912315	105244.62617912315	105244.62617912315	105244.62617912315	105244.62617912315	105244.62617912315	105244.62617912315	105244.62617912315	105244.62617912315	105244.62617912315	105244.62617912315	105244.62617912315
105244.62617912315	105244.62617912315	105244.62617912315	105244.62617912315	105244.62617912315	105244.62617912315	105244.62617912315	105244.62617912315	105244.62617912315	105244.62617912315	105244.62617912315	105244.62617912315	105244.62617912315	105244.62617912315	105244.62617912315	105244.62617912315	105244.62617912315	105244.62617912315	105244.62617912315	105244.62617912315	105244.62617912315	105244.62617912315	105244.62617912315	105244.62617912315	105244.62617912315	105244.62617912315	105244.62617912315	105244.62617912315	105244.62617912315	105244.62617912315
105244.62617912315	105244.62617912315	105244.62617912315	105244.62617912315	105244.62617912315	105244.62617912315	105244.62617912315	105244.62617912315	105244.62617912315	105244.62617912315	105244.62617912315	105244.62617912315	105244.62617912315	105244.62617912315	105244.62617912315	105244.62617912315	105244.62617912315	105244.62617912315	105244.62617912315	105244.62617912315	105244.62617912315	105244.62617912315	105244.62617912315	105244.62617912315	105244.62617912315	105244.62617912315	105244.62617912315	105244.62617912315	105244.62617912315	105244.62617912315
105244.62617912315	105244.62617912315	105244.62617912315	105244.62617912315	105244.62617912315	105244.62617912315	105244.62617912315	105244.62617912315	105244.62617912315	105244.62617912315	105244.62617912315	105244.62617912315	105244.62617912315	105244.62617912315	105244.62617912315	105244.62617912315	105244.62617912315	105244.62617912315	105244.62617912315	105244.62617912315	105244.62617912315	105244.62617912315	105244.62617912315	105244.62617912315	105244.62617912315	105244.62617912315	105244.62617912315	105244.62617912315	105244.62617912315	105244.62617912315
105244.62617912315	105244.62617912315	105244.62617912315	105244.62617912315	105244.62617912315	105244.62617912315	105244.62617912315	105244.62617912315	105244.62617912315	105244.62617912315	105244.62617912315	105244.62617912315	105244.62617912315	105244.62617912315	105244.62617912315	105244.62617912315	105244.62617912315	105244.62617912315	105244.62617912315	105244.62617912315	105244.62617912315	105244.62617912315	105244.62617912315	105244.62617912315	105244.62617912315	105244.62617912315	105244.62617912315	105244.62617912315	105244.62617912315	105244.62617912315
105244.62617912315	105244.62617912315	105244.62617912315	105244.62617912315	105244.62617912315	105244.62617912315	105244.62617912315	105244.62617912315	105244.62617912315	105244.62617912315	105244.62617912315	105244.62617912315	105244.62617912315	105244.62617912315	105244.62617912315	105244.62617912315	105244.62617912315	105244.62617912315	105244.62617912315	105244.62617912315	105244.62617912315	105244.62617912315	105244.62617912315	105244.62617912315	105244.62617912315	105244.62617912315	105244.62617912315	105244.62617912315	105244.62617912315	105244.62617912315
105244.62617912315	105244.62617912315	105244.62617912315	105244.62617912315	105244.62617912315	105244.62617912315	105244.62617912315	105244.62617912315	105244.62617912315	105244.62617912315	105244.62617912315	105244.62617912315	105244.62617912315	105244.62617912315	105244.62617912315	105244.62617912315	105244.62617912315	105244.62617912315	105244.62617912315	105244.62617912315	105244.62617912315	105244.62617912315	105244.62617912315	105244.62617912315	105244.62617912315	105244.62617912315	105244.62617912315	105244.62617912315	105244.62617912315	105244.62617912315
105244.62617912315	105244.62617912315	105244.62617912315	105244.62617912315	105244.62617912315	105244.62617912315	105244.62617912315	105244.62617912315	105244.62617912315	105244.62617912315	105244.62617912315	105244.62617912315	105244.62617912315	105244.62617912315	105244.62617912315	105244.62617912315	105244.62617912315	105244.62617912315	105244.62617912315	105244.62617912315	105244.62617912315	105244.62617912315	105244.62617912315	105244.62617912315	105244.62617912315	105244.62617912315	105244.62617912315	105244.62617912315	105244.62617912315	105244.62617912315
105244.62617912315	105244.62617912315	105244.62617912315	105244.62617912315	105244.62617912315	105244.62617912315	105244.62617912315	105244.62617912315	105244.62617912315	105244.62617912315	105244.62617912315	105244.62617912315	105244.62617912315	105244.62617912315	105244.62617912315	105244.62617912315	105244.62617912315	105244.62617912315	105244.62617912315	105244.62617912315	105244.62617912315	105244.62617912315	105244.62617912315	105244.62617912315	105244.62617912315	105244.62617912315	105244.62617912315	105244.62617912315	105244.62617912315	105244.62617912315
105244.62617912315	105244.62617912315	105244.62617912315	105244.62617912315	105244.62617912315	105244.62617912315	105244.62617912315	105244.62617912315	105244.62617912315	105244.62617912315	105244.62617912315	105244.62617912315	105244.62617912315	105244.62617912315	105244.62617912315	105244.62617912315	105244.62617912315	105244.62617912315	105244.62617912315	105244.62617912315	105244.62617912315	105244.62617912315	105244.62617912315	105244.62617912315	105244.62617912315	105244.62617912315	105244.62617912315	105244.62617912315	105244.62617912315	105244.62617912315
104552.70426630072	104552.70426630072	104552.70426630072	104552.70426630072	104552.70426630072	104552.70426630072	104552.70426630072	104552.70426630072	104552.70426630072	104552.70426630072	104552.70426630072	104552.70426630072	104552.70426630072	104552.70426630072	104552.70426630072	104552.70426630072	104552.70426630072	104552.70426630072	104552.70426630072	104552.70426630072	104552.70426630072	104552.70426630072	104552.70426630072	104552.70426630072	104552.70426630072	104552.70426630072	104552.70426630072	104552.70426630072	104552.70426630072	104552.70426630072
104552.70426630072	104552.70426630072	104552.70426630072	104552.70426630072	104552.70426630072	104552.70426630072	104552.70426630072	104552.70426630072	104552.70426630072	104552.70426630072	104552.70426630072	104552.70426630072	104552.70426630072	104552.70426630072	104552.70426630072	104552.70426630072	104552.70426630072	104552.70426630072	104552.70426630072	104552.70426630072	104552.70426630072	104552.70426630072	104552.70426630072	104552.70426630072	104552.70426630072	104552.70426630072	104552.70426630072	104552.70426630072	104552.70426630072	104552.70426630072
104552.70426630072	104552.70426630072	104552.70426630072	104552.70426630072	104552.70426630072	104552.70426630072	104552.70426630072	104552.70426630072	104552.70426630072	104552.70426630072	104552.70426630072	104552.70426630072	104552.70426630072	104552.70426630072	104552.70426630072	104552.70426630072	104552.70426630072	104552.70426630072	104552.70426630072	104552.70426630072	104552.70426630072	104552.70426630072	104552.70426630072	104552.70426630072	104552.70426630072	104552.70426630072	104552.70426630072	104552.70426630072	104552.70426630072	104552.70426630072
104552.70426630072	104552.70426630072	104552.70426630072	104552.70426630072	104552.70426630072	104552.70426630072	104552.70426630072	104552.70426630072	104552.70426630072	104552.70426630072	104552.70426630072	104552.70426630072	104552.70426630072	104552.70426630072	104552.70426630072	104552.70426630072	104552.70426630072	104552.70426630072	104552.70426630072	104552.70426630072	104552.70426630072	104552.70426630072	104552.70426630072	104552.70426630072	104552.70426630072	104552.70426630072	104552.70426630072	104552.70426630072	104552.70426630072	104552.70426630072
104552.70426630072	104552.70426630072	104552.70426630072	104552.70426630072	104552.70426630072	104552.70426630072	104552.70426630072	104552.70426630072	104552.70426630072	104552.70426630072	104552.70426630072	104552.70426630072	104552.70426630072	104552.70426630072	104552.70426630072	104552.70426630072	104552.70426630072	104552.70426630072	104552.70426630072	104552.70426630072	104552.70426630072	104552.70426630072	104552.70426630072	104552.70426630072	104552.70426630072	104552.70426630072	104552.70426630072	104552.70426630072	104552.70426630072	104552.70426630072
103125.16376653846	103125.16376653846	103125.16376653846	103125.16376653846	103125.16376653846	103125.16376653846	103125.16376653846	103125.16376653846	103125.16376653846	103125.16376653846	103125.16376653846	103125.16376653846	103125.16376653846	103125.16376653846	103125.16376653846	103125.16376653846	103125.16376653846	103125.16376653846	103125.16376653846	103125.16376653846	103125.16376653846	103125.16376653846	103125.16376653846	103125.16376653846	103125.16376653846	103125.16376653846	103125.16376653846	103125.16376653846	103125.16376653846	103125.16376653846
103125.16376653846	103125.16376653846	103125.16376653846	103125.16376653846	103125.16376653846	103125.16376653846	103125.16376653846	103125.16376653846	103125.16376653846	103125.16376653846	103125.16376653846	103125.16376653846	103125.16376653846	103125.16376653846	103125.16376653846	103125.16376653846	103125.16376653846	103125.16376653846	103125.16376653846	103125.16376653846	103125.16376653846	103125.16376653846	103125.16376653846	103125.16376653846	103125.16376653846	103125.16376653846	103125.16376653846	103125.16376653846	103125.16376653846	103125.16376653846
103125.16376653846	103125.16376653846	103125.16376653846	103125.16376653846	103125.16376653846	103125.16376653846	103125.16376653846	103125.16376653846	103125.16376653846	103125.16376653846	103125.16376653846	103125.16376653846	103125.16376653846	103125.16376653846	103125.16376653846	103125.16376653846	103125.16376653846	103125.16376653846	103125.16376653846	103125.16376653846	103125.16376653846	103125.16376653846	103125.16376653846	103125.16376653846	103125.16376653846	103125.16376653846	103125.16376653846	103125.16376653846	103125.16376653846	103125.16376653846
103015.40113619469	103015.40113619469	103015.40113619469	103015.40113619469	103015.40113619469	103015.40113619469	103015.40113619469	103015.40113619469	103015.40113619469	103015.40113619469	103015.40113619469	103015.40113619469	103015.40113619469	103015.40113619469	103015.40113619469	103015.40113619469	103015.40113619469	103015.40113619469	103015.40113619469	103015.40113619469	103015.40113619469	103015.40113619469	103015.40113619469	103015.40113619469	103015.40113619469	103015.40113619469	103015.40113619469	103015.40113619469	103015.40113619469	103015.40113619469
102277.78753197897	102277.78753197897	102277.78753197897	102277.78753197897	102277.78753197897	102277.78753197897	102277.78753197897	102277.78753197897	102277.78753197897	102277.78753197897	102277.78753197897	102277.78753197897	102277.78753197897	102277.78753197897	102277.78753197897	102277.78753197897	102277.78753197897	102277.78753197897	102277.78753197897	102277.78753197897	102277.78753197897	102277.78753197897	102277.78753197897	102277.78753197897	102277.78753197897	102277.78753197897	102277.78753197897	102277.78753197897	102277.78753197897	102277.78753197897
102277.78753197897	102277.78753197897	102277.78753197897	102277.78753197897	102277.78753197897	102277.78753197897	102277.78753197897	102277.78753197897	102277.78753197897	102277.78753197897	102277.78753197897	102277.78753197897	102277.78753197897	102277.78753197897	102277.78753197897	102277.78753197897	102277.78753197897	102277.78753197897	102277.78753197897	102277.78753197897	102277.78753197897	102277.78753197897	102277.78753197897	102277.78753197897	102277.78753197897	102277.78753197897	102277.78753197897	102277.78753197897	102277.78753197897	102277.78753197897
102277.78753197897	102277.78753197897	102277.78753197897	102277.78753197897	102277.78753197897	102277.78753197897	102277.78753197897	102277.78753197897	102277.78753197897	102277.78753197897	102277.78753197897	102277.78753197897	102277.78753197897	102277.78753197897	102277.78753197897	102277.78753197897	102277.78753197897	102277.78753197897	102277.78753197897	102277.78753197897	102277.78753197897	102277.78753197897	102277.78753197897	102277.78753197897	102277.78753197897	102277.78753197897	102277.78753197897	102277.78753197897	102277.78753197897	102277.78753197897
102277.78753197897	102277.78753197897	102277.78753197897	102277.78753197897	102277.78753197897	102277.78753197897	102277.78753197897	102277.78753197897	102277.78753197897	102277.78753197897	102277.78753197897	102277.78753197897	102277.78753197897	102277.78753197897	102277.78753197897	102277.78753197897	102277.78753197897	102277.78753197897	102277.78753197897	102277.78753197897	102277.78753197897	102277.78753197897	102277.78753197897	102277.78753197897	102277.78753197897	102277.78753197897	102277.78753197897	102277.78753197897	102277.78753197897	102277.78753197897
102277.78753197897	102277.78753197897	102277.78753197897	102277.78753197897	102277.78753197897	102277.78753197897	102277.78753197897	102277.78753197897	102277.78753197897	102277.78753197897	102277.78753197897	102277.78753197897	102277.78753197897	102277.78753197897	102277.78753197897	102277.78753197897	102277.78753197897	102277.78753197897	102277.78753197897	102277.78753197897	102277.78753197897	102277.78753197897	102277.78753197897	102277.78753197897	102277.78753197897	102277.78753197897	102277.78753197897	102277.78753197897	102277.78753197897	102277.78753197897
100872.26168593972	100872.26168593972	100872.26168593972	100872.26168593972	100872.26168593972	100872.26168593972	100872.26168593972	100872.26168593972	100872.26168593972	100872.26168593972	100872.26168593972	100872.26168593972	100872.26168593972	100872.26168593972	100872.26168593972	100872.26168593972	100872.26168593972	100872.26168593972	100872.26168593972	100872.26168593972	100872.26168593972	100872.26168593972	100872.26168593972	100872.26168593972	100872.26168593972	100872.26168593972	100872.26168593972	100872.26168593972	100872.26168593972	100872.26168593972
100872.26168593972	100872.26168593972	100872.26168593972	100872.26168593972	100872.26168593972	100872.26168593972	100872.26168593972	100872.26168593972	100872.26168593972	100872.26168593972	100872.26168593972	100872.26168593972	100872.26168593972	100872.26168593972	100872.26168593972	100872.26168593972	100872.26168593972	100872.26168593972	100872.26168593972	100872.26168593972	100872.26168593972	100872.26168593972	100872.26168593972	100872.26168593972	100872.26168593972	100872.26168593972	100872.26168593972	100872.26168593972	100872.26168593972	100872.26168593972
100872.26168593972	100872.26168593972	100872.26168593972	100872.26168593972	100872.26168593972	100872.26168593972	100872.26168593972	100872.26168593972	100872.26168593972	100872.26168593972	100872.26168593972	100872.26168593972	100872.26168593972	100872.26168593972	100872.26168593972	100872.26168593972	100872.26168593972	100872.26168593972	100872.26168593972	100872.26168593972	100872.26168593972	100872.26168593972	100872.26168593972	100872.26168593972	100872.26168593972	100872.26168593972	100872.26168593972	100872.26168593972	100872.26168593972	100872.26168593972
100872.26168593972	100872.26168593972	100872.26168593972	100872.26168593972	100872.26168593972	100872.26168593972	100872.26168593972	100872.26168593972	100872.26168593972	100872.26168593972	100872.26168593972	100872.26168593972	100872.26168593972	100872.26168593972	100872.26168593972	100872.26168593972	100872.26168593972	100872.26168593972	100872.26168593972	100872.26168593972	100872.26168593972	100872.26168593972	100872.26168593972	100872.26168593972	100872.26168593972	100872.26168593972	100872.26168593972	100872.26168593972	100872.26168593972	100872.26168593972
100872.26168593972	100872.26168593972	100872.26168593972	100872.26168593972	100872.26168593972	100872.26168593972	100872.26168593972	100872.26168593972	100872.26168593972	100872.26168593972	100872.26168593972	100872.26168593972	100872.26168593972	100872.26168593972	100872.26168593972	100872.26168593972	100872.26168593972	100872.26168593972	100872.26168593972	100872.26168593972	100872.26168593972	100872.26168593972	100872.26168593972	100872.26168593972	100872.26168593972	100872.26168593972	100872.26168593972	100872.26168593972	100872.26168593972	100872.26168593972
100872.26168593972	100872.26168593972	100872.26168593972	100872.26168593972	100872.26168593972	100872.26168593972	100872.26168593972	100872.26168593972	100872.26168593972	100872.26168593972	100872.26168593972	100872.26168593972	100872.26168593972	100872.26168593972	100872.26168593972	100872.26168593972	100872.26168593972	100872.26168593972	100872.26168593972	100872.26168593972	100872.26168593972	100872.26168593972	100872.26168593972	100872.26168593972	100872.26168593972	100872.26168593972	100872.26168593972	100872.26168593972	100872.26168593972	100872.26168593972
100872.26168593972	100872.26168593972	100872.26168593972	100872.26168593972	100872.26168593972	100872.26168593972	100872.26168593972	100872.26168593972	100872.26168593972	100872.26168593972	100872.26168593972	100872.26168593972	100872.26168593972	100872.26168593972	100872.26168593972	100872.26168593972	100872.26168593972	100872.26168593972	100872.26168593972	100872.26168593972	100872.26168593972	100872.26168593972	100872.26168593972	100872.26168593972	100872.26168593972	100872.26168593972	100872.26168593972	100872.26168593972	100872.26168593972	100872.26168593972
100872.26168593972	100872.26168593972	100872.26168593972	100872.26168593972	100872.26168593972	100872.26168593972	100872.26168593972	100872.26168593972	100872.26168593972	100872.26168593972	100872.26168593972	100872.26168593972	100872.26168593972	100872.26168593972	100872.26168593972	100872.26168593972	100872.26168593972	100872.26168593972	100872.26168593972	100872.26168593972	100872.26168593972	100872.26168593972	100872.26168593972	100872.26168593972	100872.26168593972	100872.26168593972	100872.26168593972	100872.26168593972	100872.26168593972	100872.26168593972
100872.26168593972	100872.26168593972	100872.26168593972	100872.26168593972	100872.26168593972	100872.26168593972	100872.26168593972	100872.26168593972	100872.26168593972	100872.26168593972	100872.26168593972	100872.26168593972	100872.26168593972	100872.26168593972	100872.26168593972	100872.26168593972	100872.26168593972	100872.26168593972	100872.26168593972	100872.26168593972	100872.26168593972	100872.26168593972	100872.26168593972	100872.26168593972	100872.26168593972	100872.26168593972	100872.26168593972	100872.26168593972	100872.26168593972	100872.26168593972
100872.26168593972	100872.26168593972	100872.26168593972	100872.26168593972	100872.26168593972	100872.26168593972	100872.26168593972	100872.26168593972	100872.26168593972	100872.26168593972	100872.26168593972	100872.26168593972	100872.26168593972	100872.26168593972	100872.26168593972	100872.26168593972	100872.26168593972	100872.26168593972	100872.26168593972	100872.26168593972	100872.26168593972	100872.26168593972	100872.26168593972	100872.26168593972	100872.26168593972	100872.26168593972	100872.26168593972	100872.26168593972	100872.26168593972	100872.26168593972
100872.26168593972	100872.26168593972	100872.26168593972	100872.26168593972	100872.26168593972	100872.26168593972	100872.26168593972	100872.26168593972	100872.26168593972	100872.26168593972	100872.26168593972	100872.26168593972	100872.26168593972	100872.26168593972	100872.26168593972	100872.26168593972	100872.26168593972	100872.26168593972	100872.26168593972	100872.26168593972	100872.26168593972	100872.26168593972	100872.26168593972	100872.26168593972	100872.26168593972	100872.26168593972	100872.26168593972	100872.26168593972	100872.26168593972	100872.26168593972
100872.26168593972	100872.26168593972	100872.26168593972	100872.26168593972	100872.26168593972	100872.26168593972	100872.26168593972	100872.26168593972	100872.26168593972	100872.26168593972	100872.26168593972	100872.26168593972	100872.26168593972	100872.26168593972	100872.26168593972	100872.26168593972	100872.26168593972	100872.26168593972	100872.26168593972	100872.26168593972	100872.26168593972	100872.26168593972	100872.26168593972	100872.26168593972	100872.26168593972	100872.26168593972	100872.26168593972	100872.26168593972	100872.26168593972	100872.26168593972
100872.26168593972	100872.26168593972	100872.26168593972	100872.26168593972	100872.26168593972	100872.26168593972	100872.26168593972	100872.26168593972	100872.26168593972	100872.26168593972	100872.26168593972	100872.26168593972	100872.26168593972	100872.26168593972	100872.26168593972	100872.26168593972	100872.26168593972	100872.26168593972	100872.26168593972	100872.26168593972	100872.26168593972	100872.26168593972	100872.26168593972	100872.26168593972	100872.26168593972	100872.26168593972	100872.26168593972	100872.26168593972	100872.26168593972	100872.26168593972
100872.26168593972	100872.26168593972	100872.26168593972	100872.26168593972	100872.26168593972	100872.26168593972	100872.26168593972	100872.26168593972	100872.26168593972	100872.26168593972	100872.26168593972	100872.26168593972	100872.26168593972	100872.26168593972	100872.26168593972	100872.26168593972	100872.26168593972	100872.26168593972	100872.26168593972	100872.26168593972	100872.26168593972	100872.26168593972	100872.26168593972	100872.26168593972	100872.26168593972	100872.26168593972	100872.26168593972	100872.26168593972	100872.26168593972	100872.26168593972
100872.26168593972	100872.26168593972	100872.26168593972	100872.26168593972	100872.26168593972	100872.26168593972	100872.26168593972	100872.26168593972	100872.26168593972	100872.26168593972	100872.26168593972	100872.26168593972	100872.26168593972	100872.26168593972	100872.26168593972	100872.26168593972	100872.26168593972	100872.26168593972	100872.26168593972	100872.26168593972	100872.26168593972	100872.26168593972	100872.26168593972	100872.26168593972	100872.26168593972	100872.26168593972	100872.26168593972	100872.26168593972	100872.26168593972	100872.26168593972
100872.26168593972	100872.26168593972	100872.26168593972	100872.26168593972	100872.26168593972	100872.26168593972	100872.26168593972	100872.26168593972	100872.26168593972	100872.26168593972	100872.26168593972	100872.26168593972	100872.26168593972	100872.26168593972	100872.26168593972	100872.26168593972	100872.26168593972	100872.26168593972	100872.26168593972	100872.26168593972	100872.26168593972	100872.26168593972	100872.26168593972	100872.26168593972	100872.26168593972	100872.26168593972	100872.26168593972	100872.26168593972	100872.26168593972	100872.26168593972
100872.26168593972	100872.26168593972	100872.26168593972	100872.26168593972	100872.26168593972	100872.26168593972	100872.26168593972	100872.26168593972	100872.26168593972	100872.26168593972	100872.26168593972	100872.26168593972	100872.26168593972	100872.26168593972	100872.26168593972	100872.26168593972	100872.26168593972	100872.26168593972	100872.26168593972	100872.26168593972	100872.26168593972	100872.26168593972	100872.26168593972	100872.26168593972	100872.26168593972	100872.26168593972	100872.26168593972	100872.26168593972	100872.26168593972	100872.26168593972
100872.26168593972	100872.26168593972	100872.26168593972	100872.26168593972	100872.26168593972	100872.26168593972	100872.26168593972	100872.26168593972	100872.26168593972	100872.26168593972	100872.26168593972	100872.26168593972	100872.26168593972	100872.26168593972	100872.26168593972	100872.26168593972	100872.26168593972	100872.26168593972	100872.26168593972	100872.26168593972	100872.26168593972	100872.26168593972	100872.26168593972	100872.26168593972	100872.26168593972	100872.26168593972	100872.26168593972	100872.26168593972	100872.26168593972	100872.26168593972
100872.26168593972	100872.26168593972	100872.26168593972	100872.26168593972	100872.26168593972	100872.26168593972	100872.26168593972	100872.26168593972	100872.26168593972	100872.26168593972	100872.26168593972	100872.26168593972	100872.26168593972	100872.26168593972	100872.26168593972	100872.26168593972	100872.26168593972	100872.26168593972	100872.26168593972	100872.26168593972	100872.26168593972	100872.26168593972	100872.26168593972	100872.26168593972	100872.26168593972	100872.26168593972	100872.26168593972	100872.26168593972	100872.26168593972	100872.26168593972
100872.26168593972	100872.26168593972	100872.26168593972	100872.26168593972	100872.26168593972	100872.26168593972	100872.26168593972	100872.26168593972	100872.26168593972	100872.26168593972	100872.26168593972	100872.26168593972	100872.26168593972	100872.26168593972	100872.26168593972	100872.26168593972	100872.26168593972	100872.26168593972	100872.26168593972	100872.26168593972	100872.26168593972	100872.26168593972	100872.26168593972	100872.26168593972	100872.26168593972	100872.26168593972	100872.26168593972	100872.26168593972	100872.26168593972	100872.26168593972
100872.26168593972	100872.26168593972	100872.26168593972	100872.26168593972	100872.26168593972	100872.26168593972	100872.26168593972	100872.26168593972	100872.26168593972	100872.26168593972	100872.26168593972	100872.26168593972	100872.26168593972	100872.26168593972	100872.26168593972	100872.26168593972	100872.26168593972	100872.26168593972	100872.26168593972	100872.26168593972	100872.26168593972	100872.26168593972	100872.26168593972	100872.26168593972	100872.26168593972	100872.26168593972	100872.26168593972	100872.26168593972	100872.26168593972	100872.26168593972
100872.26168593972	100872.26168593972	100872.26168593972	100872.26168593972	100872.26168593972	100872.26168593972	100872.26168593972	100872.26168593972	100872.26168593972	100872.26168593972	100872.26168593972	100872.26168593972	100872.26168593972	100872.26168593972	100872.26168593972	100872.26168593972	100872.26168593972	100872.26168593972	100872.26168593972	100872.26168593972	100872.26168593972	100872.26168593972	100872.26168593972	100872.26168593972	100872.26168593972	100872.26168593972	100872.26168593972	100872.26168593972	100872.26168593972	100872.26168593972
100872.26168593972	100872.26168593972	100872.26168593972	100872.26168593972	100872.26168593972	100872.26168593972	100872.26168593972	100872.26168593972	100872.26168593972	100872.26168593972	100872.26168593972	100872.26168593972	100872.26168593972	100872.26168593972	100872.26168593972	100872.26168593972	100872.26168593972	100872.26168593972	100872.26168593972	100872.26168593972	100872.26168593972	100872.26168593972	100872.26168593972	100872.26168593972	100872.26168593972	100872.26168593972	100872.26168593972	100872.26168593972	100872.26168593972	100872.26168593972
100872.26168593972	100872.26168593972	100872.26168593972	100872.26168593972	100872.26168593972	100872.26168593972	100872.26168593972	100872.26168593972	100872.26168593972	100872.26168593972	100872.26168593972	100872.26168593972	100872.26168593972	100872.26168593972	100872.26168593972	100872.26168593972	100872.26168593972	100872.26168593972	100872.26168593972	100872.26168593972	100872.26168593972	100872.26168593972	100872.26168593972	100872.26168593972	100872.26168593972	100872.26168593972	100872.26168593972	100872.26168593972	100872.26168593972	100872.26168593972
100872.26168593972	100872.26168593972	100872.26168593972	100872.26168593972	100872.26168593972	100872.26168593972	100872.26168593972	100872.26168593972	100872.26168593972	100872.26168593972	100872.26168593972	100872.26168593972	100872.26168593972	100872.26168593972	100872.26168593972	100872.26168593972	100872.26168593972	100872.26168593972	100872.26168593972	100872.26168593972	100872.26168593972	100872.26168593972	100872.26168593972	100872.26168593972	100872.26168593972	100872.26168593972	100872.26168593972	100872.26168593972	100872.26168593972	100872.26168593972
100872.26168593972	100872.26168593972	100872.26168593972	100872.26168593972	100872.26168593972	100872.26168593972	100872.26168593972	100872.26168593972	100872.26168593972	100872.26168593972	100872.26168593972	100872.26168593972	100872.26168593972	100872.26168593972	100872.26168593972	100872.26168593972	100872.26168593972	100872.26168593972	100872.26168593972	100872.26168593972	100872.26168593972	100872.26168593972	100872.26168593972	100872.26168593972	100872.26168593972	100872.26168593972	100872.26168593972	100872.26168593972	100872.26168593972	100872.26168593972
100872.26168593972	100872.26168593972	100872.26168593972	100872.26168593972	100872.26168593972	100872.26168593972	100872.26168593972	100872.26168593972	100872.26168593972	100872.26168593972	100872.26168593972	100872.26168593972	100872.26168593972	100872.26168593972	100872.26168593972	100872.26168593972	100872.26168593972	100872.26168593972	100872.26168593972	100872.26168593972	100872.26168593972	100872.26168593972	100872.26168593972	100872.26168593972	100872.26168593972	100872.26168593972	100872.26168593972	100872.26168593972	100872.26168593972	100872.26168593972
100872.26168593972	100872.26168593972	100872.26168593972	100872.26168593972	100872.26168593972	100872.26168593972	100872.26168593972	100872.26168593972	100872.26168593972	100872.26168593972	100872.26168593972	100872.26168593972	100872.26168593972	100872.26168593972	100872.26168593972	100872.26168593972	100872.26168593972	100872.26168593972	100872.26168593972	100872.26168593972	100872.26168593972	100872.26168593972	100872.26168593972	100872.26168593972	100872.26168593972	100872.26168593972	100872.26168593972	100872.26168593972	100872.26168593972	100872.26168593972
100872.26168593972	100872.26168593972	100872.26168593972	100872.26168593972	100872.26168593972	100872.26168593972	100872.26168593972	100872.26168593972	100872.26168593972	100872.26168593972	100872.26168593972	100872.26168593972	100872.26168593972	100872.26168593972	100872.26168593972	100872.26168593972	100872.26168593972	100872.26168593972	100872.26168593972	100872.26168593972	100872.26168593972	100872.26168593972	100872.26168593972	100872.26168593972	100872.26168593972	100872.26168593972	100872.26168593972	100872.26168593972	100872.26168593972	100872.26168593972
100872.26168593972	100872.26168593972	100872.26168593972	100872.26168593972	100872.26168593972	100872.26168593972	100872.26168593972	100872.26168593972	100872.26168593972	100872.26168593972	100872.26168593972	100872.26168593972	100872.26168593972	100872.26168593972	100872.26168593972	100872.26168593972	100872.26168593972	100872.26168593972	100872.26168593972	100872.26168593972	100872.26168593972	100872.26168593972	100872.26168593972	100872.26168593972	100872.26168593972	100872.26168593972	100872.26168593972	100872.26168593972	100872.26168593972	100872.26168593972
100872.26168593972	100872.26168593972	100872.26168593972	100872.26168593972	100872.26168593972	100872.26168593972	100872.26168593972	100872.26168593972	100872.26168593972	100872.26168593972	100872.26168593972	100872.26168593972	100872.26168593972	100872.26168593972	100872.26168593972	100872.26168593972	100872.26168593972	100872.26168593972	100872.26168593972	100872.26168593972	100872.26168593972	100872.26168593972	100872.26168593972	100872.26168593972	100872.26168593972	100872.26168593972	100872.26168593972	100872.26168593972	100872.26168593972	100872.26168593972
100872.26168593972	100872.26168593972	100872.26168593972	100872.26168593972	100872.26168593972	100872.26168593972	100872.26168593972	100872.26168593972	100872.26168593972	100872.26168593972	100872.26168593972	100872.26168593972	100872.26168593972	100872.26168593972	100872.26168593972	100872.26168593972	100872.26168593972	100872.26168593972	100872.26168593972	100872.26168593972	100872.26168593972	100872.26168593972	100872.26168593972	100872.26168593972	100872.26168593972	100872.26168593972	100872.26168593972	100872.26168593972	100872.26168593972	100872.26168593972
100872.26168593972	100872.26168593972	100872.26168593972	100872.26168593972	100872.26168593972	100872.26168593972	100872.26168593972	100872.26168593972	100872.26168593972	100872.26168593972	100872.26168593972	100872.26168593972	100872.26168593972	100872.26168593972	100872.26168593972	100872.26168593972	100872.26168593972	100872.26168593972	100872.26168593972	100872.26168593972	100872.26168593972	100872.26168593972	100872.26168593972	100872.26168593972	100872.26168593972	100872.26168593972	100872.26168593972	100872.26168593972	100872.26168593972	100872.26168593972
100872.26168593972	100872.26168593972	100872.26168593972	100872.26168593972	100872.26168593972	100872.26168593972	100872.26168593972	100872.26168593972	100872.26168593972	100872.26168593972	100872.26168593972	100872.26168593972	100872.26168593972	100872.26168593972	100872.26168593972	100872.26168593972	100872.26168593972	100872.26168593972	100872.26168593972	100872.26168593972	100872.26168593972	100872.26168593972	100872.26168593972	100872.26168593972	100872.26168593972	100872.26168593972	100872.26168593972	100872.26168593972	100872.26168593972	100872.26168593972
100872.26168593972	100872.26168593972	100872.26168593972	100872.26168593972	100872.26168593972	100872.26168593972	100872.26168593972	100872.26168593972	100872.26168593972	100872.26168593972	100872.26168593972	100872.26168593972	100872.26168593972	100872.26168593972	100872.26168593972	100872.26168593972	100872.26168593972	100872.26168593972	100872.26168593972	100872.26168593972	100872.26168593972	100872.26168593972	100872.26168593972	100872.26168593972	100872.26168593972	100872.26168593972	100872.26168593972	100872.26168593972	100872.26168593972	100872.26168593972
100872.26168593972	100872.26168593972	100872.26168593972	100872.26168593972	100872.26168593972	100872.26168593972	100872.26168593972	100872.26168593972	100872.26168593972	100872.26168593972	100872.26168593972	100872.26168593972	100872.26168593972	100872.26168593972	100872.26168593972	100872.26168593972	100872.26168593972	100872.26168593972	100872.26168593972	100872.26168593972	100872.26168593972	100872.26168593972	100872.26168593972	100872.26168593972	100872.26168593972	100872.26168593972	100872.26168593972	100872.26168593972	100872.26168593972	100872.26168593972
100872.26168593972	100872.26168593972	100872.26168593972	100872.26168593972	100872.26168593972	100872.26168593972	100872.26168593972	100872.26168593972	100872.26168593972	100872.26168593972	100872.26168593972	100872.26168593972	100872.26168593972	100872.26168593972	100872.26168593972	100872.26168593972	100872.26168593972	100872.26168593972	100872.26168593972	100872.26168593972	100872.26168593972	100872.26168593972	100872.26168593972	100872.26168593972	100872.26168593972	100872.26168593972	100872.26168593972	100872.26168593972	100872.26168593972	100872.26168593972
100872.26168593972	100872.26168593972	100872.26168593972	100872.26168593972	100872.26168593972	100872.26168593972	100872.26168593972	100872.26168593972	100872.26168593972	100872.26168593972	100872.26168593972	100872.26168593972	100872.26168593972	100872.26168593972	100872.26168593972	100872.26168593972	100872.26168593972	100872.26168593972	100872.26168593972	100872.26168593972	100872.26168593972	100872.26168593972	100872.26168593972	100872.26168593972	100872.26168593972	100872.26168593972	100872.26168593972	100872.26168593972	100872.26168593972	100872.26168593972
100872.26168593972	100872.26168593972	100872.26168593972	100872.26168593972	100872.26168593972	100872.26168593972	100872.26168593972	100872.26168593972	100872.26168593972	100872.26168593972	100872.26168593972	100872.26168593972	100872.26168593972	100872.26168593972	100872.26168593972	100872.26168593972	100872.26168593972	100872.26168593972	100872.26168593972	100872.26168593972	100872.26168593972	100872.26168593972	100872.26168593972	100872.26168593972	100872.26168593972	100872.26168593972	100872.26168593972	100872.26168593972	100872.26168593972	100872.26168593972
100872.26168593972	100872.26168593972	100872.26168593972	100872.26168593972	100872.26168593972	100872.26168593972	100872.26168593972	100872.26168593972	100872.26168593972	100872.26168593972	100872.26168593972	100872.26168593972	100872.26168593972	100872.26168593972	100872.26168593972	100872.26168593972	100872.26168593972	100872.26168593972	100872.26168593972	100872.26168593972	100872.26168593972	100872.26168593972	100872.26168593972	100872.26168593972	100872.26168593972	100872.26168593972	100872.26168593972	100872.26168593972	100872.26168593972	100872.26168593972
100872.26168593972	100872.26168593972	100872.26168593972	100872.26168593972	100872.26168593972	100872.26168593972	100872.26168593972	100872.26168593972	100872.26168593972	100872.26168593972	100872.26168593972	100872.26168593972	100872.26168593972	100872.26168593972	100872.26168593972	100872.26168593972	100872.26168593972	100872.26168593972	100872.26168593972	100872.26168593972	100872.26168593972	100872.26168593972	100872.26168593972	100872.26168593972	100872.26168593972	100872.26168593972	100872.26168593972	100872.26168593972	100872.26168593972	100872.26168593972
100872.26168593972	100872.26168593972	100872.26168593972	100872.26168593972	100872.26168593972	100872.26168593972	100872.26168593972	100872.26168593972	100872.26168593972	100872.26168593972	100872.26168593972	100872.26168593972	100872.26168593972	100872.26168593972	100872.26168593972	100872.26168593972	100872.26168593972	100872.26168593972	100872.26168593972	100872.26168593972	100872.26168593972	100872.26168593972	100872.26168593972	100872.26168593972	100872.26168593972	100872.26168593972	100872.26168593972	100872.26168593972	100872.26168593972	100872.26168593972
100784.19180838934	100784.19180838934	100784.19180838934	100784.19180838934	100784.19180838934	100784.19180838934	100784.19180838934	100784.19180838934	100784.19180838934	100784.19180838934	100784.19180838934	100784.19180838934	100784.19180838934	100784.19180838934	100784.19180838934	100784.19180838934	100784.19180838934	100784.19180838934	100784.19180838934	100784.19180838934	100784.19180838934	100784.19180838934	100784.19180838934	100784.19180838934	100784.19180838934	100784.19180838934	100784.19180838934	100784.19180838934	100784.19180838934	100784.19180838934
100784.19180838934	100784.19180838934	100784.19180838934	100784.19180838934	100784.19180838934	100784.19180838934	100784.19180838934	100784.19180838934	100784.19180838934	100784.19180838934	100784.19180838934	100784.19180838934	100784.19180838934	100784.19180838934	100784.19180838934	100784.19180838934	100784.19180838934	100784.19180838934	100784.19180838934	100784.19180838934	100784.19180838934	100784.19180838934	100784.19180838934	100784.19180838934	100784.19180838934	100784.19180838934	100784.19180838934	100784.19180838934	100784.19180838934	100784.19180838934
100784.19180838934	100784.19180838934	100784.19180838934	100784.19180838934	100784.19180838934	100784.19180838934	100784.19180838934	100784.19180838934	100784.19180838934	100784.19180838934	100784.19180838934	100784.19180838934	100784.19180838934	100784.19180838934	100784.19180838934	100784.19180838934	100784.19180838934	100784.19180838934	100784.19180838934	100784.19180838934	100784.19180838934	100784.19180838934	100784.19180838934	100784.19180838934	100784.19180838934	100784.19180838934	100784.19180838934	100784.19180838934	100784.19180838934	100784.19180838934
100784.19180838934	100784.19180838934	100784.19180838934	100784.19180838934	100784.19180838934	100784.19180838934	100784.19180838934	100784.19180838934	100784.19180838934	100784.19180838934	100784.19180838934	100784.19180838934	100784.19180838934	100784.19180838934	100784.19180838934	100784.19180838934	100784.19180838934	100784.19180838934	100784.19180838934	100784.19180838934	100784.19180838934	100784.19180838934	100784.19180838934	100784.19180838934	100784.19180838934	100784.19180838934	100784.19180838934	100784.19180838934	100784.19180838934	100784.19180838934
100784.19180838934	100784.19180838934	100784.19180838934	100784.19180838934	100784.19180838934	100784.19180838934	100784.19180838934	100784.19180838934	100784.19180838934	100784.19180838934	100784.19180838934	100784.19180838934	100784.19180838934	100784.19180838934	100784.19180838934	100784.19180838934	100784.19180838934	100784.19180838934	100784.19180838934	100784.19180838934	100784.19180838934	100784.19180838934	100784.19180838934	100784.19180838934	100784.19180838934	100784.19180838934	100784.19180838934	100784.19180838934	100784.19180838934	100784.19180838934
100784.19180838934	100784.19180838934	100784.19180838934	100784.19180838934	100784.19180838934	100784.19180838934	100784.19180838934	100784.19180838934	100784.19180838934	100784.19180838934	100784.19180838934	100784.19180838934	100784.19180838934	100784.19180838934	100784.19180838934	100784.19180838934	100784.19180838934	100784.19180838934	100784.19180838934	100784.19180838934	100784.19180838934	100784.19180838934	100784.19180838934	100784.19180838934	100784.19180838934	100784.19180838934	100784.19180838934	100784.19180838934	100784.19180838934	100784.19180838934
100784.19180838934	100784.19180838934	100784.19180838934	100784.19180838934	100784.19180838934	100784.19180838934	100784.19180838934	100784.19180838934	100784.19180838934	100784.19180838934	100784.19180838934	100784.19180838934	100784.19180838934	100784.19180838934	100784.19180838934	100784.19180838934	100784.19180838934	100784.19180838934	100784.19180838934	100784.19180838934	100784.19180838934	100784.19180838934	100784.19180838934	100784.19180838934	100784.19180838934	100784.19180838934	100784.19180838934	100784.19180838934	100784.19180838934	100784.19180838934
100784.19180838934	100784.19180838934	100784.19180838934	100784.19180838934	100784.19180838934	100784.19180838934	100784.19180838934	100784.19180838934	100784.19180838934	100784.19180838934	100784.19180838934	100784.19180838934	100784.19180838934	100784.19180838934	100784.19180838934	100784.19180838934	100784.19180838934	100784.19180838934	100784.19180838934	100784.19180838934	100784.19180838934	100784.19180838934	100784.19180838934	100784.19180838934	100784.19180838934	100784.19180838934	100784.19180838934	100784.19180838934	100784.19180838934	100784.19180838934
100784.19180838934	100784.19180838934	100784.19180838934	100784.19180838934	100784.19180838934	100784.19180838934	100784.19180838934	100784.19180838934	100784.19180838934	100784.19180838934	100784.19180838934	100784.19180838934	100784.19180838934	100784.19180838934	100784.19180838934	100784.19180838934	100784.19180838934	100784.19180838934	100784.19180838934	100784.19180838934	100784.19180838934	100784.19180838934	100784.19180838934	100784.19180838934	100784.19180838934	100784.19180838934	100784.19180838934	100784.19180838934	100784.19180838934	100784.19180838934
100784.19180838934	100784.19180838934	100784.19180838934	100784.19180838934	100784.19180838934	100784.19180838934	100784.19180838934	100784.19180838934	100784.19180838934	100784.19180838934	100784.19180838934	100784.19180838934	100784.19180838934	100784.19180838934	100784.19180838934	100784.19180838934	100784.19180838934	100784.19180838934	100784.19180838934	100784.19180838934	100784.19180838934	100784.19180838934	100784.19180838934	100784.19180838934	100784.19180838934	100784.19180838934	100784.19180838934	100784.19180838934	100784.19180838934	100784.19180838934
100784.19180838934	100784.19180838934	100784.19180838934	100784.19180838934	100784.19180838934	100784.19180838934	100784.19180838934	100784.19180838934	100784.19180838934	100784.19180838934	100784.19180838934	100784.19180838934	100784.19180838934	100784.19180838934	100784.19180838934	100784.19180838934	100784.19180838934	100784.19180838934	100784.19180838934	100784.19180838934	100784.19180838934	100784.19180838934	100784.19180838934	100784.19180838934	100784.19180838934	100784.19180838934	100784.19180838934	100784.19180838934	100784.19180838934	100784.19180838934
100784.19180838934	100784.19180838934	100784.19180838934	100784.19180838934	100784.19180838934	100784.19180838934	100784.19180838934	100784.19180838934	100784.19180838934	100784.19180838934	100784.19180838934	100784.19180838934	100784.19180838934	100784.19180838934	100784.19180838934	100784.19180838934	100784.19180838934	100784.19180838934	100784.19180838934	100784.19180838934	100784.19180838934	100784.19180838934	100784.19180838934	100784.19180838934	100784.19180838934	100784.19180838934	100784.19180838934	100784.19180838934	100784.19180838934	100784.19180838934
100784.19180838934	100784.19180838934	100784.19180838934	100784.19180838934	100784.19180838934	100784.19180838934	100784.19180838934	100784.19180838934	100784.19180838934	100784.19180838934	100784.19180838934	100784.19180838934	100784.19180838934	100784.19180838934	100784.19180838934	100784.19180838934	100784.19180838934	100784.19180838934	100784.19180838934	100784.19180838934	100784.19180838934	100784.19180838934	100784.19180838934	100784.19180838934	100784.19180838934	100784.19180838934	100784.19180838934	100784.19180838934	100784.19180838934	100784.19180838934
100694.80306941783	100694.80306941783	100694.80306941783	100694.80306941783	100694.80306941783	100694.80306941783	100694.80306941783	100694.80306941783	100694.80306941783	100694.80306941783	100694.80306941783	100694.80306941783	100694.80306941783	100694.80306941783	100694.80306941783	100694.80306941783	100694.80306941783	100694.80306941783	100694.80306941783	100694.80306941783	100694.80306941783	100694.80306941783	100694.80306941783	100694.80306941783	100694.80306941783	100694.80306941783	100694.80306941783	100694.80306941783	100694.80306941783	100694.80306941783
100694.80306941783	100694.80306941783	100694.80306941783	100694.80306941783	100694.80306941783	100694.80306941783	100694.80306941783	100694.80306941783	100694.80306941783	100694.80306941783	100694.80306941783	100694.80306941783	100694.80306941783	100694.80306941783	100694.80306941783	100694.80306941783	100694.80306941783	100694.80306941783	100694.80306941783	100694.80306941783	100694.80306941783	100694.80306941783	100694.80306941783	100694.80306941783	100694.80306941783	100694.80306941783	100694.80306941783	100694.80306941783	100694.80306941783	100694.80306941783
100694.80306941783	100694.80306941783	100694.80306941783	100694.80306941783	100694.80306941783	100694.80306941783	100694.80306941783	100694.80306941783	100694.80306941783	100694.80306941783	100694.80306941783	100694.80306941783	100694.80306941783	100694.80306941783	100694.80306941783	100694.80306941783	100694.80306941783	100694.80306941783	100694.80306941783	100694.80306941783	100694.80306941783	100694.80306941783	100694.80306941783	100694.80306941783	100694.80306941783	100694.80306941783	100694.80306941783	100694.80306941783	100694.80306941783	100694.80306941783
100694.80306941783	100694.80306941783	100694.80306941783	100694.80306941783	100694.80306941783	100694.80306941783	100694.80306941783	100694.80306941783	100694.80306941783	100694.80306941783	100694.80306941783	100694.80306941783	100694.80306941783	100694.80306941783	100694.80306941783	100694.80306941783	100694.80306941783	100694.80306941783	100694.80306941783	100694.80306941783	100694.80306941783	100694.80306941783	100694.80306941783	100694.80306941783	100694.80306941783	100694.80306941783	100694.80306941783	100694.80306941783	100694.80306941783	100694.80306941783
100694.80306941783	100694.80306941783	100694.80306941783	100694.80306941783	100694.80306941783	100694.80306941783	100694.80306941783	100694.80306941783	100694.80306941783	100694.80306941783	100694.80306941783	100694.80306941783	100694.80306941783	100694.80306941783	100694.80306941783	100694.80306941783	100694.80306941783	100694.80306941783	100694.80306941783	100694.80306941783	100694.80306941783	100694.80306941783	100694.80306941783	100694.80306941783	100694.80306941783	100694.80306941783	100694.80306941783	100694.80306941783	100694.80306941783	100694.80306941783
100694.80306941783	100694.80306941783	100694.80306941783	100694.80306941783	100694.80306941783	100694.80306941783	100694.80306941783	100694.80306941783	100694.80306941783	100694.80306941783	100694.80306941783	100694.80306941783	100694.80306941783	100694.80306941783	100694.80306941783	100694.80306941783	100694.80306941783	100694.80306941783	100694.80306941783	100694.80306941783	100694.80306941783	100694.80306941783	100694.80306941783	100694.80306941783	100694.80306941783	100694.80306941783	100694.80306941783	100694.80306941783	100694.80306941783	100694.80306941783
100694.80306941783	100694.80306941783	100694.80306941783	100694.80306941783	100694.80306941783	100694.80306941783	100694.80306941783	100694.80306941783	100694.80306941783	100694.80306941783	100694.80306941783	100694.80306941783	100694.80306941783	100694.80306941783	100694.80306941783	100694.80306941783	100694.80306941783	100694.80306941783	100694.80306941783	100694.80306941783	100694.80306941783	100694.80306941783	100694.80306941783	100694.80306941783	100694.80306941783	100694.80306941783	100694.80306941783	100694.80306941783	100694.80306941783	100694.80306941783
100694.80306941783	100694.80306941783	100694.80306941783	100694.80306941783	100694.80306941783	100694.80306941783	100694.80306941783	100694.80306941783	100694.80306941783	100694.80306941783	100694.80306941783	100694.80306941783	100694.80306941783	100694.80306941783	100694.80306941783	100694.80306941783	100694.80306941783	100694.80306941783	100694.80306941783	100694.80306941783	100694.80306941783	100694.80306941783	100694.80306941783	100694.80306941783	100694.80306941783	100694.80306941783	100694.80306941783	100694.80306941783	100694.80306941783	100694.80306941783
100694.80306941783	100694.80306941783	100694.80306941783	100694.80306941783	100694.80306941783	100694.80306941783	100694.80306941783	100694.80306941783	100694.80306941783	100694.80306941783	100694.80306941783	100694.80306941783	100694.80306941783	100694.80306941783	100694.80306941783	100694.80306941783	100694.80306941783	100694.80306941783	100694.80306941783	100694.80306941783	100694.80306941783	100694.80306941783	100694.80306941783	100694.80306941783	100694.80306941783	100694.80306941783	100694.80306941783	100694.80306941783	100694.80306941783	100694.80306941783
100694.80306941783	100694.80306941783	100694.80306941783	100694.80306941783	100694.80306941783	100694.80306941783	100694.80306941783	100694.80306941783	100694.80306941783	100694.80306941783	100694.80306941783	100694.80306941783	100694.80306941783	100694.80306941783	100694.80306941783	100694.80306941783	100694.80306941783	100694.80306941783	100694.80306941783	100694.80306941783	100694.80306941783	100694.80306941783	100694.80306941783	100694.80306941783	100694.80306941783	100694.80306941783	100694.80306941783	100694.80306941783	100694.80306941783	100694.80306941783
100694.80306941783	100694.80306941783	100694.80306941783	100694.80306941783	100694.80306941783	100694.80306941783	100694.80306941783	100694.80306941783	100694.80306941783	100694.80306941783	100694.80306941783	100694.80306941783	100694.80306941783	100694.80306941783	100694.80306941783	100694.80306941783	100694.80306941783	100694.80306941783	100694.80306941783	100694.80306941783	100694.80306941783	100694.80306941783	100694.80306941783	100694.80306941783	100694.80306941783	100694.80306941783	100694.80306941783	100694.80306941783	100694.80306941783	100694.80306941783
100634.61866273057	100634.61866273057	100634.61866273057	100634.61866273057	100634.61866273057	100634.61866273057	100634.61866273057	100634.61866273057	100634.61866273057	100634.61866273057	100634.61866273057	100634.61866273057	100634.61866273057	100634.61866273057	100634.61866273057	100634.61866273057	100634.61866273057	100634.61866273057	100634.61866273057	100634.61866273057	100634.61866273057	100634.61866273057	100634.61866273057	100634.61866273057	100634.61866273057	100634.61866273057	100634.61866273057	100634.61866273057	100634.61866273057	100634.61866273057
100634.61866273057	100634.61866273057	100634.61866273057	100634.61866273057	100634.61866273057	100634.61866273057	100634.61866273057	100634.61866273057	100634.61866273057	100634.61866273057	100634.61866273057	100634.61866273057	100634.61866273057	100634.61866273057	100634.61866273057	100634.61866273057	100634.61866273057	100634.61866273057	100634.61866273057	100634.61866273057	100634.61866273057	100634.61866273057	100634.61866273057	100634.61866273057	100634.61866273057	100634.61866273057	100634.61866273057	100634.61866273057	100634.61866273057	100634.61866273057
100634.61866273057	100634.61866273057	100634.61866273057	100634.61866273057	100634.61866273057	100634.61866273057	100634.61866273057	100634.61866273057	100634.61866273057	100634.61866273057	100634.61866273057	100634.61866273057	100634.61866273057	100634.61866273057	100634.61866273057	100634.61866273057	100634.61866273057	100634.61866273057	100634.61866273057	100634.61866273057	100634.61866273057	100634.61866273057	100634.61866273057	100634.61866273057	100634.61866273057	100634.61866273057	100634.61866273057	100634.61866273057	100634.61866273057	100634.61866273057
100634.61866273057	100634.61866273057	100634.61866273057	100634.61866273057	100634.61866273057	100634.61866273057	100634.61866273057	100634.61866273057	100634.61866273057	100634.61866273057	100634.61866273057	100634.61866273057	100634.61866273057	100634.61866273057	100634.61866273057	100634.61866273057	100634.61866273057	100634.61866273057	100634.61866273057	100634.61866273057	100634.61866273057	100634.61866273057	100634.61866273057	100634.61866273057	100634.61866273057	100634.61866273057	100634.61866273057	100634.61866273057	100634.61866273057	100634.61866273057
100634.61866273057	100634.61866273057	100634.61866273057	100634.61866273057	100634.61866273057	100634.61866273057	100634.61866273057	100634.61866273057	100634.61866273057	100634.61866273057	100634.61866273057	100634.61866273057	100634.61866273057	100634.61866273057	100634.61866273057	100634.61866273057	100634.61866273057	100634.61866273057	100634.61866273057	100634.61866273057	100634.61866273057	100634.61866273057	100634.61866273057	100634.61866273057	100634.61866273057	100634.61866273057	100634.61866273057	100634.61866273057	100634.61866273057	100634.61866273057
100634.61866273057	100634.61866273057	100634.61866273057	100634.61866273057	100634.61866273057	100634.61866273057	100634.61866273057	100634.61866273057	100634.61866273057	100634.61866273057	100634.61866273057	100634.61866273057	100634.61866273057	100634.61866273057	100634.61866273057	100634.61866273057	100634.61866273057	100634.61866273057	100634.61866273057	100634.61866273057	100634.61866273057	100634.61866273057	100634.61866273057	100634.61866273057	100634.61866273057	100634.61866273057	100634.61866273057	100634.61866273057	100634.61866273057	100634.61866273057
100634.61866273057	100634.61866273057	100634.61866273057	100634.61866273057	100634.61866273057	100634.61866273057	100634.61866273057	100634.61866273057	100634.61866273057	100634.61866273057	100634.61866273057	100634.61866273057	100634.61866273057	100634.61866273057	100634.61866273057	100634.61866273057	100634.61866273057	100634.61866273057	100634.61866273057	100634.61866273057	100634.61866273057	100634.61866273057	100634.61866273057	100634.61866273057	100634.61866273057	100634.61866273057	100634.61866273057	100634.61866273057	100634.61866273057	100634.61866273057
100634.61866273057	100634.61866273057	100634.61866273057	100634.61866273057	100634.61866273057	100634.61866273057	100634.61866273057	100634.61866273057	100634.61866273057	100634.61866273057	100634.61866273057	100634.61866273057	100634.61866273057	100634.61866273057	100634.61866273057	100634.61866273057	100634.61866273057	100634.61866273057	100634.61866273057	100634.61866273057	100634.61866273057	100634.61866273057	100634.61866273057	100634.61866273057	100634.61866273057	100634.61866273057	100634.61866273057	100634.61866273057	100634.61866273057	100634.61866273057
100634.61866273057	100634.61866273057	100634.61866273057	100634.61866273057	100634.61866273057	100634.61866273057	100634.61866273057	100634.61866273057	100634.61866273057	100634.61866273057	100634.61866273057	100634.61866273057	100634.61866273057	100634.61866273057	100634.61866273057	100634.61866273057	100634.61866273057	100634.61866273057	100634.61866273057	100634.61866273057	100634.61866273057	100634.61866273057	100634.61866273057	100634.61866273057	100634.61866273057	100634.61866273057	100634.61866273057	100634.61866273057	100634.61866273057	100634.61866273057
100634.61866273057	100634.61866273057	100634.61866273057	100634.61866273057	100634.61866273057	100634.61866273057	100634.61866273057	100634.61866273057	100634.61866273057	100634.61866273057	100634.61866273057	100634.61866273057	100634.61866273057	100634.61866273057	100634.61866273057	100634.61866273057	100634.61866273057	100634.61866273057	100634.61866273057	100634.61866273057	100634.61866273057	100634.61866273057	100634.61866273057	100634.61866273057	100634.61866273057	100634.61866273057	100634.61866273057	100634.61866273057	100634.61866273057	100634.61866273057
100618.80189612223	100618.80189612223	100618.80189612223	100618.80189612223	100618.80189612223	100618.80189612223	100618.80189612223	100618.80189612223	100618.80189612223	100618.80189612223	100618.80189612223	100618.80189612223	100618.80189612223	100618.80189612223	100618.80189612223	100618.80189612223	100618.80189612223	100618.80189612223	100618.80189612223	100618.80189612223	100618.80189612223	100618.80189612223	100618.80189612223	100618.80189612223	100618.80189612223	100618.80189612223	100618.80189612223	100618.80189612223	100618.80189612223	100618.80189612223
100546.3522518738	100546.3522518738	100546.3522518738	100546.3522518738	100546.3522518738	100546.3522518738	100546.3522518738	100546.3522518738	100546.3522518738	100546.3522518738	100546.3522518738	100546.3522518738	100546.3522518738	100546.3522518738	100546.3522518738	100546.3522518738	100546.3522518738	100546.3522518738	100546.3522518738	100546.3522518738	100546.3522518738	100546.3522518738	100546.3522518738	100546.3522518738	100546.3522518738	100546.3522518738	100546.3522518738	100546.3522518738	100546.3522518738	100546.3522518738
100546.3522518738	100546.3522518738	100546.3522518738	100546.3522518738	100546.3522518738	100546.3522518738	100546.3522518738	100546.3522518738	100546.3522518738	100546.3522518738	100546.3522518738	100546.3522518738	100546.3522518738	100546.3522518738	100546.3522518738	100546.3522518738	100546.3522518738	100546.3522518738	100546.3522518738	100546.3522518738	100546.3522518738	100546.3522518738	100546.3522518738	100546.3522518738	100546.3522518738	100546.3522518738	100546.3522518738	100546.3522518738	100546.3522518738	100546.3522518738
100546.3522518738	100546.3522518738	100546.3522518738	100546.3522518738	100546.3522518738	100546.3522518738	100546.3522518738	100546.3522518738	100546.3522518738	100546.3522518738	100546.3522518738	100546.3522518738	100546.3522518738	100546.3522518738	100546.3522518738	100546.3522518738	100546.3522518738	100546.3522518738	100546.3522518738	100546.3522518738	100546.3522518738	100546.3522518738	100546.3522518738	100546.3522518738	100546.3522518738	100546.3522518738	100546.3522518738	100546.3522518738	100546.3522518738	100546.3522518738
100546.3522518738	100546.3522518738	100546.3522518738	100546.3522518738	100546.3522518738	100546.3522518738	100546.3522518738	100546.3522518738	100546.3522518738	100546.3522518738	100546.3522518738	100546.3522518738	100546.3522518738	100546.3522518738	100546.3522518738	100546.3522518738	100546.3522518738	100546.3522518738	100546.3522518738	100546.3522518738	100546.3522518738	100546.3522518738	100546.3522518738	100546.3522518738	100546.3522518738	100546.3522518738	100546.3522518738	100546.3522518738	100546.3522518738	100546.3522518738
100546.3522518738	100546.3522518738	100546.3522518738	100546.3522518738	100546.3522518738	100546.3522518738	100546.3522518738	100546.3522518738	100546.3522518738	100546.3522518738	100546.3522518738	100546.3522518738	100546.3522518738	100546.3522518738	100546.3522518738	100546.3522518738	100546.3522518738	100546.3522518738	100546.3522518738	100546.3522518738	100546.3522518738	100546.3522518738	100546.3522518738	100546.3522518738	100546.3522518738	100546.3522518738	100546.3522518738	100546.3522518738	100546.3522518738	100546.3522518738
100546.3522518738	100546.3522518738	100546.3522518738	100546.3522518738	100546.3522518738	100546.3522518738	100546.3522518738	100546.3522518738	100546.3522518738	100546.3522518738	100546.3522518738	100546.3522518738	100546.3522518738	100546.3522518738	100546.3522518738	100546.3522518738	100546.3522518738	100546.3522518738	100546.3522518738	100546.3522518738	100546.3522518738	100546.3522518738	100546.3522518738	100546.3522518738	100546.3522518738	100546.3522518738	100546.3522518738	100546.3522518738	100546.3522518738	100546.3522518738
100546.3522518738	100546.3522518738	100546.3522518738	100546.3522518738	100546.3522518738	100546.3522518738	100546.3522518738	100546.3522518738	100546.3522518738	100546.3522518738	100546.3522518738	100546.3522518738	100546.3522518738	100546.3522518738	100546.3522518738	100546.3522518738	100546.3522518738	100546.3522518738	100546.3522518738	100546.3522518738	100546.3522518738	100546.3522518738	100546.3522518738	100546.3522518738	100546.3522518738	100546.3522518738	100546.3522518738	100546.3522518738	100546.3522518738	100546.3522518738
100546.3522518738	100546.3522518738	100546.3522518738	100546.3522518738	100546.3522518738	100546.3522518738	100546.3522518738	100546.3522518738	100546.3522518738	100546.3522518738	100546.3522518738	100546.3522518738	100546.3522518738	100546.3522518738	100546.3522518738	100546.3522518738	100546.3522518738	100546.3522518738	100546.3522518738	100546.3522518738	100546.3522518738	100546.3522518738	100546.3522518738	100546.3522518738	100546.3522518738	100546.3522518738	100546.3522518738	100546.3522518738	100546.3522518738	100546.3522518738
100546.3522518738	100546.3522518738	100546.3522518738	100546.3522518738	100546.3522518738	100546.3522518738	100546.3522518738	100546.3522518738	100546.3522518738	100546.3522518738	100546.3522518738	100546.3522518738	100546.3522518738	100546.3522518738	100546.3522518738	100546.3522518738	100546.3522518738	100546.3522518738	100546.3522518738	100546.3522518738	100546.3522518738	100546.3522518738	100546.3522518738	100546.3522518738	100546.3522518738	100546.3522518738	100546.3522518738	100546.3522518738	100546.3522518738	100546.3522518738
100479.40260464094	100479.40260464094	100479.40260464094	100479.40260464094	100479.40260464094	100479.40260464094	100479.40260464094	100479.40260464094	100479.40260464094	100479.40260464094	100479.40260464094	100479.40260464094	100479.40260464094	100479.40260464094	100479.40260464094	100479.40260464094	100479.40260464094	100479.40260464094	100479.40260464094	100479.40260464094	100479.40260464094	100479.40260464094	100479.40260464094	100479.40260464094	100479.40260464094	100479.40260464094	100479.40260464094	100479.40260464094	100479.40260464094	100479.40260464094
100479.40260464094	100479.40260464094	100479.40260464094	100479.40260464094	100479.40260464094	100479.40260464094	100479.40260464094	100479.40260464094	100479.40260464094	100479.40260464094	100479.40260464094	100479.40260464094	100479.40260464094	100479.40260464094	100479.40260464094	100479.40260464094	100479.40260464094	100479.40260464094	100479.40260464094	100479.40260464094	100479.40260464094	100479.40260464094	100479.40260464094	100479.40260464094	100479.40260464094	100479.40260464094	100479.40260464094	100479.40260464094	100479.40260464094	100479.40260464094
100479.40260464094	100479.40260464094	100479.40260464094	100479.40260464094	100479.40260464094	100479.40260464094	100479.40260464094	100479.40260464094	100479.40260464094	100479.40260464094	100479.40260464094	100479.40260464094	100479.40260464094	100479.40260464094	100479.40260464094	100479.40260464094	100479.40260464094	100479.40260464094	100479.40260464094	100479.40260464094	100479.40260464094	100479.40260464094	100479.40260464094	100479.40260464094	100479.40260464094	100479.40260464094	100479.40260464094	100479.40260464094	100479.40260464094	100479.40260464094
100474.90882366372	100474.90882366372	100474.90882366372	100474.90882366372	100474.90882366372	100474.90882366372	100474.90882366372	100474.90882366372	100474.90882366372	100474.90882366372	100474.90882366372	100474.90882366372	100474.90882366372	100474.90882366372	100474.90882366372	100474.90882366372	100474.90882366372	100474.90882366372	100474.90882366372	100474.90882366372	100474.90882366372	100474.90882366372	100474.90882366372	100474.90882366372	100474.90882366372	100474.90882366372	100474.90882366372	100474.90882366372	100474.90882366372	100474.90882366372
100474.90882366372	100474.90882366372	100474.90882366372	100474.90882366372	100474.90882366372	100474.90882366372	100474.90882366372	100474.90882366372	100474.90882366372	100474.90882366372	100474.90882366372	100474.90882366372	100474.90882366372	100474.90882366372	100474.90882366372	100474.90882366372	100474.90882366372	100474.90882366372	100474.90882366372	100474.90882366372	100474.90882366372	100474.90882366372	100474.90882366372	100474.90882366372	100474.90882366372	100474.90882366372	100474.90882366372	100474.90882366372	100474.90882366372	100474.90882366372
100474.90882366372	100474.90882366372	100474.90882366372	100474.90882366372	100474.90882366372	100474.90882366372	100474.90882366372	100474.90882366372	100474.90882366372	100474.90882366372	100474.90882366372	100474.90882366372	100474.90882366372	100474.90882366372	100474.90882366372	100474.90882366372	100474.90882366372	100474.90882366372	100474.90882366372	100474.90882366372	100474.90882366372	100474.90882366372	100474.90882366372	100474.90882366372	100474.90882366372	100474.90882366372	100474.90882366372	100474.90882366372	100474.90882366372	100474.90882366372
100474.90882366372	100474.90882366372	100474.90882366372	100474.90882366372	100474.90882366372	100474.90882366372	100474.90882366372	100474.90882366372	100474.90882366372	100474.90882366372	100474.90882366372	100474.90882366372	100474.90882366372	100474.90882366372	100474.90882366372	100474.90882366372	100474.90882366372	100474.90882366372	100474.90882366372	100474.90882366372	100474.90882366372	100474.90882366372	100474.90882366372	100474.90882366372	100474.90882366372	100474.90882366372	100474.90882366372	100474.90882366372	100474.90882366372	100474.90882366372
100474.90882366372	100474.90882366372	100474.90882366372	100474.90882366372	100474.90882366372	100474.90882366372	100474.90882366372	100474.90882366372	100474.90882366372	100474.90882366372	100474.90882366372	100474.90882366372	100474.90882366372	100474.90882366372	100474.90882366372	100474.90882366372	100474.90882366372	100474.90882366372	100474.90882366372	100474.90882366372	100474.90882366372	100474.90882366372	100474.90882366372	100474.90882366372	100474.90882366372	100474.90882366372	100474.90882366372	100474.90882366372	100474.90882366372	100474.90882366372
100474.90882366372	100474.90882366372	100474.90882366372	100474.90882366372	100474.90882366372	100474.90882366372	100474.90882366372	100474.90882366372	100474.90882366372	100474.90882366372	100474.90882366372	100474.90882366372	100474.90882366372	100474.90882366372	100474.90882366372	100474.90882366372	100474.90882366372	100474.90882366372	100474.90882366372	100474.90882366372	100474.90882366372	100474.90882366372	100474.90882366372	100474.90882366372	100474.90882366372	100474.90882366372	100474.90882366372	100474.90882366372	100474.90882366372	100474.90882366372
100474.90882366372	100474.90882366372	100474.90882366372	100474.90882366372	100474.90882366372	100474.90882366372	100474.90882366372	100474.90882366372	100474.90882366372	100474.90882366372	100474.90882366372	100474.90882366372	100474.90882366372	100474.90882366372	100474.90882366372	100474.90882366372	100474.90882366372	100474.90882366372	100474.90882366372	100474.90882366372	100474.90882366372	100474.90882366372	100474.90882366372	100474.90882366372	100474.90882366372	100474.90882366372	100474.90882366372	100474.90882366372	100474.90882366372	100474.90882366372
100442.5919930864	100442.5919930864	100442.5919930864	100442.5919930864	100442.5919930864	100442.5919930864	100442.5919930864	100442.5919930864	100442.5919930864	100442.5919930864	100442.5919930864	100442.5919930864	100442.5919930864	100442.5919930864	100442.5919930864	100442.5919930864	100442.5919930864	100442.5919930864	100442.5919930864	100442.5919930864	100442.5919930864	100442.5919930864	100442.5919930864	100442.5919930864	100442.5919930864	100442.5919930864	100442.5919930864	100442.5919930864	100442.5919930864	100442.5919930864
100418.84688249572	100418.84688249572	100418.84688249572	100418.84688249572	100418.84688249572	100418.84688249572	100418.84688249572	100418.84688249572	100418.84688249572	100418.84688249572	100418.84688249572	100418.84688249572	100418.84688249572	100418.84688249572	100418.84688249572	100418.84688249572	100418.84688249572	100418.84688249572	100418.84688249572	100418.84688249572	100418.84688249572	100418.84688249572	100418.84688249572	100418.84688249572	100418.84688249572	100418.84688249572	100418.84688249572	100418.84688249572	100418.84688249572	100418.84688249572
100418.84688249572	100418.84688249572	100418.84688249572	100418.84688249572	100418.84688249572	100418.84688249572	100418.84688249572	100418.84688249572	100418.84688249572	100418.84688249572	100418.84688249572	100418.84688249572	100418.84688249572	100418.84688249572	100418.84688249572	100418.84688249572	100418.84688249572	100418.84688249572	100418.84688249572	100418.84688249572	100418.84688249572	100418.84688249572	100418.84688249572	100418.84688249572	100418.84688249572	100418.84688249572	100418.84688249572	100418.84688249572	100418.84688249572	100418.84688249572
100418.84688249572	100418.84688249572	100418.84688249572	100418.84688249572	100418.84688249572	100418.84688249572	100418.84688249572	100418.84688249572	100418.84688249572	100418.84688249572	100418.84688249572	100418.84688249572	100418.84688249572	100418.84688249572	100418.84688249572	100418.84688249572	100418.84688249572	100418.84688249572	100418.84688249572	100418.84688249572	100418.84688249572	100418.84688249572	100418.84688249572	100418.84688249572	100418.84688249572	100418.84688249572	100418.84688249572	100418.84688249572	100418.84688249572	100418.84688249572
100320.84146663097	100320.84146663097	100320.84146663097	100320.84146663097	100320.84146663097	100320.84146663097	100320.84146663097	100320.84146663097	100320.84146663097	100320.84146663097	100320.84146663097	100320.84146663097	100320.84146663097	100320.84146663097	100320.84146663097	100320.84146663097	100320.84146663097	100320.84146663097	100320.84146663097	100320.84146663097	100320.84146663097	100320.84146663097	100320.84146663097	100320.84146663097	100320.84146663097	100320.84146663097	100320.84146663097	100320.84146663097	100320.84146663097	100320.84146663097
100320.84146663097	100320.84146663097	100320.84146663097	100320.84146663097	100320.84146663097	100320.84146663097	100320.84146663097	100320.84146663097	100320.84146663097	100320.84146663097	100320.84146663097	100320.84146663097	100320.84146663097	100320.84146663097	100320.84146663097	100320.84146663097	100320.84146663097	100320.84146663097	100320.84146663097	100320.84146663097	100320.84146663097	100320.84146663097	100320.84146663097	100320.84146663097	100320.84146663097	100320.84146663097	100320.84146663097	100320.84146663097	100320.84146663097	100320.84146663097
100320.84146663097	100320.84146663097	100320.84146663097	100320.84146663097	100320.84146663097	100320.84146663097	100320.84146663097	100320.84146663097	100320.84146663097	100320.84146663097	100320.84146663097	100320.84146663097	100320.84146663097	100320.84146663097	100320.84146663097	100320.84146663097	100320.84146663097	100320.84146663097	100320.84146663097	100320.84146663097	100320.84146663097	100320.84146663097	100320.84146663097	100320.84146663097	100320.84146663097	100320.84146663097	100320.84146663097	100320.84146663097	100320.84146663097	100320.84146663097
100320.84146663097	100320.84146663097	100320.84146663097	100320.84146663097	100320.84146663097	100320.84146663097	100320.84146663097	100320.84146663097	100320.84146663097	100320.84146663097	100320.84146663097	100320.84146663097	100320.84146663097	100320.84146663097	100320.84146663097	100320.84146663097	100320.84146663097	100320.84146663097	100320.84146663097	100320.84146663097	100320.84146663097	100320.84146663097	100320.84146663097	100320.84146663097	100320.84146663097	100320.84146663097	100320.84146663097	100320.84146663097	100320.84146663097	100320.84146663097
100320.84146663097	100320.84146663097	100320.84146663097	100320.84146663097	100320.84146663097	100320.84146663097	100320.84146663097	100320.84146663097	100320.84146663097	100320.84146663097	100320.84146663097	100320.84146663097	100320.84146663097	100320.84146663097	100320.84146663097	100320.84146663097	100320.84146663097	100320.84146663097	100320.84146663097	100320.84146663097	100320.84146663097	100320.84146663097	100320.84146663097	100320.84146663097	100320.84146663097	100320.84146663097	100320.84146663097	100320.84146663097	100320.84146663097	100320.84146663097
100118.13333060266	100118.13333060266	100118.13333060266	100118.13333060266	100118.13333060266	100118.13333060266	100118.13333060266	100118.13333060266	100118.13333060266	100118.13333060266	100118.13333060266	100118.13333060266	100118.13333060266	100118.13333060266	100118.13333060266	100118.13333060266	100118.13333060266	100118.13333060266	100118.13333060266	100118.13333060266	100118.13333060266	100118.13333060266	100118.13333060266	100118.13333060266	100118.13333060266	100118.13333060266	100118.13333060266	100118.13333060266	100118.13333060266	100118.13333060266
100118.13333060266	100118.13333060266	100118.13333060266	100118.13333060266	100118.13333060266	100118.13333060266	100118.13333060266	100118.13333060266	100118.13333060266	100118.13333060266	100118.13333060266	100118.13333060266	100118.13333060266	100118.13333060266	100118.13333060266	100118.13333060266	100118.13333060266	100118.13333060266	100118.13333060266	100118.13333060266	100118.13333060266	100118.13333060266	100118.13333060266	100118.13333060266	100118.13333060266	100118.13333060266	100118.13333060266	100118.13333060266	100118.13333060266	100118.13333060266
100118.13333060266	100118.13333060266	100118.13333060266	100118.13333060266	100118.13333060266	100118.13333060266	100118.13333060266	100118.13333060266	100118.13333060266	100118.13333060266	100118.13333060266	100118.13333060266	100118.13333060266	100118.13333060266	100118.13333060266	100118.13333060266	100118.13333060266	100118.13333060266	100118.13333060266	100118.13333060266	100118.13333060266	100118.13333060266	100118.13333060266	100118.13333060266	100118.13333060266	100118.13333060266	100118.13333060266	100118.13333060266	100118.13333060266	100118.13333060266
100118.13333060266	100118.13333060266	100118.13333060266	100118.13333060266	100118.13333060266	100118.13333060266	100118.13333060266	100118.13333060266	100118.13333060266	100118.13333060266	100118.13333060266	100118.13333060266	100118.13333060266	100118.13333060266	100118.13333060266	100118.13333060266	100118.13333060266	100118.13333060266	100118.13333060266	100118.13333060266	100118.13333060266	100118.13333060266	100118.13333060266	100118.13333060266	100118.13333060266	100118.13333060266	100118.13333060266	100118.13333060266	100118.13333060266	100118.13333060266
100118.13333060266	100118.13333060266	100118.13333060266	100118.13333060266	100118.13333060266	100118.13333060266	100118.13333060266	100118.13333060266	100118.13333060266	100118.13333060266	100118.13333060266	100118.13333060266	100118.13333060266	100118.13333060266	100118.13333060266	100118.13333060266	100118.13333060266	100118.13333060266	100118.13333060266	100118.13333060266	100118.13333060266	100118.13333060266	100118.13333060266	100118.13333060266	100118.13333060266	100118.13333060266	100118.13333060266	100118.13333060266	100118.13333060266	100118.13333060266
100118.13333060266	100118.13333060266	100118.13333060266	100118.13333060266	100118.13333060266	100118.13333060266	100118.13333060266	100118.13333060266	100118.13333060266	100118.13333060266	100118.13333060266	100118.13333060266	100118.13333060266	100118.13333060266	100118.13333060266	100118.13333060266	100118.13333060266	100118.13333060266	100118.13333060266	100118.13333060266	100118.13333060266	100118.13333060266	100118.13333060266	100118.13333060266	100118.13333060266	100118.13333060266	100118.13333060266	100118.13333060266	100118.13333060266	100118.13333060266
100118.13333060266	100118.13333060266	100118.13333060266	100118.13333060266	100118.13333060266	100118.13333060266	100118.13333060266	100118.13333060266	100118.13333060266	100118.13333060266	100118.13333060266	100118.13333060266	100118.13333060266	100118.13333060266	100118.13333060266	100118.13333060266	100118.13333060266	100118.13333060266	100118.13333060266	100118.13333060266	100118.13333060266	100118.13333060266	100118.13333060266	100118.13333060266	100118.13333060266	100118.13333060266	100118.13333060266	100118.13333060266	100118.13333060266	100118.13333060266
100118.13333060266	100118.13333060266	100118.13333060266	100118.13333060266	100118.13333060266	100118.13333060266	100118.13333060266	100118.13333060266	100118.13333060266	100118.13333060266	100118.13333060266	100118.13333060266	100118.13333060266	100118.13333060266	100118.13333060266	100118.13333060266	100118.13333060266	100118.13333060266	100118.13333060266	100118.13333060266	100118.13333060266	100118.13333060266	100118.13333060266	100118.13333060266	100118.13333060266	100118.13333060266	100118.13333060266	100118.13333060266	100118.13333060266	100118.13333060266
100118.13333060266	100118.13333060266	100118.13333060266	100118.13333060266	100118.13333060266	100118.13333060266	100118.13333060266	100118.13333060266	100118.13333060266	100118.13333060266	100118.13333060266	100118.13333060266	100118.13333060266	100118.13333060266	100118.13333060266	100118.13333060266	100118.13333060266	100118.13333060266	100118.13333060266	100118.13333060266	100118.13333060266	100118.13333060266	100118.13333060266	100118.13333060266	100118.13333060266	100118.13333060266	100118.13333060266	100118.13333060266	100118.13333060266	100118.13333060266
100118.13333060266	100118.13333060266	100118.13333060266	100118.13333060266	100118.13333060266	100118.13333060266	100118.13333060266	100118.13333060266	100118.13333060266	100118.13333060266	100118.13333060266	100118.13333060266	100118.13333060266	100118.13333060266	100118.13333060266	100118.13333060266	100118.13333060266	100118.13333060266	100118.13333060266	100118.13333060266	100118.13333060266	100118.13333060266	100118.13333060266	100118.13333060266	100118.13333060266	100118.13333060266	100118.13333060266	100118.13333060266	100118.13333060266	100118.13333060266
100118.13333060266	100118.13333060266	100118.13333060266	100118.13333060266	100118.13333060266	100118.13333060266	100118.13333060266	100118.13333060266	100118.13333060266	100118.13333060266	100118.13333060266	100118.13333060266	100118.13333060266	100118.13333060266	100118.13333060266	100118.13333060266	100118.13333060266	100118.13333060266	100118.13333060266	100118.13333060266	100118.13333060266	100118.13333060266	100118.13333060266	100118.13333060266	100118.13333060266	100118.13333060266	100118.13333060266	100118.13333060266	100118.13333060266	100118.13333060266
100118.13333060266	100118.13333060266	100118.13333060266	100118.13333060266	100118.13333060266	100118.13333060266	100118.13333060266	100118.13333060266	100118.13333060266	100118.13333060266	100118.13333060266	100118.13333060266	100118.13333060266	100118.13333060266	100118.13333060266	100118.13333060266	100118.13333060266	100118.13333060266	100118.13333060266	100118.13333060266	100118.13333060266	100118.13333060266	100118.13333060266	100118.13333060266	100118.13333060266	100118.13333060266	100118.13333060266	100118.13333060266	100118.13333060266	100118.13333060266
100118.13333060266	100118.13333060266	100118.13333060266	100118.13333060266	100118.13333060266	100118.13333060266	100118.13333060266	100118.13333060266	100118.13333060266	100118.13333060266	100118.13333060266	100118.13333060266	100118.13333060266	100118.13333060266	100118.13333060266	100118.13333060266	100118.13333060266	100118.13333060266	100118.13333060266	100118.13333060266	100118.13333060266	100118.13333060266	100118.13333060266	100118.13333060266	100118.13333060266	100118.13333060266	100118.13333060266	100118.13333060266	100118.13333060266	100118.13333060266
100118.13333060266	100118.13333060266	100118.13333060266	100118.13333060266	100118.13333060266	100118.13333060266	100118.13333060266	100118.13333060266	100118.13333060266	100118.13333060266	100118.13333060266	100118.13333060266	100118.13333060266	100118.13333060266	100118.13333060266	100118.13333060266	100118.13333060266	100118.13333060266	100118.13333060266	100118.13333060266	100118.13333060266	100118.13333060266	100118.13333060266	100118.13333060266	100118.13333060266	100118.13333060266	100118.13333060266	100118.13333060266	100118.13333060266	100118.13333060266
100118.13333060266	100118.13333060266	100118.13333060266	100118.13333060266	100118.13333060266	100118.13333060266	100118.13333060266	100118.13333060266	100118.13333060266	100118.13333060266	100118.13333060266	100118.13333060266	100118.13333060266	100118.13333060266	100118.13333060266	100118.13333060266	100118.13333060266	100118.13333060266	100118.13333060266	100118.13333060266	100118.13333060266	100118.13333060266	100118.13333060266	100118.13333060266	100118.13333060266	100118.13333060266	100118.13333060266	100118.13333060266	100118.13333060266	100118.13333060266
