# Supplementary material for: An improved FOX optimization algorithm using adaptive exploration and exploitation for global optimization
Source: PLoS One. 2025 Sep 18;20(9):e0331965. doi: 10.1371/journal.pone.0331965 (PMC12445531; doi:10.1371/journal.pone.0331965)
Supplement: S2 File — This compressed file contains all the results of the conducted experiments. Each main directory within the archive includes three subdirectories: Analysis, best_fit, and convergence. The best_fit and convergence folders contain the raw experimental data obtained from 30 independent runs. The Analysis folder includes tables and figures derived from these raw results. These files can be used to reproduce and further analyze the results presented in the manuscript. (ZIP) [file pone.0331965.s002.zip › cec2017/convergence/CMAES/C17F11.csv]

trial_1	trial_2	trial_3	trial_4	trial_5	trial_6	trial_7	trial_8	trial_9	trial_10	trial_11	trial_12	trial_13	trial_14	trial_15	trial_16	trial_17	trial_18	trial_19	trial_20	trial_21	trial_22	trial_23	trial_24	trial_25	trial_26	trial_27	trial_28	trial_29	trial_30
30404682502.857986	25110586012.8052	15348612865.56837	32995589120.616184	32995589120.616184	16682528234.099028	32995589120.616184	28108517134.092304	31605587132.54327	30337157080.5849	10152640868.004725	12717876162.635246	23047299657.82828	30277751992.473804	22506354391.504307	29251875668.189945	32995589120.616184	29894646962.584427	32995589120.616184	31562135752.16818	10740420323.945236	20929215413.414917	32995589120.616184	30156069111.256626	32995589120.616184	32995589120.616184	28182250494.93696	19845929938.392822	32995589120.616184	32995589120.616184
30404682502.857986	25110586012.8052	15348612865.56837	32990455409.727028	32990455409.727028	16682528234.099028	32990455409.727028	28108517134.092304	31605587132.54327	30337157080.5849	10152640868.004725	12717876162.635246	23047299657.82828	30277751992.473804	22506354391.504307	29251875668.189945	32990455409.727028	29894646962.584427	32990455409.727028	31562135752.16818	10740420323.945236	20929215413.414917	32990455409.727028	30156069111.256626	32990455409.727028	32990455409.727028	28182250494.93696	19845929938.392822	32990455409.727028	32990455409.727028
30404682502.857986	25110586012.8052	15348612865.56837	32977562374.222816	32977562374.222816	16682528234.099028	32977562374.222816	28108517134.092304	31605587132.54327	30337157080.5849	10152640868.004725	12717876162.635246	23047299657.82828	30277751992.473804	22506354391.504307	29251875668.189945	32977562374.222816	29894646962.584427	32977562374.222816	31562135752.16818	10740420323.945236	20929215413.414917	32977562374.222816	30156069111.256626	32977562374.222816	32977562374.222816	28182250494.93696	19845929938.392822	32977562374.222816	32977562374.222816
30404682502.857986	25110586012.8052	15348612865.56837	32963613622.513138	32963613622.513138	16682528234.099028	32963613622.513138	28108517134.092304	31605587132.54327	30337157080.5849	10152640868.004725	12717876162.635246	23047299657.82828	30277751992.473804	22506354391.504307	29251875668.189945	32963613622.513138	29894646962.584427	32963613622.513138	31562135752.16818	10740420323.945236	20929215413.414917	32963613622.513138	30156069111.256626	32963613622.513138	32963613622.513138	28182250494.93696	19845929938.392822	32963613622.513138	32963613622.513138
30404682502.857986	25110586012.8052	15348612865.56837	32937620264.960262	32937620264.960262	16682528234.099028	32937620264.960262	28108517134.092304	31605587132.54327	30337157080.5849	10152640868.004725	12717876162.635246	23047299657.82828	30277751992.473804	22506354391.504307	29251875668.189945	32937620264.960262	29894646962.584427	32937620264.960262	31562135752.16818	10740420323.945236	20929215413.414917	32937620264.960262	30156069111.256626	32937620264.960262	32937620264.960262	28182250494.93696	19845929938.392822	32937620264.960262	32937620264.960262
30404682502.857986	25110586012.8052	15348612865.56837	32919369424.078617	32919369424.078617	16682528234.099028	32919369424.078617	28108517134.092304	31605587132.54327	30337157080.5849	10152640868.004725	12717876162.635246	23047299657.82828	30277751992.473804	22506354391.504307	29251875668.189945	32919369424.078617	29894646962.584427	32919369424.078617	31562135752.16818	10740420323.945236	20929215413.414917	32919369424.078617	30156069111.256626	32919369424.078617	32919369424.078617	28182250494.93696	19845929938.392822	32919369424.078617	32919369424.078617
30404682502.857986	25110586012.8052	15348612865.56837	32884694420.966957	32884694420.966957	16682528234.099028	32884694420.966957	28108517134.092304	31605587132.54327	30337157080.5849	10152640868.004725	12717876162.635246	23047299657.82828	30277751992.473804	22506354391.504307	29251875668.189945	32884694420.966957	29894646962.584427	32884694420.966957	31562135752.16818	10740420323.945236	20929215413.414917	32884694420.966957	30156069111.256626	32884694420.966957	32884694420.966957	28182250494.93696	19845929938.392822	32884694420.966957	32884694420.966957
30404682502.857986	25110586012.8052	15348612865.56837	32866935653.698223	32866935653.698223	16682528234.099028	32866935653.698223	28108517134.092304	31605587132.54327	30337157080.5849	10152640868.004725	12717876162.635246	23047299657.82828	30277751992.473804	22506354391.504307	29251875668.189945	32866935653.698223	29894646962.584427	32866935653.698223	31562135752.16818	10740420323.945236	20929215413.414917	32866935653.698223	30156069111.256626	32866935653.698223	32866935653.698223	28182250494.93696	19845929938.392822	32866935653.698223	32866935653.698223
30404682502.857986	25110586012.8052	15348612865.56837	32839594541.154667	32839594541.154667	16682528234.099028	32839594541.154667	28108517134.092304	31605587132.54327	30337157080.5849	10152640868.004725	12717876162.635246	23047299657.82828	30277751992.473804	22506354391.504307	29251875668.189945	32839594541.154667	29894646962.584427	32839594541.154667	31562135752.16818	10740420323.945236	20929215413.414917	32839594541.154667	30156069111.256626	32839594541.154667	32839594541.154667	28182250494.93696	19845929938.392822	32839594541.154667	32839594541.154667
30404682502.857986	25110586012.8052	15348612865.56837	32768789618.800488	32768789618.800488	16682528234.099028	32768789618.800488	28108517134.092304	31605587132.54327	30337157080.5849	10152640868.004725	12717876162.635246	23047299657.82828	30277751992.473804	22506354391.504307	29251875668.189945	32768789618.800488	29894646962.584427	32768789618.800488	31562135752.16818	10740420323.945236	20929215413.414917	32768789618.800488	30156069111.256626	32768789618.800488	32768789618.800488	28182250494.93696	19845929938.392822	32768789618.800488	32768789618.800488
30404682502.857986	25110586012.8052	15348612865.56837	32738599907.813503	32738599907.813503	16682528234.099028	32738599907.813503	28108517134.092304	31605587132.54327	30337157080.5849	10152640868.004725	12717876162.635246	23047299657.82828	30277751992.473804	22506354391.504307	29251875668.189945	32738599907.813503	29894646962.584427	32738599907.813503	31562135752.16818	10740420323.945236	20929215413.414917	32738599907.813503	30156069111.256626	32738599907.813503	32738599907.813503	28182250494.93696	19845929938.392822	32738599907.813503	32738599907.813503
30404682502.857986	25110586012.8052	15348612865.56837	32680994054.742542	32680994054.742542	16682528234.099028	32680994054.742542	28108517134.092304	31605587132.54327	30337157080.5849	10152640868.004725	12717876162.635246	23047299657.82828	30277751992.473804	22506354391.504307	29251875668.189945	32680994054.742542	29894646962.584427	32680994054.742542	31562135752.16818	10740420323.945236	20929215413.414917	32680994054.742542	30156069111.256626	32680994054.742542	32680994054.742542	28182250494.93696	19845929938.392822	32680994054.742542	32680994054.742542
30404682502.857986	25110586012.8052	15348612865.56837	32463071421.8453	32463071421.8453	16682528234.099028	32463071421.8453	28108517134.092304	31605587132.54327	30337157080.5849	10152640868.004725	12717876162.635246	23047299657.82828	30277751992.473804	22506354391.504307	29251875668.189945	32463071421.8453	29894646962.584427	32463071421.8453	31562135752.16818	10740420323.945236	20929215413.414917	32463071421.8453	30156069111.256626	32463071421.8453	32463071421.8453	28182250494.93696	19845929938.392822	32463071421.8453	32463071421.8453
30404682502.857986	25110586012.8052	15348612865.56837	32406696289.468742	32406696289.468742	16682528234.099028	32406696289.468742	28108517134.092304	31605587132.54327	30337157080.5849	10152640868.004725	12717876162.635246	23047299657.82828	30277751992.473804	22506354391.504307	29251875668.189945	32406696289.468742	29894646962.584427	32406696289.468742	31562135752.16818	10740420323.945236	20929215413.414917	32406696289.468742	30156069111.256626	32406696289.468742	32406696289.468742	28182250494.93696	19845929938.392822	32406696289.468742	32406696289.468742
30404682502.857986	25110586012.8052	15348612865.56837	32258934069.845688	32258934069.845688	16682528234.099028	32258934069.845688	28108517134.092304	31605587132.54327	30337157080.5849	10152640868.004725	12717876162.635246	23047299657.82828	30277751992.473804	22506354391.504307	29251875668.189945	32258934069.845688	29894646962.584427	32258934069.845688	31562135752.16818	10740420323.945236	20929215413.414917	32258934069.845688	30156069111.256626	32258934069.845688	32258934069.845688	28182250494.93696	19845929938.392822	32258934069.845688	32258934069.845688
30404682502.857986	25110586012.8052	15348612865.56837	31992524999.117634	31992524999.117634	16682528234.099028	31992524999.117634	28108517134.092304	31605587132.54327	30337157080.5849	10152640868.004725	12717876162.635246	23047299657.82828	30277751992.473804	22506354391.504307	29251875668.189945	31992524999.117634	29894646962.584427	31992524999.117634	31562135752.16818	10740420323.945236	20929215413.414917	31992524999.117634	30156069111.256626	31992524999.117634	31992524999.117634	28182250494.93696	19845929938.392822	31992524999.117634	31992524999.117634
30404682502.857986	25110586012.8052	15348612865.56837	31504597845.65856	31504597845.65856	16682528234.099028	31504597845.65856	28108517134.092304	31504597845.65856	30337157080.5849	10152640868.004725	12717876162.635246	23047299657.82828	30277751992.473804	22506354391.504307	29251875668.189945	31504597845.65856	29894646962.584427	31504597845.65856	31504597845.65856	10740420323.945236	20929215413.414917	31504597845.65856	30156069111.256626	31504597845.65856	31504597845.65856	28182250494.93696	19845929938.392822	31504597845.65856	31504597845.65856
30404682502.857986	25110586012.8052	15348612865.56837	30942115842.30752	30942115842.30752	16682528234.099028	30942115842.30752	28108517134.092304	30942115842.30752	30337157080.5849	10152640868.004725	12717876162.635246	23047299657.82828	30277751992.473804	22506354391.504307	29251875668.189945	30942115842.30752	29894646962.584427	30942115842.30752	30942115842.30752	10740420323.945236	20929215413.414917	30942115842.30752	30156069111.256626	30942115842.30752	30942115842.30752	28182250494.93696	19845929938.392822	30942115842.30752	30942115842.30752
30404682502.857986	25110586012.8052	15348612865.56837	30487215730.25493	30487215730.25493	16682528234.099028	30487215730.25493	28108517134.092304	30487215730.25493	30337157080.5849	10152640868.004725	12717876162.635246	23047299657.82828	30277751992.473804	22506354391.504307	29251875668.189945	30487215730.25493	29894646962.584427	30487215730.25493	30487215730.25493	10740420323.945236	20929215413.414917	30487215730.25493	30156069111.256626	30487215730.25493	30487215730.25493	28182250494.93696	19845929938.392822	30487215730.25493	30487215730.25493
29577688108.17073	25110586012.8052	15348612865.56837	29577688108.17073	29577688108.17073	16682528234.099028	29577688108.17073	28108517134.092304	29577688108.17073	29577688108.17073	10152640868.004725	12717876162.635246	23047299657.82828	29577688108.17073	22506354391.504307	29251875668.189945	29577688108.17073	29577688108.17073	29577688108.17073	29577688108.17073	10740420323.945236	20929215413.414917	29577688108.17073	29577688108.17073	29577688108.17073	29577688108.17073	28182250494.93696	19845929938.392822	29577688108.17073	29577688108.17073
28341154848.98514	25110586012.8052	15348612865.56837	28341154848.98514	28341154848.98514	16682528234.099028	28341154848.98514	28108517134.092304	28341154848.98514	28341154848.98514	10152640868.004725	12717876162.635246	23047299657.82828	28341154848.98514	22506354391.504307	28341154848.98514	28341154848.98514	28341154848.98514	28341154848.98514	28341154848.98514	10740420323.945236	20929215413.414917	28341154848.98514	28341154848.98514	28341154848.98514	28341154848.98514	28182250494.93696	19845929938.392822	28341154848.98514	28341154848.98514
27590810317.111683	25110586012.8052	15348612865.56837	27590810317.111683	27590810317.111683	16682528234.099028	27590810317.111683	27590810317.111683	27590810317.111683	27590810317.111683	10152640868.004725	12717876162.635246	23047299657.82828	27590810317.111683	22506354391.504307	27590810317.111683	27590810317.111683	27590810317.111683	27590810317.111683	27590810317.111683	10740420323.945236	20929215413.414917	27590810317.111683	27590810317.111683	27590810317.111683	27590810317.111683	27590810317.111683	19845929938.392822	27590810317.111683	27590810317.111683
26660360929.110306	25110586012.8052	15348612865.56837	26660360929.110306	26660360929.110306	16682528234.099028	26660360929.110306	26660360929.110306	26660360929.110306	26660360929.110306	10152640868.004725	12717876162.635246	23047299657.82828	26660360929.110306	22506354391.504307	26660360929.110306	26660360929.110306	26660360929.110306	26660360929.110306	26660360929.110306	10740420323.945236	20929215413.414917	26660360929.110306	26660360929.110306	26660360929.110306	26660360929.110306	26660360929.110306	19845929938.392822	26660360929.110306	26660360929.110306
23446021168.66191	23446021168.66191	15348612865.56837	23446021168.66191	23446021168.66191	16682528234.099028	23446021168.66191	23446021168.66191	23446021168.66191	23446021168.66191	10152640868.004725	12717876162.635246	23047299657.82828	23446021168.66191	22506354391.504307	23446021168.66191	23446021168.66191	23446021168.66191	23446021168.66191	23446021168.66191	10740420323.945236	20929215413.414917	23446021168.66191	23446021168.66191	23446021168.66191	23446021168.66191	23446021168.66191	19845929938.392822	23446021168.66191	23446021168.66191
18289046697.685917	18289046697.685917	15348612865.56837	18289046697.685917	18289046697.685917	16682528234.099028	18289046697.685917	18289046697.685917	18289046697.685917	18289046697.685917	10152640868.004725	12717876162.635246	18289046697.685917	18289046697.685917	18289046697.685917	18289046697.685917	18289046697.685917	18289046697.685917	18289046697.685917	18289046697.685917	10740420323.945236	18289046697.685917	18289046697.685917	18289046697.685917	18289046697.685917	18289046697.685917	18289046697.685917	18289046697.685917	18289046697.685917	18289046697.685917
15032340818.870747	15032340818.870747	15032340818.870747	15032340818.870747	15032340818.870747	15032340818.870747	15032340818.870747	15032340818.870747	15032340818.870747	15032340818.870747	10152640868.004725	12717876162.635246	15032340818.870747	15032340818.870747	15032340818.870747	15032340818.870747	15032340818.870747	15032340818.870747	15032340818.870747	15032340818.870747	10740420323.945236	15032340818.870747	15032340818.870747	15032340818.870747	15032340818.870747	15032340818.870747	15032340818.870747	15032340818.870747	15032340818.870747	15032340818.870747
10441639129.562864	10441639129.562864	10441639129.562864	10441639129.562864	10441639129.562864	10441639129.562864	10441639129.562864	10441639129.562864	10441639129.562864	10441639129.562864	10152640868.004725	10441639129.562864	10441639129.562864	10441639129.562864	10441639129.562864	10441639129.562864	10441639129.562864	10441639129.562864	10441639129.562864	10441639129.562864	10441639129.562864	10441639129.562864	10441639129.562864	10441639129.562864	10441639129.562864	10441639129.562864	10441639129.562864	10441639129.562864	10441639129.562864	10441639129.562864
5293511613.174068	5293511613.174068	5293511613.174068	5293511613.174068	5293511613.174068	5293511613.174068	5293511613.174068	5293511613.174068	5293511613.174068	5293511613.174068	5293511613.174068	5293511613.174068	5293511613.174068	5293511613.174068	5293511613.174068	5293511613.174068	5293511613.174068	5293511613.174068	5293511613.174068	5293511613.174068	5293511613.174068	5293511613.174068	5293511613.174068	5293511613.174068	5293511613.174068	5293511613.174068	5293511613.174068	5293511613.174068	5293511613.174068	5293511613.174068
4494362027.797513	4494362027.797513	4494362027.797513	4494362027.797513	4494362027.797513	4494362027.797513	4494362027.797513	4494362027.797513	4494362027.797513	4494362027.797513	4494362027.797513	4494362027.797513	4494362027.797513	4494362027.797513	4494362027.797513	4494362027.797513	4494362027.797513	4494362027.797513	4494362027.797513	4494362027.797513	4494362027.797513	4494362027.797513	4494362027.797513	4494362027.797513	4494362027.797513	4494362027.797513	4494362027.797513	4494362027.797513	4494362027.797513	4494362027.797513
1542514624.0551684	1542514624.0551684	1542514624.0551684	1542514624.0551684	1542514624.0551684	1542514624.0551684	1542514624.0551684	1542514624.0551684	1542514624.0551684	1542514624.0551684	1542514624.0551684	1542514624.0551684	1542514624.0551684	1542514624.0551684	1542514624.0551684	1542514624.0551684	1542514624.0551684	1542514624.0551684	1542514624.0551684	1542514624.0551684	1542514624.0551684	1542514624.0551684	1542514624.0551684	1542514624.0551684	1542514624.0551684	1542514624.0551684	1542514624.0551684	1542514624.0551684	1542514624.0551684	1542514624.0551684
1542514624.0551684	1542514624.0551684	1542514624.0551684	1542514624.0551684	1542514624.0551684	1542514624.0551684	1542514624.0551684	1542514624.0551684	1542514624.0551684	1542514624.0551684	1542514624.0551684	1542514624.0551684	1542514624.0551684	1542514624.0551684	1542514624.0551684	1542514624.0551684	1542514624.0551684	1542514624.0551684	1542514624.0551684	1542514624.0551684	1542514624.0551684	1542514624.0551684	1542514624.0551684	1542514624.0551684	1542514624.0551684	1542514624.0551684	1542514624.0551684	1542514624.0551684	1542514624.0551684	1542514624.0551684
1542514624.0551684	1542514624.0551684	1542514624.0551684	1542514624.0551684	1542514624.0551684	1542514624.0551684	1542514624.0551684	1542514624.0551684	1542514624.0551684	1542514624.0551684	1542514624.0551684	1542514624.0551684	1542514624.0551684	1542514624.0551684	1542514624.0551684	1542514624.0551684	1542514624.0551684	1542514624.0551684	1542514624.0551684	1542514624.0551684	1542514624.0551684	1542514624.0551684	1542514624.0551684	1542514624.0551684	1542514624.0551684	1542514624.0551684	1542514624.0551684	1542514624.0551684	1542514624.0551684	1542514624.0551684
1542514624.0551684	1542514624.0551684	1542514624.0551684	1542514624.0551684	1542514624.0551684	1542514624.0551684	1542514624.0551684	1542514624.0551684	1542514624.0551684	1542514624.0551684	1542514624.0551684	1542514624.0551684	1542514624.0551684	1542514624.0551684	1542514624.0551684	1542514624.0551684	1542514624.0551684	1542514624.0551684	1542514624.0551684	1542514624.0551684	1542514624.0551684	1542514624.0551684	1542514624.0551684	1542514624.0551684	1542514624.0551684	1542514624.0551684	1542514624.0551684	1542514624.0551684	1542514624.0551684	1542514624.0551684
1372397392.3983965	1372397392.3983965	1372397392.3983965	1372397392.3983965	1372397392.3983965	1372397392.3983965	1372397392.3983965	1372397392.3983965	1372397392.3983965	1372397392.3983965	1372397392.3983965	1372397392.3983965	1372397392.3983965	1372397392.3983965	1372397392.3983965	1372397392.3983965	1372397392.3983965	1372397392.3983965	1372397392.3983965	1372397392.3983965	1372397392.3983965	1372397392.3983965	1372397392.3983965	1372397392.3983965	1372397392.3983965	1372397392.3983965	1372397392.3983965	1372397392.3983965	1372397392.3983965	1372397392.3983965
1082631855.1297855	1082631855.1297855	1082631855.1297855	1082631855.1297855	1082631855.1297855	1082631855.1297855	1082631855.1297855	1082631855.1297855	1082631855.1297855	1082631855.1297855	1082631855.1297855	1082631855.1297855	1082631855.1297855	1082631855.1297855	1082631855.1297855	1082631855.1297855	1082631855.1297855	1082631855.1297855	1082631855.1297855	1082631855.1297855	1082631855.1297855	1082631855.1297855	1082631855.1297855	1082631855.1297855	1082631855.1297855	1082631855.1297855	1082631855.1297855	1082631855.1297855	1082631855.1297855	1082631855.1297855
1082631855.1297855	1082631855.1297855	1082631855.1297855	1082631855.1297855	1082631855.1297855	1082631855.1297855	1082631855.1297855	1082631855.1297855	1082631855.1297855	1082631855.1297855	1082631855.1297855	1082631855.1297855	1082631855.1297855	1082631855.1297855	1082631855.1297855	1082631855.1297855	1082631855.1297855	1082631855.1297855	1082631855.1297855	1082631855.1297855	1082631855.1297855	1082631855.1297855	1082631855.1297855	1082631855.1297855	1082631855.1297855	1082631855.1297855	1082631855.1297855	1082631855.1297855	1082631855.1297855	1082631855.1297855
1082631855.1297855	1082631855.1297855	1082631855.1297855	1082631855.1297855	1082631855.1297855	1082631855.1297855	1082631855.1297855	1082631855.1297855	1082631855.1297855	1082631855.1297855	1082631855.1297855	1082631855.1297855	1082631855.1297855	1082631855.1297855	1082631855.1297855	1082631855.1297855	1082631855.1297855	1082631855.1297855	1082631855.1297855	1082631855.1297855	1082631855.1297855	1082631855.1297855	1082631855.1297855	1082631855.1297855	1082631855.1297855	1082631855.1297855	1082631855.1297855	1082631855.1297855	1082631855.1297855	1082631855.1297855
1082631855.1297855	1082631855.1297855	1082631855.1297855	1082631855.1297855	1082631855.1297855	1082631855.1297855	1082631855.1297855	1082631855.1297855	1082631855.1297855	1082631855.1297855	1082631855.1297855	1082631855.1297855	1082631855.1297855	1082631855.1297855	1082631855.1297855	1082631855.1297855	1082631855.1297855	1082631855.1297855	1082631855.1297855	1082631855.1297855	1082631855.1297855	1082631855.1297855	1082631855.1297855	1082631855.1297855	1082631855.1297855	1082631855.1297855	1082631855.1297855	1082631855.1297855	1082631855.1297855	1082631855.1297855
1048016194.9957587	1048016194.9957587	1048016194.9957587	1048016194.9957587	1048016194.9957587	1048016194.9957587	1048016194.9957587	1048016194.9957587	1048016194.9957587	1048016194.9957587	1048016194.9957587	1048016194.9957587	1048016194.9957587	1048016194.9957587	1048016194.9957587	1048016194.9957587	1048016194.9957587	1048016194.9957587	1048016194.9957587	1048016194.9957587	1048016194.9957587	1048016194.9957587	1048016194.9957587	1048016194.9957587	1048016194.9957587	1048016194.9957587	1048016194.9957587	1048016194.9957587	1048016194.9957587	1048016194.9957587
1048016194.9957587	1048016194.9957587	1048016194.9957587	1048016194.9957587	1048016194.9957587	1048016194.9957587	1048016194.9957587	1048016194.9957587	1048016194.9957587	1048016194.9957587	1048016194.9957587	1048016194.9957587	1048016194.9957587	1048016194.9957587	1048016194.9957587	1048016194.9957587	1048016194.9957587	1048016194.9957587	1048016194.9957587	1048016194.9957587	1048016194.9957587	1048016194.9957587	1048016194.9957587	1048016194.9957587	1048016194.9957587	1048016194.9957587	1048016194.9957587	1048016194.9957587	1048016194.9957587	1048016194.9957587
1048016194.9957587	1048016194.9957587	1048016194.9957587	1048016194.9957587	1048016194.9957587	1048016194.9957587	1048016194.9957587	1048016194.9957587	1048016194.9957587	1048016194.9957587	1048016194.9957587	1048016194.9957587	1048016194.9957587	1048016194.9957587	1048016194.9957587	1048016194.9957587	1048016194.9957587	1048016194.9957587	1048016194.9957587	1048016194.9957587	1048016194.9957587	1048016194.9957587	1048016194.9957587	1048016194.9957587	1048016194.9957587	1048016194.9957587	1048016194.9957587	1048016194.9957587	1048016194.9957587	1048016194.9957587
1048016194.9957587	1048016194.9957587	1048016194.9957587	1048016194.9957587	1048016194.9957587	1048016194.9957587	1048016194.9957587	1048016194.9957587	1048016194.9957587	1048016194.9957587	1048016194.9957587	1048016194.9957587	1048016194.9957587	1048016194.9957587	1048016194.9957587	1048016194.9957587	1048016194.9957587	1048016194.9957587	1048016194.9957587	1048016194.9957587	1048016194.9957587	1048016194.9957587	1048016194.9957587	1048016194.9957587	1048016194.9957587	1048016194.9957587	1048016194.9957587	1048016194.9957587	1048016194.9957587	1048016194.9957587
1048016194.9957587	1048016194.9957587	1048016194.9957587	1048016194.9957587	1048016194.9957587	1048016194.9957587	1048016194.9957587	1048016194.9957587	1048016194.9957587	1048016194.9957587	1048016194.9957587	1048016194.9957587	1048016194.9957587	1048016194.9957587	1048016194.9957587	1048016194.9957587	1048016194.9957587	1048016194.9957587	1048016194.9957587	1048016194.9957587	1048016194.9957587	1048016194.9957587	1048016194.9957587	1048016194.9957587	1048016194.9957587	1048016194.9957587	1048016194.9957587	1048016194.9957587	1048016194.9957587	1048016194.9957587
1048016194.9957587	1048016194.9957587	1048016194.9957587	1048016194.9957587	1048016194.9957587	1048016194.9957587	1048016194.9957587	1048016194.9957587	1048016194.9957587	1048016194.9957587	1048016194.9957587	1048016194.9957587	1048016194.9957587	1048016194.9957587	1048016194.9957587	1048016194.9957587	1048016194.9957587	1048016194.9957587	1048016194.9957587	1048016194.9957587	1048016194.9957587	1048016194.9957587	1048016194.9957587	1048016194.9957587	1048016194.9957587	1048016194.9957587	1048016194.9957587	1048016194.9957587	1048016194.9957587	1048016194.9957587
1048016194.9957587	1048016194.9957587	1048016194.9957587	1048016194.9957587	1048016194.9957587	1048016194.9957587	1048016194.9957587	1048016194.9957587	1048016194.9957587	1048016194.9957587	1048016194.9957587	1048016194.9957587	1048016194.9957587	1048016194.9957587	1048016194.9957587	1048016194.9957587	1048016194.9957587	1048016194.9957587	1048016194.9957587	1048016194.9957587	1048016194.9957587	1048016194.9957587	1048016194.9957587	1048016194.9957587	1048016194.9957587	1048016194.9957587	1048016194.9957587	1048016194.9957587	1048016194.9957587	1048016194.9957587
1048016194.9957587	1048016194.9957587	1048016194.9957587	1048016194.9957587	1048016194.9957587	1048016194.9957587	1048016194.9957587	1048016194.9957587	1048016194.9957587	1048016194.9957587	1048016194.9957587	1048016194.9957587	1048016194.9957587	1048016194.9957587	1048016194.9957587	1048016194.9957587	1048016194.9957587	1048016194.9957587	1048016194.9957587	1048016194.9957587	1048016194.9957587	1048016194.9957587	1048016194.9957587	1048016194.9957587	1048016194.9957587	1048016194.9957587	1048016194.9957587	1048016194.9957587	1048016194.9957587	1048016194.9957587
1048016194.9957587	1048016194.9957587	1048016194.9957587	1048016194.9957587	1048016194.9957587	1048016194.9957587	1048016194.9957587	1048016194.9957587	1048016194.9957587	1048016194.9957587	1048016194.9957587	1048016194.9957587	1048016194.9957587	1048016194.9957587	1048016194.9957587	1048016194.9957587	1048016194.9957587	1048016194.9957587	1048016194.9957587	1048016194.9957587	1048016194.9957587	1048016194.9957587	1048016194.9957587	1048016194.9957587	1048016194.9957587	1048016194.9957587	1048016194.9957587	1048016194.9957587	1048016194.9957587	1048016194.9957587
1048016194.9957587	1048016194.9957587	1048016194.9957587	1048016194.9957587	1048016194.9957587	1048016194.9957587	1048016194.9957587	1048016194.9957587	1048016194.9957587	1048016194.9957587	1048016194.9957587	1048016194.9957587	1048016194.9957587	1048016194.9957587	1048016194.9957587	1048016194.9957587	1048016194.9957587	1048016194.9957587	1048016194.9957587	1048016194.9957587	1048016194.9957587	1048016194.9957587	1048016194.9957587	1048016194.9957587	1048016194.9957587	1048016194.9957587	1048016194.9957587	1048016194.9957587	1048016194.9957587	1048016194.9957587
1048016194.9957587	1048016194.9957587	1048016194.9957587	1048016194.9957587	1048016194.9957587	1048016194.9957587	1048016194.9957587	1048016194.9957587	1048016194.9957587	1048016194.9957587	1048016194.9957587	1048016194.9957587	1048016194.9957587	1048016194.9957587	1048016194.9957587	1048016194.9957587	1048016194.9957587	1048016194.9957587	1048016194.9957587	1048016194.9957587	1048016194.9957587	1048016194.9957587	1048016194.9957587	1048016194.9957587	1048016194.9957587	1048016194.9957587	1048016194.9957587	1048016194.9957587	1048016194.9957587	1048016194.9957587
1048016194.9957587	1048016194.9957587	1048016194.9957587	1048016194.9957587	1048016194.9957587	1048016194.9957587	1048016194.9957587	1048016194.9957587	1048016194.9957587	1048016194.9957587	1048016194.9957587	1048016194.9957587	1048016194.9957587	1048016194.9957587	1048016194.9957587	1048016194.9957587	1048016194.9957587	1048016194.9957587	1048016194.9957587	1048016194.9957587	1048016194.9957587	1048016194.9957587	1048016194.9957587	1048016194.9957587	1048016194.9957587	1048016194.9957587	1048016194.9957587	1048016194.9957587	1048016194.9957587	1048016194.9957587
923982403.5064758	923982403.5064758	923982403.5064758	923982403.5064758	923982403.5064758	923982403.5064758	923982403.5064758	923982403.5064758	923982403.5064758	923982403.5064758	923982403.5064758	923982403.5064758	923982403.5064758	923982403.5064758	923982403.5064758	923982403.5064758	923982403.5064758	923982403.5064758	923982403.5064758	923982403.5064758	923982403.5064758	923982403.5064758	923982403.5064758	923982403.5064758	923982403.5064758	923982403.5064758	923982403.5064758	923982403.5064758	923982403.5064758	923982403.5064758
923982403.5064758	923982403.5064758	923982403.5064758	923982403.5064758	923982403.5064758	923982403.5064758	923982403.5064758	923982403.5064758	923982403.5064758	923982403.5064758	923982403.5064758	923982403.5064758	923982403.5064758	923982403.5064758	923982403.5064758	923982403.5064758	923982403.5064758	923982403.5064758	923982403.5064758	923982403.5064758	923982403.5064758	923982403.5064758	923982403.5064758	923982403.5064758	923982403.5064758	923982403.5064758	923982403.5064758	923982403.5064758	923982403.5064758	923982403.5064758
923982403.5064758	923982403.5064758	923982403.5064758	923982403.5064758	923982403.5064758	923982403.5064758	923982403.5064758	923982403.5064758	923982403.5064758	923982403.5064758	923982403.5064758	923982403.5064758	923982403.5064758	923982403.5064758	923982403.5064758	923982403.5064758	923982403.5064758	923982403.5064758	923982403.5064758	923982403.5064758	923982403.5064758	923982403.5064758	923982403.5064758	923982403.5064758	923982403.5064758	923982403.5064758	923982403.5064758	923982403.5064758	923982403.5064758	923982403.5064758
817597654.290884	817597654.290884	817597654.290884	817597654.290884	817597654.290884	817597654.290884	817597654.290884	817597654.290884	817597654.290884	817597654.290884	817597654.290884	817597654.290884	817597654.290884	817597654.290884	817597654.290884	817597654.290884	817597654.290884	817597654.290884	817597654.290884	817597654.290884	817597654.290884	817597654.290884	817597654.290884	817597654.290884	817597654.290884	817597654.290884	817597654.290884	817597654.290884	817597654.290884	817597654.290884
817597654.290884	817597654.290884	817597654.290884	817597654.290884	817597654.290884	817597654.290884	817597654.290884	817597654.290884	817597654.290884	817597654.290884	817597654.290884	817597654.290884	817597654.290884	817597654.290884	817597654.290884	817597654.290884	817597654.290884	817597654.290884	817597654.290884	817597654.290884	817597654.290884	817597654.290884	817597654.290884	817597654.290884	817597654.290884	817597654.290884	817597654.290884	817597654.290884	817597654.290884	817597654.290884
817597654.290884	817597654.290884	817597654.290884	817597654.290884	817597654.290884	817597654.290884	817597654.290884	817597654.290884	817597654.290884	817597654.290884	817597654.290884	817597654.290884	817597654.290884	817597654.290884	817597654.290884	817597654.290884	817597654.290884	817597654.290884	817597654.290884	817597654.290884	817597654.290884	817597654.290884	817597654.290884	817597654.290884	817597654.290884	817597654.290884	817597654.290884	817597654.290884	817597654.290884	817597654.290884
817597654.290884	817597654.290884	817597654.290884	817597654.290884	817597654.290884	817597654.290884	817597654.290884	817597654.290884	817597654.290884	817597654.290884	817597654.290884	817597654.290884	817597654.290884	817597654.290884	817597654.290884	817597654.290884	817597654.290884	817597654.290884	817597654.290884	817597654.290884	817597654.290884	817597654.290884	817597654.290884	817597654.290884	817597654.290884	817597654.290884	817597654.290884	817597654.290884	817597654.290884	817597654.290884
676386767.2771739	676386767.2771739	676386767.2771739	676386767.2771739	676386767.2771739	676386767.2771739	676386767.2771739	676386767.2771739	676386767.2771739	676386767.2771739	676386767.2771739	676386767.2771739	676386767.2771739	676386767.2771739	676386767.2771739	676386767.2771739	676386767.2771739	676386767.2771739	676386767.2771739	676386767.2771739	676386767.2771739	676386767.2771739	676386767.2771739	676386767.2771739	676386767.2771739	676386767.2771739	676386767.2771739	676386767.2771739	676386767.2771739	676386767.2771739
676386767.2771739	676386767.2771739	676386767.2771739	676386767.2771739	676386767.2771739	676386767.2771739	676386767.2771739	676386767.2771739	676386767.2771739	676386767.2771739	676386767.2771739	676386767.2771739	676386767.2771739	676386767.2771739	676386767.2771739	676386767.2771739	676386767.2771739	676386767.2771739	676386767.2771739	676386767.2771739	676386767.2771739	676386767.2771739	676386767.2771739	676386767.2771739	676386767.2771739	676386767.2771739	676386767.2771739	676386767.2771739	676386767.2771739	676386767.2771739
676386767.2771739	676386767.2771739	676386767.2771739	676386767.2771739	676386767.2771739	676386767.2771739	676386767.2771739	676386767.2771739	676386767.2771739	676386767.2771739	676386767.2771739	676386767.2771739	676386767.2771739	676386767.2771739	676386767.2771739	676386767.2771739	676386767.2771739	676386767.2771739	676386767.2771739	676386767.2771739	676386767.2771739	676386767.2771739	676386767.2771739	676386767.2771739	676386767.2771739	676386767.2771739	676386767.2771739	676386767.2771739	676386767.2771739	676386767.2771739
676386767.2771739	676386767.2771739	676386767.2771739	676386767.2771739	676386767.2771739	676386767.2771739	676386767.2771739	676386767.2771739	676386767.2771739	676386767.2771739	676386767.2771739	676386767.2771739	676386767.2771739	676386767.2771739	676386767.2771739	676386767.2771739	676386767.2771739	676386767.2771739	676386767.2771739	676386767.2771739	676386767.2771739	676386767.2771739	676386767.2771739	676386767.2771739	676386767.2771739	676386767.2771739	676386767.2771739	676386767.2771739	676386767.2771739	676386767.2771739
676386767.2771739	676386767.2771739	676386767.2771739	676386767.2771739	676386767.2771739	676386767.2771739	676386767.2771739	676386767.2771739	676386767.2771739	676386767.2771739	676386767.2771739	676386767.2771739	676386767.2771739	676386767.2771739	676386767.2771739	676386767.2771739	676386767.2771739	676386767.2771739	676386767.2771739	676386767.2771739	676386767.2771739	676386767.2771739	676386767.2771739	676386767.2771739	676386767.2771739	676386767.2771739	676386767.2771739	676386767.2771739	676386767.2771739	676386767.2771739
459928103.0642526	459928103.0642526	459928103.0642526	459928103.0642526	459928103.0642526	459928103.0642526	459928103.0642526	459928103.0642526	459928103.0642526	459928103.0642526	459928103.0642526	459928103.0642526	459928103.0642526	459928103.0642526	459928103.0642526	459928103.0642526	459928103.0642526	459928103.0642526	459928103.0642526	459928103.0642526	459928103.0642526	459928103.0642526	459928103.0642526	459928103.0642526	459928103.0642526	459928103.0642526	459928103.0642526	459928103.0642526	459928103.0642526	459928103.0642526
459928103.0642526	459928103.0642526	459928103.0642526	459928103.0642526	459928103.0642526	459928103.0642526	459928103.0642526	459928103.0642526	459928103.0642526	459928103.0642526	459928103.0642526	459928103.0642526	459928103.0642526	459928103.0642526	459928103.0642526	459928103.0642526	459928103.0642526	459928103.0642526	459928103.0642526	459928103.0642526	459928103.0642526	459928103.0642526	459928103.0642526	459928103.0642526	459928103.0642526	459928103.0642526	459928103.0642526	459928103.0642526	459928103.0642526	459928103.0642526
347182746.4579083	347182746.4579083	347182746.4579083	347182746.4579083	347182746.4579083	347182746.4579083	347182746.4579083	347182746.4579083	347182746.4579083	347182746.4579083	347182746.4579083	347182746.4579083	347182746.4579083	347182746.4579083	347182746.4579083	347182746.4579083	347182746.4579083	347182746.4579083	347182746.4579083	347182746.4579083	347182746.4579083	347182746.4579083	347182746.4579083	347182746.4579083	347182746.4579083	347182746.4579083	347182746.4579083	347182746.4579083	347182746.4579083	347182746.4579083
347182746.4579083	347182746.4579083	347182746.4579083	347182746.4579083	347182746.4579083	347182746.4579083	347182746.4579083	347182746.4579083	347182746.4579083	347182746.4579083	347182746.4579083	347182746.4579083	347182746.4579083	347182746.4579083	347182746.4579083	347182746.4579083	347182746.4579083	347182746.4579083	347182746.4579083	347182746.4579083	347182746.4579083	347182746.4579083	347182746.4579083	347182746.4579083	347182746.4579083	347182746.4579083	347182746.4579083	347182746.4579083	347182746.4579083	347182746.4579083
347182746.4579083	347182746.4579083	347182746.4579083	347182746.4579083	347182746.4579083	347182746.4579083	347182746.4579083	347182746.4579083	347182746.4579083	347182746.4579083	347182746.4579083	347182746.4579083	347182746.4579083	347182746.4579083	347182746.4579083	347182746.4579083	347182746.4579083	347182746.4579083	347182746.4579083	347182746.4579083	347182746.4579083	347182746.4579083	347182746.4579083	347182746.4579083	347182746.4579083	347182746.4579083	347182746.4579083	347182746.4579083	347182746.4579083	347182746.4579083
347182746.4579083	347182746.4579083	347182746.4579083	347182746.4579083	347182746.4579083	347182746.4579083	347182746.4579083	347182746.4579083	347182746.4579083	347182746.4579083	347182746.4579083	347182746.4579083	347182746.4579083	347182746.4579083	347182746.4579083	347182746.4579083	347182746.4579083	347182746.4579083	347182746.4579083	347182746.4579083	347182746.4579083	347182746.4579083	347182746.4579083	347182746.4579083	347182746.4579083	347182746.4579083	347182746.4579083	347182746.4579083	347182746.4579083	347182746.4579083
347182746.4579083	347182746.4579083	347182746.4579083	347182746.4579083	347182746.4579083	347182746.4579083	347182746.4579083	347182746.4579083	347182746.4579083	347182746.4579083	347182746.4579083	347182746.4579083	347182746.4579083	347182746.4579083	347182746.4579083	347182746.4579083	347182746.4579083	347182746.4579083	347182746.4579083	347182746.4579083	347182746.4579083	347182746.4579083	347182746.4579083	347182746.4579083	347182746.4579083	347182746.4579083	347182746.4579083	347182746.4579083	347182746.4579083	347182746.4579083
347182746.4579083	347182746.4579083	347182746.4579083	347182746.4579083	347182746.4579083	347182746.4579083	347182746.4579083	347182746.4579083	347182746.4579083	347182746.4579083	347182746.4579083	347182746.4579083	347182746.4579083	347182746.4579083	347182746.4579083	347182746.4579083	347182746.4579083	347182746.4579083	347182746.4579083	347182746.4579083	347182746.4579083	347182746.4579083	347182746.4579083	347182746.4579083	347182746.4579083	347182746.4579083	347182746.4579083	347182746.4579083	347182746.4579083	347182746.4579083
347182746.4579083	347182746.4579083	347182746.4579083	347182746.4579083	347182746.4579083	347182746.4579083	347182746.4579083	347182746.4579083	347182746.4579083	347182746.4579083	347182746.4579083	347182746.4579083	347182746.4579083	347182746.4579083	347182746.4579083	347182746.4579083	347182746.4579083	347182746.4579083	347182746.4579083	347182746.4579083	347182746.4579083	347182746.4579083	347182746.4579083	347182746.4579083	347182746.4579083	347182746.4579083	347182746.4579083	347182746.4579083	347182746.4579083	347182746.4579083
347182746.4579083	347182746.4579083	347182746.4579083	347182746.4579083	347182746.4579083	347182746.4579083	347182746.4579083	347182746.4579083	347182746.4579083	347182746.4579083	347182746.4579083	347182746.4579083	347182746.4579083	347182746.4579083	347182746.4579083	347182746.4579083	347182746.4579083	347182746.4579083	347182746.4579083	347182746.4579083	347182746.4579083	347182746.4579083	347182746.4579083	347182746.4579083	347182746.4579083	347182746.4579083	347182746.4579083	347182746.4579083	347182746.4579083	347182746.4579083
347182746.4579083	347182746.4579083	347182746.4579083	347182746.4579083	347182746.4579083	347182746.4579083	347182746.4579083	347182746.4579083	347182746.4579083	347182746.4579083	347182746.4579083	347182746.4579083	347182746.4579083	347182746.4579083	347182746.4579083	347182746.4579083	347182746.4579083	347182746.4579083	347182746.4579083	347182746.4579083	347182746.4579083	347182746.4579083	347182746.4579083	347182746.4579083	347182746.4579083	347182746.4579083	347182746.4579083	347182746.4579083	347182746.4579083	347182746.4579083
347182746.4579083	347182746.4579083	347182746.4579083	347182746.4579083	347182746.4579083	347182746.4579083	347182746.4579083	347182746.4579083	347182746.4579083	347182746.4579083	347182746.4579083	347182746.4579083	347182746.4579083	347182746.4579083	347182746.4579083	347182746.4579083	347182746.4579083	347182746.4579083	347182746.4579083	347182746.4579083	347182746.4579083	347182746.4579083	347182746.4579083	347182746.4579083	347182746.4579083	347182746.4579083	347182746.4579083	347182746.4579083	347182746.4579083	347182746.4579083
347182746.4579083	347182746.4579083	347182746.4579083	347182746.4579083	347182746.4579083	347182746.4579083	347182746.4579083	347182746.4579083	347182746.4579083	347182746.4579083	347182746.4579083	347182746.4579083	347182746.4579083	347182746.4579083	347182746.4579083	347182746.4579083	347182746.4579083	347182746.4579083	347182746.4579083	347182746.4579083	347182746.4579083	347182746.4579083	347182746.4579083	347182746.4579083	347182746.4579083	347182746.4579083	347182746.4579083	347182746.4579083	347182746.4579083	347182746.4579083
347182746.4579083	347182746.4579083	347182746.4579083	347182746.4579083	347182746.4579083	347182746.4579083	347182746.4579083	347182746.4579083	347182746.4579083	347182746.4579083	347182746.4579083	347182746.4579083	347182746.4579083	347182746.4579083	347182746.4579083	347182746.4579083	347182746.4579083	347182746.4579083	347182746.4579083	347182746.4579083	347182746.4579083	347182746.4579083	347182746.4579083	347182746.4579083	347182746.4579083	347182746.4579083	347182746.4579083	347182746.4579083	347182746.4579083	347182746.4579083
301764901.92242706	301764901.92242706	301764901.92242706	301764901.92242706	301764901.92242706	301764901.92242706	301764901.92242706	301764901.92242706	301764901.92242706	301764901.92242706	301764901.92242706	301764901.92242706	301764901.92242706	301764901.92242706	301764901.92242706	301764901.92242706	301764901.92242706	301764901.92242706	301764901.92242706	301764901.92242706	301764901.92242706	301764901.92242706	301764901.92242706	301764901.92242706	301764901.92242706	301764901.92242706	301764901.92242706	301764901.92242706	301764901.92242706	301764901.92242706
285751587.7383009	285751587.7383009	285751587.7383009	285751587.7383009	285751587.7383009	285751587.7383009	285751587.7383009	285751587.7383009	285751587.7383009	285751587.7383009	285751587.7383009	285751587.7383009	285751587.7383009	285751587.7383009	285751587.7383009	285751587.7383009	285751587.7383009	285751587.7383009	285751587.7383009	285751587.7383009	285751587.7383009	285751587.7383009	285751587.7383009	285751587.7383009	285751587.7383009	285751587.7383009	285751587.7383009	285751587.7383009	285751587.7383009	285751587.7383009
267693004.24799538	267693004.24799538	267693004.24799538	267693004.24799538	267693004.24799538	267693004.24799538	267693004.24799538	267693004.24799538	267693004.24799538	267693004.24799538	267693004.24799538	267693004.24799538	267693004.24799538	267693004.24799538	267693004.24799538	267693004.24799538	267693004.24799538	267693004.24799538	267693004.24799538	267693004.24799538	267693004.24799538	267693004.24799538	267693004.24799538	267693004.24799538	267693004.24799538	267693004.24799538	267693004.24799538	267693004.24799538	267693004.24799538	267693004.24799538
267693004.24799538	267693004.24799538	267693004.24799538	267693004.24799538	267693004.24799538	267693004.24799538	267693004.24799538	267693004.24799538	267693004.24799538	267693004.24799538	267693004.24799538	267693004.24799538	267693004.24799538	267693004.24799538	267693004.24799538	267693004.24799538	267693004.24799538	267693004.24799538	267693004.24799538	267693004.24799538	267693004.24799538	267693004.24799538	267693004.24799538	267693004.24799538	267693004.24799538	267693004.24799538	267693004.24799538	267693004.24799538	267693004.24799538	267693004.24799538
267693004.24799538	267693004.24799538	267693004.24799538	267693004.24799538	267693004.24799538	267693004.24799538	267693004.24799538	267693004.24799538	267693004.24799538	267693004.24799538	267693004.24799538	267693004.24799538	267693004.24799538	267693004.24799538	267693004.24799538	267693004.24799538	267693004.24799538	267693004.24799538	267693004.24799538	267693004.24799538	267693004.24799538	267693004.24799538	267693004.24799538	267693004.24799538	267693004.24799538	267693004.24799538	267693004.24799538	267693004.24799538	267693004.24799538	267693004.24799538
267693004.24799538	267693004.24799538	267693004.24799538	267693004.24799538	267693004.24799538	267693004.24799538	267693004.24799538	267693004.24799538	267693004.24799538	267693004.24799538	267693004.24799538	267693004.24799538	267693004.24799538	267693004.24799538	267693004.24799538	267693004.24799538	267693004.24799538	267693004.24799538	267693004.24799538	267693004.24799538	267693004.24799538	267693004.24799538	267693004.24799538	267693004.24799538	267693004.24799538	267693004.24799538	267693004.24799538	267693004.24799538	267693004.24799538	267693004.24799538
267693004.24799538	267693004.24799538	267693004.24799538	267693004.24799538	267693004.24799538	267693004.24799538	267693004.24799538	267693004.24799538	267693004.24799538	267693004.24799538	267693004.24799538	267693004.24799538	267693004.24799538	267693004.24799538	267693004.24799538	267693004.24799538	267693004.24799538	267693004.24799538	267693004.24799538	267693004.24799538	267693004.24799538	267693004.24799538	267693004.24799538	267693004.24799538	267693004.24799538	267693004.24799538	267693004.24799538	267693004.24799538	267693004.24799538	267693004.24799538
243500354.01283875	243500354.01283875	243500354.01283875	243500354.01283875	243500354.01283875	243500354.01283875	243500354.01283875	243500354.01283875	243500354.01283875	243500354.01283875	243500354.01283875	243500354.01283875	243500354.01283875	243500354.01283875	243500354.01283875	243500354.01283875	243500354.01283875	243500354.01283875	243500354.01283875	243500354.01283875	243500354.01283875	243500354.01283875	243500354.01283875	243500354.01283875	243500354.01283875	243500354.01283875	243500354.01283875	243500354.01283875	243500354.01283875	243500354.01283875
154715022.1083245	154715022.1083245	154715022.1083245	154715022.1083245	154715022.1083245	154715022.1083245	154715022.1083245	154715022.1083245	154715022.1083245	154715022.1083245	154715022.1083245	154715022.1083245	154715022.1083245	154715022.1083245	154715022.1083245	154715022.1083245	154715022.1083245	154715022.1083245	154715022.1083245	154715022.1083245	154715022.1083245	154715022.1083245	154715022.1083245	154715022.1083245	154715022.1083245	154715022.1083245	154715022.1083245	154715022.1083245	154715022.1083245	154715022.1083245
154715022.1083245	154715022.1083245	154715022.1083245	154715022.1083245	154715022.1083245	154715022.1083245	154715022.1083245	154715022.1083245	154715022.1083245	154715022.1083245	154715022.1083245	154715022.1083245	154715022.1083245	154715022.1083245	154715022.1083245	154715022.1083245	154715022.1083245	154715022.1083245	154715022.1083245	154715022.1083245	154715022.1083245	154715022.1083245	154715022.1083245	154715022.1083245	154715022.1083245	154715022.1083245	154715022.1083245	154715022.1083245	154715022.1083245	154715022.1083245
154715022.1083245	154715022.1083245	154715022.1083245	154715022.1083245	154715022.1083245	154715022.1083245	154715022.1083245	154715022.1083245	154715022.1083245	154715022.1083245	154715022.1083245	154715022.1083245	154715022.1083245	154715022.1083245	154715022.1083245	154715022.1083245	154715022.1083245	154715022.1083245	154715022.1083245	154715022.1083245	154715022.1083245	154715022.1083245	154715022.1083245	154715022.1083245	154715022.1083245	154715022.1083245	154715022.1083245	154715022.1083245	154715022.1083245	154715022.1083245
141986195.4594231	141986195.4594231	141986195.4594231	141986195.4594231	141986195.4594231	141986195.4594231	141986195.4594231	141986195.4594231	141986195.4594231	141986195.4594231	141986195.4594231	141986195.4594231	141986195.4594231	141986195.4594231	141986195.4594231	141986195.4594231	141986195.4594231	141986195.4594231	141986195.4594231	141986195.4594231	141986195.4594231	141986195.4594231	141986195.4594231	141986195.4594231	141986195.4594231	141986195.4594231	141986195.4594231	141986195.4594231	141986195.4594231	141986195.4594231
141986195.4594231	141986195.4594231	141986195.4594231	141986195.4594231	141986195.4594231	141986195.4594231	141986195.4594231	141986195.4594231	141986195.4594231	141986195.4594231	141986195.4594231	141986195.4594231	141986195.4594231	141986195.4594231	141986195.4594231	141986195.4594231	141986195.4594231	141986195.4594231	141986195.4594231	141986195.4594231	141986195.4594231	141986195.4594231	141986195.4594231	141986195.4594231	141986195.4594231	141986195.4594231	141986195.4594231	141986195.4594231	141986195.4594231	141986195.4594231
141986195.4594231	141986195.4594231	141986195.4594231	141986195.4594231	141986195.4594231	141986195.4594231	141986195.4594231	141986195.4594231	141986195.4594231	141986195.4594231	141986195.4594231	141986195.4594231	141986195.4594231	141986195.4594231	141986195.4594231	141986195.4594231	141986195.4594231	141986195.4594231	141986195.4594231	141986195.4594231	141986195.4594231	141986195.4594231	141986195.4594231	141986195.4594231	141986195.4594231	141986195.4594231	141986195.4594231	141986195.4594231	141986195.4594231	141986195.4594231
141986195.4594231	141986195.4594231	141986195.4594231	141986195.4594231	141986195.4594231	141986195.4594231	141986195.4594231	141986195.4594231	141986195.4594231	141986195.4594231	141986195.4594231	141986195.4594231	141986195.4594231	141986195.4594231	141986195.4594231	141986195.4594231	141986195.4594231	141986195.4594231	141986195.4594231	141986195.4594231	141986195.4594231	141986195.4594231	141986195.4594231	141986195.4594231	141986195.4594231	141986195.4594231	141986195.4594231	141986195.4594231	141986195.4594231	141986195.4594231
141986195.4594231	141986195.4594231	141986195.4594231	141986195.4594231	141986195.4594231	141986195.4594231	141986195.4594231	141986195.4594231	141986195.4594231	141986195.4594231	141986195.4594231	141986195.4594231	141986195.4594231	141986195.4594231	141986195.4594231	141986195.4594231	141986195.4594231	141986195.4594231	141986195.4594231	141986195.4594231	141986195.4594231	141986195.4594231	141986195.4594231	141986195.4594231	141986195.4594231	141986195.4594231	141986195.4594231	141986195.4594231	141986195.4594231	141986195.4594231
141986195.4594231	141986195.4594231	141986195.4594231	141986195.4594231	141986195.4594231	141986195.4594231	141986195.4594231	141986195.4594231	141986195.4594231	141986195.4594231	141986195.4594231	141986195.4594231	141986195.4594231	141986195.4594231	141986195.4594231	141986195.4594231	141986195.4594231	141986195.4594231	141986195.4594231	141986195.4594231	141986195.4594231	141986195.4594231	141986195.4594231	141986195.4594231	141986195.4594231	141986195.4594231	141986195.4594231	141986195.4594231	141986195.4594231	141986195.4594231
141986195.4594231	141986195.4594231	141986195.4594231	141986195.4594231	141986195.4594231	141986195.4594231	141986195.4594231	141986195.4594231	141986195.4594231	141986195.4594231	141986195.4594231	141986195.4594231	141986195.4594231	141986195.4594231	141986195.4594231	141986195.4594231	141986195.4594231	141986195.4594231	141986195.4594231	141986195.4594231	141986195.4594231	141986195.4594231	141986195.4594231	141986195.4594231	141986195.4594231	141986195.4594231	141986195.4594231	141986195.4594231	141986195.4594231	141986195.4594231
141986195.4594231	141986195.4594231	141986195.4594231	141986195.4594231	141986195.4594231	141986195.4594231	141986195.4594231	141986195.4594231	141986195.4594231	141986195.4594231	141986195.4594231	141986195.4594231	141986195.4594231	141986195.4594231	141986195.4594231	141986195.4594231	141986195.4594231	141986195.4594231	141986195.4594231	141986195.4594231	141986195.4594231	141986195.4594231	141986195.4594231	141986195.4594231	141986195.4594231	141986195.4594231	141986195.4594231	141986195.4594231	141986195.4594231	141986195.4594231
141986195.4594231	141986195.4594231	141986195.4594231	141986195.4594231	141986195.4594231	141986195.4594231	141986195.4594231	141986195.4594231	141986195.4594231	141986195.4594231	141986195.4594231	141986195.4594231	141986195.4594231	141986195.4594231	141986195.4594231	141986195.4594231	141986195.4594231	141986195.4594231	141986195.4594231	141986195.4594231	141986195.4594231	141986195.4594231	141986195.4594231	141986195.4594231	141986195.4594231	141986195.4594231	141986195.4594231	141986195.4594231	141986195.4594231	141986195.4594231
141986195.4594231	141986195.4594231	141986195.4594231	141986195.4594231	141986195.4594231	141986195.4594231	141986195.4594231	141986195.4594231	141986195.4594231	141986195.4594231	141986195.4594231	141986195.4594231	141986195.4594231	141986195.4594231	141986195.4594231	141986195.4594231	141986195.4594231	141986195.4594231	141986195.4594231	141986195.4594231	141986195.4594231	141986195.4594231	141986195.4594231	141986195.4594231	141986195.4594231	141986195.4594231	141986195.4594231	141986195.4594231	141986195.4594231	141986195.4594231
141986195.4594231	141986195.4594231	141986195.4594231	141986195.4594231	141986195.4594231	141986195.4594231	141986195.4594231	141986195.4594231	141986195.4594231	141986195.4594231	141986195.4594231	141986195.4594231	141986195.4594231	141986195.4594231	141986195.4594231	141986195.4594231	141986195.4594231	141986195.4594231	141986195.4594231	141986195.4594231	141986195.4594231	141986195.4594231	141986195.4594231	141986195.4594231	141986195.4594231	141986195.4594231	141986195.4594231	141986195.4594231	141986195.4594231	141986195.4594231
141986195.4594231	141986195.4594231	141986195.4594231	141986195.4594231	141986195.4594231	141986195.4594231	141986195.4594231	141986195.4594231	141986195.4594231	141986195.4594231	141986195.4594231	141986195.4594231	141986195.4594231	141986195.4594231	141986195.4594231	141986195.4594231	141986195.4594231	141986195.4594231	141986195.4594231	141986195.4594231	141986195.4594231	141986195.4594231	141986195.4594231	141986195.4594231	141986195.4594231	141986195.4594231	141986195.4594231	141986195.4594231	141986195.4594231	141986195.4594231
141986195.4594231	141986195.4594231	141986195.4594231	141986195.4594231	141986195.4594231	141986195.4594231	141986195.4594231	141986195.4594231	141986195.4594231	141986195.4594231	141986195.4594231	141986195.4594231	141986195.4594231	141986195.4594231	141986195.4594231	141986195.4594231	141986195.4594231	141986195.4594231	141986195.4594231	141986195.4594231	141986195.4594231	141986195.4594231	141986195.4594231	141986195.4594231	141986195.4594231	141986195.4594231	141986195.4594231	141986195.4594231	141986195.4594231	141986195.4594231
141986195.4594231	141986195.4594231	141986195.4594231	141986195.4594231	141986195.4594231	141986195.4594231	141986195.4594231	141986195.4594231	141986195.4594231	141986195.4594231	141986195.4594231	141986195.4594231	141986195.4594231	141986195.4594231	141986195.4594231	141986195.4594231	141986195.4594231	141986195.4594231	141986195.4594231	141986195.4594231	141986195.4594231	141986195.4594231	141986195.4594231	141986195.4594231	141986195.4594231	141986195.4594231	141986195.4594231	141986195.4594231	141986195.4594231	141986195.4594231
141986195.4594231	141986195.4594231	141986195.4594231	141986195.4594231	141986195.4594231	141986195.4594231	141986195.4594231	141986195.4594231	141986195.4594231	141986195.4594231	141986195.4594231	141986195.4594231	141986195.4594231	141986195.4594231	141986195.4594231	141986195.4594231	141986195.4594231	141986195.4594231	141986195.4594231	141986195.4594231	141986195.4594231	141986195.4594231	141986195.4594231	141986195.4594231	141986195.4594231	141986195.4594231	141986195.4594231	141986195.4594231	141986195.4594231	141986195.4594231
141986195.4594231	141986195.4594231	141986195.4594231	141986195.4594231	141986195.4594231	141986195.4594231	141986195.4594231	141986195.4594231	141986195.4594231	141986195.4594231	141986195.4594231	141986195.4594231	141986195.4594231	141986195.4594231	141986195.4594231	141986195.4594231	141986195.4594231	141986195.4594231	141986195.4594231	141986195.4594231	141986195.4594231	141986195.4594231	141986195.4594231	141986195.4594231	141986195.4594231	141986195.4594231	141986195.4594231	141986195.4594231	141986195.4594231	141986195.4594231
141986195.4594231	141986195.4594231	141986195.4594231	141986195.4594231	141986195.4594231	141986195.4594231	141986195.4594231	141986195.4594231	141986195.4594231	141986195.4594231	141986195.4594231	141986195.4594231	141986195.4594231	141986195.4594231	141986195.4594231	141986195.4594231	141986195.4594231	141986195.4594231	141986195.4594231	141986195.4594231	141986195.4594231	141986195.4594231	141986195.4594231	141986195.4594231	141986195.4594231	141986195.4594231	141986195.4594231	141986195.4594231	141986195.4594231	141986195.4594231
141986195.4594231	141986195.4594231	141986195.4594231	141986195.4594231	141986195.4594231	141986195.4594231	141986195.4594231	141986195.4594231	141986195.4594231	141986195.4594231	141986195.4594231	141986195.4594231	141986195.4594231	141986195.4594231	141986195.4594231	141986195.4594231	141986195.4594231	141986195.4594231	141986195.4594231	141986195.4594231	141986195.4594231	141986195.4594231	141986195.4594231	141986195.4594231	141986195.4594231	141986195.4594231	141986195.4594231	141986195.4594231	141986195.4594231	141986195.4594231
120736990.89354655	120736990.89354655	120736990.89354655	120736990.89354655	120736990.89354655	120736990.89354655	120736990.89354655	120736990.89354655	120736990.89354655	120736990.89354655	120736990.89354655	120736990.89354655	120736990.89354655	120736990.89354655	120736990.89354655	120736990.89354655	120736990.89354655	120736990.89354655	120736990.89354655	120736990.89354655	120736990.89354655	120736990.89354655	120736990.89354655	120736990.89354655	120736990.89354655	120736990.89354655	120736990.89354655	120736990.89354655	120736990.89354655	120736990.89354655
120736990.89354655	120736990.89354655	120736990.89354655	120736990.89354655	120736990.89354655	120736990.89354655	120736990.89354655	120736990.89354655	120736990.89354655	120736990.89354655	120736990.89354655	120736990.89354655	120736990.89354655	120736990.89354655	120736990.89354655	120736990.89354655	120736990.89354655	120736990.89354655	120736990.89354655	120736990.89354655	120736990.89354655	120736990.89354655	120736990.89354655	120736990.89354655	120736990.89354655	120736990.89354655	120736990.89354655	120736990.89354655	120736990.89354655	120736990.89354655
120736990.89354655	120736990.89354655	120736990.89354655	120736990.89354655	120736990.89354655	120736990.89354655	120736990.89354655	120736990.89354655	120736990.89354655	120736990.89354655	120736990.89354655	120736990.89354655	120736990.89354655	120736990.89354655	120736990.89354655	120736990.89354655	120736990.89354655	120736990.89354655	120736990.89354655	120736990.89354655	120736990.89354655	120736990.89354655	120736990.89354655	120736990.89354655	120736990.89354655	120736990.89354655	120736990.89354655	120736990.89354655	120736990.89354655	120736990.89354655
93056636.88098276	93056636.88098276	93056636.88098276	93056636.88098276	93056636.88098276	93056636.88098276	93056636.88098276	93056636.88098276	93056636.88098276	93056636.88098276	93056636.88098276	93056636.88098276	93056636.88098276	93056636.88098276	93056636.88098276	93056636.88098276	93056636.88098276	93056636.88098276	93056636.88098276	93056636.88098276	93056636.88098276	93056636.88098276	93056636.88098276	93056636.88098276	93056636.88098276	93056636.88098276	93056636.88098276	93056636.88098276	93056636.88098276	93056636.88098276
93056636.88098276	93056636.88098276	93056636.88098276	93056636.88098276	93056636.88098276	93056636.88098276	93056636.88098276	93056636.88098276	93056636.88098276	93056636.88098276	93056636.88098276	93056636.88098276	93056636.88098276	93056636.88098276	93056636.88098276	93056636.88098276	93056636.88098276	93056636.88098276	93056636.88098276	93056636.88098276	93056636.88098276	93056636.88098276	93056636.88098276	93056636.88098276	93056636.88098276	93056636.88098276	93056636.88098276	93056636.88098276	93056636.88098276	93056636.88098276
75815082.75366744	75815082.75366744	75815082.75366744	75815082.75366744	75815082.75366744	75815082.75366744	75815082.75366744	75815082.75366744	75815082.75366744	75815082.75366744	75815082.75366744	75815082.75366744	75815082.75366744	75815082.75366744	75815082.75366744	75815082.75366744	75815082.75366744	75815082.75366744	75815082.75366744	75815082.75366744	75815082.75366744	75815082.75366744	75815082.75366744	75815082.75366744	75815082.75366744	75815082.75366744	75815082.75366744	75815082.75366744	75815082.75366744	75815082.75366744
75815082.75366744	75815082.75366744	75815082.75366744	75815082.75366744	75815082.75366744	75815082.75366744	75815082.75366744	75815082.75366744	75815082.75366744	75815082.75366744	75815082.75366744	75815082.75366744	75815082.75366744	75815082.75366744	75815082.75366744	75815082.75366744	75815082.75366744	75815082.75366744	75815082.75366744	75815082.75366744	75815082.75366744	75815082.75366744	75815082.75366744	75815082.75366744	75815082.75366744	75815082.75366744	75815082.75366744	75815082.75366744	75815082.75366744	75815082.75366744
75815082.75366744	75815082.75366744	75815082.75366744	75815082.75366744	75815082.75366744	75815082.75366744	75815082.75366744	75815082.75366744	75815082.75366744	75815082.75366744	75815082.75366744	75815082.75366744	75815082.75366744	75815082.75366744	75815082.75366744	75815082.75366744	75815082.75366744	75815082.75366744	75815082.75366744	75815082.75366744	75815082.75366744	75815082.75366744	75815082.75366744	75815082.75366744	75815082.75366744	75815082.75366744	75815082.75366744	75815082.75366744	75815082.75366744	75815082.75366744
75815082.75366744	75815082.75366744	75815082.75366744	75815082.75366744	75815082.75366744	75815082.75366744	75815082.75366744	75815082.75366744	75815082.75366744	75815082.75366744	75815082.75366744	75815082.75366744	75815082.75366744	75815082.75366744	75815082.75366744	75815082.75366744	75815082.75366744	75815082.75366744	75815082.75366744	75815082.75366744	75815082.75366744	75815082.75366744	75815082.75366744	75815082.75366744	75815082.75366744	75815082.75366744	75815082.75366744	75815082.75366744	75815082.75366744	75815082.75366744
75815082.75366744	75815082.75366744	75815082.75366744	75815082.75366744	75815082.75366744	75815082.75366744	75815082.75366744	75815082.75366744	75815082.75366744	75815082.75366744	75815082.75366744	75815082.75366744	75815082.75366744	75815082.75366744	75815082.75366744	75815082.75366744	75815082.75366744	75815082.75366744	75815082.75366744	75815082.75366744	75815082.75366744	75815082.75366744	75815082.75366744	75815082.75366744	75815082.75366744	75815082.75366744	75815082.75366744	75815082.75366744	75815082.75366744	75815082.75366744
75815082.75366744	75815082.75366744	75815082.75366744	75815082.75366744	75815082.75366744	75815082.75366744	75815082.75366744	75815082.75366744	75815082.75366744	75815082.75366744	75815082.75366744	75815082.75366744	75815082.75366744	75815082.75366744	75815082.75366744	75815082.75366744	75815082.75366744	75815082.75366744	75815082.75366744	75815082.75366744	75815082.75366744	75815082.75366744	75815082.75366744	75815082.75366744	75815082.75366744	75815082.75366744	75815082.75366744	75815082.75366744	75815082.75366744	75815082.75366744
75815082.75366744	75815082.75366744	75815082.75366744	75815082.75366744	75815082.75366744	75815082.75366744	75815082.75366744	75815082.75366744	75815082.75366744	75815082.75366744	75815082.75366744	75815082.75366744	75815082.75366744	75815082.75366744	75815082.75366744	75815082.75366744	75815082.75366744	75815082.75366744	75815082.75366744	75815082.75366744	75815082.75366744	75815082.75366744	75815082.75366744	75815082.75366744	75815082.75366744	75815082.75366744	75815082.75366744	75815082.75366744	75815082.75366744	75815082.75366744
75064925.12256761	75064925.12256761	75064925.12256761	75064925.12256761	75064925.12256761	75064925.12256761	75064925.12256761	75064925.12256761	75064925.12256761	75064925.12256761	75064925.12256761	75064925.12256761	75064925.12256761	75064925.12256761	75064925.12256761	75064925.12256761	75064925.12256761	75064925.12256761	75064925.12256761	75064925.12256761	75064925.12256761	75064925.12256761	75064925.12256761	75064925.12256761	75064925.12256761	75064925.12256761	75064925.12256761	75064925.12256761	75064925.12256761	75064925.12256761
75064925.12256761	75064925.12256761	75064925.12256761	75064925.12256761	75064925.12256761	75064925.12256761	75064925.12256761	75064925.12256761	75064925.12256761	75064925.12256761	75064925.12256761	75064925.12256761	75064925.12256761	75064925.12256761	75064925.12256761	75064925.12256761	75064925.12256761	75064925.12256761	75064925.12256761	75064925.12256761	75064925.12256761	75064925.12256761	75064925.12256761	75064925.12256761	75064925.12256761	75064925.12256761	75064925.12256761	75064925.12256761	75064925.12256761	75064925.12256761
68434297.54467806	68434297.54467806	68434297.54467806	68434297.54467806	68434297.54467806	68434297.54467806	68434297.54467806	68434297.54467806	68434297.54467806	68434297.54467806	68434297.54467806	68434297.54467806	68434297.54467806	68434297.54467806	68434297.54467806	68434297.54467806	68434297.54467806	68434297.54467806	68434297.54467806	68434297.54467806	68434297.54467806	68434297.54467806	68434297.54467806	68434297.54467806	68434297.54467806	68434297.54467806	68434297.54467806	68434297.54467806	68434297.54467806	68434297.54467806
66709676.07476194	66709676.07476194	66709676.07476194	66709676.07476194	66709676.07476194	66709676.07476194	66709676.07476194	66709676.07476194	66709676.07476194	66709676.07476194	66709676.07476194	66709676.07476194	66709676.07476194	66709676.07476194	66709676.07476194	66709676.07476194	66709676.07476194	66709676.07476194	66709676.07476194	66709676.07476194	66709676.07476194	66709676.07476194	66709676.07476194	66709676.07476194	66709676.07476194	66709676.07476194	66709676.07476194	66709676.07476194	66709676.07476194	66709676.07476194
50244327.826974705	50244327.826974705	50244327.826974705	50244327.826974705	50244327.826974705	50244327.826974705	50244327.826974705	50244327.826974705	50244327.826974705	50244327.826974705	50244327.826974705	50244327.826974705	50244327.826974705	50244327.826974705	50244327.826974705	50244327.826974705	50244327.826974705	50244327.826974705	50244327.826974705	50244327.826974705	50244327.826974705	50244327.826974705	50244327.826974705	50244327.826974705	50244327.826974705	50244327.826974705	50244327.826974705	50244327.826974705	50244327.826974705	50244327.826974705
50244327.826974705	50244327.826974705	50244327.826974705	50244327.826974705	50244327.826974705	50244327.826974705	50244327.826974705	50244327.826974705	50244327.826974705	50244327.826974705	50244327.826974705	50244327.826974705	50244327.826974705	50244327.826974705	50244327.826974705	50244327.826974705	50244327.826974705	50244327.826974705	50244327.826974705	50244327.826974705	50244327.826974705	50244327.826974705	50244327.826974705	50244327.826974705	50244327.826974705	50244327.826974705	50244327.826974705	50244327.826974705	50244327.826974705	50244327.826974705
43161223.938557304	43161223.938557304	43161223.938557304	43161223.938557304	43161223.938557304	43161223.938557304	43161223.938557304	43161223.938557304	43161223.938557304	43161223.938557304	43161223.938557304	43161223.938557304	43161223.938557304	43161223.938557304	43161223.938557304	43161223.938557304	43161223.938557304	43161223.938557304	43161223.938557304	43161223.938557304	43161223.938557304	43161223.938557304	43161223.938557304	43161223.938557304	43161223.938557304	43161223.938557304	43161223.938557304	43161223.938557304	43161223.938557304	43161223.938557304
41457067.014010996	41457067.014010996	41457067.014010996	41457067.014010996	41457067.014010996	41457067.014010996	41457067.014010996	41457067.014010996	41457067.014010996	41457067.014010996	41457067.014010996	41457067.014010996	41457067.014010996	41457067.014010996	41457067.014010996	41457067.014010996	41457067.014010996	41457067.014010996	41457067.014010996	41457067.014010996	41457067.014010996	41457067.014010996	41457067.014010996	41457067.014010996	41457067.014010996	41457067.014010996	41457067.014010996	41457067.014010996	41457067.014010996	41457067.014010996
41457067.014010996	41457067.014010996	41457067.014010996	41457067.014010996	41457067.014010996	41457067.014010996	41457067.014010996	41457067.014010996	41457067.014010996	41457067.014010996	41457067.014010996	41457067.014010996	41457067.014010996	41457067.014010996	41457067.014010996	41457067.014010996	41457067.014010996	41457067.014010996	41457067.014010996	41457067.014010996	41457067.014010996	41457067.014010996	41457067.014010996	41457067.014010996	41457067.014010996	41457067.014010996	41457067.014010996	41457067.014010996	41457067.014010996	41457067.014010996
41457067.014010996	41457067.014010996	41457067.014010996	41457067.014010996	41457067.014010996	41457067.014010996	41457067.014010996	41457067.014010996	41457067.014010996	41457067.014010996	41457067.014010996	41457067.014010996	41457067.014010996	41457067.014010996	41457067.014010996	41457067.014010996	41457067.014010996	41457067.014010996	41457067.014010996	41457067.014010996	41457067.014010996	41457067.014010996	41457067.014010996	41457067.014010996	41457067.014010996	41457067.014010996	41457067.014010996	41457067.014010996	41457067.014010996	41457067.014010996
39051585.80680406	39051585.80680406	39051585.80680406	39051585.80680406	39051585.80680406	39051585.80680406	39051585.80680406	39051585.80680406	39051585.80680406	39051585.80680406	39051585.80680406	39051585.80680406	39051585.80680406	39051585.80680406	39051585.80680406	39051585.80680406	39051585.80680406	39051585.80680406	39051585.80680406	39051585.80680406	39051585.80680406	39051585.80680406	39051585.80680406	39051585.80680406	39051585.80680406	39051585.80680406	39051585.80680406	39051585.80680406	39051585.80680406	39051585.80680406
39051585.80680406	39051585.80680406	39051585.80680406	39051585.80680406	39051585.80680406	39051585.80680406	39051585.80680406	39051585.80680406	39051585.80680406	39051585.80680406	39051585.80680406	39051585.80680406	39051585.80680406	39051585.80680406	39051585.80680406	39051585.80680406	39051585.80680406	39051585.80680406	39051585.80680406	39051585.80680406	39051585.80680406	39051585.80680406	39051585.80680406	39051585.80680406	39051585.80680406	39051585.80680406	39051585.80680406	39051585.80680406	39051585.80680406	39051585.80680406
39051585.80680406	39051585.80680406	39051585.80680406	39051585.80680406	39051585.80680406	39051585.80680406	39051585.80680406	39051585.80680406	39051585.80680406	39051585.80680406	39051585.80680406	39051585.80680406	39051585.80680406	39051585.80680406	39051585.80680406	39051585.80680406	39051585.80680406	39051585.80680406	39051585.80680406	39051585.80680406	39051585.80680406	39051585.80680406	39051585.80680406	39051585.80680406	39051585.80680406	39051585.80680406	39051585.80680406	39051585.80680406	39051585.80680406	39051585.80680406
39051585.80680406	39051585.80680406	39051585.80680406	39051585.80680406	39051585.80680406	39051585.80680406	39051585.80680406	39051585.80680406	39051585.80680406	39051585.80680406	39051585.80680406	39051585.80680406	39051585.80680406	39051585.80680406	39051585.80680406	39051585.80680406	39051585.80680406	39051585.80680406	39051585.80680406	39051585.80680406	39051585.80680406	39051585.80680406	39051585.80680406	39051585.80680406	39051585.80680406	39051585.80680406	39051585.80680406	39051585.80680406	39051585.80680406	39051585.80680406
39051585.80680406	39051585.80680406	39051585.80680406	39051585.80680406	39051585.80680406	39051585.80680406	39051585.80680406	39051585.80680406	39051585.80680406	39051585.80680406	39051585.80680406	39051585.80680406	39051585.80680406	39051585.80680406	39051585.80680406	39051585.80680406	39051585.80680406	39051585.80680406	39051585.80680406	39051585.80680406	39051585.80680406	39051585.80680406	39051585.80680406	39051585.80680406	39051585.80680406	39051585.80680406	39051585.80680406	39051585.80680406	39051585.80680406	39051585.80680406
39051585.80680406	39051585.80680406	39051585.80680406	39051585.80680406	39051585.80680406	39051585.80680406	39051585.80680406	39051585.80680406	39051585.80680406	39051585.80680406	39051585.80680406	39051585.80680406	39051585.80680406	39051585.80680406	39051585.80680406	39051585.80680406	39051585.80680406	39051585.80680406	39051585.80680406	39051585.80680406	39051585.80680406	39051585.80680406	39051585.80680406	39051585.80680406	39051585.80680406	39051585.80680406	39051585.80680406	39051585.80680406	39051585.80680406	39051585.80680406
39051585.80680406	39051585.80680406	39051585.80680406	39051585.80680406	39051585.80680406	39051585.80680406	39051585.80680406	39051585.80680406	39051585.80680406	39051585.80680406	39051585.80680406	39051585.80680406	39051585.80680406	39051585.80680406	39051585.80680406	39051585.80680406	39051585.80680406	39051585.80680406	39051585.80680406	39051585.80680406	39051585.80680406	39051585.80680406	39051585.80680406	39051585.80680406	39051585.80680406	39051585.80680406	39051585.80680406	39051585.80680406	39051585.80680406	39051585.80680406
38817369.88185257	38817369.88185257	38817369.88185257	38817369.88185257	38817369.88185257	38817369.88185257	38817369.88185257	38817369.88185257	38817369.88185257	38817369.88185257	38817369.88185257	38817369.88185257	38817369.88185257	38817369.88185257	38817369.88185257	38817369.88185257	38817369.88185257	38817369.88185257	38817369.88185257	38817369.88185257	38817369.88185257	38817369.88185257	38817369.88185257	38817369.88185257	38817369.88185257	38817369.88185257	38817369.88185257	38817369.88185257	38817369.88185257	38817369.88185257
35659725.794464245	35659725.794464245	35659725.794464245	35659725.794464245	35659725.794464245	35659725.794464245	35659725.794464245	35659725.794464245	35659725.794464245	35659725.794464245	35659725.794464245	35659725.794464245	35659725.794464245	35659725.794464245	35659725.794464245	35659725.794464245	35659725.794464245	35659725.794464245	35659725.794464245	35659725.794464245	35659725.794464245	35659725.794464245	35659725.794464245	35659725.794464245	35659725.794464245	35659725.794464245	35659725.794464245	35659725.794464245	35659725.794464245	35659725.794464245
25822868.42285016	25822868.42285016	25822868.42285016	25822868.42285016	25822868.42285016	25822868.42285016	25822868.42285016	25822868.42285016	25822868.42285016	25822868.42285016	25822868.42285016	25822868.42285016	25822868.42285016	25822868.42285016	25822868.42285016	25822868.42285016	25822868.42285016	25822868.42285016	25822868.42285016	25822868.42285016	25822868.42285016	25822868.42285016	25822868.42285016	25822868.42285016	25822868.42285016	25822868.42285016	25822868.42285016	25822868.42285016	25822868.42285016	25822868.42285016
25822868.42285016	25822868.42285016	25822868.42285016	25822868.42285016	25822868.42285016	25822868.42285016	25822868.42285016	25822868.42285016	25822868.42285016	25822868.42285016	25822868.42285016	25822868.42285016	25822868.42285016	25822868.42285016	25822868.42285016	25822868.42285016	25822868.42285016	25822868.42285016	25822868.42285016	25822868.42285016	25822868.42285016	25822868.42285016	25822868.42285016	25822868.42285016	25822868.42285016	25822868.42285016	25822868.42285016	25822868.42285016	25822868.42285016	25822868.42285016
25822868.42285016	25822868.42285016	25822868.42285016	25822868.42285016	25822868.42285016	25822868.42285016	25822868.42285016	25822868.42285016	25822868.42285016	25822868.42285016	25822868.42285016	25822868.42285016	25822868.42285016	25822868.42285016	25822868.42285016	25822868.42285016	25822868.42285016	25822868.42285016	25822868.42285016	25822868.42285016	25822868.42285016	25822868.42285016	25822868.42285016	25822868.42285016	25822868.42285016	25822868.42285016	25822868.42285016	25822868.42285016	25822868.42285016	25822868.42285016
25822868.42285016	25822868.42285016	25822868.42285016	25822868.42285016	25822868.42285016	25822868.42285016	25822868.42285016	25822868.42285016	25822868.42285016	25822868.42285016	25822868.42285016	25822868.42285016	25822868.42285016	25822868.42285016	25822868.42285016	25822868.42285016	25822868.42285016	25822868.42285016	25822868.42285016	25822868.42285016	25822868.42285016	25822868.42285016	25822868.42285016	25822868.42285016	25822868.42285016	25822868.42285016	25822868.42285016	25822868.42285016	25822868.42285016	25822868.42285016
25822868.42285016	25822868.42285016	25822868.42285016	25822868.42285016	25822868.42285016	25822868.42285016	25822868.42285016	25822868.42285016	25822868.42285016	25822868.42285016	25822868.42285016	25822868.42285016	25822868.42285016	25822868.42285016	25822868.42285016	25822868.42285016	25822868.42285016	25822868.42285016	25822868.42285016	25822868.42285016	25822868.42285016	25822868.42285016	25822868.42285016	25822868.42285016	25822868.42285016	25822868.42285016	25822868.42285016	25822868.42285016	25822868.42285016	25822868.42285016
25822868.42285016	25822868.42285016	25822868.42285016	25822868.42285016	25822868.42285016	25822868.42285016	25822868.42285016	25822868.42285016	25822868.42285016	25822868.42285016	25822868.42285016	25822868.42285016	25822868.42285016	25822868.42285016	25822868.42285016	25822868.42285016	25822868.42285016	25822868.42285016	25822868.42285016	25822868.42285016	25822868.42285016	25822868.42285016	25822868.42285016	25822868.42285016	25822868.42285016	25822868.42285016	25822868.42285016	25822868.42285016	25822868.42285016	25822868.42285016
25822868.42285016	25822868.42285016	25822868.42285016	25822868.42285016	25822868.42285016	25822868.42285016	25822868.42285016	25822868.42285016	25822868.42285016	25822868.42285016	25822868.42285016	25822868.42285016	25822868.42285016	25822868.42285016	25822868.42285016	25822868.42285016	25822868.42285016	25822868.42285016	25822868.42285016	25822868.42285016	25822868.42285016	25822868.42285016	25822868.42285016	25822868.42285016	25822868.42285016	25822868.42285016	25822868.42285016	25822868.42285016	25822868.42285016	25822868.42285016
24039591.174998987	24039591.174998987	24039591.174998987	24039591.174998987	24039591.174998987	24039591.174998987	24039591.174998987	24039591.174998987	24039591.174998987	24039591.174998987	24039591.174998987	24039591.174998987	24039591.174998987	24039591.174998987	24039591.174998987	24039591.174998987	24039591.174998987	24039591.174998987	24039591.174998987	24039591.174998987	24039591.174998987	24039591.174998987	24039591.174998987	24039591.174998987	24039591.174998987	24039591.174998987	24039591.174998987	24039591.174998987	24039591.174998987	24039591.174998987
24039591.174998987	24039591.174998987	24039591.174998987	24039591.174998987	24039591.174998987	24039591.174998987	24039591.174998987	24039591.174998987	24039591.174998987	24039591.174998987	24039591.174998987	24039591.174998987	24039591.174998987	24039591.174998987	24039591.174998987	24039591.174998987	24039591.174998987	24039591.174998987	24039591.174998987	24039591.174998987	24039591.174998987	24039591.174998987	24039591.174998987	24039591.174998987	24039591.174998987	24039591.174998987	24039591.174998987	24039591.174998987	24039591.174998987	24039591.174998987
24039591.174998987	24039591.174998987	24039591.174998987	24039591.174998987	24039591.174998987	24039591.174998987	24039591.174998987	24039591.174998987	24039591.174998987	24039591.174998987	24039591.174998987	24039591.174998987	24039591.174998987	24039591.174998987	24039591.174998987	24039591.174998987	24039591.174998987	24039591.174998987	24039591.174998987	24039591.174998987	24039591.174998987	24039591.174998987	24039591.174998987	24039591.174998987	24039591.174998987	24039591.174998987	24039591.174998987	24039591.174998987	24039591.174998987	24039591.174998987
24039591.174998987	24039591.174998987	24039591.174998987	24039591.174998987	24039591.174998987	24039591.174998987	24039591.174998987	24039591.174998987	24039591.174998987	24039591.174998987	24039591.174998987	24039591.174998987	24039591.174998987	24039591.174998987	24039591.174998987	24039591.174998987	24039591.174998987	24039591.174998987	24039591.174998987	24039591.174998987	24039591.174998987	24039591.174998987	24039591.174998987	24039591.174998987	24039591.174998987	24039591.174998987	24039591.174998987	24039591.174998987	24039591.174998987	24039591.174998987
24039591.174998987	24039591.174998987	24039591.174998987	24039591.174998987	24039591.174998987	24039591.174998987	24039591.174998987	24039591.174998987	24039591.174998987	24039591.174998987	24039591.174998987	24039591.174998987	24039591.174998987	24039591.174998987	24039591.174998987	24039591.174998987	24039591.174998987	24039591.174998987	24039591.174998987	24039591.174998987	24039591.174998987	24039591.174998987	24039591.174998987	24039591.174998987	24039591.174998987	24039591.174998987	24039591.174998987	24039591.174998987	24039591.174998987	24039591.174998987
24039591.174998987	24039591.174998987	24039591.174998987	24039591.174998987	24039591.174998987	24039591.174998987	24039591.174998987	24039591.174998987	24039591.174998987	24039591.174998987	24039591.174998987	24039591.174998987	24039591.174998987	24039591.174998987	24039591.174998987	24039591.174998987	24039591.174998987	24039591.174998987	24039591.174998987	24039591.174998987	24039591.174998987	24039591.174998987	24039591.174998987	24039591.174998987	24039591.174998987	24039591.174998987	24039591.174998987	24039591.174998987	24039591.174998987	24039591.174998987
21366468.90612671	21366468.90612671	21366468.90612671	21366468.90612671	21366468.90612671	21366468.90612671	21366468.90612671	21366468.90612671	21366468.90612671	21366468.90612671	21366468.90612671	21366468.90612671	21366468.90612671	21366468.90612671	21366468.90612671	21366468.90612671	21366468.90612671	21366468.90612671	21366468.90612671	21366468.90612671	21366468.90612671	21366468.90612671	21366468.90612671	21366468.90612671	21366468.90612671	21366468.90612671	21366468.90612671	21366468.90612671	21366468.90612671	21366468.90612671
21086296.0608562	21086296.0608562	21086296.0608562	21086296.0608562	21086296.0608562	21086296.0608562	21086296.0608562	21086296.0608562	21086296.0608562	21086296.0608562	21086296.0608562	21086296.0608562	21086296.0608562	21086296.0608562	21086296.0608562	21086296.0608562	21086296.0608562	21086296.0608562	21086296.0608562	21086296.0608562	21086296.0608562	21086296.0608562	21086296.0608562	21086296.0608562	21086296.0608562	21086296.0608562	21086296.0608562	21086296.0608562	21086296.0608562	21086296.0608562
21086296.0608562	21086296.0608562	21086296.0608562	21086296.0608562	21086296.0608562	21086296.0608562	21086296.0608562	21086296.0608562	21086296.0608562	21086296.0608562	21086296.0608562	21086296.0608562	21086296.0608562	21086296.0608562	21086296.0608562	21086296.0608562	21086296.0608562	21086296.0608562	21086296.0608562	21086296.0608562	21086296.0608562	21086296.0608562	21086296.0608562	21086296.0608562	21086296.0608562	21086296.0608562	21086296.0608562	21086296.0608562	21086296.0608562	21086296.0608562
21086296.0608562	21086296.0608562	21086296.0608562	21086296.0608562	21086296.0608562	21086296.0608562	21086296.0608562	21086296.0608562	21086296.0608562	21086296.0608562	21086296.0608562	21086296.0608562	21086296.0608562	21086296.0608562	21086296.0608562	21086296.0608562	21086296.0608562	21086296.0608562	21086296.0608562	21086296.0608562	21086296.0608562	21086296.0608562	21086296.0608562	21086296.0608562	21086296.0608562	21086296.0608562	21086296.0608562	21086296.0608562	21086296.0608562	21086296.0608562
21086296.0608562	21086296.0608562	21086296.0608562	21086296.0608562	21086296.0608562	21086296.0608562	21086296.0608562	21086296.0608562	21086296.0608562	21086296.0608562	21086296.0608562	21086296.0608562	21086296.0608562	21086296.0608562	21086296.0608562	21086296.0608562	21086296.0608562	21086296.0608562	21086296.0608562	21086296.0608562	21086296.0608562	21086296.0608562	21086296.0608562	21086296.0608562	21086296.0608562	21086296.0608562	21086296.0608562	21086296.0608562	21086296.0608562	21086296.0608562
19794506.791724883	19794506.791724883	19794506.791724883	19794506.791724883	19794506.791724883	19794506.791724883	19794506.791724883	19794506.791724883	19794506.791724883	19794506.791724883	19794506.791724883	19794506.791724883	19794506.791724883	19794506.791724883	19794506.791724883	19794506.791724883	19794506.791724883	19794506.791724883	19794506.791724883	19794506.791724883	19794506.791724883	19794506.791724883	19794506.791724883	19794506.791724883	19794506.791724883	19794506.791724883	19794506.791724883	19794506.791724883	19794506.791724883	19794506.791724883
19794506.791724883	19794506.791724883	19794506.791724883	19794506.791724883	19794506.791724883	19794506.791724883	19794506.791724883	19794506.791724883	19794506.791724883	19794506.791724883	19794506.791724883	19794506.791724883	19794506.791724883	19794506.791724883	19794506.791724883	19794506.791724883	19794506.791724883	19794506.791724883	19794506.791724883	19794506.791724883	19794506.791724883	19794506.791724883	19794506.791724883	19794506.791724883	19794506.791724883	19794506.791724883	19794506.791724883	19794506.791724883	19794506.791724883	19794506.791724883
19794506.791724883	19794506.791724883	19794506.791724883	19794506.791724883	19794506.791724883	19794506.791724883	19794506.791724883	19794506.791724883	19794506.791724883	19794506.791724883	19794506.791724883	19794506.791724883	19794506.791724883	19794506.791724883	19794506.791724883	19794506.791724883	19794506.791724883	19794506.791724883	19794506.791724883	19794506.791724883	19794506.791724883	19794506.791724883	19794506.791724883	19794506.791724883	19794506.791724883	19794506.791724883	19794506.791724883	19794506.791724883	19794506.791724883	19794506.791724883
13295650.381901909	13295650.381901909	13295650.381901909	13295650.381901909	13295650.381901909	13295650.381901909	13295650.381901909	13295650.381901909	13295650.381901909	13295650.381901909	13295650.381901909	13295650.381901909	13295650.381901909	13295650.381901909	13295650.381901909	13295650.381901909	13295650.381901909	13295650.381901909	13295650.381901909	13295650.381901909	13295650.381901909	13295650.381901909	13295650.381901909	13295650.381901909	13295650.381901909	13295650.381901909	13295650.381901909	13295650.381901909	13295650.381901909	13295650.381901909
13295650.381901909	13295650.381901909	13295650.381901909	13295650.381901909	13295650.381901909	13295650.381901909	13295650.381901909	13295650.381901909	13295650.381901909	13295650.381901909	13295650.381901909	13295650.381901909	13295650.381901909	13295650.381901909	13295650.381901909	13295650.381901909	13295650.381901909	13295650.381901909	13295650.381901909	13295650.381901909	13295650.381901909	13295650.381901909	13295650.381901909	13295650.381901909	13295650.381901909	13295650.381901909	13295650.381901909	13295650.381901909	13295650.381901909	13295650.381901909
13295650.381901909	13295650.381901909	13295650.381901909	13295650.381901909	13295650.381901909	13295650.381901909	13295650.381901909	13295650.381901909	13295650.381901909	13295650.381901909	13295650.381901909	13295650.381901909	13295650.381901909	13295650.381901909	13295650.381901909	13295650.381901909	13295650.381901909	13295650.381901909	13295650.381901909	13295650.381901909	13295650.381901909	13295650.381901909	13295650.381901909	13295650.381901909	13295650.381901909	13295650.381901909	13295650.381901909	13295650.381901909	13295650.381901909	13295650.381901909
13295650.381901909	13295650.381901909	13295650.381901909	13295650.381901909	13295650.381901909	13295650.381901909	13295650.381901909	13295650.381901909	13295650.381901909	13295650.381901909	13295650.381901909	13295650.381901909	13295650.381901909	13295650.381901909	13295650.381901909	13295650.381901909	13295650.381901909	13295650.381901909	13295650.381901909	13295650.381901909	13295650.381901909	13295650.381901909	13295650.381901909	13295650.381901909	13295650.381901909	13295650.381901909	13295650.381901909	13295650.381901909	13295650.381901909	13295650.381901909
13295650.381901909	13295650.381901909	13295650.381901909	13295650.381901909	13295650.381901909	13295650.381901909	13295650.381901909	13295650.381901909	13295650.381901909	13295650.381901909	13295650.381901909	13295650.381901909	13295650.381901909	13295650.381901909	13295650.381901909	13295650.381901909	13295650.381901909	13295650.381901909	13295650.381901909	13295650.381901909	13295650.381901909	13295650.381901909	13295650.381901909	13295650.381901909	13295650.381901909	13295650.381901909	13295650.381901909	13295650.381901909	13295650.381901909	13295650.381901909
13295650.381901909	13295650.381901909	13295650.381901909	13295650.381901909	13295650.381901909	13295650.381901909	13295650.381901909	13295650.381901909	13295650.381901909	13295650.381901909	13295650.381901909	13295650.381901909	13295650.381901909	13295650.381901909	13295650.381901909	13295650.381901909	13295650.381901909	13295650.381901909	13295650.381901909	13295650.381901909	13295650.381901909	13295650.381901909	13295650.381901909	13295650.381901909	13295650.381901909	13295650.381901909	13295650.381901909	13295650.381901909	13295650.381901909	13295650.381901909
13295650.381901909	13295650.381901909	13295650.381901909	13295650.381901909	13295650.381901909	13295650.381901909	13295650.381901909	13295650.381901909	13295650.381901909	13295650.381901909	13295650.381901909	13295650.381901909	13295650.381901909	13295650.381901909	13295650.381901909	13295650.381901909	13295650.381901909	13295650.381901909	13295650.381901909	13295650.381901909	13295650.381901909	13295650.381901909	13295650.381901909	13295650.381901909	13295650.381901909	13295650.381901909	13295650.381901909	13295650.381901909	13295650.381901909	13295650.381901909
13295650.381901909	13295650.381901909	13295650.381901909	13295650.381901909	13295650.381901909	13295650.381901909	13295650.381901909	13295650.381901909	13295650.381901909	13295650.381901909	13295650.381901909	13295650.381901909	13295650.381901909	13295650.381901909	13295650.381901909	13295650.381901909	13295650.381901909	13295650.381901909	13295650.381901909	13295650.381901909	13295650.381901909	13295650.381901909	13295650.381901909	13295650.381901909	13295650.381901909	13295650.381901909	13295650.381901909	13295650.381901909	13295650.381901909	13295650.381901909
13295650.381901909	13295650.381901909	13295650.381901909	13295650.381901909	13295650.381901909	13295650.381901909	13295650.381901909	13295650.381901909	13295650.381901909	13295650.381901909	13295650.381901909	13295650.381901909	13295650.381901909	13295650.381901909	13295650.381901909	13295650.381901909	13295650.381901909	13295650.381901909	13295650.381901909	13295650.381901909	13295650.381901909	13295650.381901909	13295650.381901909	13295650.381901909	13295650.381901909	13295650.381901909	13295650.381901909	13295650.381901909	13295650.381901909	13295650.381901909
13295650.381901909	13295650.381901909	13295650.381901909	13295650.381901909	13295650.381901909	13295650.381901909	13295650.381901909	13295650.381901909	13295650.381901909	13295650.381901909	13295650.381901909	13295650.381901909	13295650.381901909	13295650.381901909	13295650.381901909	13295650.381901909	13295650.381901909	13295650.381901909	13295650.381901909	13295650.381901909	13295650.381901909	13295650.381901909	13295650.381901909	13295650.381901909	13295650.381901909	13295650.381901909	13295650.381901909	13295650.381901909	13295650.381901909	13295650.381901909
13295650.381901909	13295650.381901909	13295650.381901909	13295650.381901909	13295650.381901909	13295650.381901909	13295650.381901909	13295650.381901909	13295650.381901909	13295650.381901909	13295650.381901909	13295650.381901909	13295650.381901909	13295650.381901909	13295650.381901909	13295650.381901909	13295650.381901909	13295650.381901909	13295650.381901909	13295650.381901909	13295650.381901909	13295650.381901909	13295650.381901909	13295650.381901909	13295650.381901909	13295650.381901909	13295650.381901909	13295650.381901909	13295650.381901909	13295650.381901909
13295650.381901909	13295650.381901909	13295650.381901909	13295650.381901909	13295650.381901909	13295650.381901909	13295650.381901909	13295650.381901909	13295650.381901909	13295650.381901909	13295650.381901909	13295650.381901909	13295650.381901909	13295650.381901909	13295650.381901909	13295650.381901909	13295650.381901909	13295650.381901909	13295650.381901909	13295650.381901909	13295650.381901909	13295650.381901909	13295650.381901909	13295650.381901909	13295650.381901909	13295650.381901909	13295650.381901909	13295650.381901909	13295650.381901909	13295650.381901909
13295650.381901909	13295650.381901909	13295650.381901909	13295650.381901909	13295650.381901909	13295650.381901909	13295650.381901909	13295650.381901909	13295650.381901909	13295650.381901909	13295650.381901909	13295650.381901909	13295650.381901909	13295650.381901909	13295650.381901909	13295650.381901909	13295650.381901909	13295650.381901909	13295650.381901909	13295650.381901909	13295650.381901909	13295650.381901909	13295650.381901909	13295650.381901909	13295650.381901909	13295650.381901909	13295650.381901909	13295650.381901909	13295650.381901909	13295650.381901909
12943143.308291908	12943143.308291908	12943143.308291908	12943143.308291908	12943143.308291908	12943143.308291908	12943143.308291908	12943143.308291908	12943143.308291908	12943143.308291908	12943143.308291908	12943143.308291908	12943143.308291908	12943143.308291908	12943143.308291908	12943143.308291908	12943143.308291908	12943143.308291908	12943143.308291908	12943143.308291908	12943143.308291908	12943143.308291908	12943143.308291908	12943143.308291908	12943143.308291908	12943143.308291908	12943143.308291908	12943143.308291908	12943143.308291908	12943143.308291908
12943143.308291908	12943143.308291908	12943143.308291908	12943143.308291908	12943143.308291908	12943143.308291908	12943143.308291908	12943143.308291908	12943143.308291908	12943143.308291908	12943143.308291908	12943143.308291908	12943143.308291908	12943143.308291908	12943143.308291908	12943143.308291908	12943143.308291908	12943143.308291908	12943143.308291908	12943143.308291908	12943143.308291908	12943143.308291908	12943143.308291908	12943143.308291908	12943143.308291908	12943143.308291908	12943143.308291908	12943143.308291908	12943143.308291908	12943143.308291908
12943143.308291908	12943143.308291908	12943143.308291908	12943143.308291908	12943143.308291908	12943143.308291908	12943143.308291908	12943143.308291908	12943143.308291908	12943143.308291908	12943143.308291908	12943143.308291908	12943143.308291908	12943143.308291908	12943143.308291908	12943143.308291908	12943143.308291908	12943143.308291908	12943143.308291908	12943143.308291908	12943143.308291908	12943143.308291908	12943143.308291908	12943143.308291908	12943143.308291908	12943143.308291908	12943143.308291908	12943143.308291908	12943143.308291908	12943143.308291908
12943143.308291908	12943143.308291908	12943143.308291908	12943143.308291908	12943143.308291908	12943143.308291908	12943143.308291908	12943143.308291908	12943143.308291908	12943143.308291908	12943143.308291908	12943143.308291908	12943143.308291908	12943143.308291908	12943143.308291908	12943143.308291908	12943143.308291908	12943143.308291908	12943143.308291908	12943143.308291908	12943143.308291908	12943143.308291908	12943143.308291908	12943143.308291908	12943143.308291908	12943143.308291908	12943143.308291908	12943143.308291908	12943143.308291908	12943143.308291908
12943143.308291908	12943143.308291908	12943143.308291908	12943143.308291908	12943143.308291908	12943143.308291908	12943143.308291908	12943143.308291908	12943143.308291908	12943143.308291908	12943143.308291908	12943143.308291908	12943143.308291908	12943143.308291908	12943143.308291908	12943143.308291908	12943143.308291908	12943143.308291908	12943143.308291908	12943143.308291908	12943143.308291908	12943143.308291908	12943143.308291908	12943143.308291908	12943143.308291908	12943143.308291908	12943143.308291908	12943143.308291908	12943143.308291908	12943143.308291908
12943143.308291908	12943143.308291908	12943143.308291908	12943143.308291908	12943143.308291908	12943143.308291908	12943143.308291908	12943143.308291908	12943143.308291908	12943143.308291908	12943143.308291908	12943143.308291908	12943143.308291908	12943143.308291908	12943143.308291908	12943143.308291908	12943143.308291908	12943143.308291908	12943143.308291908	12943143.308291908	12943143.308291908	12943143.308291908	12943143.308291908	12943143.308291908	12943143.308291908	12943143.308291908	12943143.308291908	12943143.308291908	12943143.308291908	12943143.308291908
8052395.921437196	8052395.921437196	8052395.921437196	8052395.921437196	8052395.921437196	8052395.921437196	8052395.921437196	8052395.921437196	8052395.921437196	8052395.921437196	8052395.921437196	8052395.921437196	8052395.921437196	8052395.921437196	8052395.921437196	8052395.921437196	8052395.921437196	8052395.921437196	8052395.921437196	8052395.921437196	8052395.921437196	8052395.921437196	8052395.921437196	8052395.921437196	8052395.921437196	8052395.921437196	8052395.921437196	8052395.921437196	8052395.921437196	8052395.921437196
8052395.921437196	8052395.921437196	8052395.921437196	8052395.921437196	8052395.921437196	8052395.921437196	8052395.921437196	8052395.921437196	8052395.921437196	8052395.921437196	8052395.921437196	8052395.921437196	8052395.921437196	8052395.921437196	8052395.921437196	8052395.921437196	8052395.921437196	8052395.921437196	8052395.921437196	8052395.921437196	8052395.921437196	8052395.921437196	8052395.921437196	8052395.921437196	8052395.921437196	8052395.921437196	8052395.921437196	8052395.921437196	8052395.921437196	8052395.921437196
6624553.684577525	6624553.684577525	6624553.684577525	6624553.684577525	6624553.684577525	6624553.684577525	6624553.684577525	6624553.684577525	6624553.684577525	6624553.684577525	6624553.684577525	6624553.684577525	6624553.684577525	6624553.684577525	6624553.684577525	6624553.684577525	6624553.684577525	6624553.684577525	6624553.684577525	6624553.684577525	6624553.684577525	6624553.684577525	6624553.684577525	6624553.684577525	6624553.684577525	6624553.684577525	6624553.684577525	6624553.684577525	6624553.684577525	6624553.684577525
6624553.684577525	6624553.684577525	6624553.684577525	6624553.684577525	6624553.684577525	6624553.684577525	6624553.684577525	6624553.684577525	6624553.684577525	6624553.684577525	6624553.684577525	6624553.684577525	6624553.684577525	6624553.684577525	6624553.684577525	6624553.684577525	6624553.684577525	6624553.684577525	6624553.684577525	6624553.684577525	6624553.684577525	6624553.684577525	6624553.684577525	6624553.684577525	6624553.684577525	6624553.684577525	6624553.684577525	6624553.684577525	6624553.684577525	6624553.684577525
6598993.019664513	6598993.019664513	6598993.019664513	6598993.019664513	6598993.019664513	6598993.019664513	6598993.019664513	6598993.019664513	6598993.019664513	6598993.019664513	6598993.019664513	6598993.019664513	6598993.019664513	6598993.019664513	6598993.019664513	6598993.019664513	6598993.019664513	6598993.019664513	6598993.019664513	6598993.019664513	6598993.019664513	6598993.019664513	6598993.019664513	6598993.019664513	6598993.019664513	6598993.019664513	6598993.019664513	6598993.019664513	6598993.019664513	6598993.019664513
6324797.630411798	6324797.630411798	6324797.630411798	6324797.630411798	6324797.630411798	6324797.630411798	6324797.630411798	6324797.630411798	6324797.630411798	6324797.630411798	6324797.630411798	6324797.630411798	6324797.630411798	6324797.630411798	6324797.630411798	6324797.630411798	6324797.630411798	6324797.630411798	6324797.630411798	6324797.630411798	6324797.630411798	6324797.630411798	6324797.630411798	6324797.630411798	6324797.630411798	6324797.630411798	6324797.630411798	6324797.630411798	6324797.630411798	6324797.630411798
5324687.043673489	5324687.043673489	5324687.043673489	5324687.043673489	5324687.043673489	5324687.043673489	5324687.043673489	5324687.043673489	5324687.043673489	5324687.043673489	5324687.043673489	5324687.043673489	5324687.043673489	5324687.043673489	5324687.043673489	5324687.043673489	5324687.043673489	5324687.043673489	5324687.043673489	5324687.043673489	5324687.043673489	5324687.043673489	5324687.043673489	5324687.043673489	5324687.043673489	5324687.043673489	5324687.043673489	5324687.043673489	5324687.043673489	5324687.043673489
5324687.043673489	5324687.043673489	5324687.043673489	5324687.043673489	5324687.043673489	5324687.043673489	5324687.043673489	5324687.043673489	5324687.043673489	5324687.043673489	5324687.043673489	5324687.043673489	5324687.043673489	5324687.043673489	5324687.043673489	5324687.043673489	5324687.043673489	5324687.043673489	5324687.043673489	5324687.043673489	5324687.043673489	5324687.043673489	5324687.043673489	5324687.043673489	5324687.043673489	5324687.043673489	5324687.043673489	5324687.043673489	5324687.043673489	5324687.043673489
5324687.043673489	5324687.043673489	5324687.043673489	5324687.043673489	5324687.043673489	5324687.043673489	5324687.043673489	5324687.043673489	5324687.043673489	5324687.043673489	5324687.043673489	5324687.043673489	5324687.043673489	5324687.043673489	5324687.043673489	5324687.043673489	5324687.043673489	5324687.043673489	5324687.043673489	5324687.043673489	5324687.043673489	5324687.043673489	5324687.043673489	5324687.043673489	5324687.043673489	5324687.043673489	5324687.043673489	5324687.043673489	5324687.043673489	5324687.043673489
5324687.043673489	5324687.043673489	5324687.043673489	5324687.043673489	5324687.043673489	5324687.043673489	5324687.043673489	5324687.043673489	5324687.043673489	5324687.043673489	5324687.043673489	5324687.043673489	5324687.043673489	5324687.043673489	5324687.043673489	5324687.043673489	5324687.043673489	5324687.043673489	5324687.043673489	5324687.043673489	5324687.043673489	5324687.043673489	5324687.043673489	5324687.043673489	5324687.043673489	5324687.043673489	5324687.043673489	5324687.043673489	5324687.043673489	5324687.043673489
5324687.043673489	5324687.043673489	5324687.043673489	5324687.043673489	5324687.043673489	5324687.043673489	5324687.043673489	5324687.043673489	5324687.043673489	5324687.043673489	5324687.043673489	5324687.043673489	5324687.043673489	5324687.043673489	5324687.043673489	5324687.043673489	5324687.043673489	5324687.043673489	5324687.043673489	5324687.043673489	5324687.043673489	5324687.043673489	5324687.043673489	5324687.043673489	5324687.043673489	5324687.043673489	5324687.043673489	5324687.043673489	5324687.043673489	5324687.043673489
4283200.705319211	4283200.705319211	4283200.705319211	4283200.705319211	4283200.705319211	4283200.705319211	4283200.705319211	4283200.705319211	4283200.705319211	4283200.705319211	4283200.705319211	4283200.705319211	4283200.705319211	4283200.705319211	4283200.705319211	4283200.705319211	4283200.705319211	4283200.705319211	4283200.705319211	4283200.705319211	4283200.705319211	4283200.705319211	4283200.705319211	4283200.705319211	4283200.705319211	4283200.705319211	4283200.705319211	4283200.705319211	4283200.705319211	4283200.705319211
4283200.705319211	4283200.705319211	4283200.705319211	4283200.705319211	4283200.705319211	4283200.705319211	4283200.705319211	4283200.705319211	4283200.705319211	4283200.705319211	4283200.705319211	4283200.705319211	4283200.705319211	4283200.705319211	4283200.705319211	4283200.705319211	4283200.705319211	4283200.705319211	4283200.705319211	4283200.705319211	4283200.705319211	4283200.705319211	4283200.705319211	4283200.705319211	4283200.705319211	4283200.705319211	4283200.705319211	4283200.705319211	4283200.705319211	4283200.705319211
4283200.705319211	4283200.705319211	4283200.705319211	4283200.705319211	4283200.705319211	4283200.705319211	4283200.705319211	4283200.705319211	4283200.705319211	4283200.705319211	4283200.705319211	4283200.705319211	4283200.705319211	4283200.705319211	4283200.705319211	4283200.705319211	4283200.705319211	4283200.705319211	4283200.705319211	4283200.705319211	4283200.705319211	4283200.705319211	4283200.705319211	4283200.705319211	4283200.705319211	4283200.705319211	4283200.705319211	4283200.705319211	4283200.705319211	4283200.705319211
4283200.705319211	4283200.705319211	4283200.705319211	4283200.705319211	4283200.705319211	4283200.705319211	4283200.705319211	4283200.705319211	4283200.705319211	4283200.705319211	4283200.705319211	4283200.705319211	4283200.705319211	4283200.705319211	4283200.705319211	4283200.705319211	4283200.705319211	4283200.705319211	4283200.705319211	4283200.705319211	4283200.705319211	4283200.705319211	4283200.705319211	4283200.705319211	4283200.705319211	4283200.705319211	4283200.705319211	4283200.705319211	4283200.705319211	4283200.705319211
4283200.705319211	4283200.705319211	4283200.705319211	4283200.705319211	4283200.705319211	4283200.705319211	4283200.705319211	4283200.705319211	4283200.705319211	4283200.705319211	4283200.705319211	4283200.705319211	4283200.705319211	4283200.705319211	4283200.705319211	4283200.705319211	4283200.705319211	4283200.705319211	4283200.705319211	4283200.705319211	4283200.705319211	4283200.705319211	4283200.705319211	4283200.705319211	4283200.705319211	4283200.705319211	4283200.705319211	4283200.705319211	4283200.705319211	4283200.705319211
4283200.705319211	4283200.705319211	4283200.705319211	4283200.705319211	4283200.705319211	4283200.705319211	4283200.705319211	4283200.705319211	4283200.705319211	4283200.705319211	4283200.705319211	4283200.705319211	4283200.705319211	4283200.705319211	4283200.705319211	4283200.705319211	4283200.705319211	4283200.705319211	4283200.705319211	4283200.705319211	4283200.705319211	4283200.705319211	4283200.705319211	4283200.705319211	4283200.705319211	4283200.705319211	4283200.705319211	4283200.705319211	4283200.705319211	4283200.705319211
4283200.705319211	4283200.705319211	4283200.705319211	4283200.705319211	4283200.705319211	4283200.705319211	4283200.705319211	4283200.705319211	4283200.705319211	4283200.705319211	4283200.705319211	4283200.705319211	4283200.705319211	4283200.705319211	4283200.705319211	4283200.705319211	4283200.705319211	4283200.705319211	4283200.705319211	4283200.705319211	4283200.705319211	4283200.705319211	4283200.705319211	4283200.705319211	4283200.705319211	4283200.705319211	4283200.705319211	4283200.705319211	4283200.705319211	4283200.705319211
4283200.705319211	4283200.705319211	4283200.705319211	4283200.705319211	4283200.705319211	4283200.705319211	4283200.705319211	4283200.705319211	4283200.705319211	4283200.705319211	4283200.705319211	4283200.705319211	4283200.705319211	4283200.705319211	4283200.705319211	4283200.705319211	4283200.705319211	4283200.705319211	4283200.705319211	4283200.705319211	4283200.705319211	4283200.705319211	4283200.705319211	4283200.705319211	4283200.705319211	4283200.705319211	4283200.705319211	4283200.705319211	4283200.705319211	4283200.705319211
4283200.705319211	4283200.705319211	4283200.705319211	4283200.705319211	4283200.705319211	4283200.705319211	4283200.705319211	4283200.705319211	4283200.705319211	4283200.705319211	4283200.705319211	4283200.705319211	4283200.705319211	4283200.705319211	4283200.705319211	4283200.705319211	4283200.705319211	4283200.705319211	4283200.705319211	4283200.705319211	4283200.705319211	4283200.705319211	4283200.705319211	4283200.705319211	4283200.705319211	4283200.705319211	4283200.705319211	4283200.705319211	4283200.705319211	4283200.705319211
4283200.705319211	4283200.705319211	4283200.705319211	4283200.705319211	4283200.705319211	4283200.705319211	4283200.705319211	4283200.705319211	4283200.705319211	4283200.705319211	4283200.705319211	4283200.705319211	4283200.705319211	4283200.705319211	4283200.705319211	4283200.705319211	4283200.705319211	4283200.705319211	4283200.705319211	4283200.705319211	4283200.705319211	4283200.705319211	4283200.705319211	4283200.705319211	4283200.705319211	4283200.705319211	4283200.705319211	4283200.705319211	4283200.705319211	4283200.705319211
4283200.705319211	4283200.705319211	4283200.705319211	4283200.705319211	4283200.705319211	4283200.705319211	4283200.705319211	4283200.705319211	4283200.705319211	4283200.705319211	4283200.705319211	4283200.705319211	4283200.705319211	4283200.705319211	4283200.705319211	4283200.705319211	4283200.705319211	4283200.705319211	4283200.705319211	4283200.705319211	4283200.705319211	4283200.705319211	4283200.705319211	4283200.705319211	4283200.705319211	4283200.705319211	4283200.705319211	4283200.705319211	4283200.705319211	4283200.705319211
4283200.705319211	4283200.705319211	4283200.705319211	4283200.705319211	4283200.705319211	4283200.705319211	4283200.705319211	4283200.705319211	4283200.705319211	4283200.705319211	4283200.705319211	4283200.705319211	4283200.705319211	4283200.705319211	4283200.705319211	4283200.705319211	4283200.705319211	4283200.705319211	4283200.705319211	4283200.705319211	4283200.705319211	4283200.705319211	4283200.705319211	4283200.705319211	4283200.705319211	4283200.705319211	4283200.705319211	4283200.705319211	4283200.705319211	4283200.705319211
4283200.705319211	4283200.705319211	4283200.705319211	4283200.705319211	4283200.705319211	4283200.705319211	4283200.705319211	4283200.705319211	4283200.705319211	4283200.705319211	4283200.705319211	4283200.705319211	4283200.705319211	4283200.705319211	4283200.705319211	4283200.705319211	4283200.705319211	4283200.705319211	4283200.705319211	4283200.705319211	4283200.705319211	4283200.705319211	4283200.705319211	4283200.705319211	4283200.705319211	4283200.705319211	4283200.705319211	4283200.705319211	4283200.705319211	4283200.705319211
4283200.705319211	4283200.705319211	4283200.705319211	4283200.705319211	4283200.705319211	4283200.705319211	4283200.705319211	4283200.705319211	4283200.705319211	4283200.705319211	4283200.705319211	4283200.705319211	4283200.705319211	4283200.705319211	4283200.705319211	4283200.705319211	4283200.705319211	4283200.705319211	4283200.705319211	4283200.705319211	4283200.705319211	4283200.705319211	4283200.705319211	4283200.705319211	4283200.705319211	4283200.705319211	4283200.705319211	4283200.705319211	4283200.705319211	4283200.705319211
4283200.705319211	4283200.705319211	4283200.705319211	4283200.705319211	4283200.705319211	4283200.705319211	4283200.705319211	4283200.705319211	4283200.705319211	4283200.705319211	4283200.705319211	4283200.705319211	4283200.705319211	4283200.705319211	4283200.705319211	4283200.705319211	4283200.705319211	4283200.705319211	4283200.705319211	4283200.705319211	4283200.705319211	4283200.705319211	4283200.705319211	4283200.705319211	4283200.705319211	4283200.705319211	4283200.705319211	4283200.705319211	4283200.705319211	4283200.705319211
4283200.705319211	4283200.705319211	4283200.705319211	4283200.705319211	4283200.705319211	4283200.705319211	4283200.705319211	4283200.705319211	4283200.705319211	4283200.705319211	4283200.705319211	4283200.705319211	4283200.705319211	4283200.705319211	4283200.705319211	4283200.705319211	4283200.705319211	4283200.705319211	4283200.705319211	4283200.705319211	4283200.705319211	4283200.705319211	4283200.705319211	4283200.705319211	4283200.705319211	4283200.705319211	4283200.705319211	4283200.705319211	4283200.705319211	4283200.705319211
4283200.705319211	4283200.705319211	4283200.705319211	4283200.705319211	4283200.705319211	4283200.705319211	4283200.705319211	4283200.705319211	4283200.705319211	4283200.705319211	4283200.705319211	4283200.705319211	4283200.705319211	4283200.705319211	4283200.705319211	4283200.705319211	4283200.705319211	4283200.705319211	4283200.705319211	4283200.705319211	4283200.705319211	4283200.705319211	4283200.705319211	4283200.705319211	4283200.705319211	4283200.705319211	4283200.705319211	4283200.705319211	4283200.705319211	4283200.705319211
4283200.705319211	4283200.705319211	4283200.705319211	4283200.705319211	4283200.705319211	4283200.705319211	4283200.705319211	4283200.705319211	4283200.705319211	4283200.705319211	4283200.705319211	4283200.705319211	4283200.705319211	4283200.705319211	4283200.705319211	4283200.705319211	4283200.705319211	4283200.705319211	4283200.705319211	4283200.705319211	4283200.705319211	4283200.705319211	4283200.705319211	4283200.705319211	4283200.705319211	4283200.705319211	4283200.705319211	4283200.705319211	4283200.705319211	4283200.705319211
3806150.6159315435	3806150.6159315435	3806150.6159315435	3806150.6159315435	3806150.6159315435	3806150.6159315435	3806150.6159315435	3806150.6159315435	3806150.6159315435	3806150.6159315435	3806150.6159315435	3806150.6159315435	3806150.6159315435	3806150.6159315435	3806150.6159315435	3806150.6159315435	3806150.6159315435	3806150.6159315435	3806150.6159315435	3806150.6159315435	3806150.6159315435	3806150.6159315435	3806150.6159315435	3806150.6159315435	3806150.6159315435	3806150.6159315435	3806150.6159315435	3806150.6159315435	3806150.6159315435	3806150.6159315435
3806150.6159315435	3806150.6159315435	3806150.6159315435	3806150.6159315435	3806150.6159315435	3806150.6159315435	3806150.6159315435	3806150.6159315435	3806150.6159315435	3806150.6159315435	3806150.6159315435	3806150.6159315435	3806150.6159315435	3806150.6159315435	3806150.6159315435	3806150.6159315435	3806150.6159315435	3806150.6159315435	3806150.6159315435	3806150.6159315435	3806150.6159315435	3806150.6159315435	3806150.6159315435	3806150.6159315435	3806150.6159315435	3806150.6159315435	3806150.6159315435	3806150.6159315435	3806150.6159315435	3806150.6159315435
3806150.6159315435	3806150.6159315435	3806150.6159315435	3806150.6159315435	3806150.6159315435	3806150.6159315435	3806150.6159315435	3806150.6159315435	3806150.6159315435	3806150.6159315435	3806150.6159315435	3806150.6159315435	3806150.6159315435	3806150.6159315435	3806150.6159315435	3806150.6159315435	3806150.6159315435	3806150.6159315435	3806150.6159315435	3806150.6159315435	3806150.6159315435	3806150.6159315435	3806150.6159315435	3806150.6159315435	3806150.6159315435	3806150.6159315435	3806150.6159315435	3806150.6159315435	3806150.6159315435	3806150.6159315435
3651587.321649663	3651587.321649663	3651587.321649663	3651587.321649663	3651587.321649663	3651587.321649663	3651587.321649663	3651587.321649663	3651587.321649663	3651587.321649663	3651587.321649663	3651587.321649663	3651587.321649663	3651587.321649663	3651587.321649663	3651587.321649663	3651587.321649663	3651587.321649663	3651587.321649663	3651587.321649663	3651587.321649663	3651587.321649663	3651587.321649663	3651587.321649663	3651587.321649663	3651587.321649663	3651587.321649663	3651587.321649663	3651587.321649663	3651587.321649663
3477320.4709346863	3477320.4709346863	3477320.4709346863	3477320.4709346863	3477320.4709346863	3477320.4709346863	3477320.4709346863	3477320.4709346863	3477320.4709346863	3477320.4709346863	3477320.4709346863	3477320.4709346863	3477320.4709346863	3477320.4709346863	3477320.4709346863	3477320.4709346863	3477320.4709346863	3477320.4709346863	3477320.4709346863	3477320.4709346863	3477320.4709346863	3477320.4709346863	3477320.4709346863	3477320.4709346863	3477320.4709346863	3477320.4709346863	3477320.4709346863	3477320.4709346863	3477320.4709346863	3477320.4709346863
3477320.4709346863	3477320.4709346863	3477320.4709346863	3477320.4709346863	3477320.4709346863	3477320.4709346863	3477320.4709346863	3477320.4709346863	3477320.4709346863	3477320.4709346863	3477320.4709346863	3477320.4709346863	3477320.4709346863	3477320.4709346863	3477320.4709346863	3477320.4709346863	3477320.4709346863	3477320.4709346863	3477320.4709346863	3477320.4709346863	3477320.4709346863	3477320.4709346863	3477320.4709346863	3477320.4709346863	3477320.4709346863	3477320.4709346863	3477320.4709346863	3477320.4709346863	3477320.4709346863	3477320.4709346863
3432760.6047599553	3432760.6047599553	3432760.6047599553	3432760.6047599553	3432760.6047599553	3432760.6047599553	3432760.6047599553	3432760.6047599553	3432760.6047599553	3432760.6047599553	3432760.6047599553	3432760.6047599553	3432760.6047599553	3432760.6047599553	3432760.6047599553	3432760.6047599553	3432760.6047599553	3432760.6047599553	3432760.6047599553	3432760.6047599553	3432760.6047599553	3432760.6047599553	3432760.6047599553	3432760.6047599553	3432760.6047599553	3432760.6047599553	3432760.6047599553	3432760.6047599553	3432760.6047599553	3432760.6047599553
3322599.93657865	3322599.93657865	3322599.93657865	3322599.93657865	3322599.93657865	3322599.93657865	3322599.93657865	3322599.93657865	3322599.93657865	3322599.93657865	3322599.93657865	3322599.93657865	3322599.93657865	3322599.93657865	3322599.93657865	3322599.93657865	3322599.93657865	3322599.93657865	3322599.93657865	3322599.93657865	3322599.93657865	3322599.93657865	3322599.93657865	3322599.93657865	3322599.93657865	3322599.93657865	3322599.93657865	3322599.93657865	3322599.93657865	3322599.93657865
2998604.040637803	2998604.040637803	2998604.040637803	2998604.040637803	2998604.040637803	2998604.040637803	2998604.040637803	2998604.040637803	2998604.040637803	2998604.040637803	2998604.040637803	2998604.040637803	2998604.040637803	2998604.040637803	2998604.040637803	2998604.040637803	2998604.040637803	2998604.040637803	2998604.040637803	2998604.040637803	2998604.040637803	2998604.040637803	2998604.040637803	2998604.040637803	2998604.040637803	2998604.040637803	2998604.040637803	2998604.040637803	2998604.040637803	2998604.040637803
2998604.040637803	2998604.040637803	2998604.040637803	2998604.040637803	2998604.040637803	2998604.040637803	2998604.040637803	2998604.040637803	2998604.040637803	2998604.040637803	2998604.040637803	2998604.040637803	2998604.040637803	2998604.040637803	2998604.040637803	2998604.040637803	2998604.040637803	2998604.040637803	2998604.040637803	2998604.040637803	2998604.040637803	2998604.040637803	2998604.040637803	2998604.040637803	2998604.040637803	2998604.040637803	2998604.040637803	2998604.040637803	2998604.040637803	2998604.040637803
2998604.040637803	2998604.040637803	2998604.040637803	2998604.040637803	2998604.040637803	2998604.040637803	2998604.040637803	2998604.040637803	2998604.040637803	2998604.040637803	2998604.040637803	2998604.040637803	2998604.040637803	2998604.040637803	2998604.040637803	2998604.040637803	2998604.040637803	2998604.040637803	2998604.040637803	2998604.040637803	2998604.040637803	2998604.040637803	2998604.040637803	2998604.040637803	2998604.040637803	2998604.040637803	2998604.040637803	2998604.040637803	2998604.040637803	2998604.040637803
2894085.6601475785	2894085.6601475785	2894085.6601475785	2894085.6601475785	2894085.6601475785	2894085.6601475785	2894085.6601475785	2894085.6601475785	2894085.6601475785	2894085.6601475785	2894085.6601475785	2894085.6601475785	2894085.6601475785	2894085.6601475785	2894085.6601475785	2894085.6601475785	2894085.6601475785	2894085.6601475785	2894085.6601475785	2894085.6601475785	2894085.6601475785	2894085.6601475785	2894085.6601475785	2894085.6601475785	2894085.6601475785	2894085.6601475785	2894085.6601475785	2894085.6601475785	2894085.6601475785	2894085.6601475785
2894085.6601475785	2894085.6601475785	2894085.6601475785	2894085.6601475785	2894085.6601475785	2894085.6601475785	2894085.6601475785	2894085.6601475785	2894085.6601475785	2894085.6601475785	2894085.6601475785	2894085.6601475785	2894085.6601475785	2894085.6601475785	2894085.6601475785	2894085.6601475785	2894085.6601475785	2894085.6601475785	2894085.6601475785	2894085.6601475785	2894085.6601475785	2894085.6601475785	2894085.6601475785	2894085.6601475785	2894085.6601475785	2894085.6601475785	2894085.6601475785	2894085.6601475785	2894085.6601475785	2894085.6601475785
2894085.6601475785	2894085.6601475785	2894085.6601475785	2894085.6601475785	2894085.6601475785	2894085.6601475785	2894085.6601475785	2894085.6601475785	2894085.6601475785	2894085.6601475785	2894085.6601475785	2894085.6601475785	2894085.6601475785	2894085.6601475785	2894085.6601475785	2894085.6601475785	2894085.6601475785	2894085.6601475785	2894085.6601475785	2894085.6601475785	2894085.6601475785	2894085.6601475785	2894085.6601475785	2894085.6601475785	2894085.6601475785	2894085.6601475785	2894085.6601475785	2894085.6601475785	2894085.6601475785	2894085.6601475785
2894085.6601475785	2894085.6601475785	2894085.6601475785	2894085.6601475785	2894085.6601475785	2894085.6601475785	2894085.6601475785	2894085.6601475785	2894085.6601475785	2894085.6601475785	2894085.6601475785	2894085.6601475785	2894085.6601475785	2894085.6601475785	2894085.6601475785	2894085.6601475785	2894085.6601475785	2894085.6601475785	2894085.6601475785	2894085.6601475785	2894085.6601475785	2894085.6601475785	2894085.6601475785	2894085.6601475785	2894085.6601475785	2894085.6601475785	2894085.6601475785	2894085.6601475785	2894085.6601475785	2894085.6601475785
2894085.6601475785	2894085.6601475785	2894085.6601475785	2894085.6601475785	2894085.6601475785	2894085.6601475785	2894085.6601475785	2894085.6601475785	2894085.6601475785	2894085.6601475785	2894085.6601475785	2894085.6601475785	2894085.6601475785	2894085.6601475785	2894085.6601475785	2894085.6601475785	2894085.6601475785	2894085.6601475785	2894085.6601475785	2894085.6601475785	2894085.6601475785	2894085.6601475785	2894085.6601475785	2894085.6601475785	2894085.6601475785	2894085.6601475785	2894085.6601475785	2894085.6601475785	2894085.6601475785	2894085.6601475785
2894085.6601475785	2894085.6601475785	2894085.6601475785	2894085.6601475785	2894085.6601475785	2894085.6601475785	2894085.6601475785	2894085.6601475785	2894085.6601475785	2894085.6601475785	2894085.6601475785	2894085.6601475785	2894085.6601475785	2894085.6601475785	2894085.6601475785	2894085.6601475785	2894085.6601475785	2894085.6601475785	2894085.6601475785	2894085.6601475785	2894085.6601475785	2894085.6601475785	2894085.6601475785	2894085.6601475785	2894085.6601475785	2894085.6601475785	2894085.6601475785	2894085.6601475785	2894085.6601475785	2894085.6601475785
2894085.6601475785	2894085.6601475785	2894085.6601475785	2894085.6601475785	2894085.6601475785	2894085.6601475785	2894085.6601475785	2894085.6601475785	2894085.6601475785	2894085.6601475785	2894085.6601475785	2894085.6601475785	2894085.6601475785	2894085.6601475785	2894085.6601475785	2894085.6601475785	2894085.6601475785	2894085.6601475785	2894085.6601475785	2894085.6601475785	2894085.6601475785	2894085.6601475785	2894085.6601475785	2894085.6601475785	2894085.6601475785	2894085.6601475785	2894085.6601475785	2894085.6601475785	2894085.6601475785	2894085.6601475785
2894085.6601475785	2894085.6601475785	2894085.6601475785	2894085.6601475785	2894085.6601475785	2894085.6601475785	2894085.6601475785	2894085.6601475785	2894085.6601475785	2894085.6601475785	2894085.6601475785	2894085.6601475785	2894085.6601475785	2894085.6601475785	2894085.6601475785	2894085.6601475785	2894085.6601475785	2894085.6601475785	2894085.6601475785	2894085.6601475785	2894085.6601475785	2894085.6601475785	2894085.6601475785	2894085.6601475785	2894085.6601475785	2894085.6601475785	2894085.6601475785	2894085.6601475785	2894085.6601475785	2894085.6601475785
2869142.1767377607	2869142.1767377607	2869142.1767377607	2869142.1767377607	2869142.1767377607	2869142.1767377607	2869142.1767377607	2869142.1767377607	2869142.1767377607	2869142.1767377607	2869142.1767377607	2869142.1767377607	2869142.1767377607	2869142.1767377607	2869142.1767377607	2869142.1767377607	2869142.1767377607	2869142.1767377607	2869142.1767377607	2869142.1767377607	2869142.1767377607	2869142.1767377607	2869142.1767377607	2869142.1767377607	2869142.1767377607	2869142.1767377607	2869142.1767377607	2869142.1767377607	2869142.1767377607	2869142.1767377607
2869142.1767377607	2869142.1767377607	2869142.1767377607	2869142.1767377607	2869142.1767377607	2869142.1767377607	2869142.1767377607	2869142.1767377607	2869142.1767377607	2869142.1767377607	2869142.1767377607	2869142.1767377607	2869142.1767377607	2869142.1767377607	2869142.1767377607	2869142.1767377607	2869142.1767377607	2869142.1767377607	2869142.1767377607	2869142.1767377607	2869142.1767377607	2869142.1767377607	2869142.1767377607	2869142.1767377607	2869142.1767377607	2869142.1767377607	2869142.1767377607	2869142.1767377607	2869142.1767377607	2869142.1767377607
2869142.1767377607	2869142.1767377607	2869142.1767377607	2869142.1767377607	2869142.1767377607	2869142.1767377607	2869142.1767377607	2869142.1767377607	2869142.1767377607	2869142.1767377607	2869142.1767377607	2869142.1767377607	2869142.1767377607	2869142.1767377607	2869142.1767377607	2869142.1767377607	2869142.1767377607	2869142.1767377607	2869142.1767377607	2869142.1767377607	2869142.1767377607	2869142.1767377607	2869142.1767377607	2869142.1767377607	2869142.1767377607	2869142.1767377607	2869142.1767377607	2869142.1767377607	2869142.1767377607	2869142.1767377607
2651619.763687487	2651619.763687487	2651619.763687487	2651619.763687487	2651619.763687487	2651619.763687487	2651619.763687487	2651619.763687487	2651619.763687487	2651619.763687487	2651619.763687487	2651619.763687487	2651619.763687487	2651619.763687487	2651619.763687487	2651619.763687487	2651619.763687487	2651619.763687487	2651619.763687487	2651619.763687487	2651619.763687487	2651619.763687487	2651619.763687487	2651619.763687487	2651619.763687487	2651619.763687487	2651619.763687487	2651619.763687487	2651619.763687487	2651619.763687487
2440889.7311166665	2440889.7311166665	2440889.7311166665	2440889.7311166665	2440889.7311166665	2440889.7311166665	2440889.7311166665	2440889.7311166665	2440889.7311166665	2440889.7311166665	2440889.7311166665	2440889.7311166665	2440889.7311166665	2440889.7311166665	2440889.7311166665	2440889.7311166665	2440889.7311166665	2440889.7311166665	2440889.7311166665	2440889.7311166665	2440889.7311166665	2440889.7311166665	2440889.7311166665	2440889.7311166665	2440889.7311166665	2440889.7311166665	2440889.7311166665	2440889.7311166665	2440889.7311166665	2440889.7311166665
2440889.7311166665	2440889.7311166665	2440889.7311166665	2440889.7311166665	2440889.7311166665	2440889.7311166665	2440889.7311166665	2440889.7311166665	2440889.7311166665	2440889.7311166665	2440889.7311166665	2440889.7311166665	2440889.7311166665	2440889.7311166665	2440889.7311166665	2440889.7311166665	2440889.7311166665	2440889.7311166665	2440889.7311166665	2440889.7311166665	2440889.7311166665	2440889.7311166665	2440889.7311166665	2440889.7311166665	2440889.7311166665	2440889.7311166665	2440889.7311166665	2440889.7311166665	2440889.7311166665	2440889.7311166665
2440889.7311166665	2440889.7311166665	2440889.7311166665	2440889.7311166665	2440889.7311166665	2440889.7311166665	2440889.7311166665	2440889.7311166665	2440889.7311166665	2440889.7311166665	2440889.7311166665	2440889.7311166665	2440889.7311166665	2440889.7311166665	2440889.7311166665	2440889.7311166665	2440889.7311166665	2440889.7311166665	2440889.7311166665	2440889.7311166665	2440889.7311166665	2440889.7311166665	2440889.7311166665	2440889.7311166665	2440889.7311166665	2440889.7311166665	2440889.7311166665	2440889.7311166665	2440889.7311166665	2440889.7311166665
2440889.7311166665	2440889.7311166665	2440889.7311166665	2440889.7311166665	2440889.7311166665	2440889.7311166665	2440889.7311166665	2440889.7311166665	2440889.7311166665	2440889.7311166665	2440889.7311166665	2440889.7311166665	2440889.7311166665	2440889.7311166665	2440889.7311166665	2440889.7311166665	2440889.7311166665	2440889.7311166665	2440889.7311166665	2440889.7311166665	2440889.7311166665	2440889.7311166665	2440889.7311166665	2440889.7311166665	2440889.7311166665	2440889.7311166665	2440889.7311166665	2440889.7311166665	2440889.7311166665	2440889.7311166665
2440889.7311166665	2440889.7311166665	2440889.7311166665	2440889.7311166665	2440889.7311166665	2440889.7311166665	2440889.7311166665	2440889.7311166665	2440889.7311166665	2440889.7311166665	2440889.7311166665	2440889.7311166665	2440889.7311166665	2440889.7311166665	2440889.7311166665	2440889.7311166665	2440889.7311166665	2440889.7311166665	2440889.7311166665	2440889.7311166665	2440889.7311166665	2440889.7311166665	2440889.7311166665	2440889.7311166665	2440889.7311166665	2440889.7311166665	2440889.7311166665	2440889.7311166665	2440889.7311166665	2440889.7311166665
2400633.1290457677	2400633.1290457677	2400633.1290457677	2400633.1290457677	2400633.1290457677	2400633.1290457677	2400633.1290457677	2400633.1290457677	2400633.1290457677	2400633.1290457677	2400633.1290457677	2400633.1290457677	2400633.1290457677	2400633.1290457677	2400633.1290457677	2400633.1290457677	2400633.1290457677	2400633.1290457677	2400633.1290457677	2400633.1290457677	2400633.1290457677	2400633.1290457677	2400633.1290457677	2400633.1290457677	2400633.1290457677	2400633.1290457677	2400633.1290457677	2400633.1290457677	2400633.1290457677	2400633.1290457677
2372216.396317163	2372216.396317163	2372216.396317163	2372216.396317163	2372216.396317163	2372216.396317163	2372216.396317163	2372216.396317163	2372216.396317163	2372216.396317163	2372216.396317163	2372216.396317163	2372216.396317163	2372216.396317163	2372216.396317163	2372216.396317163	2372216.396317163	2372216.396317163	2372216.396317163	2372216.396317163	2372216.396317163	2372216.396317163	2372216.396317163	2372216.396317163	2372216.396317163	2372216.396317163	2372216.396317163	2372216.396317163	2372216.396317163	2372216.396317163
2372216.396317163	2372216.396317163	2372216.396317163	2372216.396317163	2372216.396317163	2372216.396317163	2372216.396317163	2372216.396317163	2372216.396317163	2372216.396317163	2372216.396317163	2372216.396317163	2372216.396317163	2372216.396317163	2372216.396317163	2372216.396317163	2372216.396317163	2372216.396317163	2372216.396317163	2372216.396317163	2372216.396317163	2372216.396317163	2372216.396317163	2372216.396317163	2372216.396317163	2372216.396317163	2372216.396317163	2372216.396317163	2372216.396317163	2372216.396317163
2372216.396317163	2372216.396317163	2372216.396317163	2372216.396317163	2372216.396317163	2372216.396317163	2372216.396317163	2372216.396317163	2372216.396317163	2372216.396317163	2372216.396317163	2372216.396317163	2372216.396317163	2372216.396317163	2372216.396317163	2372216.396317163	2372216.396317163	2372216.396317163	2372216.396317163	2372216.396317163	2372216.396317163	2372216.396317163	2372216.396317163	2372216.396317163	2372216.396317163	2372216.396317163	2372216.396317163	2372216.396317163	2372216.396317163	2372216.396317163
2372216.396317163	2372216.396317163	2372216.396317163	2372216.396317163	2372216.396317163	2372216.396317163	2372216.396317163	2372216.396317163	2372216.396317163	2372216.396317163	2372216.396317163	2372216.396317163	2372216.396317163	2372216.396317163	2372216.396317163	2372216.396317163	2372216.396317163	2372216.396317163	2372216.396317163	2372216.396317163	2372216.396317163	2372216.396317163	2372216.396317163	2372216.396317163	2372216.396317163	2372216.396317163	2372216.396317163	2372216.396317163	2372216.396317163	2372216.396317163
2372216.396317163	2372216.396317163	2372216.396317163	2372216.396317163	2372216.396317163	2372216.396317163	2372216.396317163	2372216.396317163	2372216.396317163	2372216.396317163	2372216.396317163	2372216.396317163	2372216.396317163	2372216.396317163	2372216.396317163	2372216.396317163	2372216.396317163	2372216.396317163	2372216.396317163	2372216.396317163	2372216.396317163	2372216.396317163	2372216.396317163	2372216.396317163	2372216.396317163	2372216.396317163	2372216.396317163	2372216.396317163	2372216.396317163	2372216.396317163
2372216.396317163	2372216.396317163	2372216.396317163	2372216.396317163	2372216.396317163	2372216.396317163	2372216.396317163	2372216.396317163	2372216.396317163	2372216.396317163	2372216.396317163	2372216.396317163	2372216.396317163	2372216.396317163	2372216.396317163	2372216.396317163	2372216.396317163	2372216.396317163	2372216.396317163	2372216.396317163	2372216.396317163	2372216.396317163	2372216.396317163	2372216.396317163	2372216.396317163	2372216.396317163	2372216.396317163	2372216.396317163	2372216.396317163	2372216.396317163
2283778.8666170477	2283778.8666170477	2283778.8666170477	2283778.8666170477	2283778.8666170477	2283778.8666170477	2283778.8666170477	2283778.8666170477	2283778.8666170477	2283778.8666170477	2283778.8666170477	2283778.8666170477	2283778.8666170477	2283778.8666170477	2283778.8666170477	2283778.8666170477	2283778.8666170477	2283778.8666170477	2283778.8666170477	2283778.8666170477	2283778.8666170477	2283778.8666170477	2283778.8666170477	2283778.8666170477	2283778.8666170477	2283778.8666170477	2283778.8666170477	2283778.8666170477	2283778.8666170477	2283778.8666170477
2283778.8666170477	2283778.8666170477	2283778.8666170477	2283778.8666170477	2283778.8666170477	2283778.8666170477	2283778.8666170477	2283778.8666170477	2283778.8666170477	2283778.8666170477	2283778.8666170477	2283778.8666170477	2283778.8666170477	2283778.8666170477	2283778.8666170477	2283778.8666170477	2283778.8666170477	2283778.8666170477	2283778.8666170477	2283778.8666170477	2283778.8666170477	2283778.8666170477	2283778.8666170477	2283778.8666170477	2283778.8666170477	2283778.8666170477	2283778.8666170477	2283778.8666170477	2283778.8666170477	2283778.8666170477
2270876.1053841203	2270876.1053841203	2270876.1053841203	2270876.1053841203	2270876.1053841203	2270876.1053841203	2270876.1053841203	2270876.1053841203	2270876.1053841203	2270876.1053841203	2270876.1053841203	2270876.1053841203	2270876.1053841203	2270876.1053841203	2270876.1053841203	2270876.1053841203	2270876.1053841203	2270876.1053841203	2270876.1053841203	2270876.1053841203	2270876.1053841203	2270876.1053841203	2270876.1053841203	2270876.1053841203	2270876.1053841203	2270876.1053841203	2270876.1053841203	2270876.1053841203	2270876.1053841203	2270876.1053841203
2270876.1053841203	2270876.1053841203	2270876.1053841203	2270876.1053841203	2270876.1053841203	2270876.1053841203	2270876.1053841203	2270876.1053841203	2270876.1053841203	2270876.1053841203	2270876.1053841203	2270876.1053841203	2270876.1053841203	2270876.1053841203	2270876.1053841203	2270876.1053841203	2270876.1053841203	2270876.1053841203	2270876.1053841203	2270876.1053841203	2270876.1053841203	2270876.1053841203	2270876.1053841203	2270876.1053841203	2270876.1053841203	2270876.1053841203	2270876.1053841203	2270876.1053841203	2270876.1053841203	2270876.1053841203
2108620.2399263955	2108620.2399263955	2108620.2399263955	2108620.2399263955	2108620.2399263955	2108620.2399263955	2108620.2399263955	2108620.2399263955	2108620.2399263955	2108620.2399263955	2108620.2399263955	2108620.2399263955	2108620.2399263955	2108620.2399263955	2108620.2399263955	2108620.2399263955	2108620.2399263955	2108620.2399263955	2108620.2399263955	2108620.2399263955	2108620.2399263955	2108620.2399263955	2108620.2399263955	2108620.2399263955	2108620.2399263955	2108620.2399263955	2108620.2399263955	2108620.2399263955	2108620.2399263955	2108620.2399263955
2108620.2399263955	2108620.2399263955	2108620.2399263955	2108620.2399263955	2108620.2399263955	2108620.2399263955	2108620.2399263955	2108620.2399263955	2108620.2399263955	2108620.2399263955	2108620.2399263955	2108620.2399263955	2108620.2399263955	2108620.2399263955	2108620.2399263955	2108620.2399263955	2108620.2399263955	2108620.2399263955	2108620.2399263955	2108620.2399263955	2108620.2399263955	2108620.2399263955	2108620.2399263955	2108620.2399263955	2108620.2399263955	2108620.2399263955	2108620.2399263955	2108620.2399263955	2108620.2399263955	2108620.2399263955
2108620.2399263955	2108620.2399263955	2108620.2399263955	2108620.2399263955	2108620.2399263955	2108620.2399263955	2108620.2399263955	2108620.2399263955	2108620.2399263955	2108620.2399263955	2108620.2399263955	2108620.2399263955	2108620.2399263955	2108620.2399263955	2108620.2399263955	2108620.2399263955	2108620.2399263955	2108620.2399263955	2108620.2399263955	2108620.2399263955	2108620.2399263955	2108620.2399263955	2108620.2399263955	2108620.2399263955	2108620.2399263955	2108620.2399263955	2108620.2399263955	2108620.2399263955	2108620.2399263955	2108620.2399263955
2108620.2399263955	2108620.2399263955	2108620.2399263955	2108620.2399263955	2108620.2399263955	2108620.2399263955	2108620.2399263955	2108620.2399263955	2108620.2399263955	2108620.2399263955	2108620.2399263955	2108620.2399263955	2108620.2399263955	2108620.2399263955	2108620.2399263955	2108620.2399263955	2108620.2399263955	2108620.2399263955	2108620.2399263955	2108620.2399263955	2108620.2399263955	2108620.2399263955	2108620.2399263955	2108620.2399263955	2108620.2399263955	2108620.2399263955	2108620.2399263955	2108620.2399263955	2108620.2399263955	2108620.2399263955
2108620.2399263955	2108620.2399263955	2108620.2399263955	2108620.2399263955	2108620.2399263955	2108620.2399263955	2108620.2399263955	2108620.2399263955	2108620.2399263955	2108620.2399263955	2108620.2399263955	2108620.2399263955	2108620.2399263955	2108620.2399263955	2108620.2399263955	2108620.2399263955	2108620.2399263955	2108620.2399263955	2108620.2399263955	2108620.2399263955	2108620.2399263955	2108620.2399263955	2108620.2399263955	2108620.2399263955	2108620.2399263955	2108620.2399263955	2108620.2399263955	2108620.2399263955	2108620.2399263955	2108620.2399263955
2014295.1498538933	2014295.1498538933	2014295.1498538933	2014295.1498538933	2014295.1498538933	2014295.1498538933	2014295.1498538933	2014295.1498538933	2014295.1498538933	2014295.1498538933	2014295.1498538933	2014295.1498538933	2014295.1498538933	2014295.1498538933	2014295.1498538933	2014295.1498538933	2014295.1498538933	2014295.1498538933	2014295.1498538933	2014295.1498538933	2014295.1498538933	2014295.1498538933	2014295.1498538933	2014295.1498538933	2014295.1498538933	2014295.1498538933	2014295.1498538933	2014295.1498538933	2014295.1498538933	2014295.1498538933
2014295.1498538933	2014295.1498538933	2014295.1498538933	2014295.1498538933	2014295.1498538933	2014295.1498538933	2014295.1498538933	2014295.1498538933	2014295.1498538933	2014295.1498538933	2014295.1498538933	2014295.1498538933	2014295.1498538933	2014295.1498538933	2014295.1498538933	2014295.1498538933	2014295.1498538933	2014295.1498538933	2014295.1498538933	2014295.1498538933	2014295.1498538933	2014295.1498538933	2014295.1498538933	2014295.1498538933	2014295.1498538933	2014295.1498538933	2014295.1498538933	2014295.1498538933	2014295.1498538933	2014295.1498538933
2014295.1498538933	2014295.1498538933	2014295.1498538933	2014295.1498538933	2014295.1498538933	2014295.1498538933	2014295.1498538933	2014295.1498538933	2014295.1498538933	2014295.1498538933	2014295.1498538933	2014295.1498538933	2014295.1498538933	2014295.1498538933	2014295.1498538933	2014295.1498538933	2014295.1498538933	2014295.1498538933	2014295.1498538933	2014295.1498538933	2014295.1498538933	2014295.1498538933	2014295.1498538933	2014295.1498538933	2014295.1498538933	2014295.1498538933	2014295.1498538933	2014295.1498538933	2014295.1498538933	2014295.1498538933
2014295.1498538933	2014295.1498538933	2014295.1498538933	2014295.1498538933	2014295.1498538933	2014295.1498538933	2014295.1498538933	2014295.1498538933	2014295.1498538933	2014295.1498538933	2014295.1498538933	2014295.1498538933	2014295.1498538933	2014295.1498538933	2014295.1498538933	2014295.1498538933	2014295.1498538933	2014295.1498538933	2014295.1498538933	2014295.1498538933	2014295.1498538933	2014295.1498538933	2014295.1498538933	2014295.1498538933	2014295.1498538933	2014295.1498538933	2014295.1498538933	2014295.1498538933	2014295.1498538933	2014295.1498538933
2009152.1318097233	2009152.1318097233	2009152.1318097233	2009152.1318097233	2009152.1318097233	2009152.1318097233	2009152.1318097233	2009152.1318097233	2009152.1318097233	2009152.1318097233	2009152.1318097233	2009152.1318097233	2009152.1318097233	2009152.1318097233	2009152.1318097233	2009152.1318097233	2009152.1318097233	2009152.1318097233	2009152.1318097233	2009152.1318097233	2009152.1318097233	2009152.1318097233	2009152.1318097233	2009152.1318097233	2009152.1318097233	2009152.1318097233	2009152.1318097233	2009152.1318097233	2009152.1318097233	2009152.1318097233
2009152.1318097233	2009152.1318097233	2009152.1318097233	2009152.1318097233	2009152.1318097233	2009152.1318097233	2009152.1318097233	2009152.1318097233	2009152.1318097233	2009152.1318097233	2009152.1318097233	2009152.1318097233	2009152.1318097233	2009152.1318097233	2009152.1318097233	2009152.1318097233	2009152.1318097233	2009152.1318097233	2009152.1318097233	2009152.1318097233	2009152.1318097233	2009152.1318097233	2009152.1318097233	2009152.1318097233	2009152.1318097233	2009152.1318097233	2009152.1318097233	2009152.1318097233	2009152.1318097233	2009152.1318097233
2009152.1318097233	2009152.1318097233	2009152.1318097233	2009152.1318097233	2009152.1318097233	2009152.1318097233	2009152.1318097233	2009152.1318097233	2009152.1318097233	2009152.1318097233	2009152.1318097233	2009152.1318097233	2009152.1318097233	2009152.1318097233	2009152.1318097233	2009152.1318097233	2009152.1318097233	2009152.1318097233	2009152.1318097233	2009152.1318097233	2009152.1318097233	2009152.1318097233	2009152.1318097233	2009152.1318097233	2009152.1318097233	2009152.1318097233	2009152.1318097233	2009152.1318097233	2009152.1318097233	2009152.1318097233
1965403.6369261846	1965403.6369261846	1965403.6369261846	1965403.6369261846	1965403.6369261846	1965403.6369261846	1965403.6369261846	1965403.6369261846	1965403.6369261846	1965403.6369261846	1965403.6369261846	1965403.6369261846	1965403.6369261846	1965403.6369261846	1965403.6369261846	1965403.6369261846	1965403.6369261846	1965403.6369261846	1965403.6369261846	1965403.6369261846	1965403.6369261846	1965403.6369261846	1965403.6369261846	1965403.6369261846	1965403.6369261846	1965403.6369261846	1965403.6369261846	1965403.6369261846	1965403.6369261846	1965403.6369261846
1934687.582934916	1934687.582934916	1934687.582934916	1934687.582934916	1934687.582934916	1934687.582934916	1934687.582934916	1934687.582934916	1934687.582934916	1934687.582934916	1934687.582934916	1934687.582934916	1934687.582934916	1934687.582934916	1934687.582934916	1934687.582934916	1934687.582934916	1934687.582934916	1934687.582934916	1934687.582934916	1934687.582934916	1934687.582934916	1934687.582934916	1934687.582934916	1934687.582934916	1934687.582934916	1934687.582934916	1934687.582934916	1934687.582934916	1934687.582934916
1934687.582934916	1934687.582934916	1934687.582934916	1934687.582934916	1934687.582934916	1934687.582934916	1934687.582934916	1934687.582934916	1934687.582934916	1934687.582934916	1934687.582934916	1934687.582934916	1934687.582934916	1934687.582934916	1934687.582934916	1934687.582934916	1934687.582934916	1934687.582934916	1934687.582934916	1934687.582934916	1934687.582934916	1934687.582934916	1934687.582934916	1934687.582934916	1934687.582934916	1934687.582934916	1934687.582934916	1934687.582934916	1934687.582934916	1934687.582934916
1917451.7135657365	1917451.7135657365	1917451.7135657365	1917451.7135657365	1917451.7135657365	1917451.7135657365	1917451.7135657365	1917451.7135657365	1917451.7135657365	1917451.7135657365	1917451.7135657365	1917451.7135657365	1917451.7135657365	1917451.7135657365	1917451.7135657365	1917451.7135657365	1917451.7135657365	1917451.7135657365	1917451.7135657365	1917451.7135657365	1917451.7135657365	1917451.7135657365	1917451.7135657365	1917451.7135657365	1917451.7135657365	1917451.7135657365	1917451.7135657365	1917451.7135657365	1917451.7135657365	1917451.7135657365
1917451.7135657365	1917451.7135657365	1917451.7135657365	1917451.7135657365	1917451.7135657365	1917451.7135657365	1917451.7135657365	1917451.7135657365	1917451.7135657365	1917451.7135657365	1917451.7135657365	1917451.7135657365	1917451.7135657365	1917451.7135657365	1917451.7135657365	1917451.7135657365	1917451.7135657365	1917451.7135657365	1917451.7135657365	1917451.7135657365	1917451.7135657365	1917451.7135657365	1917451.7135657365	1917451.7135657365	1917451.7135657365	1917451.7135657365	1917451.7135657365	1917451.7135657365	1917451.7135657365	1917451.7135657365
1917451.7135657365	1917451.7135657365	1917451.7135657365	1917451.7135657365	1917451.7135657365	1917451.7135657365	1917451.7135657365	1917451.7135657365	1917451.7135657365	1917451.7135657365	1917451.7135657365	1917451.7135657365	1917451.7135657365	1917451.7135657365	1917451.7135657365	1917451.7135657365	1917451.7135657365	1917451.7135657365	1917451.7135657365	1917451.7135657365	1917451.7135657365	1917451.7135657365	1917451.7135657365	1917451.7135657365	1917451.7135657365	1917451.7135657365	1917451.7135657365	1917451.7135657365	1917451.7135657365	1917451.7135657365
1917451.7135657365	1917451.7135657365	1917451.7135657365	1917451.7135657365	1917451.7135657365	1917451.7135657365	1917451.7135657365	1917451.7135657365	1917451.7135657365	1917451.7135657365	1917451.7135657365	1917451.7135657365	1917451.7135657365	1917451.7135657365	1917451.7135657365	1917451.7135657365	1917451.7135657365	1917451.7135657365	1917451.7135657365	1917451.7135657365	1917451.7135657365	1917451.7135657365	1917451.7135657365	1917451.7135657365	1917451.7135657365	1917451.7135657365	1917451.7135657365	1917451.7135657365	1917451.7135657365	1917451.7135657365
1917451.7135657365	1917451.7135657365	1917451.7135657365	1917451.7135657365	1917451.7135657365	1917451.7135657365	1917451.7135657365	1917451.7135657365	1917451.7135657365	1917451.7135657365	1917451.7135657365	1917451.7135657365	1917451.7135657365	1917451.7135657365	1917451.7135657365	1917451.7135657365	1917451.7135657365	1917451.7135657365	1917451.7135657365	1917451.7135657365	1917451.7135657365	1917451.7135657365	1917451.7135657365	1917451.7135657365	1917451.7135657365	1917451.7135657365	1917451.7135657365	1917451.7135657365	1917451.7135657365	1917451.7135657365
1917451.7135657365	1917451.7135657365	1917451.7135657365	1917451.7135657365	1917451.7135657365	1917451.7135657365	1917451.7135657365	1917451.7135657365	1917451.7135657365	1917451.7135657365	1917451.7135657365	1917451.7135657365	1917451.7135657365	1917451.7135657365	1917451.7135657365	1917451.7135657365	1917451.7135657365	1917451.7135657365	1917451.7135657365	1917451.7135657365	1917451.7135657365	1917451.7135657365	1917451.7135657365	1917451.7135657365	1917451.7135657365	1917451.7135657365	1917451.7135657365	1917451.7135657365	1917451.7135657365	1917451.7135657365
1917451.7135657365	1917451.7135657365	1917451.7135657365	1917451.7135657365	1917451.7135657365	1917451.7135657365	1917451.7135657365	1917451.7135657365	1917451.7135657365	1917451.7135657365	1917451.7135657365	1917451.7135657365	1917451.7135657365	1917451.7135657365	1917451.7135657365	1917451.7135657365	1917451.7135657365	1917451.7135657365	1917451.7135657365	1917451.7135657365	1917451.7135657365	1917451.7135657365	1917451.7135657365	1917451.7135657365	1917451.7135657365	1917451.7135657365	1917451.7135657365	1917451.7135657365	1917451.7135657365	1917451.7135657365
1917451.7135657365	1917451.7135657365	1917451.7135657365	1917451.7135657365	1917451.7135657365	1917451.7135657365	1917451.7135657365	1917451.7135657365	1917451.7135657365	1917451.7135657365	1917451.7135657365	1917451.7135657365	1917451.7135657365	1917451.7135657365	1917451.7135657365	1917451.7135657365	1917451.7135657365	1917451.7135657365	1917451.7135657365	1917451.7135657365	1917451.7135657365	1917451.7135657365	1917451.7135657365	1917451.7135657365	1917451.7135657365	1917451.7135657365	1917451.7135657365	1917451.7135657365	1917451.7135657365	1917451.7135657365
1917451.7135657365	1917451.7135657365	1917451.7135657365	1917451.7135657365	1917451.7135657365	1917451.7135657365	1917451.7135657365	1917451.7135657365	1917451.7135657365	1917451.7135657365	1917451.7135657365	1917451.7135657365	1917451.7135657365	1917451.7135657365	1917451.7135657365	1917451.7135657365	1917451.7135657365	1917451.7135657365	1917451.7135657365	1917451.7135657365	1917451.7135657365	1917451.7135657365	1917451.7135657365	1917451.7135657365	1917451.7135657365	1917451.7135657365	1917451.7135657365	1917451.7135657365	1917451.7135657365	1917451.7135657365
1913803.346755514	1913803.346755514	1913803.346755514	1913803.346755514	1913803.346755514	1913803.346755514	1913803.346755514	1913803.346755514	1913803.346755514	1913803.346755514	1913803.346755514	1913803.346755514	1913803.346755514	1913803.346755514	1913803.346755514	1913803.346755514	1913803.346755514	1913803.346755514	1913803.346755514	1913803.346755514	1913803.346755514	1913803.346755514	1913803.346755514	1913803.346755514	1913803.346755514	1913803.346755514	1913803.346755514	1913803.346755514	1913803.346755514	1913803.346755514
1913803.346755514	1913803.346755514	1913803.346755514	1913803.346755514	1913803.346755514	1913803.346755514	1913803.346755514	1913803.346755514	1913803.346755514	1913803.346755514	1913803.346755514	1913803.346755514	1913803.346755514	1913803.346755514	1913803.346755514	1913803.346755514	1913803.346755514	1913803.346755514	1913803.346755514	1913803.346755514	1913803.346755514	1913803.346755514	1913803.346755514	1913803.346755514	1913803.346755514	1913803.346755514	1913803.346755514	1913803.346755514	1913803.346755514	1913803.346755514
1893382.613828142	1893382.613828142	1893382.613828142	1893382.613828142	1893382.613828142	1893382.613828142	1893382.613828142	1893382.613828142	1893382.613828142	1893382.613828142	1893382.613828142	1893382.613828142	1893382.613828142	1893382.613828142	1893382.613828142	1893382.613828142	1893382.613828142	1893382.613828142	1893382.613828142	1893382.613828142	1893382.613828142	1893382.613828142	1893382.613828142	1893382.613828142	1893382.613828142	1893382.613828142	1893382.613828142	1893382.613828142	1893382.613828142	1893382.613828142
1803911.577300338	1803911.577300338	1803911.577300338	1803911.577300338	1803911.577300338	1803911.577300338	1803911.577300338	1803911.577300338	1803911.577300338	1803911.577300338	1803911.577300338	1803911.577300338	1803911.577300338	1803911.577300338	1803911.577300338	1803911.577300338	1803911.577300338	1803911.577300338	1803911.577300338	1803911.577300338	1803911.577300338	1803911.577300338	1803911.577300338	1803911.577300338	1803911.577300338	1803911.577300338	1803911.577300338	1803911.577300338	1803911.577300338	1803911.577300338
1803911.577300338	1803911.577300338	1803911.577300338	1803911.577300338	1803911.577300338	1803911.577300338	1803911.577300338	1803911.577300338	1803911.577300338	1803911.577300338	1803911.577300338	1803911.577300338	1803911.577300338	1803911.577300338	1803911.577300338	1803911.577300338	1803911.577300338	1803911.577300338	1803911.577300338	1803911.577300338	1803911.577300338	1803911.577300338	1803911.577300338	1803911.577300338	1803911.577300338	1803911.577300338	1803911.577300338	1803911.577300338	1803911.577300338	1803911.577300338
1803911.577300338	1803911.577300338	1803911.577300338	1803911.577300338	1803911.577300338	1803911.577300338	1803911.577300338	1803911.577300338	1803911.577300338	1803911.577300338	1803911.577300338	1803911.577300338	1803911.577300338	1803911.577300338	1803911.577300338	1803911.577300338	1803911.577300338	1803911.577300338	1803911.577300338	1803911.577300338	1803911.577300338	1803911.577300338	1803911.577300338	1803911.577300338	1803911.577300338	1803911.577300338	1803911.577300338	1803911.577300338	1803911.577300338	1803911.577300338
1775833.2462097916	1775833.2462097916	1775833.2462097916	1775833.2462097916	1775833.2462097916	1775833.2462097916	1775833.2462097916	1775833.2462097916	1775833.2462097916	1775833.2462097916	1775833.2462097916	1775833.2462097916	1775833.2462097916	1775833.2462097916	1775833.2462097916	1775833.2462097916	1775833.2462097916	1775833.2462097916	1775833.2462097916	1775833.2462097916	1775833.2462097916	1775833.2462097916	1775833.2462097916	1775833.2462097916	1775833.2462097916	1775833.2462097916	1775833.2462097916	1775833.2462097916	1775833.2462097916	1775833.2462097916
1775833.2462097916	1775833.2462097916	1775833.2462097916	1775833.2462097916	1775833.2462097916	1775833.2462097916	1775833.2462097916	1775833.2462097916	1775833.2462097916	1775833.2462097916	1775833.2462097916	1775833.2462097916	1775833.2462097916	1775833.2462097916	1775833.2462097916	1775833.2462097916	1775833.2462097916	1775833.2462097916	1775833.2462097916	1775833.2462097916	1775833.2462097916	1775833.2462097916	1775833.2462097916	1775833.2462097916	1775833.2462097916	1775833.2462097916	1775833.2462097916	1775833.2462097916	1775833.2462097916	1775833.2462097916
1763783.4186453715	1763783.4186453715	1763783.4186453715	1763783.4186453715	1763783.4186453715	1763783.4186453715	1763783.4186453715	1763783.4186453715	1763783.4186453715	1763783.4186453715	1763783.4186453715	1763783.4186453715	1763783.4186453715	1763783.4186453715	1763783.4186453715	1763783.4186453715	1763783.4186453715	1763783.4186453715	1763783.4186453715	1763783.4186453715	1763783.4186453715	1763783.4186453715	1763783.4186453715	1763783.4186453715	1763783.4186453715	1763783.4186453715	1763783.4186453715	1763783.4186453715	1763783.4186453715	1763783.4186453715
1738407.1896574225	1738407.1896574225	1738407.1896574225	1738407.1896574225	1738407.1896574225	1738407.1896574225	1738407.1896574225	1738407.1896574225	1738407.1896574225	1738407.1896574225	1738407.1896574225	1738407.1896574225	1738407.1896574225	1738407.1896574225	1738407.1896574225	1738407.1896574225	1738407.1896574225	1738407.1896574225	1738407.1896574225	1738407.1896574225	1738407.1896574225	1738407.1896574225	1738407.1896574225	1738407.1896574225	1738407.1896574225	1738407.1896574225	1738407.1896574225	1738407.1896574225	1738407.1896574225	1738407.1896574225
1706617.176444214	1706617.176444214	1706617.176444214	1706617.176444214	1706617.176444214	1706617.176444214	1706617.176444214	1706617.176444214	1706617.176444214	1706617.176444214	1706617.176444214	1706617.176444214	1706617.176444214	1706617.176444214	1706617.176444214	1706617.176444214	1706617.176444214	1706617.176444214	1706617.176444214	1706617.176444214	1706617.176444214	1706617.176444214	1706617.176444214	1706617.176444214	1706617.176444214	1706617.176444214	1706617.176444214	1706617.176444214	1706617.176444214	1706617.176444214
1706617.176444214	1706617.176444214	1706617.176444214	1706617.176444214	1706617.176444214	1706617.176444214	1706617.176444214	1706617.176444214	1706617.176444214	1706617.176444214	1706617.176444214	1706617.176444214	1706617.176444214	1706617.176444214	1706617.176444214	1706617.176444214	1706617.176444214	1706617.176444214	1706617.176444214	1706617.176444214	1706617.176444214	1706617.176444214	1706617.176444214	1706617.176444214	1706617.176444214	1706617.176444214	1706617.176444214	1706617.176444214	1706617.176444214	1706617.176444214
1706617.176444214	1706617.176444214	1706617.176444214	1706617.176444214	1706617.176444214	1706617.176444214	1706617.176444214	1706617.176444214	1706617.176444214	1706617.176444214	1706617.176444214	1706617.176444214	1706617.176444214	1706617.176444214	1706617.176444214	1706617.176444214	1706617.176444214	1706617.176444214	1706617.176444214	1706617.176444214	1706617.176444214	1706617.176444214	1706617.176444214	1706617.176444214	1706617.176444214	1706617.176444214	1706617.176444214	1706617.176444214	1706617.176444214	1706617.176444214
1657341.6474102915	1657341.6474102915	1657341.6474102915	1657341.6474102915	1657341.6474102915	1657341.6474102915	1657341.6474102915	1657341.6474102915	1657341.6474102915	1657341.6474102915	1657341.6474102915	1657341.6474102915	1657341.6474102915	1657341.6474102915	1657341.6474102915	1657341.6474102915	1657341.6474102915	1657341.6474102915	1657341.6474102915	1657341.6474102915	1657341.6474102915	1657341.6474102915	1657341.6474102915	1657341.6474102915	1657341.6474102915	1657341.6474102915	1657341.6474102915	1657341.6474102915	1657341.6474102915	1657341.6474102915
1654194.998148167	1654194.998148167	1654194.998148167	1654194.998148167	1654194.998148167	1654194.998148167	1654194.998148167	1654194.998148167	1654194.998148167	1654194.998148167	1654194.998148167	1654194.998148167	1654194.998148167	1654194.998148167	1654194.998148167	1654194.998148167	1654194.998148167	1654194.998148167	1654194.998148167	1654194.998148167	1654194.998148167	1654194.998148167	1654194.998148167	1654194.998148167	1654194.998148167	1654194.998148167	1654194.998148167	1654194.998148167	1654194.998148167	1654194.998148167
1654194.998148167	1654194.998148167	1654194.998148167	1654194.998148167	1654194.998148167	1654194.998148167	1654194.998148167	1654194.998148167	1654194.998148167	1654194.998148167	1654194.998148167	1654194.998148167	1654194.998148167	1654194.998148167	1654194.998148167	1654194.998148167	1654194.998148167	1654194.998148167	1654194.998148167	1654194.998148167	1654194.998148167	1654194.998148167	1654194.998148167	1654194.998148167	1654194.998148167	1654194.998148167	1654194.998148167	1654194.998148167	1654194.998148167	1654194.998148167
1654194.998148167	1654194.998148167	1654194.998148167	1654194.998148167	1654194.998148167	1654194.998148167	1654194.998148167	1654194.998148167	1654194.998148167	1654194.998148167	1654194.998148167	1654194.998148167	1654194.998148167	1654194.998148167	1654194.998148167	1654194.998148167	1654194.998148167	1654194.998148167	1654194.998148167	1654194.998148167	1654194.998148167	1654194.998148167	1654194.998148167	1654194.998148167	1654194.998148167	1654194.998148167	1654194.998148167	1654194.998148167	1654194.998148167	1654194.998148167
1654194.998148167	1654194.998148167	1654194.998148167	1654194.998148167	1654194.998148167	1654194.998148167	1654194.998148167	1654194.998148167	1654194.998148167	1654194.998148167	1654194.998148167	1654194.998148167	1654194.998148167	1654194.998148167	1654194.998148167	1654194.998148167	1654194.998148167	1654194.998148167	1654194.998148167	1654194.998148167	1654194.998148167	1654194.998148167	1654194.998148167	1654194.998148167	1654194.998148167	1654194.998148167	1654194.998148167	1654194.998148167	1654194.998148167	1654194.998148167
1603937.5352723082	1603937.5352723082	1603937.5352723082	1603937.5352723082	1603937.5352723082	1603937.5352723082	1603937.5352723082	1603937.5352723082	1603937.5352723082	1603937.5352723082	1603937.5352723082	1603937.5352723082	1603937.5352723082	1603937.5352723082	1603937.5352723082	1603937.5352723082	1603937.5352723082	1603937.5352723082	1603937.5352723082	1603937.5352723082	1603937.5352723082	1603937.5352723082	1603937.5352723082	1603937.5352723082	1603937.5352723082	1603937.5352723082	1603937.5352723082	1603937.5352723082	1603937.5352723082	1603937.5352723082
1582980.0216154542	1582980.0216154542	1582980.0216154542	1582980.0216154542	1582980.0216154542	1582980.0216154542	1582980.0216154542	1582980.0216154542	1582980.0216154542	1582980.0216154542	1582980.0216154542	1582980.0216154542	1582980.0216154542	1582980.0216154542	1582980.0216154542	1582980.0216154542	1582980.0216154542	1582980.0216154542	1582980.0216154542	1582980.0216154542	1582980.0216154542	1582980.0216154542	1582980.0216154542	1582980.0216154542	1582980.0216154542	1582980.0216154542	1582980.0216154542	1582980.0216154542	1582980.0216154542	1582980.0216154542
1582980.0216154542	1582980.0216154542	1582980.0216154542	1582980.0216154542	1582980.0216154542	1582980.0216154542	1582980.0216154542	1582980.0216154542	1582980.0216154542	1582980.0216154542	1582980.0216154542	1582980.0216154542	1582980.0216154542	1582980.0216154542	1582980.0216154542	1582980.0216154542	1582980.0216154542	1582980.0216154542	1582980.0216154542	1582980.0216154542	1582980.0216154542	1582980.0216154542	1582980.0216154542	1582980.0216154542	1582980.0216154542	1582980.0216154542	1582980.0216154542	1582980.0216154542	1582980.0216154542	1582980.0216154542
1567610.2673943492	1567610.2673943492	1567610.2673943492	1567610.2673943492	1567610.2673943492	1567610.2673943492	1567610.2673943492	1567610.2673943492	1567610.2673943492	1567610.2673943492	1567610.2673943492	1567610.2673943492	1567610.2673943492	1567610.2673943492	1567610.2673943492	1567610.2673943492	1567610.2673943492	1567610.2673943492	1567610.2673943492	1567610.2673943492	1567610.2673943492	1567610.2673943492	1567610.2673943492	1567610.2673943492	1567610.2673943492	1567610.2673943492	1567610.2673943492	1567610.2673943492	1567610.2673943492	1567610.2673943492
1560869.6760711665	1560869.6760711665	1560869.6760711665	1560869.6760711665	1560869.6760711665	1560869.6760711665	1560869.6760711665	1560869.6760711665	1560869.6760711665	1560869.6760711665	1560869.6760711665	1560869.6760711665	1560869.6760711665	1560869.6760711665	1560869.6760711665	1560869.6760711665	1560869.6760711665	1560869.6760711665	1560869.6760711665	1560869.6760711665	1560869.6760711665	1560869.6760711665	1560869.6760711665	1560869.6760711665	1560869.6760711665	1560869.6760711665	1560869.6760711665	1560869.6760711665	1560869.6760711665	1560869.6760711665
1560869.6760711665	1560869.6760711665	1560869.6760711665	1560869.6760711665	1560869.6760711665	1560869.6760711665	1560869.6760711665	1560869.6760711665	1560869.6760711665	1560869.6760711665	1560869.6760711665	1560869.6760711665	1560869.6760711665	1560869.6760711665	1560869.6760711665	1560869.6760711665	1560869.6760711665	1560869.6760711665	1560869.6760711665	1560869.6760711665	1560869.6760711665	1560869.6760711665	1560869.6760711665	1560869.6760711665	1560869.6760711665	1560869.6760711665	1560869.6760711665	1560869.6760711665	1560869.6760711665	1560869.6760711665
1545835.8714016145	1545835.8714016145	1545835.8714016145	1545835.8714016145	1545835.8714016145	1545835.8714016145	1545835.8714016145	1545835.8714016145	1545835.8714016145	1545835.8714016145	1545835.8714016145	1545835.8714016145	1545835.8714016145	1545835.8714016145	1545835.8714016145	1545835.8714016145	1545835.8714016145	1545835.8714016145	1545835.8714016145	1545835.8714016145	1545835.8714016145	1545835.8714016145	1545835.8714016145	1545835.8714016145	1545835.8714016145	1545835.8714016145	1545835.8714016145	1545835.8714016145	1545835.8714016145	1545835.8714016145
1545835.8714016145	1545835.8714016145	1545835.8714016145	1545835.8714016145	1545835.8714016145	1545835.8714016145	1545835.8714016145	1545835.8714016145	1545835.8714016145	1545835.8714016145	1545835.8714016145	1545835.8714016145	1545835.8714016145	1545835.8714016145	1545835.8714016145	1545835.8714016145	1545835.8714016145	1545835.8714016145	1545835.8714016145	1545835.8714016145	1545835.8714016145	1545835.8714016145	1545835.8714016145	1545835.8714016145	1545835.8714016145	1545835.8714016145	1545835.8714016145	1545835.8714016145	1545835.8714016145	1545835.8714016145
1529572.9095024797	1529572.9095024797	1529572.9095024797	1529572.9095024797	1529572.9095024797	1529572.9095024797	1529572.9095024797	1529572.9095024797	1529572.9095024797	1529572.9095024797	1529572.9095024797	1529572.9095024797	1529572.9095024797	1529572.9095024797	1529572.9095024797	1529572.9095024797	1529572.9095024797	1529572.9095024797	1529572.9095024797	1529572.9095024797	1529572.9095024797	1529572.9095024797	1529572.9095024797	1529572.9095024797	1529572.9095024797	1529572.9095024797	1529572.9095024797	1529572.9095024797	1529572.9095024797	1529572.9095024797
1496144.2301363712	1496144.2301363712	1496144.2301363712	1496144.2301363712	1496144.2301363712	1496144.2301363712	1496144.2301363712	1496144.2301363712	1496144.2301363712	1496144.2301363712	1496144.2301363712	1496144.2301363712	1496144.2301363712	1496144.2301363712	1496144.2301363712	1496144.2301363712	1496144.2301363712	1496144.2301363712	1496144.2301363712	1496144.2301363712	1496144.2301363712	1496144.2301363712	1496144.2301363712	1496144.2301363712	1496144.2301363712	1496144.2301363712	1496144.2301363712	1496144.2301363712	1496144.2301363712	1496144.2301363712
1496144.2301363712	1496144.2301363712	1496144.2301363712	1496144.2301363712	1496144.2301363712	1496144.2301363712	1496144.2301363712	1496144.2301363712	1496144.2301363712	1496144.2301363712	1496144.2301363712	1496144.2301363712	1496144.2301363712	1496144.2301363712	1496144.2301363712	1496144.2301363712	1496144.2301363712	1496144.2301363712	1496144.2301363712	1496144.2301363712	1496144.2301363712	1496144.2301363712	1496144.2301363712	1496144.2301363712	1496144.2301363712	1496144.2301363712	1496144.2301363712	1496144.2301363712	1496144.2301363712	1496144.2301363712
1472456.4317820298	1472456.4317820298	1472456.4317820298	1472456.4317820298	1472456.4317820298	1472456.4317820298	1472456.4317820298	1472456.4317820298	1472456.4317820298	1472456.4317820298	1472456.4317820298	1472456.4317820298	1472456.4317820298	1472456.4317820298	1472456.4317820298	1472456.4317820298	1472456.4317820298	1472456.4317820298	1472456.4317820298	1472456.4317820298	1472456.4317820298	1472456.4317820298	1472456.4317820298	1472456.4317820298	1472456.4317820298	1472456.4317820298	1472456.4317820298	1472456.4317820298	1472456.4317820298	1472456.4317820298
1472456.4317820298	1472456.4317820298	1472456.4317820298	1472456.4317820298	1472456.4317820298	1472456.4317820298	1472456.4317820298	1472456.4317820298	1472456.4317820298	1472456.4317820298	1472456.4317820298	1472456.4317820298	1472456.4317820298	1472456.4317820298	1472456.4317820298	1472456.4317820298	1472456.4317820298	1472456.4317820298	1472456.4317820298	1472456.4317820298	1472456.4317820298	1472456.4317820298	1472456.4317820298	1472456.4317820298	1472456.4317820298	1472456.4317820298	1472456.4317820298	1472456.4317820298	1472456.4317820298	1472456.4317820298
1400868.2949326152	1400868.2949326152	1400868.2949326152	1400868.2949326152	1400868.2949326152	1400868.2949326152	1400868.2949326152	1400868.2949326152	1400868.2949326152	1400868.2949326152	1400868.2949326152	1400868.2949326152	1400868.2949326152	1400868.2949326152	1400868.2949326152	1400868.2949326152	1400868.2949326152	1400868.2949326152	1400868.2949326152	1400868.2949326152	1400868.2949326152	1400868.2949326152	1400868.2949326152	1400868.2949326152	1400868.2949326152	1400868.2949326152	1400868.2949326152	1400868.2949326152	1400868.2949326152	1400868.2949326152
1400868.2949326152	1400868.2949326152	1400868.2949326152	1400868.2949326152	1400868.2949326152	1400868.2949326152	1400868.2949326152	1400868.2949326152	1400868.2949326152	1400868.2949326152	1400868.2949326152	1400868.2949326152	1400868.2949326152	1400868.2949326152	1400868.2949326152	1400868.2949326152	1400868.2949326152	1400868.2949326152	1400868.2949326152	1400868.2949326152	1400868.2949326152	1400868.2949326152	1400868.2949326152	1400868.2949326152	1400868.2949326152	1400868.2949326152	1400868.2949326152	1400868.2949326152	1400868.2949326152	1400868.2949326152
1400868.2949326152	1400868.2949326152	1400868.2949326152	1400868.2949326152	1400868.2949326152	1400868.2949326152	1400868.2949326152	1400868.2949326152	1400868.2949326152	1400868.2949326152	1400868.2949326152	1400868.2949326152	1400868.2949326152	1400868.2949326152	1400868.2949326152	1400868.2949326152	1400868.2949326152	1400868.2949326152	1400868.2949326152	1400868.2949326152	1400868.2949326152	1400868.2949326152	1400868.2949326152	1400868.2949326152	1400868.2949326152	1400868.2949326152	1400868.2949326152	1400868.2949326152	1400868.2949326152	1400868.2949326152
1390645.2613834299	1390645.2613834299	1390645.2613834299	1390645.2613834299	1390645.2613834299	1390645.2613834299	1390645.2613834299	1390645.2613834299	1390645.2613834299	1390645.2613834299	1390645.2613834299	1390645.2613834299	1390645.2613834299	1390645.2613834299	1390645.2613834299	1390645.2613834299	1390645.2613834299	1390645.2613834299	1390645.2613834299	1390645.2613834299	1390645.2613834299	1390645.2613834299	1390645.2613834299	1390645.2613834299	1390645.2613834299	1390645.2613834299	1390645.2613834299	1390645.2613834299	1390645.2613834299	1390645.2613834299
1390645.2613834299	1390645.2613834299	1390645.2613834299	1390645.2613834299	1390645.2613834299	1390645.2613834299	1390645.2613834299	1390645.2613834299	1390645.2613834299	1390645.2613834299	1390645.2613834299	1390645.2613834299	1390645.2613834299	1390645.2613834299	1390645.2613834299	1390645.2613834299	1390645.2613834299	1390645.2613834299	1390645.2613834299	1390645.2613834299	1390645.2613834299	1390645.2613834299	1390645.2613834299	1390645.2613834299	1390645.2613834299	1390645.2613834299	1390645.2613834299	1390645.2613834299	1390645.2613834299	1390645.2613834299
1381350.9110617298	1381350.9110617298	1381350.9110617298	1381350.9110617298	1381350.9110617298	1381350.9110617298	1381350.9110617298	1381350.9110617298	1381350.9110617298	1381350.9110617298	1381350.9110617298	1381350.9110617298	1381350.9110617298	1381350.9110617298	1381350.9110617298	1381350.9110617298	1381350.9110617298	1381350.9110617298	1381350.9110617298	1381350.9110617298	1381350.9110617298	1381350.9110617298	1381350.9110617298	1381350.9110617298	1381350.9110617298	1381350.9110617298	1381350.9110617298	1381350.9110617298	1381350.9110617298	1381350.9110617298
1337061.6549396338	1337061.6549396338	1337061.6549396338	1337061.6549396338	1337061.6549396338	1337061.6549396338	1337061.6549396338	1337061.6549396338	1337061.6549396338	1337061.6549396338	1337061.6549396338	1337061.6549396338	1337061.6549396338	1337061.6549396338	1337061.6549396338	1337061.6549396338	1337061.6549396338	1337061.6549396338	1337061.6549396338	1337061.6549396338	1337061.6549396338	1337061.6549396338	1337061.6549396338	1337061.6549396338	1337061.6549396338	1337061.6549396338	1337061.6549396338	1337061.6549396338	1337061.6549396338	1337061.6549396338
1337061.6549396338	1337061.6549396338	1337061.6549396338	1337061.6549396338	1337061.6549396338	1337061.6549396338	1337061.6549396338	1337061.6549396338	1337061.6549396338	1337061.6549396338	1337061.6549396338	1337061.6549396338	1337061.6549396338	1337061.6549396338	1337061.6549396338	1337061.6549396338	1337061.6549396338	1337061.6549396338	1337061.6549396338	1337061.6549396338	1337061.6549396338	1337061.6549396338	1337061.6549396338	1337061.6549396338	1337061.6549396338	1337061.6549396338	1337061.6549396338	1337061.6549396338	1337061.6549396338	1337061.6549396338
1337061.6549396338	1337061.6549396338	1337061.6549396338	1337061.6549396338	1337061.6549396338	1337061.6549396338	1337061.6549396338	1337061.6549396338	1337061.6549396338	1337061.6549396338	1337061.6549396338	1337061.6549396338	1337061.6549396338	1337061.6549396338	1337061.6549396338	1337061.6549396338	1337061.6549396338	1337061.6549396338	1337061.6549396338	1337061.6549396338	1337061.6549396338	1337061.6549396338	1337061.6549396338	1337061.6549396338	1337061.6549396338	1337061.6549396338	1337061.6549396338	1337061.6549396338	1337061.6549396338	1337061.6549396338
1295593.969650189	1295593.969650189	1295593.969650189	1295593.969650189	1295593.969650189	1295593.969650189	1295593.969650189	1295593.969650189	1295593.969650189	1295593.969650189	1295593.969650189	1295593.969650189	1295593.969650189	1295593.969650189	1295593.969650189	1295593.969650189	1295593.969650189	1295593.969650189	1295593.969650189	1295593.969650189	1295593.969650189	1295593.969650189	1295593.969650189	1295593.969650189	1295593.969650189	1295593.969650189	1295593.969650189	1295593.969650189	1295593.969650189	1295593.969650189
1285417.8673409924	1285417.8673409924	1285417.8673409924	1285417.8673409924	1285417.8673409924	1285417.8673409924	1285417.8673409924	1285417.8673409924	1285417.8673409924	1285417.8673409924	1285417.8673409924	1285417.8673409924	1285417.8673409924	1285417.8673409924	1285417.8673409924	1285417.8673409924	1285417.8673409924	1285417.8673409924	1285417.8673409924	1285417.8673409924	1285417.8673409924	1285417.8673409924	1285417.8673409924	1285417.8673409924	1285417.8673409924	1285417.8673409924	1285417.8673409924	1285417.8673409924	1285417.8673409924	1285417.8673409924
1285417.8673409924	1285417.8673409924	1285417.8673409924	1285417.8673409924	1285417.8673409924	1285417.8673409924	1285417.8673409924	1285417.8673409924	1285417.8673409924	1285417.8673409924	1285417.8673409924	1285417.8673409924	1285417.8673409924	1285417.8673409924	1285417.8673409924	1285417.8673409924	1285417.8673409924	1285417.8673409924	1285417.8673409924	1285417.8673409924	1285417.8673409924	1285417.8673409924	1285417.8673409924	1285417.8673409924	1285417.8673409924	1285417.8673409924	1285417.8673409924	1285417.8673409924	1285417.8673409924	1285417.8673409924
1285417.8673409924	1285417.8673409924	1285417.8673409924	1285417.8673409924	1285417.8673409924	1285417.8673409924	1285417.8673409924	1285417.8673409924	1285417.8673409924	1285417.8673409924	1285417.8673409924	1285417.8673409924	1285417.8673409924	1285417.8673409924	1285417.8673409924	1285417.8673409924	1285417.8673409924	1285417.8673409924	1285417.8673409924	1285417.8673409924	1285417.8673409924	1285417.8673409924	1285417.8673409924	1285417.8673409924	1285417.8673409924	1285417.8673409924	1285417.8673409924	1285417.8673409924	1285417.8673409924	1285417.8673409924
1265472.8896327906	1265472.8896327906	1265472.8896327906	1265472.8896327906	1265472.8896327906	1265472.8896327906	1265472.8896327906	1265472.8896327906	1265472.8896327906	1265472.8896327906	1265472.8896327906	1265472.8896327906	1265472.8896327906	1265472.8896327906	1265472.8896327906	1265472.8896327906	1265472.8896327906	1265472.8896327906	1265472.8896327906	1265472.8896327906	1265472.8896327906	1265472.8896327906	1265472.8896327906	1265472.8896327906	1265472.8896327906	1265472.8896327906	1265472.8896327906	1265472.8896327906	1265472.8896327906	1265472.8896327906
1220064.245335412	1220064.245335412	1220064.245335412	1220064.245335412	1220064.245335412	1220064.245335412	1220064.245335412	1220064.245335412	1220064.245335412	1220064.245335412	1220064.245335412	1220064.245335412	1220064.245335412	1220064.245335412	1220064.245335412	1220064.245335412	1220064.245335412	1220064.245335412	1220064.245335412	1220064.245335412	1220064.245335412	1220064.245335412	1220064.245335412	1220064.245335412	1220064.245335412	1220064.245335412	1220064.245335412	1220064.245335412	1220064.245335412	1220064.245335412
1212358.638053712	1212358.638053712	1212358.638053712	1212358.638053712	1212358.638053712	1212358.638053712	1212358.638053712	1212358.638053712	1212358.638053712	1212358.638053712	1212358.638053712	1212358.638053712	1212358.638053712	1212358.638053712	1212358.638053712	1212358.638053712	1212358.638053712	1212358.638053712	1212358.638053712	1212358.638053712	1212358.638053712	1212358.638053712	1212358.638053712	1212358.638053712	1212358.638053712	1212358.638053712	1212358.638053712	1212358.638053712	1212358.638053712	1212358.638053712
1204207.394433953	1204207.394433953	1204207.394433953	1204207.394433953	1204207.394433953	1204207.394433953	1204207.394433953	1204207.394433953	1204207.394433953	1204207.394433953	1204207.394433953	1204207.394433953	1204207.394433953	1204207.394433953	1204207.394433953	1204207.394433953	1204207.394433953	1204207.394433953	1204207.394433953	1204207.394433953	1204207.394433953	1204207.394433953	1204207.394433953	1204207.394433953	1204207.394433953	1204207.394433953	1204207.394433953	1204207.394433953	1204207.394433953	1204207.394433953
1204207.394433953	1204207.394433953	1204207.394433953	1204207.394433953	1204207.394433953	1204207.394433953	1204207.394433953	1204207.394433953	1204207.394433953	1204207.394433953	1204207.394433953	1204207.394433953	1204207.394433953	1204207.394433953	1204207.394433953	1204207.394433953	1204207.394433953	1204207.394433953	1204207.394433953	1204207.394433953	1204207.394433953	1204207.394433953	1204207.394433953	1204207.394433953	1204207.394433953	1204207.394433953	1204207.394433953	1204207.394433953	1204207.394433953	1204207.394433953
1166017.9305183594	1166017.9305183594	1166017.9305183594	1166017.9305183594	1166017.9305183594	1166017.9305183594	1166017.9305183594	1166017.9305183594	1166017.9305183594	1166017.9305183594	1166017.9305183594	1166017.9305183594	1166017.9305183594	1166017.9305183594	1166017.9305183594	1166017.9305183594	1166017.9305183594	1166017.9305183594	1166017.9305183594	1166017.9305183594	1166017.9305183594	1166017.9305183594	1166017.9305183594	1166017.9305183594	1166017.9305183594	1166017.9305183594	1166017.9305183594	1166017.9305183594	1166017.9305183594	1166017.9305183594
1166017.9305183594	1166017.9305183594	1166017.9305183594	1166017.9305183594	1166017.9305183594	1166017.9305183594	1166017.9305183594	1166017.9305183594	1166017.9305183594	1166017.9305183594	1166017.9305183594	1166017.9305183594	1166017.9305183594	1166017.9305183594	1166017.9305183594	1166017.9305183594	1166017.9305183594	1166017.9305183594	1166017.9305183594	1166017.9305183594	1166017.9305183594	1166017.9305183594	1166017.9305183594	1166017.9305183594	1166017.9305183594	1166017.9305183594	1166017.9305183594	1166017.9305183594	1166017.9305183594	1166017.9305183594
1136091.6892726717	1136091.6892726717	1136091.6892726717	1136091.6892726717	1136091.6892726717	1136091.6892726717	1136091.6892726717	1136091.6892726717	1136091.6892726717	1136091.6892726717	1136091.6892726717	1136091.6892726717	1136091.6892726717	1136091.6892726717	1136091.6892726717	1136091.6892726717	1136091.6892726717	1136091.6892726717	1136091.6892726717	1136091.6892726717	1136091.6892726717	1136091.6892726717	1136091.6892726717	1136091.6892726717	1136091.6892726717	1136091.6892726717	1136091.6892726717	1136091.6892726717	1136091.6892726717	1136091.6892726717
1085628.6949502693	1085628.6949502693	1085628.6949502693	1085628.6949502693	1085628.6949502693	1085628.6949502693	1085628.6949502693	1085628.6949502693	1085628.6949502693	1085628.6949502693	1085628.6949502693	1085628.6949502693	1085628.6949502693	1085628.6949502693	1085628.6949502693	1085628.6949502693	1085628.6949502693	1085628.6949502693	1085628.6949502693	1085628.6949502693	1085628.6949502693	1085628.6949502693	1085628.6949502693	1085628.6949502693	1085628.6949502693	1085628.6949502693	1085628.6949502693	1085628.6949502693	1085628.6949502693	1085628.6949502693
1079347.3031902649	1079347.3031902649	1079347.3031902649	1079347.3031902649	1079347.3031902649	1079347.3031902649	1079347.3031902649	1079347.3031902649	1079347.3031902649	1079347.3031902649	1079347.3031902649	1079347.3031902649	1079347.3031902649	1079347.3031902649	1079347.3031902649	1079347.3031902649	1079347.3031902649	1079347.3031902649	1079347.3031902649	1079347.3031902649	1079347.3031902649	1079347.3031902649	1079347.3031902649	1079347.3031902649	1079347.3031902649	1079347.3031902649	1079347.3031902649	1079347.3031902649	1079347.3031902649	1079347.3031902649
1053202.3904132377	1053202.3904132377	1053202.3904132377	1053202.3904132377	1053202.3904132377	1053202.3904132377	1053202.3904132377	1053202.3904132377	1053202.3904132377	1053202.3904132377	1053202.3904132377	1053202.3904132377	1053202.3904132377	1053202.3904132377	1053202.3904132377	1053202.3904132377	1053202.3904132377	1053202.3904132377	1053202.3904132377	1053202.3904132377	1053202.3904132377	1053202.3904132377	1053202.3904132377	1053202.3904132377	1053202.3904132377	1053202.3904132377	1053202.3904132377	1053202.3904132377	1053202.3904132377	1053202.3904132377
1053202.3904132377	1053202.3904132377	1053202.3904132377	1053202.3904132377	1053202.3904132377	1053202.3904132377	1053202.3904132377	1053202.3904132377	1053202.3904132377	1053202.3904132377	1053202.3904132377	1053202.3904132377	1053202.3904132377	1053202.3904132377	1053202.3904132377	1053202.3904132377	1053202.3904132377	1053202.3904132377	1053202.3904132377	1053202.3904132377	1053202.3904132377	1053202.3904132377	1053202.3904132377	1053202.3904132377	1053202.3904132377	1053202.3904132377	1053202.3904132377	1053202.3904132377	1053202.3904132377	1053202.3904132377
1051909.3970801719	1051909.3970801719	1051909.3970801719	1051909.3970801719	1051909.3970801719	1051909.3970801719	1051909.3970801719	1051909.3970801719	1051909.3970801719	1051909.3970801719	1051909.3970801719	1051909.3970801719	1051909.3970801719	1051909.3970801719	1051909.3970801719	1051909.3970801719	1051909.3970801719	1051909.3970801719	1051909.3970801719	1051909.3970801719	1051909.3970801719	1051909.3970801719	1051909.3970801719	1051909.3970801719	1051909.3970801719	1051909.3970801719	1051909.3970801719	1051909.3970801719	1051909.3970801719	1051909.3970801719
1037769.4067057137	1037769.4067057137	1037769.4067057137	1037769.4067057137	1037769.4067057137	1037769.4067057137	1037769.4067057137	1037769.4067057137	1037769.4067057137	1037769.4067057137	1037769.4067057137	1037769.4067057137	1037769.4067057137	1037769.4067057137	1037769.4067057137	1037769.4067057137	1037769.4067057137	1037769.4067057137	1037769.4067057137	1037769.4067057137	1037769.4067057137	1037769.4067057137	1037769.4067057137	1037769.4067057137	1037769.4067057137	1037769.4067057137	1037769.4067057137	1037769.4067057137	1037769.4067057137	1037769.4067057137
1033804.3642181763	1033804.3642181763	1033804.3642181763	1033804.3642181763	1033804.3642181763	1033804.3642181763	1033804.3642181763	1033804.3642181763	1033804.3642181763	1033804.3642181763	1033804.3642181763	1033804.3642181763	1033804.3642181763	1033804.3642181763	1033804.3642181763	1033804.3642181763	1033804.3642181763	1033804.3642181763	1033804.3642181763	1033804.3642181763	1033804.3642181763	1033804.3642181763	1033804.3642181763	1033804.3642181763	1033804.3642181763	1033804.3642181763	1033804.3642181763	1033804.3642181763	1033804.3642181763	1033804.3642181763
1033804.3642181763	1033804.3642181763	1033804.3642181763	1033804.3642181763	1033804.3642181763	1033804.3642181763	1033804.3642181763	1033804.3642181763	1033804.3642181763	1033804.3642181763	1033804.3642181763	1033804.3642181763	1033804.3642181763	1033804.3642181763	1033804.3642181763	1033804.3642181763	1033804.3642181763	1033804.3642181763	1033804.3642181763	1033804.3642181763	1033804.3642181763	1033804.3642181763	1033804.3642181763	1033804.3642181763	1033804.3642181763	1033804.3642181763	1033804.3642181763	1033804.3642181763	1033804.3642181763	1033804.3642181763
1024245.0723654386	1024245.0723654386	1024245.0723654386	1024245.0723654386	1024245.0723654386	1024245.0723654386	1024245.0723654386	1024245.0723654386	1024245.0723654386	1024245.0723654386	1024245.0723654386	1024245.0723654386	1024245.0723654386	1024245.0723654386	1024245.0723654386	1024245.0723654386	1024245.0723654386	1024245.0723654386	1024245.0723654386	1024245.0723654386	1024245.0723654386	1024245.0723654386	1024245.0723654386	1024245.0723654386	1024245.0723654386	1024245.0723654386	1024245.0723654386	1024245.0723654386	1024245.0723654386	1024245.0723654386
1015087.5940409797	1015087.5940409797	1015087.5940409797	1015087.5940409797	1015087.5940409797	1015087.5940409797	1015087.5940409797	1015087.5940409797	1015087.5940409797	1015087.5940409797	1015087.5940409797	1015087.5940409797	1015087.5940409797	1015087.5940409797	1015087.5940409797	1015087.5940409797	1015087.5940409797	1015087.5940409797	1015087.5940409797	1015087.5940409797	1015087.5940409797	1015087.5940409797	1015087.5940409797	1015087.5940409797	1015087.5940409797	1015087.5940409797	1015087.5940409797	1015087.5940409797	1015087.5940409797	1015087.5940409797
1000097.655266565	1000097.655266565	1000097.655266565	1000097.655266565	1000097.655266565	1000097.655266565	1000097.655266565	1000097.655266565	1000097.655266565	1000097.655266565	1000097.655266565	1000097.655266565	1000097.655266565	1000097.655266565	1000097.655266565	1000097.655266565	1000097.655266565	1000097.655266565	1000097.655266565	1000097.655266565	1000097.655266565	1000097.655266565	1000097.655266565	1000097.655266565	1000097.655266565	1000097.655266565	1000097.655266565	1000097.655266565	1000097.655266565	1000097.655266565
978437.1939716154	978437.1939716154	978437.1939716154	978437.1939716154	978437.1939716154	978437.1939716154	978437.1939716154	978437.1939716154	978437.1939716154	978437.1939716154	978437.1939716154	978437.1939716154	978437.1939716154	978437.1939716154	978437.1939716154	978437.1939716154	978437.1939716154	978437.1939716154	978437.1939716154	978437.1939716154	978437.1939716154	978437.1939716154	978437.1939716154	978437.1939716154	978437.1939716154	978437.1939716154	978437.1939716154	978437.1939716154	978437.1939716154	978437.1939716154
978437.1939716154	978437.1939716154	978437.1939716154	978437.1939716154	978437.1939716154	978437.1939716154	978437.1939716154	978437.1939716154	978437.1939716154	978437.1939716154	978437.1939716154	978437.1939716154	978437.1939716154	978437.1939716154	978437.1939716154	978437.1939716154	978437.1939716154	978437.1939716154	978437.1939716154	978437.1939716154	978437.1939716154	978437.1939716154	978437.1939716154	978437.1939716154	978437.1939716154	978437.1939716154	978437.1939716154	978437.1939716154	978437.1939716154	978437.1939716154
915483.2488659895	915483.2488659895	915483.2488659895	915483.2488659895	915483.2488659895	915483.2488659895	915483.2488659895	915483.2488659895	915483.2488659895	915483.2488659895	915483.2488659895	915483.2488659895	915483.2488659895	915483.2488659895	915483.2488659895	915483.2488659895	915483.2488659895	915483.2488659895	915483.2488659895	915483.2488659895	915483.2488659895	915483.2488659895	915483.2488659895	915483.2488659895	915483.2488659895	915483.2488659895	915483.2488659895	915483.2488659895	915483.2488659895	915483.2488659895
915483.2488659895	915483.2488659895	915483.2488659895	915483.2488659895	915483.2488659895	915483.2488659895	915483.2488659895	915483.2488659895	915483.2488659895	915483.2488659895	915483.2488659895	915483.2488659895	915483.2488659895	915483.2488659895	915483.2488659895	915483.2488659895	915483.2488659895	915483.2488659895	915483.2488659895	915483.2488659895	915483.2488659895	915483.2488659895	915483.2488659895	915483.2488659895	915483.2488659895	915483.2488659895	915483.2488659895	915483.2488659895	915483.2488659895	915483.2488659895
915483.2488659895	915483.2488659895	915483.2488659895	915483.2488659895	915483.2488659895	915483.2488659895	915483.2488659895	915483.2488659895	915483.2488659895	915483.2488659895	915483.2488659895	915483.2488659895	915483.2488659895	915483.2488659895	915483.2488659895	915483.2488659895	915483.2488659895	915483.2488659895	915483.2488659895	915483.2488659895	915483.2488659895	915483.2488659895	915483.2488659895	915483.2488659895	915483.2488659895	915483.2488659895	915483.2488659895	915483.2488659895	915483.2488659895	915483.2488659895
876952.1857031599	876952.1857031599	876952.1857031599	876952.1857031599	876952.1857031599	876952.1857031599	876952.1857031599	876952.1857031599	876952.1857031599	876952.1857031599	876952.1857031599	876952.1857031599	876952.1857031599	876952.1857031599	876952.1857031599	876952.1857031599	876952.1857031599	876952.1857031599	876952.1857031599	876952.1857031599	876952.1857031599	876952.1857031599	876952.1857031599	876952.1857031599	876952.1857031599	876952.1857031599	876952.1857031599	876952.1857031599	876952.1857031599	876952.1857031599
876952.1857031599	876952.1857031599	876952.1857031599	876952.1857031599	876952.1857031599	876952.1857031599	876952.1857031599	876952.1857031599	876952.1857031599	876952.1857031599	876952.1857031599	876952.1857031599	876952.1857031599	876952.1857031599	876952.1857031599	876952.1857031599	876952.1857031599	876952.1857031599	876952.1857031599	876952.1857031599	876952.1857031599	876952.1857031599	876952.1857031599	876952.1857031599	876952.1857031599	876952.1857031599	876952.1857031599	876952.1857031599	876952.1857031599	876952.1857031599
876952.1857031599	876952.1857031599	876952.1857031599	876952.1857031599	876952.1857031599	876952.1857031599	876952.1857031599	876952.1857031599	876952.1857031599	876952.1857031599	876952.1857031599	876952.1857031599	876952.1857031599	876952.1857031599	876952.1857031599	876952.1857031599	876952.1857031599	876952.1857031599	876952.1857031599	876952.1857031599	876952.1857031599	876952.1857031599	876952.1857031599	876952.1857031599	876952.1857031599	876952.1857031599	876952.1857031599	876952.1857031599	876952.1857031599	876952.1857031599
876952.1857031599	876952.1857031599	876952.1857031599	876952.1857031599	876952.1857031599	876952.1857031599	876952.1857031599	876952.1857031599	876952.1857031599	876952.1857031599	876952.1857031599	876952.1857031599	876952.1857031599	876952.1857031599	876952.1857031599	876952.1857031599	876952.1857031599	876952.1857031599	876952.1857031599	876952.1857031599	876952.1857031599	876952.1857031599	876952.1857031599	876952.1857031599	876952.1857031599	876952.1857031599	876952.1857031599	876952.1857031599	876952.1857031599	876952.1857031599
876952.1857031599	876952.1857031599	876952.1857031599	876952.1857031599	876952.1857031599	876952.1857031599	876952.1857031599	876952.1857031599	876952.1857031599	876952.1857031599	876952.1857031599	876952.1857031599	876952.1857031599	876952.1857031599	876952.1857031599	876952.1857031599	876952.1857031599	876952.1857031599	876952.1857031599	876952.1857031599	876952.1857031599	876952.1857031599	876952.1857031599	876952.1857031599	876952.1857031599	876952.1857031599	876952.1857031599	876952.1857031599	876952.1857031599	876952.1857031599
876952.1857031599	876952.1857031599	876952.1857031599	876952.1857031599	876952.1857031599	876952.1857031599	876952.1857031599	876952.1857031599	876952.1857031599	876952.1857031599	876952.1857031599	876952.1857031599	876952.1857031599	876952.1857031599	876952.1857031599	876952.1857031599	876952.1857031599	876952.1857031599	876952.1857031599	876952.1857031599	876952.1857031599	876952.1857031599	876952.1857031599	876952.1857031599	876952.1857031599	876952.1857031599	876952.1857031599	876952.1857031599	876952.1857031599	876952.1857031599
876952.1857031599	876952.1857031599	876952.1857031599	876952.1857031599	876952.1857031599	876952.1857031599	876952.1857031599	876952.1857031599	876952.1857031599	876952.1857031599	876952.1857031599	876952.1857031599	876952.1857031599	876952.1857031599	876952.1857031599	876952.1857031599	876952.1857031599	876952.1857031599	876952.1857031599	876952.1857031599	876952.1857031599	876952.1857031599	876952.1857031599	876952.1857031599	876952.1857031599	876952.1857031599	876952.1857031599	876952.1857031599	876952.1857031599	876952.1857031599
870288.3810561725	870288.3810561725	870288.3810561725	870288.3810561725	870288.3810561725	870288.3810561725	870288.3810561725	870288.3810561725	870288.3810561725	870288.3810561725	870288.3810561725	870288.3810561725	870288.3810561725	870288.3810561725	870288.3810561725	870288.3810561725	870288.3810561725	870288.3810561725	870288.3810561725	870288.3810561725	870288.3810561725	870288.3810561725	870288.3810561725	870288.3810561725	870288.3810561725	870288.3810561725	870288.3810561725	870288.3810561725	870288.3810561725	870288.3810561725
870288.3810561725	870288.3810561725	870288.3810561725	870288.3810561725	870288.3810561725	870288.3810561725	870288.3810561725	870288.3810561725	870288.3810561725	870288.3810561725	870288.3810561725	870288.3810561725	870288.3810561725	870288.3810561725	870288.3810561725	870288.3810561725	870288.3810561725	870288.3810561725	870288.3810561725	870288.3810561725	870288.3810561725	870288.3810561725	870288.3810561725	870288.3810561725	870288.3810561725	870288.3810561725	870288.3810561725	870288.3810561725	870288.3810561725	870288.3810561725
870288.3810561725	870288.3810561725	870288.3810561725	870288.3810561725	870288.3810561725	870288.3810561725	870288.3810561725	870288.3810561725	870288.3810561725	870288.3810561725	870288.3810561725	870288.3810561725	870288.3810561725	870288.3810561725	870288.3810561725	870288.3810561725	870288.3810561725	870288.3810561725	870288.3810561725	870288.3810561725	870288.3810561725	870288.3810561725	870288.3810561725	870288.3810561725	870288.3810561725	870288.3810561725	870288.3810561725	870288.3810561725	870288.3810561725	870288.3810561725
870288.3810561725	870288.3810561725	870288.3810561725	870288.3810561725	870288.3810561725	870288.3810561725	870288.3810561725	870288.3810561725	870288.3810561725	870288.3810561725	870288.3810561725	870288.3810561725	870288.3810561725	870288.3810561725	870288.3810561725	870288.3810561725	870288.3810561725	870288.3810561725	870288.3810561725	870288.3810561725	870288.3810561725	870288.3810561725	870288.3810561725	870288.3810561725	870288.3810561725	870288.3810561725	870288.3810561725	870288.3810561725	870288.3810561725	870288.3810561725
870288.3810561725	870288.3810561725	870288.3810561725	870288.3810561725	870288.3810561725	870288.3810561725	870288.3810561725	870288.3810561725	870288.3810561725	870288.3810561725	870288.3810561725	870288.3810561725	870288.3810561725	870288.3810561725	870288.3810561725	870288.3810561725	870288.3810561725	870288.3810561725	870288.3810561725	870288.3810561725	870288.3810561725	870288.3810561725	870288.3810561725	870288.3810561725	870288.3810561725	870288.3810561725	870288.3810561725	870288.3810561725	870288.3810561725	870288.3810561725
870288.3810561725	870288.3810561725	870288.3810561725	870288.3810561725	870288.3810561725	870288.3810561725	870288.3810561725	870288.3810561725	870288.3810561725	870288.3810561725	870288.3810561725	870288.3810561725	870288.3810561725	870288.3810561725	870288.3810561725	870288.3810561725	870288.3810561725	870288.3810561725	870288.3810561725	870288.3810561725	870288.3810561725	870288.3810561725	870288.3810561725	870288.3810561725	870288.3810561725	870288.3810561725	870288.3810561725	870288.3810561725	870288.3810561725	870288.3810561725
870288.3810561725	870288.3810561725	870288.3810561725	870288.3810561725	870288.3810561725	870288.3810561725	870288.3810561725	870288.3810561725	870288.3810561725	870288.3810561725	870288.3810561725	870288.3810561725	870288.3810561725	870288.3810561725	870288.3810561725	870288.3810561725	870288.3810561725	870288.3810561725	870288.3810561725	870288.3810561725	870288.3810561725	870288.3810561725	870288.3810561725	870288.3810561725	870288.3810561725	870288.3810561725	870288.3810561725	870288.3810561725	870288.3810561725	870288.3810561725
855968.4961051464	855968.4961051464	855968.4961051464	855968.4961051464	855968.4961051464	855968.4961051464	855968.4961051464	855968.4961051464	855968.4961051464	855968.4961051464	855968.4961051464	855968.4961051464	855968.4961051464	855968.4961051464	855968.4961051464	855968.4961051464	855968.4961051464	855968.4961051464	855968.4961051464	855968.4961051464	855968.4961051464	855968.4961051464	855968.4961051464	855968.4961051464	855968.4961051464	855968.4961051464	855968.4961051464	855968.4961051464	855968.4961051464	855968.4961051464
855968.4961051464	855968.4961051464	855968.4961051464	855968.4961051464	855968.4961051464	855968.4961051464	855968.4961051464	855968.4961051464	855968.4961051464	855968.4961051464	855968.4961051464	855968.4961051464	855968.4961051464	855968.4961051464	855968.4961051464	855968.4961051464	855968.4961051464	855968.4961051464	855968.4961051464	855968.4961051464	855968.4961051464	855968.4961051464	855968.4961051464	855968.4961051464	855968.4961051464	855968.4961051464	855968.4961051464	855968.4961051464	855968.4961051464	855968.4961051464
847474.5130727456	847474.5130727456	847474.5130727456	847474.5130727456	847474.5130727456	847474.5130727456	847474.5130727456	847474.5130727456	847474.5130727456	847474.5130727456	847474.5130727456	847474.5130727456	847474.5130727456	847474.5130727456	847474.5130727456	847474.5130727456	847474.5130727456	847474.5130727456	847474.5130727456	847474.5130727456	847474.5130727456	847474.5130727456	847474.5130727456	847474.5130727456	847474.5130727456	847474.5130727456	847474.5130727456	847474.5130727456	847474.5130727456	847474.5130727456
845188.6144393118	845188.6144393118	845188.6144393118	845188.6144393118	845188.6144393118	845188.6144393118	845188.6144393118	845188.6144393118	845188.6144393118	845188.6144393118	845188.6144393118	845188.6144393118	845188.6144393118	845188.6144393118	845188.6144393118	845188.6144393118	845188.6144393118	845188.6144393118	845188.6144393118	845188.6144393118	845188.6144393118	845188.6144393118	845188.6144393118	845188.6144393118	845188.6144393118	845188.6144393118	845188.6144393118	845188.6144393118	845188.6144393118	845188.6144393118
845188.6144393118	845188.6144393118	845188.6144393118	845188.6144393118	845188.6144393118	845188.6144393118	845188.6144393118	845188.6144393118	845188.6144393118	845188.6144393118	845188.6144393118	845188.6144393118	845188.6144393118	845188.6144393118	845188.6144393118	845188.6144393118	845188.6144393118	845188.6144393118	845188.6144393118	845188.6144393118	845188.6144393118	845188.6144393118	845188.6144393118	845188.6144393118	845188.6144393118	845188.6144393118	845188.6144393118	845188.6144393118	845188.6144393118	845188.6144393118
845188.6144393118	845188.6144393118	845188.6144393118	845188.6144393118	845188.6144393118	845188.6144393118	845188.6144393118	845188.6144393118	845188.6144393118	845188.6144393118	845188.6144393118	845188.6144393118	845188.6144393118	845188.6144393118	845188.6144393118	845188.6144393118	845188.6144393118	845188.6144393118	845188.6144393118	845188.6144393118	845188.6144393118	845188.6144393118	845188.6144393118	845188.6144393118	845188.6144393118	845188.6144393118	845188.6144393118	845188.6144393118	845188.6144393118	845188.6144393118
845188.6144393118	845188.6144393118	845188.6144393118	845188.6144393118	845188.6144393118	845188.6144393118	845188.6144393118	845188.6144393118	845188.6144393118	845188.6144393118	845188.6144393118	845188.6144393118	845188.6144393118	845188.6144393118	845188.6144393118	845188.6144393118	845188.6144393118	845188.6144393118	845188.6144393118	845188.6144393118	845188.6144393118	845188.6144393118	845188.6144393118	845188.6144393118	845188.6144393118	845188.6144393118	845188.6144393118	845188.6144393118	845188.6144393118	845188.6144393118
834790.005101994	834790.005101994	834790.005101994	834790.005101994	834790.005101994	834790.005101994	834790.005101994	834790.005101994	834790.005101994	834790.005101994	834790.005101994	834790.005101994	834790.005101994	834790.005101994	834790.005101994	834790.005101994	834790.005101994	834790.005101994	834790.005101994	834790.005101994	834790.005101994	834790.005101994	834790.005101994	834790.005101994	834790.005101994	834790.005101994	834790.005101994	834790.005101994	834790.005101994	834790.005101994
834790.005101994	834790.005101994	834790.005101994	834790.005101994	834790.005101994	834790.005101994	834790.005101994	834790.005101994	834790.005101994	834790.005101994	834790.005101994	834790.005101994	834790.005101994	834790.005101994	834790.005101994	834790.005101994	834790.005101994	834790.005101994	834790.005101994	834790.005101994	834790.005101994	834790.005101994	834790.005101994	834790.005101994	834790.005101994	834790.005101994	834790.005101994	834790.005101994	834790.005101994	834790.005101994
834790.005101994	834790.005101994	834790.005101994	834790.005101994	834790.005101994	834790.005101994	834790.005101994	834790.005101994	834790.005101994	834790.005101994	834790.005101994	834790.005101994	834790.005101994	834790.005101994	834790.005101994	834790.005101994	834790.005101994	834790.005101994	834790.005101994	834790.005101994	834790.005101994	834790.005101994	834790.005101994	834790.005101994	834790.005101994	834790.005101994	834790.005101994	834790.005101994	834790.005101994	834790.005101994
834535.0429133262	834535.0429133262	834535.0429133262	834535.0429133262	834535.0429133262	834535.0429133262	834535.0429133262	834535.0429133262	834535.0429133262	834535.0429133262	834535.0429133262	834535.0429133262	834535.0429133262	834535.0429133262	834535.0429133262	834535.0429133262	834535.0429133262	834535.0429133262	834535.0429133262	834535.0429133262	834535.0429133262	834535.0429133262	834535.0429133262	834535.0429133262	834535.0429133262	834535.0429133262	834535.0429133262	834535.0429133262	834535.0429133262	834535.0429133262
828046.8244078268	828046.8244078268	828046.8244078268	828046.8244078268	828046.8244078268	828046.8244078268	828046.8244078268	828046.8244078268	828046.8244078268	828046.8244078268	828046.8244078268	828046.8244078268	828046.8244078268	828046.8244078268	828046.8244078268	828046.8244078268	828046.8244078268	828046.8244078268	828046.8244078268	828046.8244078268	828046.8244078268	828046.8244078268	828046.8244078268	828046.8244078268	828046.8244078268	828046.8244078268	828046.8244078268	828046.8244078268	828046.8244078268	828046.8244078268
828046.8244078268	828046.8244078268	828046.8244078268	828046.8244078268	828046.8244078268	828046.8244078268	828046.8244078268	828046.8244078268	828046.8244078268	828046.8244078268	828046.8244078268	828046.8244078268	828046.8244078268	828046.8244078268	828046.8244078268	828046.8244078268	828046.8244078268	828046.8244078268	828046.8244078268	828046.8244078268	828046.8244078268	828046.8244078268	828046.8244078268	828046.8244078268	828046.8244078268	828046.8244078268	828046.8244078268	828046.8244078268	828046.8244078268	828046.8244078268
828046.8244078268	828046.8244078268	828046.8244078268	828046.8244078268	828046.8244078268	828046.8244078268	828046.8244078268	828046.8244078268	828046.8244078268	828046.8244078268	828046.8244078268	828046.8244078268	828046.8244078268	828046.8244078268	828046.8244078268	828046.8244078268	828046.8244078268	828046.8244078268	828046.8244078268	828046.8244078268	828046.8244078268	828046.8244078268	828046.8244078268	828046.8244078268	828046.8244078268	828046.8244078268	828046.8244078268	828046.8244078268	828046.8244078268	828046.8244078268
828046.8244078268	828046.8244078268	828046.8244078268	828046.8244078268	828046.8244078268	828046.8244078268	828046.8244078268	828046.8244078268	828046.8244078268	828046.8244078268	828046.8244078268	828046.8244078268	828046.8244078268	828046.8244078268	828046.8244078268	828046.8244078268	828046.8244078268	828046.8244078268	828046.8244078268	828046.8244078268	828046.8244078268	828046.8244078268	828046.8244078268	828046.8244078268	828046.8244078268	828046.8244078268	828046.8244078268	828046.8244078268	828046.8244078268	828046.8244078268
828046.8244078268	828046.8244078268	828046.8244078268	828046.8244078268	828046.8244078268	828046.8244078268	828046.8244078268	828046.8244078268	828046.8244078268	828046.8244078268	828046.8244078268	828046.8244078268	828046.8244078268	828046.8244078268	828046.8244078268	828046.8244078268	828046.8244078268	828046.8244078268	828046.8244078268	828046.8244078268	828046.8244078268	828046.8244078268	828046.8244078268	828046.8244078268	828046.8244078268	828046.8244078268	828046.8244078268	828046.8244078268	828046.8244078268	828046.8244078268
821434.6311741602	821434.6311741602	821434.6311741602	821434.6311741602	821434.6311741602	821434.6311741602	821434.6311741602	821434.6311741602	821434.6311741602	821434.6311741602	821434.6311741602	821434.6311741602	821434.6311741602	821434.6311741602	821434.6311741602	821434.6311741602	821434.6311741602	821434.6311741602	821434.6311741602	821434.6311741602	821434.6311741602	821434.6311741602	821434.6311741602	821434.6311741602	821434.6311741602	821434.6311741602	821434.6311741602	821434.6311741602	821434.6311741602	821434.6311741602
821434.6311741602	821434.6311741602	821434.6311741602	821434.6311741602	821434.6311741602	821434.6311741602	821434.6311741602	821434.6311741602	821434.6311741602	821434.6311741602	821434.6311741602	821434.6311741602	821434.6311741602	821434.6311741602	821434.6311741602	821434.6311741602	821434.6311741602	821434.6311741602	821434.6311741602	821434.6311741602	821434.6311741602	821434.6311741602	821434.6311741602	821434.6311741602	821434.6311741602	821434.6311741602	821434.6311741602	821434.6311741602	821434.6311741602	821434.6311741602
821434.6311741602	821434.6311741602	821434.6311741602	821434.6311741602	821434.6311741602	821434.6311741602	821434.6311741602	821434.6311741602	821434.6311741602	821434.6311741602	821434.6311741602	821434.6311741602	821434.6311741602	821434.6311741602	821434.6311741602	821434.6311741602	821434.6311741602	821434.6311741602	821434.6311741602	821434.6311741602	821434.6311741602	821434.6311741602	821434.6311741602	821434.6311741602	821434.6311741602	821434.6311741602	821434.6311741602	821434.6311741602	821434.6311741602	821434.6311741602
818070.4760940034	818070.4760940034	818070.4760940034	818070.4760940034	818070.4760940034	818070.4760940034	818070.4760940034	818070.4760940034	818070.4760940034	818070.4760940034	818070.4760940034	818070.4760940034	818070.4760940034	818070.4760940034	818070.4760940034	818070.4760940034	818070.4760940034	818070.4760940034	818070.4760940034	818070.4760940034	818070.4760940034	818070.4760940034	818070.4760940034	818070.4760940034	818070.4760940034	818070.4760940034	818070.4760940034	818070.4760940034	818070.4760940034	818070.4760940034
818070.4760940034	818070.4760940034	818070.4760940034	818070.4760940034	818070.4760940034	818070.4760940034	818070.4760940034	818070.4760940034	818070.4760940034	818070.4760940034	818070.4760940034	818070.4760940034	818070.4760940034	818070.4760940034	818070.4760940034	818070.4760940034	818070.4760940034	818070.4760940034	818070.4760940034	818070.4760940034	818070.4760940034	818070.4760940034	818070.4760940034	818070.4760940034	818070.4760940034	818070.4760940034	818070.4760940034	818070.4760940034	818070.4760940034	818070.4760940034
815572.4133335548	815572.4133335548	815572.4133335548	815572.4133335548	815572.4133335548	815572.4133335548	815572.4133335548	815572.4133335548	815572.4133335548	815572.4133335548	815572.4133335548	815572.4133335548	815572.4133335548	815572.4133335548	815572.4133335548	815572.4133335548	815572.4133335548	815572.4133335548	815572.4133335548	815572.4133335548	815572.4133335548	815572.4133335548	815572.4133335548	815572.4133335548	815572.4133335548	815572.4133335548	815572.4133335548	815572.4133335548	815572.4133335548	815572.4133335548
815572.4133335548	815572.4133335548	815572.4133335548	815572.4133335548	815572.4133335548	815572.4133335548	815572.4133335548	815572.4133335548	815572.4133335548	815572.4133335548	815572.4133335548	815572.4133335548	815572.4133335548	815572.4133335548	815572.4133335548	815572.4133335548	815572.4133335548	815572.4133335548	815572.4133335548	815572.4133335548	815572.4133335548	815572.4133335548	815572.4133335548	815572.4133335548	815572.4133335548	815572.4133335548	815572.4133335548	815572.4133335548	815572.4133335548	815572.4133335548
815572.4133335548	815572.4133335548	815572.4133335548	815572.4133335548	815572.4133335548	815572.4133335548	815572.4133335548	815572.4133335548	815572.4133335548	815572.4133335548	815572.4133335548	815572.4133335548	815572.4133335548	815572.4133335548	815572.4133335548	815572.4133335548	815572.4133335548	815572.4133335548	815572.4133335548	815572.4133335548	815572.4133335548	815572.4133335548	815572.4133335548	815572.4133335548	815572.4133335548	815572.4133335548	815572.4133335548	815572.4133335548	815572.4133335548	815572.4133335548
814740.1574451587	814740.1574451587	814740.1574451587	814740.1574451587	814740.1574451587	814740.1574451587	814740.1574451587	814740.1574451587	814740.1574451587	814740.1574451587	814740.1574451587	814740.1574451587	814740.1574451587	814740.1574451587	814740.1574451587	814740.1574451587	814740.1574451587	814740.1574451587	814740.1574451587	814740.1574451587	814740.1574451587	814740.1574451587	814740.1574451587	814740.1574451587	814740.1574451587	814740.1574451587	814740.1574451587	814740.1574451587	814740.1574451587	814740.1574451587
814477.7222764451	814477.7222764451	814477.7222764451	814477.7222764451	814477.7222764451	814477.7222764451	814477.7222764451	814477.7222764451	814477.7222764451	814477.7222764451	814477.7222764451	814477.7222764451	814477.7222764451	814477.7222764451	814477.7222764451	814477.7222764451	814477.7222764451	814477.7222764451	814477.7222764451	814477.7222764451	814477.7222764451	814477.7222764451	814477.7222764451	814477.7222764451	814477.7222764451	814477.7222764451	814477.7222764451	814477.7222764451	814477.7222764451	814477.7222764451
814477.7222764451	814477.7222764451	814477.7222764451	814477.7222764451	814477.7222764451	814477.7222764451	814477.7222764451	814477.7222764451	814477.7222764451	814477.7222764451	814477.7222764451	814477.7222764451	814477.7222764451	814477.7222764451	814477.7222764451	814477.7222764451	814477.7222764451	814477.7222764451	814477.7222764451	814477.7222764451	814477.7222764451	814477.7222764451	814477.7222764451	814477.7222764451	814477.7222764451	814477.7222764451	814477.7222764451	814477.7222764451	814477.7222764451	814477.7222764451
808802.2909195486	808802.2909195486	808802.2909195486	808802.2909195486	808802.2909195486	808802.2909195486	808802.2909195486	808802.2909195486	808802.2909195486	808802.2909195486	808802.2909195486	808802.2909195486	808802.2909195486	808802.2909195486	808802.2909195486	808802.2909195486	808802.2909195486	808802.2909195486	808802.2909195486	808802.2909195486	808802.2909195486	808802.2909195486	808802.2909195486	808802.2909195486	808802.2909195486	808802.2909195486	808802.2909195486	808802.2909195486	808802.2909195486	808802.2909195486
808802.2909195486	808802.2909195486	808802.2909195486	808802.2909195486	808802.2909195486	808802.2909195486	808802.2909195486	808802.2909195486	808802.2909195486	808802.2909195486	808802.2909195486	808802.2909195486	808802.2909195486	808802.2909195486	808802.2909195486	808802.2909195486	808802.2909195486	808802.2909195486	808802.2909195486	808802.2909195486	808802.2909195486	808802.2909195486	808802.2909195486	808802.2909195486	808802.2909195486	808802.2909195486	808802.2909195486	808802.2909195486	808802.2909195486	808802.2909195486
808802.2909195486	808802.2909195486	808802.2909195486	808802.2909195486	808802.2909195486	808802.2909195486	808802.2909195486	808802.2909195486	808802.2909195486	808802.2909195486	808802.2909195486	808802.2909195486	808802.2909195486	808802.2909195486	808802.2909195486	808802.2909195486	808802.2909195486	808802.2909195486	808802.2909195486	808802.2909195486	808802.2909195486	808802.2909195486	808802.2909195486	808802.2909195486	808802.2909195486	808802.2909195486	808802.2909195486	808802.2909195486	808802.2909195486	808802.2909195486
808802.2909195486	808802.2909195486	808802.2909195486	808802.2909195486	808802.2909195486	808802.2909195486	808802.2909195486	808802.2909195486	808802.2909195486	808802.2909195486	808802.2909195486	808802.2909195486	808802.2909195486	808802.2909195486	808802.2909195486	808802.2909195486	808802.2909195486	808802.2909195486	808802.2909195486	808802.2909195486	808802.2909195486	808802.2909195486	808802.2909195486	808802.2909195486	808802.2909195486	808802.2909195486	808802.2909195486	808802.2909195486	808802.2909195486	808802.2909195486
808802.2909195486	808802.2909195486	808802.2909195486	808802.2909195486	808802.2909195486	808802.2909195486	808802.2909195486	808802.2909195486	808802.2909195486	808802.2909195486	808802.2909195486	808802.2909195486	808802.2909195486	808802.2909195486	808802.2909195486	808802.2909195486	808802.2909195486	808802.2909195486	808802.2909195486	808802.2909195486	808802.2909195486	808802.2909195486	808802.2909195486	808802.2909195486	808802.2909195486	808802.2909195486	808802.2909195486	808802.2909195486	808802.2909195486	808802.2909195486
808802.2909195486	808802.2909195486	808802.2909195486	808802.2909195486	808802.2909195486	808802.2909195486	808802.2909195486	808802.2909195486	808802.2909195486	808802.2909195486	808802.2909195486	808802.2909195486	808802.2909195486	808802.2909195486	808802.2909195486	808802.2909195486	808802.2909195486	808802.2909195486	808802.2909195486	808802.2909195486	808802.2909195486	808802.2909195486	808802.2909195486	808802.2909195486	808802.2909195486	808802.2909195486	808802.2909195486	808802.2909195486	808802.2909195486	808802.2909195486
807184.6241728876	807184.6241728876	807184.6241728876	807184.6241728876	807184.6241728876	807184.6241728876	807184.6241728876	807184.6241728876	807184.6241728876	807184.6241728876	807184.6241728876	807184.6241728876	807184.6241728876	807184.6241728876	807184.6241728876	807184.6241728876	807184.6241728876	807184.6241728876	807184.6241728876	807184.6241728876	807184.6241728876	807184.6241728876	807184.6241728876	807184.6241728876	807184.6241728876	807184.6241728876	807184.6241728876	807184.6241728876	807184.6241728876	807184.6241728876
806347.2970795176	806347.2970795176	806347.2970795176	806347.2970795176	806347.2970795176	806347.2970795176	806347.2970795176	806347.2970795176	806347.2970795176	806347.2970795176	806347.2970795176	806347.2970795176	806347.2970795176	806347.2970795176	806347.2970795176	806347.2970795176	806347.2970795176	806347.2970795176	806347.2970795176	806347.2970795176	806347.2970795176	806347.2970795176	806347.2970795176	806347.2970795176	806347.2970795176	806347.2970795176	806347.2970795176	806347.2970795176	806347.2970795176	806347.2970795176
803029.3217978727	803029.3217978727	803029.3217978727	803029.3217978727	803029.3217978727	803029.3217978727	803029.3217978727	803029.3217978727	803029.3217978727	803029.3217978727	803029.3217978727	803029.3217978727	803029.3217978727	803029.3217978727	803029.3217978727	803029.3217978727	803029.3217978727	803029.3217978727	803029.3217978727	803029.3217978727	803029.3217978727	803029.3217978727	803029.3217978727	803029.3217978727	803029.3217978727	803029.3217978727	803029.3217978727	803029.3217978727	803029.3217978727	803029.3217978727
803029.3217978727	803029.3217978727	803029.3217978727	803029.3217978727	803029.3217978727	803029.3217978727	803029.3217978727	803029.3217978727	803029.3217978727	803029.3217978727	803029.3217978727	803029.3217978727	803029.3217978727	803029.3217978727	803029.3217978727	803029.3217978727	803029.3217978727	803029.3217978727	803029.3217978727	803029.3217978727	803029.3217978727	803029.3217978727	803029.3217978727	803029.3217978727	803029.3217978727	803029.3217978727	803029.3217978727	803029.3217978727	803029.3217978727	803029.3217978727
803029.3217978727	803029.3217978727	803029.3217978727	803029.3217978727	803029.3217978727	803029.3217978727	803029.3217978727	803029.3217978727	803029.3217978727	803029.3217978727	803029.3217978727	803029.3217978727	803029.3217978727	803029.3217978727	803029.3217978727	803029.3217978727	803029.3217978727	803029.3217978727	803029.3217978727	803029.3217978727	803029.3217978727	803029.3217978727	803029.3217978727	803029.3217978727	803029.3217978727	803029.3217978727	803029.3217978727	803029.3217978727	803029.3217978727	803029.3217978727
802876.1532836001	802876.1532836001	802876.1532836001	802876.1532836001	802876.1532836001	802876.1532836001	802876.1532836001	802876.1532836001	802876.1532836001	802876.1532836001	802876.1532836001	802876.1532836001	802876.1532836001	802876.1532836001	802876.1532836001	802876.1532836001	802876.1532836001	802876.1532836001	802876.1532836001	802876.1532836001	802876.1532836001	802876.1532836001	802876.1532836001	802876.1532836001	802876.1532836001	802876.1532836001	802876.1532836001	802876.1532836001	802876.1532836001	802876.1532836001
802876.1532836001	802876.1532836001	802876.1532836001	802876.1532836001	802876.1532836001	802876.1532836001	802876.1532836001	802876.1532836001	802876.1532836001	802876.1532836001	802876.1532836001	802876.1532836001	802876.1532836001	802876.1532836001	802876.1532836001	802876.1532836001	802876.1532836001	802876.1532836001	802876.1532836001	802876.1532836001	802876.1532836001	802876.1532836001	802876.1532836001	802876.1532836001	802876.1532836001	802876.1532836001	802876.1532836001	802876.1532836001	802876.1532836001	802876.1532836001
799377.5762416731	799377.5762416731	799377.5762416731	799377.5762416731	799377.5762416731	799377.5762416731	799377.5762416731	799377.5762416731	799377.5762416731	799377.5762416731	799377.5762416731	799377.5762416731	799377.5762416731	799377.5762416731	799377.5762416731	799377.5762416731	799377.5762416731	799377.5762416731	799377.5762416731	799377.5762416731	799377.5762416731	799377.5762416731	799377.5762416731	799377.5762416731	799377.5762416731	799377.5762416731	799377.5762416731	799377.5762416731	799377.5762416731	799377.5762416731
799377.5762416731	799377.5762416731	799377.5762416731	799377.5762416731	799377.5762416731	799377.5762416731	799377.5762416731	799377.5762416731	799377.5762416731	799377.5762416731	799377.5762416731	799377.5762416731	799377.5762416731	799377.5762416731	799377.5762416731	799377.5762416731	799377.5762416731	799377.5762416731	799377.5762416731	799377.5762416731	799377.5762416731	799377.5762416731	799377.5762416731	799377.5762416731	799377.5762416731	799377.5762416731	799377.5762416731	799377.5762416731	799377.5762416731	799377.5762416731
799311.1181707791	799311.1181707791	799311.1181707791	799311.1181707791	799311.1181707791	799311.1181707791	799311.1181707791	799311.1181707791	799311.1181707791	799311.1181707791	799311.1181707791	799311.1181707791	799311.1181707791	799311.1181707791	799311.1181707791	799311.1181707791	799311.1181707791	799311.1181707791	799311.1181707791	799311.1181707791	799311.1181707791	799311.1181707791	799311.1181707791	799311.1181707791	799311.1181707791	799311.1181707791	799311.1181707791	799311.1181707791	799311.1181707791	799311.1181707791
796277.006846742	796277.006846742	796277.006846742	796277.006846742	796277.006846742	796277.006846742	796277.006846742	796277.006846742	796277.006846742	796277.006846742	796277.006846742	796277.006846742	796277.006846742	796277.006846742	796277.006846742	796277.006846742	796277.006846742	796277.006846742	796277.006846742	796277.006846742	796277.006846742	796277.006846742	796277.006846742	796277.006846742	796277.006846742	796277.006846742	796277.006846742	796277.006846742	796277.006846742	796277.006846742
796277.006846742	796277.006846742	796277.006846742	796277.006846742	796277.006846742	796277.006846742	796277.006846742	796277.006846742	796277.006846742	796277.006846742	796277.006846742	796277.006846742	796277.006846742	796277.006846742	796277.006846742	796277.006846742	796277.006846742	796277.006846742	796277.006846742	796277.006846742	796277.006846742	796277.006846742	796277.006846742	796277.006846742	796277.006846742	796277.006846742	796277.006846742	796277.006846742	796277.006846742	796277.006846742
796220.9205156661	796220.9205156661	796220.9205156661	796220.9205156661	796220.9205156661	796220.9205156661	796220.9205156661	796220.9205156661	796220.9205156661	796220.9205156661	796220.9205156661	796220.9205156661	796220.9205156661	796220.9205156661	796220.9205156661	796220.9205156661	796220.9205156661	796220.9205156661	796220.9205156661	796220.9205156661	796220.9205156661	796220.9205156661	796220.9205156661	796220.9205156661	796220.9205156661	796220.9205156661	796220.9205156661	796220.9205156661	796220.9205156661	796220.9205156661
794195.8389154184	794195.8389154184	794195.8389154184	794195.8389154184	794195.8389154184	794195.8389154184	794195.8389154184	794195.8389154184	794195.8389154184	794195.8389154184	794195.8389154184	794195.8389154184	794195.8389154184	794195.8389154184	794195.8389154184	794195.8389154184	794195.8389154184	794195.8389154184	794195.8389154184	794195.8389154184	794195.8389154184	794195.8389154184	794195.8389154184	794195.8389154184	794195.8389154184	794195.8389154184	794195.8389154184	794195.8389154184	794195.8389154184	794195.8389154184
794101.7816462488	794101.7816462488	794101.7816462488	794101.7816462488	794101.7816462488	794101.7816462488	794101.7816462488	794101.7816462488	794101.7816462488	794101.7816462488	794101.7816462488	794101.7816462488	794101.7816462488	794101.7816462488	794101.7816462488	794101.7816462488	794101.7816462488	794101.7816462488	794101.7816462488	794101.7816462488	794101.7816462488	794101.7816462488	794101.7816462488	794101.7816462488	794101.7816462488	794101.7816462488	794101.7816462488	794101.7816462488	794101.7816462488	794101.7816462488
792157.597367087	792157.597367087	792157.597367087	792157.597367087	792157.597367087	792157.597367087	792157.597367087	792157.597367087	792157.597367087	792157.597367087	792157.597367087	792157.597367087	792157.597367087	792157.597367087	792157.597367087	792157.597367087	792157.597367087	792157.597367087	792157.597367087	792157.597367087	792157.597367087	792157.597367087	792157.597367087	792157.597367087	792157.597367087	792157.597367087	792157.597367087	792157.597367087	792157.597367087	792157.597367087
792157.597367087	792157.597367087	792157.597367087	792157.597367087	792157.597367087	792157.597367087	792157.597367087	792157.597367087	792157.597367087	792157.597367087	792157.597367087	792157.597367087	792157.597367087	792157.597367087	792157.597367087	792157.597367087	792157.597367087	792157.597367087	792157.597367087	792157.597367087	792157.597367087	792157.597367087	792157.597367087	792157.597367087	792157.597367087	792157.597367087	792157.597367087	792157.597367087	792157.597367087	792157.597367087
792070.1927037056	792070.1927037056	792070.1927037056	792070.1927037056	792070.1927037056	792070.1927037056	792070.1927037056	792070.1927037056	792070.1927037056	792070.1927037056	792070.1927037056	792070.1927037056	792070.1927037056	792070.1927037056	792070.1927037056	792070.1927037056	792070.1927037056	792070.1927037056	792070.1927037056	792070.1927037056	792070.1927037056	792070.1927037056	792070.1927037056	792070.1927037056	792070.1927037056	792070.1927037056	792070.1927037056	792070.1927037056	792070.1927037056	792070.1927037056
790937.7397505627	790937.7397505627	790937.7397505627	790937.7397505627	790937.7397505627	790937.7397505627	790937.7397505627	790937.7397505627	790937.7397505627	790937.7397505627	790937.7397505627	790937.7397505627	790937.7397505627	790937.7397505627	790937.7397505627	790937.7397505627	790937.7397505627	790937.7397505627	790937.7397505627	790937.7397505627	790937.7397505627	790937.7397505627	790937.7397505627	790937.7397505627	790937.7397505627	790937.7397505627	790937.7397505627	790937.7397505627	790937.7397505627	790937.7397505627
789011.244228068	789011.244228068	789011.244228068	789011.244228068	789011.244228068	789011.244228068	789011.244228068	789011.244228068	789011.244228068	789011.244228068	789011.244228068	789011.244228068	789011.244228068	789011.244228068	789011.244228068	789011.244228068	789011.244228068	789011.244228068	789011.244228068	789011.244228068	789011.244228068	789011.244228068	789011.244228068	789011.244228068	789011.244228068	789011.244228068	789011.244228068	789011.244228068	789011.244228068	789011.244228068
781608.2548365473	781608.2548365473	781608.2548365473	781608.2548365473	781608.2548365473	781608.2548365473	781608.2548365473	781608.2548365473	781608.2548365473	781608.2548365473	781608.2548365473	781608.2548365473	781608.2548365473	781608.2548365473	781608.2548365473	781608.2548365473	781608.2548365473	781608.2548365473	781608.2548365473	781608.2548365473	781608.2548365473	781608.2548365473	781608.2548365473	781608.2548365473	781608.2548365473	781608.2548365473	781608.2548365473	781608.2548365473	781608.2548365473	781608.2548365473
781608.2548365473	781608.2548365473	781608.2548365473	781608.2548365473	781608.2548365473	781608.2548365473	781608.2548365473	781608.2548365473	781608.2548365473	781608.2548365473	781608.2548365473	781608.2548365473	781608.2548365473	781608.2548365473	781608.2548365473	781608.2548365473	781608.2548365473	781608.2548365473	781608.2548365473	781608.2548365473	781608.2548365473	781608.2548365473	781608.2548365473	781608.2548365473	781608.2548365473	781608.2548365473	781608.2548365473	781608.2548365473	781608.2548365473	781608.2548365473
781608.2548365473	781608.2548365473	781608.2548365473	781608.2548365473	781608.2548365473	781608.2548365473	781608.2548365473	781608.2548365473	781608.2548365473	781608.2548365473	781608.2548365473	781608.2548365473	781608.2548365473	781608.2548365473	781608.2548365473	781608.2548365473	781608.2548365473	781608.2548365473	781608.2548365473	781608.2548365473	781608.2548365473	781608.2548365473	781608.2548365473	781608.2548365473	781608.2548365473	781608.2548365473	781608.2548365473	781608.2548365473	781608.2548365473	781608.2548365473
781608.2548365473	781608.2548365473	781608.2548365473	781608.2548365473	781608.2548365473	781608.2548365473	781608.2548365473	781608.2548365473	781608.2548365473	781608.2548365473	781608.2548365473	781608.2548365473	781608.2548365473	781608.2548365473	781608.2548365473	781608.2548365473	781608.2548365473	781608.2548365473	781608.2548365473	781608.2548365473	781608.2548365473	781608.2548365473	781608.2548365473	781608.2548365473	781608.2548365473	781608.2548365473	781608.2548365473	781608.2548365473	781608.2548365473	781608.2548365473
781608.2548365473	781608.2548365473	781608.2548365473	781608.2548365473	781608.2548365473	781608.2548365473	781608.2548365473	781608.2548365473	781608.2548365473	781608.2548365473	781608.2548365473	781608.2548365473	781608.2548365473	781608.2548365473	781608.2548365473	781608.2548365473	781608.2548365473	781608.2548365473	781608.2548365473	781608.2548365473	781608.2548365473	781608.2548365473	781608.2548365473	781608.2548365473	781608.2548365473	781608.2548365473	781608.2548365473	781608.2548365473	781608.2548365473	781608.2548365473
781608.2548365473	781608.2548365473	781608.2548365473	781608.2548365473	781608.2548365473	781608.2548365473	781608.2548365473	781608.2548365473	781608.2548365473	781608.2548365473	781608.2548365473	781608.2548365473	781608.2548365473	781608.2548365473	781608.2548365473	781608.2548365473	781608.2548365473	781608.2548365473	781608.2548365473	781608.2548365473	781608.2548365473	781608.2548365473	781608.2548365473	781608.2548365473	781608.2548365473	781608.2548365473	781608.2548365473	781608.2548365473	781608.2548365473	781608.2548365473
781608.2548365473	781608.2548365473	781608.2548365473	781608.2548365473	781608.2548365473	781608.2548365473	781608.2548365473	781608.2548365473	781608.2548365473	781608.2548365473	781608.2548365473	781608.2548365473	781608.2548365473	781608.2548365473	781608.2548365473	781608.2548365473	781608.2548365473	781608.2548365473	781608.2548365473	781608.2548365473	781608.2548365473	781608.2548365473	781608.2548365473	781608.2548365473	781608.2548365473	781608.2548365473	781608.2548365473	781608.2548365473	781608.2548365473	781608.2548365473
776886.200310892	776886.200310892	776886.200310892	776886.200310892	776886.200310892	776886.200310892	776886.200310892	776886.200310892	776886.200310892	776886.200310892	776886.200310892	776886.200310892	776886.200310892	776886.200310892	776886.200310892	776886.200310892	776886.200310892	776886.200310892	776886.200310892	776886.200310892	776886.200310892	776886.200310892	776886.200310892	776886.200310892	776886.200310892	776886.200310892	776886.200310892	776886.200310892	776886.200310892	776886.200310892
771164.1340539956	771164.1340539956	771164.1340539956	771164.1340539956	771164.1340539956	771164.1340539956	771164.1340539956	771164.1340539956	771164.1340539956	771164.1340539956	771164.1340539956	771164.1340539956	771164.1340539956	771164.1340539956	771164.1340539956	771164.1340539956	771164.1340539956	771164.1340539956	771164.1340539956	771164.1340539956	771164.1340539956	771164.1340539956	771164.1340539956	771164.1340539956	771164.1340539956	771164.1340539956	771164.1340539956	771164.1340539956	771164.1340539956	771164.1340539956
771164.1340539956	771164.1340539956	771164.1340539956	771164.1340539956	771164.1340539956	771164.1340539956	771164.1340539956	771164.1340539956	771164.1340539956	771164.1340539956	771164.1340539956	771164.1340539956	771164.1340539956	771164.1340539956	771164.1340539956	771164.1340539956	771164.1340539956	771164.1340539956	771164.1340539956	771164.1340539956	771164.1340539956	771164.1340539956	771164.1340539956	771164.1340539956	771164.1340539956	771164.1340539956	771164.1340539956	771164.1340539956	771164.1340539956	771164.1340539956
771164.1340539956	771164.1340539956	771164.1340539956	771164.1340539956	771164.1340539956	771164.1340539956	771164.1340539956	771164.1340539956	771164.1340539956	771164.1340539956	771164.1340539956	771164.1340539956	771164.1340539956	771164.1340539956	771164.1340539956	771164.1340539956	771164.1340539956	771164.1340539956	771164.1340539956	771164.1340539956	771164.1340539956	771164.1340539956	771164.1340539956	771164.1340539956	771164.1340539956	771164.1340539956	771164.1340539956	771164.1340539956	771164.1340539956	771164.1340539956
771164.1340539956	771164.1340539956	771164.1340539956	771164.1340539956	771164.1340539956	771164.1340539956	771164.1340539956	771164.1340539956	771164.1340539956	771164.1340539956	771164.1340539956	771164.1340539956	771164.1340539956	771164.1340539956	771164.1340539956	771164.1340539956	771164.1340539956	771164.1340539956	771164.1340539956	771164.1340539956	771164.1340539956	771164.1340539956	771164.1340539956	771164.1340539956	771164.1340539956	771164.1340539956	771164.1340539956	771164.1340539956	771164.1340539956	771164.1340539956
770597.2780994289	770597.2780994289	770597.2780994289	770597.2780994289	770597.2780994289	770597.2780994289	770597.2780994289	770597.2780994289	770597.2780994289	770597.2780994289	770597.2780994289	770597.2780994289	770597.2780994289	770597.2780994289	770597.2780994289	770597.2780994289	770597.2780994289	770597.2780994289	770597.2780994289	770597.2780994289	770597.2780994289	770597.2780994289	770597.2780994289	770597.2780994289	770597.2780994289	770597.2780994289	770597.2780994289	770597.2780994289	770597.2780994289	770597.2780994289
770597.2780994289	770597.2780994289	770597.2780994289	770597.2780994289	770597.2780994289	770597.2780994289	770597.2780994289	770597.2780994289	770597.2780994289	770597.2780994289	770597.2780994289	770597.2780994289	770597.2780994289	770597.2780994289	770597.2780994289	770597.2780994289	770597.2780994289	770597.2780994289	770597.2780994289	770597.2780994289	770597.2780994289	770597.2780994289	770597.2780994289	770597.2780994289	770597.2780994289	770597.2780994289	770597.2780994289	770597.2780994289	770597.2780994289	770597.2780994289
767199.0975536766	767199.0975536766	767199.0975536766	767199.0975536766	767199.0975536766	767199.0975536766	767199.0975536766	767199.0975536766	767199.0975536766	767199.0975536766	767199.0975536766	767199.0975536766	767199.0975536766	767199.0975536766	767199.0975536766	767199.0975536766	767199.0975536766	767199.0975536766	767199.0975536766	767199.0975536766	767199.0975536766	767199.0975536766	767199.0975536766	767199.0975536766	767199.0975536766	767199.0975536766	767199.0975536766	767199.0975536766	767199.0975536766	767199.0975536766
762235.5601457936	762235.5601457936	762235.5601457936	762235.5601457936	762235.5601457936	762235.5601457936	762235.5601457936	762235.5601457936	762235.5601457936	762235.5601457936	762235.5601457936	762235.5601457936	762235.5601457936	762235.5601457936	762235.5601457936	762235.5601457936	762235.5601457936	762235.5601457936	762235.5601457936	762235.5601457936	762235.5601457936	762235.5601457936	762235.5601457936	762235.5601457936	762235.5601457936	762235.5601457936	762235.5601457936	762235.5601457936	762235.5601457936	762235.5601457936
762235.5601457936	762235.5601457936	762235.5601457936	762235.5601457936	762235.5601457936	762235.5601457936	762235.5601457936	762235.5601457936	762235.5601457936	762235.5601457936	762235.5601457936	762235.5601457936	762235.5601457936	762235.5601457936	762235.5601457936	762235.5601457936	762235.5601457936	762235.5601457936	762235.5601457936	762235.5601457936	762235.5601457936	762235.5601457936	762235.5601457936	762235.5601457936	762235.5601457936	762235.5601457936	762235.5601457936	762235.5601457936	762235.5601457936	762235.5601457936
762235.5601457936	762235.5601457936	762235.5601457936	762235.5601457936	762235.5601457936	762235.5601457936	762235.5601457936	762235.5601457936	762235.5601457936	762235.5601457936	762235.5601457936	762235.5601457936	762235.5601457936	762235.5601457936	762235.5601457936	762235.5601457936	762235.5601457936	762235.5601457936	762235.5601457936	762235.5601457936	762235.5601457936	762235.5601457936	762235.5601457936	762235.5601457936	762235.5601457936	762235.5601457936	762235.5601457936	762235.5601457936	762235.5601457936	762235.5601457936
760797.5723068159	760797.5723068159	760797.5723068159	760797.5723068159	760797.5723068159	760797.5723068159	760797.5723068159	760797.5723068159	760797.5723068159	760797.5723068159	760797.5723068159	760797.5723068159	760797.5723068159	760797.5723068159	760797.5723068159	760797.5723068159	760797.5723068159	760797.5723068159	760797.5723068159	760797.5723068159	760797.5723068159	760797.5723068159	760797.5723068159	760797.5723068159	760797.5723068159	760797.5723068159	760797.5723068159	760797.5723068159	760797.5723068159	760797.5723068159
753889.6231518838	753889.6231518838	753889.6231518838	753889.6231518838	753889.6231518838	753889.6231518838	753889.6231518838	753889.6231518838	753889.6231518838	753889.6231518838	753889.6231518838	753889.6231518838	753889.6231518838	753889.6231518838	753889.6231518838	753889.6231518838	753889.6231518838	753889.6231518838	753889.6231518838	753889.6231518838	753889.6231518838	753889.6231518838	753889.6231518838	753889.6231518838	753889.6231518838	753889.6231518838	753889.6231518838	753889.6231518838	753889.6231518838	753889.6231518838
751518.5423635707	751518.5423635707	751518.5423635707	751518.5423635707	751518.5423635707	751518.5423635707	751518.5423635707	751518.5423635707	751518.5423635707	751518.5423635707	751518.5423635707	751518.5423635707	751518.5423635707	751518.5423635707	751518.5423635707	751518.5423635707	751518.5423635707	751518.5423635707	751518.5423635707	751518.5423635707	751518.5423635707	751518.5423635707	751518.5423635707	751518.5423635707	751518.5423635707	751518.5423635707	751518.5423635707	751518.5423635707	751518.5423635707	751518.5423635707
751053.833016807	751053.833016807	751053.833016807	751053.833016807	751053.833016807	751053.833016807	751053.833016807	751053.833016807	751053.833016807	751053.833016807	751053.833016807	751053.833016807	751053.833016807	751053.833016807	751053.833016807	751053.833016807	751053.833016807	751053.833016807	751053.833016807	751053.833016807	751053.833016807	751053.833016807	751053.833016807	751053.833016807	751053.833016807	751053.833016807	751053.833016807	751053.833016807	751053.833016807	751053.833016807
740802.7346279352	740802.7346279352	740802.7346279352	740802.7346279352	740802.7346279352	740802.7346279352	740802.7346279352	740802.7346279352	740802.7346279352	740802.7346279352	740802.7346279352	740802.7346279352	740802.7346279352	740802.7346279352	740802.7346279352	740802.7346279352	740802.7346279352	740802.7346279352	740802.7346279352	740802.7346279352	740802.7346279352	740802.7346279352	740802.7346279352	740802.7346279352	740802.7346279352	740802.7346279352	740802.7346279352	740802.7346279352	740802.7346279352	740802.7346279352
740802.7346279352	740802.7346279352	740802.7346279352	740802.7346279352	740802.7346279352	740802.7346279352	740802.7346279352	740802.7346279352	740802.7346279352	740802.7346279352	740802.7346279352	740802.7346279352	740802.7346279352	740802.7346279352	740802.7346279352	740802.7346279352	740802.7346279352	740802.7346279352	740802.7346279352	740802.7346279352	740802.7346279352	740802.7346279352	740802.7346279352	740802.7346279352	740802.7346279352	740802.7346279352	740802.7346279352	740802.7346279352	740802.7346279352	740802.7346279352
740802.7346279352	740802.7346279352	740802.7346279352	740802.7346279352	740802.7346279352	740802.7346279352	740802.7346279352	740802.7346279352	740802.7346279352	740802.7346279352	740802.7346279352	740802.7346279352	740802.7346279352	740802.7346279352	740802.7346279352	740802.7346279352	740802.7346279352	740802.7346279352	740802.7346279352	740802.7346279352	740802.7346279352	740802.7346279352	740802.7346279352	740802.7346279352	740802.7346279352	740802.7346279352	740802.7346279352	740802.7346279352	740802.7346279352	740802.7346279352
736214.5143514696	736214.5143514696	736214.5143514696	736214.5143514696	736214.5143514696	736214.5143514696	736214.5143514696	736214.5143514696	736214.5143514696	736214.5143514696	736214.5143514696	736214.5143514696	736214.5143514696	736214.5143514696	736214.5143514696	736214.5143514696	736214.5143514696	736214.5143514696	736214.5143514696	736214.5143514696	736214.5143514696	736214.5143514696	736214.5143514696	736214.5143514696	736214.5143514696	736214.5143514696	736214.5143514696	736214.5143514696	736214.5143514696	736214.5143514696
732114.9782992626	732114.9782992626	732114.9782992626	732114.9782992626	732114.9782992626	732114.9782992626	732114.9782992626	732114.9782992626	732114.9782992626	732114.9782992626	732114.9782992626	732114.9782992626	732114.9782992626	732114.9782992626	732114.9782992626	732114.9782992626	732114.9782992626	732114.9782992626	732114.9782992626	732114.9782992626	732114.9782992626	732114.9782992626	732114.9782992626	732114.9782992626	732114.9782992626	732114.9782992626	732114.9782992626	732114.9782992626	732114.9782992626	732114.9782992626
732114.9782992626	732114.9782992626	732114.9782992626	732114.9782992626	732114.9782992626	732114.9782992626	732114.9782992626	732114.9782992626	732114.9782992626	732114.9782992626	732114.9782992626	732114.9782992626	732114.9782992626	732114.9782992626	732114.9782992626	732114.9782992626	732114.9782992626	732114.9782992626	732114.9782992626	732114.9782992626	732114.9782992626	732114.9782992626	732114.9782992626	732114.9782992626	732114.9782992626	732114.9782992626	732114.9782992626	732114.9782992626	732114.9782992626	732114.9782992626
729074.8284075919	729074.8284075919	729074.8284075919	729074.8284075919	729074.8284075919	729074.8284075919	729074.8284075919	729074.8284075919	729074.8284075919	729074.8284075919	729074.8284075919	729074.8284075919	729074.8284075919	729074.8284075919	729074.8284075919	729074.8284075919	729074.8284075919	729074.8284075919	729074.8284075919	729074.8284075919	729074.8284075919	729074.8284075919	729074.8284075919	729074.8284075919	729074.8284075919	729074.8284075919	729074.8284075919	729074.8284075919	729074.8284075919	729074.8284075919
729074.8284075919	729074.8284075919	729074.8284075919	729074.8284075919	729074.8284075919	729074.8284075919	729074.8284075919	729074.8284075919	729074.8284075919	729074.8284075919	729074.8284075919	729074.8284075919	729074.8284075919	729074.8284075919	729074.8284075919	729074.8284075919	729074.8284075919	729074.8284075919	729074.8284075919	729074.8284075919	729074.8284075919	729074.8284075919	729074.8284075919	729074.8284075919	729074.8284075919	729074.8284075919	729074.8284075919	729074.8284075919	729074.8284075919	729074.8284075919
721828.5245595948	721828.5245595948	721828.5245595948	721828.5245595948	721828.5245595948	721828.5245595948	721828.5245595948	721828.5245595948	721828.5245595948	721828.5245595948	721828.5245595948	721828.5245595948	721828.5245595948	721828.5245595948	721828.5245595948	721828.5245595948	721828.5245595948	721828.5245595948	721828.5245595948	721828.5245595948	721828.5245595948	721828.5245595948	721828.5245595948	721828.5245595948	721828.5245595948	721828.5245595948	721828.5245595948	721828.5245595948	721828.5245595948	721828.5245595948
721828.5245595948	721828.5245595948	721828.5245595948	721828.5245595948	721828.5245595948	721828.5245595948	721828.5245595948	721828.5245595948	721828.5245595948	721828.5245595948	721828.5245595948	721828.5245595948	721828.5245595948	721828.5245595948	721828.5245595948	721828.5245595948	721828.5245595948	721828.5245595948	721828.5245595948	721828.5245595948	721828.5245595948	721828.5245595948	721828.5245595948	721828.5245595948	721828.5245595948	721828.5245595948	721828.5245595948	721828.5245595948	721828.5245595948	721828.5245595948
701559.2864939893	701559.2864939893	701559.2864939893	701559.2864939893	701559.2864939893	701559.2864939893	701559.2864939893	701559.2864939893	701559.2864939893	701559.2864939893	701559.2864939893	701559.2864939893	701559.2864939893	701559.2864939893	701559.2864939893	701559.2864939893	701559.2864939893	701559.2864939893	701559.2864939893	701559.2864939893	701559.2864939893	701559.2864939893	701559.2864939893	701559.2864939893	701559.2864939893	701559.2864939893	701559.2864939893	701559.2864939893	701559.2864939893	701559.2864939893
698777.6659798599	698777.6659798599	698777.6659798599	698777.6659798599	698777.6659798599	698777.6659798599	698777.6659798599	698777.6659798599	698777.6659798599	698777.6659798599	698777.6659798599	698777.6659798599	698777.6659798599	698777.6659798599	698777.6659798599	698777.6659798599	698777.6659798599	698777.6659798599	698777.6659798599	698777.6659798599	698777.6659798599	698777.6659798599	698777.6659798599	698777.6659798599	698777.6659798599	698777.6659798599	698777.6659798599	698777.6659798599	698777.6659798599	698777.6659798599
698777.6659798599	698777.6659798599	698777.6659798599	698777.6659798599	698777.6659798599	698777.6659798599	698777.6659798599	698777.6659798599	698777.6659798599	698777.6659798599	698777.6659798599	698777.6659798599	698777.6659798599	698777.6659798599	698777.6659798599	698777.6659798599	698777.6659798599	698777.6659798599	698777.6659798599	698777.6659798599	698777.6659798599	698777.6659798599	698777.6659798599	698777.6659798599	698777.6659798599	698777.6659798599	698777.6659798599	698777.6659798599	698777.6659798599	698777.6659798599
698777.6659798599	698777.6659798599	698777.6659798599	698777.6659798599	698777.6659798599	698777.6659798599	698777.6659798599	698777.6659798599	698777.6659798599	698777.6659798599	698777.6659798599	698777.6659798599	698777.6659798599	698777.6659798599	698777.6659798599	698777.6659798599	698777.6659798599	698777.6659798599	698777.6659798599	698777.6659798599	698777.6659798599	698777.6659798599	698777.6659798599	698777.6659798599	698777.6659798599	698777.6659798599	698777.6659798599	698777.6659798599	698777.6659798599	698777.6659798599
683197.2739407404	683197.2739407404	683197.2739407404	683197.2739407404	683197.2739407404	683197.2739407404	683197.2739407404	683197.2739407404	683197.2739407404	683197.2739407404	683197.2739407404	683197.2739407404	683197.2739407404	683197.2739407404	683197.2739407404	683197.2739407404	683197.2739407404	683197.2739407404	683197.2739407404	683197.2739407404	683197.2739407404	683197.2739407404	683197.2739407404	683197.2739407404	683197.2739407404	683197.2739407404	683197.2739407404	683197.2739407404	683197.2739407404	683197.2739407404
683197.2739407404	683197.2739407404	683197.2739407404	683197.2739407404	683197.2739407404	683197.2739407404	683197.2739407404	683197.2739407404	683197.2739407404	683197.2739407404	683197.2739407404	683197.2739407404	683197.2739407404	683197.2739407404	683197.2739407404	683197.2739407404	683197.2739407404	683197.2739407404	683197.2739407404	683197.2739407404	683197.2739407404	683197.2739407404	683197.2739407404	683197.2739407404	683197.2739407404	683197.2739407404	683197.2739407404	683197.2739407404	683197.2739407404	683197.2739407404
670451.509309519	670451.509309519	670451.509309519	670451.509309519	670451.509309519	670451.509309519	670451.509309519	670451.509309519	670451.509309519	670451.509309519	670451.509309519	670451.509309519	670451.509309519	670451.509309519	670451.509309519	670451.509309519	670451.509309519	670451.509309519	670451.509309519	670451.509309519	670451.509309519	670451.509309519	670451.509309519	670451.509309519	670451.509309519	670451.509309519	670451.509309519	670451.509309519	670451.509309519	670451.509309519
670451.509309519	670451.509309519	670451.509309519	670451.509309519	670451.509309519	670451.509309519	670451.509309519	670451.509309519	670451.509309519	670451.509309519	670451.509309519	670451.509309519	670451.509309519	670451.509309519	670451.509309519	670451.509309519	670451.509309519	670451.509309519	670451.509309519	670451.509309519	670451.509309519	670451.509309519	670451.509309519	670451.509309519	670451.509309519	670451.509309519	670451.509309519	670451.509309519	670451.509309519	670451.509309519
641236.3169868749	641236.3169868749	641236.3169868749	641236.3169868749	641236.3169868749	641236.3169868749	641236.3169868749	641236.3169868749	641236.3169868749	641236.3169868749	641236.3169868749	641236.3169868749	641236.3169868749	641236.3169868749	641236.3169868749	641236.3169868749	641236.3169868749	641236.3169868749	641236.3169868749	641236.3169868749	641236.3169868749	641236.3169868749	641236.3169868749	641236.3169868749	641236.3169868749	641236.3169868749	641236.3169868749	641236.3169868749	641236.3169868749	641236.3169868749
641236.3169868749	641236.3169868749	641236.3169868749	641236.3169868749	641236.3169868749	641236.3169868749	641236.3169868749	641236.3169868749	641236.3169868749	641236.3169868749	641236.3169868749	641236.3169868749	641236.3169868749	641236.3169868749	641236.3169868749	641236.3169868749	641236.3169868749	641236.3169868749	641236.3169868749	641236.3169868749	641236.3169868749	641236.3169868749	641236.3169868749	641236.3169868749	641236.3169868749	641236.3169868749	641236.3169868749	641236.3169868749	641236.3169868749	641236.3169868749
641236.3169868749	641236.3169868749	641236.3169868749	641236.3169868749	641236.3169868749	641236.3169868749	641236.3169868749	641236.3169868749	641236.3169868749	641236.3169868749	641236.3169868749	641236.3169868749	641236.3169868749	641236.3169868749	641236.3169868749	641236.3169868749	641236.3169868749	641236.3169868749	641236.3169868749	641236.3169868749	641236.3169868749	641236.3169868749	641236.3169868749	641236.3169868749	641236.3169868749	641236.3169868749	641236.3169868749	641236.3169868749	641236.3169868749	641236.3169868749
641236.3169868749	641236.3169868749	641236.3169868749	641236.3169868749	641236.3169868749	641236.3169868749	641236.3169868749	641236.3169868749	641236.3169868749	641236.3169868749	641236.3169868749	641236.3169868749	641236.3169868749	641236.3169868749	641236.3169868749	641236.3169868749	641236.3169868749	641236.3169868749	641236.3169868749	641236.3169868749	641236.3169868749	641236.3169868749	641236.3169868749	641236.3169868749	641236.3169868749	641236.3169868749	641236.3169868749	641236.3169868749	641236.3169868749	641236.3169868749
610357.6794372159	610357.6794372159	610357.6794372159	610357.6794372159	610357.6794372159	610357.6794372159	610357.6794372159	610357.6794372159	610357.6794372159	610357.6794372159	610357.6794372159	610357.6794372159	610357.6794372159	610357.6794372159	610357.6794372159	610357.6794372159	610357.6794372159	610357.6794372159	610357.6794372159	610357.6794372159	610357.6794372159	610357.6794372159	610357.6794372159	610357.6794372159	610357.6794372159	610357.6794372159	610357.6794372159	610357.6794372159	610357.6794372159	610357.6794372159
586946.5176302122	586946.5176302122	586946.5176302122	586946.5176302122	586946.5176302122	586946.5176302122	586946.5176302122	586946.5176302122	586946.5176302122	586946.5176302122	586946.5176302122	586946.5176302122	586946.5176302122	586946.5176302122	586946.5176302122	586946.5176302122	586946.5176302122	586946.5176302122	586946.5176302122	586946.5176302122	586946.5176302122	586946.5176302122	586946.5176302122	586946.5176302122	586946.5176302122	586946.5176302122	586946.5176302122	586946.5176302122	586946.5176302122	586946.5176302122
586946.5176302122	586946.5176302122	586946.5176302122	586946.5176302122	586946.5176302122	586946.5176302122	586946.5176302122	586946.5176302122	586946.5176302122	586946.5176302122	586946.5176302122	586946.5176302122	586946.5176302122	586946.5176302122	586946.5176302122	586946.5176302122	586946.5176302122	586946.5176302122	586946.5176302122	586946.5176302122	586946.5176302122	586946.5176302122	586946.5176302122	586946.5176302122	586946.5176302122	586946.5176302122	586946.5176302122	586946.5176302122	586946.5176302122	586946.5176302122
586946.5176302122	586946.5176302122	586946.5176302122	586946.5176302122	586946.5176302122	586946.5176302122	586946.5176302122	586946.5176302122	586946.5176302122	586946.5176302122	586946.5176302122	586946.5176302122	586946.5176302122	586946.5176302122	586946.5176302122	586946.5176302122	586946.5176302122	586946.5176302122	586946.5176302122	586946.5176302122	586946.5176302122	586946.5176302122	586946.5176302122	586946.5176302122	586946.5176302122	586946.5176302122	586946.5176302122	586946.5176302122	586946.5176302122	586946.5176302122
586946.5176302122	586946.5176302122	586946.5176302122	586946.5176302122	586946.5176302122	586946.5176302122	586946.5176302122	586946.5176302122	586946.5176302122	586946.5176302122	586946.5176302122	586946.5176302122	586946.5176302122	586946.5176302122	586946.5176302122	586946.5176302122	586946.5176302122	586946.5176302122	586946.5176302122	586946.5176302122	586946.5176302122	586946.5176302122	586946.5176302122	586946.5176302122	586946.5176302122	586946.5176302122	586946.5176302122	586946.5176302122	586946.5176302122	586946.5176302122
586946.5176302122	586946.5176302122	586946.5176302122	586946.5176302122	586946.5176302122	586946.5176302122	586946.5176302122	586946.5176302122	586946.5176302122	586946.5176302122	586946.5176302122	586946.5176302122	586946.5176302122	586946.5176302122	586946.5176302122	586946.5176302122	586946.5176302122	586946.5176302122	586946.5176302122	586946.5176302122	586946.5176302122	586946.5176302122	586946.5176302122	586946.5176302122	586946.5176302122	586946.5176302122	586946.5176302122	586946.5176302122	586946.5176302122	586946.5176302122
564441.4297968291	564441.4297968291	564441.4297968291	564441.4297968291	564441.4297968291	564441.4297968291	564441.4297968291	564441.4297968291	564441.4297968291	564441.4297968291	564441.4297968291	564441.4297968291	564441.4297968291	564441.4297968291	564441.4297968291	564441.4297968291	564441.4297968291	564441.4297968291	564441.4297968291	564441.4297968291	564441.4297968291	564441.4297968291	564441.4297968291	564441.4297968291	564441.4297968291	564441.4297968291	564441.4297968291	564441.4297968291	564441.4297968291	564441.4297968291
564441.4297968291	564441.4297968291	564441.4297968291	564441.4297968291	564441.4297968291	564441.4297968291	564441.4297968291	564441.4297968291	564441.4297968291	564441.4297968291	564441.4297968291	564441.4297968291	564441.4297968291	564441.4297968291	564441.4297968291	564441.4297968291	564441.4297968291	564441.4297968291	564441.4297968291	564441.4297968291	564441.4297968291	564441.4297968291	564441.4297968291	564441.4297968291	564441.4297968291	564441.4297968291	564441.4297968291	564441.4297968291	564441.4297968291	564441.4297968291
564441.4297968291	564441.4297968291	564441.4297968291	564441.4297968291	564441.4297968291	564441.4297968291	564441.4297968291	564441.4297968291	564441.4297968291	564441.4297968291	564441.4297968291	564441.4297968291	564441.4297968291	564441.4297968291	564441.4297968291	564441.4297968291	564441.4297968291	564441.4297968291	564441.4297968291	564441.4297968291	564441.4297968291	564441.4297968291	564441.4297968291	564441.4297968291	564441.4297968291	564441.4297968291	564441.4297968291	564441.4297968291	564441.4297968291	564441.4297968291
475161.0231756673	475161.0231756673	475161.0231756673	475161.0231756673	475161.0231756673	475161.0231756673	475161.0231756673	475161.0231756673	475161.0231756673	475161.0231756673	475161.0231756673	475161.0231756673	475161.0231756673	475161.0231756673	475161.0231756673	475161.0231756673	475161.0231756673	475161.0231756673	475161.0231756673	475161.0231756673	475161.0231756673	475161.0231756673	475161.0231756673	475161.0231756673	475161.0231756673	475161.0231756673	475161.0231756673	475161.0231756673	475161.0231756673	475161.0231756673
475161.0231756673	475161.0231756673	475161.0231756673	475161.0231756673	475161.0231756673	475161.0231756673	475161.0231756673	475161.0231756673	475161.0231756673	475161.0231756673	475161.0231756673	475161.0231756673	475161.0231756673	475161.0231756673	475161.0231756673	475161.0231756673	475161.0231756673	475161.0231756673	475161.0231756673	475161.0231756673	475161.0231756673	475161.0231756673	475161.0231756673	475161.0231756673	475161.0231756673	475161.0231756673	475161.0231756673	475161.0231756673	475161.0231756673	475161.0231756673
475161.0231756673	475161.0231756673	475161.0231756673	475161.0231756673	475161.0231756673	475161.0231756673	475161.0231756673	475161.0231756673	475161.0231756673	475161.0231756673	475161.0231756673	475161.0231756673	475161.0231756673	475161.0231756673	475161.0231756673	475161.0231756673	475161.0231756673	475161.0231756673	475161.0231756673	475161.0231756673	475161.0231756673	475161.0231756673	475161.0231756673	475161.0231756673	475161.0231756673	475161.0231756673	475161.0231756673	475161.0231756673	475161.0231756673	475161.0231756673
475161.0231756673	475161.0231756673	475161.0231756673	475161.0231756673	475161.0231756673	475161.0231756673	475161.0231756673	475161.0231756673	475161.0231756673	475161.0231756673	475161.0231756673	475161.0231756673	475161.0231756673	475161.0231756673	475161.0231756673	475161.0231756673	475161.0231756673	475161.0231756673	475161.0231756673	475161.0231756673	475161.0231756673	475161.0231756673	475161.0231756673	475161.0231756673	475161.0231756673	475161.0231756673	475161.0231756673	475161.0231756673	475161.0231756673	475161.0231756673
475161.0231756673	475161.0231756673	475161.0231756673	475161.0231756673	475161.0231756673	475161.0231756673	475161.0231756673	475161.0231756673	475161.0231756673	475161.0231756673	475161.0231756673	475161.0231756673	475161.0231756673	475161.0231756673	475161.0231756673	475161.0231756673	475161.0231756673	475161.0231756673	475161.0231756673	475161.0231756673	475161.0231756673	475161.0231756673	475161.0231756673	475161.0231756673	475161.0231756673	475161.0231756673	475161.0231756673	475161.0231756673	475161.0231756673	475161.0231756673
475161.0231756673	475161.0231756673	475161.0231756673	475161.0231756673	475161.0231756673	475161.0231756673	475161.0231756673	475161.0231756673	475161.0231756673	475161.0231756673	475161.0231756673	475161.0231756673	475161.0231756673	475161.0231756673	475161.0231756673	475161.0231756673	475161.0231756673	475161.0231756673	475161.0231756673	475161.0231756673	475161.0231756673	475161.0231756673	475161.0231756673	475161.0231756673	475161.0231756673	475161.0231756673	475161.0231756673	475161.0231756673	475161.0231756673	475161.0231756673
425361.46304653166	425361.46304653166	425361.46304653166	425361.46304653166	425361.46304653166	425361.46304653166	425361.46304653166	425361.46304653166	425361.46304653166	425361.46304653166	425361.46304653166	425361.46304653166	425361.46304653166	425361.46304653166	425361.46304653166	425361.46304653166	425361.46304653166	425361.46304653166	425361.46304653166	425361.46304653166	425361.46304653166	425361.46304653166	425361.46304653166	425361.46304653166	425361.46304653166	425361.46304653166	425361.46304653166	425361.46304653166	425361.46304653166	425361.46304653166
352607.18318634556	352607.18318634556	352607.18318634556	352607.18318634556	352607.18318634556	352607.18318634556	352607.18318634556	352607.18318634556	352607.18318634556	352607.18318634556	352607.18318634556	352607.18318634556	352607.18318634556	352607.18318634556	352607.18318634556	352607.18318634556	352607.18318634556	352607.18318634556	352607.18318634556	352607.18318634556	352607.18318634556	352607.18318634556	352607.18318634556	352607.18318634556	352607.18318634556	352607.18318634556	352607.18318634556	352607.18318634556	352607.18318634556	352607.18318634556
352607.18318634556	352607.18318634556	352607.18318634556	352607.18318634556	352607.18318634556	352607.18318634556	352607.18318634556	352607.18318634556	352607.18318634556	352607.18318634556	352607.18318634556	352607.18318634556	352607.18318634556	352607.18318634556	352607.18318634556	352607.18318634556	352607.18318634556	352607.18318634556	352607.18318634556	352607.18318634556	352607.18318634556	352607.18318634556	352607.18318634556	352607.18318634556	352607.18318634556	352607.18318634556	352607.18318634556	352607.18318634556	352607.18318634556	352607.18318634556
352607.18318634556	352607.18318634556	352607.18318634556	352607.18318634556	352607.18318634556	352607.18318634556	352607.18318634556	352607.18318634556	352607.18318634556	352607.18318634556	352607.18318634556	352607.18318634556	352607.18318634556	352607.18318634556	352607.18318634556	352607.18318634556	352607.18318634556	352607.18318634556	352607.18318634556	352607.18318634556	352607.18318634556	352607.18318634556	352607.18318634556	352607.18318634556	352607.18318634556	352607.18318634556	352607.18318634556	352607.18318634556	352607.18318634556	352607.18318634556
352607.18318634556	352607.18318634556	352607.18318634556	352607.18318634556	352607.18318634556	352607.18318634556	352607.18318634556	352607.18318634556	352607.18318634556	352607.18318634556	352607.18318634556	352607.18318634556	352607.18318634556	352607.18318634556	352607.18318634556	352607.18318634556	352607.18318634556	352607.18318634556	352607.18318634556	352607.18318634556	352607.18318634556	352607.18318634556	352607.18318634556	352607.18318634556	352607.18318634556	352607.18318634556	352607.18318634556	352607.18318634556	352607.18318634556	352607.18318634556
352607.18318634556	352607.18318634556	352607.18318634556	352607.18318634556	352607.18318634556	352607.18318634556	352607.18318634556	352607.18318634556	352607.18318634556	352607.18318634556	352607.18318634556	352607.18318634556	352607.18318634556	352607.18318634556	352607.18318634556	352607.18318634556	352607.18318634556	352607.18318634556	352607.18318634556	352607.18318634556	352607.18318634556	352607.18318634556	352607.18318634556	352607.18318634556	352607.18318634556	352607.18318634556	352607.18318634556	352607.18318634556	352607.18318634556	352607.18318634556
352607.18318634556	352607.18318634556	352607.18318634556	352607.18318634556	352607.18318634556	352607.18318634556	352607.18318634556	352607.18318634556	352607.18318634556	352607.18318634556	352607.18318634556	352607.18318634556	352607.18318634556	352607.18318634556	352607.18318634556	352607.18318634556	352607.18318634556	352607.18318634556	352607.18318634556	352607.18318634556	352607.18318634556	352607.18318634556	352607.18318634556	352607.18318634556	352607.18318634556	352607.18318634556	352607.18318634556	352607.18318634556	352607.18318634556	352607.18318634556
352607.18318634556	352607.18318634556	352607.18318634556	352607.18318634556	352607.18318634556	352607.18318634556	352607.18318634556	352607.18318634556	352607.18318634556	352607.18318634556	352607.18318634556	352607.18318634556	352607.18318634556	352607.18318634556	352607.18318634556	352607.18318634556	352607.18318634556	352607.18318634556	352607.18318634556	352607.18318634556	352607.18318634556	352607.18318634556	352607.18318634556	352607.18318634556	352607.18318634556	352607.18318634556	352607.18318634556	352607.18318634556	352607.18318634556	352607.18318634556
352607.18318634556	352607.18318634556	352607.18318634556	352607.18318634556	352607.18318634556	352607.18318634556	352607.18318634556	352607.18318634556	352607.18318634556	352607.18318634556	352607.18318634556	352607.18318634556	352607.18318634556	352607.18318634556	352607.18318634556	352607.18318634556	352607.18318634556	352607.18318634556	352607.18318634556	352607.18318634556	352607.18318634556	352607.18318634556	352607.18318634556	352607.18318634556	352607.18318634556	352607.18318634556	352607.18318634556	352607.18318634556	352607.18318634556	352607.18318634556
352607.18318634556	352607.18318634556	352607.18318634556	352607.18318634556	352607.18318634556	352607.18318634556	352607.18318634556	352607.18318634556	352607.18318634556	352607.18318634556	352607.18318634556	352607.18318634556	352607.18318634556	352607.18318634556	352607.18318634556	352607.18318634556	352607.18318634556	352607.18318634556	352607.18318634556	352607.18318634556	352607.18318634556	352607.18318634556	352607.18318634556	352607.18318634556	352607.18318634556	352607.18318634556	352607.18318634556	352607.18318634556	352607.18318634556	352607.18318634556
323811.90139581996	323811.90139581996	323811.90139581996	323811.90139581996	323811.90139581996	323811.90139581996	323811.90139581996	323811.90139581996	323811.90139581996	323811.90139581996	323811.90139581996	323811.90139581996	323811.90139581996	323811.90139581996	323811.90139581996	323811.90139581996	323811.90139581996	323811.90139581996	323811.90139581996	323811.90139581996	323811.90139581996	323811.90139581996	323811.90139581996	323811.90139581996	323811.90139581996	323811.90139581996	323811.90139581996	323811.90139581996	323811.90139581996	323811.90139581996
323811.90139581996	323811.90139581996	323811.90139581996	323811.90139581996	323811.90139581996	323811.90139581996	323811.90139581996	323811.90139581996	323811.90139581996	323811.90139581996	323811.90139581996	323811.90139581996	323811.90139581996	323811.90139581996	323811.90139581996	323811.90139581996	323811.90139581996	323811.90139581996	323811.90139581996	323811.90139581996	323811.90139581996	323811.90139581996	323811.90139581996	323811.90139581996	323811.90139581996	323811.90139581996	323811.90139581996	323811.90139581996	323811.90139581996	323811.90139581996
323811.90139581996	323811.90139581996	323811.90139581996	323811.90139581996	323811.90139581996	323811.90139581996	323811.90139581996	323811.90139581996	323811.90139581996	323811.90139581996	323811.90139581996	323811.90139581996	323811.90139581996	323811.90139581996	323811.90139581996	323811.90139581996	323811.90139581996	323811.90139581996	323811.90139581996	323811.90139581996	323811.90139581996	323811.90139581996	323811.90139581996	323811.90139581996	323811.90139581996	323811.90139581996	323811.90139581996	323811.90139581996	323811.90139581996	323811.90139581996
268487.1327883089	268487.1327883089	268487.1327883089	268487.1327883089	268487.1327883089	268487.1327883089	268487.1327883089	268487.1327883089	268487.1327883089	268487.1327883089	268487.1327883089	268487.1327883089	268487.1327883089	268487.1327883089	268487.1327883089	268487.1327883089	268487.1327883089	268487.1327883089	268487.1327883089	268487.1327883089	268487.1327883089	268487.1327883089	268487.1327883089	268487.1327883089	268487.1327883089	268487.1327883089	268487.1327883089	268487.1327883089	268487.1327883089	268487.1327883089
268487.1327883089	268487.1327883089	268487.1327883089	268487.1327883089	268487.1327883089	268487.1327883089	268487.1327883089	268487.1327883089	268487.1327883089	268487.1327883089	268487.1327883089	268487.1327883089	268487.1327883089	268487.1327883089	268487.1327883089	268487.1327883089	268487.1327883089	268487.1327883089	268487.1327883089	268487.1327883089	268487.1327883089	268487.1327883089	268487.1327883089	268487.1327883089	268487.1327883089	268487.1327883089	268487.1327883089	268487.1327883089	268487.1327883089	268487.1327883089
268487.1327883089	268487.1327883089	268487.1327883089	268487.1327883089	268487.1327883089	268487.1327883089	268487.1327883089	268487.1327883089	268487.1327883089	268487.1327883089	268487.1327883089	268487.1327883089	268487.1327883089	268487.1327883089	268487.1327883089	268487.1327883089	268487.1327883089	268487.1327883089	268487.1327883089	268487.1327883089	268487.1327883089	268487.1327883089	268487.1327883089	268487.1327883089	268487.1327883089	268487.1327883089	268487.1327883089	268487.1327883089	268487.1327883089	268487.1327883089
268487.1327883089	268487.1327883089	268487.1327883089	268487.1327883089	268487.1327883089	268487.1327883089	268487.1327883089	268487.1327883089	268487.1327883089	268487.1327883089	268487.1327883089	268487.1327883089	268487.1327883089	268487.1327883089	268487.1327883089	268487.1327883089	268487.1327883089	268487.1327883089	268487.1327883089	268487.1327883089	268487.1327883089	268487.1327883089	268487.1327883089	268487.1327883089	268487.1327883089	268487.1327883089	268487.1327883089	268487.1327883089	268487.1327883089	268487.1327883089
252545.25617839786	252545.25617839786	252545.25617839786	252545.25617839786	252545.25617839786	252545.25617839786	252545.25617839786	252545.25617839786	252545.25617839786	252545.25617839786	252545.25617839786	252545.25617839786	252545.25617839786	252545.25617839786	252545.25617839786	252545.25617839786	252545.25617839786	252545.25617839786	252545.25617839786	252545.25617839786	252545.25617839786	252545.25617839786	252545.25617839786	252545.25617839786	252545.25617839786	252545.25617839786	252545.25617839786	252545.25617839786	252545.25617839786	252545.25617839786
252545.25617839786	252545.25617839786	252545.25617839786	252545.25617839786	252545.25617839786	252545.25617839786	252545.25617839786	252545.25617839786	252545.25617839786	252545.25617839786	252545.25617839786	252545.25617839786	252545.25617839786	252545.25617839786	252545.25617839786	252545.25617839786	252545.25617839786	252545.25617839786	252545.25617839786	252545.25617839786	252545.25617839786	252545.25617839786	252545.25617839786	252545.25617839786	252545.25617839786	252545.25617839786	252545.25617839786	252545.25617839786	252545.25617839786	252545.25617839786
252545.25617839786	252545.25617839786	252545.25617839786	252545.25617839786	252545.25617839786	252545.25617839786	252545.25617839786	252545.25617839786	252545.25617839786	252545.25617839786	252545.25617839786	252545.25617839786	252545.25617839786	252545.25617839786	252545.25617839786	252545.25617839786	252545.25617839786	252545.25617839786	252545.25617839786	252545.25617839786	252545.25617839786	252545.25617839786	252545.25617839786	252545.25617839786	252545.25617839786	252545.25617839786	252545.25617839786	252545.25617839786	252545.25617839786	252545.25617839786
252545.25617839786	252545.25617839786	252545.25617839786	252545.25617839786	252545.25617839786	252545.25617839786	252545.25617839786	252545.25617839786	252545.25617839786	252545.25617839786	252545.25617839786	252545.25617839786	252545.25617839786	252545.25617839786	252545.25617839786	252545.25617839786	252545.25617839786	252545.25617839786	252545.25617839786	252545.25617839786	252545.25617839786	252545.25617839786	252545.25617839786	252545.25617839786	252545.25617839786	252545.25617839786	252545.25617839786	252545.25617839786	252545.25617839786	252545.25617839786
252545.25617839786	252545.25617839786	252545.25617839786	252545.25617839786	252545.25617839786	252545.25617839786	252545.25617839786	252545.25617839786	252545.25617839786	252545.25617839786	252545.25617839786	252545.25617839786	252545.25617839786	252545.25617839786	252545.25617839786	252545.25617839786	252545.25617839786	252545.25617839786	252545.25617839786	252545.25617839786	252545.25617839786	252545.25617839786	252545.25617839786	252545.25617839786	252545.25617839786	252545.25617839786	252545.25617839786	252545.25617839786	252545.25617839786	252545.25617839786
252545.25617839786	252545.25617839786	252545.25617839786	252545.25617839786	252545.25617839786	252545.25617839786	252545.25617839786	252545.25617839786	252545.25617839786	252545.25617839786	252545.25617839786	252545.25617839786	252545.25617839786	252545.25617839786	252545.25617839786	252545.25617839786	252545.25617839786	252545.25617839786	252545.25617839786	252545.25617839786	252545.25617839786	252545.25617839786	252545.25617839786	252545.25617839786	252545.25617839786	252545.25617839786	252545.25617839786	252545.25617839786	252545.25617839786	252545.25617839786
252545.25617839786	252545.25617839786	252545.25617839786	252545.25617839786	252545.25617839786	252545.25617839786	252545.25617839786	252545.25617839786	252545.25617839786	252545.25617839786	252545.25617839786	252545.25617839786	252545.25617839786	252545.25617839786	252545.25617839786	252545.25617839786	252545.25617839786	252545.25617839786	252545.25617839786	252545.25617839786	252545.25617839786	252545.25617839786	252545.25617839786	252545.25617839786	252545.25617839786	252545.25617839786	252545.25617839786	252545.25617839786	252545.25617839786	252545.25617839786
199087.64106195292	199087.64106195292	199087.64106195292	199087.64106195292	199087.64106195292	199087.64106195292	199087.64106195292	199087.64106195292	199087.64106195292	199087.64106195292	199087.64106195292	199087.64106195292	199087.64106195292	199087.64106195292	199087.64106195292	199087.64106195292	199087.64106195292	199087.64106195292	199087.64106195292	199087.64106195292	199087.64106195292	199087.64106195292	199087.64106195292	199087.64106195292	199087.64106195292	199087.64106195292	199087.64106195292	199087.64106195292	199087.64106195292	199087.64106195292
199087.64106195292	199087.64106195292	199087.64106195292	199087.64106195292	199087.64106195292	199087.64106195292	199087.64106195292	199087.64106195292	199087.64106195292	199087.64106195292	199087.64106195292	199087.64106195292	199087.64106195292	199087.64106195292	199087.64106195292	199087.64106195292	199087.64106195292	199087.64106195292	199087.64106195292	199087.64106195292	199087.64106195292	199087.64106195292	199087.64106195292	199087.64106195292	199087.64106195292	199087.64106195292	199087.64106195292	199087.64106195292	199087.64106195292	199087.64106195292
199087.64106195292	199087.64106195292	199087.64106195292	199087.64106195292	199087.64106195292	199087.64106195292	199087.64106195292	199087.64106195292	199087.64106195292	199087.64106195292	199087.64106195292	199087.64106195292	199087.64106195292	199087.64106195292	199087.64106195292	199087.64106195292	199087.64106195292	199087.64106195292	199087.64106195292	199087.64106195292	199087.64106195292	199087.64106195292	199087.64106195292	199087.64106195292	199087.64106195292	199087.64106195292	199087.64106195292	199087.64106195292	199087.64106195292	199087.64106195292
199087.64106195292	199087.64106195292	199087.64106195292	199087.64106195292	199087.64106195292	199087.64106195292	199087.64106195292	199087.64106195292	199087.64106195292	199087.64106195292	199087.64106195292	199087.64106195292	199087.64106195292	199087.64106195292	199087.64106195292	199087.64106195292	199087.64106195292	199087.64106195292	199087.64106195292	199087.64106195292	199087.64106195292	199087.64106195292	199087.64106195292	199087.64106195292	199087.64106195292	199087.64106195292	199087.64106195292	199087.64106195292	199087.64106195292	199087.64106195292
173693.18631470395	173693.18631470395	173693.18631470395	173693.18631470395	173693.18631470395	173693.18631470395	173693.18631470395	173693.18631470395	173693.18631470395	173693.18631470395	173693.18631470395	173693.18631470395	173693.18631470395	173693.18631470395	173693.18631470395	173693.18631470395	173693.18631470395	173693.18631470395	173693.18631470395	173693.18631470395	173693.18631470395	173693.18631470395	173693.18631470395	173693.18631470395	173693.18631470395	173693.18631470395	173693.18631470395	173693.18631470395	173693.18631470395	173693.18631470395
173693.18631470395	173693.18631470395	173693.18631470395	173693.18631470395	173693.18631470395	173693.18631470395	173693.18631470395	173693.18631470395	173693.18631470395	173693.18631470395	173693.18631470395	173693.18631470395	173693.18631470395	173693.18631470395	173693.18631470395	173693.18631470395	173693.18631470395	173693.18631470395	173693.18631470395	173693.18631470395	173693.18631470395	173693.18631470395	173693.18631470395	173693.18631470395	173693.18631470395	173693.18631470395	173693.18631470395	173693.18631470395	173693.18631470395	173693.18631470395
173693.18631470395	173693.18631470395	173693.18631470395	173693.18631470395	173693.18631470395	173693.18631470395	173693.18631470395	173693.18631470395	173693.18631470395	173693.18631470395	173693.18631470395	173693.18631470395	173693.18631470395	173693.18631470395	173693.18631470395	173693.18631470395	173693.18631470395	173693.18631470395	173693.18631470395	173693.18631470395	173693.18631470395	173693.18631470395	173693.18631470395	173693.18631470395	173693.18631470395	173693.18631470395	173693.18631470395	173693.18631470395	173693.18631470395	173693.18631470395
173693.18631470395	173693.18631470395	173693.18631470395	173693.18631470395	173693.18631470395	173693.18631470395	173693.18631470395	173693.18631470395	173693.18631470395	173693.18631470395	173693.18631470395	173693.18631470395	173693.18631470395	173693.18631470395	173693.18631470395	173693.18631470395	173693.18631470395	173693.18631470395	173693.18631470395	173693.18631470395	173693.18631470395	173693.18631470395	173693.18631470395	173693.18631470395	173693.18631470395	173693.18631470395	173693.18631470395	173693.18631470395	173693.18631470395	173693.18631470395
166433.7040175493	166433.7040175493	166433.7040175493	166433.7040175493	166433.7040175493	166433.7040175493	166433.7040175493	166433.7040175493	166433.7040175493	166433.7040175493	166433.7040175493	166433.7040175493	166433.7040175493	166433.7040175493	166433.7040175493	166433.7040175493	166433.7040175493	166433.7040175493	166433.7040175493	166433.7040175493	166433.7040175493	166433.7040175493	166433.7040175493	166433.7040175493	166433.7040175493	166433.7040175493	166433.7040175493	166433.7040175493	166433.7040175493	166433.7040175493
159908.73221235385	159908.73221235385	159908.73221235385	159908.73221235385	159908.73221235385	159908.73221235385	159908.73221235385	159908.73221235385	159908.73221235385	159908.73221235385	159908.73221235385	159908.73221235385	159908.73221235385	159908.73221235385	159908.73221235385	159908.73221235385	159908.73221235385	159908.73221235385	159908.73221235385	159908.73221235385	159908.73221235385	159908.73221235385	159908.73221235385	159908.73221235385	159908.73221235385	159908.73221235385	159908.73221235385	159908.73221235385	159908.73221235385	159908.73221235385
159908.73221235385	159908.73221235385	159908.73221235385	159908.73221235385	159908.73221235385	159908.73221235385	159908.73221235385	159908.73221235385	159908.73221235385	159908.73221235385	159908.73221235385	159908.73221235385	159908.73221235385	159908.73221235385	159908.73221235385	159908.73221235385	159908.73221235385	159908.73221235385	159908.73221235385	159908.73221235385	159908.73221235385	159908.73221235385	159908.73221235385	159908.73221235385	159908.73221235385	159908.73221235385	159908.73221235385	159908.73221235385	159908.73221235385	159908.73221235385
156372.890451711	156372.890451711	156372.890451711	156372.890451711	156372.890451711	156372.890451711	156372.890451711	156372.890451711	156372.890451711	156372.890451711	156372.890451711	156372.890451711	156372.890451711	156372.890451711	156372.890451711	156372.890451711	156372.890451711	156372.890451711	156372.890451711	156372.890451711	156372.890451711	156372.890451711	156372.890451711	156372.890451711	156372.890451711	156372.890451711	156372.890451711	156372.890451711	156372.890451711	156372.890451711
156372.890451711	156372.890451711	156372.890451711	156372.890451711	156372.890451711	156372.890451711	156372.890451711	156372.890451711	156372.890451711	156372.890451711	156372.890451711	156372.890451711	156372.890451711	156372.890451711	156372.890451711	156372.890451711	156372.890451711	156372.890451711	156372.890451711	156372.890451711	156372.890451711	156372.890451711	156372.890451711	156372.890451711	156372.890451711	156372.890451711	156372.890451711	156372.890451711	156372.890451711	156372.890451711
144817.13307062752	144817.13307062752	144817.13307062752	144817.13307062752	144817.13307062752	144817.13307062752	144817.13307062752	144817.13307062752	144817.13307062752	144817.13307062752	144817.13307062752	144817.13307062752	144817.13307062752	144817.13307062752	144817.13307062752	144817.13307062752	144817.13307062752	144817.13307062752	144817.13307062752	144817.13307062752	144817.13307062752	144817.13307062752	144817.13307062752	144817.13307062752	144817.13307062752	144817.13307062752	144817.13307062752	144817.13307062752	144817.13307062752	144817.13307062752
