# Supplementary material for: An improved FOX optimization algorithm using adaptive exploration and exploitation for global optimization
Source: PLoS One. 2025 Sep 18;20(9):e0331965. doi: 10.1371/journal.pone.0331965 (PMC12445531; doi:10.1371/journal.pone.0331965)
Supplement: S2 File — This compressed file contains all the results of the conducted experiments. Each main directory within the archive includes three subdirectories: Analysis, best_fit, and convergence. The best_fit and convergence folders contain the raw experimental data obtained from 30 independent runs. The Analysis folder includes tables and figures derived from these raw results. These files can be used to reproduce and further analyze the results presented in the manuscript. (ZIP) [file pone.0331965.s002.zip › cec2017/convergence/CMAES/C17F12.csv]

trial_1	trial_2	trial_3	trial_4	trial_5	trial_6	trial_7	trial_8	trial_9	trial_10	trial_11	trial_12	trial_13	trial_14	trial_15	trial_16	trial_17	trial_18	trial_19	trial_20	trial_21	trial_22	trial_23	trial_24	trial_25	trial_26	trial_27	trial_28	trial_29	trial_30
29105824790.50926	29105824790.50926	27353400556.136856	29105824790.50926	29105824790.50926	29105824790.50926	29105824790.50926	29105824790.50926	27753252631.16135	14537570757.855053	29105824790.50926	19430043543.780903	29105824790.50926	29105824790.50926	29105824790.50926	29105824790.50926	29105824790.50926	29105824790.50926	29105824790.50926	29105824790.50926	26771188824.99275	29105824790.50926	28677432034.904945	29105824790.50926	29105824790.50926	29105824790.50926	29105824790.50926	29105824790.50926	29105824790.50926	29105824790.50926
29105824790.50926	29105824790.50926	27353400556.136856	29105824790.50926	29105824790.50926	29105824790.50926	29105824790.50926	29105824790.50926	27753252631.16135	14537570757.855053	29105824790.50926	19430043543.780903	29105824790.50926	29105824790.50926	29105824790.50926	29105824790.50926	29105824790.50926	29105824790.50926	29105824790.50926	29105824790.50926	26771188824.99275	29105824790.50926	28677432034.904945	29105824790.50926	29105824790.50926	29105824790.50926	29105824790.50926	29105824790.50926	29105824790.50926	29105824790.50926
29081730486.914734	29081730486.914734	27353400556.136856	29081730486.914734	29081730486.914734	29081730486.914734	29081730486.914734	29081730486.914734	27753252631.16135	14537570757.855053	29081730486.914734	19430043543.780903	29081730486.914734	29081730486.914734	29081730486.914734	29081730486.914734	29081730486.914734	29081730486.914734	29081730486.914734	29081730486.914734	26771188824.99275	29081730486.914734	28677432034.904945	29081730486.914734	29081730486.914734	29081730486.914734	29081730486.914734	29081730486.914734	29081730486.914734	29081730486.914734
29068704375.269238	29068704375.269238	27353400556.136856	29068704375.269238	29068704375.269238	29068704375.269238	29068704375.269238	29068704375.269238	27753252631.16135	14537570757.855053	29068704375.269238	19430043543.780903	29068704375.269238	29068704375.269238	29068704375.269238	29068704375.269238	29068704375.269238	29068704375.269238	29068704375.269238	29068704375.269238	26771188824.99275	29068704375.269238	28677432034.904945	29068704375.269238	29068704375.269238	29068704375.269238	29068704375.269238	29068704375.269238	29068704375.269238	29068704375.269238
29054257853.27824	29054257853.27824	27353400556.136856	29054257853.27824	29054257853.27824	29054257853.27824	29054257853.27824	29054257853.27824	27753252631.16135	14537570757.855053	29054257853.27824	19430043543.780903	29054257853.27824	29054257853.27824	29054257853.27824	29054257853.27824	29054257853.27824	29054257853.27824	29054257853.27824	29054257853.27824	26771188824.99275	29054257853.27824	28677432034.904945	29054257853.27824	29054257853.27824	29054257853.27824	29054257853.27824	29054257853.27824	29054257853.27824	29054257853.27824
29030015680.408546	29030015680.408546	27353400556.136856	29030015680.408546	29030015680.408546	29030015680.408546	29030015680.408546	29030015680.408546	27753252631.16135	14537570757.855053	29030015680.408546	19430043543.780903	29030015680.408546	29030015680.408546	29030015680.408546	29030015680.408546	29030015680.408546	29030015680.408546	29030015680.408546	29030015680.408546	26771188824.99275	29030015680.408546	28677432034.904945	29030015680.408546	29030015680.408546	29030015680.408546	29030015680.408546	29030015680.408546	29030015680.408546	29030015680.408546
28998306506.78938	28998306506.78938	27353400556.136856	28998306506.78938	28998306506.78938	28998306506.78938	28998306506.78938	28998306506.78938	27753252631.16135	14537570757.855053	28998306506.78938	19430043543.780903	28998306506.78938	28998306506.78938	28998306506.78938	28998306506.78938	28998306506.78938	28998306506.78938	28998306506.78938	28998306506.78938	26771188824.99275	28998306506.78938	28677432034.904945	28998306506.78938	28998306506.78938	28998306506.78938	28998306506.78938	28998306506.78938	28998306506.78938	28998306506.78938
28970282287.97524	28970282287.97524	27353400556.136856	28970282287.97524	28970282287.97524	28970282287.97524	28970282287.97524	28970282287.97524	27753252631.16135	14537570757.855053	28970282287.97524	19430043543.780903	28970282287.97524	28970282287.97524	28970282287.97524	28970282287.97524	28970282287.97524	28970282287.97524	28970282287.97524	28970282287.97524	26771188824.99275	28970282287.97524	28677432034.904945	28970282287.97524	28970282287.97524	28970282287.97524	28970282287.97524	28970282287.97524	28970282287.97524	28970282287.97524
28917510386.988567	28917510386.988567	27353400556.136856	28917510386.988567	28917510386.988567	28917510386.988567	28917510386.988567	28917510386.988567	27753252631.16135	14537570757.855053	28917510386.988567	19430043543.780903	28917510386.988567	28917510386.988567	28917510386.988567	28917510386.988567	28917510386.988567	28917510386.988567	28917510386.988567	28917510386.988567	26771188824.99275	28917510386.988567	28677432034.904945	28917510386.988567	28917510386.988567	28917510386.988567	28917510386.988567	28917510386.988567	28917510386.988567	28917510386.988567
28892116153.839878	28892116153.839878	27353400556.136856	28892116153.839878	28892116153.839878	28892116153.839878	28892116153.839878	28892116153.839878	27753252631.16135	14537570757.855053	28892116153.839878	19430043543.780903	28892116153.839878	28892116153.839878	28892116153.839878	28892116153.839878	28892116153.839878	28892116153.839878	28892116153.839878	28892116153.839878	26771188824.99275	28892116153.839878	28677432034.904945	28892116153.839878	28892116153.839878	28892116153.839878	28892116153.839878	28892116153.839878	28892116153.839878	28892116153.839878
28827266079.629837	28827266079.629837	27353400556.136856	28827266079.629837	28827266079.629837	28827266079.629837	28827266079.629837	28827266079.629837	27753252631.16135	14537570757.855053	28827266079.629837	19430043543.780903	28827266079.629837	28827266079.629837	28827266079.629837	28827266079.629837	28827266079.629837	28827266079.629837	28827266079.629837	28827266079.629837	26771188824.99275	28827266079.629837	28677432034.904945	28827266079.629837	28827266079.629837	28827266079.629837	28827266079.629837	28827266079.629837	28827266079.629837	28827266079.629837
28773227697.65108	28773227697.65108	27353400556.136856	28773227697.65108	28773227697.65108	28773227697.65108	28773227697.65108	28773227697.65108	27753252631.16135	14537570757.855053	28773227697.65108	19430043543.780903	28773227697.65108	28773227697.65108	28773227697.65108	28773227697.65108	28773227697.65108	28773227697.65108	28773227697.65108	28773227697.65108	26771188824.99275	28773227697.65108	28677432034.904945	28773227697.65108	28773227697.65108	28773227697.65108	28773227697.65108	28773227697.65108	28773227697.65108	28773227697.65108
28625978102.196217	28625978102.196217	27353400556.136856	28625978102.196217	28625978102.196217	28625978102.196217	28625978102.196217	28625978102.196217	27753252631.16135	14537570757.855053	28625978102.196217	19430043543.780903	28625978102.196217	28625978102.196217	28625978102.196217	28625978102.196217	28625978102.196217	28625978102.196217	28625978102.196217	28625978102.196217	26771188824.99275	28625978102.196217	28625978102.196217	28625978102.196217	28625978102.196217	28625978102.196217	28625978102.196217	28625978102.196217	28625978102.196217	28625978102.196217
28500189445.34859	28500189445.34859	27353400556.136856	28500189445.34859	28500189445.34859	28500189445.34859	28500189445.34859	28500189445.34859	27753252631.16135	14537570757.855053	28500189445.34859	19430043543.780903	28500189445.34859	28500189445.34859	28500189445.34859	28500189445.34859	28500189445.34859	28500189445.34859	28500189445.34859	28500189445.34859	26771188824.99275	28500189445.34859	28500189445.34859	28500189445.34859	28500189445.34859	28500189445.34859	28500189445.34859	28500189445.34859	28500189445.34859	28500189445.34859
28384720618.23901	28384720618.23901	27353400556.136856	28384720618.23901	28384720618.23901	28384720618.23901	28384720618.23901	28384720618.23901	27753252631.16135	14537570757.855053	28384720618.23901	19430043543.780903	28384720618.23901	28384720618.23901	28384720618.23901	28384720618.23901	28384720618.23901	28384720618.23901	28384720618.23901	28384720618.23901	26771188824.99275	28384720618.23901	28384720618.23901	28384720618.23901	28384720618.23901	28384720618.23901	28384720618.23901	28384720618.23901	28384720618.23901	28384720618.23901
28096217266.633358	28096217266.633358	27353400556.136856	28096217266.633358	28096217266.633358	28096217266.633358	28096217266.633358	28096217266.633358	27753252631.16135	14537570757.855053	28096217266.633358	19430043543.780903	28096217266.633358	28096217266.633358	28096217266.633358	28096217266.633358	28096217266.633358	28096217266.633358	28096217266.633358	28096217266.633358	26771188824.99275	28096217266.633358	28096217266.633358	28096217266.633358	28096217266.633358	28096217266.633358	28096217266.633358	28096217266.633358	28096217266.633358	28096217266.633358
27698477225.674786	27698477225.674786	27353400556.136856	27698477225.674786	27698477225.674786	27698477225.674786	27698477225.674786	27698477225.674786	27698477225.674786	14537570757.855053	27698477225.674786	19430043543.780903	27698477225.674786	27698477225.674786	27698477225.674786	27698477225.674786	27698477225.674786	27698477225.674786	27698477225.674786	27698477225.674786	26771188824.99275	27698477225.674786	27698477225.674786	27698477225.674786	27698477225.674786	27698477225.674786	27698477225.674786	27698477225.674786	27698477225.674786	27698477225.674786
27210080924.933773	27210080924.933773	27210080924.933773	27210080924.933773	27210080924.933773	27210080924.933773	27210080924.933773	27210080924.933773	27210080924.933773	14537570757.855053	27210080924.933773	19430043543.780903	27210080924.933773	27210080924.933773	27210080924.933773	27210080924.933773	27210080924.933773	27210080924.933773	27210080924.933773	27210080924.933773	26771188824.99275	27210080924.933773	27210080924.933773	27210080924.933773	27210080924.933773	27210080924.933773	27210080924.933773	27210080924.933773	27210080924.933773	27210080924.933773
26805407543.780983	26805407543.780983	26805407543.780983	26805407543.780983	26805407543.780983	26805407543.780983	26805407543.780983	26805407543.780983	26805407543.780983	14537570757.855053	26805407543.780983	19430043543.780903	26805407543.780983	26805407543.780983	26805407543.780983	26805407543.780983	26805407543.780983	26805407543.780983	26805407543.780983	26805407543.780983	26771188824.99275	26805407543.780983	26805407543.780983	26805407543.780983	26805407543.780983	26805407543.780983	26805407543.780983	26805407543.780983	26805407543.780983	26805407543.780983
25793227639.55571	25793227639.55571	25793227639.55571	25793227639.55571	25793227639.55571	25793227639.55571	25793227639.55571	25793227639.55571	25793227639.55571	14537570757.855053	25793227639.55571	19430043543.780903	25793227639.55571	25793227639.55571	25793227639.55571	25793227639.55571	25793227639.55571	25793227639.55571	25793227639.55571	25793227639.55571	25793227639.55571	25793227639.55571	25793227639.55571	25793227639.55571	25793227639.55571	25793227639.55571	25793227639.55571	25793227639.55571	25793227639.55571	25793227639.55571
24353275875.630512	24353275875.630512	24353275875.630512	24353275875.630512	24353275875.630512	24353275875.630512	24353275875.630512	24353275875.630512	24353275875.630512	14537570757.855053	24353275875.630512	19430043543.780903	24353275875.630512	24353275875.630512	24353275875.630512	24353275875.630512	24353275875.630512	24353275875.630512	24353275875.630512	24353275875.630512	24353275875.630512	24353275875.630512	24353275875.630512	24353275875.630512	24353275875.630512	24353275875.630512	24353275875.630512	24353275875.630512	24353275875.630512	24353275875.630512
24080186349.022415	24080186349.022415	24080186349.022415	24080186349.022415	24080186349.022415	24080186349.022415	24080186349.022415	24080186349.022415	24080186349.022415	14537570757.855053	24080186349.022415	19430043543.780903	24080186349.022415	24080186349.022415	24080186349.022415	24080186349.022415	24080186349.022415	24080186349.022415	24080186349.022415	24080186349.022415	24080186349.022415	24080186349.022415	24080186349.022415	24080186349.022415	24080186349.022415	24080186349.022415	24080186349.022415	24080186349.022415	24080186349.022415	24080186349.022415
23112822132.829453	23112822132.829453	23112822132.829453	23112822132.829453	23112822132.829453	23112822132.829453	23112822132.829453	23112822132.829453	23112822132.829453	14537570757.855053	23112822132.829453	19430043543.780903	23112822132.829453	23112822132.829453	23112822132.829453	23112822132.829453	23112822132.829453	23112822132.829453	23112822132.829453	23112822132.829453	23112822132.829453	23112822132.829453	23112822132.829453	23112822132.829453	23112822132.829453	23112822132.829453	23112822132.829453	23112822132.829453	23112822132.829453	23112822132.829453
20381231745.803898	20381231745.803898	20381231745.803898	20381231745.803898	20381231745.803898	20381231745.803898	20381231745.803898	20381231745.803898	20381231745.803898	14537570757.855053	20381231745.803898	19430043543.780903	20381231745.803898	20381231745.803898	20381231745.803898	20381231745.803898	20381231745.803898	20381231745.803898	20381231745.803898	20381231745.803898	20381231745.803898	20381231745.803898	20381231745.803898	20381231745.803898	20381231745.803898	20381231745.803898	20381231745.803898	20381231745.803898	20381231745.803898	20381231745.803898
15298643313.20833	15298643313.20833	15298643313.20833	15298643313.20833	15298643313.20833	15298643313.20833	15298643313.20833	15298643313.20833	15298643313.20833	14537570757.855053	15298643313.20833	15298643313.20833	15298643313.20833	15298643313.20833	15298643313.20833	15298643313.20833	15298643313.20833	15298643313.20833	15298643313.20833	15298643313.20833	15298643313.20833	15298643313.20833	15298643313.20833	15298643313.20833	15298643313.20833	15298643313.20833	15298643313.20833	15298643313.20833	15298643313.20833	15298643313.20833
12711816879.07811	12711816879.07811	12711816879.07811	12711816879.07811	12711816879.07811	12711816879.07811	12711816879.07811	12711816879.07811	12711816879.07811	12711816879.07811	12711816879.07811	12711816879.07811	12711816879.07811	12711816879.07811	12711816879.07811	12711816879.07811	12711816879.07811	12711816879.07811	12711816879.07811	12711816879.07811	12711816879.07811	12711816879.07811	12711816879.07811	12711816879.07811	12711816879.07811	12711816879.07811	12711816879.07811	12711816879.07811	12711816879.07811	12711816879.07811
8264153314.55459	8264153314.55459	8264153314.55459	8264153314.55459	8264153314.55459	8264153314.55459	8264153314.55459	8264153314.55459	8264153314.55459	8264153314.55459	8264153314.55459	8264153314.55459	8264153314.55459	8264153314.55459	8264153314.55459	8264153314.55459	8264153314.55459	8264153314.55459	8264153314.55459	8264153314.55459	8264153314.55459	8264153314.55459	8264153314.55459	8264153314.55459	8264153314.55459	8264153314.55459	8264153314.55459	8264153314.55459	8264153314.55459	8264153314.55459
3101408679.477149	3101408679.477149	3101408679.477149	3101408679.477149	3101408679.477149	3101408679.477149	3101408679.477149	3101408679.477149	3101408679.477149	3101408679.477149	3101408679.477149	3101408679.477149	3101408679.477149	3101408679.477149	3101408679.477149	3101408679.477149	3101408679.477149	3101408679.477149	3101408679.477149	3101408679.477149	3101408679.477149	3101408679.477149	3101408679.477149	3101408679.477149	3101408679.477149	3101408679.477149	3101408679.477149	3101408679.477149	3101408679.477149	3101408679.477149
2780542093.528866	2780542093.528866	2780542093.528866	2780542093.528866	2780542093.528866	2780542093.528866	2780542093.528866	2780542093.528866	2780542093.528866	2780542093.528866	2780542093.528866	2780542093.528866	2780542093.528866	2780542093.528866	2780542093.528866	2780542093.528866	2780542093.528866	2780542093.528866	2780542093.528866	2780542093.528866	2780542093.528866	2780542093.528866	2780542093.528866	2780542093.528866	2780542093.528866	2780542093.528866	2780542093.528866	2780542093.528866	2780542093.528866	2780542093.528866
994647269.7930669	994647269.7930669	994647269.7930669	994647269.7930669	994647269.7930669	994647269.7930669	994647269.7930669	994647269.7930669	994647269.7930669	994647269.7930669	994647269.7930669	994647269.7930669	994647269.7930669	994647269.7930669	994647269.7930669	994647269.7930669	994647269.7930669	994647269.7930669	994647269.7930669	994647269.7930669	994647269.7930669	994647269.7930669	994647269.7930669	994647269.7930669	994647269.7930669	994647269.7930669	994647269.7930669	994647269.7930669	994647269.7930669	994647269.7930669
994647269.7930669	994647269.7930669	994647269.7930669	994647269.7930669	994647269.7930669	994647269.7930669	994647269.7930669	994647269.7930669	994647269.7930669	994647269.7930669	994647269.7930669	994647269.7930669	994647269.7930669	994647269.7930669	994647269.7930669	994647269.7930669	994647269.7930669	994647269.7930669	994647269.7930669	994647269.7930669	994647269.7930669	994647269.7930669	994647269.7930669	994647269.7930669	994647269.7930669	994647269.7930669	994647269.7930669	994647269.7930669	994647269.7930669	994647269.7930669
994647269.7930669	994647269.7930669	994647269.7930669	994647269.7930669	994647269.7930669	994647269.7930669	994647269.7930669	994647269.7930669	994647269.7930669	994647269.7930669	994647269.7930669	994647269.7930669	994647269.7930669	994647269.7930669	994647269.7930669	994647269.7930669	994647269.7930669	994647269.7930669	994647269.7930669	994647269.7930669	994647269.7930669	994647269.7930669	994647269.7930669	994647269.7930669	994647269.7930669	994647269.7930669	994647269.7930669	994647269.7930669	994647269.7930669	994647269.7930669
994647269.7930669	994647269.7930669	994647269.7930669	994647269.7930669	994647269.7930669	994647269.7930669	994647269.7930669	994647269.7930669	994647269.7930669	994647269.7930669	994647269.7930669	994647269.7930669	994647269.7930669	994647269.7930669	994647269.7930669	994647269.7930669	994647269.7930669	994647269.7930669	994647269.7930669	994647269.7930669	994647269.7930669	994647269.7930669	994647269.7930669	994647269.7930669	994647269.7930669	994647269.7930669	994647269.7930669	994647269.7930669	994647269.7930669	994647269.7930669
719914850.1919289	719914850.1919289	719914850.1919289	719914850.1919289	719914850.1919289	719914850.1919289	719914850.1919289	719914850.1919289	719914850.1919289	719914850.1919289	719914850.1919289	719914850.1919289	719914850.1919289	719914850.1919289	719914850.1919289	719914850.1919289	719914850.1919289	719914850.1919289	719914850.1919289	719914850.1919289	719914850.1919289	719914850.1919289	719914850.1919289	719914850.1919289	719914850.1919289	719914850.1919289	719914850.1919289	719914850.1919289	719914850.1919289	719914850.1919289
719914850.1919289	719914850.1919289	719914850.1919289	719914850.1919289	719914850.1919289	719914850.1919289	719914850.1919289	719914850.1919289	719914850.1919289	719914850.1919289	719914850.1919289	719914850.1919289	719914850.1919289	719914850.1919289	719914850.1919289	719914850.1919289	719914850.1919289	719914850.1919289	719914850.1919289	719914850.1919289	719914850.1919289	719914850.1919289	719914850.1919289	719914850.1919289	719914850.1919289	719914850.1919289	719914850.1919289	719914850.1919289	719914850.1919289	719914850.1919289
719914850.1919289	719914850.1919289	719914850.1919289	719914850.1919289	719914850.1919289	719914850.1919289	719914850.1919289	719914850.1919289	719914850.1919289	719914850.1919289	719914850.1919289	719914850.1919289	719914850.1919289	719914850.1919289	719914850.1919289	719914850.1919289	719914850.1919289	719914850.1919289	719914850.1919289	719914850.1919289	719914850.1919289	719914850.1919289	719914850.1919289	719914850.1919289	719914850.1919289	719914850.1919289	719914850.1919289	719914850.1919289	719914850.1919289	719914850.1919289
719914850.1919289	719914850.1919289	719914850.1919289	719914850.1919289	719914850.1919289	719914850.1919289	719914850.1919289	719914850.1919289	719914850.1919289	719914850.1919289	719914850.1919289	719914850.1919289	719914850.1919289	719914850.1919289	719914850.1919289	719914850.1919289	719914850.1919289	719914850.1919289	719914850.1919289	719914850.1919289	719914850.1919289	719914850.1919289	719914850.1919289	719914850.1919289	719914850.1919289	719914850.1919289	719914850.1919289	719914850.1919289	719914850.1919289	719914850.1919289
719914850.1919289	719914850.1919289	719914850.1919289	719914850.1919289	719914850.1919289	719914850.1919289	719914850.1919289	719914850.1919289	719914850.1919289	719914850.1919289	719914850.1919289	719914850.1919289	719914850.1919289	719914850.1919289	719914850.1919289	719914850.1919289	719914850.1919289	719914850.1919289	719914850.1919289	719914850.1919289	719914850.1919289	719914850.1919289	719914850.1919289	719914850.1919289	719914850.1919289	719914850.1919289	719914850.1919289	719914850.1919289	719914850.1919289	719914850.1919289
719914850.1919289	719914850.1919289	719914850.1919289	719914850.1919289	719914850.1919289	719914850.1919289	719914850.1919289	719914850.1919289	719914850.1919289	719914850.1919289	719914850.1919289	719914850.1919289	719914850.1919289	719914850.1919289	719914850.1919289	719914850.1919289	719914850.1919289	719914850.1919289	719914850.1919289	719914850.1919289	719914850.1919289	719914850.1919289	719914850.1919289	719914850.1919289	719914850.1919289	719914850.1919289	719914850.1919289	719914850.1919289	719914850.1919289	719914850.1919289
719914850.1919289	719914850.1919289	719914850.1919289	719914850.1919289	719914850.1919289	719914850.1919289	719914850.1919289	719914850.1919289	719914850.1919289	719914850.1919289	719914850.1919289	719914850.1919289	719914850.1919289	719914850.1919289	719914850.1919289	719914850.1919289	719914850.1919289	719914850.1919289	719914850.1919289	719914850.1919289	719914850.1919289	719914850.1919289	719914850.1919289	719914850.1919289	719914850.1919289	719914850.1919289	719914850.1919289	719914850.1919289	719914850.1919289	719914850.1919289
719914850.1919289	719914850.1919289	719914850.1919289	719914850.1919289	719914850.1919289	719914850.1919289	719914850.1919289	719914850.1919289	719914850.1919289	719914850.1919289	719914850.1919289	719914850.1919289	719914850.1919289	719914850.1919289	719914850.1919289	719914850.1919289	719914850.1919289	719914850.1919289	719914850.1919289	719914850.1919289	719914850.1919289	719914850.1919289	719914850.1919289	719914850.1919289	719914850.1919289	719914850.1919289	719914850.1919289	719914850.1919289	719914850.1919289	719914850.1919289
719914850.1919289	719914850.1919289	719914850.1919289	719914850.1919289	719914850.1919289	719914850.1919289	719914850.1919289	719914850.1919289	719914850.1919289	719914850.1919289	719914850.1919289	719914850.1919289	719914850.1919289	719914850.1919289	719914850.1919289	719914850.1919289	719914850.1919289	719914850.1919289	719914850.1919289	719914850.1919289	719914850.1919289	719914850.1919289	719914850.1919289	719914850.1919289	719914850.1919289	719914850.1919289	719914850.1919289	719914850.1919289	719914850.1919289	719914850.1919289
719914850.1919289	719914850.1919289	719914850.1919289	719914850.1919289	719914850.1919289	719914850.1919289	719914850.1919289	719914850.1919289	719914850.1919289	719914850.1919289	719914850.1919289	719914850.1919289	719914850.1919289	719914850.1919289	719914850.1919289	719914850.1919289	719914850.1919289	719914850.1919289	719914850.1919289	719914850.1919289	719914850.1919289	719914850.1919289	719914850.1919289	719914850.1919289	719914850.1919289	719914850.1919289	719914850.1919289	719914850.1919289	719914850.1919289	719914850.1919289
719914850.1919289	719914850.1919289	719914850.1919289	719914850.1919289	719914850.1919289	719914850.1919289	719914850.1919289	719914850.1919289	719914850.1919289	719914850.1919289	719914850.1919289	719914850.1919289	719914850.1919289	719914850.1919289	719914850.1919289	719914850.1919289	719914850.1919289	719914850.1919289	719914850.1919289	719914850.1919289	719914850.1919289	719914850.1919289	719914850.1919289	719914850.1919289	719914850.1919289	719914850.1919289	719914850.1919289	719914850.1919289	719914850.1919289	719914850.1919289
719914850.1919289	719914850.1919289	719914850.1919289	719914850.1919289	719914850.1919289	719914850.1919289	719914850.1919289	719914850.1919289	719914850.1919289	719914850.1919289	719914850.1919289	719914850.1919289	719914850.1919289	719914850.1919289	719914850.1919289	719914850.1919289	719914850.1919289	719914850.1919289	719914850.1919289	719914850.1919289	719914850.1919289	719914850.1919289	719914850.1919289	719914850.1919289	719914850.1919289	719914850.1919289	719914850.1919289	719914850.1919289	719914850.1919289	719914850.1919289
719914850.1919289	719914850.1919289	719914850.1919289	719914850.1919289	719914850.1919289	719914850.1919289	719914850.1919289	719914850.1919289	719914850.1919289	719914850.1919289	719914850.1919289	719914850.1919289	719914850.1919289	719914850.1919289	719914850.1919289	719914850.1919289	719914850.1919289	719914850.1919289	719914850.1919289	719914850.1919289	719914850.1919289	719914850.1919289	719914850.1919289	719914850.1919289	719914850.1919289	719914850.1919289	719914850.1919289	719914850.1919289	719914850.1919289	719914850.1919289
491025763.9028291	491025763.9028291	491025763.9028291	491025763.9028291	491025763.9028291	491025763.9028291	491025763.9028291	491025763.9028291	491025763.9028291	491025763.9028291	491025763.9028291	491025763.9028291	491025763.9028291	491025763.9028291	491025763.9028291	491025763.9028291	491025763.9028291	491025763.9028291	491025763.9028291	491025763.9028291	491025763.9028291	491025763.9028291	491025763.9028291	491025763.9028291	491025763.9028291	491025763.9028291	491025763.9028291	491025763.9028291	491025763.9028291	491025763.9028291
491025763.9028291	491025763.9028291	491025763.9028291	491025763.9028291	491025763.9028291	491025763.9028291	491025763.9028291	491025763.9028291	491025763.9028291	491025763.9028291	491025763.9028291	491025763.9028291	491025763.9028291	491025763.9028291	491025763.9028291	491025763.9028291	491025763.9028291	491025763.9028291	491025763.9028291	491025763.9028291	491025763.9028291	491025763.9028291	491025763.9028291	491025763.9028291	491025763.9028291	491025763.9028291	491025763.9028291	491025763.9028291	491025763.9028291	491025763.9028291
491025763.9028291	491025763.9028291	491025763.9028291	491025763.9028291	491025763.9028291	491025763.9028291	491025763.9028291	491025763.9028291	491025763.9028291	491025763.9028291	491025763.9028291	491025763.9028291	491025763.9028291	491025763.9028291	491025763.9028291	491025763.9028291	491025763.9028291	491025763.9028291	491025763.9028291	491025763.9028291	491025763.9028291	491025763.9028291	491025763.9028291	491025763.9028291	491025763.9028291	491025763.9028291	491025763.9028291	491025763.9028291	491025763.9028291	491025763.9028291
491025763.9028291	491025763.9028291	491025763.9028291	491025763.9028291	491025763.9028291	491025763.9028291	491025763.9028291	491025763.9028291	491025763.9028291	491025763.9028291	491025763.9028291	491025763.9028291	491025763.9028291	491025763.9028291	491025763.9028291	491025763.9028291	491025763.9028291	491025763.9028291	491025763.9028291	491025763.9028291	491025763.9028291	491025763.9028291	491025763.9028291	491025763.9028291	491025763.9028291	491025763.9028291	491025763.9028291	491025763.9028291	491025763.9028291	491025763.9028291
394490139.6385015	394490139.6385015	394490139.6385015	394490139.6385015	394490139.6385015	394490139.6385015	394490139.6385015	394490139.6385015	394490139.6385015	394490139.6385015	394490139.6385015	394490139.6385015	394490139.6385015	394490139.6385015	394490139.6385015	394490139.6385015	394490139.6385015	394490139.6385015	394490139.6385015	394490139.6385015	394490139.6385015	394490139.6385015	394490139.6385015	394490139.6385015	394490139.6385015	394490139.6385015	394490139.6385015	394490139.6385015	394490139.6385015	394490139.6385015
394490139.6385015	394490139.6385015	394490139.6385015	394490139.6385015	394490139.6385015	394490139.6385015	394490139.6385015	394490139.6385015	394490139.6385015	394490139.6385015	394490139.6385015	394490139.6385015	394490139.6385015	394490139.6385015	394490139.6385015	394490139.6385015	394490139.6385015	394490139.6385015	394490139.6385015	394490139.6385015	394490139.6385015	394490139.6385015	394490139.6385015	394490139.6385015	394490139.6385015	394490139.6385015	394490139.6385015	394490139.6385015	394490139.6385015	394490139.6385015
394490139.6385015	394490139.6385015	394490139.6385015	394490139.6385015	394490139.6385015	394490139.6385015	394490139.6385015	394490139.6385015	394490139.6385015	394490139.6385015	394490139.6385015	394490139.6385015	394490139.6385015	394490139.6385015	394490139.6385015	394490139.6385015	394490139.6385015	394490139.6385015	394490139.6385015	394490139.6385015	394490139.6385015	394490139.6385015	394490139.6385015	394490139.6385015	394490139.6385015	394490139.6385015	394490139.6385015	394490139.6385015	394490139.6385015	394490139.6385015
394490139.6385015	394490139.6385015	394490139.6385015	394490139.6385015	394490139.6385015	394490139.6385015	394490139.6385015	394490139.6385015	394490139.6385015	394490139.6385015	394490139.6385015	394490139.6385015	394490139.6385015	394490139.6385015	394490139.6385015	394490139.6385015	394490139.6385015	394490139.6385015	394490139.6385015	394490139.6385015	394490139.6385015	394490139.6385015	394490139.6385015	394490139.6385015	394490139.6385015	394490139.6385015	394490139.6385015	394490139.6385015	394490139.6385015	394490139.6385015
394490139.6385015	394490139.6385015	394490139.6385015	394490139.6385015	394490139.6385015	394490139.6385015	394490139.6385015	394490139.6385015	394490139.6385015	394490139.6385015	394490139.6385015	394490139.6385015	394490139.6385015	394490139.6385015	394490139.6385015	394490139.6385015	394490139.6385015	394490139.6385015	394490139.6385015	394490139.6385015	394490139.6385015	394490139.6385015	394490139.6385015	394490139.6385015	394490139.6385015	394490139.6385015	394490139.6385015	394490139.6385015	394490139.6385015	394490139.6385015
394490139.6385015	394490139.6385015	394490139.6385015	394490139.6385015	394490139.6385015	394490139.6385015	394490139.6385015	394490139.6385015	394490139.6385015	394490139.6385015	394490139.6385015	394490139.6385015	394490139.6385015	394490139.6385015	394490139.6385015	394490139.6385015	394490139.6385015	394490139.6385015	394490139.6385015	394490139.6385015	394490139.6385015	394490139.6385015	394490139.6385015	394490139.6385015	394490139.6385015	394490139.6385015	394490139.6385015	394490139.6385015	394490139.6385015	394490139.6385015
394490139.6385015	394490139.6385015	394490139.6385015	394490139.6385015	394490139.6385015	394490139.6385015	394490139.6385015	394490139.6385015	394490139.6385015	394490139.6385015	394490139.6385015	394490139.6385015	394490139.6385015	394490139.6385015	394490139.6385015	394490139.6385015	394490139.6385015	394490139.6385015	394490139.6385015	394490139.6385015	394490139.6385015	394490139.6385015	394490139.6385015	394490139.6385015	394490139.6385015	394490139.6385015	394490139.6385015	394490139.6385015	394490139.6385015	394490139.6385015
394490139.6385015	394490139.6385015	394490139.6385015	394490139.6385015	394490139.6385015	394490139.6385015	394490139.6385015	394490139.6385015	394490139.6385015	394490139.6385015	394490139.6385015	394490139.6385015	394490139.6385015	394490139.6385015	394490139.6385015	394490139.6385015	394490139.6385015	394490139.6385015	394490139.6385015	394490139.6385015	394490139.6385015	394490139.6385015	394490139.6385015	394490139.6385015	394490139.6385015	394490139.6385015	394490139.6385015	394490139.6385015	394490139.6385015	394490139.6385015
394490139.6385015	394490139.6385015	394490139.6385015	394490139.6385015	394490139.6385015	394490139.6385015	394490139.6385015	394490139.6385015	394490139.6385015	394490139.6385015	394490139.6385015	394490139.6385015	394490139.6385015	394490139.6385015	394490139.6385015	394490139.6385015	394490139.6385015	394490139.6385015	394490139.6385015	394490139.6385015	394490139.6385015	394490139.6385015	394490139.6385015	394490139.6385015	394490139.6385015	394490139.6385015	394490139.6385015	394490139.6385015	394490139.6385015	394490139.6385015
394490139.6385015	394490139.6385015	394490139.6385015	394490139.6385015	394490139.6385015	394490139.6385015	394490139.6385015	394490139.6385015	394490139.6385015	394490139.6385015	394490139.6385015	394490139.6385015	394490139.6385015	394490139.6385015	394490139.6385015	394490139.6385015	394490139.6385015	394490139.6385015	394490139.6385015	394490139.6385015	394490139.6385015	394490139.6385015	394490139.6385015	394490139.6385015	394490139.6385015	394490139.6385015	394490139.6385015	394490139.6385015	394490139.6385015	394490139.6385015
394490139.6385015	394490139.6385015	394490139.6385015	394490139.6385015	394490139.6385015	394490139.6385015	394490139.6385015	394490139.6385015	394490139.6385015	394490139.6385015	394490139.6385015	394490139.6385015	394490139.6385015	394490139.6385015	394490139.6385015	394490139.6385015	394490139.6385015	394490139.6385015	394490139.6385015	394490139.6385015	394490139.6385015	394490139.6385015	394490139.6385015	394490139.6385015	394490139.6385015	394490139.6385015	394490139.6385015	394490139.6385015	394490139.6385015	394490139.6385015
375894014.7013217	375894014.7013217	375894014.7013217	375894014.7013217	375894014.7013217	375894014.7013217	375894014.7013217	375894014.7013217	375894014.7013217	375894014.7013217	375894014.7013217	375894014.7013217	375894014.7013217	375894014.7013217	375894014.7013217	375894014.7013217	375894014.7013217	375894014.7013217	375894014.7013217	375894014.7013217	375894014.7013217	375894014.7013217	375894014.7013217	375894014.7013217	375894014.7013217	375894014.7013217	375894014.7013217	375894014.7013217	375894014.7013217	375894014.7013217
375894014.7013217	375894014.7013217	375894014.7013217	375894014.7013217	375894014.7013217	375894014.7013217	375894014.7013217	375894014.7013217	375894014.7013217	375894014.7013217	375894014.7013217	375894014.7013217	375894014.7013217	375894014.7013217	375894014.7013217	375894014.7013217	375894014.7013217	375894014.7013217	375894014.7013217	375894014.7013217	375894014.7013217	375894014.7013217	375894014.7013217	375894014.7013217	375894014.7013217	375894014.7013217	375894014.7013217	375894014.7013217	375894014.7013217	375894014.7013217
346919643.7596644	346919643.7596644	346919643.7596644	346919643.7596644	346919643.7596644	346919643.7596644	346919643.7596644	346919643.7596644	346919643.7596644	346919643.7596644	346919643.7596644	346919643.7596644	346919643.7596644	346919643.7596644	346919643.7596644	346919643.7596644	346919643.7596644	346919643.7596644	346919643.7596644	346919643.7596644	346919643.7596644	346919643.7596644	346919643.7596644	346919643.7596644	346919643.7596644	346919643.7596644	346919643.7596644	346919643.7596644	346919643.7596644	346919643.7596644
346919643.7596644	346919643.7596644	346919643.7596644	346919643.7596644	346919643.7596644	346919643.7596644	346919643.7596644	346919643.7596644	346919643.7596644	346919643.7596644	346919643.7596644	346919643.7596644	346919643.7596644	346919643.7596644	346919643.7596644	346919643.7596644	346919643.7596644	346919643.7596644	346919643.7596644	346919643.7596644	346919643.7596644	346919643.7596644	346919643.7596644	346919643.7596644	346919643.7596644	346919643.7596644	346919643.7596644	346919643.7596644	346919643.7596644	346919643.7596644
321351636.10141766	321351636.10141766	321351636.10141766	321351636.10141766	321351636.10141766	321351636.10141766	321351636.10141766	321351636.10141766	321351636.10141766	321351636.10141766	321351636.10141766	321351636.10141766	321351636.10141766	321351636.10141766	321351636.10141766	321351636.10141766	321351636.10141766	321351636.10141766	321351636.10141766	321351636.10141766	321351636.10141766	321351636.10141766	321351636.10141766	321351636.10141766	321351636.10141766	321351636.10141766	321351636.10141766	321351636.10141766	321351636.10141766	321351636.10141766
321351636.10141766	321351636.10141766	321351636.10141766	321351636.10141766	321351636.10141766	321351636.10141766	321351636.10141766	321351636.10141766	321351636.10141766	321351636.10141766	321351636.10141766	321351636.10141766	321351636.10141766	321351636.10141766	321351636.10141766	321351636.10141766	321351636.10141766	321351636.10141766	321351636.10141766	321351636.10141766	321351636.10141766	321351636.10141766	321351636.10141766	321351636.10141766	321351636.10141766	321351636.10141766	321351636.10141766	321351636.10141766	321351636.10141766	321351636.10141766
273726247.0495374	273726247.0495374	273726247.0495374	273726247.0495374	273726247.0495374	273726247.0495374	273726247.0495374	273726247.0495374	273726247.0495374	273726247.0495374	273726247.0495374	273726247.0495374	273726247.0495374	273726247.0495374	273726247.0495374	273726247.0495374	273726247.0495374	273726247.0495374	273726247.0495374	273726247.0495374	273726247.0495374	273726247.0495374	273726247.0495374	273726247.0495374	273726247.0495374	273726247.0495374	273726247.0495374	273726247.0495374	273726247.0495374	273726247.0495374
273726247.0495374	273726247.0495374	273726247.0495374	273726247.0495374	273726247.0495374	273726247.0495374	273726247.0495374	273726247.0495374	273726247.0495374	273726247.0495374	273726247.0495374	273726247.0495374	273726247.0495374	273726247.0495374	273726247.0495374	273726247.0495374	273726247.0495374	273726247.0495374	273726247.0495374	273726247.0495374	273726247.0495374	273726247.0495374	273726247.0495374	273726247.0495374	273726247.0495374	273726247.0495374	273726247.0495374	273726247.0495374	273726247.0495374	273726247.0495374
273726247.0495374	273726247.0495374	273726247.0495374	273726247.0495374	273726247.0495374	273726247.0495374	273726247.0495374	273726247.0495374	273726247.0495374	273726247.0495374	273726247.0495374	273726247.0495374	273726247.0495374	273726247.0495374	273726247.0495374	273726247.0495374	273726247.0495374	273726247.0495374	273726247.0495374	273726247.0495374	273726247.0495374	273726247.0495374	273726247.0495374	273726247.0495374	273726247.0495374	273726247.0495374	273726247.0495374	273726247.0495374	273726247.0495374	273726247.0495374
273726247.0495374	273726247.0495374	273726247.0495374	273726247.0495374	273726247.0495374	273726247.0495374	273726247.0495374	273726247.0495374	273726247.0495374	273726247.0495374	273726247.0495374	273726247.0495374	273726247.0495374	273726247.0495374	273726247.0495374	273726247.0495374	273726247.0495374	273726247.0495374	273726247.0495374	273726247.0495374	273726247.0495374	273726247.0495374	273726247.0495374	273726247.0495374	273726247.0495374	273726247.0495374	273726247.0495374	273726247.0495374	273726247.0495374	273726247.0495374
273726247.0495374	273726247.0495374	273726247.0495374	273726247.0495374	273726247.0495374	273726247.0495374	273726247.0495374	273726247.0495374	273726247.0495374	273726247.0495374	273726247.0495374	273726247.0495374	273726247.0495374	273726247.0495374	273726247.0495374	273726247.0495374	273726247.0495374	273726247.0495374	273726247.0495374	273726247.0495374	273726247.0495374	273726247.0495374	273726247.0495374	273726247.0495374	273726247.0495374	273726247.0495374	273726247.0495374	273726247.0495374	273726247.0495374	273726247.0495374
273726247.0495374	273726247.0495374	273726247.0495374	273726247.0495374	273726247.0495374	273726247.0495374	273726247.0495374	273726247.0495374	273726247.0495374	273726247.0495374	273726247.0495374	273726247.0495374	273726247.0495374	273726247.0495374	273726247.0495374	273726247.0495374	273726247.0495374	273726247.0495374	273726247.0495374	273726247.0495374	273726247.0495374	273726247.0495374	273726247.0495374	273726247.0495374	273726247.0495374	273726247.0495374	273726247.0495374	273726247.0495374	273726247.0495374	273726247.0495374
190568134.86510628	190568134.86510628	190568134.86510628	190568134.86510628	190568134.86510628	190568134.86510628	190568134.86510628	190568134.86510628	190568134.86510628	190568134.86510628	190568134.86510628	190568134.86510628	190568134.86510628	190568134.86510628	190568134.86510628	190568134.86510628	190568134.86510628	190568134.86510628	190568134.86510628	190568134.86510628	190568134.86510628	190568134.86510628	190568134.86510628	190568134.86510628	190568134.86510628	190568134.86510628	190568134.86510628	190568134.86510628	190568134.86510628	190568134.86510628
190568134.86510628	190568134.86510628	190568134.86510628	190568134.86510628	190568134.86510628	190568134.86510628	190568134.86510628	190568134.86510628	190568134.86510628	190568134.86510628	190568134.86510628	190568134.86510628	190568134.86510628	190568134.86510628	190568134.86510628	190568134.86510628	190568134.86510628	190568134.86510628	190568134.86510628	190568134.86510628	190568134.86510628	190568134.86510628	190568134.86510628	190568134.86510628	190568134.86510628	190568134.86510628	190568134.86510628	190568134.86510628	190568134.86510628	190568134.86510628
190568134.86510628	190568134.86510628	190568134.86510628	190568134.86510628	190568134.86510628	190568134.86510628	190568134.86510628	190568134.86510628	190568134.86510628	190568134.86510628	190568134.86510628	190568134.86510628	190568134.86510628	190568134.86510628	190568134.86510628	190568134.86510628	190568134.86510628	190568134.86510628	190568134.86510628	190568134.86510628	190568134.86510628	190568134.86510628	190568134.86510628	190568134.86510628	190568134.86510628	190568134.86510628	190568134.86510628	190568134.86510628	190568134.86510628	190568134.86510628
190568134.86510628	190568134.86510628	190568134.86510628	190568134.86510628	190568134.86510628	190568134.86510628	190568134.86510628	190568134.86510628	190568134.86510628	190568134.86510628	190568134.86510628	190568134.86510628	190568134.86510628	190568134.86510628	190568134.86510628	190568134.86510628	190568134.86510628	190568134.86510628	190568134.86510628	190568134.86510628	190568134.86510628	190568134.86510628	190568134.86510628	190568134.86510628	190568134.86510628	190568134.86510628	190568134.86510628	190568134.86510628	190568134.86510628	190568134.86510628
137280073.43315274	137280073.43315274	137280073.43315274	137280073.43315274	137280073.43315274	137280073.43315274	137280073.43315274	137280073.43315274	137280073.43315274	137280073.43315274	137280073.43315274	137280073.43315274	137280073.43315274	137280073.43315274	137280073.43315274	137280073.43315274	137280073.43315274	137280073.43315274	137280073.43315274	137280073.43315274	137280073.43315274	137280073.43315274	137280073.43315274	137280073.43315274	137280073.43315274	137280073.43315274	137280073.43315274	137280073.43315274	137280073.43315274	137280073.43315274
137280073.43315274	137280073.43315274	137280073.43315274	137280073.43315274	137280073.43315274	137280073.43315274	137280073.43315274	137280073.43315274	137280073.43315274	137280073.43315274	137280073.43315274	137280073.43315274	137280073.43315274	137280073.43315274	137280073.43315274	137280073.43315274	137280073.43315274	137280073.43315274	137280073.43315274	137280073.43315274	137280073.43315274	137280073.43315274	137280073.43315274	137280073.43315274	137280073.43315274	137280073.43315274	137280073.43315274	137280073.43315274	137280073.43315274	137280073.43315274
137280073.43315274	137280073.43315274	137280073.43315274	137280073.43315274	137280073.43315274	137280073.43315274	137280073.43315274	137280073.43315274	137280073.43315274	137280073.43315274	137280073.43315274	137280073.43315274	137280073.43315274	137280073.43315274	137280073.43315274	137280073.43315274	137280073.43315274	137280073.43315274	137280073.43315274	137280073.43315274	137280073.43315274	137280073.43315274	137280073.43315274	137280073.43315274	137280073.43315274	137280073.43315274	137280073.43315274	137280073.43315274	137280073.43315274	137280073.43315274
137280073.43315274	137280073.43315274	137280073.43315274	137280073.43315274	137280073.43315274	137280073.43315274	137280073.43315274	137280073.43315274	137280073.43315274	137280073.43315274	137280073.43315274	137280073.43315274	137280073.43315274	137280073.43315274	137280073.43315274	137280073.43315274	137280073.43315274	137280073.43315274	137280073.43315274	137280073.43315274	137280073.43315274	137280073.43315274	137280073.43315274	137280073.43315274	137280073.43315274	137280073.43315274	137280073.43315274	137280073.43315274	137280073.43315274	137280073.43315274
137280073.43315274	137280073.43315274	137280073.43315274	137280073.43315274	137280073.43315274	137280073.43315274	137280073.43315274	137280073.43315274	137280073.43315274	137280073.43315274	137280073.43315274	137280073.43315274	137280073.43315274	137280073.43315274	137280073.43315274	137280073.43315274	137280073.43315274	137280073.43315274	137280073.43315274	137280073.43315274	137280073.43315274	137280073.43315274	137280073.43315274	137280073.43315274	137280073.43315274	137280073.43315274	137280073.43315274	137280073.43315274	137280073.43315274	137280073.43315274
137280073.43315274	137280073.43315274	137280073.43315274	137280073.43315274	137280073.43315274	137280073.43315274	137280073.43315274	137280073.43315274	137280073.43315274	137280073.43315274	137280073.43315274	137280073.43315274	137280073.43315274	137280073.43315274	137280073.43315274	137280073.43315274	137280073.43315274	137280073.43315274	137280073.43315274	137280073.43315274	137280073.43315274	137280073.43315274	137280073.43315274	137280073.43315274	137280073.43315274	137280073.43315274	137280073.43315274	137280073.43315274	137280073.43315274	137280073.43315274
137280073.43315274	137280073.43315274	137280073.43315274	137280073.43315274	137280073.43315274	137280073.43315274	137280073.43315274	137280073.43315274	137280073.43315274	137280073.43315274	137280073.43315274	137280073.43315274	137280073.43315274	137280073.43315274	137280073.43315274	137280073.43315274	137280073.43315274	137280073.43315274	137280073.43315274	137280073.43315274	137280073.43315274	137280073.43315274	137280073.43315274	137280073.43315274	137280073.43315274	137280073.43315274	137280073.43315274	137280073.43315274	137280073.43315274	137280073.43315274
109250213.95639572	109250213.95639572	109250213.95639572	109250213.95639572	109250213.95639572	109250213.95639572	109250213.95639572	109250213.95639572	109250213.95639572	109250213.95639572	109250213.95639572	109250213.95639572	109250213.95639572	109250213.95639572	109250213.95639572	109250213.95639572	109250213.95639572	109250213.95639572	109250213.95639572	109250213.95639572	109250213.95639572	109250213.95639572	109250213.95639572	109250213.95639572	109250213.95639572	109250213.95639572	109250213.95639572	109250213.95639572	109250213.95639572	109250213.95639572
109250213.95639572	109250213.95639572	109250213.95639572	109250213.95639572	109250213.95639572	109250213.95639572	109250213.95639572	109250213.95639572	109250213.95639572	109250213.95639572	109250213.95639572	109250213.95639572	109250213.95639572	109250213.95639572	109250213.95639572	109250213.95639572	109250213.95639572	109250213.95639572	109250213.95639572	109250213.95639572	109250213.95639572	109250213.95639572	109250213.95639572	109250213.95639572	109250213.95639572	109250213.95639572	109250213.95639572	109250213.95639572	109250213.95639572	109250213.95639572
109250213.95639572	109250213.95639572	109250213.95639572	109250213.95639572	109250213.95639572	109250213.95639572	109250213.95639572	109250213.95639572	109250213.95639572	109250213.95639572	109250213.95639572	109250213.95639572	109250213.95639572	109250213.95639572	109250213.95639572	109250213.95639572	109250213.95639572	109250213.95639572	109250213.95639572	109250213.95639572	109250213.95639572	109250213.95639572	109250213.95639572	109250213.95639572	109250213.95639572	109250213.95639572	109250213.95639572	109250213.95639572	109250213.95639572	109250213.95639572
107393997.93470934	107393997.93470934	107393997.93470934	107393997.93470934	107393997.93470934	107393997.93470934	107393997.93470934	107393997.93470934	107393997.93470934	107393997.93470934	107393997.93470934	107393997.93470934	107393997.93470934	107393997.93470934	107393997.93470934	107393997.93470934	107393997.93470934	107393997.93470934	107393997.93470934	107393997.93470934	107393997.93470934	107393997.93470934	107393997.93470934	107393997.93470934	107393997.93470934	107393997.93470934	107393997.93470934	107393997.93470934	107393997.93470934	107393997.93470934
107393997.93470934	107393997.93470934	107393997.93470934	107393997.93470934	107393997.93470934	107393997.93470934	107393997.93470934	107393997.93470934	107393997.93470934	107393997.93470934	107393997.93470934	107393997.93470934	107393997.93470934	107393997.93470934	107393997.93470934	107393997.93470934	107393997.93470934	107393997.93470934	107393997.93470934	107393997.93470934	107393997.93470934	107393997.93470934	107393997.93470934	107393997.93470934	107393997.93470934	107393997.93470934	107393997.93470934	107393997.93470934	107393997.93470934	107393997.93470934
107393997.93470934	107393997.93470934	107393997.93470934	107393997.93470934	107393997.93470934	107393997.93470934	107393997.93470934	107393997.93470934	107393997.93470934	107393997.93470934	107393997.93470934	107393997.93470934	107393997.93470934	107393997.93470934	107393997.93470934	107393997.93470934	107393997.93470934	107393997.93470934	107393997.93470934	107393997.93470934	107393997.93470934	107393997.93470934	107393997.93470934	107393997.93470934	107393997.93470934	107393997.93470934	107393997.93470934	107393997.93470934	107393997.93470934	107393997.93470934
97718851.36302774	97718851.36302774	97718851.36302774	97718851.36302774	97718851.36302774	97718851.36302774	97718851.36302774	97718851.36302774	97718851.36302774	97718851.36302774	97718851.36302774	97718851.36302774	97718851.36302774	97718851.36302774	97718851.36302774	97718851.36302774	97718851.36302774	97718851.36302774	97718851.36302774	97718851.36302774	97718851.36302774	97718851.36302774	97718851.36302774	97718851.36302774	97718851.36302774	97718851.36302774	97718851.36302774	97718851.36302774	97718851.36302774	97718851.36302774
89799769.26745595	89799769.26745595	89799769.26745595	89799769.26745595	89799769.26745595	89799769.26745595	89799769.26745595	89799769.26745595	89799769.26745595	89799769.26745595	89799769.26745595	89799769.26745595	89799769.26745595	89799769.26745595	89799769.26745595	89799769.26745595	89799769.26745595	89799769.26745595	89799769.26745595	89799769.26745595	89799769.26745595	89799769.26745595	89799769.26745595	89799769.26745595	89799769.26745595	89799769.26745595	89799769.26745595	89799769.26745595	89799769.26745595	89799769.26745595
89799769.26745595	89799769.26745595	89799769.26745595	89799769.26745595	89799769.26745595	89799769.26745595	89799769.26745595	89799769.26745595	89799769.26745595	89799769.26745595	89799769.26745595	89799769.26745595	89799769.26745595	89799769.26745595	89799769.26745595	89799769.26745595	89799769.26745595	89799769.26745595	89799769.26745595	89799769.26745595	89799769.26745595	89799769.26745595	89799769.26745595	89799769.26745595	89799769.26745595	89799769.26745595	89799769.26745595	89799769.26745595	89799769.26745595	89799769.26745595
89799769.26745595	89799769.26745595	89799769.26745595	89799769.26745595	89799769.26745595	89799769.26745595	89799769.26745595	89799769.26745595	89799769.26745595	89799769.26745595	89799769.26745595	89799769.26745595	89799769.26745595	89799769.26745595	89799769.26745595	89799769.26745595	89799769.26745595	89799769.26745595	89799769.26745595	89799769.26745595	89799769.26745595	89799769.26745595	89799769.26745595	89799769.26745595	89799769.26745595	89799769.26745595	89799769.26745595	89799769.26745595	89799769.26745595	89799769.26745595
89799769.26745595	89799769.26745595	89799769.26745595	89799769.26745595	89799769.26745595	89799769.26745595	89799769.26745595	89799769.26745595	89799769.26745595	89799769.26745595	89799769.26745595	89799769.26745595	89799769.26745595	89799769.26745595	89799769.26745595	89799769.26745595	89799769.26745595	89799769.26745595	89799769.26745595	89799769.26745595	89799769.26745595	89799769.26745595	89799769.26745595	89799769.26745595	89799769.26745595	89799769.26745595	89799769.26745595	89799769.26745595	89799769.26745595	89799769.26745595
89799769.26745595	89799769.26745595	89799769.26745595	89799769.26745595	89799769.26745595	89799769.26745595	89799769.26745595	89799769.26745595	89799769.26745595	89799769.26745595	89799769.26745595	89799769.26745595	89799769.26745595	89799769.26745595	89799769.26745595	89799769.26745595	89799769.26745595	89799769.26745595	89799769.26745595	89799769.26745595	89799769.26745595	89799769.26745595	89799769.26745595	89799769.26745595	89799769.26745595	89799769.26745595	89799769.26745595	89799769.26745595	89799769.26745595	89799769.26745595
89799769.26745595	89799769.26745595	89799769.26745595	89799769.26745595	89799769.26745595	89799769.26745595	89799769.26745595	89799769.26745595	89799769.26745595	89799769.26745595	89799769.26745595	89799769.26745595	89799769.26745595	89799769.26745595	89799769.26745595	89799769.26745595	89799769.26745595	89799769.26745595	89799769.26745595	89799769.26745595	89799769.26745595	89799769.26745595	89799769.26745595	89799769.26745595	89799769.26745595	89799769.26745595	89799769.26745595	89799769.26745595	89799769.26745595	89799769.26745595
89799769.26745595	89799769.26745595	89799769.26745595	89799769.26745595	89799769.26745595	89799769.26745595	89799769.26745595	89799769.26745595	89799769.26745595	89799769.26745595	89799769.26745595	89799769.26745595	89799769.26745595	89799769.26745595	89799769.26745595	89799769.26745595	89799769.26745595	89799769.26745595	89799769.26745595	89799769.26745595	89799769.26745595	89799769.26745595	89799769.26745595	89799769.26745595	89799769.26745595	89799769.26745595	89799769.26745595	89799769.26745595	89799769.26745595	89799769.26745595
75758220.14565416	75758220.14565416	75758220.14565416	75758220.14565416	75758220.14565416	75758220.14565416	75758220.14565416	75758220.14565416	75758220.14565416	75758220.14565416	75758220.14565416	75758220.14565416	75758220.14565416	75758220.14565416	75758220.14565416	75758220.14565416	75758220.14565416	75758220.14565416	75758220.14565416	75758220.14565416	75758220.14565416	75758220.14565416	75758220.14565416	75758220.14565416	75758220.14565416	75758220.14565416	75758220.14565416	75758220.14565416	75758220.14565416	75758220.14565416
75758220.14565416	75758220.14565416	75758220.14565416	75758220.14565416	75758220.14565416	75758220.14565416	75758220.14565416	75758220.14565416	75758220.14565416	75758220.14565416	75758220.14565416	75758220.14565416	75758220.14565416	75758220.14565416	75758220.14565416	75758220.14565416	75758220.14565416	75758220.14565416	75758220.14565416	75758220.14565416	75758220.14565416	75758220.14565416	75758220.14565416	75758220.14565416	75758220.14565416	75758220.14565416	75758220.14565416	75758220.14565416	75758220.14565416	75758220.14565416
64100882.53424713	64100882.53424713	64100882.53424713	64100882.53424713	64100882.53424713	64100882.53424713	64100882.53424713	64100882.53424713	64100882.53424713	64100882.53424713	64100882.53424713	64100882.53424713	64100882.53424713	64100882.53424713	64100882.53424713	64100882.53424713	64100882.53424713	64100882.53424713	64100882.53424713	64100882.53424713	64100882.53424713	64100882.53424713	64100882.53424713	64100882.53424713	64100882.53424713	64100882.53424713	64100882.53424713	64100882.53424713	64100882.53424713	64100882.53424713
49548988.87152454	49548988.87152454	49548988.87152454	49548988.87152454	49548988.87152454	49548988.87152454	49548988.87152454	49548988.87152454	49548988.87152454	49548988.87152454	49548988.87152454	49548988.87152454	49548988.87152454	49548988.87152454	49548988.87152454	49548988.87152454	49548988.87152454	49548988.87152454	49548988.87152454	49548988.87152454	49548988.87152454	49548988.87152454	49548988.87152454	49548988.87152454	49548988.87152454	49548988.87152454	49548988.87152454	49548988.87152454	49548988.87152454	49548988.87152454
48975498.379768915	48975498.379768915	48975498.379768915	48975498.379768915	48975498.379768915	48975498.379768915	48975498.379768915	48975498.379768915	48975498.379768915	48975498.379768915	48975498.379768915	48975498.379768915	48975498.379768915	48975498.379768915	48975498.379768915	48975498.379768915	48975498.379768915	48975498.379768915	48975498.379768915	48975498.379768915	48975498.379768915	48975498.379768915	48975498.379768915	48975498.379768915	48975498.379768915	48975498.379768915	48975498.379768915	48975498.379768915	48975498.379768915	48975498.379768915
48975498.379768915	48975498.379768915	48975498.379768915	48975498.379768915	48975498.379768915	48975498.379768915	48975498.379768915	48975498.379768915	48975498.379768915	48975498.379768915	48975498.379768915	48975498.379768915	48975498.379768915	48975498.379768915	48975498.379768915	48975498.379768915	48975498.379768915	48975498.379768915	48975498.379768915	48975498.379768915	48975498.379768915	48975498.379768915	48975498.379768915	48975498.379768915	48975498.379768915	48975498.379768915	48975498.379768915	48975498.379768915	48975498.379768915	48975498.379768915
48975498.379768915	48975498.379768915	48975498.379768915	48975498.379768915	48975498.379768915	48975498.379768915	48975498.379768915	48975498.379768915	48975498.379768915	48975498.379768915	48975498.379768915	48975498.379768915	48975498.379768915	48975498.379768915	48975498.379768915	48975498.379768915	48975498.379768915	48975498.379768915	48975498.379768915	48975498.379768915	48975498.379768915	48975498.379768915	48975498.379768915	48975498.379768915	48975498.379768915	48975498.379768915	48975498.379768915	48975498.379768915	48975498.379768915	48975498.379768915
48975498.379768915	48975498.379768915	48975498.379768915	48975498.379768915	48975498.379768915	48975498.379768915	48975498.379768915	48975498.379768915	48975498.379768915	48975498.379768915	48975498.379768915	48975498.379768915	48975498.379768915	48975498.379768915	48975498.379768915	48975498.379768915	48975498.379768915	48975498.379768915	48975498.379768915	48975498.379768915	48975498.379768915	48975498.379768915	48975498.379768915	48975498.379768915	48975498.379768915	48975498.379768915	48975498.379768915	48975498.379768915	48975498.379768915	48975498.379768915
48975498.379768915	48975498.379768915	48975498.379768915	48975498.379768915	48975498.379768915	48975498.379768915	48975498.379768915	48975498.379768915	48975498.379768915	48975498.379768915	48975498.379768915	48975498.379768915	48975498.379768915	48975498.379768915	48975498.379768915	48975498.379768915	48975498.379768915	48975498.379768915	48975498.379768915	48975498.379768915	48975498.379768915	48975498.379768915	48975498.379768915	48975498.379768915	48975498.379768915	48975498.379768915	48975498.379768915	48975498.379768915	48975498.379768915	48975498.379768915
48975498.379768915	48975498.379768915	48975498.379768915	48975498.379768915	48975498.379768915	48975498.379768915	48975498.379768915	48975498.379768915	48975498.379768915	48975498.379768915	48975498.379768915	48975498.379768915	48975498.379768915	48975498.379768915	48975498.379768915	48975498.379768915	48975498.379768915	48975498.379768915	48975498.379768915	48975498.379768915	48975498.379768915	48975498.379768915	48975498.379768915	48975498.379768915	48975498.379768915	48975498.379768915	48975498.379768915	48975498.379768915	48975498.379768915	48975498.379768915
36094951.2697955	36094951.2697955	36094951.2697955	36094951.2697955	36094951.2697955	36094951.2697955	36094951.2697955	36094951.2697955	36094951.2697955	36094951.2697955	36094951.2697955	36094951.2697955	36094951.2697955	36094951.2697955	36094951.2697955	36094951.2697955	36094951.2697955	36094951.2697955	36094951.2697955	36094951.2697955	36094951.2697955	36094951.2697955	36094951.2697955	36094951.2697955	36094951.2697955	36094951.2697955	36094951.2697955	36094951.2697955	36094951.2697955	36094951.2697955
36094951.2697955	36094951.2697955	36094951.2697955	36094951.2697955	36094951.2697955	36094951.2697955	36094951.2697955	36094951.2697955	36094951.2697955	36094951.2697955	36094951.2697955	36094951.2697955	36094951.2697955	36094951.2697955	36094951.2697955	36094951.2697955	36094951.2697955	36094951.2697955	36094951.2697955	36094951.2697955	36094951.2697955	36094951.2697955	36094951.2697955	36094951.2697955	36094951.2697955	36094951.2697955	36094951.2697955	36094951.2697955	36094951.2697955	36094951.2697955
36094951.2697955	36094951.2697955	36094951.2697955	36094951.2697955	36094951.2697955	36094951.2697955	36094951.2697955	36094951.2697955	36094951.2697955	36094951.2697955	36094951.2697955	36094951.2697955	36094951.2697955	36094951.2697955	36094951.2697955	36094951.2697955	36094951.2697955	36094951.2697955	36094951.2697955	36094951.2697955	36094951.2697955	36094951.2697955	36094951.2697955	36094951.2697955	36094951.2697955	36094951.2697955	36094951.2697955	36094951.2697955	36094951.2697955	36094951.2697955
36094951.2697955	36094951.2697955	36094951.2697955	36094951.2697955	36094951.2697955	36094951.2697955	36094951.2697955	36094951.2697955	36094951.2697955	36094951.2697955	36094951.2697955	36094951.2697955	36094951.2697955	36094951.2697955	36094951.2697955	36094951.2697955	36094951.2697955	36094951.2697955	36094951.2697955	36094951.2697955	36094951.2697955	36094951.2697955	36094951.2697955	36094951.2697955	36094951.2697955	36094951.2697955	36094951.2697955	36094951.2697955	36094951.2697955	36094951.2697955
36094951.2697955	36094951.2697955	36094951.2697955	36094951.2697955	36094951.2697955	36094951.2697955	36094951.2697955	36094951.2697955	36094951.2697955	36094951.2697955	36094951.2697955	36094951.2697955	36094951.2697955	36094951.2697955	36094951.2697955	36094951.2697955	36094951.2697955	36094951.2697955	36094951.2697955	36094951.2697955	36094951.2697955	36094951.2697955	36094951.2697955	36094951.2697955	36094951.2697955	36094951.2697955	36094951.2697955	36094951.2697955	36094951.2697955	36094951.2697955
36094951.2697955	36094951.2697955	36094951.2697955	36094951.2697955	36094951.2697955	36094951.2697955	36094951.2697955	36094951.2697955	36094951.2697955	36094951.2697955	36094951.2697955	36094951.2697955	36094951.2697955	36094951.2697955	36094951.2697955	36094951.2697955	36094951.2697955	36094951.2697955	36094951.2697955	36094951.2697955	36094951.2697955	36094951.2697955	36094951.2697955	36094951.2697955	36094951.2697955	36094951.2697955	36094951.2697955	36094951.2697955	36094951.2697955	36094951.2697955
36094951.2697955	36094951.2697955	36094951.2697955	36094951.2697955	36094951.2697955	36094951.2697955	36094951.2697955	36094951.2697955	36094951.2697955	36094951.2697955	36094951.2697955	36094951.2697955	36094951.2697955	36094951.2697955	36094951.2697955	36094951.2697955	36094951.2697955	36094951.2697955	36094951.2697955	36094951.2697955	36094951.2697955	36094951.2697955	36094951.2697955	36094951.2697955	36094951.2697955	36094951.2697955	36094951.2697955	36094951.2697955	36094951.2697955	36094951.2697955
36094951.2697955	36094951.2697955	36094951.2697955	36094951.2697955	36094951.2697955	36094951.2697955	36094951.2697955	36094951.2697955	36094951.2697955	36094951.2697955	36094951.2697955	36094951.2697955	36094951.2697955	36094951.2697955	36094951.2697955	36094951.2697955	36094951.2697955	36094951.2697955	36094951.2697955	36094951.2697955	36094951.2697955	36094951.2697955	36094951.2697955	36094951.2697955	36094951.2697955	36094951.2697955	36094951.2697955	36094951.2697955	36094951.2697955	36094951.2697955
36094951.2697955	36094951.2697955	36094951.2697955	36094951.2697955	36094951.2697955	36094951.2697955	36094951.2697955	36094951.2697955	36094951.2697955	36094951.2697955	36094951.2697955	36094951.2697955	36094951.2697955	36094951.2697955	36094951.2697955	36094951.2697955	36094951.2697955	36094951.2697955	36094951.2697955	36094951.2697955	36094951.2697955	36094951.2697955	36094951.2697955	36094951.2697955	36094951.2697955	36094951.2697955	36094951.2697955	36094951.2697955	36094951.2697955	36094951.2697955
36094951.2697955	36094951.2697955	36094951.2697955	36094951.2697955	36094951.2697955	36094951.2697955	36094951.2697955	36094951.2697955	36094951.2697955	36094951.2697955	36094951.2697955	36094951.2697955	36094951.2697955	36094951.2697955	36094951.2697955	36094951.2697955	36094951.2697955	36094951.2697955	36094951.2697955	36094951.2697955	36094951.2697955	36094951.2697955	36094951.2697955	36094951.2697955	36094951.2697955	36094951.2697955	36094951.2697955	36094951.2697955	36094951.2697955	36094951.2697955
36094951.2697955	36094951.2697955	36094951.2697955	36094951.2697955	36094951.2697955	36094951.2697955	36094951.2697955	36094951.2697955	36094951.2697955	36094951.2697955	36094951.2697955	36094951.2697955	36094951.2697955	36094951.2697955	36094951.2697955	36094951.2697955	36094951.2697955	36094951.2697955	36094951.2697955	36094951.2697955	36094951.2697955	36094951.2697955	36094951.2697955	36094951.2697955	36094951.2697955	36094951.2697955	36094951.2697955	36094951.2697955	36094951.2697955	36094951.2697955
36094951.2697955	36094951.2697955	36094951.2697955	36094951.2697955	36094951.2697955	36094951.2697955	36094951.2697955	36094951.2697955	36094951.2697955	36094951.2697955	36094951.2697955	36094951.2697955	36094951.2697955	36094951.2697955	36094951.2697955	36094951.2697955	36094951.2697955	36094951.2697955	36094951.2697955	36094951.2697955	36094951.2697955	36094951.2697955	36094951.2697955	36094951.2697955	36094951.2697955	36094951.2697955	36094951.2697955	36094951.2697955	36094951.2697955	36094951.2697955
30671514.847944017	30671514.847944017	30671514.847944017	30671514.847944017	30671514.847944017	30671514.847944017	30671514.847944017	30671514.847944017	30671514.847944017	30671514.847944017	30671514.847944017	30671514.847944017	30671514.847944017	30671514.847944017	30671514.847944017	30671514.847944017	30671514.847944017	30671514.847944017	30671514.847944017	30671514.847944017	30671514.847944017	30671514.847944017	30671514.847944017	30671514.847944017	30671514.847944017	30671514.847944017	30671514.847944017	30671514.847944017	30671514.847944017	30671514.847944017
30671514.847944017	30671514.847944017	30671514.847944017	30671514.847944017	30671514.847944017	30671514.847944017	30671514.847944017	30671514.847944017	30671514.847944017	30671514.847944017	30671514.847944017	30671514.847944017	30671514.847944017	30671514.847944017	30671514.847944017	30671514.847944017	30671514.847944017	30671514.847944017	30671514.847944017	30671514.847944017	30671514.847944017	30671514.847944017	30671514.847944017	30671514.847944017	30671514.847944017	30671514.847944017	30671514.847944017	30671514.847944017	30671514.847944017	30671514.847944017
30671514.847944017	30671514.847944017	30671514.847944017	30671514.847944017	30671514.847944017	30671514.847944017	30671514.847944017	30671514.847944017	30671514.847944017	30671514.847944017	30671514.847944017	30671514.847944017	30671514.847944017	30671514.847944017	30671514.847944017	30671514.847944017	30671514.847944017	30671514.847944017	30671514.847944017	30671514.847944017	30671514.847944017	30671514.847944017	30671514.847944017	30671514.847944017	30671514.847944017	30671514.847944017	30671514.847944017	30671514.847944017	30671514.847944017	30671514.847944017
28367165.112391476	28367165.112391476	28367165.112391476	28367165.112391476	28367165.112391476	28367165.112391476	28367165.112391476	28367165.112391476	28367165.112391476	28367165.112391476	28367165.112391476	28367165.112391476	28367165.112391476	28367165.112391476	28367165.112391476	28367165.112391476	28367165.112391476	28367165.112391476	28367165.112391476	28367165.112391476	28367165.112391476	28367165.112391476	28367165.112391476	28367165.112391476	28367165.112391476	28367165.112391476	28367165.112391476	28367165.112391476	28367165.112391476	28367165.112391476
28298719.73595845	28298719.73595845	28298719.73595845	28298719.73595845	28298719.73595845	28298719.73595845	28298719.73595845	28298719.73595845	28298719.73595845	28298719.73595845	28298719.73595845	28298719.73595845	28298719.73595845	28298719.73595845	28298719.73595845	28298719.73595845	28298719.73595845	28298719.73595845	28298719.73595845	28298719.73595845	28298719.73595845	28298719.73595845	28298719.73595845	28298719.73595845	28298719.73595845	28298719.73595845	28298719.73595845	28298719.73595845	28298719.73595845	28298719.73595845
24170494.722100843	24170494.722100843	24170494.722100843	24170494.722100843	24170494.722100843	24170494.722100843	24170494.722100843	24170494.722100843	24170494.722100843	24170494.722100843	24170494.722100843	24170494.722100843	24170494.722100843	24170494.722100843	24170494.722100843	24170494.722100843	24170494.722100843	24170494.722100843	24170494.722100843	24170494.722100843	24170494.722100843	24170494.722100843	24170494.722100843	24170494.722100843	24170494.722100843	24170494.722100843	24170494.722100843	24170494.722100843	24170494.722100843	24170494.722100843
24170494.722100843	24170494.722100843	24170494.722100843	24170494.722100843	24170494.722100843	24170494.722100843	24170494.722100843	24170494.722100843	24170494.722100843	24170494.722100843	24170494.722100843	24170494.722100843	24170494.722100843	24170494.722100843	24170494.722100843	24170494.722100843	24170494.722100843	24170494.722100843	24170494.722100843	24170494.722100843	24170494.722100843	24170494.722100843	24170494.722100843	24170494.722100843	24170494.722100843	24170494.722100843	24170494.722100843	24170494.722100843	24170494.722100843	24170494.722100843
21272900.503628284	21272900.503628284	21272900.503628284	21272900.503628284	21272900.503628284	21272900.503628284	21272900.503628284	21272900.503628284	21272900.503628284	21272900.503628284	21272900.503628284	21272900.503628284	21272900.503628284	21272900.503628284	21272900.503628284	21272900.503628284	21272900.503628284	21272900.503628284	21272900.503628284	21272900.503628284	21272900.503628284	21272900.503628284	21272900.503628284	21272900.503628284	21272900.503628284	21272900.503628284	21272900.503628284	21272900.503628284	21272900.503628284	21272900.503628284
21272900.503628284	21272900.503628284	21272900.503628284	21272900.503628284	21272900.503628284	21272900.503628284	21272900.503628284	21272900.503628284	21272900.503628284	21272900.503628284	21272900.503628284	21272900.503628284	21272900.503628284	21272900.503628284	21272900.503628284	21272900.503628284	21272900.503628284	21272900.503628284	21272900.503628284	21272900.503628284	21272900.503628284	21272900.503628284	21272900.503628284	21272900.503628284	21272900.503628284	21272900.503628284	21272900.503628284	21272900.503628284	21272900.503628284	21272900.503628284
21272900.503628284	21272900.503628284	21272900.503628284	21272900.503628284	21272900.503628284	21272900.503628284	21272900.503628284	21272900.503628284	21272900.503628284	21272900.503628284	21272900.503628284	21272900.503628284	21272900.503628284	21272900.503628284	21272900.503628284	21272900.503628284	21272900.503628284	21272900.503628284	21272900.503628284	21272900.503628284	21272900.503628284	21272900.503628284	21272900.503628284	21272900.503628284	21272900.503628284	21272900.503628284	21272900.503628284	21272900.503628284	21272900.503628284	21272900.503628284
13907967.737525266	13907967.737525266	13907967.737525266	13907967.737525266	13907967.737525266	13907967.737525266	13907967.737525266	13907967.737525266	13907967.737525266	13907967.737525266	13907967.737525266	13907967.737525266	13907967.737525266	13907967.737525266	13907967.737525266	13907967.737525266	13907967.737525266	13907967.737525266	13907967.737525266	13907967.737525266	13907967.737525266	13907967.737525266	13907967.737525266	13907967.737525266	13907967.737525266	13907967.737525266	13907967.737525266	13907967.737525266	13907967.737525266	13907967.737525266
9734849.518520303	9734849.518520303	9734849.518520303	9734849.518520303	9734849.518520303	9734849.518520303	9734849.518520303	9734849.518520303	9734849.518520303	9734849.518520303	9734849.518520303	9734849.518520303	9734849.518520303	9734849.518520303	9734849.518520303	9734849.518520303	9734849.518520303	9734849.518520303	9734849.518520303	9734849.518520303	9734849.518520303	9734849.518520303	9734849.518520303	9734849.518520303	9734849.518520303	9734849.518520303	9734849.518520303	9734849.518520303	9734849.518520303	9734849.518520303
9734849.518520303	9734849.518520303	9734849.518520303	9734849.518520303	9734849.518520303	9734849.518520303	9734849.518520303	9734849.518520303	9734849.518520303	9734849.518520303	9734849.518520303	9734849.518520303	9734849.518520303	9734849.518520303	9734849.518520303	9734849.518520303	9734849.518520303	9734849.518520303	9734849.518520303	9734849.518520303	9734849.518520303	9734849.518520303	9734849.518520303	9734849.518520303	9734849.518520303	9734849.518520303	9734849.518520303	9734849.518520303	9734849.518520303	9734849.518520303
9734849.518520303	9734849.518520303	9734849.518520303	9734849.518520303	9734849.518520303	9734849.518520303	9734849.518520303	9734849.518520303	9734849.518520303	9734849.518520303	9734849.518520303	9734849.518520303	9734849.518520303	9734849.518520303	9734849.518520303	9734849.518520303	9734849.518520303	9734849.518520303	9734849.518520303	9734849.518520303	9734849.518520303	9734849.518520303	9734849.518520303	9734849.518520303	9734849.518520303	9734849.518520303	9734849.518520303	9734849.518520303	9734849.518520303	9734849.518520303
9734849.518520303	9734849.518520303	9734849.518520303	9734849.518520303	9734849.518520303	9734849.518520303	9734849.518520303	9734849.518520303	9734849.518520303	9734849.518520303	9734849.518520303	9734849.518520303	9734849.518520303	9734849.518520303	9734849.518520303	9734849.518520303	9734849.518520303	9734849.518520303	9734849.518520303	9734849.518520303	9734849.518520303	9734849.518520303	9734849.518520303	9734849.518520303	9734849.518520303	9734849.518520303	9734849.518520303	9734849.518520303	9734849.518520303	9734849.518520303
8321379.840844206	8321379.840844206	8321379.840844206	8321379.840844206	8321379.840844206	8321379.840844206	8321379.840844206	8321379.840844206	8321379.840844206	8321379.840844206	8321379.840844206	8321379.840844206	8321379.840844206	8321379.840844206	8321379.840844206	8321379.840844206	8321379.840844206	8321379.840844206	8321379.840844206	8321379.840844206	8321379.840844206	8321379.840844206	8321379.840844206	8321379.840844206	8321379.840844206	8321379.840844206	8321379.840844206	8321379.840844206	8321379.840844206	8321379.840844206
8321379.840844206	8321379.840844206	8321379.840844206	8321379.840844206	8321379.840844206	8321379.840844206	8321379.840844206	8321379.840844206	8321379.840844206	8321379.840844206	8321379.840844206	8321379.840844206	8321379.840844206	8321379.840844206	8321379.840844206	8321379.840844206	8321379.840844206	8321379.840844206	8321379.840844206	8321379.840844206	8321379.840844206	8321379.840844206	8321379.840844206	8321379.840844206	8321379.840844206	8321379.840844206	8321379.840844206	8321379.840844206	8321379.840844206	8321379.840844206
8321379.840844206	8321379.840844206	8321379.840844206	8321379.840844206	8321379.840844206	8321379.840844206	8321379.840844206	8321379.840844206	8321379.840844206	8321379.840844206	8321379.840844206	8321379.840844206	8321379.840844206	8321379.840844206	8321379.840844206	8321379.840844206	8321379.840844206	8321379.840844206	8321379.840844206	8321379.840844206	8321379.840844206	8321379.840844206	8321379.840844206	8321379.840844206	8321379.840844206	8321379.840844206	8321379.840844206	8321379.840844206	8321379.840844206	8321379.840844206
8321379.840844206	8321379.840844206	8321379.840844206	8321379.840844206	8321379.840844206	8321379.840844206	8321379.840844206	8321379.840844206	8321379.840844206	8321379.840844206	8321379.840844206	8321379.840844206	8321379.840844206	8321379.840844206	8321379.840844206	8321379.840844206	8321379.840844206	8321379.840844206	8321379.840844206	8321379.840844206	8321379.840844206	8321379.840844206	8321379.840844206	8321379.840844206	8321379.840844206	8321379.840844206	8321379.840844206	8321379.840844206	8321379.840844206	8321379.840844206
8321379.840844206	8321379.840844206	8321379.840844206	8321379.840844206	8321379.840844206	8321379.840844206	8321379.840844206	8321379.840844206	8321379.840844206	8321379.840844206	8321379.840844206	8321379.840844206	8321379.840844206	8321379.840844206	8321379.840844206	8321379.840844206	8321379.840844206	8321379.840844206	8321379.840844206	8321379.840844206	8321379.840844206	8321379.840844206	8321379.840844206	8321379.840844206	8321379.840844206	8321379.840844206	8321379.840844206	8321379.840844206	8321379.840844206	8321379.840844206
8321379.840844206	8321379.840844206	8321379.840844206	8321379.840844206	8321379.840844206	8321379.840844206	8321379.840844206	8321379.840844206	8321379.840844206	8321379.840844206	8321379.840844206	8321379.840844206	8321379.840844206	8321379.840844206	8321379.840844206	8321379.840844206	8321379.840844206	8321379.840844206	8321379.840844206	8321379.840844206	8321379.840844206	8321379.840844206	8321379.840844206	8321379.840844206	8321379.840844206	8321379.840844206	8321379.840844206	8321379.840844206	8321379.840844206	8321379.840844206
8321379.840844206	8321379.840844206	8321379.840844206	8321379.840844206	8321379.840844206	8321379.840844206	8321379.840844206	8321379.840844206	8321379.840844206	8321379.840844206	8321379.840844206	8321379.840844206	8321379.840844206	8321379.840844206	8321379.840844206	8321379.840844206	8321379.840844206	8321379.840844206	8321379.840844206	8321379.840844206	8321379.840844206	8321379.840844206	8321379.840844206	8321379.840844206	8321379.840844206	8321379.840844206	8321379.840844206	8321379.840844206	8321379.840844206	8321379.840844206
7729759.970903695	7729759.970903695	7729759.970903695	7729759.970903695	7729759.970903695	7729759.970903695	7729759.970903695	7729759.970903695	7729759.970903695	7729759.970903695	7729759.970903695	7729759.970903695	7729759.970903695	7729759.970903695	7729759.970903695	7729759.970903695	7729759.970903695	7729759.970903695	7729759.970903695	7729759.970903695	7729759.970903695	7729759.970903695	7729759.970903695	7729759.970903695	7729759.970903695	7729759.970903695	7729759.970903695	7729759.970903695	7729759.970903695	7729759.970903695
7729759.970903695	7729759.970903695	7729759.970903695	7729759.970903695	7729759.970903695	7729759.970903695	7729759.970903695	7729759.970903695	7729759.970903695	7729759.970903695	7729759.970903695	7729759.970903695	7729759.970903695	7729759.970903695	7729759.970903695	7729759.970903695	7729759.970903695	7729759.970903695	7729759.970903695	7729759.970903695	7729759.970903695	7729759.970903695	7729759.970903695	7729759.970903695	7729759.970903695	7729759.970903695	7729759.970903695	7729759.970903695	7729759.970903695	7729759.970903695
7729759.970903695	7729759.970903695	7729759.970903695	7729759.970903695	7729759.970903695	7729759.970903695	7729759.970903695	7729759.970903695	7729759.970903695	7729759.970903695	7729759.970903695	7729759.970903695	7729759.970903695	7729759.970903695	7729759.970903695	7729759.970903695	7729759.970903695	7729759.970903695	7729759.970903695	7729759.970903695	7729759.970903695	7729759.970903695	7729759.970903695	7729759.970903695	7729759.970903695	7729759.970903695	7729759.970903695	7729759.970903695	7729759.970903695	7729759.970903695
7643003.822765905	7643003.822765905	7643003.822765905	7643003.822765905	7643003.822765905	7643003.822765905	7643003.822765905	7643003.822765905	7643003.822765905	7643003.822765905	7643003.822765905	7643003.822765905	7643003.822765905	7643003.822765905	7643003.822765905	7643003.822765905	7643003.822765905	7643003.822765905	7643003.822765905	7643003.822765905	7643003.822765905	7643003.822765905	7643003.822765905	7643003.822765905	7643003.822765905	7643003.822765905	7643003.822765905	7643003.822765905	7643003.822765905	7643003.822765905
6865542.701966783	6865542.701966783	6865542.701966783	6865542.701966783	6865542.701966783	6865542.701966783	6865542.701966783	6865542.701966783	6865542.701966783	6865542.701966783	6865542.701966783	6865542.701966783	6865542.701966783	6865542.701966783	6865542.701966783	6865542.701966783	6865542.701966783	6865542.701966783	6865542.701966783	6865542.701966783	6865542.701966783	6865542.701966783	6865542.701966783	6865542.701966783	6865542.701966783	6865542.701966783	6865542.701966783	6865542.701966783	6865542.701966783	6865542.701966783
5652786.937604656	5652786.937604656	5652786.937604656	5652786.937604656	5652786.937604656	5652786.937604656	5652786.937604656	5652786.937604656	5652786.937604656	5652786.937604656	5652786.937604656	5652786.937604656	5652786.937604656	5652786.937604656	5652786.937604656	5652786.937604656	5652786.937604656	5652786.937604656	5652786.937604656	5652786.937604656	5652786.937604656	5652786.937604656	5652786.937604656	5652786.937604656	5652786.937604656	5652786.937604656	5652786.937604656	5652786.937604656	5652786.937604656	5652786.937604656
5652786.937604656	5652786.937604656	5652786.937604656	5652786.937604656	5652786.937604656	5652786.937604656	5652786.937604656	5652786.937604656	5652786.937604656	5652786.937604656	5652786.937604656	5652786.937604656	5652786.937604656	5652786.937604656	5652786.937604656	5652786.937604656	5652786.937604656	5652786.937604656	5652786.937604656	5652786.937604656	5652786.937604656	5652786.937604656	5652786.937604656	5652786.937604656	5652786.937604656	5652786.937604656	5652786.937604656	5652786.937604656	5652786.937604656	5652786.937604656
5652786.937604656	5652786.937604656	5652786.937604656	5652786.937604656	5652786.937604656	5652786.937604656	5652786.937604656	5652786.937604656	5652786.937604656	5652786.937604656	5652786.937604656	5652786.937604656	5652786.937604656	5652786.937604656	5652786.937604656	5652786.937604656	5652786.937604656	5652786.937604656	5652786.937604656	5652786.937604656	5652786.937604656	5652786.937604656	5652786.937604656	5652786.937604656	5652786.937604656	5652786.937604656	5652786.937604656	5652786.937604656	5652786.937604656	5652786.937604656
5539237.493708319	5539237.493708319	5539237.493708319	5539237.493708319	5539237.493708319	5539237.493708319	5539237.493708319	5539237.493708319	5539237.493708319	5539237.493708319	5539237.493708319	5539237.493708319	5539237.493708319	5539237.493708319	5539237.493708319	5539237.493708319	5539237.493708319	5539237.493708319	5539237.493708319	5539237.493708319	5539237.493708319	5539237.493708319	5539237.493708319	5539237.493708319	5539237.493708319	5539237.493708319	5539237.493708319	5539237.493708319	5539237.493708319	5539237.493708319
5539237.493708319	5539237.493708319	5539237.493708319	5539237.493708319	5539237.493708319	5539237.493708319	5539237.493708319	5539237.493708319	5539237.493708319	5539237.493708319	5539237.493708319	5539237.493708319	5539237.493708319	5539237.493708319	5539237.493708319	5539237.493708319	5539237.493708319	5539237.493708319	5539237.493708319	5539237.493708319	5539237.493708319	5539237.493708319	5539237.493708319	5539237.493708319	5539237.493708319	5539237.493708319	5539237.493708319	5539237.493708319	5539237.493708319	5539237.493708319
4316280.200294447	4316280.200294447	4316280.200294447	4316280.200294447	4316280.200294447	4316280.200294447	4316280.200294447	4316280.200294447	4316280.200294447	4316280.200294447	4316280.200294447	4316280.200294447	4316280.200294447	4316280.200294447	4316280.200294447	4316280.200294447	4316280.200294447	4316280.200294447	4316280.200294447	4316280.200294447	4316280.200294447	4316280.200294447	4316280.200294447	4316280.200294447	4316280.200294447	4316280.200294447	4316280.200294447	4316280.200294447	4316280.200294447	4316280.200294447
4316280.200294447	4316280.200294447	4316280.200294447	4316280.200294447	4316280.200294447	4316280.200294447	4316280.200294447	4316280.200294447	4316280.200294447	4316280.200294447	4316280.200294447	4316280.200294447	4316280.200294447	4316280.200294447	4316280.200294447	4316280.200294447	4316280.200294447	4316280.200294447	4316280.200294447	4316280.200294447	4316280.200294447	4316280.200294447	4316280.200294447	4316280.200294447	4316280.200294447	4316280.200294447	4316280.200294447	4316280.200294447	4316280.200294447	4316280.200294447
4316280.200294447	4316280.200294447	4316280.200294447	4316280.200294447	4316280.200294447	4316280.200294447	4316280.200294447	4316280.200294447	4316280.200294447	4316280.200294447	4316280.200294447	4316280.200294447	4316280.200294447	4316280.200294447	4316280.200294447	4316280.200294447	4316280.200294447	4316280.200294447	4316280.200294447	4316280.200294447	4316280.200294447	4316280.200294447	4316280.200294447	4316280.200294447	4316280.200294447	4316280.200294447	4316280.200294447	4316280.200294447	4316280.200294447	4316280.200294447
4316280.200294447	4316280.200294447	4316280.200294447	4316280.200294447	4316280.200294447	4316280.200294447	4316280.200294447	4316280.200294447	4316280.200294447	4316280.200294447	4316280.200294447	4316280.200294447	4316280.200294447	4316280.200294447	4316280.200294447	4316280.200294447	4316280.200294447	4316280.200294447	4316280.200294447	4316280.200294447	4316280.200294447	4316280.200294447	4316280.200294447	4316280.200294447	4316280.200294447	4316280.200294447	4316280.200294447	4316280.200294447	4316280.200294447	4316280.200294447
4316280.200294447	4316280.200294447	4316280.200294447	4316280.200294447	4316280.200294447	4316280.200294447	4316280.200294447	4316280.200294447	4316280.200294447	4316280.200294447	4316280.200294447	4316280.200294447	4316280.200294447	4316280.200294447	4316280.200294447	4316280.200294447	4316280.200294447	4316280.200294447	4316280.200294447	4316280.200294447	4316280.200294447	4316280.200294447	4316280.200294447	4316280.200294447	4316280.200294447	4316280.200294447	4316280.200294447	4316280.200294447	4316280.200294447	4316280.200294447
2799787.939448997	2799787.939448997	2799787.939448997	2799787.939448997	2799787.939448997	2799787.939448997	2799787.939448997	2799787.939448997	2799787.939448997	2799787.939448997	2799787.939448997	2799787.939448997	2799787.939448997	2799787.939448997	2799787.939448997	2799787.939448997	2799787.939448997	2799787.939448997	2799787.939448997	2799787.939448997	2799787.939448997	2799787.939448997	2799787.939448997	2799787.939448997	2799787.939448997	2799787.939448997	2799787.939448997	2799787.939448997	2799787.939448997	2799787.939448997
2799787.939448997	2799787.939448997	2799787.939448997	2799787.939448997	2799787.939448997	2799787.939448997	2799787.939448997	2799787.939448997	2799787.939448997	2799787.939448997	2799787.939448997	2799787.939448997	2799787.939448997	2799787.939448997	2799787.939448997	2799787.939448997	2799787.939448997	2799787.939448997	2799787.939448997	2799787.939448997	2799787.939448997	2799787.939448997	2799787.939448997	2799787.939448997	2799787.939448997	2799787.939448997	2799787.939448997	2799787.939448997	2799787.939448997	2799787.939448997
2799787.939448997	2799787.939448997	2799787.939448997	2799787.939448997	2799787.939448997	2799787.939448997	2799787.939448997	2799787.939448997	2799787.939448997	2799787.939448997	2799787.939448997	2799787.939448997	2799787.939448997	2799787.939448997	2799787.939448997	2799787.939448997	2799787.939448997	2799787.939448997	2799787.939448997	2799787.939448997	2799787.939448997	2799787.939448997	2799787.939448997	2799787.939448997	2799787.939448997	2799787.939448997	2799787.939448997	2799787.939448997	2799787.939448997	2799787.939448997
2640533.793785189	2640533.793785189	2640533.793785189	2640533.793785189	2640533.793785189	2640533.793785189	2640533.793785189	2640533.793785189	2640533.793785189	2640533.793785189	2640533.793785189	2640533.793785189	2640533.793785189	2640533.793785189	2640533.793785189	2640533.793785189	2640533.793785189	2640533.793785189	2640533.793785189	2640533.793785189	2640533.793785189	2640533.793785189	2640533.793785189	2640533.793785189	2640533.793785189	2640533.793785189	2640533.793785189	2640533.793785189	2640533.793785189	2640533.793785189
2640533.793785189	2640533.793785189	2640533.793785189	2640533.793785189	2640533.793785189	2640533.793785189	2640533.793785189	2640533.793785189	2640533.793785189	2640533.793785189	2640533.793785189	2640533.793785189	2640533.793785189	2640533.793785189	2640533.793785189	2640533.793785189	2640533.793785189	2640533.793785189	2640533.793785189	2640533.793785189	2640533.793785189	2640533.793785189	2640533.793785189	2640533.793785189	2640533.793785189	2640533.793785189	2640533.793785189	2640533.793785189	2640533.793785189	2640533.793785189
2640533.793785189	2640533.793785189	2640533.793785189	2640533.793785189	2640533.793785189	2640533.793785189	2640533.793785189	2640533.793785189	2640533.793785189	2640533.793785189	2640533.793785189	2640533.793785189	2640533.793785189	2640533.793785189	2640533.793785189	2640533.793785189	2640533.793785189	2640533.793785189	2640533.793785189	2640533.793785189	2640533.793785189	2640533.793785189	2640533.793785189	2640533.793785189	2640533.793785189	2640533.793785189	2640533.793785189	2640533.793785189	2640533.793785189	2640533.793785189
2640533.793785189	2640533.793785189	2640533.793785189	2640533.793785189	2640533.793785189	2640533.793785189	2640533.793785189	2640533.793785189	2640533.793785189	2640533.793785189	2640533.793785189	2640533.793785189	2640533.793785189	2640533.793785189	2640533.793785189	2640533.793785189	2640533.793785189	2640533.793785189	2640533.793785189	2640533.793785189	2640533.793785189	2640533.793785189	2640533.793785189	2640533.793785189	2640533.793785189	2640533.793785189	2640533.793785189	2640533.793785189	2640533.793785189	2640533.793785189
2640533.793785189	2640533.793785189	2640533.793785189	2640533.793785189	2640533.793785189	2640533.793785189	2640533.793785189	2640533.793785189	2640533.793785189	2640533.793785189	2640533.793785189	2640533.793785189	2640533.793785189	2640533.793785189	2640533.793785189	2640533.793785189	2640533.793785189	2640533.793785189	2640533.793785189	2640533.793785189	2640533.793785189	2640533.793785189	2640533.793785189	2640533.793785189	2640533.793785189	2640533.793785189	2640533.793785189	2640533.793785189	2640533.793785189	2640533.793785189
2640533.793785189	2640533.793785189	2640533.793785189	2640533.793785189	2640533.793785189	2640533.793785189	2640533.793785189	2640533.793785189	2640533.793785189	2640533.793785189	2640533.793785189	2640533.793785189	2640533.793785189	2640533.793785189	2640533.793785189	2640533.793785189	2640533.793785189	2640533.793785189	2640533.793785189	2640533.793785189	2640533.793785189	2640533.793785189	2640533.793785189	2640533.793785189	2640533.793785189	2640533.793785189	2640533.793785189	2640533.793785189	2640533.793785189	2640533.793785189
2640533.793785189	2640533.793785189	2640533.793785189	2640533.793785189	2640533.793785189	2640533.793785189	2640533.793785189	2640533.793785189	2640533.793785189	2640533.793785189	2640533.793785189	2640533.793785189	2640533.793785189	2640533.793785189	2640533.793785189	2640533.793785189	2640533.793785189	2640533.793785189	2640533.793785189	2640533.793785189	2640533.793785189	2640533.793785189	2640533.793785189	2640533.793785189	2640533.793785189	2640533.793785189	2640533.793785189	2640533.793785189	2640533.793785189	2640533.793785189
2640533.793785189	2640533.793785189	2640533.793785189	2640533.793785189	2640533.793785189	2640533.793785189	2640533.793785189	2640533.793785189	2640533.793785189	2640533.793785189	2640533.793785189	2640533.793785189	2640533.793785189	2640533.793785189	2640533.793785189	2640533.793785189	2640533.793785189	2640533.793785189	2640533.793785189	2640533.793785189	2640533.793785189	2640533.793785189	2640533.793785189	2640533.793785189	2640533.793785189	2640533.793785189	2640533.793785189	2640533.793785189	2640533.793785189	2640533.793785189
2302610.4504287094	2302610.4504287094	2302610.4504287094	2302610.4504287094	2302610.4504287094	2302610.4504287094	2302610.4504287094	2302610.4504287094	2302610.4504287094	2302610.4504287094	2302610.4504287094	2302610.4504287094	2302610.4504287094	2302610.4504287094	2302610.4504287094	2302610.4504287094	2302610.4504287094	2302610.4504287094	2302610.4504287094	2302610.4504287094	2302610.4504287094	2302610.4504287094	2302610.4504287094	2302610.4504287094	2302610.4504287094	2302610.4504287094	2302610.4504287094	2302610.4504287094	2302610.4504287094	2302610.4504287094
2302610.4504287094	2302610.4504287094	2302610.4504287094	2302610.4504287094	2302610.4504287094	2302610.4504287094	2302610.4504287094	2302610.4504287094	2302610.4504287094	2302610.4504287094	2302610.4504287094	2302610.4504287094	2302610.4504287094	2302610.4504287094	2302610.4504287094	2302610.4504287094	2302610.4504287094	2302610.4504287094	2302610.4504287094	2302610.4504287094	2302610.4504287094	2302610.4504287094	2302610.4504287094	2302610.4504287094	2302610.4504287094	2302610.4504287094	2302610.4504287094	2302610.4504287094	2302610.4504287094	2302610.4504287094
2302610.4504287094	2302610.4504287094	2302610.4504287094	2302610.4504287094	2302610.4504287094	2302610.4504287094	2302610.4504287094	2302610.4504287094	2302610.4504287094	2302610.4504287094	2302610.4504287094	2302610.4504287094	2302610.4504287094	2302610.4504287094	2302610.4504287094	2302610.4504287094	2302610.4504287094	2302610.4504287094	2302610.4504287094	2302610.4504287094	2302610.4504287094	2302610.4504287094	2302610.4504287094	2302610.4504287094	2302610.4504287094	2302610.4504287094	2302610.4504287094	2302610.4504287094	2302610.4504287094	2302610.4504287094
2302610.4504287094	2302610.4504287094	2302610.4504287094	2302610.4504287094	2302610.4504287094	2302610.4504287094	2302610.4504287094	2302610.4504287094	2302610.4504287094	2302610.4504287094	2302610.4504287094	2302610.4504287094	2302610.4504287094	2302610.4504287094	2302610.4504287094	2302610.4504287094	2302610.4504287094	2302610.4504287094	2302610.4504287094	2302610.4504287094	2302610.4504287094	2302610.4504287094	2302610.4504287094	2302610.4504287094	2302610.4504287094	2302610.4504287094	2302610.4504287094	2302610.4504287094	2302610.4504287094	2302610.4504287094
1813416.0243031115	1813416.0243031115	1813416.0243031115	1813416.0243031115	1813416.0243031115	1813416.0243031115	1813416.0243031115	1813416.0243031115	1813416.0243031115	1813416.0243031115	1813416.0243031115	1813416.0243031115	1813416.0243031115	1813416.0243031115	1813416.0243031115	1813416.0243031115	1813416.0243031115	1813416.0243031115	1813416.0243031115	1813416.0243031115	1813416.0243031115	1813416.0243031115	1813416.0243031115	1813416.0243031115	1813416.0243031115	1813416.0243031115	1813416.0243031115	1813416.0243031115	1813416.0243031115	1813416.0243031115
1813416.0243031115	1813416.0243031115	1813416.0243031115	1813416.0243031115	1813416.0243031115	1813416.0243031115	1813416.0243031115	1813416.0243031115	1813416.0243031115	1813416.0243031115	1813416.0243031115	1813416.0243031115	1813416.0243031115	1813416.0243031115	1813416.0243031115	1813416.0243031115	1813416.0243031115	1813416.0243031115	1813416.0243031115	1813416.0243031115	1813416.0243031115	1813416.0243031115	1813416.0243031115	1813416.0243031115	1813416.0243031115	1813416.0243031115	1813416.0243031115	1813416.0243031115	1813416.0243031115	1813416.0243031115
1813416.0243031115	1813416.0243031115	1813416.0243031115	1813416.0243031115	1813416.0243031115	1813416.0243031115	1813416.0243031115	1813416.0243031115	1813416.0243031115	1813416.0243031115	1813416.0243031115	1813416.0243031115	1813416.0243031115	1813416.0243031115	1813416.0243031115	1813416.0243031115	1813416.0243031115	1813416.0243031115	1813416.0243031115	1813416.0243031115	1813416.0243031115	1813416.0243031115	1813416.0243031115	1813416.0243031115	1813416.0243031115	1813416.0243031115	1813416.0243031115	1813416.0243031115	1813416.0243031115	1813416.0243031115
1813416.0243031115	1813416.0243031115	1813416.0243031115	1813416.0243031115	1813416.0243031115	1813416.0243031115	1813416.0243031115	1813416.0243031115	1813416.0243031115	1813416.0243031115	1813416.0243031115	1813416.0243031115	1813416.0243031115	1813416.0243031115	1813416.0243031115	1813416.0243031115	1813416.0243031115	1813416.0243031115	1813416.0243031115	1813416.0243031115	1813416.0243031115	1813416.0243031115	1813416.0243031115	1813416.0243031115	1813416.0243031115	1813416.0243031115	1813416.0243031115	1813416.0243031115	1813416.0243031115	1813416.0243031115
1813416.0243031115	1813416.0243031115	1813416.0243031115	1813416.0243031115	1813416.0243031115	1813416.0243031115	1813416.0243031115	1813416.0243031115	1813416.0243031115	1813416.0243031115	1813416.0243031115	1813416.0243031115	1813416.0243031115	1813416.0243031115	1813416.0243031115	1813416.0243031115	1813416.0243031115	1813416.0243031115	1813416.0243031115	1813416.0243031115	1813416.0243031115	1813416.0243031115	1813416.0243031115	1813416.0243031115	1813416.0243031115	1813416.0243031115	1813416.0243031115	1813416.0243031115	1813416.0243031115	1813416.0243031115
1813416.0243031115	1813416.0243031115	1813416.0243031115	1813416.0243031115	1813416.0243031115	1813416.0243031115	1813416.0243031115	1813416.0243031115	1813416.0243031115	1813416.0243031115	1813416.0243031115	1813416.0243031115	1813416.0243031115	1813416.0243031115	1813416.0243031115	1813416.0243031115	1813416.0243031115	1813416.0243031115	1813416.0243031115	1813416.0243031115	1813416.0243031115	1813416.0243031115	1813416.0243031115	1813416.0243031115	1813416.0243031115	1813416.0243031115	1813416.0243031115	1813416.0243031115	1813416.0243031115	1813416.0243031115
1813416.0243031115	1813416.0243031115	1813416.0243031115	1813416.0243031115	1813416.0243031115	1813416.0243031115	1813416.0243031115	1813416.0243031115	1813416.0243031115	1813416.0243031115	1813416.0243031115	1813416.0243031115	1813416.0243031115	1813416.0243031115	1813416.0243031115	1813416.0243031115	1813416.0243031115	1813416.0243031115	1813416.0243031115	1813416.0243031115	1813416.0243031115	1813416.0243031115	1813416.0243031115	1813416.0243031115	1813416.0243031115	1813416.0243031115	1813416.0243031115	1813416.0243031115	1813416.0243031115	1813416.0243031115
1559006.5386519444	1559006.5386519444	1559006.5386519444	1559006.5386519444	1559006.5386519444	1559006.5386519444	1559006.5386519444	1559006.5386519444	1559006.5386519444	1559006.5386519444	1559006.5386519444	1559006.5386519444	1559006.5386519444	1559006.5386519444	1559006.5386519444	1559006.5386519444	1559006.5386519444	1559006.5386519444	1559006.5386519444	1559006.5386519444	1559006.5386519444	1559006.5386519444	1559006.5386519444	1559006.5386519444	1559006.5386519444	1559006.5386519444	1559006.5386519444	1559006.5386519444	1559006.5386519444	1559006.5386519444
1559006.5386519444	1559006.5386519444	1559006.5386519444	1559006.5386519444	1559006.5386519444	1559006.5386519444	1559006.5386519444	1559006.5386519444	1559006.5386519444	1559006.5386519444	1559006.5386519444	1559006.5386519444	1559006.5386519444	1559006.5386519444	1559006.5386519444	1559006.5386519444	1559006.5386519444	1559006.5386519444	1559006.5386519444	1559006.5386519444	1559006.5386519444	1559006.5386519444	1559006.5386519444	1559006.5386519444	1559006.5386519444	1559006.5386519444	1559006.5386519444	1559006.5386519444	1559006.5386519444	1559006.5386519444
1559006.5386519444	1559006.5386519444	1559006.5386519444	1559006.5386519444	1559006.5386519444	1559006.5386519444	1559006.5386519444	1559006.5386519444	1559006.5386519444	1559006.5386519444	1559006.5386519444	1559006.5386519444	1559006.5386519444	1559006.5386519444	1559006.5386519444	1559006.5386519444	1559006.5386519444	1559006.5386519444	1559006.5386519444	1559006.5386519444	1559006.5386519444	1559006.5386519444	1559006.5386519444	1559006.5386519444	1559006.5386519444	1559006.5386519444	1559006.5386519444	1559006.5386519444	1559006.5386519444	1559006.5386519444
1559006.5386519444	1559006.5386519444	1559006.5386519444	1559006.5386519444	1559006.5386519444	1559006.5386519444	1559006.5386519444	1559006.5386519444	1559006.5386519444	1559006.5386519444	1559006.5386519444	1559006.5386519444	1559006.5386519444	1559006.5386519444	1559006.5386519444	1559006.5386519444	1559006.5386519444	1559006.5386519444	1559006.5386519444	1559006.5386519444	1559006.5386519444	1559006.5386519444	1559006.5386519444	1559006.5386519444	1559006.5386519444	1559006.5386519444	1559006.5386519444	1559006.5386519444	1559006.5386519444	1559006.5386519444
1397901.0623798412	1397901.0623798412	1397901.0623798412	1397901.0623798412	1397901.0623798412	1397901.0623798412	1397901.0623798412	1397901.0623798412	1397901.0623798412	1397901.0623798412	1397901.0623798412	1397901.0623798412	1397901.0623798412	1397901.0623798412	1397901.0623798412	1397901.0623798412	1397901.0623798412	1397901.0623798412	1397901.0623798412	1397901.0623798412	1397901.0623798412	1397901.0623798412	1397901.0623798412	1397901.0623798412	1397901.0623798412	1397901.0623798412	1397901.0623798412	1397901.0623798412	1397901.0623798412	1397901.0623798412
1397901.0623798412	1397901.0623798412	1397901.0623798412	1397901.0623798412	1397901.0623798412	1397901.0623798412	1397901.0623798412	1397901.0623798412	1397901.0623798412	1397901.0623798412	1397901.0623798412	1397901.0623798412	1397901.0623798412	1397901.0623798412	1397901.0623798412	1397901.0623798412	1397901.0623798412	1397901.0623798412	1397901.0623798412	1397901.0623798412	1397901.0623798412	1397901.0623798412	1397901.0623798412	1397901.0623798412	1397901.0623798412	1397901.0623798412	1397901.0623798412	1397901.0623798412	1397901.0623798412	1397901.0623798412
850420.5178861324	850420.5178861324	850420.5178861324	850420.5178861324	850420.5178861324	850420.5178861324	850420.5178861324	850420.5178861324	850420.5178861324	850420.5178861324	850420.5178861324	850420.5178861324	850420.5178861324	850420.5178861324	850420.5178861324	850420.5178861324	850420.5178861324	850420.5178861324	850420.5178861324	850420.5178861324	850420.5178861324	850420.5178861324	850420.5178861324	850420.5178861324	850420.5178861324	850420.5178861324	850420.5178861324	850420.5178861324	850420.5178861324	850420.5178861324
850420.5178861324	850420.5178861324	850420.5178861324	850420.5178861324	850420.5178861324	850420.5178861324	850420.5178861324	850420.5178861324	850420.5178861324	850420.5178861324	850420.5178861324	850420.5178861324	850420.5178861324	850420.5178861324	850420.5178861324	850420.5178861324	850420.5178861324	850420.5178861324	850420.5178861324	850420.5178861324	850420.5178861324	850420.5178861324	850420.5178861324	850420.5178861324	850420.5178861324	850420.5178861324	850420.5178861324	850420.5178861324	850420.5178861324	850420.5178861324
850420.5178861324	850420.5178861324	850420.5178861324	850420.5178861324	850420.5178861324	850420.5178861324	850420.5178861324	850420.5178861324	850420.5178861324	850420.5178861324	850420.5178861324	850420.5178861324	850420.5178861324	850420.5178861324	850420.5178861324	850420.5178861324	850420.5178861324	850420.5178861324	850420.5178861324	850420.5178861324	850420.5178861324	850420.5178861324	850420.5178861324	850420.5178861324	850420.5178861324	850420.5178861324	850420.5178861324	850420.5178861324	850420.5178861324	850420.5178861324
850420.5178861324	850420.5178861324	850420.5178861324	850420.5178861324	850420.5178861324	850420.5178861324	850420.5178861324	850420.5178861324	850420.5178861324	850420.5178861324	850420.5178861324	850420.5178861324	850420.5178861324	850420.5178861324	850420.5178861324	850420.5178861324	850420.5178861324	850420.5178861324	850420.5178861324	850420.5178861324	850420.5178861324	850420.5178861324	850420.5178861324	850420.5178861324	850420.5178861324	850420.5178861324	850420.5178861324	850420.5178861324	850420.5178861324	850420.5178861324
850420.5178861324	850420.5178861324	850420.5178861324	850420.5178861324	850420.5178861324	850420.5178861324	850420.5178861324	850420.5178861324	850420.5178861324	850420.5178861324	850420.5178861324	850420.5178861324	850420.5178861324	850420.5178861324	850420.5178861324	850420.5178861324	850420.5178861324	850420.5178861324	850420.5178861324	850420.5178861324	850420.5178861324	850420.5178861324	850420.5178861324	850420.5178861324	850420.5178861324	850420.5178861324	850420.5178861324	850420.5178861324	850420.5178861324	850420.5178861324
850420.5178861324	850420.5178861324	850420.5178861324	850420.5178861324	850420.5178861324	850420.5178861324	850420.5178861324	850420.5178861324	850420.5178861324	850420.5178861324	850420.5178861324	850420.5178861324	850420.5178861324	850420.5178861324	850420.5178861324	850420.5178861324	850420.5178861324	850420.5178861324	850420.5178861324	850420.5178861324	850420.5178861324	850420.5178861324	850420.5178861324	850420.5178861324	850420.5178861324	850420.5178861324	850420.5178861324	850420.5178861324	850420.5178861324	850420.5178861324
850420.5178861324	850420.5178861324	850420.5178861324	850420.5178861324	850420.5178861324	850420.5178861324	850420.5178861324	850420.5178861324	850420.5178861324	850420.5178861324	850420.5178861324	850420.5178861324	850420.5178861324	850420.5178861324	850420.5178861324	850420.5178861324	850420.5178861324	850420.5178861324	850420.5178861324	850420.5178861324	850420.5178861324	850420.5178861324	850420.5178861324	850420.5178861324	850420.5178861324	850420.5178861324	850420.5178861324	850420.5178861324	850420.5178861324	850420.5178861324
850420.5178861324	850420.5178861324	850420.5178861324	850420.5178861324	850420.5178861324	850420.5178861324	850420.5178861324	850420.5178861324	850420.5178861324	850420.5178861324	850420.5178861324	850420.5178861324	850420.5178861324	850420.5178861324	850420.5178861324	850420.5178861324	850420.5178861324	850420.5178861324	850420.5178861324	850420.5178861324	850420.5178861324	850420.5178861324	850420.5178861324	850420.5178861324	850420.5178861324	850420.5178861324	850420.5178861324	850420.5178861324	850420.5178861324	850420.5178861324
766339.6920119222	766339.6920119222	766339.6920119222	766339.6920119222	766339.6920119222	766339.6920119222	766339.6920119222	766339.6920119222	766339.6920119222	766339.6920119222	766339.6920119222	766339.6920119222	766339.6920119222	766339.6920119222	766339.6920119222	766339.6920119222	766339.6920119222	766339.6920119222	766339.6920119222	766339.6920119222	766339.6920119222	766339.6920119222	766339.6920119222	766339.6920119222	766339.6920119222	766339.6920119222	766339.6920119222	766339.6920119222	766339.6920119222	766339.6920119222
766339.6920119222	766339.6920119222	766339.6920119222	766339.6920119222	766339.6920119222	766339.6920119222	766339.6920119222	766339.6920119222	766339.6920119222	766339.6920119222	766339.6920119222	766339.6920119222	766339.6920119222	766339.6920119222	766339.6920119222	766339.6920119222	766339.6920119222	766339.6920119222	766339.6920119222	766339.6920119222	766339.6920119222	766339.6920119222	766339.6920119222	766339.6920119222	766339.6920119222	766339.6920119222	766339.6920119222	766339.6920119222	766339.6920119222	766339.6920119222
766339.6920119222	766339.6920119222	766339.6920119222	766339.6920119222	766339.6920119222	766339.6920119222	766339.6920119222	766339.6920119222	766339.6920119222	766339.6920119222	766339.6920119222	766339.6920119222	766339.6920119222	766339.6920119222	766339.6920119222	766339.6920119222	766339.6920119222	766339.6920119222	766339.6920119222	766339.6920119222	766339.6920119222	766339.6920119222	766339.6920119222	766339.6920119222	766339.6920119222	766339.6920119222	766339.6920119222	766339.6920119222	766339.6920119222	766339.6920119222
766339.6920119222	766339.6920119222	766339.6920119222	766339.6920119222	766339.6920119222	766339.6920119222	766339.6920119222	766339.6920119222	766339.6920119222	766339.6920119222	766339.6920119222	766339.6920119222	766339.6920119222	766339.6920119222	766339.6920119222	766339.6920119222	766339.6920119222	766339.6920119222	766339.6920119222	766339.6920119222	766339.6920119222	766339.6920119222	766339.6920119222	766339.6920119222	766339.6920119222	766339.6920119222	766339.6920119222	766339.6920119222	766339.6920119222	766339.6920119222
766339.6920119222	766339.6920119222	766339.6920119222	766339.6920119222	766339.6920119222	766339.6920119222	766339.6920119222	766339.6920119222	766339.6920119222	766339.6920119222	766339.6920119222	766339.6920119222	766339.6920119222	766339.6920119222	766339.6920119222	766339.6920119222	766339.6920119222	766339.6920119222	766339.6920119222	766339.6920119222	766339.6920119222	766339.6920119222	766339.6920119222	766339.6920119222	766339.6920119222	766339.6920119222	766339.6920119222	766339.6920119222	766339.6920119222	766339.6920119222
766339.6920119222	766339.6920119222	766339.6920119222	766339.6920119222	766339.6920119222	766339.6920119222	766339.6920119222	766339.6920119222	766339.6920119222	766339.6920119222	766339.6920119222	766339.6920119222	766339.6920119222	766339.6920119222	766339.6920119222	766339.6920119222	766339.6920119222	766339.6920119222	766339.6920119222	766339.6920119222	766339.6920119222	766339.6920119222	766339.6920119222	766339.6920119222	766339.6920119222	766339.6920119222	766339.6920119222	766339.6920119222	766339.6920119222	766339.6920119222
766339.6920119222	766339.6920119222	766339.6920119222	766339.6920119222	766339.6920119222	766339.6920119222	766339.6920119222	766339.6920119222	766339.6920119222	766339.6920119222	766339.6920119222	766339.6920119222	766339.6920119222	766339.6920119222	766339.6920119222	766339.6920119222	766339.6920119222	766339.6920119222	766339.6920119222	766339.6920119222	766339.6920119222	766339.6920119222	766339.6920119222	766339.6920119222	766339.6920119222	766339.6920119222	766339.6920119222	766339.6920119222	766339.6920119222	766339.6920119222
766339.6920119222	766339.6920119222	766339.6920119222	766339.6920119222	766339.6920119222	766339.6920119222	766339.6920119222	766339.6920119222	766339.6920119222	766339.6920119222	766339.6920119222	766339.6920119222	766339.6920119222	766339.6920119222	766339.6920119222	766339.6920119222	766339.6920119222	766339.6920119222	766339.6920119222	766339.6920119222	766339.6920119222	766339.6920119222	766339.6920119222	766339.6920119222	766339.6920119222	766339.6920119222	766339.6920119222	766339.6920119222	766339.6920119222	766339.6920119222
429540.3340021342	429540.3340021342	429540.3340021342	429540.3340021342	429540.3340021342	429540.3340021342	429540.3340021342	429540.3340021342	429540.3340021342	429540.3340021342	429540.3340021342	429540.3340021342	429540.3340021342	429540.3340021342	429540.3340021342	429540.3340021342	429540.3340021342	429540.3340021342	429540.3340021342	429540.3340021342	429540.3340021342	429540.3340021342	429540.3340021342	429540.3340021342	429540.3340021342	429540.3340021342	429540.3340021342	429540.3340021342	429540.3340021342	429540.3340021342
429540.3340021342	429540.3340021342	429540.3340021342	429540.3340021342	429540.3340021342	429540.3340021342	429540.3340021342	429540.3340021342	429540.3340021342	429540.3340021342	429540.3340021342	429540.3340021342	429540.3340021342	429540.3340021342	429540.3340021342	429540.3340021342	429540.3340021342	429540.3340021342	429540.3340021342	429540.3340021342	429540.3340021342	429540.3340021342	429540.3340021342	429540.3340021342	429540.3340021342	429540.3340021342	429540.3340021342	429540.3340021342	429540.3340021342	429540.3340021342
429540.3340021342	429540.3340021342	429540.3340021342	429540.3340021342	429540.3340021342	429540.3340021342	429540.3340021342	429540.3340021342	429540.3340021342	429540.3340021342	429540.3340021342	429540.3340021342	429540.3340021342	429540.3340021342	429540.3340021342	429540.3340021342	429540.3340021342	429540.3340021342	429540.3340021342	429540.3340021342	429540.3340021342	429540.3340021342	429540.3340021342	429540.3340021342	429540.3340021342	429540.3340021342	429540.3340021342	429540.3340021342	429540.3340021342	429540.3340021342
429540.3340021342	429540.3340021342	429540.3340021342	429540.3340021342	429540.3340021342	429540.3340021342	429540.3340021342	429540.3340021342	429540.3340021342	429540.3340021342	429540.3340021342	429540.3340021342	429540.3340021342	429540.3340021342	429540.3340021342	429540.3340021342	429540.3340021342	429540.3340021342	429540.3340021342	429540.3340021342	429540.3340021342	429540.3340021342	429540.3340021342	429540.3340021342	429540.3340021342	429540.3340021342	429540.3340021342	429540.3340021342	429540.3340021342	429540.3340021342
429540.3340021342	429540.3340021342	429540.3340021342	429540.3340021342	429540.3340021342	429540.3340021342	429540.3340021342	429540.3340021342	429540.3340021342	429540.3340021342	429540.3340021342	429540.3340021342	429540.3340021342	429540.3340021342	429540.3340021342	429540.3340021342	429540.3340021342	429540.3340021342	429540.3340021342	429540.3340021342	429540.3340021342	429540.3340021342	429540.3340021342	429540.3340021342	429540.3340021342	429540.3340021342	429540.3340021342	429540.3340021342	429540.3340021342	429540.3340021342
429540.3340021342	429540.3340021342	429540.3340021342	429540.3340021342	429540.3340021342	429540.3340021342	429540.3340021342	429540.3340021342	429540.3340021342	429540.3340021342	429540.3340021342	429540.3340021342	429540.3340021342	429540.3340021342	429540.3340021342	429540.3340021342	429540.3340021342	429540.3340021342	429540.3340021342	429540.3340021342	429540.3340021342	429540.3340021342	429540.3340021342	429540.3340021342	429540.3340021342	429540.3340021342	429540.3340021342	429540.3340021342	429540.3340021342	429540.3340021342
429540.3340021342	429540.3340021342	429540.3340021342	429540.3340021342	429540.3340021342	429540.3340021342	429540.3340021342	429540.3340021342	429540.3340021342	429540.3340021342	429540.3340021342	429540.3340021342	429540.3340021342	429540.3340021342	429540.3340021342	429540.3340021342	429540.3340021342	429540.3340021342	429540.3340021342	429540.3340021342	429540.3340021342	429540.3340021342	429540.3340021342	429540.3340021342	429540.3340021342	429540.3340021342	429540.3340021342	429540.3340021342	429540.3340021342	429540.3340021342
429540.3340021342	429540.3340021342	429540.3340021342	429540.3340021342	429540.3340021342	429540.3340021342	429540.3340021342	429540.3340021342	429540.3340021342	429540.3340021342	429540.3340021342	429540.3340021342	429540.3340021342	429540.3340021342	429540.3340021342	429540.3340021342	429540.3340021342	429540.3340021342	429540.3340021342	429540.3340021342	429540.3340021342	429540.3340021342	429540.3340021342	429540.3340021342	429540.3340021342	429540.3340021342	429540.3340021342	429540.3340021342	429540.3340021342	429540.3340021342
429540.3340021342	429540.3340021342	429540.3340021342	429540.3340021342	429540.3340021342	429540.3340021342	429540.3340021342	429540.3340021342	429540.3340021342	429540.3340021342	429540.3340021342	429540.3340021342	429540.3340021342	429540.3340021342	429540.3340021342	429540.3340021342	429540.3340021342	429540.3340021342	429540.3340021342	429540.3340021342	429540.3340021342	429540.3340021342	429540.3340021342	429540.3340021342	429540.3340021342	429540.3340021342	429540.3340021342	429540.3340021342	429540.3340021342	429540.3340021342
429540.3340021342	429540.3340021342	429540.3340021342	429540.3340021342	429540.3340021342	429540.3340021342	429540.3340021342	429540.3340021342	429540.3340021342	429540.3340021342	429540.3340021342	429540.3340021342	429540.3340021342	429540.3340021342	429540.3340021342	429540.3340021342	429540.3340021342	429540.3340021342	429540.3340021342	429540.3340021342	429540.3340021342	429540.3340021342	429540.3340021342	429540.3340021342	429540.3340021342	429540.3340021342	429540.3340021342	429540.3340021342	429540.3340021342	429540.3340021342
429540.3340021342	429540.3340021342	429540.3340021342	429540.3340021342	429540.3340021342	429540.3340021342	429540.3340021342	429540.3340021342	429540.3340021342	429540.3340021342	429540.3340021342	429540.3340021342	429540.3340021342	429540.3340021342	429540.3340021342	429540.3340021342	429540.3340021342	429540.3340021342	429540.3340021342	429540.3340021342	429540.3340021342	429540.3340021342	429540.3340021342	429540.3340021342	429540.3340021342	429540.3340021342	429540.3340021342	429540.3340021342	429540.3340021342	429540.3340021342
414291.8992182867	414291.8992182867	414291.8992182867	414291.8992182867	414291.8992182867	414291.8992182867	414291.8992182867	414291.8992182867	414291.8992182867	414291.8992182867	414291.8992182867	414291.8992182867	414291.8992182867	414291.8992182867	414291.8992182867	414291.8992182867	414291.8992182867	414291.8992182867	414291.8992182867	414291.8992182867	414291.8992182867	414291.8992182867	414291.8992182867	414291.8992182867	414291.8992182867	414291.8992182867	414291.8992182867	414291.8992182867	414291.8992182867	414291.8992182867
414291.8992182867	414291.8992182867	414291.8992182867	414291.8992182867	414291.8992182867	414291.8992182867	414291.8992182867	414291.8992182867	414291.8992182867	414291.8992182867	414291.8992182867	414291.8992182867	414291.8992182867	414291.8992182867	414291.8992182867	414291.8992182867	414291.8992182867	414291.8992182867	414291.8992182867	414291.8992182867	414291.8992182867	414291.8992182867	414291.8992182867	414291.8992182867	414291.8992182867	414291.8992182867	414291.8992182867	414291.8992182867	414291.8992182867	414291.8992182867
248763.78053012703	248763.78053012703	248763.78053012703	248763.78053012703	248763.78053012703	248763.78053012703	248763.78053012703	248763.78053012703	248763.78053012703	248763.78053012703	248763.78053012703	248763.78053012703	248763.78053012703	248763.78053012703	248763.78053012703	248763.78053012703	248763.78053012703	248763.78053012703	248763.78053012703	248763.78053012703	248763.78053012703	248763.78053012703	248763.78053012703	248763.78053012703	248763.78053012703	248763.78053012703	248763.78053012703	248763.78053012703	248763.78053012703	248763.78053012703
248763.78053012703	248763.78053012703	248763.78053012703	248763.78053012703	248763.78053012703	248763.78053012703	248763.78053012703	248763.78053012703	248763.78053012703	248763.78053012703	248763.78053012703	248763.78053012703	248763.78053012703	248763.78053012703	248763.78053012703	248763.78053012703	248763.78053012703	248763.78053012703	248763.78053012703	248763.78053012703	248763.78053012703	248763.78053012703	248763.78053012703	248763.78053012703	248763.78053012703	248763.78053012703	248763.78053012703	248763.78053012703	248763.78053012703	248763.78053012703
248763.78053012703	248763.78053012703	248763.78053012703	248763.78053012703	248763.78053012703	248763.78053012703	248763.78053012703	248763.78053012703	248763.78053012703	248763.78053012703	248763.78053012703	248763.78053012703	248763.78053012703	248763.78053012703	248763.78053012703	248763.78053012703	248763.78053012703	248763.78053012703	248763.78053012703	248763.78053012703	248763.78053012703	248763.78053012703	248763.78053012703	248763.78053012703	248763.78053012703	248763.78053012703	248763.78053012703	248763.78053012703	248763.78053012703	248763.78053012703
248763.78053012703	248763.78053012703	248763.78053012703	248763.78053012703	248763.78053012703	248763.78053012703	248763.78053012703	248763.78053012703	248763.78053012703	248763.78053012703	248763.78053012703	248763.78053012703	248763.78053012703	248763.78053012703	248763.78053012703	248763.78053012703	248763.78053012703	248763.78053012703	248763.78053012703	248763.78053012703	248763.78053012703	248763.78053012703	248763.78053012703	248763.78053012703	248763.78053012703	248763.78053012703	248763.78053012703	248763.78053012703	248763.78053012703	248763.78053012703
248763.78053012703	248763.78053012703	248763.78053012703	248763.78053012703	248763.78053012703	248763.78053012703	248763.78053012703	248763.78053012703	248763.78053012703	248763.78053012703	248763.78053012703	248763.78053012703	248763.78053012703	248763.78053012703	248763.78053012703	248763.78053012703	248763.78053012703	248763.78053012703	248763.78053012703	248763.78053012703	248763.78053012703	248763.78053012703	248763.78053012703	248763.78053012703	248763.78053012703	248763.78053012703	248763.78053012703	248763.78053012703	248763.78053012703	248763.78053012703
248763.78053012703	248763.78053012703	248763.78053012703	248763.78053012703	248763.78053012703	248763.78053012703	248763.78053012703	248763.78053012703	248763.78053012703	248763.78053012703	248763.78053012703	248763.78053012703	248763.78053012703	248763.78053012703	248763.78053012703	248763.78053012703	248763.78053012703	248763.78053012703	248763.78053012703	248763.78053012703	248763.78053012703	248763.78053012703	248763.78053012703	248763.78053012703	248763.78053012703	248763.78053012703	248763.78053012703	248763.78053012703	248763.78053012703	248763.78053012703
248763.78053012703	248763.78053012703	248763.78053012703	248763.78053012703	248763.78053012703	248763.78053012703	248763.78053012703	248763.78053012703	248763.78053012703	248763.78053012703	248763.78053012703	248763.78053012703	248763.78053012703	248763.78053012703	248763.78053012703	248763.78053012703	248763.78053012703	248763.78053012703	248763.78053012703	248763.78053012703	248763.78053012703	248763.78053012703	248763.78053012703	248763.78053012703	248763.78053012703	248763.78053012703	248763.78053012703	248763.78053012703	248763.78053012703	248763.78053012703
248763.78053012703	248763.78053012703	248763.78053012703	248763.78053012703	248763.78053012703	248763.78053012703	248763.78053012703	248763.78053012703	248763.78053012703	248763.78053012703	248763.78053012703	248763.78053012703	248763.78053012703	248763.78053012703	248763.78053012703	248763.78053012703	248763.78053012703	248763.78053012703	248763.78053012703	248763.78053012703	248763.78053012703	248763.78053012703	248763.78053012703	248763.78053012703	248763.78053012703	248763.78053012703	248763.78053012703	248763.78053012703	248763.78053012703	248763.78053012703
248763.78053012703	248763.78053012703	248763.78053012703	248763.78053012703	248763.78053012703	248763.78053012703	248763.78053012703	248763.78053012703	248763.78053012703	248763.78053012703	248763.78053012703	248763.78053012703	248763.78053012703	248763.78053012703	248763.78053012703	248763.78053012703	248763.78053012703	248763.78053012703	248763.78053012703	248763.78053012703	248763.78053012703	248763.78053012703	248763.78053012703	248763.78053012703	248763.78053012703	248763.78053012703	248763.78053012703	248763.78053012703	248763.78053012703	248763.78053012703
248763.78053012703	248763.78053012703	248763.78053012703	248763.78053012703	248763.78053012703	248763.78053012703	248763.78053012703	248763.78053012703	248763.78053012703	248763.78053012703	248763.78053012703	248763.78053012703	248763.78053012703	248763.78053012703	248763.78053012703	248763.78053012703	248763.78053012703	248763.78053012703	248763.78053012703	248763.78053012703	248763.78053012703	248763.78053012703	248763.78053012703	248763.78053012703	248763.78053012703	248763.78053012703	248763.78053012703	248763.78053012703	248763.78053012703	248763.78053012703
248763.78053012703	248763.78053012703	248763.78053012703	248763.78053012703	248763.78053012703	248763.78053012703	248763.78053012703	248763.78053012703	248763.78053012703	248763.78053012703	248763.78053012703	248763.78053012703	248763.78053012703	248763.78053012703	248763.78053012703	248763.78053012703	248763.78053012703	248763.78053012703	248763.78053012703	248763.78053012703	248763.78053012703	248763.78053012703	248763.78053012703	248763.78053012703	248763.78053012703	248763.78053012703	248763.78053012703	248763.78053012703	248763.78053012703	248763.78053012703
248763.78053012703	248763.78053012703	248763.78053012703	248763.78053012703	248763.78053012703	248763.78053012703	248763.78053012703	248763.78053012703	248763.78053012703	248763.78053012703	248763.78053012703	248763.78053012703	248763.78053012703	248763.78053012703	248763.78053012703	248763.78053012703	248763.78053012703	248763.78053012703	248763.78053012703	248763.78053012703	248763.78053012703	248763.78053012703	248763.78053012703	248763.78053012703	248763.78053012703	248763.78053012703	248763.78053012703	248763.78053012703	248763.78053012703	248763.78053012703
248763.78053012703	248763.78053012703	248763.78053012703	248763.78053012703	248763.78053012703	248763.78053012703	248763.78053012703	248763.78053012703	248763.78053012703	248763.78053012703	248763.78053012703	248763.78053012703	248763.78053012703	248763.78053012703	248763.78053012703	248763.78053012703	248763.78053012703	248763.78053012703	248763.78053012703	248763.78053012703	248763.78053012703	248763.78053012703	248763.78053012703	248763.78053012703	248763.78053012703	248763.78053012703	248763.78053012703	248763.78053012703	248763.78053012703	248763.78053012703
248763.78053012703	248763.78053012703	248763.78053012703	248763.78053012703	248763.78053012703	248763.78053012703	248763.78053012703	248763.78053012703	248763.78053012703	248763.78053012703	248763.78053012703	248763.78053012703	248763.78053012703	248763.78053012703	248763.78053012703	248763.78053012703	248763.78053012703	248763.78053012703	248763.78053012703	248763.78053012703	248763.78053012703	248763.78053012703	248763.78053012703	248763.78053012703	248763.78053012703	248763.78053012703	248763.78053012703	248763.78053012703	248763.78053012703	248763.78053012703
248763.78053012703	248763.78053012703	248763.78053012703	248763.78053012703	248763.78053012703	248763.78053012703	248763.78053012703	248763.78053012703	248763.78053012703	248763.78053012703	248763.78053012703	248763.78053012703	248763.78053012703	248763.78053012703	248763.78053012703	248763.78053012703	248763.78053012703	248763.78053012703	248763.78053012703	248763.78053012703	248763.78053012703	248763.78053012703	248763.78053012703	248763.78053012703	248763.78053012703	248763.78053012703	248763.78053012703	248763.78053012703	248763.78053012703	248763.78053012703
216409.1870626454	216409.1870626454	216409.1870626454	216409.1870626454	216409.1870626454	216409.1870626454	216409.1870626454	216409.1870626454	216409.1870626454	216409.1870626454	216409.1870626454	216409.1870626454	216409.1870626454	216409.1870626454	216409.1870626454	216409.1870626454	216409.1870626454	216409.1870626454	216409.1870626454	216409.1870626454	216409.1870626454	216409.1870626454	216409.1870626454	216409.1870626454	216409.1870626454	216409.1870626454	216409.1870626454	216409.1870626454	216409.1870626454	216409.1870626454
216409.1870626454	216409.1870626454	216409.1870626454	216409.1870626454	216409.1870626454	216409.1870626454	216409.1870626454	216409.1870626454	216409.1870626454	216409.1870626454	216409.1870626454	216409.1870626454	216409.1870626454	216409.1870626454	216409.1870626454	216409.1870626454	216409.1870626454	216409.1870626454	216409.1870626454	216409.1870626454	216409.1870626454	216409.1870626454	216409.1870626454	216409.1870626454	216409.1870626454	216409.1870626454	216409.1870626454	216409.1870626454	216409.1870626454	216409.1870626454
216409.1870626454	216409.1870626454	216409.1870626454	216409.1870626454	216409.1870626454	216409.1870626454	216409.1870626454	216409.1870626454	216409.1870626454	216409.1870626454	216409.1870626454	216409.1870626454	216409.1870626454	216409.1870626454	216409.1870626454	216409.1870626454	216409.1870626454	216409.1870626454	216409.1870626454	216409.1870626454	216409.1870626454	216409.1870626454	216409.1870626454	216409.1870626454	216409.1870626454	216409.1870626454	216409.1870626454	216409.1870626454	216409.1870626454	216409.1870626454
216409.1870626454	216409.1870626454	216409.1870626454	216409.1870626454	216409.1870626454	216409.1870626454	216409.1870626454	216409.1870626454	216409.1870626454	216409.1870626454	216409.1870626454	216409.1870626454	216409.1870626454	216409.1870626454	216409.1870626454	216409.1870626454	216409.1870626454	216409.1870626454	216409.1870626454	216409.1870626454	216409.1870626454	216409.1870626454	216409.1870626454	216409.1870626454	216409.1870626454	216409.1870626454	216409.1870626454	216409.1870626454	216409.1870626454	216409.1870626454
214608.24222706733	214608.24222706733	214608.24222706733	214608.24222706733	214608.24222706733	214608.24222706733	214608.24222706733	214608.24222706733	214608.24222706733	214608.24222706733	214608.24222706733	214608.24222706733	214608.24222706733	214608.24222706733	214608.24222706733	214608.24222706733	214608.24222706733	214608.24222706733	214608.24222706733	214608.24222706733	214608.24222706733	214608.24222706733	214608.24222706733	214608.24222706733	214608.24222706733	214608.24222706733	214608.24222706733	214608.24222706733	214608.24222706733	214608.24222706733
195169.45944545596	195169.45944545596	195169.45944545596	195169.45944545596	195169.45944545596	195169.45944545596	195169.45944545596	195169.45944545596	195169.45944545596	195169.45944545596	195169.45944545596	195169.45944545596	195169.45944545596	195169.45944545596	195169.45944545596	195169.45944545596	195169.45944545596	195169.45944545596	195169.45944545596	195169.45944545596	195169.45944545596	195169.45944545596	195169.45944545596	195169.45944545596	195169.45944545596	195169.45944545596	195169.45944545596	195169.45944545596	195169.45944545596	195169.45944545596
195169.45944545596	195169.45944545596	195169.45944545596	195169.45944545596	195169.45944545596	195169.45944545596	195169.45944545596	195169.45944545596	195169.45944545596	195169.45944545596	195169.45944545596	195169.45944545596	195169.45944545596	195169.45944545596	195169.45944545596	195169.45944545596	195169.45944545596	195169.45944545596	195169.45944545596	195169.45944545596	195169.45944545596	195169.45944545596	195169.45944545596	195169.45944545596	195169.45944545596	195169.45944545596	195169.45944545596	195169.45944545596	195169.45944545596	195169.45944545596
195169.45944545596	195169.45944545596	195169.45944545596	195169.45944545596	195169.45944545596	195169.45944545596	195169.45944545596	195169.45944545596	195169.45944545596	195169.45944545596	195169.45944545596	195169.45944545596	195169.45944545596	195169.45944545596	195169.45944545596	195169.45944545596	195169.45944545596	195169.45944545596	195169.45944545596	195169.45944545596	195169.45944545596	195169.45944545596	195169.45944545596	195169.45944545596	195169.45944545596	195169.45944545596	195169.45944545596	195169.45944545596	195169.45944545596	195169.45944545596
195169.45944545596	195169.45944545596	195169.45944545596	195169.45944545596	195169.45944545596	195169.45944545596	195169.45944545596	195169.45944545596	195169.45944545596	195169.45944545596	195169.45944545596	195169.45944545596	195169.45944545596	195169.45944545596	195169.45944545596	195169.45944545596	195169.45944545596	195169.45944545596	195169.45944545596	195169.45944545596	195169.45944545596	195169.45944545596	195169.45944545596	195169.45944545596	195169.45944545596	195169.45944545596	195169.45944545596	195169.45944545596	195169.45944545596	195169.45944545596
170283.62552418452	170283.62552418452	170283.62552418452	170283.62552418452	170283.62552418452	170283.62552418452	170283.62552418452	170283.62552418452	170283.62552418452	170283.62552418452	170283.62552418452	170283.62552418452	170283.62552418452	170283.62552418452	170283.62552418452	170283.62552418452	170283.62552418452	170283.62552418452	170283.62552418452	170283.62552418452	170283.62552418452	170283.62552418452	170283.62552418452	170283.62552418452	170283.62552418452	170283.62552418452	170283.62552418452	170283.62552418452	170283.62552418452	170283.62552418452
170283.62552418452	170283.62552418452	170283.62552418452	170283.62552418452	170283.62552418452	170283.62552418452	170283.62552418452	170283.62552418452	170283.62552418452	170283.62552418452	170283.62552418452	170283.62552418452	170283.62552418452	170283.62552418452	170283.62552418452	170283.62552418452	170283.62552418452	170283.62552418452	170283.62552418452	170283.62552418452	170283.62552418452	170283.62552418452	170283.62552418452	170283.62552418452	170283.62552418452	170283.62552418452	170283.62552418452	170283.62552418452	170283.62552418452	170283.62552418452
164357.23735020304	164357.23735020304	164357.23735020304	164357.23735020304	164357.23735020304	164357.23735020304	164357.23735020304	164357.23735020304	164357.23735020304	164357.23735020304	164357.23735020304	164357.23735020304	164357.23735020304	164357.23735020304	164357.23735020304	164357.23735020304	164357.23735020304	164357.23735020304	164357.23735020304	164357.23735020304	164357.23735020304	164357.23735020304	164357.23735020304	164357.23735020304	164357.23735020304	164357.23735020304	164357.23735020304	164357.23735020304	164357.23735020304	164357.23735020304
164357.23735020304	164357.23735020304	164357.23735020304	164357.23735020304	164357.23735020304	164357.23735020304	164357.23735020304	164357.23735020304	164357.23735020304	164357.23735020304	164357.23735020304	164357.23735020304	164357.23735020304	164357.23735020304	164357.23735020304	164357.23735020304	164357.23735020304	164357.23735020304	164357.23735020304	164357.23735020304	164357.23735020304	164357.23735020304	164357.23735020304	164357.23735020304	164357.23735020304	164357.23735020304	164357.23735020304	164357.23735020304	164357.23735020304	164357.23735020304
164357.23735020304	164357.23735020304	164357.23735020304	164357.23735020304	164357.23735020304	164357.23735020304	164357.23735020304	164357.23735020304	164357.23735020304	164357.23735020304	164357.23735020304	164357.23735020304	164357.23735020304	164357.23735020304	164357.23735020304	164357.23735020304	164357.23735020304	164357.23735020304	164357.23735020304	164357.23735020304	164357.23735020304	164357.23735020304	164357.23735020304	164357.23735020304	164357.23735020304	164357.23735020304	164357.23735020304	164357.23735020304	164357.23735020304	164357.23735020304
164357.23735020304	164357.23735020304	164357.23735020304	164357.23735020304	164357.23735020304	164357.23735020304	164357.23735020304	164357.23735020304	164357.23735020304	164357.23735020304	164357.23735020304	164357.23735020304	164357.23735020304	164357.23735020304	164357.23735020304	164357.23735020304	164357.23735020304	164357.23735020304	164357.23735020304	164357.23735020304	164357.23735020304	164357.23735020304	164357.23735020304	164357.23735020304	164357.23735020304	164357.23735020304	164357.23735020304	164357.23735020304	164357.23735020304	164357.23735020304
153456.13412883147	153456.13412883147	153456.13412883147	153456.13412883147	153456.13412883147	153456.13412883147	153456.13412883147	153456.13412883147	153456.13412883147	153456.13412883147	153456.13412883147	153456.13412883147	153456.13412883147	153456.13412883147	153456.13412883147	153456.13412883147	153456.13412883147	153456.13412883147	153456.13412883147	153456.13412883147	153456.13412883147	153456.13412883147	153456.13412883147	153456.13412883147	153456.13412883147	153456.13412883147	153456.13412883147	153456.13412883147	153456.13412883147	153456.13412883147
153456.13412883147	153456.13412883147	153456.13412883147	153456.13412883147	153456.13412883147	153456.13412883147	153456.13412883147	153456.13412883147	153456.13412883147	153456.13412883147	153456.13412883147	153456.13412883147	153456.13412883147	153456.13412883147	153456.13412883147	153456.13412883147	153456.13412883147	153456.13412883147	153456.13412883147	153456.13412883147	153456.13412883147	153456.13412883147	153456.13412883147	153456.13412883147	153456.13412883147	153456.13412883147	153456.13412883147	153456.13412883147	153456.13412883147	153456.13412883147
153456.13412883147	153456.13412883147	153456.13412883147	153456.13412883147	153456.13412883147	153456.13412883147	153456.13412883147	153456.13412883147	153456.13412883147	153456.13412883147	153456.13412883147	153456.13412883147	153456.13412883147	153456.13412883147	153456.13412883147	153456.13412883147	153456.13412883147	153456.13412883147	153456.13412883147	153456.13412883147	153456.13412883147	153456.13412883147	153456.13412883147	153456.13412883147	153456.13412883147	153456.13412883147	153456.13412883147	153456.13412883147	153456.13412883147	153456.13412883147
151563.61413544725	151563.61413544725	151563.61413544725	151563.61413544725	151563.61413544725	151563.61413544725	151563.61413544725	151563.61413544725	151563.61413544725	151563.61413544725	151563.61413544725	151563.61413544725	151563.61413544725	151563.61413544725	151563.61413544725	151563.61413544725	151563.61413544725	151563.61413544725	151563.61413544725	151563.61413544725	151563.61413544725	151563.61413544725	151563.61413544725	151563.61413544725	151563.61413544725	151563.61413544725	151563.61413544725	151563.61413544725	151563.61413544725	151563.61413544725
151563.61413544725	151563.61413544725	151563.61413544725	151563.61413544725	151563.61413544725	151563.61413544725	151563.61413544725	151563.61413544725	151563.61413544725	151563.61413544725	151563.61413544725	151563.61413544725	151563.61413544725	151563.61413544725	151563.61413544725	151563.61413544725	151563.61413544725	151563.61413544725	151563.61413544725	151563.61413544725	151563.61413544725	151563.61413544725	151563.61413544725	151563.61413544725	151563.61413544725	151563.61413544725	151563.61413544725	151563.61413544725	151563.61413544725	151563.61413544725
150653.72063699274	150653.72063699274	150653.72063699274	150653.72063699274	150653.72063699274	150653.72063699274	150653.72063699274	150653.72063699274	150653.72063699274	150653.72063699274	150653.72063699274	150653.72063699274	150653.72063699274	150653.72063699274	150653.72063699274	150653.72063699274	150653.72063699274	150653.72063699274	150653.72063699274	150653.72063699274	150653.72063699274	150653.72063699274	150653.72063699274	150653.72063699274	150653.72063699274	150653.72063699274	150653.72063699274	150653.72063699274	150653.72063699274	150653.72063699274
150653.72063699274	150653.72063699274	150653.72063699274	150653.72063699274	150653.72063699274	150653.72063699274	150653.72063699274	150653.72063699274	150653.72063699274	150653.72063699274	150653.72063699274	150653.72063699274	150653.72063699274	150653.72063699274	150653.72063699274	150653.72063699274	150653.72063699274	150653.72063699274	150653.72063699274	150653.72063699274	150653.72063699274	150653.72063699274	150653.72063699274	150653.72063699274	150653.72063699274	150653.72063699274	150653.72063699274	150653.72063699274	150653.72063699274	150653.72063699274
150653.72063699274	150653.72063699274	150653.72063699274	150653.72063699274	150653.72063699274	150653.72063699274	150653.72063699274	150653.72063699274	150653.72063699274	150653.72063699274	150653.72063699274	150653.72063699274	150653.72063699274	150653.72063699274	150653.72063699274	150653.72063699274	150653.72063699274	150653.72063699274	150653.72063699274	150653.72063699274	150653.72063699274	150653.72063699274	150653.72063699274	150653.72063699274	150653.72063699274	150653.72063699274	150653.72063699274	150653.72063699274	150653.72063699274	150653.72063699274
142380.20126723236	142380.20126723236	142380.20126723236	142380.20126723236	142380.20126723236	142380.20126723236	142380.20126723236	142380.20126723236	142380.20126723236	142380.20126723236	142380.20126723236	142380.20126723236	142380.20126723236	142380.20126723236	142380.20126723236	142380.20126723236	142380.20126723236	142380.20126723236	142380.20126723236	142380.20126723236	142380.20126723236	142380.20126723236	142380.20126723236	142380.20126723236	142380.20126723236	142380.20126723236	142380.20126723236	142380.20126723236	142380.20126723236	142380.20126723236
127974.01232574406	127974.01232574406	127974.01232574406	127974.01232574406	127974.01232574406	127974.01232574406	127974.01232574406	127974.01232574406	127974.01232574406	127974.01232574406	127974.01232574406	127974.01232574406	127974.01232574406	127974.01232574406	127974.01232574406	127974.01232574406	127974.01232574406	127974.01232574406	127974.01232574406	127974.01232574406	127974.01232574406	127974.01232574406	127974.01232574406	127974.01232574406	127974.01232574406	127974.01232574406	127974.01232574406	127974.01232574406	127974.01232574406	127974.01232574406
127974.01232574406	127974.01232574406	127974.01232574406	127974.01232574406	127974.01232574406	127974.01232574406	127974.01232574406	127974.01232574406	127974.01232574406	127974.01232574406	127974.01232574406	127974.01232574406	127974.01232574406	127974.01232574406	127974.01232574406	127974.01232574406	127974.01232574406	127974.01232574406	127974.01232574406	127974.01232574406	127974.01232574406	127974.01232574406	127974.01232574406	127974.01232574406	127974.01232574406	127974.01232574406	127974.01232574406	127974.01232574406	127974.01232574406	127974.01232574406
126751.6906890186	126751.6906890186	126751.6906890186	126751.6906890186	126751.6906890186	126751.6906890186	126751.6906890186	126751.6906890186	126751.6906890186	126751.6906890186	126751.6906890186	126751.6906890186	126751.6906890186	126751.6906890186	126751.6906890186	126751.6906890186	126751.6906890186	126751.6906890186	126751.6906890186	126751.6906890186	126751.6906890186	126751.6906890186	126751.6906890186	126751.6906890186	126751.6906890186	126751.6906890186	126751.6906890186	126751.6906890186	126751.6906890186	126751.6906890186
126751.6906890186	126751.6906890186	126751.6906890186	126751.6906890186	126751.6906890186	126751.6906890186	126751.6906890186	126751.6906890186	126751.6906890186	126751.6906890186	126751.6906890186	126751.6906890186	126751.6906890186	126751.6906890186	126751.6906890186	126751.6906890186	126751.6906890186	126751.6906890186	126751.6906890186	126751.6906890186	126751.6906890186	126751.6906890186	126751.6906890186	126751.6906890186	126751.6906890186	126751.6906890186	126751.6906890186	126751.6906890186	126751.6906890186	126751.6906890186
126751.6906890186	126751.6906890186	126751.6906890186	126751.6906890186	126751.6906890186	126751.6906890186	126751.6906890186	126751.6906890186	126751.6906890186	126751.6906890186	126751.6906890186	126751.6906890186	126751.6906890186	126751.6906890186	126751.6906890186	126751.6906890186	126751.6906890186	126751.6906890186	126751.6906890186	126751.6906890186	126751.6906890186	126751.6906890186	126751.6906890186	126751.6906890186	126751.6906890186	126751.6906890186	126751.6906890186	126751.6906890186	126751.6906890186	126751.6906890186
126751.6906890186	126751.6906890186	126751.6906890186	126751.6906890186	126751.6906890186	126751.6906890186	126751.6906890186	126751.6906890186	126751.6906890186	126751.6906890186	126751.6906890186	126751.6906890186	126751.6906890186	126751.6906890186	126751.6906890186	126751.6906890186	126751.6906890186	126751.6906890186	126751.6906890186	126751.6906890186	126751.6906890186	126751.6906890186	126751.6906890186	126751.6906890186	126751.6906890186	126751.6906890186	126751.6906890186	126751.6906890186	126751.6906890186	126751.6906890186
126444.30391815362	126444.30391815362	126444.30391815362	126444.30391815362	126444.30391815362	126444.30391815362	126444.30391815362	126444.30391815362	126444.30391815362	126444.30391815362	126444.30391815362	126444.30391815362	126444.30391815362	126444.30391815362	126444.30391815362	126444.30391815362	126444.30391815362	126444.30391815362	126444.30391815362	126444.30391815362	126444.30391815362	126444.30391815362	126444.30391815362	126444.30391815362	126444.30391815362	126444.30391815362	126444.30391815362	126444.30391815362	126444.30391815362	126444.30391815362
126444.30391815362	126444.30391815362	126444.30391815362	126444.30391815362	126444.30391815362	126444.30391815362	126444.30391815362	126444.30391815362	126444.30391815362	126444.30391815362	126444.30391815362	126444.30391815362	126444.30391815362	126444.30391815362	126444.30391815362	126444.30391815362	126444.30391815362	126444.30391815362	126444.30391815362	126444.30391815362	126444.30391815362	126444.30391815362	126444.30391815362	126444.30391815362	126444.30391815362	126444.30391815362	126444.30391815362	126444.30391815362	126444.30391815362	126444.30391815362
120782.07543997734	120782.07543997734	120782.07543997734	120782.07543997734	120782.07543997734	120782.07543997734	120782.07543997734	120782.07543997734	120782.07543997734	120782.07543997734	120782.07543997734	120782.07543997734	120782.07543997734	120782.07543997734	120782.07543997734	120782.07543997734	120782.07543997734	120782.07543997734	120782.07543997734	120782.07543997734	120782.07543997734	120782.07543997734	120782.07543997734	120782.07543997734	120782.07543997734	120782.07543997734	120782.07543997734	120782.07543997734	120782.07543997734	120782.07543997734
120782.07543997734	120782.07543997734	120782.07543997734	120782.07543997734	120782.07543997734	120782.07543997734	120782.07543997734	120782.07543997734	120782.07543997734	120782.07543997734	120782.07543997734	120782.07543997734	120782.07543997734	120782.07543997734	120782.07543997734	120782.07543997734	120782.07543997734	120782.07543997734	120782.07543997734	120782.07543997734	120782.07543997734	120782.07543997734	120782.07543997734	120782.07543997734	120782.07543997734	120782.07543997734	120782.07543997734	120782.07543997734	120782.07543997734	120782.07543997734
114647.15714482378	114647.15714482378	114647.15714482378	114647.15714482378	114647.15714482378	114647.15714482378	114647.15714482378	114647.15714482378	114647.15714482378	114647.15714482378	114647.15714482378	114647.15714482378	114647.15714482378	114647.15714482378	114647.15714482378	114647.15714482378	114647.15714482378	114647.15714482378	114647.15714482378	114647.15714482378	114647.15714482378	114647.15714482378	114647.15714482378	114647.15714482378	114647.15714482378	114647.15714482378	114647.15714482378	114647.15714482378	114647.15714482378	114647.15714482378
102375.0876535383	102375.0876535383	102375.0876535383	102375.0876535383	102375.0876535383	102375.0876535383	102375.0876535383	102375.0876535383	102375.0876535383	102375.0876535383	102375.0876535383	102375.0876535383	102375.0876535383	102375.0876535383	102375.0876535383	102375.0876535383	102375.0876535383	102375.0876535383	102375.0876535383	102375.0876535383	102375.0876535383	102375.0876535383	102375.0876535383	102375.0876535383	102375.0876535383	102375.0876535383	102375.0876535383	102375.0876535383	102375.0876535383	102375.0876535383
102375.0876535383	102375.0876535383	102375.0876535383	102375.0876535383	102375.0876535383	102375.0876535383	102375.0876535383	102375.0876535383	102375.0876535383	102375.0876535383	102375.0876535383	102375.0876535383	102375.0876535383	102375.0876535383	102375.0876535383	102375.0876535383	102375.0876535383	102375.0876535383	102375.0876535383	102375.0876535383	102375.0876535383	102375.0876535383	102375.0876535383	102375.0876535383	102375.0876535383	102375.0876535383	102375.0876535383	102375.0876535383	102375.0876535383	102375.0876535383
102375.0876535383	102375.0876535383	102375.0876535383	102375.0876535383	102375.0876535383	102375.0876535383	102375.0876535383	102375.0876535383	102375.0876535383	102375.0876535383	102375.0876535383	102375.0876535383	102375.0876535383	102375.0876535383	102375.0876535383	102375.0876535383	102375.0876535383	102375.0876535383	102375.0876535383	102375.0876535383	102375.0876535383	102375.0876535383	102375.0876535383	102375.0876535383	102375.0876535383	102375.0876535383	102375.0876535383	102375.0876535383	102375.0876535383	102375.0876535383
101086.85395889432	101086.85395889432	101086.85395889432	101086.85395889432	101086.85395889432	101086.85395889432	101086.85395889432	101086.85395889432	101086.85395889432	101086.85395889432	101086.85395889432	101086.85395889432	101086.85395889432	101086.85395889432	101086.85395889432	101086.85395889432	101086.85395889432	101086.85395889432	101086.85395889432	101086.85395889432	101086.85395889432	101086.85395889432	101086.85395889432	101086.85395889432	101086.85395889432	101086.85395889432	101086.85395889432	101086.85395889432	101086.85395889432	101086.85395889432
101086.85395889432	101086.85395889432	101086.85395889432	101086.85395889432	101086.85395889432	101086.85395889432	101086.85395889432	101086.85395889432	101086.85395889432	101086.85395889432	101086.85395889432	101086.85395889432	101086.85395889432	101086.85395889432	101086.85395889432	101086.85395889432	101086.85395889432	101086.85395889432	101086.85395889432	101086.85395889432	101086.85395889432	101086.85395889432	101086.85395889432	101086.85395889432	101086.85395889432	101086.85395889432	101086.85395889432	101086.85395889432	101086.85395889432	101086.85395889432
101086.85395889432	101086.85395889432	101086.85395889432	101086.85395889432	101086.85395889432	101086.85395889432	101086.85395889432	101086.85395889432	101086.85395889432	101086.85395889432	101086.85395889432	101086.85395889432	101086.85395889432	101086.85395889432	101086.85395889432	101086.85395889432	101086.85395889432	101086.85395889432	101086.85395889432	101086.85395889432	101086.85395889432	101086.85395889432	101086.85395889432	101086.85395889432	101086.85395889432	101086.85395889432	101086.85395889432	101086.85395889432	101086.85395889432	101086.85395889432
100476.13525579778	100476.13525579778	100476.13525579778	100476.13525579778	100476.13525579778	100476.13525579778	100476.13525579778	100476.13525579778	100476.13525579778	100476.13525579778	100476.13525579778	100476.13525579778	100476.13525579778	100476.13525579778	100476.13525579778	100476.13525579778	100476.13525579778	100476.13525579778	100476.13525579778	100476.13525579778	100476.13525579778	100476.13525579778	100476.13525579778	100476.13525579778	100476.13525579778	100476.13525579778	100476.13525579778	100476.13525579778	100476.13525579778	100476.13525579778
85140.69759011664	85140.69759011664	85140.69759011664	85140.69759011664	85140.69759011664	85140.69759011664	85140.69759011664	85140.69759011664	85140.69759011664	85140.69759011664	85140.69759011664	85140.69759011664	85140.69759011664	85140.69759011664	85140.69759011664	85140.69759011664	85140.69759011664	85140.69759011664	85140.69759011664	85140.69759011664	85140.69759011664	85140.69759011664	85140.69759011664	85140.69759011664	85140.69759011664	85140.69759011664	85140.69759011664	85140.69759011664	85140.69759011664	85140.69759011664
85140.69759011664	85140.69759011664	85140.69759011664	85140.69759011664	85140.69759011664	85140.69759011664	85140.69759011664	85140.69759011664	85140.69759011664	85140.69759011664	85140.69759011664	85140.69759011664	85140.69759011664	85140.69759011664	85140.69759011664	85140.69759011664	85140.69759011664	85140.69759011664	85140.69759011664	85140.69759011664	85140.69759011664	85140.69759011664	85140.69759011664	85140.69759011664	85140.69759011664	85140.69759011664	85140.69759011664	85140.69759011664	85140.69759011664	85140.69759011664
85140.69759011664	85140.69759011664	85140.69759011664	85140.69759011664	85140.69759011664	85140.69759011664	85140.69759011664	85140.69759011664	85140.69759011664	85140.69759011664	85140.69759011664	85140.69759011664	85140.69759011664	85140.69759011664	85140.69759011664	85140.69759011664	85140.69759011664	85140.69759011664	85140.69759011664	85140.69759011664	85140.69759011664	85140.69759011664	85140.69759011664	85140.69759011664	85140.69759011664	85140.69759011664	85140.69759011664	85140.69759011664	85140.69759011664	85140.69759011664
85140.69759011664	85140.69759011664	85140.69759011664	85140.69759011664	85140.69759011664	85140.69759011664	85140.69759011664	85140.69759011664	85140.69759011664	85140.69759011664	85140.69759011664	85140.69759011664	85140.69759011664	85140.69759011664	85140.69759011664	85140.69759011664	85140.69759011664	85140.69759011664	85140.69759011664	85140.69759011664	85140.69759011664	85140.69759011664	85140.69759011664	85140.69759011664	85140.69759011664	85140.69759011664	85140.69759011664	85140.69759011664	85140.69759011664	85140.69759011664
84719.00681124262	84719.00681124262	84719.00681124262	84719.00681124262	84719.00681124262	84719.00681124262	84719.00681124262	84719.00681124262	84719.00681124262	84719.00681124262	84719.00681124262	84719.00681124262	84719.00681124262	84719.00681124262	84719.00681124262	84719.00681124262	84719.00681124262	84719.00681124262	84719.00681124262	84719.00681124262	84719.00681124262	84719.00681124262	84719.00681124262	84719.00681124262	84719.00681124262	84719.00681124262	84719.00681124262	84719.00681124262	84719.00681124262	84719.00681124262
84719.00681124262	84719.00681124262	84719.00681124262	84719.00681124262	84719.00681124262	84719.00681124262	84719.00681124262	84719.00681124262	84719.00681124262	84719.00681124262	84719.00681124262	84719.00681124262	84719.00681124262	84719.00681124262	84719.00681124262	84719.00681124262	84719.00681124262	84719.00681124262	84719.00681124262	84719.00681124262	84719.00681124262	84719.00681124262	84719.00681124262	84719.00681124262	84719.00681124262	84719.00681124262	84719.00681124262	84719.00681124262	84719.00681124262	84719.00681124262
84719.00681124262	84719.00681124262	84719.00681124262	84719.00681124262	84719.00681124262	84719.00681124262	84719.00681124262	84719.00681124262	84719.00681124262	84719.00681124262	84719.00681124262	84719.00681124262	84719.00681124262	84719.00681124262	84719.00681124262	84719.00681124262	84719.00681124262	84719.00681124262	84719.00681124262	84719.00681124262	84719.00681124262	84719.00681124262	84719.00681124262	84719.00681124262	84719.00681124262	84719.00681124262	84719.00681124262	84719.00681124262	84719.00681124262	84719.00681124262
84719.00681124262	84719.00681124262	84719.00681124262	84719.00681124262	84719.00681124262	84719.00681124262	84719.00681124262	84719.00681124262	84719.00681124262	84719.00681124262	84719.00681124262	84719.00681124262	84719.00681124262	84719.00681124262	84719.00681124262	84719.00681124262	84719.00681124262	84719.00681124262	84719.00681124262	84719.00681124262	84719.00681124262	84719.00681124262	84719.00681124262	84719.00681124262	84719.00681124262	84719.00681124262	84719.00681124262	84719.00681124262	84719.00681124262	84719.00681124262
84719.00681124262	84719.00681124262	84719.00681124262	84719.00681124262	84719.00681124262	84719.00681124262	84719.00681124262	84719.00681124262	84719.00681124262	84719.00681124262	84719.00681124262	84719.00681124262	84719.00681124262	84719.00681124262	84719.00681124262	84719.00681124262	84719.00681124262	84719.00681124262	84719.00681124262	84719.00681124262	84719.00681124262	84719.00681124262	84719.00681124262	84719.00681124262	84719.00681124262	84719.00681124262	84719.00681124262	84719.00681124262	84719.00681124262	84719.00681124262
81087.83153301226	81087.83153301226	81087.83153301226	81087.83153301226	81087.83153301226	81087.83153301226	81087.83153301226	81087.83153301226	81087.83153301226	81087.83153301226	81087.83153301226	81087.83153301226	81087.83153301226	81087.83153301226	81087.83153301226	81087.83153301226	81087.83153301226	81087.83153301226	81087.83153301226	81087.83153301226	81087.83153301226	81087.83153301226	81087.83153301226	81087.83153301226	81087.83153301226	81087.83153301226	81087.83153301226	81087.83153301226	81087.83153301226	81087.83153301226
81087.83153301226	81087.83153301226	81087.83153301226	81087.83153301226	81087.83153301226	81087.83153301226	81087.83153301226	81087.83153301226	81087.83153301226	81087.83153301226	81087.83153301226	81087.83153301226	81087.83153301226	81087.83153301226	81087.83153301226	81087.83153301226	81087.83153301226	81087.83153301226	81087.83153301226	81087.83153301226	81087.83153301226	81087.83153301226	81087.83153301226	81087.83153301226	81087.83153301226	81087.83153301226	81087.83153301226	81087.83153301226	81087.83153301226	81087.83153301226
81087.83153301226	81087.83153301226	81087.83153301226	81087.83153301226	81087.83153301226	81087.83153301226	81087.83153301226	81087.83153301226	81087.83153301226	81087.83153301226	81087.83153301226	81087.83153301226	81087.83153301226	81087.83153301226	81087.83153301226	81087.83153301226	81087.83153301226	81087.83153301226	81087.83153301226	81087.83153301226	81087.83153301226	81087.83153301226	81087.83153301226	81087.83153301226	81087.83153301226	81087.83153301226	81087.83153301226	81087.83153301226	81087.83153301226	81087.83153301226
78348.93816097519	78348.93816097519	78348.93816097519	78348.93816097519	78348.93816097519	78348.93816097519	78348.93816097519	78348.93816097519	78348.93816097519	78348.93816097519	78348.93816097519	78348.93816097519	78348.93816097519	78348.93816097519	78348.93816097519	78348.93816097519	78348.93816097519	78348.93816097519	78348.93816097519	78348.93816097519	78348.93816097519	78348.93816097519	78348.93816097519	78348.93816097519	78348.93816097519	78348.93816097519	78348.93816097519	78348.93816097519	78348.93816097519	78348.93816097519
78348.93816097519	78348.93816097519	78348.93816097519	78348.93816097519	78348.93816097519	78348.93816097519	78348.93816097519	78348.93816097519	78348.93816097519	78348.93816097519	78348.93816097519	78348.93816097519	78348.93816097519	78348.93816097519	78348.93816097519	78348.93816097519	78348.93816097519	78348.93816097519	78348.93816097519	78348.93816097519	78348.93816097519	78348.93816097519	78348.93816097519	78348.93816097519	78348.93816097519	78348.93816097519	78348.93816097519	78348.93816097519	78348.93816097519	78348.93816097519
78348.93816097519	78348.93816097519	78348.93816097519	78348.93816097519	78348.93816097519	78348.93816097519	78348.93816097519	78348.93816097519	78348.93816097519	78348.93816097519	78348.93816097519	78348.93816097519	78348.93816097519	78348.93816097519	78348.93816097519	78348.93816097519	78348.93816097519	78348.93816097519	78348.93816097519	78348.93816097519	78348.93816097519	78348.93816097519	78348.93816097519	78348.93816097519	78348.93816097519	78348.93816097519	78348.93816097519	78348.93816097519	78348.93816097519	78348.93816097519
78348.93816097519	78348.93816097519	78348.93816097519	78348.93816097519	78348.93816097519	78348.93816097519	78348.93816097519	78348.93816097519	78348.93816097519	78348.93816097519	78348.93816097519	78348.93816097519	78348.93816097519	78348.93816097519	78348.93816097519	78348.93816097519	78348.93816097519	78348.93816097519	78348.93816097519	78348.93816097519	78348.93816097519	78348.93816097519	78348.93816097519	78348.93816097519	78348.93816097519	78348.93816097519	78348.93816097519	78348.93816097519	78348.93816097519	78348.93816097519
78348.93816097519	78348.93816097519	78348.93816097519	78348.93816097519	78348.93816097519	78348.93816097519	78348.93816097519	78348.93816097519	78348.93816097519	78348.93816097519	78348.93816097519	78348.93816097519	78348.93816097519	78348.93816097519	78348.93816097519	78348.93816097519	78348.93816097519	78348.93816097519	78348.93816097519	78348.93816097519	78348.93816097519	78348.93816097519	78348.93816097519	78348.93816097519	78348.93816097519	78348.93816097519	78348.93816097519	78348.93816097519	78348.93816097519	78348.93816097519
78348.93816097519	78348.93816097519	78348.93816097519	78348.93816097519	78348.93816097519	78348.93816097519	78348.93816097519	78348.93816097519	78348.93816097519	78348.93816097519	78348.93816097519	78348.93816097519	78348.93816097519	78348.93816097519	78348.93816097519	78348.93816097519	78348.93816097519	78348.93816097519	78348.93816097519	78348.93816097519	78348.93816097519	78348.93816097519	78348.93816097519	78348.93816097519	78348.93816097519	78348.93816097519	78348.93816097519	78348.93816097519	78348.93816097519	78348.93816097519
76286.64715247935	76286.64715247935	76286.64715247935	76286.64715247935	76286.64715247935	76286.64715247935	76286.64715247935	76286.64715247935	76286.64715247935	76286.64715247935	76286.64715247935	76286.64715247935	76286.64715247935	76286.64715247935	76286.64715247935	76286.64715247935	76286.64715247935	76286.64715247935	76286.64715247935	76286.64715247935	76286.64715247935	76286.64715247935	76286.64715247935	76286.64715247935	76286.64715247935	76286.64715247935	76286.64715247935	76286.64715247935	76286.64715247935	76286.64715247935
76286.64715247935	76286.64715247935	76286.64715247935	76286.64715247935	76286.64715247935	76286.64715247935	76286.64715247935	76286.64715247935	76286.64715247935	76286.64715247935	76286.64715247935	76286.64715247935	76286.64715247935	76286.64715247935	76286.64715247935	76286.64715247935	76286.64715247935	76286.64715247935	76286.64715247935	76286.64715247935	76286.64715247935	76286.64715247935	76286.64715247935	76286.64715247935	76286.64715247935	76286.64715247935	76286.64715247935	76286.64715247935	76286.64715247935	76286.64715247935
76286.64715247935	76286.64715247935	76286.64715247935	76286.64715247935	76286.64715247935	76286.64715247935	76286.64715247935	76286.64715247935	76286.64715247935	76286.64715247935	76286.64715247935	76286.64715247935	76286.64715247935	76286.64715247935	76286.64715247935	76286.64715247935	76286.64715247935	76286.64715247935	76286.64715247935	76286.64715247935	76286.64715247935	76286.64715247935	76286.64715247935	76286.64715247935	76286.64715247935	76286.64715247935	76286.64715247935	76286.64715247935	76286.64715247935	76286.64715247935
76286.64715247935	76286.64715247935	76286.64715247935	76286.64715247935	76286.64715247935	76286.64715247935	76286.64715247935	76286.64715247935	76286.64715247935	76286.64715247935	76286.64715247935	76286.64715247935	76286.64715247935	76286.64715247935	76286.64715247935	76286.64715247935	76286.64715247935	76286.64715247935	76286.64715247935	76286.64715247935	76286.64715247935	76286.64715247935	76286.64715247935	76286.64715247935	76286.64715247935	76286.64715247935	76286.64715247935	76286.64715247935	76286.64715247935	76286.64715247935
76286.64715247935	76286.64715247935	76286.64715247935	76286.64715247935	76286.64715247935	76286.64715247935	76286.64715247935	76286.64715247935	76286.64715247935	76286.64715247935	76286.64715247935	76286.64715247935	76286.64715247935	76286.64715247935	76286.64715247935	76286.64715247935	76286.64715247935	76286.64715247935	76286.64715247935	76286.64715247935	76286.64715247935	76286.64715247935	76286.64715247935	76286.64715247935	76286.64715247935	76286.64715247935	76286.64715247935	76286.64715247935	76286.64715247935	76286.64715247935
76286.64715247935	76286.64715247935	76286.64715247935	76286.64715247935	76286.64715247935	76286.64715247935	76286.64715247935	76286.64715247935	76286.64715247935	76286.64715247935	76286.64715247935	76286.64715247935	76286.64715247935	76286.64715247935	76286.64715247935	76286.64715247935	76286.64715247935	76286.64715247935	76286.64715247935	76286.64715247935	76286.64715247935	76286.64715247935	76286.64715247935	76286.64715247935	76286.64715247935	76286.64715247935	76286.64715247935	76286.64715247935	76286.64715247935	76286.64715247935
73302.13367925322	73302.13367925322	73302.13367925322	73302.13367925322	73302.13367925322	73302.13367925322	73302.13367925322	73302.13367925322	73302.13367925322	73302.13367925322	73302.13367925322	73302.13367925322	73302.13367925322	73302.13367925322	73302.13367925322	73302.13367925322	73302.13367925322	73302.13367925322	73302.13367925322	73302.13367925322	73302.13367925322	73302.13367925322	73302.13367925322	73302.13367925322	73302.13367925322	73302.13367925322	73302.13367925322	73302.13367925322	73302.13367925322	73302.13367925322
73302.13367925322	73302.13367925322	73302.13367925322	73302.13367925322	73302.13367925322	73302.13367925322	73302.13367925322	73302.13367925322	73302.13367925322	73302.13367925322	73302.13367925322	73302.13367925322	73302.13367925322	73302.13367925322	73302.13367925322	73302.13367925322	73302.13367925322	73302.13367925322	73302.13367925322	73302.13367925322	73302.13367925322	73302.13367925322	73302.13367925322	73302.13367925322	73302.13367925322	73302.13367925322	73302.13367925322	73302.13367925322	73302.13367925322	73302.13367925322
73302.13367925322	73302.13367925322	73302.13367925322	73302.13367925322	73302.13367925322	73302.13367925322	73302.13367925322	73302.13367925322	73302.13367925322	73302.13367925322	73302.13367925322	73302.13367925322	73302.13367925322	73302.13367925322	73302.13367925322	73302.13367925322	73302.13367925322	73302.13367925322	73302.13367925322	73302.13367925322	73302.13367925322	73302.13367925322	73302.13367925322	73302.13367925322	73302.13367925322	73302.13367925322	73302.13367925322	73302.13367925322	73302.13367925322	73302.13367925322
73302.13367925322	73302.13367925322	73302.13367925322	73302.13367925322	73302.13367925322	73302.13367925322	73302.13367925322	73302.13367925322	73302.13367925322	73302.13367925322	73302.13367925322	73302.13367925322	73302.13367925322	73302.13367925322	73302.13367925322	73302.13367925322	73302.13367925322	73302.13367925322	73302.13367925322	73302.13367925322	73302.13367925322	73302.13367925322	73302.13367925322	73302.13367925322	73302.13367925322	73302.13367925322	73302.13367925322	73302.13367925322	73302.13367925322	73302.13367925322
73302.13367925322	73302.13367925322	73302.13367925322	73302.13367925322	73302.13367925322	73302.13367925322	73302.13367925322	73302.13367925322	73302.13367925322	73302.13367925322	73302.13367925322	73302.13367925322	73302.13367925322	73302.13367925322	73302.13367925322	73302.13367925322	73302.13367925322	73302.13367925322	73302.13367925322	73302.13367925322	73302.13367925322	73302.13367925322	73302.13367925322	73302.13367925322	73302.13367925322	73302.13367925322	73302.13367925322	73302.13367925322	73302.13367925322	73302.13367925322
73302.13367925322	73302.13367925322	73302.13367925322	73302.13367925322	73302.13367925322	73302.13367925322	73302.13367925322	73302.13367925322	73302.13367925322	73302.13367925322	73302.13367925322	73302.13367925322	73302.13367925322	73302.13367925322	73302.13367925322	73302.13367925322	73302.13367925322	73302.13367925322	73302.13367925322	73302.13367925322	73302.13367925322	73302.13367925322	73302.13367925322	73302.13367925322	73302.13367925322	73302.13367925322	73302.13367925322	73302.13367925322	73302.13367925322	73302.13367925322
73302.13367925322	73302.13367925322	73302.13367925322	73302.13367925322	73302.13367925322	73302.13367925322	73302.13367925322	73302.13367925322	73302.13367925322	73302.13367925322	73302.13367925322	73302.13367925322	73302.13367925322	73302.13367925322	73302.13367925322	73302.13367925322	73302.13367925322	73302.13367925322	73302.13367925322	73302.13367925322	73302.13367925322	73302.13367925322	73302.13367925322	73302.13367925322	73302.13367925322	73302.13367925322	73302.13367925322	73302.13367925322	73302.13367925322	73302.13367925322
73302.13367925322	73302.13367925322	73302.13367925322	73302.13367925322	73302.13367925322	73302.13367925322	73302.13367925322	73302.13367925322	73302.13367925322	73302.13367925322	73302.13367925322	73302.13367925322	73302.13367925322	73302.13367925322	73302.13367925322	73302.13367925322	73302.13367925322	73302.13367925322	73302.13367925322	73302.13367925322	73302.13367925322	73302.13367925322	73302.13367925322	73302.13367925322	73302.13367925322	73302.13367925322	73302.13367925322	73302.13367925322	73302.13367925322	73302.13367925322
73302.13367925322	73302.13367925322	73302.13367925322	73302.13367925322	73302.13367925322	73302.13367925322	73302.13367925322	73302.13367925322	73302.13367925322	73302.13367925322	73302.13367925322	73302.13367925322	73302.13367925322	73302.13367925322	73302.13367925322	73302.13367925322	73302.13367925322	73302.13367925322	73302.13367925322	73302.13367925322	73302.13367925322	73302.13367925322	73302.13367925322	73302.13367925322	73302.13367925322	73302.13367925322	73302.13367925322	73302.13367925322	73302.13367925322	73302.13367925322
72901.83276952777	72901.83276952777	72901.83276952777	72901.83276952777	72901.83276952777	72901.83276952777	72901.83276952777	72901.83276952777	72901.83276952777	72901.83276952777	72901.83276952777	72901.83276952777	72901.83276952777	72901.83276952777	72901.83276952777	72901.83276952777	72901.83276952777	72901.83276952777	72901.83276952777	72901.83276952777	72901.83276952777	72901.83276952777	72901.83276952777	72901.83276952777	72901.83276952777	72901.83276952777	72901.83276952777	72901.83276952777	72901.83276952777	72901.83276952777
72901.83276952777	72901.83276952777	72901.83276952777	72901.83276952777	72901.83276952777	72901.83276952777	72901.83276952777	72901.83276952777	72901.83276952777	72901.83276952777	72901.83276952777	72901.83276952777	72901.83276952777	72901.83276952777	72901.83276952777	72901.83276952777	72901.83276952777	72901.83276952777	72901.83276952777	72901.83276952777	72901.83276952777	72901.83276952777	72901.83276952777	72901.83276952777	72901.83276952777	72901.83276952777	72901.83276952777	72901.83276952777	72901.83276952777	72901.83276952777
72808.89234950212	72808.89234950212	72808.89234950212	72808.89234950212	72808.89234950212	72808.89234950212	72808.89234950212	72808.89234950212	72808.89234950212	72808.89234950212	72808.89234950212	72808.89234950212	72808.89234950212	72808.89234950212	72808.89234950212	72808.89234950212	72808.89234950212	72808.89234950212	72808.89234950212	72808.89234950212	72808.89234950212	72808.89234950212	72808.89234950212	72808.89234950212	72808.89234950212	72808.89234950212	72808.89234950212	72808.89234950212	72808.89234950212	72808.89234950212
72808.89234950212	72808.89234950212	72808.89234950212	72808.89234950212	72808.89234950212	72808.89234950212	72808.89234950212	72808.89234950212	72808.89234950212	72808.89234950212	72808.89234950212	72808.89234950212	72808.89234950212	72808.89234950212	72808.89234950212	72808.89234950212	72808.89234950212	72808.89234950212	72808.89234950212	72808.89234950212	72808.89234950212	72808.89234950212	72808.89234950212	72808.89234950212	72808.89234950212	72808.89234950212	72808.89234950212	72808.89234950212	72808.89234950212	72808.89234950212
64048.00690650287	64048.00690650287	64048.00690650287	64048.00690650287	64048.00690650287	64048.00690650287	64048.00690650287	64048.00690650287	64048.00690650287	64048.00690650287	64048.00690650287	64048.00690650287	64048.00690650287	64048.00690650287	64048.00690650287	64048.00690650287	64048.00690650287	64048.00690650287	64048.00690650287	64048.00690650287	64048.00690650287	64048.00690650287	64048.00690650287	64048.00690650287	64048.00690650287	64048.00690650287	64048.00690650287	64048.00690650287	64048.00690650287	64048.00690650287
52888.96072585891	52888.96072585891	52888.96072585891	52888.96072585891	52888.96072585891	52888.96072585891	52888.96072585891	52888.96072585891	52888.96072585891	52888.96072585891	52888.96072585891	52888.96072585891	52888.96072585891	52888.96072585891	52888.96072585891	52888.96072585891	52888.96072585891	52888.96072585891	52888.96072585891	52888.96072585891	52888.96072585891	52888.96072585891	52888.96072585891	52888.96072585891	52888.96072585891	52888.96072585891	52888.96072585891	52888.96072585891	52888.96072585891	52888.96072585891
52888.96072585891	52888.96072585891	52888.96072585891	52888.96072585891	52888.96072585891	52888.96072585891	52888.96072585891	52888.96072585891	52888.96072585891	52888.96072585891	52888.96072585891	52888.96072585891	52888.96072585891	52888.96072585891	52888.96072585891	52888.96072585891	52888.96072585891	52888.96072585891	52888.96072585891	52888.96072585891	52888.96072585891	52888.96072585891	52888.96072585891	52888.96072585891	52888.96072585891	52888.96072585891	52888.96072585891	52888.96072585891	52888.96072585891	52888.96072585891
52888.96072585891	52888.96072585891	52888.96072585891	52888.96072585891	52888.96072585891	52888.96072585891	52888.96072585891	52888.96072585891	52888.96072585891	52888.96072585891	52888.96072585891	52888.96072585891	52888.96072585891	52888.96072585891	52888.96072585891	52888.96072585891	52888.96072585891	52888.96072585891	52888.96072585891	52888.96072585891	52888.96072585891	52888.96072585891	52888.96072585891	52888.96072585891	52888.96072585891	52888.96072585891	52888.96072585891	52888.96072585891	52888.96072585891	52888.96072585891
52888.96072585891	52888.96072585891	52888.96072585891	52888.96072585891	52888.96072585891	52888.96072585891	52888.96072585891	52888.96072585891	52888.96072585891	52888.96072585891	52888.96072585891	52888.96072585891	52888.96072585891	52888.96072585891	52888.96072585891	52888.96072585891	52888.96072585891	52888.96072585891	52888.96072585891	52888.96072585891	52888.96072585891	52888.96072585891	52888.96072585891	52888.96072585891	52888.96072585891	52888.96072585891	52888.96072585891	52888.96072585891	52888.96072585891	52888.96072585891
52888.96072585891	52888.96072585891	52888.96072585891	52888.96072585891	52888.96072585891	52888.96072585891	52888.96072585891	52888.96072585891	52888.96072585891	52888.96072585891	52888.96072585891	52888.96072585891	52888.96072585891	52888.96072585891	52888.96072585891	52888.96072585891	52888.96072585891	52888.96072585891	52888.96072585891	52888.96072585891	52888.96072585891	52888.96072585891	52888.96072585891	52888.96072585891	52888.96072585891	52888.96072585891	52888.96072585891	52888.96072585891	52888.96072585891	52888.96072585891
52888.96072585891	52888.96072585891	52888.96072585891	52888.96072585891	52888.96072585891	52888.96072585891	52888.96072585891	52888.96072585891	52888.96072585891	52888.96072585891	52888.96072585891	52888.96072585891	52888.96072585891	52888.96072585891	52888.96072585891	52888.96072585891	52888.96072585891	52888.96072585891	52888.96072585891	52888.96072585891	52888.96072585891	52888.96072585891	52888.96072585891	52888.96072585891	52888.96072585891	52888.96072585891	52888.96072585891	52888.96072585891	52888.96072585891	52888.96072585891
52888.96072585891	52888.96072585891	52888.96072585891	52888.96072585891	52888.96072585891	52888.96072585891	52888.96072585891	52888.96072585891	52888.96072585891	52888.96072585891	52888.96072585891	52888.96072585891	52888.96072585891	52888.96072585891	52888.96072585891	52888.96072585891	52888.96072585891	52888.96072585891	52888.96072585891	52888.96072585891	52888.96072585891	52888.96072585891	52888.96072585891	52888.96072585891	52888.96072585891	52888.96072585891	52888.96072585891	52888.96072585891	52888.96072585891	52888.96072585891
52888.96072585891	52888.96072585891	52888.96072585891	52888.96072585891	52888.96072585891	52888.96072585891	52888.96072585891	52888.96072585891	52888.96072585891	52888.96072585891	52888.96072585891	52888.96072585891	52888.96072585891	52888.96072585891	52888.96072585891	52888.96072585891	52888.96072585891	52888.96072585891	52888.96072585891	52888.96072585891	52888.96072585891	52888.96072585891	52888.96072585891	52888.96072585891	52888.96072585891	52888.96072585891	52888.96072585891	52888.96072585891	52888.96072585891	52888.96072585891
52888.96072585891	52888.96072585891	52888.96072585891	52888.96072585891	52888.96072585891	52888.96072585891	52888.96072585891	52888.96072585891	52888.96072585891	52888.96072585891	52888.96072585891	52888.96072585891	52888.96072585891	52888.96072585891	52888.96072585891	52888.96072585891	52888.96072585891	52888.96072585891	52888.96072585891	52888.96072585891	52888.96072585891	52888.96072585891	52888.96072585891	52888.96072585891	52888.96072585891	52888.96072585891	52888.96072585891	52888.96072585891	52888.96072585891	52888.96072585891
52888.96072585891	52888.96072585891	52888.96072585891	52888.96072585891	52888.96072585891	52888.96072585891	52888.96072585891	52888.96072585891	52888.96072585891	52888.96072585891	52888.96072585891	52888.96072585891	52888.96072585891	52888.96072585891	52888.96072585891	52888.96072585891	52888.96072585891	52888.96072585891	52888.96072585891	52888.96072585891	52888.96072585891	52888.96072585891	52888.96072585891	52888.96072585891	52888.96072585891	52888.96072585891	52888.96072585891	52888.96072585891	52888.96072585891	52888.96072585891
52888.96072585891	52888.96072585891	52888.96072585891	52888.96072585891	52888.96072585891	52888.96072585891	52888.96072585891	52888.96072585891	52888.96072585891	52888.96072585891	52888.96072585891	52888.96072585891	52888.96072585891	52888.96072585891	52888.96072585891	52888.96072585891	52888.96072585891	52888.96072585891	52888.96072585891	52888.96072585891	52888.96072585891	52888.96072585891	52888.96072585891	52888.96072585891	52888.96072585891	52888.96072585891	52888.96072585891	52888.96072585891	52888.96072585891	52888.96072585891
52888.96072585891	52888.96072585891	52888.96072585891	52888.96072585891	52888.96072585891	52888.96072585891	52888.96072585891	52888.96072585891	52888.96072585891	52888.96072585891	52888.96072585891	52888.96072585891	52888.96072585891	52888.96072585891	52888.96072585891	52888.96072585891	52888.96072585891	52888.96072585891	52888.96072585891	52888.96072585891	52888.96072585891	52888.96072585891	52888.96072585891	52888.96072585891	52888.96072585891	52888.96072585891	52888.96072585891	52888.96072585891	52888.96072585891	52888.96072585891
52888.96072585891	52888.96072585891	52888.96072585891	52888.96072585891	52888.96072585891	52888.96072585891	52888.96072585891	52888.96072585891	52888.96072585891	52888.96072585891	52888.96072585891	52888.96072585891	52888.96072585891	52888.96072585891	52888.96072585891	52888.96072585891	52888.96072585891	52888.96072585891	52888.96072585891	52888.96072585891	52888.96072585891	52888.96072585891	52888.96072585891	52888.96072585891	52888.96072585891	52888.96072585891	52888.96072585891	52888.96072585891	52888.96072585891	52888.96072585891
50433.32841615612	50433.32841615612	50433.32841615612	50433.32841615612	50433.32841615612	50433.32841615612	50433.32841615612	50433.32841615612	50433.32841615612	50433.32841615612	50433.32841615612	50433.32841615612	50433.32841615612	50433.32841615612	50433.32841615612	50433.32841615612	50433.32841615612	50433.32841615612	50433.32841615612	50433.32841615612	50433.32841615612	50433.32841615612	50433.32841615612	50433.32841615612	50433.32841615612	50433.32841615612	50433.32841615612	50433.32841615612	50433.32841615612	50433.32841615612
50433.32841615612	50433.32841615612	50433.32841615612	50433.32841615612	50433.32841615612	50433.32841615612	50433.32841615612	50433.32841615612	50433.32841615612	50433.32841615612	50433.32841615612	50433.32841615612	50433.32841615612	50433.32841615612	50433.32841615612	50433.32841615612	50433.32841615612	50433.32841615612	50433.32841615612	50433.32841615612	50433.32841615612	50433.32841615612	50433.32841615612	50433.32841615612	50433.32841615612	50433.32841615612	50433.32841615612	50433.32841615612	50433.32841615612	50433.32841615612
50433.32841615612	50433.32841615612	50433.32841615612	50433.32841615612	50433.32841615612	50433.32841615612	50433.32841615612	50433.32841615612	50433.32841615612	50433.32841615612	50433.32841615612	50433.32841615612	50433.32841615612	50433.32841615612	50433.32841615612	50433.32841615612	50433.32841615612	50433.32841615612	50433.32841615612	50433.32841615612	50433.32841615612	50433.32841615612	50433.32841615612	50433.32841615612	50433.32841615612	50433.32841615612	50433.32841615612	50433.32841615612	50433.32841615612	50433.32841615612
49975.60030473913	49975.60030473913	49975.60030473913	49975.60030473913	49975.60030473913	49975.60030473913	49975.60030473913	49975.60030473913	49975.60030473913	49975.60030473913	49975.60030473913	49975.60030473913	49975.60030473913	49975.60030473913	49975.60030473913	49975.60030473913	49975.60030473913	49975.60030473913	49975.60030473913	49975.60030473913	49975.60030473913	49975.60030473913	49975.60030473913	49975.60030473913	49975.60030473913	49975.60030473913	49975.60030473913	49975.60030473913	49975.60030473913	49975.60030473913
48306.413515466396	48306.413515466396	48306.413515466396	48306.413515466396	48306.413515466396	48306.413515466396	48306.413515466396	48306.413515466396	48306.413515466396	48306.413515466396	48306.413515466396	48306.413515466396	48306.413515466396	48306.413515466396	48306.413515466396	48306.413515466396	48306.413515466396	48306.413515466396	48306.413515466396	48306.413515466396	48306.413515466396	48306.413515466396	48306.413515466396	48306.413515466396	48306.413515466396	48306.413515466396	48306.413515466396	48306.413515466396	48306.413515466396	48306.413515466396
46218.432497543195	46218.432497543195	46218.432497543195	46218.432497543195	46218.432497543195	46218.432497543195	46218.432497543195	46218.432497543195	46218.432497543195	46218.432497543195	46218.432497543195	46218.432497543195	46218.432497543195	46218.432497543195	46218.432497543195	46218.432497543195	46218.432497543195	46218.432497543195	46218.432497543195	46218.432497543195	46218.432497543195	46218.432497543195	46218.432497543195	46218.432497543195	46218.432497543195	46218.432497543195	46218.432497543195	46218.432497543195	46218.432497543195	46218.432497543195
46218.432497543195	46218.432497543195	46218.432497543195	46218.432497543195	46218.432497543195	46218.432497543195	46218.432497543195	46218.432497543195	46218.432497543195	46218.432497543195	46218.432497543195	46218.432497543195	46218.432497543195	46218.432497543195	46218.432497543195	46218.432497543195	46218.432497543195	46218.432497543195	46218.432497543195	46218.432497543195	46218.432497543195	46218.432497543195	46218.432497543195	46218.432497543195	46218.432497543195	46218.432497543195	46218.432497543195	46218.432497543195	46218.432497543195	46218.432497543195
46218.432497543195	46218.432497543195	46218.432497543195	46218.432497543195	46218.432497543195	46218.432497543195	46218.432497543195	46218.432497543195	46218.432497543195	46218.432497543195	46218.432497543195	46218.432497543195	46218.432497543195	46218.432497543195	46218.432497543195	46218.432497543195	46218.432497543195	46218.432497543195	46218.432497543195	46218.432497543195	46218.432497543195	46218.432497543195	46218.432497543195	46218.432497543195	46218.432497543195	46218.432497543195	46218.432497543195	46218.432497543195	46218.432497543195	46218.432497543195
46218.432497543195	46218.432497543195	46218.432497543195	46218.432497543195	46218.432497543195	46218.432497543195	46218.432497543195	46218.432497543195	46218.432497543195	46218.432497543195	46218.432497543195	46218.432497543195	46218.432497543195	46218.432497543195	46218.432497543195	46218.432497543195	46218.432497543195	46218.432497543195	46218.432497543195	46218.432497543195	46218.432497543195	46218.432497543195	46218.432497543195	46218.432497543195	46218.432497543195	46218.432497543195	46218.432497543195	46218.432497543195	46218.432497543195	46218.432497543195
46218.432497543195	46218.432497543195	46218.432497543195	46218.432497543195	46218.432497543195	46218.432497543195	46218.432497543195	46218.432497543195	46218.432497543195	46218.432497543195	46218.432497543195	46218.432497543195	46218.432497543195	46218.432497543195	46218.432497543195	46218.432497543195	46218.432497543195	46218.432497543195	46218.432497543195	46218.432497543195	46218.432497543195	46218.432497543195	46218.432497543195	46218.432497543195	46218.432497543195	46218.432497543195	46218.432497543195	46218.432497543195	46218.432497543195	46218.432497543195
46218.432497543195	46218.432497543195	46218.432497543195	46218.432497543195	46218.432497543195	46218.432497543195	46218.432497543195	46218.432497543195	46218.432497543195	46218.432497543195	46218.432497543195	46218.432497543195	46218.432497543195	46218.432497543195	46218.432497543195	46218.432497543195	46218.432497543195	46218.432497543195	46218.432497543195	46218.432497543195	46218.432497543195	46218.432497543195	46218.432497543195	46218.432497543195	46218.432497543195	46218.432497543195	46218.432497543195	46218.432497543195	46218.432497543195	46218.432497543195
45638.07332343222	45638.07332343222	45638.07332343222	45638.07332343222	45638.07332343222	45638.07332343222	45638.07332343222	45638.07332343222	45638.07332343222	45638.07332343222	45638.07332343222	45638.07332343222	45638.07332343222	45638.07332343222	45638.07332343222	45638.07332343222	45638.07332343222	45638.07332343222	45638.07332343222	45638.07332343222	45638.07332343222	45638.07332343222	45638.07332343222	45638.07332343222	45638.07332343222	45638.07332343222	45638.07332343222	45638.07332343222	45638.07332343222	45638.07332343222
45638.07332343222	45638.07332343222	45638.07332343222	45638.07332343222	45638.07332343222	45638.07332343222	45638.07332343222	45638.07332343222	45638.07332343222	45638.07332343222	45638.07332343222	45638.07332343222	45638.07332343222	45638.07332343222	45638.07332343222	45638.07332343222	45638.07332343222	45638.07332343222	45638.07332343222	45638.07332343222	45638.07332343222	45638.07332343222	45638.07332343222	45638.07332343222	45638.07332343222	45638.07332343222	45638.07332343222	45638.07332343222	45638.07332343222	45638.07332343222
45638.07332343222	45638.07332343222	45638.07332343222	45638.07332343222	45638.07332343222	45638.07332343222	45638.07332343222	45638.07332343222	45638.07332343222	45638.07332343222	45638.07332343222	45638.07332343222	45638.07332343222	45638.07332343222	45638.07332343222	45638.07332343222	45638.07332343222	45638.07332343222	45638.07332343222	45638.07332343222	45638.07332343222	45638.07332343222	45638.07332343222	45638.07332343222	45638.07332343222	45638.07332343222	45638.07332343222	45638.07332343222	45638.07332343222	45638.07332343222
42838.07150038743	42838.07150038743	42838.07150038743	42838.07150038743	42838.07150038743	42838.07150038743	42838.07150038743	42838.07150038743	42838.07150038743	42838.07150038743	42838.07150038743	42838.07150038743	42838.07150038743	42838.07150038743	42838.07150038743	42838.07150038743	42838.07150038743	42838.07150038743	42838.07150038743	42838.07150038743	42838.07150038743	42838.07150038743	42838.07150038743	42838.07150038743	42838.07150038743	42838.07150038743	42838.07150038743	42838.07150038743	42838.07150038743	42838.07150038743
42838.07150038743	42838.07150038743	42838.07150038743	42838.07150038743	42838.07150038743	42838.07150038743	42838.07150038743	42838.07150038743	42838.07150038743	42838.07150038743	42838.07150038743	42838.07150038743	42838.07150038743	42838.07150038743	42838.07150038743	42838.07150038743	42838.07150038743	42838.07150038743	42838.07150038743	42838.07150038743	42838.07150038743	42838.07150038743	42838.07150038743	42838.07150038743	42838.07150038743	42838.07150038743	42838.07150038743	42838.07150038743	42838.07150038743	42838.07150038743
42838.07150038743	42838.07150038743	42838.07150038743	42838.07150038743	42838.07150038743	42838.07150038743	42838.07150038743	42838.07150038743	42838.07150038743	42838.07150038743	42838.07150038743	42838.07150038743	42838.07150038743	42838.07150038743	42838.07150038743	42838.07150038743	42838.07150038743	42838.07150038743	42838.07150038743	42838.07150038743	42838.07150038743	42838.07150038743	42838.07150038743	42838.07150038743	42838.07150038743	42838.07150038743	42838.07150038743	42838.07150038743	42838.07150038743	42838.07150038743
42838.07150038743	42838.07150038743	42838.07150038743	42838.07150038743	42838.07150038743	42838.07150038743	42838.07150038743	42838.07150038743	42838.07150038743	42838.07150038743	42838.07150038743	42838.07150038743	42838.07150038743	42838.07150038743	42838.07150038743	42838.07150038743	42838.07150038743	42838.07150038743	42838.07150038743	42838.07150038743	42838.07150038743	42838.07150038743	42838.07150038743	42838.07150038743	42838.07150038743	42838.07150038743	42838.07150038743	42838.07150038743	42838.07150038743	42838.07150038743
42206.490600842764	42206.490600842764	42206.490600842764	42206.490600842764	42206.490600842764	42206.490600842764	42206.490600842764	42206.490600842764	42206.490600842764	42206.490600842764	42206.490600842764	42206.490600842764	42206.490600842764	42206.490600842764	42206.490600842764	42206.490600842764	42206.490600842764	42206.490600842764	42206.490600842764	42206.490600842764	42206.490600842764	42206.490600842764	42206.490600842764	42206.490600842764	42206.490600842764	42206.490600842764	42206.490600842764	42206.490600842764	42206.490600842764	42206.490600842764
42078.50995116934	42078.50995116934	42078.50995116934	42078.50995116934	42078.50995116934	42078.50995116934	42078.50995116934	42078.50995116934	42078.50995116934	42078.50995116934	42078.50995116934	42078.50995116934	42078.50995116934	42078.50995116934	42078.50995116934	42078.50995116934	42078.50995116934	42078.50995116934	42078.50995116934	42078.50995116934	42078.50995116934	42078.50995116934	42078.50995116934	42078.50995116934	42078.50995116934	42078.50995116934	42078.50995116934	42078.50995116934	42078.50995116934	42078.50995116934
42078.50995116934	42078.50995116934	42078.50995116934	42078.50995116934	42078.50995116934	42078.50995116934	42078.50995116934	42078.50995116934	42078.50995116934	42078.50995116934	42078.50995116934	42078.50995116934	42078.50995116934	42078.50995116934	42078.50995116934	42078.50995116934	42078.50995116934	42078.50995116934	42078.50995116934	42078.50995116934	42078.50995116934	42078.50995116934	42078.50995116934	42078.50995116934	42078.50995116934	42078.50995116934	42078.50995116934	42078.50995116934	42078.50995116934	42078.50995116934
41105.327664335564	41105.327664335564	41105.327664335564	41105.327664335564	41105.327664335564	41105.327664335564	41105.327664335564	41105.327664335564	41105.327664335564	41105.327664335564	41105.327664335564	41105.327664335564	41105.327664335564	41105.327664335564	41105.327664335564	41105.327664335564	41105.327664335564	41105.327664335564	41105.327664335564	41105.327664335564	41105.327664335564	41105.327664335564	41105.327664335564	41105.327664335564	41105.327664335564	41105.327664335564	41105.327664335564	41105.327664335564	41105.327664335564	41105.327664335564
40551.0253354321	40551.0253354321	40551.0253354321	40551.0253354321	40551.0253354321	40551.0253354321	40551.0253354321	40551.0253354321	40551.0253354321	40551.0253354321	40551.0253354321	40551.0253354321	40551.0253354321	40551.0253354321	40551.0253354321	40551.0253354321	40551.0253354321	40551.0253354321	40551.0253354321	40551.0253354321	40551.0253354321	40551.0253354321	40551.0253354321	40551.0253354321	40551.0253354321	40551.0253354321	40551.0253354321	40551.0253354321	40551.0253354321	40551.0253354321
40551.0253354321	40551.0253354321	40551.0253354321	40551.0253354321	40551.0253354321	40551.0253354321	40551.0253354321	40551.0253354321	40551.0253354321	40551.0253354321	40551.0253354321	40551.0253354321	40551.0253354321	40551.0253354321	40551.0253354321	40551.0253354321	40551.0253354321	40551.0253354321	40551.0253354321	40551.0253354321	40551.0253354321	40551.0253354321	40551.0253354321	40551.0253354321	40551.0253354321	40551.0253354321	40551.0253354321	40551.0253354321	40551.0253354321	40551.0253354321
39488.34689841565	39488.34689841565	39488.34689841565	39488.34689841565	39488.34689841565	39488.34689841565	39488.34689841565	39488.34689841565	39488.34689841565	39488.34689841565	39488.34689841565	39488.34689841565	39488.34689841565	39488.34689841565	39488.34689841565	39488.34689841565	39488.34689841565	39488.34689841565	39488.34689841565	39488.34689841565	39488.34689841565	39488.34689841565	39488.34689841565	39488.34689841565	39488.34689841565	39488.34689841565	39488.34689841565	39488.34689841565	39488.34689841565	39488.34689841565
39488.34689841565	39488.34689841565	39488.34689841565	39488.34689841565	39488.34689841565	39488.34689841565	39488.34689841565	39488.34689841565	39488.34689841565	39488.34689841565	39488.34689841565	39488.34689841565	39488.34689841565	39488.34689841565	39488.34689841565	39488.34689841565	39488.34689841565	39488.34689841565	39488.34689841565	39488.34689841565	39488.34689841565	39488.34689841565	39488.34689841565	39488.34689841565	39488.34689841565	39488.34689841565	39488.34689841565	39488.34689841565	39488.34689841565	39488.34689841565
39488.34689841565	39488.34689841565	39488.34689841565	39488.34689841565	39488.34689841565	39488.34689841565	39488.34689841565	39488.34689841565	39488.34689841565	39488.34689841565	39488.34689841565	39488.34689841565	39488.34689841565	39488.34689841565	39488.34689841565	39488.34689841565	39488.34689841565	39488.34689841565	39488.34689841565	39488.34689841565	39488.34689841565	39488.34689841565	39488.34689841565	39488.34689841565	39488.34689841565	39488.34689841565	39488.34689841565	39488.34689841565	39488.34689841565	39488.34689841565
39488.34689841565	39488.34689841565	39488.34689841565	39488.34689841565	39488.34689841565	39488.34689841565	39488.34689841565	39488.34689841565	39488.34689841565	39488.34689841565	39488.34689841565	39488.34689841565	39488.34689841565	39488.34689841565	39488.34689841565	39488.34689841565	39488.34689841565	39488.34689841565	39488.34689841565	39488.34689841565	39488.34689841565	39488.34689841565	39488.34689841565	39488.34689841565	39488.34689841565	39488.34689841565	39488.34689841565	39488.34689841565	39488.34689841565	39488.34689841565
39488.34689841565	39488.34689841565	39488.34689841565	39488.34689841565	39488.34689841565	39488.34689841565	39488.34689841565	39488.34689841565	39488.34689841565	39488.34689841565	39488.34689841565	39488.34689841565	39488.34689841565	39488.34689841565	39488.34689841565	39488.34689841565	39488.34689841565	39488.34689841565	39488.34689841565	39488.34689841565	39488.34689841565	39488.34689841565	39488.34689841565	39488.34689841565	39488.34689841565	39488.34689841565	39488.34689841565	39488.34689841565	39488.34689841565	39488.34689841565
39488.34689841565	39488.34689841565	39488.34689841565	39488.34689841565	39488.34689841565	39488.34689841565	39488.34689841565	39488.34689841565	39488.34689841565	39488.34689841565	39488.34689841565	39488.34689841565	39488.34689841565	39488.34689841565	39488.34689841565	39488.34689841565	39488.34689841565	39488.34689841565	39488.34689841565	39488.34689841565	39488.34689841565	39488.34689841565	39488.34689841565	39488.34689841565	39488.34689841565	39488.34689841565	39488.34689841565	39488.34689841565	39488.34689841565	39488.34689841565
37593.59284851055	37593.59284851055	37593.59284851055	37593.59284851055	37593.59284851055	37593.59284851055	37593.59284851055	37593.59284851055	37593.59284851055	37593.59284851055	37593.59284851055	37593.59284851055	37593.59284851055	37593.59284851055	37593.59284851055	37593.59284851055	37593.59284851055	37593.59284851055	37593.59284851055	37593.59284851055	37593.59284851055	37593.59284851055	37593.59284851055	37593.59284851055	37593.59284851055	37593.59284851055	37593.59284851055	37593.59284851055	37593.59284851055	37593.59284851055
37094.453081631524	37094.453081631524	37094.453081631524	37094.453081631524	37094.453081631524	37094.453081631524	37094.453081631524	37094.453081631524	37094.453081631524	37094.453081631524	37094.453081631524	37094.453081631524	37094.453081631524	37094.453081631524	37094.453081631524	37094.453081631524	37094.453081631524	37094.453081631524	37094.453081631524	37094.453081631524	37094.453081631524	37094.453081631524	37094.453081631524	37094.453081631524	37094.453081631524	37094.453081631524	37094.453081631524	37094.453081631524	37094.453081631524	37094.453081631524
36784.09845165466	36784.09845165466	36784.09845165466	36784.09845165466	36784.09845165466	36784.09845165466	36784.09845165466	36784.09845165466	36784.09845165466	36784.09845165466	36784.09845165466	36784.09845165466	36784.09845165466	36784.09845165466	36784.09845165466	36784.09845165466	36784.09845165466	36784.09845165466	36784.09845165466	36784.09845165466	36784.09845165466	36784.09845165466	36784.09845165466	36784.09845165466	36784.09845165466	36784.09845165466	36784.09845165466	36784.09845165466	36784.09845165466	36784.09845165466
36106.5361545129	36106.5361545129	36106.5361545129	36106.5361545129	36106.5361545129	36106.5361545129	36106.5361545129	36106.5361545129	36106.5361545129	36106.5361545129	36106.5361545129	36106.5361545129	36106.5361545129	36106.5361545129	36106.5361545129	36106.5361545129	36106.5361545129	36106.5361545129	36106.5361545129	36106.5361545129	36106.5361545129	36106.5361545129	36106.5361545129	36106.5361545129	36106.5361545129	36106.5361545129	36106.5361545129	36106.5361545129	36106.5361545129	36106.5361545129
36106.5361545129	36106.5361545129	36106.5361545129	36106.5361545129	36106.5361545129	36106.5361545129	36106.5361545129	36106.5361545129	36106.5361545129	36106.5361545129	36106.5361545129	36106.5361545129	36106.5361545129	36106.5361545129	36106.5361545129	36106.5361545129	36106.5361545129	36106.5361545129	36106.5361545129	36106.5361545129	36106.5361545129	36106.5361545129	36106.5361545129	36106.5361545129	36106.5361545129	36106.5361545129	36106.5361545129	36106.5361545129	36106.5361545129	36106.5361545129
36106.5361545129	36106.5361545129	36106.5361545129	36106.5361545129	36106.5361545129	36106.5361545129	36106.5361545129	36106.5361545129	36106.5361545129	36106.5361545129	36106.5361545129	36106.5361545129	36106.5361545129	36106.5361545129	36106.5361545129	36106.5361545129	36106.5361545129	36106.5361545129	36106.5361545129	36106.5361545129	36106.5361545129	36106.5361545129	36106.5361545129	36106.5361545129	36106.5361545129	36106.5361545129	36106.5361545129	36106.5361545129	36106.5361545129	36106.5361545129
35630.15836610403	35630.15836610403	35630.15836610403	35630.15836610403	35630.15836610403	35630.15836610403	35630.15836610403	35630.15836610403	35630.15836610403	35630.15836610403	35630.15836610403	35630.15836610403	35630.15836610403	35630.15836610403	35630.15836610403	35630.15836610403	35630.15836610403	35630.15836610403	35630.15836610403	35630.15836610403	35630.15836610403	35630.15836610403	35630.15836610403	35630.15836610403	35630.15836610403	35630.15836610403	35630.15836610403	35630.15836610403	35630.15836610403	35630.15836610403
35630.15836610403	35630.15836610403	35630.15836610403	35630.15836610403	35630.15836610403	35630.15836610403	35630.15836610403	35630.15836610403	35630.15836610403	35630.15836610403	35630.15836610403	35630.15836610403	35630.15836610403	35630.15836610403	35630.15836610403	35630.15836610403	35630.15836610403	35630.15836610403	35630.15836610403	35630.15836610403	35630.15836610403	35630.15836610403	35630.15836610403	35630.15836610403	35630.15836610403	35630.15836610403	35630.15836610403	35630.15836610403	35630.15836610403	35630.15836610403
35630.15836610403	35630.15836610403	35630.15836610403	35630.15836610403	35630.15836610403	35630.15836610403	35630.15836610403	35630.15836610403	35630.15836610403	35630.15836610403	35630.15836610403	35630.15836610403	35630.15836610403	35630.15836610403	35630.15836610403	35630.15836610403	35630.15836610403	35630.15836610403	35630.15836610403	35630.15836610403	35630.15836610403	35630.15836610403	35630.15836610403	35630.15836610403	35630.15836610403	35630.15836610403	35630.15836610403	35630.15836610403	35630.15836610403	35630.15836610403
35630.15836610403	35630.15836610403	35630.15836610403	35630.15836610403	35630.15836610403	35630.15836610403	35630.15836610403	35630.15836610403	35630.15836610403	35630.15836610403	35630.15836610403	35630.15836610403	35630.15836610403	35630.15836610403	35630.15836610403	35630.15836610403	35630.15836610403	35630.15836610403	35630.15836610403	35630.15836610403	35630.15836610403	35630.15836610403	35630.15836610403	35630.15836610403	35630.15836610403	35630.15836610403	35630.15836610403	35630.15836610403	35630.15836610403	35630.15836610403
34308.198425561226	34308.198425561226	34308.198425561226	34308.198425561226	34308.198425561226	34308.198425561226	34308.198425561226	34308.198425561226	34308.198425561226	34308.198425561226	34308.198425561226	34308.198425561226	34308.198425561226	34308.198425561226	34308.198425561226	34308.198425561226	34308.198425561226	34308.198425561226	34308.198425561226	34308.198425561226	34308.198425561226	34308.198425561226	34308.198425561226	34308.198425561226	34308.198425561226	34308.198425561226	34308.198425561226	34308.198425561226	34308.198425561226	34308.198425561226
34308.198425561226	34308.198425561226	34308.198425561226	34308.198425561226	34308.198425561226	34308.198425561226	34308.198425561226	34308.198425561226	34308.198425561226	34308.198425561226	34308.198425561226	34308.198425561226	34308.198425561226	34308.198425561226	34308.198425561226	34308.198425561226	34308.198425561226	34308.198425561226	34308.198425561226	34308.198425561226	34308.198425561226	34308.198425561226	34308.198425561226	34308.198425561226	34308.198425561226	34308.198425561226	34308.198425561226	34308.198425561226	34308.198425561226	34308.198425561226
33061.54358601715	33061.54358601715	33061.54358601715	33061.54358601715	33061.54358601715	33061.54358601715	33061.54358601715	33061.54358601715	33061.54358601715	33061.54358601715	33061.54358601715	33061.54358601715	33061.54358601715	33061.54358601715	33061.54358601715	33061.54358601715	33061.54358601715	33061.54358601715	33061.54358601715	33061.54358601715	33061.54358601715	33061.54358601715	33061.54358601715	33061.54358601715	33061.54358601715	33061.54358601715	33061.54358601715	33061.54358601715	33061.54358601715	33061.54358601715
33061.54358601715	33061.54358601715	33061.54358601715	33061.54358601715	33061.54358601715	33061.54358601715	33061.54358601715	33061.54358601715	33061.54358601715	33061.54358601715	33061.54358601715	33061.54358601715	33061.54358601715	33061.54358601715	33061.54358601715	33061.54358601715	33061.54358601715	33061.54358601715	33061.54358601715	33061.54358601715	33061.54358601715	33061.54358601715	33061.54358601715	33061.54358601715	33061.54358601715	33061.54358601715	33061.54358601715	33061.54358601715	33061.54358601715	33061.54358601715
33061.54358601715	33061.54358601715	33061.54358601715	33061.54358601715	33061.54358601715	33061.54358601715	33061.54358601715	33061.54358601715	33061.54358601715	33061.54358601715	33061.54358601715	33061.54358601715	33061.54358601715	33061.54358601715	33061.54358601715	33061.54358601715	33061.54358601715	33061.54358601715	33061.54358601715	33061.54358601715	33061.54358601715	33061.54358601715	33061.54358601715	33061.54358601715	33061.54358601715	33061.54358601715	33061.54358601715	33061.54358601715	33061.54358601715	33061.54358601715
33061.54358601715	33061.54358601715	33061.54358601715	33061.54358601715	33061.54358601715	33061.54358601715	33061.54358601715	33061.54358601715	33061.54358601715	33061.54358601715	33061.54358601715	33061.54358601715	33061.54358601715	33061.54358601715	33061.54358601715	33061.54358601715	33061.54358601715	33061.54358601715	33061.54358601715	33061.54358601715	33061.54358601715	33061.54358601715	33061.54358601715	33061.54358601715	33061.54358601715	33061.54358601715	33061.54358601715	33061.54358601715	33061.54358601715	33061.54358601715
33061.54358601715	33061.54358601715	33061.54358601715	33061.54358601715	33061.54358601715	33061.54358601715	33061.54358601715	33061.54358601715	33061.54358601715	33061.54358601715	33061.54358601715	33061.54358601715	33061.54358601715	33061.54358601715	33061.54358601715	33061.54358601715	33061.54358601715	33061.54358601715	33061.54358601715	33061.54358601715	33061.54358601715	33061.54358601715	33061.54358601715	33061.54358601715	33061.54358601715	33061.54358601715	33061.54358601715	33061.54358601715	33061.54358601715	33061.54358601715
33061.54358601715	33061.54358601715	33061.54358601715	33061.54358601715	33061.54358601715	33061.54358601715	33061.54358601715	33061.54358601715	33061.54358601715	33061.54358601715	33061.54358601715	33061.54358601715	33061.54358601715	33061.54358601715	33061.54358601715	33061.54358601715	33061.54358601715	33061.54358601715	33061.54358601715	33061.54358601715	33061.54358601715	33061.54358601715	33061.54358601715	33061.54358601715	33061.54358601715	33061.54358601715	33061.54358601715	33061.54358601715	33061.54358601715	33061.54358601715
33061.54358601715	33061.54358601715	33061.54358601715	33061.54358601715	33061.54358601715	33061.54358601715	33061.54358601715	33061.54358601715	33061.54358601715	33061.54358601715	33061.54358601715	33061.54358601715	33061.54358601715	33061.54358601715	33061.54358601715	33061.54358601715	33061.54358601715	33061.54358601715	33061.54358601715	33061.54358601715	33061.54358601715	33061.54358601715	33061.54358601715	33061.54358601715	33061.54358601715	33061.54358601715	33061.54358601715	33061.54358601715	33061.54358601715	33061.54358601715
33061.54358601715	33061.54358601715	33061.54358601715	33061.54358601715	33061.54358601715	33061.54358601715	33061.54358601715	33061.54358601715	33061.54358601715	33061.54358601715	33061.54358601715	33061.54358601715	33061.54358601715	33061.54358601715	33061.54358601715	33061.54358601715	33061.54358601715	33061.54358601715	33061.54358601715	33061.54358601715	33061.54358601715	33061.54358601715	33061.54358601715	33061.54358601715	33061.54358601715	33061.54358601715	33061.54358601715	33061.54358601715	33061.54358601715	33061.54358601715
32403.85969670132	32403.85969670132	32403.85969670132	32403.85969670132	32403.85969670132	32403.85969670132	32403.85969670132	32403.85969670132	32403.85969670132	32403.85969670132	32403.85969670132	32403.85969670132	32403.85969670132	32403.85969670132	32403.85969670132	32403.85969670132	32403.85969670132	32403.85969670132	32403.85969670132	32403.85969670132	32403.85969670132	32403.85969670132	32403.85969670132	32403.85969670132	32403.85969670132	32403.85969670132	32403.85969670132	32403.85969670132	32403.85969670132	32403.85969670132
32403.85969670132	32403.85969670132	32403.85969670132	32403.85969670132	32403.85969670132	32403.85969670132	32403.85969670132	32403.85969670132	32403.85969670132	32403.85969670132	32403.85969670132	32403.85969670132	32403.85969670132	32403.85969670132	32403.85969670132	32403.85969670132	32403.85969670132	32403.85969670132	32403.85969670132	32403.85969670132	32403.85969670132	32403.85969670132	32403.85969670132	32403.85969670132	32403.85969670132	32403.85969670132	32403.85969670132	32403.85969670132	32403.85969670132	32403.85969670132
32233.90807457925	32233.90807457925	32233.90807457925	32233.90807457925	32233.90807457925	32233.90807457925	32233.90807457925	32233.90807457925	32233.90807457925	32233.90807457925	32233.90807457925	32233.90807457925	32233.90807457925	32233.90807457925	32233.90807457925	32233.90807457925	32233.90807457925	32233.90807457925	32233.90807457925	32233.90807457925	32233.90807457925	32233.90807457925	32233.90807457925	32233.90807457925	32233.90807457925	32233.90807457925	32233.90807457925	32233.90807457925	32233.90807457925	32233.90807457925
32233.90807457925	32233.90807457925	32233.90807457925	32233.90807457925	32233.90807457925	32233.90807457925	32233.90807457925	32233.90807457925	32233.90807457925	32233.90807457925	32233.90807457925	32233.90807457925	32233.90807457925	32233.90807457925	32233.90807457925	32233.90807457925	32233.90807457925	32233.90807457925	32233.90807457925	32233.90807457925	32233.90807457925	32233.90807457925	32233.90807457925	32233.90807457925	32233.90807457925	32233.90807457925	32233.90807457925	32233.90807457925	32233.90807457925	32233.90807457925
32233.90807457925	32233.90807457925	32233.90807457925	32233.90807457925	32233.90807457925	32233.90807457925	32233.90807457925	32233.90807457925	32233.90807457925	32233.90807457925	32233.90807457925	32233.90807457925	32233.90807457925	32233.90807457925	32233.90807457925	32233.90807457925	32233.90807457925	32233.90807457925	32233.90807457925	32233.90807457925	32233.90807457925	32233.90807457925	32233.90807457925	32233.90807457925	32233.90807457925	32233.90807457925	32233.90807457925	32233.90807457925	32233.90807457925	32233.90807457925
31641.040647884936	31641.040647884936	31641.040647884936	31641.040647884936	31641.040647884936	31641.040647884936	31641.040647884936	31641.040647884936	31641.040647884936	31641.040647884936	31641.040647884936	31641.040647884936	31641.040647884936	31641.040647884936	31641.040647884936	31641.040647884936	31641.040647884936	31641.040647884936	31641.040647884936	31641.040647884936	31641.040647884936	31641.040647884936	31641.040647884936	31641.040647884936	31641.040647884936	31641.040647884936	31641.040647884936	31641.040647884936	31641.040647884936	31641.040647884936
31305.728381069355	31305.728381069355	31305.728381069355	31305.728381069355	31305.728381069355	31305.728381069355	31305.728381069355	31305.728381069355	31305.728381069355	31305.728381069355	31305.728381069355	31305.728381069355	31305.728381069355	31305.728381069355	31305.728381069355	31305.728381069355	31305.728381069355	31305.728381069355	31305.728381069355	31305.728381069355	31305.728381069355	31305.728381069355	31305.728381069355	31305.728381069355	31305.728381069355	31305.728381069355	31305.728381069355	31305.728381069355	31305.728381069355	31305.728381069355
31305.728381069355	31305.728381069355	31305.728381069355	31305.728381069355	31305.728381069355	31305.728381069355	31305.728381069355	31305.728381069355	31305.728381069355	31305.728381069355	31305.728381069355	31305.728381069355	31305.728381069355	31305.728381069355	31305.728381069355	31305.728381069355	31305.728381069355	31305.728381069355	31305.728381069355	31305.728381069355	31305.728381069355	31305.728381069355	31305.728381069355	31305.728381069355	31305.728381069355	31305.728381069355	31305.728381069355	31305.728381069355	31305.728381069355	31305.728381069355
30993.517352407187	30993.517352407187	30993.517352407187	30993.517352407187	30993.517352407187	30993.517352407187	30993.517352407187	30993.517352407187	30993.517352407187	30993.517352407187	30993.517352407187	30993.517352407187	30993.517352407187	30993.517352407187	30993.517352407187	30993.517352407187	30993.517352407187	30993.517352407187	30993.517352407187	30993.517352407187	30993.517352407187	30993.517352407187	30993.517352407187	30993.517352407187	30993.517352407187	30993.517352407187	30993.517352407187	30993.517352407187	30993.517352407187	30993.517352407187
30993.517352407187	30993.517352407187	30993.517352407187	30993.517352407187	30993.517352407187	30993.517352407187	30993.517352407187	30993.517352407187	30993.517352407187	30993.517352407187	30993.517352407187	30993.517352407187	30993.517352407187	30993.517352407187	30993.517352407187	30993.517352407187	30993.517352407187	30993.517352407187	30993.517352407187	30993.517352407187	30993.517352407187	30993.517352407187	30993.517352407187	30993.517352407187	30993.517352407187	30993.517352407187	30993.517352407187	30993.517352407187	30993.517352407187	30993.517352407187
30993.517352407187	30993.517352407187	30993.517352407187	30993.517352407187	30993.517352407187	30993.517352407187	30993.517352407187	30993.517352407187	30993.517352407187	30993.517352407187	30993.517352407187	30993.517352407187	30993.517352407187	30993.517352407187	30993.517352407187	30993.517352407187	30993.517352407187	30993.517352407187	30993.517352407187	30993.517352407187	30993.517352407187	30993.517352407187	30993.517352407187	30993.517352407187	30993.517352407187	30993.517352407187	30993.517352407187	30993.517352407187	30993.517352407187	30993.517352407187
30993.517352407187	30993.517352407187	30993.517352407187	30993.517352407187	30993.517352407187	30993.517352407187	30993.517352407187	30993.517352407187	30993.517352407187	30993.517352407187	30993.517352407187	30993.517352407187	30993.517352407187	30993.517352407187	30993.517352407187	30993.517352407187	30993.517352407187	30993.517352407187	30993.517352407187	30993.517352407187	30993.517352407187	30993.517352407187	30993.517352407187	30993.517352407187	30993.517352407187	30993.517352407187	30993.517352407187	30993.517352407187	30993.517352407187	30993.517352407187
30993.517352407187	30993.517352407187	30993.517352407187	30993.517352407187	30993.517352407187	30993.517352407187	30993.517352407187	30993.517352407187	30993.517352407187	30993.517352407187	30993.517352407187	30993.517352407187	30993.517352407187	30993.517352407187	30993.517352407187	30993.517352407187	30993.517352407187	30993.517352407187	30993.517352407187	30993.517352407187	30993.517352407187	30993.517352407187	30993.517352407187	30993.517352407187	30993.517352407187	30993.517352407187	30993.517352407187	30993.517352407187	30993.517352407187	30993.517352407187
30685.647495445584	30685.647495445584	30685.647495445584	30685.647495445584	30685.647495445584	30685.647495445584	30685.647495445584	30685.647495445584	30685.647495445584	30685.647495445584	30685.647495445584	30685.647495445584	30685.647495445584	30685.647495445584	30685.647495445584	30685.647495445584	30685.647495445584	30685.647495445584	30685.647495445584	30685.647495445584	30685.647495445584	30685.647495445584	30685.647495445584	30685.647495445584	30685.647495445584	30685.647495445584	30685.647495445584	30685.647495445584	30685.647495445584	30685.647495445584
30685.647495445584	30685.647495445584	30685.647495445584	30685.647495445584	30685.647495445584	30685.647495445584	30685.647495445584	30685.647495445584	30685.647495445584	30685.647495445584	30685.647495445584	30685.647495445584	30685.647495445584	30685.647495445584	30685.647495445584	30685.647495445584	30685.647495445584	30685.647495445584	30685.647495445584	30685.647495445584	30685.647495445584	30685.647495445584	30685.647495445584	30685.647495445584	30685.647495445584	30685.647495445584	30685.647495445584	30685.647495445584	30685.647495445584	30685.647495445584
30685.647495445584	30685.647495445584	30685.647495445584	30685.647495445584	30685.647495445584	30685.647495445584	30685.647495445584	30685.647495445584	30685.647495445584	30685.647495445584	30685.647495445584	30685.647495445584	30685.647495445584	30685.647495445584	30685.647495445584	30685.647495445584	30685.647495445584	30685.647495445584	30685.647495445584	30685.647495445584	30685.647495445584	30685.647495445584	30685.647495445584	30685.647495445584	30685.647495445584	30685.647495445584	30685.647495445584	30685.647495445584	30685.647495445584	30685.647495445584
30210.421303382354	30210.421303382354	30210.421303382354	30210.421303382354	30210.421303382354	30210.421303382354	30210.421303382354	30210.421303382354	30210.421303382354	30210.421303382354	30210.421303382354	30210.421303382354	30210.421303382354	30210.421303382354	30210.421303382354	30210.421303382354	30210.421303382354	30210.421303382354	30210.421303382354	30210.421303382354	30210.421303382354	30210.421303382354	30210.421303382354	30210.421303382354	30210.421303382354	30210.421303382354	30210.421303382354	30210.421303382354	30210.421303382354	30210.421303382354
30141.589956206677	30141.589956206677	30141.589956206677	30141.589956206677	30141.589956206677	30141.589956206677	30141.589956206677	30141.589956206677	30141.589956206677	30141.589956206677	30141.589956206677	30141.589956206677	30141.589956206677	30141.589956206677	30141.589956206677	30141.589956206677	30141.589956206677	30141.589956206677	30141.589956206677	30141.589956206677	30141.589956206677	30141.589956206677	30141.589956206677	30141.589956206677	30141.589956206677	30141.589956206677	30141.589956206677	30141.589956206677	30141.589956206677	30141.589956206677
30141.589956206677	30141.589956206677	30141.589956206677	30141.589956206677	30141.589956206677	30141.589956206677	30141.589956206677	30141.589956206677	30141.589956206677	30141.589956206677	30141.589956206677	30141.589956206677	30141.589956206677	30141.589956206677	30141.589956206677	30141.589956206677	30141.589956206677	30141.589956206677	30141.589956206677	30141.589956206677	30141.589956206677	30141.589956206677	30141.589956206677	30141.589956206677	30141.589956206677	30141.589956206677	30141.589956206677	30141.589956206677	30141.589956206677	30141.589956206677
30141.589956206677	30141.589956206677	30141.589956206677	30141.589956206677	30141.589956206677	30141.589956206677	30141.589956206677	30141.589956206677	30141.589956206677	30141.589956206677	30141.589956206677	30141.589956206677	30141.589956206677	30141.589956206677	30141.589956206677	30141.589956206677	30141.589956206677	30141.589956206677	30141.589956206677	30141.589956206677	30141.589956206677	30141.589956206677	30141.589956206677	30141.589956206677	30141.589956206677	30141.589956206677	30141.589956206677	30141.589956206677	30141.589956206677	30141.589956206677
30141.589956206677	30141.589956206677	30141.589956206677	30141.589956206677	30141.589956206677	30141.589956206677	30141.589956206677	30141.589956206677	30141.589956206677	30141.589956206677	30141.589956206677	30141.589956206677	30141.589956206677	30141.589956206677	30141.589956206677	30141.589956206677	30141.589956206677	30141.589956206677	30141.589956206677	30141.589956206677	30141.589956206677	30141.589956206677	30141.589956206677	30141.589956206677	30141.589956206677	30141.589956206677	30141.589956206677	30141.589956206677	30141.589956206677	30141.589956206677
29966.693688140862	29966.693688140862	29966.693688140862	29966.693688140862	29966.693688140862	29966.693688140862	29966.693688140862	29966.693688140862	29966.693688140862	29966.693688140862	29966.693688140862	29966.693688140862	29966.693688140862	29966.693688140862	29966.693688140862	29966.693688140862	29966.693688140862	29966.693688140862	29966.693688140862	29966.693688140862	29966.693688140862	29966.693688140862	29966.693688140862	29966.693688140862	29966.693688140862	29966.693688140862	29966.693688140862	29966.693688140862	29966.693688140862	29966.693688140862
29966.693688140862	29966.693688140862	29966.693688140862	29966.693688140862	29966.693688140862	29966.693688140862	29966.693688140862	29966.693688140862	29966.693688140862	29966.693688140862	29966.693688140862	29966.693688140862	29966.693688140862	29966.693688140862	29966.693688140862	29966.693688140862	29966.693688140862	29966.693688140862	29966.693688140862	29966.693688140862	29966.693688140862	29966.693688140862	29966.693688140862	29966.693688140862	29966.693688140862	29966.693688140862	29966.693688140862	29966.693688140862	29966.693688140862	29966.693688140862
29894.772213118096	29894.772213118096	29894.772213118096	29894.772213118096	29894.772213118096	29894.772213118096	29894.772213118096	29894.772213118096	29894.772213118096	29894.772213118096	29894.772213118096	29894.772213118096	29894.772213118096	29894.772213118096	29894.772213118096	29894.772213118096	29894.772213118096	29894.772213118096	29894.772213118096	29894.772213118096	29894.772213118096	29894.772213118096	29894.772213118096	29894.772213118096	29894.772213118096	29894.772213118096	29894.772213118096	29894.772213118096	29894.772213118096	29894.772213118096
29894.772213118096	29894.772213118096	29894.772213118096	29894.772213118096	29894.772213118096	29894.772213118096	29894.772213118096	29894.772213118096	29894.772213118096	29894.772213118096	29894.772213118096	29894.772213118096	29894.772213118096	29894.772213118096	29894.772213118096	29894.772213118096	29894.772213118096	29894.772213118096	29894.772213118096	29894.772213118096	29894.772213118096	29894.772213118096	29894.772213118096	29894.772213118096	29894.772213118096	29894.772213118096	29894.772213118096	29894.772213118096	29894.772213118096	29894.772213118096
29191.07158784121	29191.07158784121	29191.07158784121	29191.07158784121	29191.07158784121	29191.07158784121	29191.07158784121	29191.07158784121	29191.07158784121	29191.07158784121	29191.07158784121	29191.07158784121	29191.07158784121	29191.07158784121	29191.07158784121	29191.07158784121	29191.07158784121	29191.07158784121	29191.07158784121	29191.07158784121	29191.07158784121	29191.07158784121	29191.07158784121	29191.07158784121	29191.07158784121	29191.07158784121	29191.07158784121	29191.07158784121	29191.07158784121	29191.07158784121
29191.07158784121	29191.07158784121	29191.07158784121	29191.07158784121	29191.07158784121	29191.07158784121	29191.07158784121	29191.07158784121	29191.07158784121	29191.07158784121	29191.07158784121	29191.07158784121	29191.07158784121	29191.07158784121	29191.07158784121	29191.07158784121	29191.07158784121	29191.07158784121	29191.07158784121	29191.07158784121	29191.07158784121	29191.07158784121	29191.07158784121	29191.07158784121	29191.07158784121	29191.07158784121	29191.07158784121	29191.07158784121	29191.07158784121	29191.07158784121
29191.07158784121	29191.07158784121	29191.07158784121	29191.07158784121	29191.07158784121	29191.07158784121	29191.07158784121	29191.07158784121	29191.07158784121	29191.07158784121	29191.07158784121	29191.07158784121	29191.07158784121	29191.07158784121	29191.07158784121	29191.07158784121	29191.07158784121	29191.07158784121	29191.07158784121	29191.07158784121	29191.07158784121	29191.07158784121	29191.07158784121	29191.07158784121	29191.07158784121	29191.07158784121	29191.07158784121	29191.07158784121	29191.07158784121	29191.07158784121
29191.07158784121	29191.07158784121	29191.07158784121	29191.07158784121	29191.07158784121	29191.07158784121	29191.07158784121	29191.07158784121	29191.07158784121	29191.07158784121	29191.07158784121	29191.07158784121	29191.07158784121	29191.07158784121	29191.07158784121	29191.07158784121	29191.07158784121	29191.07158784121	29191.07158784121	29191.07158784121	29191.07158784121	29191.07158784121	29191.07158784121	29191.07158784121	29191.07158784121	29191.07158784121	29191.07158784121	29191.07158784121	29191.07158784121	29191.07158784121
29191.07158784121	29191.07158784121	29191.07158784121	29191.07158784121	29191.07158784121	29191.07158784121	29191.07158784121	29191.07158784121	29191.07158784121	29191.07158784121	29191.07158784121	29191.07158784121	29191.07158784121	29191.07158784121	29191.07158784121	29191.07158784121	29191.07158784121	29191.07158784121	29191.07158784121	29191.07158784121	29191.07158784121	29191.07158784121	29191.07158784121	29191.07158784121	29191.07158784121	29191.07158784121	29191.07158784121	29191.07158784121	29191.07158784121	29191.07158784121
29191.07158784121	29191.07158784121	29191.07158784121	29191.07158784121	29191.07158784121	29191.07158784121	29191.07158784121	29191.07158784121	29191.07158784121	29191.07158784121	29191.07158784121	29191.07158784121	29191.07158784121	29191.07158784121	29191.07158784121	29191.07158784121	29191.07158784121	29191.07158784121	29191.07158784121	29191.07158784121	29191.07158784121	29191.07158784121	29191.07158784121	29191.07158784121	29191.07158784121	29191.07158784121	29191.07158784121	29191.07158784121	29191.07158784121	29191.07158784121
29056.912808509747	29056.912808509747	29056.912808509747	29056.912808509747	29056.912808509747	29056.912808509747	29056.912808509747	29056.912808509747	29056.912808509747	29056.912808509747	29056.912808509747	29056.912808509747	29056.912808509747	29056.912808509747	29056.912808509747	29056.912808509747	29056.912808509747	29056.912808509747	29056.912808509747	29056.912808509747	29056.912808509747	29056.912808509747	29056.912808509747	29056.912808509747	29056.912808509747	29056.912808509747	29056.912808509747	29056.912808509747	29056.912808509747	29056.912808509747
29056.912808509747	29056.912808509747	29056.912808509747	29056.912808509747	29056.912808509747	29056.912808509747	29056.912808509747	29056.912808509747	29056.912808509747	29056.912808509747	29056.912808509747	29056.912808509747	29056.912808509747	29056.912808509747	29056.912808509747	29056.912808509747	29056.912808509747	29056.912808509747	29056.912808509747	29056.912808509747	29056.912808509747	29056.912808509747	29056.912808509747	29056.912808509747	29056.912808509747	29056.912808509747	29056.912808509747	29056.912808509747	29056.912808509747	29056.912808509747
29056.912808509747	29056.912808509747	29056.912808509747	29056.912808509747	29056.912808509747	29056.912808509747	29056.912808509747	29056.912808509747	29056.912808509747	29056.912808509747	29056.912808509747	29056.912808509747	29056.912808509747	29056.912808509747	29056.912808509747	29056.912808509747	29056.912808509747	29056.912808509747	29056.912808509747	29056.912808509747	29056.912808509747	29056.912808509747	29056.912808509747	29056.912808509747	29056.912808509747	29056.912808509747	29056.912808509747	29056.912808509747	29056.912808509747	29056.912808509747
29056.912808509747	29056.912808509747	29056.912808509747	29056.912808509747	29056.912808509747	29056.912808509747	29056.912808509747	29056.912808509747	29056.912808509747	29056.912808509747	29056.912808509747	29056.912808509747	29056.912808509747	29056.912808509747	29056.912808509747	29056.912808509747	29056.912808509747	29056.912808509747	29056.912808509747	29056.912808509747	29056.912808509747	29056.912808509747	29056.912808509747	29056.912808509747	29056.912808509747	29056.912808509747	29056.912808509747	29056.912808509747	29056.912808509747	29056.912808509747
29056.912808509747	29056.912808509747	29056.912808509747	29056.912808509747	29056.912808509747	29056.912808509747	29056.912808509747	29056.912808509747	29056.912808509747	29056.912808509747	29056.912808509747	29056.912808509747	29056.912808509747	29056.912808509747	29056.912808509747	29056.912808509747	29056.912808509747	29056.912808509747	29056.912808509747	29056.912808509747	29056.912808509747	29056.912808509747	29056.912808509747	29056.912808509747	29056.912808509747	29056.912808509747	29056.912808509747	29056.912808509747	29056.912808509747	29056.912808509747
29024.62309928268	29024.62309928268	29024.62309928268	29024.62309928268	29024.62309928268	29024.62309928268	29024.62309928268	29024.62309928268	29024.62309928268	29024.62309928268	29024.62309928268	29024.62309928268	29024.62309928268	29024.62309928268	29024.62309928268	29024.62309928268	29024.62309928268	29024.62309928268	29024.62309928268	29024.62309928268	29024.62309928268	29024.62309928268	29024.62309928268	29024.62309928268	29024.62309928268	29024.62309928268	29024.62309928268	29024.62309928268	29024.62309928268	29024.62309928268
29024.62309928268	29024.62309928268	29024.62309928268	29024.62309928268	29024.62309928268	29024.62309928268	29024.62309928268	29024.62309928268	29024.62309928268	29024.62309928268	29024.62309928268	29024.62309928268	29024.62309928268	29024.62309928268	29024.62309928268	29024.62309928268	29024.62309928268	29024.62309928268	29024.62309928268	29024.62309928268	29024.62309928268	29024.62309928268	29024.62309928268	29024.62309928268	29024.62309928268	29024.62309928268	29024.62309928268	29024.62309928268	29024.62309928268	29024.62309928268
29024.62309928268	29024.62309928268	29024.62309928268	29024.62309928268	29024.62309928268	29024.62309928268	29024.62309928268	29024.62309928268	29024.62309928268	29024.62309928268	29024.62309928268	29024.62309928268	29024.62309928268	29024.62309928268	29024.62309928268	29024.62309928268	29024.62309928268	29024.62309928268	29024.62309928268	29024.62309928268	29024.62309928268	29024.62309928268	29024.62309928268	29024.62309928268	29024.62309928268	29024.62309928268	29024.62309928268	29024.62309928268	29024.62309928268	29024.62309928268
29024.62309928268	29024.62309928268	29024.62309928268	29024.62309928268	29024.62309928268	29024.62309928268	29024.62309928268	29024.62309928268	29024.62309928268	29024.62309928268	29024.62309928268	29024.62309928268	29024.62309928268	29024.62309928268	29024.62309928268	29024.62309928268	29024.62309928268	29024.62309928268	29024.62309928268	29024.62309928268	29024.62309928268	29024.62309928268	29024.62309928268	29024.62309928268	29024.62309928268	29024.62309928268	29024.62309928268	29024.62309928268	29024.62309928268	29024.62309928268
29024.62309928268	29024.62309928268	29024.62309928268	29024.62309928268	29024.62309928268	29024.62309928268	29024.62309928268	29024.62309928268	29024.62309928268	29024.62309928268	29024.62309928268	29024.62309928268	29024.62309928268	29024.62309928268	29024.62309928268	29024.62309928268	29024.62309928268	29024.62309928268	29024.62309928268	29024.62309928268	29024.62309928268	29024.62309928268	29024.62309928268	29024.62309928268	29024.62309928268	29024.62309928268	29024.62309928268	29024.62309928268	29024.62309928268	29024.62309928268
29024.62309928268	29024.62309928268	29024.62309928268	29024.62309928268	29024.62309928268	29024.62309928268	29024.62309928268	29024.62309928268	29024.62309928268	29024.62309928268	29024.62309928268	29024.62309928268	29024.62309928268	29024.62309928268	29024.62309928268	29024.62309928268	29024.62309928268	29024.62309928268	29024.62309928268	29024.62309928268	29024.62309928268	29024.62309928268	29024.62309928268	29024.62309928268	29024.62309928268	29024.62309928268	29024.62309928268	29024.62309928268	29024.62309928268	29024.62309928268
28853.37271125854	28853.37271125854	28853.37271125854	28853.37271125854	28853.37271125854	28853.37271125854	28853.37271125854	28853.37271125854	28853.37271125854	28853.37271125854	28853.37271125854	28853.37271125854	28853.37271125854	28853.37271125854	28853.37271125854	28853.37271125854	28853.37271125854	28853.37271125854	28853.37271125854	28853.37271125854	28853.37271125854	28853.37271125854	28853.37271125854	28853.37271125854	28853.37271125854	28853.37271125854	28853.37271125854	28853.37271125854	28853.37271125854	28853.37271125854
28574.11504779973	28574.11504779973	28574.11504779973	28574.11504779973	28574.11504779973	28574.11504779973	28574.11504779973	28574.11504779973	28574.11504779973	28574.11504779973	28574.11504779973	28574.11504779973	28574.11504779973	28574.11504779973	28574.11504779973	28574.11504779973	28574.11504779973	28574.11504779973	28574.11504779973	28574.11504779973	28574.11504779973	28574.11504779973	28574.11504779973	28574.11504779973	28574.11504779973	28574.11504779973	28574.11504779973	28574.11504779973	28574.11504779973	28574.11504779973
28574.11504779973	28574.11504779973	28574.11504779973	28574.11504779973	28574.11504779973	28574.11504779973	28574.11504779973	28574.11504779973	28574.11504779973	28574.11504779973	28574.11504779973	28574.11504779973	28574.11504779973	28574.11504779973	28574.11504779973	28574.11504779973	28574.11504779973	28574.11504779973	28574.11504779973	28574.11504779973	28574.11504779973	28574.11504779973	28574.11504779973	28574.11504779973	28574.11504779973	28574.11504779973	28574.11504779973	28574.11504779973	28574.11504779973	28574.11504779973
28507.427499409285	28507.427499409285	28507.427499409285	28507.427499409285	28507.427499409285	28507.427499409285	28507.427499409285	28507.427499409285	28507.427499409285	28507.427499409285	28507.427499409285	28507.427499409285	28507.427499409285	28507.427499409285	28507.427499409285	28507.427499409285	28507.427499409285	28507.427499409285	28507.427499409285	28507.427499409285	28507.427499409285	28507.427499409285	28507.427499409285	28507.427499409285	28507.427499409285	28507.427499409285	28507.427499409285	28507.427499409285	28507.427499409285	28507.427499409285
28507.427499409285	28507.427499409285	28507.427499409285	28507.427499409285	28507.427499409285	28507.427499409285	28507.427499409285	28507.427499409285	28507.427499409285	28507.427499409285	28507.427499409285	28507.427499409285	28507.427499409285	28507.427499409285	28507.427499409285	28507.427499409285	28507.427499409285	28507.427499409285	28507.427499409285	28507.427499409285	28507.427499409285	28507.427499409285	28507.427499409285	28507.427499409285	28507.427499409285	28507.427499409285	28507.427499409285	28507.427499409285	28507.427499409285	28507.427499409285
28507.427499409285	28507.427499409285	28507.427499409285	28507.427499409285	28507.427499409285	28507.427499409285	28507.427499409285	28507.427499409285	28507.427499409285	28507.427499409285	28507.427499409285	28507.427499409285	28507.427499409285	28507.427499409285	28507.427499409285	28507.427499409285	28507.427499409285	28507.427499409285	28507.427499409285	28507.427499409285	28507.427499409285	28507.427499409285	28507.427499409285	28507.427499409285	28507.427499409285	28507.427499409285	28507.427499409285	28507.427499409285	28507.427499409285	28507.427499409285
28427.23770978477	28427.23770978477	28427.23770978477	28427.23770978477	28427.23770978477	28427.23770978477	28427.23770978477	28427.23770978477	28427.23770978477	28427.23770978477	28427.23770978477	28427.23770978477	28427.23770978477	28427.23770978477	28427.23770978477	28427.23770978477	28427.23770978477	28427.23770978477	28427.23770978477	28427.23770978477	28427.23770978477	28427.23770978477	28427.23770978477	28427.23770978477	28427.23770978477	28427.23770978477	28427.23770978477	28427.23770978477	28427.23770978477	28427.23770978477
28427.23770978477	28427.23770978477	28427.23770978477	28427.23770978477	28427.23770978477	28427.23770978477	28427.23770978477	28427.23770978477	28427.23770978477	28427.23770978477	28427.23770978477	28427.23770978477	28427.23770978477	28427.23770978477	28427.23770978477	28427.23770978477	28427.23770978477	28427.23770978477	28427.23770978477	28427.23770978477	28427.23770978477	28427.23770978477	28427.23770978477	28427.23770978477	28427.23770978477	28427.23770978477	28427.23770978477	28427.23770978477	28427.23770978477	28427.23770978477
28343.98890794398	28343.98890794398	28343.98890794398	28343.98890794398	28343.98890794398	28343.98890794398	28343.98890794398	28343.98890794398	28343.98890794398	28343.98890794398	28343.98890794398	28343.98890794398	28343.98890794398	28343.98890794398	28343.98890794398	28343.98890794398	28343.98890794398	28343.98890794398	28343.98890794398	28343.98890794398	28343.98890794398	28343.98890794398	28343.98890794398	28343.98890794398	28343.98890794398	28343.98890794398	28343.98890794398	28343.98890794398	28343.98890794398	28343.98890794398
28343.98890794398	28343.98890794398	28343.98890794398	28343.98890794398	28343.98890794398	28343.98890794398	28343.98890794398	28343.98890794398	28343.98890794398	28343.98890794398	28343.98890794398	28343.98890794398	28343.98890794398	28343.98890794398	28343.98890794398	28343.98890794398	28343.98890794398	28343.98890794398	28343.98890794398	28343.98890794398	28343.98890794398	28343.98890794398	28343.98890794398	28343.98890794398	28343.98890794398	28343.98890794398	28343.98890794398	28343.98890794398	28343.98890794398	28343.98890794398
28343.98890794398	28343.98890794398	28343.98890794398	28343.98890794398	28343.98890794398	28343.98890794398	28343.98890794398	28343.98890794398	28343.98890794398	28343.98890794398	28343.98890794398	28343.98890794398	28343.98890794398	28343.98890794398	28343.98890794398	28343.98890794398	28343.98890794398	28343.98890794398	28343.98890794398	28343.98890794398	28343.98890794398	28343.98890794398	28343.98890794398	28343.98890794398	28343.98890794398	28343.98890794398	28343.98890794398	28343.98890794398	28343.98890794398	28343.98890794398
28343.98890794398	28343.98890794398	28343.98890794398	28343.98890794398	28343.98890794398	28343.98890794398	28343.98890794398	28343.98890794398	28343.98890794398	28343.98890794398	28343.98890794398	28343.98890794398	28343.98890794398	28343.98890794398	28343.98890794398	28343.98890794398	28343.98890794398	28343.98890794398	28343.98890794398	28343.98890794398	28343.98890794398	28343.98890794398	28343.98890794398	28343.98890794398	28343.98890794398	28343.98890794398	28343.98890794398	28343.98890794398	28343.98890794398	28343.98890794398
28323.22045636561	28323.22045636561	28323.22045636561	28323.22045636561	28323.22045636561	28323.22045636561	28323.22045636561	28323.22045636561	28323.22045636561	28323.22045636561	28323.22045636561	28323.22045636561	28323.22045636561	28323.22045636561	28323.22045636561	28323.22045636561	28323.22045636561	28323.22045636561	28323.22045636561	28323.22045636561	28323.22045636561	28323.22045636561	28323.22045636561	28323.22045636561	28323.22045636561	28323.22045636561	28323.22045636561	28323.22045636561	28323.22045636561	28323.22045636561
28323.22045636561	28323.22045636561	28323.22045636561	28323.22045636561	28323.22045636561	28323.22045636561	28323.22045636561	28323.22045636561	28323.22045636561	28323.22045636561	28323.22045636561	28323.22045636561	28323.22045636561	28323.22045636561	28323.22045636561	28323.22045636561	28323.22045636561	28323.22045636561	28323.22045636561	28323.22045636561	28323.22045636561	28323.22045636561	28323.22045636561	28323.22045636561	28323.22045636561	28323.22045636561	28323.22045636561	28323.22045636561	28323.22045636561	28323.22045636561
28323.22045636561	28323.22045636561	28323.22045636561	28323.22045636561	28323.22045636561	28323.22045636561	28323.22045636561	28323.22045636561	28323.22045636561	28323.22045636561	28323.22045636561	28323.22045636561	28323.22045636561	28323.22045636561	28323.22045636561	28323.22045636561	28323.22045636561	28323.22045636561	28323.22045636561	28323.22045636561	28323.22045636561	28323.22045636561	28323.22045636561	28323.22045636561	28323.22045636561	28323.22045636561	28323.22045636561	28323.22045636561	28323.22045636561	28323.22045636561
28101.115118061738	28101.115118061738	28101.115118061738	28101.115118061738	28101.115118061738	28101.115118061738	28101.115118061738	28101.115118061738	28101.115118061738	28101.115118061738	28101.115118061738	28101.115118061738	28101.115118061738	28101.115118061738	28101.115118061738	28101.115118061738	28101.115118061738	28101.115118061738	28101.115118061738	28101.115118061738	28101.115118061738	28101.115118061738	28101.115118061738	28101.115118061738	28101.115118061738	28101.115118061738	28101.115118061738	28101.115118061738	28101.115118061738	28101.115118061738
28101.115118061738	28101.115118061738	28101.115118061738	28101.115118061738	28101.115118061738	28101.115118061738	28101.115118061738	28101.115118061738	28101.115118061738	28101.115118061738	28101.115118061738	28101.115118061738	28101.115118061738	28101.115118061738	28101.115118061738	28101.115118061738	28101.115118061738	28101.115118061738	28101.115118061738	28101.115118061738	28101.115118061738	28101.115118061738	28101.115118061738	28101.115118061738	28101.115118061738	28101.115118061738	28101.115118061738	28101.115118061738	28101.115118061738	28101.115118061738
28101.115118061738	28101.115118061738	28101.115118061738	28101.115118061738	28101.115118061738	28101.115118061738	28101.115118061738	28101.115118061738	28101.115118061738	28101.115118061738	28101.115118061738	28101.115118061738	28101.115118061738	28101.115118061738	28101.115118061738	28101.115118061738	28101.115118061738	28101.115118061738	28101.115118061738	28101.115118061738	28101.115118061738	28101.115118061738	28101.115118061738	28101.115118061738	28101.115118061738	28101.115118061738	28101.115118061738	28101.115118061738	28101.115118061738	28101.115118061738
28101.115118061738	28101.115118061738	28101.115118061738	28101.115118061738	28101.115118061738	28101.115118061738	28101.115118061738	28101.115118061738	28101.115118061738	28101.115118061738	28101.115118061738	28101.115118061738	28101.115118061738	28101.115118061738	28101.115118061738	28101.115118061738	28101.115118061738	28101.115118061738	28101.115118061738	28101.115118061738	28101.115118061738	28101.115118061738	28101.115118061738	28101.115118061738	28101.115118061738	28101.115118061738	28101.115118061738	28101.115118061738	28101.115118061738	28101.115118061738
28058.32302148169	28058.32302148169	28058.32302148169	28058.32302148169	28058.32302148169	28058.32302148169	28058.32302148169	28058.32302148169	28058.32302148169	28058.32302148169	28058.32302148169	28058.32302148169	28058.32302148169	28058.32302148169	28058.32302148169	28058.32302148169	28058.32302148169	28058.32302148169	28058.32302148169	28058.32302148169	28058.32302148169	28058.32302148169	28058.32302148169	28058.32302148169	28058.32302148169	28058.32302148169	28058.32302148169	28058.32302148169	28058.32302148169	28058.32302148169
28058.32302148169	28058.32302148169	28058.32302148169	28058.32302148169	28058.32302148169	28058.32302148169	28058.32302148169	28058.32302148169	28058.32302148169	28058.32302148169	28058.32302148169	28058.32302148169	28058.32302148169	28058.32302148169	28058.32302148169	28058.32302148169	28058.32302148169	28058.32302148169	28058.32302148169	28058.32302148169	28058.32302148169	28058.32302148169	28058.32302148169	28058.32302148169	28058.32302148169	28058.32302148169	28058.32302148169	28058.32302148169	28058.32302148169	28058.32302148169
27864.85005008142	27864.85005008142	27864.85005008142	27864.85005008142	27864.85005008142	27864.85005008142	27864.85005008142	27864.85005008142	27864.85005008142	27864.85005008142	27864.85005008142	27864.85005008142	27864.85005008142	27864.85005008142	27864.85005008142	27864.85005008142	27864.85005008142	27864.85005008142	27864.85005008142	27864.85005008142	27864.85005008142	27864.85005008142	27864.85005008142	27864.85005008142	27864.85005008142	27864.85005008142	27864.85005008142	27864.85005008142	27864.85005008142	27864.85005008142
27864.85005008142	27864.85005008142	27864.85005008142	27864.85005008142	27864.85005008142	27864.85005008142	27864.85005008142	27864.85005008142	27864.85005008142	27864.85005008142	27864.85005008142	27864.85005008142	27864.85005008142	27864.85005008142	27864.85005008142	27864.85005008142	27864.85005008142	27864.85005008142	27864.85005008142	27864.85005008142	27864.85005008142	27864.85005008142	27864.85005008142	27864.85005008142	27864.85005008142	27864.85005008142	27864.85005008142	27864.85005008142	27864.85005008142	27864.85005008142
27864.85005008142	27864.85005008142	27864.85005008142	27864.85005008142	27864.85005008142	27864.85005008142	27864.85005008142	27864.85005008142	27864.85005008142	27864.85005008142	27864.85005008142	27864.85005008142	27864.85005008142	27864.85005008142	27864.85005008142	27864.85005008142	27864.85005008142	27864.85005008142	27864.85005008142	27864.85005008142	27864.85005008142	27864.85005008142	27864.85005008142	27864.85005008142	27864.85005008142	27864.85005008142	27864.85005008142	27864.85005008142	27864.85005008142	27864.85005008142
27864.85005008142	27864.85005008142	27864.85005008142	27864.85005008142	27864.85005008142	27864.85005008142	27864.85005008142	27864.85005008142	27864.85005008142	27864.85005008142	27864.85005008142	27864.85005008142	27864.85005008142	27864.85005008142	27864.85005008142	27864.85005008142	27864.85005008142	27864.85005008142	27864.85005008142	27864.85005008142	27864.85005008142	27864.85005008142	27864.85005008142	27864.85005008142	27864.85005008142	27864.85005008142	27864.85005008142	27864.85005008142	27864.85005008142	27864.85005008142
27853.164137410837	27853.164137410837	27853.164137410837	27853.164137410837	27853.164137410837	27853.164137410837	27853.164137410837	27853.164137410837	27853.164137410837	27853.164137410837	27853.164137410837	27853.164137410837	27853.164137410837	27853.164137410837	27853.164137410837	27853.164137410837	27853.164137410837	27853.164137410837	27853.164137410837	27853.164137410837	27853.164137410837	27853.164137410837	27853.164137410837	27853.164137410837	27853.164137410837	27853.164137410837	27853.164137410837	27853.164137410837	27853.164137410837	27853.164137410837
27853.164137410837	27853.164137410837	27853.164137410837	27853.164137410837	27853.164137410837	27853.164137410837	27853.164137410837	27853.164137410837	27853.164137410837	27853.164137410837	27853.164137410837	27853.164137410837	27853.164137410837	27853.164137410837	27853.164137410837	27853.164137410837	27853.164137410837	27853.164137410837	27853.164137410837	27853.164137410837	27853.164137410837	27853.164137410837	27853.164137410837	27853.164137410837	27853.164137410837	27853.164137410837	27853.164137410837	27853.164137410837	27853.164137410837	27853.164137410837
27853.164137410837	27853.164137410837	27853.164137410837	27853.164137410837	27853.164137410837	27853.164137410837	27853.164137410837	27853.164137410837	27853.164137410837	27853.164137410837	27853.164137410837	27853.164137410837	27853.164137410837	27853.164137410837	27853.164137410837	27853.164137410837	27853.164137410837	27853.164137410837	27853.164137410837	27853.164137410837	27853.164137410837	27853.164137410837	27853.164137410837	27853.164137410837	27853.164137410837	27853.164137410837	27853.164137410837	27853.164137410837	27853.164137410837	27853.164137410837
27853.164137410837	27853.164137410837	27853.164137410837	27853.164137410837	27853.164137410837	27853.164137410837	27853.164137410837	27853.164137410837	27853.164137410837	27853.164137410837	27853.164137410837	27853.164137410837	27853.164137410837	27853.164137410837	27853.164137410837	27853.164137410837	27853.164137410837	27853.164137410837	27853.164137410837	27853.164137410837	27853.164137410837	27853.164137410837	27853.164137410837	27853.164137410837	27853.164137410837	27853.164137410837	27853.164137410837	27853.164137410837	27853.164137410837	27853.164137410837
27853.164137410837	27853.164137410837	27853.164137410837	27853.164137410837	27853.164137410837	27853.164137410837	27853.164137410837	27853.164137410837	27853.164137410837	27853.164137410837	27853.164137410837	27853.164137410837	27853.164137410837	27853.164137410837	27853.164137410837	27853.164137410837	27853.164137410837	27853.164137410837	27853.164137410837	27853.164137410837	27853.164137410837	27853.164137410837	27853.164137410837	27853.164137410837	27853.164137410837	27853.164137410837	27853.164137410837	27853.164137410837	27853.164137410837	27853.164137410837
27824.236563427803	27824.236563427803	27824.236563427803	27824.236563427803	27824.236563427803	27824.236563427803	27824.236563427803	27824.236563427803	27824.236563427803	27824.236563427803	27824.236563427803	27824.236563427803	27824.236563427803	27824.236563427803	27824.236563427803	27824.236563427803	27824.236563427803	27824.236563427803	27824.236563427803	27824.236563427803	27824.236563427803	27824.236563427803	27824.236563427803	27824.236563427803	27824.236563427803	27824.236563427803	27824.236563427803	27824.236563427803	27824.236563427803	27824.236563427803
27824.236563427803	27824.236563427803	27824.236563427803	27824.236563427803	27824.236563427803	27824.236563427803	27824.236563427803	27824.236563427803	27824.236563427803	27824.236563427803	27824.236563427803	27824.236563427803	27824.236563427803	27824.236563427803	27824.236563427803	27824.236563427803	27824.236563427803	27824.236563427803	27824.236563427803	27824.236563427803	27824.236563427803	27824.236563427803	27824.236563427803	27824.236563427803	27824.236563427803	27824.236563427803	27824.236563427803	27824.236563427803	27824.236563427803	27824.236563427803
27824.236563427803	27824.236563427803	27824.236563427803	27824.236563427803	27824.236563427803	27824.236563427803	27824.236563427803	27824.236563427803	27824.236563427803	27824.236563427803	27824.236563427803	27824.236563427803	27824.236563427803	27824.236563427803	27824.236563427803	27824.236563427803	27824.236563427803	27824.236563427803	27824.236563427803	27824.236563427803	27824.236563427803	27824.236563427803	27824.236563427803	27824.236563427803	27824.236563427803	27824.236563427803	27824.236563427803	27824.236563427803	27824.236563427803	27824.236563427803
27824.236563427803	27824.236563427803	27824.236563427803	27824.236563427803	27824.236563427803	27824.236563427803	27824.236563427803	27824.236563427803	27824.236563427803	27824.236563427803	27824.236563427803	27824.236563427803	27824.236563427803	27824.236563427803	27824.236563427803	27824.236563427803	27824.236563427803	27824.236563427803	27824.236563427803	27824.236563427803	27824.236563427803	27824.236563427803	27824.236563427803	27824.236563427803	27824.236563427803	27824.236563427803	27824.236563427803	27824.236563427803	27824.236563427803	27824.236563427803
27749.792182949324	27749.792182949324	27749.792182949324	27749.792182949324	27749.792182949324	27749.792182949324	27749.792182949324	27749.792182949324	27749.792182949324	27749.792182949324	27749.792182949324	27749.792182949324	27749.792182949324	27749.792182949324	27749.792182949324	27749.792182949324	27749.792182949324	27749.792182949324	27749.792182949324	27749.792182949324	27749.792182949324	27749.792182949324	27749.792182949324	27749.792182949324	27749.792182949324	27749.792182949324	27749.792182949324	27749.792182949324	27749.792182949324	27749.792182949324
27692.383999073965	27692.383999073965	27692.383999073965	27692.383999073965	27692.383999073965	27692.383999073965	27692.383999073965	27692.383999073965	27692.383999073965	27692.383999073965	27692.383999073965	27692.383999073965	27692.383999073965	27692.383999073965	27692.383999073965	27692.383999073965	27692.383999073965	27692.383999073965	27692.383999073965	27692.383999073965	27692.383999073965	27692.383999073965	27692.383999073965	27692.383999073965	27692.383999073965	27692.383999073965	27692.383999073965	27692.383999073965	27692.383999073965	27692.383999073965
27692.383999073965	27692.383999073965	27692.383999073965	27692.383999073965	27692.383999073965	27692.383999073965	27692.383999073965	27692.383999073965	27692.383999073965	27692.383999073965	27692.383999073965	27692.383999073965	27692.383999073965	27692.383999073965	27692.383999073965	27692.383999073965	27692.383999073965	27692.383999073965	27692.383999073965	27692.383999073965	27692.383999073965	27692.383999073965	27692.383999073965	27692.383999073965	27692.383999073965	27692.383999073965	27692.383999073965	27692.383999073965	27692.383999073965	27692.383999073965
27645.349805855574	27645.349805855574	27645.349805855574	27645.349805855574	27645.349805855574	27645.349805855574	27645.349805855574	27645.349805855574	27645.349805855574	27645.349805855574	27645.349805855574	27645.349805855574	27645.349805855574	27645.349805855574	27645.349805855574	27645.349805855574	27645.349805855574	27645.349805855574	27645.349805855574	27645.349805855574	27645.349805855574	27645.349805855574	27645.349805855574	27645.349805855574	27645.349805855574	27645.349805855574	27645.349805855574	27645.349805855574	27645.349805855574	27645.349805855574
27645.349805855574	27645.349805855574	27645.349805855574	27645.349805855574	27645.349805855574	27645.349805855574	27645.349805855574	27645.349805855574	27645.349805855574	27645.349805855574	27645.349805855574	27645.349805855574	27645.349805855574	27645.349805855574	27645.349805855574	27645.349805855574	27645.349805855574	27645.349805855574	27645.349805855574	27645.349805855574	27645.349805855574	27645.349805855574	27645.349805855574	27645.349805855574	27645.349805855574	27645.349805855574	27645.349805855574	27645.349805855574	27645.349805855574	27645.349805855574
27645.349805855574	27645.349805855574	27645.349805855574	27645.349805855574	27645.349805855574	27645.349805855574	27645.349805855574	27645.349805855574	27645.349805855574	27645.349805855574	27645.349805855574	27645.349805855574	27645.349805855574	27645.349805855574	27645.349805855574	27645.349805855574	27645.349805855574	27645.349805855574	27645.349805855574	27645.349805855574	27645.349805855574	27645.349805855574	27645.349805855574	27645.349805855574	27645.349805855574	27645.349805855574	27645.349805855574	27645.349805855574	27645.349805855574	27645.349805855574
27576.86284993346	27576.86284993346	27576.86284993346	27576.86284993346	27576.86284993346	27576.86284993346	27576.86284993346	27576.86284993346	27576.86284993346	27576.86284993346	27576.86284993346	27576.86284993346	27576.86284993346	27576.86284993346	27576.86284993346	27576.86284993346	27576.86284993346	27576.86284993346	27576.86284993346	27576.86284993346	27576.86284993346	27576.86284993346	27576.86284993346	27576.86284993346	27576.86284993346	27576.86284993346	27576.86284993346	27576.86284993346	27576.86284993346	27576.86284993346
27576.86284993346	27576.86284993346	27576.86284993346	27576.86284993346	27576.86284993346	27576.86284993346	27576.86284993346	27576.86284993346	27576.86284993346	27576.86284993346	27576.86284993346	27576.86284993346	27576.86284993346	27576.86284993346	27576.86284993346	27576.86284993346	27576.86284993346	27576.86284993346	27576.86284993346	27576.86284993346	27576.86284993346	27576.86284993346	27576.86284993346	27576.86284993346	27576.86284993346	27576.86284993346	27576.86284993346	27576.86284993346	27576.86284993346	27576.86284993346
27568.082991280233	27568.082991280233	27568.082991280233	27568.082991280233	27568.082991280233	27568.082991280233	27568.082991280233	27568.082991280233	27568.082991280233	27568.082991280233	27568.082991280233	27568.082991280233	27568.082991280233	27568.082991280233	27568.082991280233	27568.082991280233	27568.082991280233	27568.082991280233	27568.082991280233	27568.082991280233	27568.082991280233	27568.082991280233	27568.082991280233	27568.082991280233	27568.082991280233	27568.082991280233	27568.082991280233	27568.082991280233	27568.082991280233	27568.082991280233
27550.549830642147	27550.549830642147	27550.549830642147	27550.549830642147	27550.549830642147	27550.549830642147	27550.549830642147	27550.549830642147	27550.549830642147	27550.549830642147	27550.549830642147	27550.549830642147	27550.549830642147	27550.549830642147	27550.549830642147	27550.549830642147	27550.549830642147	27550.549830642147	27550.549830642147	27550.549830642147	27550.549830642147	27550.549830642147	27550.549830642147	27550.549830642147	27550.549830642147	27550.549830642147	27550.549830642147	27550.549830642147	27550.549830642147	27550.549830642147
27443.242059174812	27443.242059174812	27443.242059174812	27443.242059174812	27443.242059174812	27443.242059174812	27443.242059174812	27443.242059174812	27443.242059174812	27443.242059174812	27443.242059174812	27443.242059174812	27443.242059174812	27443.242059174812	27443.242059174812	27443.242059174812	27443.242059174812	27443.242059174812	27443.242059174812	27443.242059174812	27443.242059174812	27443.242059174812	27443.242059174812	27443.242059174812	27443.242059174812	27443.242059174812	27443.242059174812	27443.242059174812	27443.242059174812	27443.242059174812
27443.242059174812	27443.242059174812	27443.242059174812	27443.242059174812	27443.242059174812	27443.242059174812	27443.242059174812	27443.242059174812	27443.242059174812	27443.242059174812	27443.242059174812	27443.242059174812	27443.242059174812	27443.242059174812	27443.242059174812	27443.242059174812	27443.242059174812	27443.242059174812	27443.242059174812	27443.242059174812	27443.242059174812	27443.242059174812	27443.242059174812	27443.242059174812	27443.242059174812	27443.242059174812	27443.242059174812	27443.242059174812	27443.242059174812	27443.242059174812
27443.242059174812	27443.242059174812	27443.242059174812	27443.242059174812	27443.242059174812	27443.242059174812	27443.242059174812	27443.242059174812	27443.242059174812	27443.242059174812	27443.242059174812	27443.242059174812	27443.242059174812	27443.242059174812	27443.242059174812	27443.242059174812	27443.242059174812	27443.242059174812	27443.242059174812	27443.242059174812	27443.242059174812	27443.242059174812	27443.242059174812	27443.242059174812	27443.242059174812	27443.242059174812	27443.242059174812	27443.242059174812	27443.242059174812	27443.242059174812
27443.242059174812	27443.242059174812	27443.242059174812	27443.242059174812	27443.242059174812	27443.242059174812	27443.242059174812	27443.242059174812	27443.242059174812	27443.242059174812	27443.242059174812	27443.242059174812	27443.242059174812	27443.242059174812	27443.242059174812	27443.242059174812	27443.242059174812	27443.242059174812	27443.242059174812	27443.242059174812	27443.242059174812	27443.242059174812	27443.242059174812	27443.242059174812	27443.242059174812	27443.242059174812	27443.242059174812	27443.242059174812	27443.242059174812	27443.242059174812
27432.13761483608	27432.13761483608	27432.13761483608	27432.13761483608	27432.13761483608	27432.13761483608	27432.13761483608	27432.13761483608	27432.13761483608	27432.13761483608	27432.13761483608	27432.13761483608	27432.13761483608	27432.13761483608	27432.13761483608	27432.13761483608	27432.13761483608	27432.13761483608	27432.13761483608	27432.13761483608	27432.13761483608	27432.13761483608	27432.13761483608	27432.13761483608	27432.13761483608	27432.13761483608	27432.13761483608	27432.13761483608	27432.13761483608	27432.13761483608
27313.16498464662	27313.16498464662	27313.16498464662	27313.16498464662	27313.16498464662	27313.16498464662	27313.16498464662	27313.16498464662	27313.16498464662	27313.16498464662	27313.16498464662	27313.16498464662	27313.16498464662	27313.16498464662	27313.16498464662	27313.16498464662	27313.16498464662	27313.16498464662	27313.16498464662	27313.16498464662	27313.16498464662	27313.16498464662	27313.16498464662	27313.16498464662	27313.16498464662	27313.16498464662	27313.16498464662	27313.16498464662	27313.16498464662	27313.16498464662
27313.16498464662	27313.16498464662	27313.16498464662	27313.16498464662	27313.16498464662	27313.16498464662	27313.16498464662	27313.16498464662	27313.16498464662	27313.16498464662	27313.16498464662	27313.16498464662	27313.16498464662	27313.16498464662	27313.16498464662	27313.16498464662	27313.16498464662	27313.16498464662	27313.16498464662	27313.16498464662	27313.16498464662	27313.16498464662	27313.16498464662	27313.16498464662	27313.16498464662	27313.16498464662	27313.16498464662	27313.16498464662	27313.16498464662	27313.16498464662
27313.16498464662	27313.16498464662	27313.16498464662	27313.16498464662	27313.16498464662	27313.16498464662	27313.16498464662	27313.16498464662	27313.16498464662	27313.16498464662	27313.16498464662	27313.16498464662	27313.16498464662	27313.16498464662	27313.16498464662	27313.16498464662	27313.16498464662	27313.16498464662	27313.16498464662	27313.16498464662	27313.16498464662	27313.16498464662	27313.16498464662	27313.16498464662	27313.16498464662	27313.16498464662	27313.16498464662	27313.16498464662	27313.16498464662	27313.16498464662
27263.888587442154	27263.888587442154	27263.888587442154	27263.888587442154	27263.888587442154	27263.888587442154	27263.888587442154	27263.888587442154	27263.888587442154	27263.888587442154	27263.888587442154	27263.888587442154	27263.888587442154	27263.888587442154	27263.888587442154	27263.888587442154	27263.888587442154	27263.888587442154	27263.888587442154	27263.888587442154	27263.888587442154	27263.888587442154	27263.888587442154	27263.888587442154	27263.888587442154	27263.888587442154	27263.888587442154	27263.888587442154	27263.888587442154	27263.888587442154
27263.888587442154	27263.888587442154	27263.888587442154	27263.888587442154	27263.888587442154	27263.888587442154	27263.888587442154	27263.888587442154	27263.888587442154	27263.888587442154	27263.888587442154	27263.888587442154	27263.888587442154	27263.888587442154	27263.888587442154	27263.888587442154	27263.888587442154	27263.888587442154	27263.888587442154	27263.888587442154	27263.888587442154	27263.888587442154	27263.888587442154	27263.888587442154	27263.888587442154	27263.888587442154	27263.888587442154	27263.888587442154	27263.888587442154	27263.888587442154
27263.888587442154	27263.888587442154	27263.888587442154	27263.888587442154	27263.888587442154	27263.888587442154	27263.888587442154	27263.888587442154	27263.888587442154	27263.888587442154	27263.888587442154	27263.888587442154	27263.888587442154	27263.888587442154	27263.888587442154	27263.888587442154	27263.888587442154	27263.888587442154	27263.888587442154	27263.888587442154	27263.888587442154	27263.888587442154	27263.888587442154	27263.888587442154	27263.888587442154	27263.888587442154	27263.888587442154	27263.888587442154	27263.888587442154	27263.888587442154
27263.888587442154	27263.888587442154	27263.888587442154	27263.888587442154	27263.888587442154	27263.888587442154	27263.888587442154	27263.888587442154	27263.888587442154	27263.888587442154	27263.888587442154	27263.888587442154	27263.888587442154	27263.888587442154	27263.888587442154	27263.888587442154	27263.888587442154	27263.888587442154	27263.888587442154	27263.888587442154	27263.888587442154	27263.888587442154	27263.888587442154	27263.888587442154	27263.888587442154	27263.888587442154	27263.888587442154	27263.888587442154	27263.888587442154	27263.888587442154
27260.65028212945	27260.65028212945	27260.65028212945	27260.65028212945	27260.65028212945	27260.65028212945	27260.65028212945	27260.65028212945	27260.65028212945	27260.65028212945	27260.65028212945	27260.65028212945	27260.65028212945	27260.65028212945	27260.65028212945	27260.65028212945	27260.65028212945	27260.65028212945	27260.65028212945	27260.65028212945	27260.65028212945	27260.65028212945	27260.65028212945	27260.65028212945	27260.65028212945	27260.65028212945	27260.65028212945	27260.65028212945	27260.65028212945	27260.65028212945
27260.65028212945	27260.65028212945	27260.65028212945	27260.65028212945	27260.65028212945	27260.65028212945	27260.65028212945	27260.65028212945	27260.65028212945	27260.65028212945	27260.65028212945	27260.65028212945	27260.65028212945	27260.65028212945	27260.65028212945	27260.65028212945	27260.65028212945	27260.65028212945	27260.65028212945	27260.65028212945	27260.65028212945	27260.65028212945	27260.65028212945	27260.65028212945	27260.65028212945	27260.65028212945	27260.65028212945	27260.65028212945	27260.65028212945	27260.65028212945
27260.65028212945	27260.65028212945	27260.65028212945	27260.65028212945	27260.65028212945	27260.65028212945	27260.65028212945	27260.65028212945	27260.65028212945	27260.65028212945	27260.65028212945	27260.65028212945	27260.65028212945	27260.65028212945	27260.65028212945	27260.65028212945	27260.65028212945	27260.65028212945	27260.65028212945	27260.65028212945	27260.65028212945	27260.65028212945	27260.65028212945	27260.65028212945	27260.65028212945	27260.65028212945	27260.65028212945	27260.65028212945	27260.65028212945	27260.65028212945
27260.65028212945	27260.65028212945	27260.65028212945	27260.65028212945	27260.65028212945	27260.65028212945	27260.65028212945	27260.65028212945	27260.65028212945	27260.65028212945	27260.65028212945	27260.65028212945	27260.65028212945	27260.65028212945	27260.65028212945	27260.65028212945	27260.65028212945	27260.65028212945	27260.65028212945	27260.65028212945	27260.65028212945	27260.65028212945	27260.65028212945	27260.65028212945	27260.65028212945	27260.65028212945	27260.65028212945	27260.65028212945	27260.65028212945	27260.65028212945
27145.616365246682	27145.616365246682	27145.616365246682	27145.616365246682	27145.616365246682	27145.616365246682	27145.616365246682	27145.616365246682	27145.616365246682	27145.616365246682	27145.616365246682	27145.616365246682	27145.616365246682	27145.616365246682	27145.616365246682	27145.616365246682	27145.616365246682	27145.616365246682	27145.616365246682	27145.616365246682	27145.616365246682	27145.616365246682	27145.616365246682	27145.616365246682	27145.616365246682	27145.616365246682	27145.616365246682	27145.616365246682	27145.616365246682	27145.616365246682
27126.308604052025	27126.308604052025	27126.308604052025	27126.308604052025	27126.308604052025	27126.308604052025	27126.308604052025	27126.308604052025	27126.308604052025	27126.308604052025	27126.308604052025	27126.308604052025	27126.308604052025	27126.308604052025	27126.308604052025	27126.308604052025	27126.308604052025	27126.308604052025	27126.308604052025	27126.308604052025	27126.308604052025	27126.308604052025	27126.308604052025	27126.308604052025	27126.308604052025	27126.308604052025	27126.308604052025	27126.308604052025	27126.308604052025	27126.308604052025
27126.308604052025	27126.308604052025	27126.308604052025	27126.308604052025	27126.308604052025	27126.308604052025	27126.308604052025	27126.308604052025	27126.308604052025	27126.308604052025	27126.308604052025	27126.308604052025	27126.308604052025	27126.308604052025	27126.308604052025	27126.308604052025	27126.308604052025	27126.308604052025	27126.308604052025	27126.308604052025	27126.308604052025	27126.308604052025	27126.308604052025	27126.308604052025	27126.308604052025	27126.308604052025	27126.308604052025	27126.308604052025	27126.308604052025	27126.308604052025
27069.347833953274	27069.347833953274	27069.347833953274	27069.347833953274	27069.347833953274	27069.347833953274	27069.347833953274	27069.347833953274	27069.347833953274	27069.347833953274	27069.347833953274	27069.347833953274	27069.347833953274	27069.347833953274	27069.347833953274	27069.347833953274	27069.347833953274	27069.347833953274	27069.347833953274	27069.347833953274	27069.347833953274	27069.347833953274	27069.347833953274	27069.347833953274	27069.347833953274	27069.347833953274	27069.347833953274	27069.347833953274	27069.347833953274	27069.347833953274
27069.347833953274	27069.347833953274	27069.347833953274	27069.347833953274	27069.347833953274	27069.347833953274	27069.347833953274	27069.347833953274	27069.347833953274	27069.347833953274	27069.347833953274	27069.347833953274	27069.347833953274	27069.347833953274	27069.347833953274	27069.347833953274	27069.347833953274	27069.347833953274	27069.347833953274	27069.347833953274	27069.347833953274	27069.347833953274	27069.347833953274	27069.347833953274	27069.347833953274	27069.347833953274	27069.347833953274	27069.347833953274	27069.347833953274	27069.347833953274
27062.2834077965	27062.2834077965	27062.2834077965	27062.2834077965	27062.2834077965	27062.2834077965	27062.2834077965	27062.2834077965	27062.2834077965	27062.2834077965	27062.2834077965	27062.2834077965	27062.2834077965	27062.2834077965	27062.2834077965	27062.2834077965	27062.2834077965	27062.2834077965	27062.2834077965	27062.2834077965	27062.2834077965	27062.2834077965	27062.2834077965	27062.2834077965	27062.2834077965	27062.2834077965	27062.2834077965	27062.2834077965	27062.2834077965	27062.2834077965
26975.515192735562	26975.515192735562	26975.515192735562	26975.515192735562	26975.515192735562	26975.515192735562	26975.515192735562	26975.515192735562	26975.515192735562	26975.515192735562	26975.515192735562	26975.515192735562	26975.515192735562	26975.515192735562	26975.515192735562	26975.515192735562	26975.515192735562	26975.515192735562	26975.515192735562	26975.515192735562	26975.515192735562	26975.515192735562	26975.515192735562	26975.515192735562	26975.515192735562	26975.515192735562	26975.515192735562	26975.515192735562	26975.515192735562	26975.515192735562
26975.515192735562	26975.515192735562	26975.515192735562	26975.515192735562	26975.515192735562	26975.515192735562	26975.515192735562	26975.515192735562	26975.515192735562	26975.515192735562	26975.515192735562	26975.515192735562	26975.515192735562	26975.515192735562	26975.515192735562	26975.515192735562	26975.515192735562	26975.515192735562	26975.515192735562	26975.515192735562	26975.515192735562	26975.515192735562	26975.515192735562	26975.515192735562	26975.515192735562	26975.515192735562	26975.515192735562	26975.515192735562	26975.515192735562	26975.515192735562
26975.515192735562	26975.515192735562	26975.515192735562	26975.515192735562	26975.515192735562	26975.515192735562	26975.515192735562	26975.515192735562	26975.515192735562	26975.515192735562	26975.515192735562	26975.515192735562	26975.515192735562	26975.515192735562	26975.515192735562	26975.515192735562	26975.515192735562	26975.515192735562	26975.515192735562	26975.515192735562	26975.515192735562	26975.515192735562	26975.515192735562	26975.515192735562	26975.515192735562	26975.515192735562	26975.515192735562	26975.515192735562	26975.515192735562	26975.515192735562
26975.515192735562	26975.515192735562	26975.515192735562	26975.515192735562	26975.515192735562	26975.515192735562	26975.515192735562	26975.515192735562	26975.515192735562	26975.515192735562	26975.515192735562	26975.515192735562	26975.515192735562	26975.515192735562	26975.515192735562	26975.515192735562	26975.515192735562	26975.515192735562	26975.515192735562	26975.515192735562	26975.515192735562	26975.515192735562	26975.515192735562	26975.515192735562	26975.515192735562	26975.515192735562	26975.515192735562	26975.515192735562	26975.515192735562	26975.515192735562
26975.515192735562	26975.515192735562	26975.515192735562	26975.515192735562	26975.515192735562	26975.515192735562	26975.515192735562	26975.515192735562	26975.515192735562	26975.515192735562	26975.515192735562	26975.515192735562	26975.515192735562	26975.515192735562	26975.515192735562	26975.515192735562	26975.515192735562	26975.515192735562	26975.515192735562	26975.515192735562	26975.515192735562	26975.515192735562	26975.515192735562	26975.515192735562	26975.515192735562	26975.515192735562	26975.515192735562	26975.515192735562	26975.515192735562	26975.515192735562
26975.515192735562	26975.515192735562	26975.515192735562	26975.515192735562	26975.515192735562	26975.515192735562	26975.515192735562	26975.515192735562	26975.515192735562	26975.515192735562	26975.515192735562	26975.515192735562	26975.515192735562	26975.515192735562	26975.515192735562	26975.515192735562	26975.515192735562	26975.515192735562	26975.515192735562	26975.515192735562	26975.515192735562	26975.515192735562	26975.515192735562	26975.515192735562	26975.515192735562	26975.515192735562	26975.515192735562	26975.515192735562	26975.515192735562	26975.515192735562
26975.515192735562	26975.515192735562	26975.515192735562	26975.515192735562	26975.515192735562	26975.515192735562	26975.515192735562	26975.515192735562	26975.515192735562	26975.515192735562	26975.515192735562	26975.515192735562	26975.515192735562	26975.515192735562	26975.515192735562	26975.515192735562	26975.515192735562	26975.515192735562	26975.515192735562	26975.515192735562	26975.515192735562	26975.515192735562	26975.515192735562	26975.515192735562	26975.515192735562	26975.515192735562	26975.515192735562	26975.515192735562	26975.515192735562	26975.515192735562
26943.79027844936	26943.79027844936	26943.79027844936	26943.79027844936	26943.79027844936	26943.79027844936	26943.79027844936	26943.79027844936	26943.79027844936	26943.79027844936	26943.79027844936	26943.79027844936	26943.79027844936	26943.79027844936	26943.79027844936	26943.79027844936	26943.79027844936	26943.79027844936	26943.79027844936	26943.79027844936	26943.79027844936	26943.79027844936	26943.79027844936	26943.79027844936	26943.79027844936	26943.79027844936	26943.79027844936	26943.79027844936	26943.79027844936	26943.79027844936
26923.842587962088	26923.842587962088	26923.842587962088	26923.842587962088	26923.842587962088	26923.842587962088	26923.842587962088	26923.842587962088	26923.842587962088	26923.842587962088	26923.842587962088	26923.842587962088	26923.842587962088	26923.842587962088	26923.842587962088	26923.842587962088	26923.842587962088	26923.842587962088	26923.842587962088	26923.842587962088	26923.842587962088	26923.842587962088	26923.842587962088	26923.842587962088	26923.842587962088	26923.842587962088	26923.842587962088	26923.842587962088	26923.842587962088	26923.842587962088
26794.249820882374	26794.249820882374	26794.249820882374	26794.249820882374	26794.249820882374	26794.249820882374	26794.249820882374	26794.249820882374	26794.249820882374	26794.249820882374	26794.249820882374	26794.249820882374	26794.249820882374	26794.249820882374	26794.249820882374	26794.249820882374	26794.249820882374	26794.249820882374	26794.249820882374	26794.249820882374	26794.249820882374	26794.249820882374	26794.249820882374	26794.249820882374	26794.249820882374	26794.249820882374	26794.249820882374	26794.249820882374	26794.249820882374	26794.249820882374
26794.249820882374	26794.249820882374	26794.249820882374	26794.249820882374	26794.249820882374	26794.249820882374	26794.249820882374	26794.249820882374	26794.249820882374	26794.249820882374	26794.249820882374	26794.249820882374	26794.249820882374	26794.249820882374	26794.249820882374	26794.249820882374	26794.249820882374	26794.249820882374	26794.249820882374	26794.249820882374	26794.249820882374	26794.249820882374	26794.249820882374	26794.249820882374	26794.249820882374	26794.249820882374	26794.249820882374	26794.249820882374	26794.249820882374	26794.249820882374
26756.863220893345	26756.863220893345	26756.863220893345	26756.863220893345	26756.863220893345	26756.863220893345	26756.863220893345	26756.863220893345	26756.863220893345	26756.863220893345	26756.863220893345	26756.863220893345	26756.863220893345	26756.863220893345	26756.863220893345	26756.863220893345	26756.863220893345	26756.863220893345	26756.863220893345	26756.863220893345	26756.863220893345	26756.863220893345	26756.863220893345	26756.863220893345	26756.863220893345	26756.863220893345	26756.863220893345	26756.863220893345	26756.863220893345	26756.863220893345
26756.863220893345	26756.863220893345	26756.863220893345	26756.863220893345	26756.863220893345	26756.863220893345	26756.863220893345	26756.863220893345	26756.863220893345	26756.863220893345	26756.863220893345	26756.863220893345	26756.863220893345	26756.863220893345	26756.863220893345	26756.863220893345	26756.863220893345	26756.863220893345	26756.863220893345	26756.863220893345	26756.863220893345	26756.863220893345	26756.863220893345	26756.863220893345	26756.863220893345	26756.863220893345	26756.863220893345	26756.863220893345	26756.863220893345	26756.863220893345
26756.863220893345	26756.863220893345	26756.863220893345	26756.863220893345	26756.863220893345	26756.863220893345	26756.863220893345	26756.863220893345	26756.863220893345	26756.863220893345	26756.863220893345	26756.863220893345	26756.863220893345	26756.863220893345	26756.863220893345	26756.863220893345	26756.863220893345	26756.863220893345	26756.863220893345	26756.863220893345	26756.863220893345	26756.863220893345	26756.863220893345	26756.863220893345	26756.863220893345	26756.863220893345	26756.863220893345	26756.863220893345	26756.863220893345	26756.863220893345
26730.413557482396	26730.413557482396	26730.413557482396	26730.413557482396	26730.413557482396	26730.413557482396	26730.413557482396	26730.413557482396	26730.413557482396	26730.413557482396	26730.413557482396	26730.413557482396	26730.413557482396	26730.413557482396	26730.413557482396	26730.413557482396	26730.413557482396	26730.413557482396	26730.413557482396	26730.413557482396	26730.413557482396	26730.413557482396	26730.413557482396	26730.413557482396	26730.413557482396	26730.413557482396	26730.413557482396	26730.413557482396	26730.413557482396	26730.413557482396
26713.90447424953	26713.90447424953	26713.90447424953	26713.90447424953	26713.90447424953	26713.90447424953	26713.90447424953	26713.90447424953	26713.90447424953	26713.90447424953	26713.90447424953	26713.90447424953	26713.90447424953	26713.90447424953	26713.90447424953	26713.90447424953	26713.90447424953	26713.90447424953	26713.90447424953	26713.90447424953	26713.90447424953	26713.90447424953	26713.90447424953	26713.90447424953	26713.90447424953	26713.90447424953	26713.90447424953	26713.90447424953	26713.90447424953	26713.90447424953
26713.90447424953	26713.90447424953	26713.90447424953	26713.90447424953	26713.90447424953	26713.90447424953	26713.90447424953	26713.90447424953	26713.90447424953	26713.90447424953	26713.90447424953	26713.90447424953	26713.90447424953	26713.90447424953	26713.90447424953	26713.90447424953	26713.90447424953	26713.90447424953	26713.90447424953	26713.90447424953	26713.90447424953	26713.90447424953	26713.90447424953	26713.90447424953	26713.90447424953	26713.90447424953	26713.90447424953	26713.90447424953	26713.90447424953	26713.90447424953
26713.90447424953	26713.90447424953	26713.90447424953	26713.90447424953	26713.90447424953	26713.90447424953	26713.90447424953	26713.90447424953	26713.90447424953	26713.90447424953	26713.90447424953	26713.90447424953	26713.90447424953	26713.90447424953	26713.90447424953	26713.90447424953	26713.90447424953	26713.90447424953	26713.90447424953	26713.90447424953	26713.90447424953	26713.90447424953	26713.90447424953	26713.90447424953	26713.90447424953	26713.90447424953	26713.90447424953	26713.90447424953	26713.90447424953	26713.90447424953
26713.90447424953	26713.90447424953	26713.90447424953	26713.90447424953	26713.90447424953	26713.90447424953	26713.90447424953	26713.90447424953	26713.90447424953	26713.90447424953	26713.90447424953	26713.90447424953	26713.90447424953	26713.90447424953	26713.90447424953	26713.90447424953	26713.90447424953	26713.90447424953	26713.90447424953	26713.90447424953	26713.90447424953	26713.90447424953	26713.90447424953	26713.90447424953	26713.90447424953	26713.90447424953	26713.90447424953	26713.90447424953	26713.90447424953	26713.90447424953
26713.90447424953	26713.90447424953	26713.90447424953	26713.90447424953	26713.90447424953	26713.90447424953	26713.90447424953	26713.90447424953	26713.90447424953	26713.90447424953	26713.90447424953	26713.90447424953	26713.90447424953	26713.90447424953	26713.90447424953	26713.90447424953	26713.90447424953	26713.90447424953	26713.90447424953	26713.90447424953	26713.90447424953	26713.90447424953	26713.90447424953	26713.90447424953	26713.90447424953	26713.90447424953	26713.90447424953	26713.90447424953	26713.90447424953	26713.90447424953
