# Supplementary material for: An improved FOX optimization algorithm using adaptive exploration and exploitation for global optimization
Source: PLoS One. 2025 Sep 18;20(9):e0331965. doi: 10.1371/journal.pone.0331965 (PMC12445531; doi:10.1371/journal.pone.0331965)
Supplement: S2 File — This compressed file contains all the results of the conducted experiments. Each main directory within the archive includes three subdirectories: Analysis, best_fit, and convergence. The best_fit and convergence folders contain the raw experimental data obtained from 30 independent runs. The Analysis folder includes tables and figures derived from these raw results. These files can be used to reproduce and further analyze the results presented in the manuscript. (ZIP) [file pone.0331965.s002.zip › cec2017/convergence/CMAES/C17F10.csv]

trial_1	trial_2	trial_3	trial_4	trial_5	trial_6	trial_7	trial_8	trial_9	trial_10	trial_11	trial_12	trial_13	trial_14	trial_15	trial_16	trial_17	trial_18	trial_19	trial_20	trial_21	trial_22	trial_23	trial_24	trial_25	trial_26	trial_27	trial_28	trial_29	trial_30
8153422286.728755	13170771879.879562	24603399395.70358	15837074419.01815	24603399395.70358	2882482361.547632	24603399395.70358	3728276351.195701	22962611129.94856	24603399395.70358	21286294546.288963	24603399395.70358	24603399395.70358	24603399395.70358	15562703951.558456	24603399395.70358	14658041622.813755	12128621853.1409	24603399395.70358	15131315571.861864	24603399395.70358	5960033351.35034	24603399395.70358	24603399395.70358	24603399395.70358	24603399395.70358	24603399395.70358	24603399395.70358	17810087688.969425	24603399395.70358
8153422286.728755	13170771879.879562	24591265265.108906	15837074419.01815	24591265265.108906	2882482361.547632	24591265265.108906	3728276351.195701	22962611129.94856	24591265265.108906	21286294546.288963	24591265265.108906	24591265265.108906	24591265265.108906	15562703951.558456	24591265265.108906	14658041622.813755	12128621853.1409	24591265265.108906	15131315571.861864	24591265265.108906	5960033351.35034	24591265265.108906	24591265265.108906	24591265265.108906	24591265265.108906	24591265265.108906	24591265265.108906	17810087688.969425	24591265265.108906
8153422286.728755	13170771879.879562	24521548140.904793	15837074419.01815	24521548140.904793	2882482361.547632	24521548140.904793	3728276351.195701	22962611129.94856	24521548140.904793	21286294546.288963	24521548140.904793	24521548140.904793	24521548140.904793	15562703951.558456	24521548140.904793	14658041622.813755	12128621853.1409	24521548140.904793	15131315571.861864	24521548140.904793	5960033351.35034	24521548140.904793	24521548140.904793	24521548140.904793	24521548140.904793	24521548140.904793	24521548140.904793	17810087688.969425	24521548140.904793
8153422286.728755	13170771879.879562	24472547248.95091	15837074419.01815	24472547248.95091	2882482361.547632	24472547248.95091	3728276351.195701	22962611129.94856	24472547248.95091	21286294546.288963	24472547248.95091	24472547248.95091	24472547248.95091	15562703951.558456	24472547248.95091	14658041622.813755	12128621853.1409	24472547248.95091	15131315571.861864	24472547248.95091	5960033351.35034	24472547248.95091	24472547248.95091	24472547248.95091	24472547248.95091	24472547248.95091	24472547248.95091	17810087688.969425	24472547248.95091
8153422286.728755	13170771879.879562	24463775295.75149	15837074419.01815	24463775295.75149	2882482361.547632	24463775295.75149	3728276351.195701	22962611129.94856	24463775295.75149	21286294546.288963	24463775295.75149	24463775295.75149	24463775295.75149	15562703951.558456	24463775295.75149	14658041622.813755	12128621853.1409	24463775295.75149	15131315571.861864	24463775295.75149	5960033351.35034	24463775295.75149	24463775295.75149	24463775295.75149	24463775295.75149	24463775295.75149	24463775295.75149	17810087688.969425	24463775295.75149
8153422286.728755	13170771879.879562	24416367444.811195	15837074419.01815	24416367444.811195	2882482361.547632	24416367444.811195	3728276351.195701	22962611129.94856	24416367444.811195	21286294546.288963	24416367444.811195	24416367444.811195	24416367444.811195	15562703951.558456	24416367444.811195	14658041622.813755	12128621853.1409	24416367444.811195	15131315571.861864	24416367444.811195	5960033351.35034	24416367444.811195	24416367444.811195	24416367444.811195	24416367444.811195	24416367444.811195	24416367444.811195	17810087688.969425	24416367444.811195
8153422286.728755	13170771879.879562	24321031970.09336	15837074419.01815	24321031970.09336	2882482361.547632	24321031970.09336	3728276351.195701	22962611129.94856	24321031970.09336	21286294546.288963	24321031970.09336	24321031970.09336	24321031970.09336	15562703951.558456	24321031970.09336	14658041622.813755	12128621853.1409	24321031970.09336	15131315571.861864	24321031970.09336	5960033351.35034	24321031970.09336	24321031970.09336	24321031970.09336	24321031970.09336	24321031970.09336	24321031970.09336	17810087688.969425	24321031970.09336
8153422286.728755	13170771879.879562	24223243927.077446	15837074419.01815	24223243927.077446	2882482361.547632	24223243927.077446	3728276351.195701	22962611129.94856	24223243927.077446	21286294546.288963	24223243927.077446	24223243927.077446	24223243927.077446	15562703951.558456	24223243927.077446	14658041622.813755	12128621853.1409	24223243927.077446	15131315571.861864	24223243927.077446	5960033351.35034	24223243927.077446	24223243927.077446	24223243927.077446	24223243927.077446	24223243927.077446	24223243927.077446	17810087688.969425	24223243927.077446
8153422286.728755	13170771879.879562	24160307518.898556	15837074419.01815	24160307518.898556	2882482361.547632	24160307518.898556	3728276351.195701	22962611129.94856	24160307518.898556	21286294546.288963	24160307518.898556	24160307518.898556	24160307518.898556	15562703951.558456	24160307518.898556	14658041622.813755	12128621853.1409	24160307518.898556	15131315571.861864	24160307518.898556	5960033351.35034	24160307518.898556	24160307518.898556	24160307518.898556	24160307518.898556	24160307518.898556	24160307518.898556	17810087688.969425	24160307518.898556
8153422286.728755	13170771879.879562	24051464350.623306	15837074419.01815	24051464350.623306	2882482361.547632	24051464350.623306	3728276351.195701	22962611129.94856	24051464350.623306	21286294546.288963	24051464350.623306	24051464350.623306	24051464350.623306	15562703951.558456	24051464350.623306	14658041622.813755	12128621853.1409	24051464350.623306	15131315571.861864	24051464350.623306	5960033351.35034	24051464350.623306	24051464350.623306	24051464350.623306	24051464350.623306	24051464350.623306	24051464350.623306	17810087688.969425	24051464350.623306
8153422286.728755	13170771879.879562	23781418007.15915	15837074419.01815	23781418007.15915	2882482361.547632	23781418007.15915	3728276351.195701	22962611129.94856	23781418007.15915	21286294546.288963	23781418007.15915	23781418007.15915	23781418007.15915	15562703951.558456	23781418007.15915	14658041622.813755	12128621853.1409	23781418007.15915	15131315571.861864	23781418007.15915	5960033351.35034	23781418007.15915	23781418007.15915	23781418007.15915	23781418007.15915	23781418007.15915	23781418007.15915	17810087688.969425	23781418007.15915
8153422286.728755	13170771879.879562	23720268946.127697	15837074419.01815	23720268946.127697	2882482361.547632	23720268946.127697	3728276351.195701	22962611129.94856	23720268946.127697	21286294546.288963	23720268946.127697	23720268946.127697	23720268946.127697	15562703951.558456	23720268946.127697	14658041622.813755	12128621853.1409	23720268946.127697	15131315571.861864	23720268946.127697	5960033351.35034	23720268946.127697	23720268946.127697	23720268946.127697	23720268946.127697	23720268946.127697	23720268946.127697	17810087688.969425	23720268946.127697
8153422286.728755	13170771879.879562	23350208956.39099	15837074419.01815	23350208956.39099	2882482361.547632	23350208956.39099	3728276351.195701	22962611129.94856	23350208956.39099	21286294546.288963	23350208956.39099	23350208956.39099	23350208956.39099	15562703951.558456	23350208956.39099	14658041622.813755	12128621853.1409	23350208956.39099	15131315571.861864	23350208956.39099	5960033351.35034	23350208956.39099	23350208956.39099	23350208956.39099	23350208956.39099	23350208956.39099	23350208956.39099	17810087688.969425	23350208956.39099
8153422286.728755	13170771879.879562	22663360961.795795	15837074419.01815	22663360961.795795	2882482361.547632	22663360961.795795	3728276351.195701	22663360961.795795	22663360961.795795	21286294546.288963	22663360961.795795	22663360961.795795	22663360961.795795	15562703951.558456	22663360961.795795	14658041622.813755	12128621853.1409	22663360961.795795	15131315571.861864	22663360961.795795	5960033351.35034	22663360961.795795	22663360961.795795	22663360961.795795	22663360961.795795	22663360961.795795	22663360961.795795	17810087688.969425	22663360961.795795
8153422286.728755	13170771879.879562	22152382579.222847	15837074419.01815	22152382579.222847	2882482361.547632	22152382579.222847	3728276351.195701	22152382579.222847	22152382579.222847	21286294546.288963	22152382579.222847	22152382579.222847	22152382579.222847	15562703951.558456	22152382579.222847	14658041622.813755	12128621853.1409	22152382579.222847	15131315571.861864	22152382579.222847	5960033351.35034	22152382579.222847	22152382579.222847	22152382579.222847	22152382579.222847	22152382579.222847	22152382579.222847	17810087688.969425	22152382579.222847
8153422286.728755	13170771879.879562	21604880504.033485	15837074419.01815	21604880504.033485	2882482361.547632	21604880504.033485	3728276351.195701	21604880504.033485	21604880504.033485	21286294546.288963	21604880504.033485	21604880504.033485	21604880504.033485	15562703951.558456	21604880504.033485	14658041622.813755	12128621853.1409	21604880504.033485	15131315571.861864	21604880504.033485	5960033351.35034	21604880504.033485	21604880504.033485	21604880504.033485	21604880504.033485	21604880504.033485	21604880504.033485	17810087688.969425	21604880504.033485
8153422286.728755	13170771879.879562	20383091003.57399	15837074419.01815	20383091003.57399	2882482361.547632	20383091003.57399	3728276351.195701	20383091003.57399	20383091003.57399	20383091003.57399	20383091003.57399	20383091003.57399	20383091003.57399	15562703951.558456	20383091003.57399	14658041622.813755	12128621853.1409	20383091003.57399	15131315571.861864	20383091003.57399	5960033351.35034	20383091003.57399	20383091003.57399	20383091003.57399	20383091003.57399	20383091003.57399	20383091003.57399	17810087688.969425	20383091003.57399
8153422286.728755	13170771879.879562	20110302385.079792	15837074419.01815	20110302385.079792	2882482361.547632	20110302385.079792	3728276351.195701	20110302385.079792	20110302385.079792	20110302385.079792	20110302385.079792	20110302385.079792	20110302385.079792	15562703951.558456	20110302385.079792	14658041622.813755	12128621853.1409	20110302385.079792	15131315571.861864	20110302385.079792	5960033351.35034	20110302385.079792	20110302385.079792	20110302385.079792	20110302385.079792	20110302385.079792	20110302385.079792	17810087688.969425	20110302385.079792
8153422286.728755	13170771879.879562	18718714670.544064	15837074419.01815	18718714670.544064	2882482361.547632	18718714670.544064	3728276351.195701	18718714670.544064	18718714670.544064	18718714670.544064	18718714670.544064	18718714670.544064	18718714670.544064	15562703951.558456	18718714670.544064	14658041622.813755	12128621853.1409	18718714670.544064	15131315571.861864	18718714670.544064	5960033351.35034	18718714670.544064	18718714670.544064	18718714670.544064	18718714670.544064	18718714670.544064	18718714670.544064	17810087688.969425	18718714670.544064
8153422286.728755	13170771879.879562	15694207139.224518	15694207139.224518	15694207139.224518	2882482361.547632	15694207139.224518	3728276351.195701	15694207139.224518	15694207139.224518	15694207139.224518	15694207139.224518	15694207139.224518	15694207139.224518	15562703951.558456	15694207139.224518	14658041622.813755	12128621853.1409	15694207139.224518	15131315571.861864	15694207139.224518	5960033351.35034	15694207139.224518	15694207139.224518	15694207139.224518	15694207139.224518	15694207139.224518	15694207139.224518	15694207139.224518	15694207139.224518
8153422286.728755	13170771879.879562	14171079989.055754	14171079989.055754	14171079989.055754	2882482361.547632	14171079989.055754	3728276351.195701	14171079989.055754	14171079989.055754	14171079989.055754	14171079989.055754	14171079989.055754	14171079989.055754	14171079989.055754	14171079989.055754	14171079989.055754	12128621853.1409	14171079989.055754	14171079989.055754	14171079989.055754	5960033351.35034	14171079989.055754	14171079989.055754	14171079989.055754	14171079989.055754	14171079989.055754	14171079989.055754	14171079989.055754	14171079989.055754
8153422286.728755	12348076374.026726	12348076374.026726	12348076374.026726	12348076374.026726	2882482361.547632	12348076374.026726	3728276351.195701	12348076374.026726	12348076374.026726	12348076374.026726	12348076374.026726	12348076374.026726	12348076374.026726	12348076374.026726	12348076374.026726	12348076374.026726	12128621853.1409	12348076374.026726	12348076374.026726	12348076374.026726	5960033351.35034	12348076374.026726	12348076374.026726	12348076374.026726	12348076374.026726	12348076374.026726	12348076374.026726	12348076374.026726	12348076374.026726
8153422286.728755	9641345118.848803	9641345118.848803	9641345118.848803	9641345118.848803	2882482361.547632	9641345118.848803	3728276351.195701	9641345118.848803	9641345118.848803	9641345118.848803	9641345118.848803	9641345118.848803	9641345118.848803	9641345118.848803	9641345118.848803	9641345118.848803	9641345118.848803	9641345118.848803	9641345118.848803	9641345118.848803	5960033351.35034	9641345118.848803	9641345118.848803	9641345118.848803	9641345118.848803	9641345118.848803	9641345118.848803	9641345118.848803	9641345118.848803
7256554902.894753	7256554902.894753	7256554902.894753	7256554902.894753	7256554902.894753	2882482361.547632	7256554902.894753	3728276351.195701	7256554902.894753	7256554902.894753	7256554902.894753	7256554902.894753	7256554902.894753	7256554902.894753	7256554902.894753	7256554902.894753	7256554902.894753	7256554902.894753	7256554902.894753	7256554902.894753	7256554902.894753	5960033351.35034	7256554902.894753	7256554902.894753	7256554902.894753	7256554902.894753	7256554902.894753	7256554902.894753	7256554902.894753	7256554902.894753
4433898843.874952	4433898843.874952	4433898843.874952	4433898843.874952	4433898843.874952	2882482361.547632	4433898843.874952	3728276351.195701	4433898843.874952	4433898843.874952	4433898843.874952	4433898843.874952	4433898843.874952	4433898843.874952	4433898843.874952	4433898843.874952	4433898843.874952	4433898843.874952	4433898843.874952	4433898843.874952	4433898843.874952	4433898843.874952	4433898843.874952	4433898843.874952	4433898843.874952	4433898843.874952	4433898843.874952	4433898843.874952	4433898843.874952	4433898843.874952
1885658315.7309244	1885658315.7309244	1885658315.7309244	1885658315.7309244	1885658315.7309244	1885658315.7309244	1885658315.7309244	1885658315.7309244	1885658315.7309244	1885658315.7309244	1885658315.7309244	1885658315.7309244	1885658315.7309244	1885658315.7309244	1885658315.7309244	1885658315.7309244	1885658315.7309244	1885658315.7309244	1885658315.7309244	1885658315.7309244	1885658315.7309244	1885658315.7309244	1885658315.7309244	1885658315.7309244	1885658315.7309244	1885658315.7309244	1885658315.7309244	1885658315.7309244	1885658315.7309244	1885658315.7309244
1668325236.0410206	1668325236.0410206	1668325236.0410206	1668325236.0410206	1668325236.0410206	1668325236.0410206	1668325236.0410206	1668325236.0410206	1668325236.0410206	1668325236.0410206	1668325236.0410206	1668325236.0410206	1668325236.0410206	1668325236.0410206	1668325236.0410206	1668325236.0410206	1668325236.0410206	1668325236.0410206	1668325236.0410206	1668325236.0410206	1668325236.0410206	1668325236.0410206	1668325236.0410206	1668325236.0410206	1668325236.0410206	1668325236.0410206	1668325236.0410206	1668325236.0410206	1668325236.0410206	1668325236.0410206
1029830002.9965448	1029830002.9965448	1029830002.9965448	1029830002.9965448	1029830002.9965448	1029830002.9965448	1029830002.9965448	1029830002.9965448	1029830002.9965448	1029830002.9965448	1029830002.9965448	1029830002.9965448	1029830002.9965448	1029830002.9965448	1029830002.9965448	1029830002.9965448	1029830002.9965448	1029830002.9965448	1029830002.9965448	1029830002.9965448	1029830002.9965448	1029830002.9965448	1029830002.9965448	1029830002.9965448	1029830002.9965448	1029830002.9965448	1029830002.9965448	1029830002.9965448	1029830002.9965448	1029830002.9965448
621243629.2088882	621243629.2088882	621243629.2088882	621243629.2088882	621243629.2088882	621243629.2088882	621243629.2088882	621243629.2088882	621243629.2088882	621243629.2088882	621243629.2088882	621243629.2088882	621243629.2088882	621243629.2088882	621243629.2088882	621243629.2088882	621243629.2088882	621243629.2088882	621243629.2088882	621243629.2088882	621243629.2088882	621243629.2088882	621243629.2088882	621243629.2088882	621243629.2088882	621243629.2088882	621243629.2088882	621243629.2088882	621243629.2088882	621243629.2088882
434564233.0994973	434564233.0994973	434564233.0994973	434564233.0994973	434564233.0994973	434564233.0994973	434564233.0994973	434564233.0994973	434564233.0994973	434564233.0994973	434564233.0994973	434564233.0994973	434564233.0994973	434564233.0994973	434564233.0994973	434564233.0994973	434564233.0994973	434564233.0994973	434564233.0994973	434564233.0994973	434564233.0994973	434564233.0994973	434564233.0994973	434564233.0994973	434564233.0994973	434564233.0994973	434564233.0994973	434564233.0994973	434564233.0994973	434564233.0994973
434564233.0994973	434564233.0994973	434564233.0994973	434564233.0994973	434564233.0994973	434564233.0994973	434564233.0994973	434564233.0994973	434564233.0994973	434564233.0994973	434564233.0994973	434564233.0994973	434564233.0994973	434564233.0994973	434564233.0994973	434564233.0994973	434564233.0994973	434564233.0994973	434564233.0994973	434564233.0994973	434564233.0994973	434564233.0994973	434564233.0994973	434564233.0994973	434564233.0994973	434564233.0994973	434564233.0994973	434564233.0994973	434564233.0994973	434564233.0994973
352206564.7332111	352206564.7332111	352206564.7332111	352206564.7332111	352206564.7332111	352206564.7332111	352206564.7332111	352206564.7332111	352206564.7332111	352206564.7332111	352206564.7332111	352206564.7332111	352206564.7332111	352206564.7332111	352206564.7332111	352206564.7332111	352206564.7332111	352206564.7332111	352206564.7332111	352206564.7332111	352206564.7332111	352206564.7332111	352206564.7332111	352206564.7332111	352206564.7332111	352206564.7332111	352206564.7332111	352206564.7332111	352206564.7332111	352206564.7332111
157174749.07818726	157174749.07818726	157174749.07818726	157174749.07818726	157174749.07818726	157174749.07818726	157174749.07818726	157174749.07818726	157174749.07818726	157174749.07818726	157174749.07818726	157174749.07818726	157174749.07818726	157174749.07818726	157174749.07818726	157174749.07818726	157174749.07818726	157174749.07818726	157174749.07818726	157174749.07818726	157174749.07818726	157174749.07818726	157174749.07818726	157174749.07818726	157174749.07818726	157174749.07818726	157174749.07818726	157174749.07818726	157174749.07818726	157174749.07818726
157174749.07818726	157174749.07818726	157174749.07818726	157174749.07818726	157174749.07818726	157174749.07818726	157174749.07818726	157174749.07818726	157174749.07818726	157174749.07818726	157174749.07818726	157174749.07818726	157174749.07818726	157174749.07818726	157174749.07818726	157174749.07818726	157174749.07818726	157174749.07818726	157174749.07818726	157174749.07818726	157174749.07818726	157174749.07818726	157174749.07818726	157174749.07818726	157174749.07818726	157174749.07818726	157174749.07818726	157174749.07818726	157174749.07818726	157174749.07818726
157174749.07818726	157174749.07818726	157174749.07818726	157174749.07818726	157174749.07818726	157174749.07818726	157174749.07818726	157174749.07818726	157174749.07818726	157174749.07818726	157174749.07818726	157174749.07818726	157174749.07818726	157174749.07818726	157174749.07818726	157174749.07818726	157174749.07818726	157174749.07818726	157174749.07818726	157174749.07818726	157174749.07818726	157174749.07818726	157174749.07818726	157174749.07818726	157174749.07818726	157174749.07818726	157174749.07818726	157174749.07818726	157174749.07818726	157174749.07818726
157174749.07818726	157174749.07818726	157174749.07818726	157174749.07818726	157174749.07818726	157174749.07818726	157174749.07818726	157174749.07818726	157174749.07818726	157174749.07818726	157174749.07818726	157174749.07818726	157174749.07818726	157174749.07818726	157174749.07818726	157174749.07818726	157174749.07818726	157174749.07818726	157174749.07818726	157174749.07818726	157174749.07818726	157174749.07818726	157174749.07818726	157174749.07818726	157174749.07818726	157174749.07818726	157174749.07818726	157174749.07818726	157174749.07818726	157174749.07818726
157174749.07818726	157174749.07818726	157174749.07818726	157174749.07818726	157174749.07818726	157174749.07818726	157174749.07818726	157174749.07818726	157174749.07818726	157174749.07818726	157174749.07818726	157174749.07818726	157174749.07818726	157174749.07818726	157174749.07818726	157174749.07818726	157174749.07818726	157174749.07818726	157174749.07818726	157174749.07818726	157174749.07818726	157174749.07818726	157174749.07818726	157174749.07818726	157174749.07818726	157174749.07818726	157174749.07818726	157174749.07818726	157174749.07818726	157174749.07818726
125326092.60439394	125326092.60439394	125326092.60439394	125326092.60439394	125326092.60439394	125326092.60439394	125326092.60439394	125326092.60439394	125326092.60439394	125326092.60439394	125326092.60439394	125326092.60439394	125326092.60439394	125326092.60439394	125326092.60439394	125326092.60439394	125326092.60439394	125326092.60439394	125326092.60439394	125326092.60439394	125326092.60439394	125326092.60439394	125326092.60439394	125326092.60439394	125326092.60439394	125326092.60439394	125326092.60439394	125326092.60439394	125326092.60439394	125326092.60439394
110416501.80097574	110416501.80097574	110416501.80097574	110416501.80097574	110416501.80097574	110416501.80097574	110416501.80097574	110416501.80097574	110416501.80097574	110416501.80097574	110416501.80097574	110416501.80097574	110416501.80097574	110416501.80097574	110416501.80097574	110416501.80097574	110416501.80097574	110416501.80097574	110416501.80097574	110416501.80097574	110416501.80097574	110416501.80097574	110416501.80097574	110416501.80097574	110416501.80097574	110416501.80097574	110416501.80097574	110416501.80097574	110416501.80097574	110416501.80097574
110416501.80097574	110416501.80097574	110416501.80097574	110416501.80097574	110416501.80097574	110416501.80097574	110416501.80097574	110416501.80097574	110416501.80097574	110416501.80097574	110416501.80097574	110416501.80097574	110416501.80097574	110416501.80097574	110416501.80097574	110416501.80097574	110416501.80097574	110416501.80097574	110416501.80097574	110416501.80097574	110416501.80097574	110416501.80097574	110416501.80097574	110416501.80097574	110416501.80097574	110416501.80097574	110416501.80097574	110416501.80097574	110416501.80097574	110416501.80097574
110416501.80097574	110416501.80097574	110416501.80097574	110416501.80097574	110416501.80097574	110416501.80097574	110416501.80097574	110416501.80097574	110416501.80097574	110416501.80097574	110416501.80097574	110416501.80097574	110416501.80097574	110416501.80097574	110416501.80097574	110416501.80097574	110416501.80097574	110416501.80097574	110416501.80097574	110416501.80097574	110416501.80097574	110416501.80097574	110416501.80097574	110416501.80097574	110416501.80097574	110416501.80097574	110416501.80097574	110416501.80097574	110416501.80097574	110416501.80097574
110416501.80097574	110416501.80097574	110416501.80097574	110416501.80097574	110416501.80097574	110416501.80097574	110416501.80097574	110416501.80097574	110416501.80097574	110416501.80097574	110416501.80097574	110416501.80097574	110416501.80097574	110416501.80097574	110416501.80097574	110416501.80097574	110416501.80097574	110416501.80097574	110416501.80097574	110416501.80097574	110416501.80097574	110416501.80097574	110416501.80097574	110416501.80097574	110416501.80097574	110416501.80097574	110416501.80097574	110416501.80097574	110416501.80097574	110416501.80097574
71688735.6888966	71688735.6888966	71688735.6888966	71688735.6888966	71688735.6888966	71688735.6888966	71688735.6888966	71688735.6888966	71688735.6888966	71688735.6888966	71688735.6888966	71688735.6888966	71688735.6888966	71688735.6888966	71688735.6888966	71688735.6888966	71688735.6888966	71688735.6888966	71688735.6888966	71688735.6888966	71688735.6888966	71688735.6888966	71688735.6888966	71688735.6888966	71688735.6888966	71688735.6888966	71688735.6888966	71688735.6888966	71688735.6888966	71688735.6888966
47307768.53903244	47307768.53903244	47307768.53903244	47307768.53903244	47307768.53903244	47307768.53903244	47307768.53903244	47307768.53903244	47307768.53903244	47307768.53903244	47307768.53903244	47307768.53903244	47307768.53903244	47307768.53903244	47307768.53903244	47307768.53903244	47307768.53903244	47307768.53903244	47307768.53903244	47307768.53903244	47307768.53903244	47307768.53903244	47307768.53903244	47307768.53903244	47307768.53903244	47307768.53903244	47307768.53903244	47307768.53903244	47307768.53903244	47307768.53903244
46374735.09162674	46374735.09162674	46374735.09162674	46374735.09162674	46374735.09162674	46374735.09162674	46374735.09162674	46374735.09162674	46374735.09162674	46374735.09162674	46374735.09162674	46374735.09162674	46374735.09162674	46374735.09162674	46374735.09162674	46374735.09162674	46374735.09162674	46374735.09162674	46374735.09162674	46374735.09162674	46374735.09162674	46374735.09162674	46374735.09162674	46374735.09162674	46374735.09162674	46374735.09162674	46374735.09162674	46374735.09162674	46374735.09162674	46374735.09162674
29114836.207884364	29114836.207884364	29114836.207884364	29114836.207884364	29114836.207884364	29114836.207884364	29114836.207884364	29114836.207884364	29114836.207884364	29114836.207884364	29114836.207884364	29114836.207884364	29114836.207884364	29114836.207884364	29114836.207884364	29114836.207884364	29114836.207884364	29114836.207884364	29114836.207884364	29114836.207884364	29114836.207884364	29114836.207884364	29114836.207884364	29114836.207884364	29114836.207884364	29114836.207884364	29114836.207884364	29114836.207884364	29114836.207884364	29114836.207884364
29114836.207884364	29114836.207884364	29114836.207884364	29114836.207884364	29114836.207884364	29114836.207884364	29114836.207884364	29114836.207884364	29114836.207884364	29114836.207884364	29114836.207884364	29114836.207884364	29114836.207884364	29114836.207884364	29114836.207884364	29114836.207884364	29114836.207884364	29114836.207884364	29114836.207884364	29114836.207884364	29114836.207884364	29114836.207884364	29114836.207884364	29114836.207884364	29114836.207884364	29114836.207884364	29114836.207884364	29114836.207884364	29114836.207884364	29114836.207884364
29114836.207884364	29114836.207884364	29114836.207884364	29114836.207884364	29114836.207884364	29114836.207884364	29114836.207884364	29114836.207884364	29114836.207884364	29114836.207884364	29114836.207884364	29114836.207884364	29114836.207884364	29114836.207884364	29114836.207884364	29114836.207884364	29114836.207884364	29114836.207884364	29114836.207884364	29114836.207884364	29114836.207884364	29114836.207884364	29114836.207884364	29114836.207884364	29114836.207884364	29114836.207884364	29114836.207884364	29114836.207884364	29114836.207884364	29114836.207884364
18411352.914760523	18411352.914760523	18411352.914760523	18411352.914760523	18411352.914760523	18411352.914760523	18411352.914760523	18411352.914760523	18411352.914760523	18411352.914760523	18411352.914760523	18411352.914760523	18411352.914760523	18411352.914760523	18411352.914760523	18411352.914760523	18411352.914760523	18411352.914760523	18411352.914760523	18411352.914760523	18411352.914760523	18411352.914760523	18411352.914760523	18411352.914760523	18411352.914760523	18411352.914760523	18411352.914760523	18411352.914760523	18411352.914760523	18411352.914760523
18411352.914760523	18411352.914760523	18411352.914760523	18411352.914760523	18411352.914760523	18411352.914760523	18411352.914760523	18411352.914760523	18411352.914760523	18411352.914760523	18411352.914760523	18411352.914760523	18411352.914760523	18411352.914760523	18411352.914760523	18411352.914760523	18411352.914760523	18411352.914760523	18411352.914760523	18411352.914760523	18411352.914760523	18411352.914760523	18411352.914760523	18411352.914760523	18411352.914760523	18411352.914760523	18411352.914760523	18411352.914760523	18411352.914760523	18411352.914760523
18411352.914760523	18411352.914760523	18411352.914760523	18411352.914760523	18411352.914760523	18411352.914760523	18411352.914760523	18411352.914760523	18411352.914760523	18411352.914760523	18411352.914760523	18411352.914760523	18411352.914760523	18411352.914760523	18411352.914760523	18411352.914760523	18411352.914760523	18411352.914760523	18411352.914760523	18411352.914760523	18411352.914760523	18411352.914760523	18411352.914760523	18411352.914760523	18411352.914760523	18411352.914760523	18411352.914760523	18411352.914760523	18411352.914760523	18411352.914760523
18411352.914760523	18411352.914760523	18411352.914760523	18411352.914760523	18411352.914760523	18411352.914760523	18411352.914760523	18411352.914760523	18411352.914760523	18411352.914760523	18411352.914760523	18411352.914760523	18411352.914760523	18411352.914760523	18411352.914760523	18411352.914760523	18411352.914760523	18411352.914760523	18411352.914760523	18411352.914760523	18411352.914760523	18411352.914760523	18411352.914760523	18411352.914760523	18411352.914760523	18411352.914760523	18411352.914760523	18411352.914760523	18411352.914760523	18411352.914760523
18411352.914760523	18411352.914760523	18411352.914760523	18411352.914760523	18411352.914760523	18411352.914760523	18411352.914760523	18411352.914760523	18411352.914760523	18411352.914760523	18411352.914760523	18411352.914760523	18411352.914760523	18411352.914760523	18411352.914760523	18411352.914760523	18411352.914760523	18411352.914760523	18411352.914760523	18411352.914760523	18411352.914760523	18411352.914760523	18411352.914760523	18411352.914760523	18411352.914760523	18411352.914760523	18411352.914760523	18411352.914760523	18411352.914760523	18411352.914760523
18411352.914760523	18411352.914760523	18411352.914760523	18411352.914760523	18411352.914760523	18411352.914760523	18411352.914760523	18411352.914760523	18411352.914760523	18411352.914760523	18411352.914760523	18411352.914760523	18411352.914760523	18411352.914760523	18411352.914760523	18411352.914760523	18411352.914760523	18411352.914760523	18411352.914760523	18411352.914760523	18411352.914760523	18411352.914760523	18411352.914760523	18411352.914760523	18411352.914760523	18411352.914760523	18411352.914760523	18411352.914760523	18411352.914760523	18411352.914760523
17940362.57236407	17940362.57236407	17940362.57236407	17940362.57236407	17940362.57236407	17940362.57236407	17940362.57236407	17940362.57236407	17940362.57236407	17940362.57236407	17940362.57236407	17940362.57236407	17940362.57236407	17940362.57236407	17940362.57236407	17940362.57236407	17940362.57236407	17940362.57236407	17940362.57236407	17940362.57236407	17940362.57236407	17940362.57236407	17940362.57236407	17940362.57236407	17940362.57236407	17940362.57236407	17940362.57236407	17940362.57236407	17940362.57236407	17940362.57236407
8847338.595225494	8847338.595225494	8847338.595225494	8847338.595225494	8847338.595225494	8847338.595225494	8847338.595225494	8847338.595225494	8847338.595225494	8847338.595225494	8847338.595225494	8847338.595225494	8847338.595225494	8847338.595225494	8847338.595225494	8847338.595225494	8847338.595225494	8847338.595225494	8847338.595225494	8847338.595225494	8847338.595225494	8847338.595225494	8847338.595225494	8847338.595225494	8847338.595225494	8847338.595225494	8847338.595225494	8847338.595225494	8847338.595225494	8847338.595225494
8847338.595225494	8847338.595225494	8847338.595225494	8847338.595225494	8847338.595225494	8847338.595225494	8847338.595225494	8847338.595225494	8847338.595225494	8847338.595225494	8847338.595225494	8847338.595225494	8847338.595225494	8847338.595225494	8847338.595225494	8847338.595225494	8847338.595225494	8847338.595225494	8847338.595225494	8847338.595225494	8847338.595225494	8847338.595225494	8847338.595225494	8847338.595225494	8847338.595225494	8847338.595225494	8847338.595225494	8847338.595225494	8847338.595225494	8847338.595225494
8847338.595225494	8847338.595225494	8847338.595225494	8847338.595225494	8847338.595225494	8847338.595225494	8847338.595225494	8847338.595225494	8847338.595225494	8847338.595225494	8847338.595225494	8847338.595225494	8847338.595225494	8847338.595225494	8847338.595225494	8847338.595225494	8847338.595225494	8847338.595225494	8847338.595225494	8847338.595225494	8847338.595225494	8847338.595225494	8847338.595225494	8847338.595225494	8847338.595225494	8847338.595225494	8847338.595225494	8847338.595225494	8847338.595225494	8847338.595225494
8847338.595225494	8847338.595225494	8847338.595225494	8847338.595225494	8847338.595225494	8847338.595225494	8847338.595225494	8847338.595225494	8847338.595225494	8847338.595225494	8847338.595225494	8847338.595225494	8847338.595225494	8847338.595225494	8847338.595225494	8847338.595225494	8847338.595225494	8847338.595225494	8847338.595225494	8847338.595225494	8847338.595225494	8847338.595225494	8847338.595225494	8847338.595225494	8847338.595225494	8847338.595225494	8847338.595225494	8847338.595225494	8847338.595225494	8847338.595225494
8514803.64016861	8514803.64016861	8514803.64016861	8514803.64016861	8514803.64016861	8514803.64016861	8514803.64016861	8514803.64016861	8514803.64016861	8514803.64016861	8514803.64016861	8514803.64016861	8514803.64016861	8514803.64016861	8514803.64016861	8514803.64016861	8514803.64016861	8514803.64016861	8514803.64016861	8514803.64016861	8514803.64016861	8514803.64016861	8514803.64016861	8514803.64016861	8514803.64016861	8514803.64016861	8514803.64016861	8514803.64016861	8514803.64016861	8514803.64016861
3424421.8366863304	3424421.8366863304	3424421.8366863304	3424421.8366863304	3424421.8366863304	3424421.8366863304	3424421.8366863304	3424421.8366863304	3424421.8366863304	3424421.8366863304	3424421.8366863304	3424421.8366863304	3424421.8366863304	3424421.8366863304	3424421.8366863304	3424421.8366863304	3424421.8366863304	3424421.8366863304	3424421.8366863304	3424421.8366863304	3424421.8366863304	3424421.8366863304	3424421.8366863304	3424421.8366863304	3424421.8366863304	3424421.8366863304	3424421.8366863304	3424421.8366863304	3424421.8366863304	3424421.8366863304
3294379.3040793547	3294379.3040793547	3294379.3040793547	3294379.3040793547	3294379.3040793547	3294379.3040793547	3294379.3040793547	3294379.3040793547	3294379.3040793547	3294379.3040793547	3294379.3040793547	3294379.3040793547	3294379.3040793547	3294379.3040793547	3294379.3040793547	3294379.3040793547	3294379.3040793547	3294379.3040793547	3294379.3040793547	3294379.3040793547	3294379.3040793547	3294379.3040793547	3294379.3040793547	3294379.3040793547	3294379.3040793547	3294379.3040793547	3294379.3040793547	3294379.3040793547	3294379.3040793547	3294379.3040793547
3294379.3040793547	3294379.3040793547	3294379.3040793547	3294379.3040793547	3294379.3040793547	3294379.3040793547	3294379.3040793547	3294379.3040793547	3294379.3040793547	3294379.3040793547	3294379.3040793547	3294379.3040793547	3294379.3040793547	3294379.3040793547	3294379.3040793547	3294379.3040793547	3294379.3040793547	3294379.3040793547	3294379.3040793547	3294379.3040793547	3294379.3040793547	3294379.3040793547	3294379.3040793547	3294379.3040793547	3294379.3040793547	3294379.3040793547	3294379.3040793547	3294379.3040793547	3294379.3040793547	3294379.3040793547
2766538.990342579	2766538.990342579	2766538.990342579	2766538.990342579	2766538.990342579	2766538.990342579	2766538.990342579	2766538.990342579	2766538.990342579	2766538.990342579	2766538.990342579	2766538.990342579	2766538.990342579	2766538.990342579	2766538.990342579	2766538.990342579	2766538.990342579	2766538.990342579	2766538.990342579	2766538.990342579	2766538.990342579	2766538.990342579	2766538.990342579	2766538.990342579	2766538.990342579	2766538.990342579	2766538.990342579	2766538.990342579	2766538.990342579	2766538.990342579
2766538.990342579	2766538.990342579	2766538.990342579	2766538.990342579	2766538.990342579	2766538.990342579	2766538.990342579	2766538.990342579	2766538.990342579	2766538.990342579	2766538.990342579	2766538.990342579	2766538.990342579	2766538.990342579	2766538.990342579	2766538.990342579	2766538.990342579	2766538.990342579	2766538.990342579	2766538.990342579	2766538.990342579	2766538.990342579	2766538.990342579	2766538.990342579	2766538.990342579	2766538.990342579	2766538.990342579	2766538.990342579	2766538.990342579	2766538.990342579
2766538.990342579	2766538.990342579	2766538.990342579	2766538.990342579	2766538.990342579	2766538.990342579	2766538.990342579	2766538.990342579	2766538.990342579	2766538.990342579	2766538.990342579	2766538.990342579	2766538.990342579	2766538.990342579	2766538.990342579	2766538.990342579	2766538.990342579	2766538.990342579	2766538.990342579	2766538.990342579	2766538.990342579	2766538.990342579	2766538.990342579	2766538.990342579	2766538.990342579	2766538.990342579	2766538.990342579	2766538.990342579	2766538.990342579	2766538.990342579
2766538.990342579	2766538.990342579	2766538.990342579	2766538.990342579	2766538.990342579	2766538.990342579	2766538.990342579	2766538.990342579	2766538.990342579	2766538.990342579	2766538.990342579	2766538.990342579	2766538.990342579	2766538.990342579	2766538.990342579	2766538.990342579	2766538.990342579	2766538.990342579	2766538.990342579	2766538.990342579	2766538.990342579	2766538.990342579	2766538.990342579	2766538.990342579	2766538.990342579	2766538.990342579	2766538.990342579	2766538.990342579	2766538.990342579	2766538.990342579
2766538.990342579	2766538.990342579	2766538.990342579	2766538.990342579	2766538.990342579	2766538.990342579	2766538.990342579	2766538.990342579	2766538.990342579	2766538.990342579	2766538.990342579	2766538.990342579	2766538.990342579	2766538.990342579	2766538.990342579	2766538.990342579	2766538.990342579	2766538.990342579	2766538.990342579	2766538.990342579	2766538.990342579	2766538.990342579	2766538.990342579	2766538.990342579	2766538.990342579	2766538.990342579	2766538.990342579	2766538.990342579	2766538.990342579	2766538.990342579
2766538.990342579	2766538.990342579	2766538.990342579	2766538.990342579	2766538.990342579	2766538.990342579	2766538.990342579	2766538.990342579	2766538.990342579	2766538.990342579	2766538.990342579	2766538.990342579	2766538.990342579	2766538.990342579	2766538.990342579	2766538.990342579	2766538.990342579	2766538.990342579	2766538.990342579	2766538.990342579	2766538.990342579	2766538.990342579	2766538.990342579	2766538.990342579	2766538.990342579	2766538.990342579	2766538.990342579	2766538.990342579	2766538.990342579	2766538.990342579
2766538.990342579	2766538.990342579	2766538.990342579	2766538.990342579	2766538.990342579	2766538.990342579	2766538.990342579	2766538.990342579	2766538.990342579	2766538.990342579	2766538.990342579	2766538.990342579	2766538.990342579	2766538.990342579	2766538.990342579	2766538.990342579	2766538.990342579	2766538.990342579	2766538.990342579	2766538.990342579	2766538.990342579	2766538.990342579	2766538.990342579	2766538.990342579	2766538.990342579	2766538.990342579	2766538.990342579	2766538.990342579	2766538.990342579	2766538.990342579
2766538.990342579	2766538.990342579	2766538.990342579	2766538.990342579	2766538.990342579	2766538.990342579	2766538.990342579	2766538.990342579	2766538.990342579	2766538.990342579	2766538.990342579	2766538.990342579	2766538.990342579	2766538.990342579	2766538.990342579	2766538.990342579	2766538.990342579	2766538.990342579	2766538.990342579	2766538.990342579	2766538.990342579	2766538.990342579	2766538.990342579	2766538.990342579	2766538.990342579	2766538.990342579	2766538.990342579	2766538.990342579	2766538.990342579	2766538.990342579
1692258.9737020016	1692258.9737020016	1692258.9737020016	1692258.9737020016	1692258.9737020016	1692258.9737020016	1692258.9737020016	1692258.9737020016	1692258.9737020016	1692258.9737020016	1692258.9737020016	1692258.9737020016	1692258.9737020016	1692258.9737020016	1692258.9737020016	1692258.9737020016	1692258.9737020016	1692258.9737020016	1692258.9737020016	1692258.9737020016	1692258.9737020016	1692258.9737020016	1692258.9737020016	1692258.9737020016	1692258.9737020016	1692258.9737020016	1692258.9737020016	1692258.9737020016	1692258.9737020016	1692258.9737020016
1692258.9737020016	1692258.9737020016	1692258.9737020016	1692258.9737020016	1692258.9737020016	1692258.9737020016	1692258.9737020016	1692258.9737020016	1692258.9737020016	1692258.9737020016	1692258.9737020016	1692258.9737020016	1692258.9737020016	1692258.9737020016	1692258.9737020016	1692258.9737020016	1692258.9737020016	1692258.9737020016	1692258.9737020016	1692258.9737020016	1692258.9737020016	1692258.9737020016	1692258.9737020016	1692258.9737020016	1692258.9737020016	1692258.9737020016	1692258.9737020016	1692258.9737020016	1692258.9737020016	1692258.9737020016
1298950.3872195545	1298950.3872195545	1298950.3872195545	1298950.3872195545	1298950.3872195545	1298950.3872195545	1298950.3872195545	1298950.3872195545	1298950.3872195545	1298950.3872195545	1298950.3872195545	1298950.3872195545	1298950.3872195545	1298950.3872195545	1298950.3872195545	1298950.3872195545	1298950.3872195545	1298950.3872195545	1298950.3872195545	1298950.3872195545	1298950.3872195545	1298950.3872195545	1298950.3872195545	1298950.3872195545	1298950.3872195545	1298950.3872195545	1298950.3872195545	1298950.3872195545	1298950.3872195545	1298950.3872195545
1298950.3872195545	1298950.3872195545	1298950.3872195545	1298950.3872195545	1298950.3872195545	1298950.3872195545	1298950.3872195545	1298950.3872195545	1298950.3872195545	1298950.3872195545	1298950.3872195545	1298950.3872195545	1298950.3872195545	1298950.3872195545	1298950.3872195545	1298950.3872195545	1298950.3872195545	1298950.3872195545	1298950.3872195545	1298950.3872195545	1298950.3872195545	1298950.3872195545	1298950.3872195545	1298950.3872195545	1298950.3872195545	1298950.3872195545	1298950.3872195545	1298950.3872195545	1298950.3872195545	1298950.3872195545
1298950.3872195545	1298950.3872195545	1298950.3872195545	1298950.3872195545	1298950.3872195545	1298950.3872195545	1298950.3872195545	1298950.3872195545	1298950.3872195545	1298950.3872195545	1298950.3872195545	1298950.3872195545	1298950.3872195545	1298950.3872195545	1298950.3872195545	1298950.3872195545	1298950.3872195545	1298950.3872195545	1298950.3872195545	1298950.3872195545	1298950.3872195545	1298950.3872195545	1298950.3872195545	1298950.3872195545	1298950.3872195545	1298950.3872195545	1298950.3872195545	1298950.3872195545	1298950.3872195545	1298950.3872195545
1298950.3872195545	1298950.3872195545	1298950.3872195545	1298950.3872195545	1298950.3872195545	1298950.3872195545	1298950.3872195545	1298950.3872195545	1298950.3872195545	1298950.3872195545	1298950.3872195545	1298950.3872195545	1298950.3872195545	1298950.3872195545	1298950.3872195545	1298950.3872195545	1298950.3872195545	1298950.3872195545	1298950.3872195545	1298950.3872195545	1298950.3872195545	1298950.3872195545	1298950.3872195545	1298950.3872195545	1298950.3872195545	1298950.3872195545	1298950.3872195545	1298950.3872195545	1298950.3872195545	1298950.3872195545
1298950.3872195545	1298950.3872195545	1298950.3872195545	1298950.3872195545	1298950.3872195545	1298950.3872195545	1298950.3872195545	1298950.3872195545	1298950.3872195545	1298950.3872195545	1298950.3872195545	1298950.3872195545	1298950.3872195545	1298950.3872195545	1298950.3872195545	1298950.3872195545	1298950.3872195545	1298950.3872195545	1298950.3872195545	1298950.3872195545	1298950.3872195545	1298950.3872195545	1298950.3872195545	1298950.3872195545	1298950.3872195545	1298950.3872195545	1298950.3872195545	1298950.3872195545	1298950.3872195545	1298950.3872195545
1298950.3872195545	1298950.3872195545	1298950.3872195545	1298950.3872195545	1298950.3872195545	1298950.3872195545	1298950.3872195545	1298950.3872195545	1298950.3872195545	1298950.3872195545	1298950.3872195545	1298950.3872195545	1298950.3872195545	1298950.3872195545	1298950.3872195545	1298950.3872195545	1298950.3872195545	1298950.3872195545	1298950.3872195545	1298950.3872195545	1298950.3872195545	1298950.3872195545	1298950.3872195545	1298950.3872195545	1298950.3872195545	1298950.3872195545	1298950.3872195545	1298950.3872195545	1298950.3872195545	1298950.3872195545
867916.1315878992	867916.1315878992	867916.1315878992	867916.1315878992	867916.1315878992	867916.1315878992	867916.1315878992	867916.1315878992	867916.1315878992	867916.1315878992	867916.1315878992	867916.1315878992	867916.1315878992	867916.1315878992	867916.1315878992	867916.1315878992	867916.1315878992	867916.1315878992	867916.1315878992	867916.1315878992	867916.1315878992	867916.1315878992	867916.1315878992	867916.1315878992	867916.1315878992	867916.1315878992	867916.1315878992	867916.1315878992	867916.1315878992	867916.1315878992
867916.1315878992	867916.1315878992	867916.1315878992	867916.1315878992	867916.1315878992	867916.1315878992	867916.1315878992	867916.1315878992	867916.1315878992	867916.1315878992	867916.1315878992	867916.1315878992	867916.1315878992	867916.1315878992	867916.1315878992	867916.1315878992	867916.1315878992	867916.1315878992	867916.1315878992	867916.1315878992	867916.1315878992	867916.1315878992	867916.1315878992	867916.1315878992	867916.1315878992	867916.1315878992	867916.1315878992	867916.1315878992	867916.1315878992	867916.1315878992
773010.0522102922	773010.0522102922	773010.0522102922	773010.0522102922	773010.0522102922	773010.0522102922	773010.0522102922	773010.0522102922	773010.0522102922	773010.0522102922	773010.0522102922	773010.0522102922	773010.0522102922	773010.0522102922	773010.0522102922	773010.0522102922	773010.0522102922	773010.0522102922	773010.0522102922	773010.0522102922	773010.0522102922	773010.0522102922	773010.0522102922	773010.0522102922	773010.0522102922	773010.0522102922	773010.0522102922	773010.0522102922	773010.0522102922	773010.0522102922
773010.0522102922	773010.0522102922	773010.0522102922	773010.0522102922	773010.0522102922	773010.0522102922	773010.0522102922	773010.0522102922	773010.0522102922	773010.0522102922	773010.0522102922	773010.0522102922	773010.0522102922	773010.0522102922	773010.0522102922	773010.0522102922	773010.0522102922	773010.0522102922	773010.0522102922	773010.0522102922	773010.0522102922	773010.0522102922	773010.0522102922	773010.0522102922	773010.0522102922	773010.0522102922	773010.0522102922	773010.0522102922	773010.0522102922	773010.0522102922
773010.0522102922	773010.0522102922	773010.0522102922	773010.0522102922	773010.0522102922	773010.0522102922	773010.0522102922	773010.0522102922	773010.0522102922	773010.0522102922	773010.0522102922	773010.0522102922	773010.0522102922	773010.0522102922	773010.0522102922	773010.0522102922	773010.0522102922	773010.0522102922	773010.0522102922	773010.0522102922	773010.0522102922	773010.0522102922	773010.0522102922	773010.0522102922	773010.0522102922	773010.0522102922	773010.0522102922	773010.0522102922	773010.0522102922	773010.0522102922
773010.0522102922	773010.0522102922	773010.0522102922	773010.0522102922	773010.0522102922	773010.0522102922	773010.0522102922	773010.0522102922	773010.0522102922	773010.0522102922	773010.0522102922	773010.0522102922	773010.0522102922	773010.0522102922	773010.0522102922	773010.0522102922	773010.0522102922	773010.0522102922	773010.0522102922	773010.0522102922	773010.0522102922	773010.0522102922	773010.0522102922	773010.0522102922	773010.0522102922	773010.0522102922	773010.0522102922	773010.0522102922	773010.0522102922	773010.0522102922
773010.0522102922	773010.0522102922	773010.0522102922	773010.0522102922	773010.0522102922	773010.0522102922	773010.0522102922	773010.0522102922	773010.0522102922	773010.0522102922	773010.0522102922	773010.0522102922	773010.0522102922	773010.0522102922	773010.0522102922	773010.0522102922	773010.0522102922	773010.0522102922	773010.0522102922	773010.0522102922	773010.0522102922	773010.0522102922	773010.0522102922	773010.0522102922	773010.0522102922	773010.0522102922	773010.0522102922	773010.0522102922	773010.0522102922	773010.0522102922
308094.48698236037	308094.48698236037	308094.48698236037	308094.48698236037	308094.48698236037	308094.48698236037	308094.48698236037	308094.48698236037	308094.48698236037	308094.48698236037	308094.48698236037	308094.48698236037	308094.48698236037	308094.48698236037	308094.48698236037	308094.48698236037	308094.48698236037	308094.48698236037	308094.48698236037	308094.48698236037	308094.48698236037	308094.48698236037	308094.48698236037	308094.48698236037	308094.48698236037	308094.48698236037	308094.48698236037	308094.48698236037	308094.48698236037	308094.48698236037
308094.48698236037	308094.48698236037	308094.48698236037	308094.48698236037	308094.48698236037	308094.48698236037	308094.48698236037	308094.48698236037	308094.48698236037	308094.48698236037	308094.48698236037	308094.48698236037	308094.48698236037	308094.48698236037	308094.48698236037	308094.48698236037	308094.48698236037	308094.48698236037	308094.48698236037	308094.48698236037	308094.48698236037	308094.48698236037	308094.48698236037	308094.48698236037	308094.48698236037	308094.48698236037	308094.48698236037	308094.48698236037	308094.48698236037	308094.48698236037
243776.78172553307	243776.78172553307	243776.78172553307	243776.78172553307	243776.78172553307	243776.78172553307	243776.78172553307	243776.78172553307	243776.78172553307	243776.78172553307	243776.78172553307	243776.78172553307	243776.78172553307	243776.78172553307	243776.78172553307	243776.78172553307	243776.78172553307	243776.78172553307	243776.78172553307	243776.78172553307	243776.78172553307	243776.78172553307	243776.78172553307	243776.78172553307	243776.78172553307	243776.78172553307	243776.78172553307	243776.78172553307	243776.78172553307	243776.78172553307
243776.78172553307	243776.78172553307	243776.78172553307	243776.78172553307	243776.78172553307	243776.78172553307	243776.78172553307	243776.78172553307	243776.78172553307	243776.78172553307	243776.78172553307	243776.78172553307	243776.78172553307	243776.78172553307	243776.78172553307	243776.78172553307	243776.78172553307	243776.78172553307	243776.78172553307	243776.78172553307	243776.78172553307	243776.78172553307	243776.78172553307	243776.78172553307	243776.78172553307	243776.78172553307	243776.78172553307	243776.78172553307	243776.78172553307	243776.78172553307
243776.78172553307	243776.78172553307	243776.78172553307	243776.78172553307	243776.78172553307	243776.78172553307	243776.78172553307	243776.78172553307	243776.78172553307	243776.78172553307	243776.78172553307	243776.78172553307	243776.78172553307	243776.78172553307	243776.78172553307	243776.78172553307	243776.78172553307	243776.78172553307	243776.78172553307	243776.78172553307	243776.78172553307	243776.78172553307	243776.78172553307	243776.78172553307	243776.78172553307	243776.78172553307	243776.78172553307	243776.78172553307	243776.78172553307	243776.78172553307
243776.78172553307	243776.78172553307	243776.78172553307	243776.78172553307	243776.78172553307	243776.78172553307	243776.78172553307	243776.78172553307	243776.78172553307	243776.78172553307	243776.78172553307	243776.78172553307	243776.78172553307	243776.78172553307	243776.78172553307	243776.78172553307	243776.78172553307	243776.78172553307	243776.78172553307	243776.78172553307	243776.78172553307	243776.78172553307	243776.78172553307	243776.78172553307	243776.78172553307	243776.78172553307	243776.78172553307	243776.78172553307	243776.78172553307	243776.78172553307
243776.78172553307	243776.78172553307	243776.78172553307	243776.78172553307	243776.78172553307	243776.78172553307	243776.78172553307	243776.78172553307	243776.78172553307	243776.78172553307	243776.78172553307	243776.78172553307	243776.78172553307	243776.78172553307	243776.78172553307	243776.78172553307	243776.78172553307	243776.78172553307	243776.78172553307	243776.78172553307	243776.78172553307	243776.78172553307	243776.78172553307	243776.78172553307	243776.78172553307	243776.78172553307	243776.78172553307	243776.78172553307	243776.78172553307	243776.78172553307
243776.78172553307	243776.78172553307	243776.78172553307	243776.78172553307	243776.78172553307	243776.78172553307	243776.78172553307	243776.78172553307	243776.78172553307	243776.78172553307	243776.78172553307	243776.78172553307	243776.78172553307	243776.78172553307	243776.78172553307	243776.78172553307	243776.78172553307	243776.78172553307	243776.78172553307	243776.78172553307	243776.78172553307	243776.78172553307	243776.78172553307	243776.78172553307	243776.78172553307	243776.78172553307	243776.78172553307	243776.78172553307	243776.78172553307	243776.78172553307
243776.78172553307	243776.78172553307	243776.78172553307	243776.78172553307	243776.78172553307	243776.78172553307	243776.78172553307	243776.78172553307	243776.78172553307	243776.78172553307	243776.78172553307	243776.78172553307	243776.78172553307	243776.78172553307	243776.78172553307	243776.78172553307	243776.78172553307	243776.78172553307	243776.78172553307	243776.78172553307	243776.78172553307	243776.78172553307	243776.78172553307	243776.78172553307	243776.78172553307	243776.78172553307	243776.78172553307	243776.78172553307	243776.78172553307	243776.78172553307
243776.78172553307	243776.78172553307	243776.78172553307	243776.78172553307	243776.78172553307	243776.78172553307	243776.78172553307	243776.78172553307	243776.78172553307	243776.78172553307	243776.78172553307	243776.78172553307	243776.78172553307	243776.78172553307	243776.78172553307	243776.78172553307	243776.78172553307	243776.78172553307	243776.78172553307	243776.78172553307	243776.78172553307	243776.78172553307	243776.78172553307	243776.78172553307	243776.78172553307	243776.78172553307	243776.78172553307	243776.78172553307	243776.78172553307	243776.78172553307
243776.78172553307	243776.78172553307	243776.78172553307	243776.78172553307	243776.78172553307	243776.78172553307	243776.78172553307	243776.78172553307	243776.78172553307	243776.78172553307	243776.78172553307	243776.78172553307	243776.78172553307	243776.78172553307	243776.78172553307	243776.78172553307	243776.78172553307	243776.78172553307	243776.78172553307	243776.78172553307	243776.78172553307	243776.78172553307	243776.78172553307	243776.78172553307	243776.78172553307	243776.78172553307	243776.78172553307	243776.78172553307	243776.78172553307	243776.78172553307
243776.78172553307	243776.78172553307	243776.78172553307	243776.78172553307	243776.78172553307	243776.78172553307	243776.78172553307	243776.78172553307	243776.78172553307	243776.78172553307	243776.78172553307	243776.78172553307	243776.78172553307	243776.78172553307	243776.78172553307	243776.78172553307	243776.78172553307	243776.78172553307	243776.78172553307	243776.78172553307	243776.78172553307	243776.78172553307	243776.78172553307	243776.78172553307	243776.78172553307	243776.78172553307	243776.78172553307	243776.78172553307	243776.78172553307	243776.78172553307
243776.78172553307	243776.78172553307	243776.78172553307	243776.78172553307	243776.78172553307	243776.78172553307	243776.78172553307	243776.78172553307	243776.78172553307	243776.78172553307	243776.78172553307	243776.78172553307	243776.78172553307	243776.78172553307	243776.78172553307	243776.78172553307	243776.78172553307	243776.78172553307	243776.78172553307	243776.78172553307	243776.78172553307	243776.78172553307	243776.78172553307	243776.78172553307	243776.78172553307	243776.78172553307	243776.78172553307	243776.78172553307	243776.78172553307	243776.78172553307
243776.78172553307	243776.78172553307	243776.78172553307	243776.78172553307	243776.78172553307	243776.78172553307	243776.78172553307	243776.78172553307	243776.78172553307	243776.78172553307	243776.78172553307	243776.78172553307	243776.78172553307	243776.78172553307	243776.78172553307	243776.78172553307	243776.78172553307	243776.78172553307	243776.78172553307	243776.78172553307	243776.78172553307	243776.78172553307	243776.78172553307	243776.78172553307	243776.78172553307	243776.78172553307	243776.78172553307	243776.78172553307	243776.78172553307	243776.78172553307
243776.78172553307	243776.78172553307	243776.78172553307	243776.78172553307	243776.78172553307	243776.78172553307	243776.78172553307	243776.78172553307	243776.78172553307	243776.78172553307	243776.78172553307	243776.78172553307	243776.78172553307	243776.78172553307	243776.78172553307	243776.78172553307	243776.78172553307	243776.78172553307	243776.78172553307	243776.78172553307	243776.78172553307	243776.78172553307	243776.78172553307	243776.78172553307	243776.78172553307	243776.78172553307	243776.78172553307	243776.78172553307	243776.78172553307	243776.78172553307
243776.78172553307	243776.78172553307	243776.78172553307	243776.78172553307	243776.78172553307	243776.78172553307	243776.78172553307	243776.78172553307	243776.78172553307	243776.78172553307	243776.78172553307	243776.78172553307	243776.78172553307	243776.78172553307	243776.78172553307	243776.78172553307	243776.78172553307	243776.78172553307	243776.78172553307	243776.78172553307	243776.78172553307	243776.78172553307	243776.78172553307	243776.78172553307	243776.78172553307	243776.78172553307	243776.78172553307	243776.78172553307	243776.78172553307	243776.78172553307
243776.78172553307	243776.78172553307	243776.78172553307	243776.78172553307	243776.78172553307	243776.78172553307	243776.78172553307	243776.78172553307	243776.78172553307	243776.78172553307	243776.78172553307	243776.78172553307	243776.78172553307	243776.78172553307	243776.78172553307	243776.78172553307	243776.78172553307	243776.78172553307	243776.78172553307	243776.78172553307	243776.78172553307	243776.78172553307	243776.78172553307	243776.78172553307	243776.78172553307	243776.78172553307	243776.78172553307	243776.78172553307	243776.78172553307	243776.78172553307
243776.78172553307	243776.78172553307	243776.78172553307	243776.78172553307	243776.78172553307	243776.78172553307	243776.78172553307	243776.78172553307	243776.78172553307	243776.78172553307	243776.78172553307	243776.78172553307	243776.78172553307	243776.78172553307	243776.78172553307	243776.78172553307	243776.78172553307	243776.78172553307	243776.78172553307	243776.78172553307	243776.78172553307	243776.78172553307	243776.78172553307	243776.78172553307	243776.78172553307	243776.78172553307	243776.78172553307	243776.78172553307	243776.78172553307	243776.78172553307
219973.34126600644	219973.34126600644	219973.34126600644	219973.34126600644	219973.34126600644	219973.34126600644	219973.34126600644	219973.34126600644	219973.34126600644	219973.34126600644	219973.34126600644	219973.34126600644	219973.34126600644	219973.34126600644	219973.34126600644	219973.34126600644	219973.34126600644	219973.34126600644	219973.34126600644	219973.34126600644	219973.34126600644	219973.34126600644	219973.34126600644	219973.34126600644	219973.34126600644	219973.34126600644	219973.34126600644	219973.34126600644	219973.34126600644	219973.34126600644
219973.34126600644	219973.34126600644	219973.34126600644	219973.34126600644	219973.34126600644	219973.34126600644	219973.34126600644	219973.34126600644	219973.34126600644	219973.34126600644	219973.34126600644	219973.34126600644	219973.34126600644	219973.34126600644	219973.34126600644	219973.34126600644	219973.34126600644	219973.34126600644	219973.34126600644	219973.34126600644	219973.34126600644	219973.34126600644	219973.34126600644	219973.34126600644	219973.34126600644	219973.34126600644	219973.34126600644	219973.34126600644	219973.34126600644	219973.34126600644
219973.34126600644	219973.34126600644	219973.34126600644	219973.34126600644	219973.34126600644	219973.34126600644	219973.34126600644	219973.34126600644	219973.34126600644	219973.34126600644	219973.34126600644	219973.34126600644	219973.34126600644	219973.34126600644	219973.34126600644	219973.34126600644	219973.34126600644	219973.34126600644	219973.34126600644	219973.34126600644	219973.34126600644	219973.34126600644	219973.34126600644	219973.34126600644	219973.34126600644	219973.34126600644	219973.34126600644	219973.34126600644	219973.34126600644	219973.34126600644
219973.34126600644	219973.34126600644	219973.34126600644	219973.34126600644	219973.34126600644	219973.34126600644	219973.34126600644	219973.34126600644	219973.34126600644	219973.34126600644	219973.34126600644	219973.34126600644	219973.34126600644	219973.34126600644	219973.34126600644	219973.34126600644	219973.34126600644	219973.34126600644	219973.34126600644	219973.34126600644	219973.34126600644	219973.34126600644	219973.34126600644	219973.34126600644	219973.34126600644	219973.34126600644	219973.34126600644	219973.34126600644	219973.34126600644	219973.34126600644
219973.34126600644	219973.34126600644	219973.34126600644	219973.34126600644	219973.34126600644	219973.34126600644	219973.34126600644	219973.34126600644	219973.34126600644	219973.34126600644	219973.34126600644	219973.34126600644	219973.34126600644	219973.34126600644	219973.34126600644	219973.34126600644	219973.34126600644	219973.34126600644	219973.34126600644	219973.34126600644	219973.34126600644	219973.34126600644	219973.34126600644	219973.34126600644	219973.34126600644	219973.34126600644	219973.34126600644	219973.34126600644	219973.34126600644	219973.34126600644
197725.55884630105	197725.55884630105	197725.55884630105	197725.55884630105	197725.55884630105	197725.55884630105	197725.55884630105	197725.55884630105	197725.55884630105	197725.55884630105	197725.55884630105	197725.55884630105	197725.55884630105	197725.55884630105	197725.55884630105	197725.55884630105	197725.55884630105	197725.55884630105	197725.55884630105	197725.55884630105	197725.55884630105	197725.55884630105	197725.55884630105	197725.55884630105	197725.55884630105	197725.55884630105	197725.55884630105	197725.55884630105	197725.55884630105	197725.55884630105
197725.55884630105	197725.55884630105	197725.55884630105	197725.55884630105	197725.55884630105	197725.55884630105	197725.55884630105	197725.55884630105	197725.55884630105	197725.55884630105	197725.55884630105	197725.55884630105	197725.55884630105	197725.55884630105	197725.55884630105	197725.55884630105	197725.55884630105	197725.55884630105	197725.55884630105	197725.55884630105	197725.55884630105	197725.55884630105	197725.55884630105	197725.55884630105	197725.55884630105	197725.55884630105	197725.55884630105	197725.55884630105	197725.55884630105	197725.55884630105
197725.55884630105	197725.55884630105	197725.55884630105	197725.55884630105	197725.55884630105	197725.55884630105	197725.55884630105	197725.55884630105	197725.55884630105	197725.55884630105	197725.55884630105	197725.55884630105	197725.55884630105	197725.55884630105	197725.55884630105	197725.55884630105	197725.55884630105	197725.55884630105	197725.55884630105	197725.55884630105	197725.55884630105	197725.55884630105	197725.55884630105	197725.55884630105	197725.55884630105	197725.55884630105	197725.55884630105	197725.55884630105	197725.55884630105	197725.55884630105
197725.55884630105	197725.55884630105	197725.55884630105	197725.55884630105	197725.55884630105	197725.55884630105	197725.55884630105	197725.55884630105	197725.55884630105	197725.55884630105	197725.55884630105	197725.55884630105	197725.55884630105	197725.55884630105	197725.55884630105	197725.55884630105	197725.55884630105	197725.55884630105	197725.55884630105	197725.55884630105	197725.55884630105	197725.55884630105	197725.55884630105	197725.55884630105	197725.55884630105	197725.55884630105	197725.55884630105	197725.55884630105	197725.55884630105	197725.55884630105
197725.55884630105	197725.55884630105	197725.55884630105	197725.55884630105	197725.55884630105	197725.55884630105	197725.55884630105	197725.55884630105	197725.55884630105	197725.55884630105	197725.55884630105	197725.55884630105	197725.55884630105	197725.55884630105	197725.55884630105	197725.55884630105	197725.55884630105	197725.55884630105	197725.55884630105	197725.55884630105	197725.55884630105	197725.55884630105	197725.55884630105	197725.55884630105	197725.55884630105	197725.55884630105	197725.55884630105	197725.55884630105	197725.55884630105	197725.55884630105
197725.55884630105	197725.55884630105	197725.55884630105	197725.55884630105	197725.55884630105	197725.55884630105	197725.55884630105	197725.55884630105	197725.55884630105	197725.55884630105	197725.55884630105	197725.55884630105	197725.55884630105	197725.55884630105	197725.55884630105	197725.55884630105	197725.55884630105	197725.55884630105	197725.55884630105	197725.55884630105	197725.55884630105	197725.55884630105	197725.55884630105	197725.55884630105	197725.55884630105	197725.55884630105	197725.55884630105	197725.55884630105	197725.55884630105	197725.55884630105
197725.55884630105	197725.55884630105	197725.55884630105	197725.55884630105	197725.55884630105	197725.55884630105	197725.55884630105	197725.55884630105	197725.55884630105	197725.55884630105	197725.55884630105	197725.55884630105	197725.55884630105	197725.55884630105	197725.55884630105	197725.55884630105	197725.55884630105	197725.55884630105	197725.55884630105	197725.55884630105	197725.55884630105	197725.55884630105	197725.55884630105	197725.55884630105	197725.55884630105	197725.55884630105	197725.55884630105	197725.55884630105	197725.55884630105	197725.55884630105
197725.55884630105	197725.55884630105	197725.55884630105	197725.55884630105	197725.55884630105	197725.55884630105	197725.55884630105	197725.55884630105	197725.55884630105	197725.55884630105	197725.55884630105	197725.55884630105	197725.55884630105	197725.55884630105	197725.55884630105	197725.55884630105	197725.55884630105	197725.55884630105	197725.55884630105	197725.55884630105	197725.55884630105	197725.55884630105	197725.55884630105	197725.55884630105	197725.55884630105	197725.55884630105	197725.55884630105	197725.55884630105	197725.55884630105	197725.55884630105
197725.55884630105	197725.55884630105	197725.55884630105	197725.55884630105	197725.55884630105	197725.55884630105	197725.55884630105	197725.55884630105	197725.55884630105	197725.55884630105	197725.55884630105	197725.55884630105	197725.55884630105	197725.55884630105	197725.55884630105	197725.55884630105	197725.55884630105	197725.55884630105	197725.55884630105	197725.55884630105	197725.55884630105	197725.55884630105	197725.55884630105	197725.55884630105	197725.55884630105	197725.55884630105	197725.55884630105	197725.55884630105	197725.55884630105	197725.55884630105
197725.55884630105	197725.55884630105	197725.55884630105	197725.55884630105	197725.55884630105	197725.55884630105	197725.55884630105	197725.55884630105	197725.55884630105	197725.55884630105	197725.55884630105	197725.55884630105	197725.55884630105	197725.55884630105	197725.55884630105	197725.55884630105	197725.55884630105	197725.55884630105	197725.55884630105	197725.55884630105	197725.55884630105	197725.55884630105	197725.55884630105	197725.55884630105	197725.55884630105	197725.55884630105	197725.55884630105	197725.55884630105	197725.55884630105	197725.55884630105
197725.55884630105	197725.55884630105	197725.55884630105	197725.55884630105	197725.55884630105	197725.55884630105	197725.55884630105	197725.55884630105	197725.55884630105	197725.55884630105	197725.55884630105	197725.55884630105	197725.55884630105	197725.55884630105	197725.55884630105	197725.55884630105	197725.55884630105	197725.55884630105	197725.55884630105	197725.55884630105	197725.55884630105	197725.55884630105	197725.55884630105	197725.55884630105	197725.55884630105	197725.55884630105	197725.55884630105	197725.55884630105	197725.55884630105	197725.55884630105
197725.55884630105	197725.55884630105	197725.55884630105	197725.55884630105	197725.55884630105	197725.55884630105	197725.55884630105	197725.55884630105	197725.55884630105	197725.55884630105	197725.55884630105	197725.55884630105	197725.55884630105	197725.55884630105	197725.55884630105	197725.55884630105	197725.55884630105	197725.55884630105	197725.55884630105	197725.55884630105	197725.55884630105	197725.55884630105	197725.55884630105	197725.55884630105	197725.55884630105	197725.55884630105	197725.55884630105	197725.55884630105	197725.55884630105	197725.55884630105
197725.55884630105	197725.55884630105	197725.55884630105	197725.55884630105	197725.55884630105	197725.55884630105	197725.55884630105	197725.55884630105	197725.55884630105	197725.55884630105	197725.55884630105	197725.55884630105	197725.55884630105	197725.55884630105	197725.55884630105	197725.55884630105	197725.55884630105	197725.55884630105	197725.55884630105	197725.55884630105	197725.55884630105	197725.55884630105	197725.55884630105	197725.55884630105	197725.55884630105	197725.55884630105	197725.55884630105	197725.55884630105	197725.55884630105	197725.55884630105
197725.55884630105	197725.55884630105	197725.55884630105	197725.55884630105	197725.55884630105	197725.55884630105	197725.55884630105	197725.55884630105	197725.55884630105	197725.55884630105	197725.55884630105	197725.55884630105	197725.55884630105	197725.55884630105	197725.55884630105	197725.55884630105	197725.55884630105	197725.55884630105	197725.55884630105	197725.55884630105	197725.55884630105	197725.55884630105	197725.55884630105	197725.55884630105	197725.55884630105	197725.55884630105	197725.55884630105	197725.55884630105	197725.55884630105	197725.55884630105
181247.09768455784	181247.09768455784	181247.09768455784	181247.09768455784	181247.09768455784	181247.09768455784	181247.09768455784	181247.09768455784	181247.09768455784	181247.09768455784	181247.09768455784	181247.09768455784	181247.09768455784	181247.09768455784	181247.09768455784	181247.09768455784	181247.09768455784	181247.09768455784	181247.09768455784	181247.09768455784	181247.09768455784	181247.09768455784	181247.09768455784	181247.09768455784	181247.09768455784	181247.09768455784	181247.09768455784	181247.09768455784	181247.09768455784	181247.09768455784
153118.58538978698	153118.58538978698	153118.58538978698	153118.58538978698	153118.58538978698	153118.58538978698	153118.58538978698	153118.58538978698	153118.58538978698	153118.58538978698	153118.58538978698	153118.58538978698	153118.58538978698	153118.58538978698	153118.58538978698	153118.58538978698	153118.58538978698	153118.58538978698	153118.58538978698	153118.58538978698	153118.58538978698	153118.58538978698	153118.58538978698	153118.58538978698	153118.58538978698	153118.58538978698	153118.58538978698	153118.58538978698	153118.58538978698	153118.58538978698
153118.58538978698	153118.58538978698	153118.58538978698	153118.58538978698	153118.58538978698	153118.58538978698	153118.58538978698	153118.58538978698	153118.58538978698	153118.58538978698	153118.58538978698	153118.58538978698	153118.58538978698	153118.58538978698	153118.58538978698	153118.58538978698	153118.58538978698	153118.58538978698	153118.58538978698	153118.58538978698	153118.58538978698	153118.58538978698	153118.58538978698	153118.58538978698	153118.58538978698	153118.58538978698	153118.58538978698	153118.58538978698	153118.58538978698	153118.58538978698
148437.8053708971	148437.8053708971	148437.8053708971	148437.8053708971	148437.8053708971	148437.8053708971	148437.8053708971	148437.8053708971	148437.8053708971	148437.8053708971	148437.8053708971	148437.8053708971	148437.8053708971	148437.8053708971	148437.8053708971	148437.8053708971	148437.8053708971	148437.8053708971	148437.8053708971	148437.8053708971	148437.8053708971	148437.8053708971	148437.8053708971	148437.8053708971	148437.8053708971	148437.8053708971	148437.8053708971	148437.8053708971	148437.8053708971	148437.8053708971
140276.96247964457	140276.96247964457	140276.96247964457	140276.96247964457	140276.96247964457	140276.96247964457	140276.96247964457	140276.96247964457	140276.96247964457	140276.96247964457	140276.96247964457	140276.96247964457	140276.96247964457	140276.96247964457	140276.96247964457	140276.96247964457	140276.96247964457	140276.96247964457	140276.96247964457	140276.96247964457	140276.96247964457	140276.96247964457	140276.96247964457	140276.96247964457	140276.96247964457	140276.96247964457	140276.96247964457	140276.96247964457	140276.96247964457	140276.96247964457
135139.60572003125	135139.60572003125	135139.60572003125	135139.60572003125	135139.60572003125	135139.60572003125	135139.60572003125	135139.60572003125	135139.60572003125	135139.60572003125	135139.60572003125	135139.60572003125	135139.60572003125	135139.60572003125	135139.60572003125	135139.60572003125	135139.60572003125	135139.60572003125	135139.60572003125	135139.60572003125	135139.60572003125	135139.60572003125	135139.60572003125	135139.60572003125	135139.60572003125	135139.60572003125	135139.60572003125	135139.60572003125	135139.60572003125	135139.60572003125
135139.60572003125	135139.60572003125	135139.60572003125	135139.60572003125	135139.60572003125	135139.60572003125	135139.60572003125	135139.60572003125	135139.60572003125	135139.60572003125	135139.60572003125	135139.60572003125	135139.60572003125	135139.60572003125	135139.60572003125	135139.60572003125	135139.60572003125	135139.60572003125	135139.60572003125	135139.60572003125	135139.60572003125	135139.60572003125	135139.60572003125	135139.60572003125	135139.60572003125	135139.60572003125	135139.60572003125	135139.60572003125	135139.60572003125	135139.60572003125
135139.60572003125	135139.60572003125	135139.60572003125	135139.60572003125	135139.60572003125	135139.60572003125	135139.60572003125	135139.60572003125	135139.60572003125	135139.60572003125	135139.60572003125	135139.60572003125	135139.60572003125	135139.60572003125	135139.60572003125	135139.60572003125	135139.60572003125	135139.60572003125	135139.60572003125	135139.60572003125	135139.60572003125	135139.60572003125	135139.60572003125	135139.60572003125	135139.60572003125	135139.60572003125	135139.60572003125	135139.60572003125	135139.60572003125	135139.60572003125
119643.78042846432	119643.78042846432	119643.78042846432	119643.78042846432	119643.78042846432	119643.78042846432	119643.78042846432	119643.78042846432	119643.78042846432	119643.78042846432	119643.78042846432	119643.78042846432	119643.78042846432	119643.78042846432	119643.78042846432	119643.78042846432	119643.78042846432	119643.78042846432	119643.78042846432	119643.78042846432	119643.78042846432	119643.78042846432	119643.78042846432	119643.78042846432	119643.78042846432	119643.78042846432	119643.78042846432	119643.78042846432	119643.78042846432	119643.78042846432
119643.78042846432	119643.78042846432	119643.78042846432	119643.78042846432	119643.78042846432	119643.78042846432	119643.78042846432	119643.78042846432	119643.78042846432	119643.78042846432	119643.78042846432	119643.78042846432	119643.78042846432	119643.78042846432	119643.78042846432	119643.78042846432	119643.78042846432	119643.78042846432	119643.78042846432	119643.78042846432	119643.78042846432	119643.78042846432	119643.78042846432	119643.78042846432	119643.78042846432	119643.78042846432	119643.78042846432	119643.78042846432	119643.78042846432	119643.78042846432
119643.78042846432	119643.78042846432	119643.78042846432	119643.78042846432	119643.78042846432	119643.78042846432	119643.78042846432	119643.78042846432	119643.78042846432	119643.78042846432	119643.78042846432	119643.78042846432	119643.78042846432	119643.78042846432	119643.78042846432	119643.78042846432	119643.78042846432	119643.78042846432	119643.78042846432	119643.78042846432	119643.78042846432	119643.78042846432	119643.78042846432	119643.78042846432	119643.78042846432	119643.78042846432	119643.78042846432	119643.78042846432	119643.78042846432	119643.78042846432
119643.78042846432	119643.78042846432	119643.78042846432	119643.78042846432	119643.78042846432	119643.78042846432	119643.78042846432	119643.78042846432	119643.78042846432	119643.78042846432	119643.78042846432	119643.78042846432	119643.78042846432	119643.78042846432	119643.78042846432	119643.78042846432	119643.78042846432	119643.78042846432	119643.78042846432	119643.78042846432	119643.78042846432	119643.78042846432	119643.78042846432	119643.78042846432	119643.78042846432	119643.78042846432	119643.78042846432	119643.78042846432	119643.78042846432	119643.78042846432
119643.78042846432	119643.78042846432	119643.78042846432	119643.78042846432	119643.78042846432	119643.78042846432	119643.78042846432	119643.78042846432	119643.78042846432	119643.78042846432	119643.78042846432	119643.78042846432	119643.78042846432	119643.78042846432	119643.78042846432	119643.78042846432	119643.78042846432	119643.78042846432	119643.78042846432	119643.78042846432	119643.78042846432	119643.78042846432	119643.78042846432	119643.78042846432	119643.78042846432	119643.78042846432	119643.78042846432	119643.78042846432	119643.78042846432	119643.78042846432
119643.78042846432	119643.78042846432	119643.78042846432	119643.78042846432	119643.78042846432	119643.78042846432	119643.78042846432	119643.78042846432	119643.78042846432	119643.78042846432	119643.78042846432	119643.78042846432	119643.78042846432	119643.78042846432	119643.78042846432	119643.78042846432	119643.78042846432	119643.78042846432	119643.78042846432	119643.78042846432	119643.78042846432	119643.78042846432	119643.78042846432	119643.78042846432	119643.78042846432	119643.78042846432	119643.78042846432	119643.78042846432	119643.78042846432	119643.78042846432
119643.78042846432	119643.78042846432	119643.78042846432	119643.78042846432	119643.78042846432	119643.78042846432	119643.78042846432	119643.78042846432	119643.78042846432	119643.78042846432	119643.78042846432	119643.78042846432	119643.78042846432	119643.78042846432	119643.78042846432	119643.78042846432	119643.78042846432	119643.78042846432	119643.78042846432	119643.78042846432	119643.78042846432	119643.78042846432	119643.78042846432	119643.78042846432	119643.78042846432	119643.78042846432	119643.78042846432	119643.78042846432	119643.78042846432	119643.78042846432
118001.85043766806	118001.85043766806	118001.85043766806	118001.85043766806	118001.85043766806	118001.85043766806	118001.85043766806	118001.85043766806	118001.85043766806	118001.85043766806	118001.85043766806	118001.85043766806	118001.85043766806	118001.85043766806	118001.85043766806	118001.85043766806	118001.85043766806	118001.85043766806	118001.85043766806	118001.85043766806	118001.85043766806	118001.85043766806	118001.85043766806	118001.85043766806	118001.85043766806	118001.85043766806	118001.85043766806	118001.85043766806	118001.85043766806	118001.85043766806
118001.85043766806	118001.85043766806	118001.85043766806	118001.85043766806	118001.85043766806	118001.85043766806	118001.85043766806	118001.85043766806	118001.85043766806	118001.85043766806	118001.85043766806	118001.85043766806	118001.85043766806	118001.85043766806	118001.85043766806	118001.85043766806	118001.85043766806	118001.85043766806	118001.85043766806	118001.85043766806	118001.85043766806	118001.85043766806	118001.85043766806	118001.85043766806	118001.85043766806	118001.85043766806	118001.85043766806	118001.85043766806	118001.85043766806	118001.85043766806
118001.85043766806	118001.85043766806	118001.85043766806	118001.85043766806	118001.85043766806	118001.85043766806	118001.85043766806	118001.85043766806	118001.85043766806	118001.85043766806	118001.85043766806	118001.85043766806	118001.85043766806	118001.85043766806	118001.85043766806	118001.85043766806	118001.85043766806	118001.85043766806	118001.85043766806	118001.85043766806	118001.85043766806	118001.85043766806	118001.85043766806	118001.85043766806	118001.85043766806	118001.85043766806	118001.85043766806	118001.85043766806	118001.85043766806	118001.85043766806
113405.60386345579	113405.60386345579	113405.60386345579	113405.60386345579	113405.60386345579	113405.60386345579	113405.60386345579	113405.60386345579	113405.60386345579	113405.60386345579	113405.60386345579	113405.60386345579	113405.60386345579	113405.60386345579	113405.60386345579	113405.60386345579	113405.60386345579	113405.60386345579	113405.60386345579	113405.60386345579	113405.60386345579	113405.60386345579	113405.60386345579	113405.60386345579	113405.60386345579	113405.60386345579	113405.60386345579	113405.60386345579	113405.60386345579	113405.60386345579
113405.60386345579	113405.60386345579	113405.60386345579	113405.60386345579	113405.60386345579	113405.60386345579	113405.60386345579	113405.60386345579	113405.60386345579	113405.60386345579	113405.60386345579	113405.60386345579	113405.60386345579	113405.60386345579	113405.60386345579	113405.60386345579	113405.60386345579	113405.60386345579	113405.60386345579	113405.60386345579	113405.60386345579	113405.60386345579	113405.60386345579	113405.60386345579	113405.60386345579	113405.60386345579	113405.60386345579	113405.60386345579	113405.60386345579	113405.60386345579
113405.60386345579	113405.60386345579	113405.60386345579	113405.60386345579	113405.60386345579	113405.60386345579	113405.60386345579	113405.60386345579	113405.60386345579	113405.60386345579	113405.60386345579	113405.60386345579	113405.60386345579	113405.60386345579	113405.60386345579	113405.60386345579	113405.60386345579	113405.60386345579	113405.60386345579	113405.60386345579	113405.60386345579	113405.60386345579	113405.60386345579	113405.60386345579	113405.60386345579	113405.60386345579	113405.60386345579	113405.60386345579	113405.60386345579	113405.60386345579
113405.60386345579	113405.60386345579	113405.60386345579	113405.60386345579	113405.60386345579	113405.60386345579	113405.60386345579	113405.60386345579	113405.60386345579	113405.60386345579	113405.60386345579	113405.60386345579	113405.60386345579	113405.60386345579	113405.60386345579	113405.60386345579	113405.60386345579	113405.60386345579	113405.60386345579	113405.60386345579	113405.60386345579	113405.60386345579	113405.60386345579	113405.60386345579	113405.60386345579	113405.60386345579	113405.60386345579	113405.60386345579	113405.60386345579	113405.60386345579
113405.60386345579	113405.60386345579	113405.60386345579	113405.60386345579	113405.60386345579	113405.60386345579	113405.60386345579	113405.60386345579	113405.60386345579	113405.60386345579	113405.60386345579	113405.60386345579	113405.60386345579	113405.60386345579	113405.60386345579	113405.60386345579	113405.60386345579	113405.60386345579	113405.60386345579	113405.60386345579	113405.60386345579	113405.60386345579	113405.60386345579	113405.60386345579	113405.60386345579	113405.60386345579	113405.60386345579	113405.60386345579	113405.60386345579	113405.60386345579
113405.60386345579	113405.60386345579	113405.60386345579	113405.60386345579	113405.60386345579	113405.60386345579	113405.60386345579	113405.60386345579	113405.60386345579	113405.60386345579	113405.60386345579	113405.60386345579	113405.60386345579	113405.60386345579	113405.60386345579	113405.60386345579	113405.60386345579	113405.60386345579	113405.60386345579	113405.60386345579	113405.60386345579	113405.60386345579	113405.60386345579	113405.60386345579	113405.60386345579	113405.60386345579	113405.60386345579	113405.60386345579	113405.60386345579	113405.60386345579
113405.60386345579	113405.60386345579	113405.60386345579	113405.60386345579	113405.60386345579	113405.60386345579	113405.60386345579	113405.60386345579	113405.60386345579	113405.60386345579	113405.60386345579	113405.60386345579	113405.60386345579	113405.60386345579	113405.60386345579	113405.60386345579	113405.60386345579	113405.60386345579	113405.60386345579	113405.60386345579	113405.60386345579	113405.60386345579	113405.60386345579	113405.60386345579	113405.60386345579	113405.60386345579	113405.60386345579	113405.60386345579	113405.60386345579	113405.60386345579
113405.60386345579	113405.60386345579	113405.60386345579	113405.60386345579	113405.60386345579	113405.60386345579	113405.60386345579	113405.60386345579	113405.60386345579	113405.60386345579	113405.60386345579	113405.60386345579	113405.60386345579	113405.60386345579	113405.60386345579	113405.60386345579	113405.60386345579	113405.60386345579	113405.60386345579	113405.60386345579	113405.60386345579	113405.60386345579	113405.60386345579	113405.60386345579	113405.60386345579	113405.60386345579	113405.60386345579	113405.60386345579	113405.60386345579	113405.60386345579
113405.60386345579	113405.60386345579	113405.60386345579	113405.60386345579	113405.60386345579	113405.60386345579	113405.60386345579	113405.60386345579	113405.60386345579	113405.60386345579	113405.60386345579	113405.60386345579	113405.60386345579	113405.60386345579	113405.60386345579	113405.60386345579	113405.60386345579	113405.60386345579	113405.60386345579	113405.60386345579	113405.60386345579	113405.60386345579	113405.60386345579	113405.60386345579	113405.60386345579	113405.60386345579	113405.60386345579	113405.60386345579	113405.60386345579	113405.60386345579
113405.60386345579	113405.60386345579	113405.60386345579	113405.60386345579	113405.60386345579	113405.60386345579	113405.60386345579	113405.60386345579	113405.60386345579	113405.60386345579	113405.60386345579	113405.60386345579	113405.60386345579	113405.60386345579	113405.60386345579	113405.60386345579	113405.60386345579	113405.60386345579	113405.60386345579	113405.60386345579	113405.60386345579	113405.60386345579	113405.60386345579	113405.60386345579	113405.60386345579	113405.60386345579	113405.60386345579	113405.60386345579	113405.60386345579	113405.60386345579
113405.60386345579	113405.60386345579	113405.60386345579	113405.60386345579	113405.60386345579	113405.60386345579	113405.60386345579	113405.60386345579	113405.60386345579	113405.60386345579	113405.60386345579	113405.60386345579	113405.60386345579	113405.60386345579	113405.60386345579	113405.60386345579	113405.60386345579	113405.60386345579	113405.60386345579	113405.60386345579	113405.60386345579	113405.60386345579	113405.60386345579	113405.60386345579	113405.60386345579	113405.60386345579	113405.60386345579	113405.60386345579	113405.60386345579	113405.60386345579
112588.17412207834	112588.17412207834	112588.17412207834	112588.17412207834	112588.17412207834	112588.17412207834	112588.17412207834	112588.17412207834	112588.17412207834	112588.17412207834	112588.17412207834	112588.17412207834	112588.17412207834	112588.17412207834	112588.17412207834	112588.17412207834	112588.17412207834	112588.17412207834	112588.17412207834	112588.17412207834	112588.17412207834	112588.17412207834	112588.17412207834	112588.17412207834	112588.17412207834	112588.17412207834	112588.17412207834	112588.17412207834	112588.17412207834	112588.17412207834
112588.17412207834	112588.17412207834	112588.17412207834	112588.17412207834	112588.17412207834	112588.17412207834	112588.17412207834	112588.17412207834	112588.17412207834	112588.17412207834	112588.17412207834	112588.17412207834	112588.17412207834	112588.17412207834	112588.17412207834	112588.17412207834	112588.17412207834	112588.17412207834	112588.17412207834	112588.17412207834	112588.17412207834	112588.17412207834	112588.17412207834	112588.17412207834	112588.17412207834	112588.17412207834	112588.17412207834	112588.17412207834	112588.17412207834	112588.17412207834
112588.17412207834	112588.17412207834	112588.17412207834	112588.17412207834	112588.17412207834	112588.17412207834	112588.17412207834	112588.17412207834	112588.17412207834	112588.17412207834	112588.17412207834	112588.17412207834	112588.17412207834	112588.17412207834	112588.17412207834	112588.17412207834	112588.17412207834	112588.17412207834	112588.17412207834	112588.17412207834	112588.17412207834	112588.17412207834	112588.17412207834	112588.17412207834	112588.17412207834	112588.17412207834	112588.17412207834	112588.17412207834	112588.17412207834	112588.17412207834
112588.17412207834	112588.17412207834	112588.17412207834	112588.17412207834	112588.17412207834	112588.17412207834	112588.17412207834	112588.17412207834	112588.17412207834	112588.17412207834	112588.17412207834	112588.17412207834	112588.17412207834	112588.17412207834	112588.17412207834	112588.17412207834	112588.17412207834	112588.17412207834	112588.17412207834	112588.17412207834	112588.17412207834	112588.17412207834	112588.17412207834	112588.17412207834	112588.17412207834	112588.17412207834	112588.17412207834	112588.17412207834	112588.17412207834	112588.17412207834
107679.2407681514	107679.2407681514	107679.2407681514	107679.2407681514	107679.2407681514	107679.2407681514	107679.2407681514	107679.2407681514	107679.2407681514	107679.2407681514	107679.2407681514	107679.2407681514	107679.2407681514	107679.2407681514	107679.2407681514	107679.2407681514	107679.2407681514	107679.2407681514	107679.2407681514	107679.2407681514	107679.2407681514	107679.2407681514	107679.2407681514	107679.2407681514	107679.2407681514	107679.2407681514	107679.2407681514	107679.2407681514	107679.2407681514	107679.2407681514
107643.90600147587	107643.90600147587	107643.90600147587	107643.90600147587	107643.90600147587	107643.90600147587	107643.90600147587	107643.90600147587	107643.90600147587	107643.90600147587	107643.90600147587	107643.90600147587	107643.90600147587	107643.90600147587	107643.90600147587	107643.90600147587	107643.90600147587	107643.90600147587	107643.90600147587	107643.90600147587	107643.90600147587	107643.90600147587	107643.90600147587	107643.90600147587	107643.90600147587	107643.90600147587	107643.90600147587	107643.90600147587	107643.90600147587	107643.90600147587
105712.88496743259	105712.88496743259	105712.88496743259	105712.88496743259	105712.88496743259	105712.88496743259	105712.88496743259	105712.88496743259	105712.88496743259	105712.88496743259	105712.88496743259	105712.88496743259	105712.88496743259	105712.88496743259	105712.88496743259	105712.88496743259	105712.88496743259	105712.88496743259	105712.88496743259	105712.88496743259	105712.88496743259	105712.88496743259	105712.88496743259	105712.88496743259	105712.88496743259	105712.88496743259	105712.88496743259	105712.88496743259	105712.88496743259	105712.88496743259
105712.88496743259	105712.88496743259	105712.88496743259	105712.88496743259	105712.88496743259	105712.88496743259	105712.88496743259	105712.88496743259	105712.88496743259	105712.88496743259	105712.88496743259	105712.88496743259	105712.88496743259	105712.88496743259	105712.88496743259	105712.88496743259	105712.88496743259	105712.88496743259	105712.88496743259	105712.88496743259	105712.88496743259	105712.88496743259	105712.88496743259	105712.88496743259	105712.88496743259	105712.88496743259	105712.88496743259	105712.88496743259	105712.88496743259	105712.88496743259
105372.54727521198	105372.54727521198	105372.54727521198	105372.54727521198	105372.54727521198	105372.54727521198	105372.54727521198	105372.54727521198	105372.54727521198	105372.54727521198	105372.54727521198	105372.54727521198	105372.54727521198	105372.54727521198	105372.54727521198	105372.54727521198	105372.54727521198	105372.54727521198	105372.54727521198	105372.54727521198	105372.54727521198	105372.54727521198	105372.54727521198	105372.54727521198	105372.54727521198	105372.54727521198	105372.54727521198	105372.54727521198	105372.54727521198	105372.54727521198
103804.2504179483	103804.2504179483	103804.2504179483	103804.2504179483	103804.2504179483	103804.2504179483	103804.2504179483	103804.2504179483	103804.2504179483	103804.2504179483	103804.2504179483	103804.2504179483	103804.2504179483	103804.2504179483	103804.2504179483	103804.2504179483	103804.2504179483	103804.2504179483	103804.2504179483	103804.2504179483	103804.2504179483	103804.2504179483	103804.2504179483	103804.2504179483	103804.2504179483	103804.2504179483	103804.2504179483	103804.2504179483	103804.2504179483	103804.2504179483
103804.2504179483	103804.2504179483	103804.2504179483	103804.2504179483	103804.2504179483	103804.2504179483	103804.2504179483	103804.2504179483	103804.2504179483	103804.2504179483	103804.2504179483	103804.2504179483	103804.2504179483	103804.2504179483	103804.2504179483	103804.2504179483	103804.2504179483	103804.2504179483	103804.2504179483	103804.2504179483	103804.2504179483	103804.2504179483	103804.2504179483	103804.2504179483	103804.2504179483	103804.2504179483	103804.2504179483	103804.2504179483	103804.2504179483	103804.2504179483
103804.2504179483	103804.2504179483	103804.2504179483	103804.2504179483	103804.2504179483	103804.2504179483	103804.2504179483	103804.2504179483	103804.2504179483	103804.2504179483	103804.2504179483	103804.2504179483	103804.2504179483	103804.2504179483	103804.2504179483	103804.2504179483	103804.2504179483	103804.2504179483	103804.2504179483	103804.2504179483	103804.2504179483	103804.2504179483	103804.2504179483	103804.2504179483	103804.2504179483	103804.2504179483	103804.2504179483	103804.2504179483	103804.2504179483	103804.2504179483
103235.20708213947	103235.20708213947	103235.20708213947	103235.20708213947	103235.20708213947	103235.20708213947	103235.20708213947	103235.20708213947	103235.20708213947	103235.20708213947	103235.20708213947	103235.20708213947	103235.20708213947	103235.20708213947	103235.20708213947	103235.20708213947	103235.20708213947	103235.20708213947	103235.20708213947	103235.20708213947	103235.20708213947	103235.20708213947	103235.20708213947	103235.20708213947	103235.20708213947	103235.20708213947	103235.20708213947	103235.20708213947	103235.20708213947	103235.20708213947
103235.20708213947	103235.20708213947	103235.20708213947	103235.20708213947	103235.20708213947	103235.20708213947	103235.20708213947	103235.20708213947	103235.20708213947	103235.20708213947	103235.20708213947	103235.20708213947	103235.20708213947	103235.20708213947	103235.20708213947	103235.20708213947	103235.20708213947	103235.20708213947	103235.20708213947	103235.20708213947	103235.20708213947	103235.20708213947	103235.20708213947	103235.20708213947	103235.20708213947	103235.20708213947	103235.20708213947	103235.20708213947	103235.20708213947	103235.20708213947
103235.20708213947	103235.20708213947	103235.20708213947	103235.20708213947	103235.20708213947	103235.20708213947	103235.20708213947	103235.20708213947	103235.20708213947	103235.20708213947	103235.20708213947	103235.20708213947	103235.20708213947	103235.20708213947	103235.20708213947	103235.20708213947	103235.20708213947	103235.20708213947	103235.20708213947	103235.20708213947	103235.20708213947	103235.20708213947	103235.20708213947	103235.20708213947	103235.20708213947	103235.20708213947	103235.20708213947	103235.20708213947	103235.20708213947	103235.20708213947
103235.20708213947	103235.20708213947	103235.20708213947	103235.20708213947	103235.20708213947	103235.20708213947	103235.20708213947	103235.20708213947	103235.20708213947	103235.20708213947	103235.20708213947	103235.20708213947	103235.20708213947	103235.20708213947	103235.20708213947	103235.20708213947	103235.20708213947	103235.20708213947	103235.20708213947	103235.20708213947	103235.20708213947	103235.20708213947	103235.20708213947	103235.20708213947	103235.20708213947	103235.20708213947	103235.20708213947	103235.20708213947	103235.20708213947	103235.20708213947
103235.20708213947	103235.20708213947	103235.20708213947	103235.20708213947	103235.20708213947	103235.20708213947	103235.20708213947	103235.20708213947	103235.20708213947	103235.20708213947	103235.20708213947	103235.20708213947	103235.20708213947	103235.20708213947	103235.20708213947	103235.20708213947	103235.20708213947	103235.20708213947	103235.20708213947	103235.20708213947	103235.20708213947	103235.20708213947	103235.20708213947	103235.20708213947	103235.20708213947	103235.20708213947	103235.20708213947	103235.20708213947	103235.20708213947	103235.20708213947
103235.20708213947	103235.20708213947	103235.20708213947	103235.20708213947	103235.20708213947	103235.20708213947	103235.20708213947	103235.20708213947	103235.20708213947	103235.20708213947	103235.20708213947	103235.20708213947	103235.20708213947	103235.20708213947	103235.20708213947	103235.20708213947	103235.20708213947	103235.20708213947	103235.20708213947	103235.20708213947	103235.20708213947	103235.20708213947	103235.20708213947	103235.20708213947	103235.20708213947	103235.20708213947	103235.20708213947	103235.20708213947	103235.20708213947	103235.20708213947
103235.20708213947	103235.20708213947	103235.20708213947	103235.20708213947	103235.20708213947	103235.20708213947	103235.20708213947	103235.20708213947	103235.20708213947	103235.20708213947	103235.20708213947	103235.20708213947	103235.20708213947	103235.20708213947	103235.20708213947	103235.20708213947	103235.20708213947	103235.20708213947	103235.20708213947	103235.20708213947	103235.20708213947	103235.20708213947	103235.20708213947	103235.20708213947	103235.20708213947	103235.20708213947	103235.20708213947	103235.20708213947	103235.20708213947	103235.20708213947
103235.20708213947	103235.20708213947	103235.20708213947	103235.20708213947	103235.20708213947	103235.20708213947	103235.20708213947	103235.20708213947	103235.20708213947	103235.20708213947	103235.20708213947	103235.20708213947	103235.20708213947	103235.20708213947	103235.20708213947	103235.20708213947	103235.20708213947	103235.20708213947	103235.20708213947	103235.20708213947	103235.20708213947	103235.20708213947	103235.20708213947	103235.20708213947	103235.20708213947	103235.20708213947	103235.20708213947	103235.20708213947	103235.20708213947	103235.20708213947
103235.20708213947	103235.20708213947	103235.20708213947	103235.20708213947	103235.20708213947	103235.20708213947	103235.20708213947	103235.20708213947	103235.20708213947	103235.20708213947	103235.20708213947	103235.20708213947	103235.20708213947	103235.20708213947	103235.20708213947	103235.20708213947	103235.20708213947	103235.20708213947	103235.20708213947	103235.20708213947	103235.20708213947	103235.20708213947	103235.20708213947	103235.20708213947	103235.20708213947	103235.20708213947	103235.20708213947	103235.20708213947	103235.20708213947	103235.20708213947
103235.20708213947	103235.20708213947	103235.20708213947	103235.20708213947	103235.20708213947	103235.20708213947	103235.20708213947	103235.20708213947	103235.20708213947	103235.20708213947	103235.20708213947	103235.20708213947	103235.20708213947	103235.20708213947	103235.20708213947	103235.20708213947	103235.20708213947	103235.20708213947	103235.20708213947	103235.20708213947	103235.20708213947	103235.20708213947	103235.20708213947	103235.20708213947	103235.20708213947	103235.20708213947	103235.20708213947	103235.20708213947	103235.20708213947	103235.20708213947
103235.20708213947	103235.20708213947	103235.20708213947	103235.20708213947	103235.20708213947	103235.20708213947	103235.20708213947	103235.20708213947	103235.20708213947	103235.20708213947	103235.20708213947	103235.20708213947	103235.20708213947	103235.20708213947	103235.20708213947	103235.20708213947	103235.20708213947	103235.20708213947	103235.20708213947	103235.20708213947	103235.20708213947	103235.20708213947	103235.20708213947	103235.20708213947	103235.20708213947	103235.20708213947	103235.20708213947	103235.20708213947	103235.20708213947	103235.20708213947
103235.20708213947	103235.20708213947	103235.20708213947	103235.20708213947	103235.20708213947	103235.20708213947	103235.20708213947	103235.20708213947	103235.20708213947	103235.20708213947	103235.20708213947	103235.20708213947	103235.20708213947	103235.20708213947	103235.20708213947	103235.20708213947	103235.20708213947	103235.20708213947	103235.20708213947	103235.20708213947	103235.20708213947	103235.20708213947	103235.20708213947	103235.20708213947	103235.20708213947	103235.20708213947	103235.20708213947	103235.20708213947	103235.20708213947	103235.20708213947
103235.20708213947	103235.20708213947	103235.20708213947	103235.20708213947	103235.20708213947	103235.20708213947	103235.20708213947	103235.20708213947	103235.20708213947	103235.20708213947	103235.20708213947	103235.20708213947	103235.20708213947	103235.20708213947	103235.20708213947	103235.20708213947	103235.20708213947	103235.20708213947	103235.20708213947	103235.20708213947	103235.20708213947	103235.20708213947	103235.20708213947	103235.20708213947	103235.20708213947	103235.20708213947	103235.20708213947	103235.20708213947	103235.20708213947	103235.20708213947
103235.20708213947	103235.20708213947	103235.20708213947	103235.20708213947	103235.20708213947	103235.20708213947	103235.20708213947	103235.20708213947	103235.20708213947	103235.20708213947	103235.20708213947	103235.20708213947	103235.20708213947	103235.20708213947	103235.20708213947	103235.20708213947	103235.20708213947	103235.20708213947	103235.20708213947	103235.20708213947	103235.20708213947	103235.20708213947	103235.20708213947	103235.20708213947	103235.20708213947	103235.20708213947	103235.20708213947	103235.20708213947	103235.20708213947	103235.20708213947
103235.20708213947	103235.20708213947	103235.20708213947	103235.20708213947	103235.20708213947	103235.20708213947	103235.20708213947	103235.20708213947	103235.20708213947	103235.20708213947	103235.20708213947	103235.20708213947	103235.20708213947	103235.20708213947	103235.20708213947	103235.20708213947	103235.20708213947	103235.20708213947	103235.20708213947	103235.20708213947	103235.20708213947	103235.20708213947	103235.20708213947	103235.20708213947	103235.20708213947	103235.20708213947	103235.20708213947	103235.20708213947	103235.20708213947	103235.20708213947
103235.20708213947	103235.20708213947	103235.20708213947	103235.20708213947	103235.20708213947	103235.20708213947	103235.20708213947	103235.20708213947	103235.20708213947	103235.20708213947	103235.20708213947	103235.20708213947	103235.20708213947	103235.20708213947	103235.20708213947	103235.20708213947	103235.20708213947	103235.20708213947	103235.20708213947	103235.20708213947	103235.20708213947	103235.20708213947	103235.20708213947	103235.20708213947	103235.20708213947	103235.20708213947	103235.20708213947	103235.20708213947	103235.20708213947	103235.20708213947
103235.20708213947	103235.20708213947	103235.20708213947	103235.20708213947	103235.20708213947	103235.20708213947	103235.20708213947	103235.20708213947	103235.20708213947	103235.20708213947	103235.20708213947	103235.20708213947	103235.20708213947	103235.20708213947	103235.20708213947	103235.20708213947	103235.20708213947	103235.20708213947	103235.20708213947	103235.20708213947	103235.20708213947	103235.20708213947	103235.20708213947	103235.20708213947	103235.20708213947	103235.20708213947	103235.20708213947	103235.20708213947	103235.20708213947	103235.20708213947
102499.31180384493	102499.31180384493	102499.31180384493	102499.31180384493	102499.31180384493	102499.31180384493	102499.31180384493	102499.31180384493	102499.31180384493	102499.31180384493	102499.31180384493	102499.31180384493	102499.31180384493	102499.31180384493	102499.31180384493	102499.31180384493	102499.31180384493	102499.31180384493	102499.31180384493	102499.31180384493	102499.31180384493	102499.31180384493	102499.31180384493	102499.31180384493	102499.31180384493	102499.31180384493	102499.31180384493	102499.31180384493	102499.31180384493	102499.31180384493
102181.37843226266	102181.37843226266	102181.37843226266	102181.37843226266	102181.37843226266	102181.37843226266	102181.37843226266	102181.37843226266	102181.37843226266	102181.37843226266	102181.37843226266	102181.37843226266	102181.37843226266	102181.37843226266	102181.37843226266	102181.37843226266	102181.37843226266	102181.37843226266	102181.37843226266	102181.37843226266	102181.37843226266	102181.37843226266	102181.37843226266	102181.37843226266	102181.37843226266	102181.37843226266	102181.37843226266	102181.37843226266	102181.37843226266	102181.37843226266
102181.37843226266	102181.37843226266	102181.37843226266	102181.37843226266	102181.37843226266	102181.37843226266	102181.37843226266	102181.37843226266	102181.37843226266	102181.37843226266	102181.37843226266	102181.37843226266	102181.37843226266	102181.37843226266	102181.37843226266	102181.37843226266	102181.37843226266	102181.37843226266	102181.37843226266	102181.37843226266	102181.37843226266	102181.37843226266	102181.37843226266	102181.37843226266	102181.37843226266	102181.37843226266	102181.37843226266	102181.37843226266	102181.37843226266	102181.37843226266
102181.37843226266	102181.37843226266	102181.37843226266	102181.37843226266	102181.37843226266	102181.37843226266	102181.37843226266	102181.37843226266	102181.37843226266	102181.37843226266	102181.37843226266	102181.37843226266	102181.37843226266	102181.37843226266	102181.37843226266	102181.37843226266	102181.37843226266	102181.37843226266	102181.37843226266	102181.37843226266	102181.37843226266	102181.37843226266	102181.37843226266	102181.37843226266	102181.37843226266	102181.37843226266	102181.37843226266	102181.37843226266	102181.37843226266	102181.37843226266
100415.8586483294	100415.8586483294	100415.8586483294	100415.8586483294	100415.8586483294	100415.8586483294	100415.8586483294	100415.8586483294	100415.8586483294	100415.8586483294	100415.8586483294	100415.8586483294	100415.8586483294	100415.8586483294	100415.8586483294	100415.8586483294	100415.8586483294	100415.8586483294	100415.8586483294	100415.8586483294	100415.8586483294	100415.8586483294	100415.8586483294	100415.8586483294	100415.8586483294	100415.8586483294	100415.8586483294	100415.8586483294	100415.8586483294	100415.8586483294
100415.8586483294	100415.8586483294	100415.8586483294	100415.8586483294	100415.8586483294	100415.8586483294	100415.8586483294	100415.8586483294	100415.8586483294	100415.8586483294	100415.8586483294	100415.8586483294	100415.8586483294	100415.8586483294	100415.8586483294	100415.8586483294	100415.8586483294	100415.8586483294	100415.8586483294	100415.8586483294	100415.8586483294	100415.8586483294	100415.8586483294	100415.8586483294	100415.8586483294	100415.8586483294	100415.8586483294	100415.8586483294	100415.8586483294	100415.8586483294
100415.8586483294	100415.8586483294	100415.8586483294	100415.8586483294	100415.8586483294	100415.8586483294	100415.8586483294	100415.8586483294	100415.8586483294	100415.8586483294	100415.8586483294	100415.8586483294	100415.8586483294	100415.8586483294	100415.8586483294	100415.8586483294	100415.8586483294	100415.8586483294	100415.8586483294	100415.8586483294	100415.8586483294	100415.8586483294	100415.8586483294	100415.8586483294	100415.8586483294	100415.8586483294	100415.8586483294	100415.8586483294	100415.8586483294	100415.8586483294
100415.8586483294	100415.8586483294	100415.8586483294	100415.8586483294	100415.8586483294	100415.8586483294	100415.8586483294	100415.8586483294	100415.8586483294	100415.8586483294	100415.8586483294	100415.8586483294	100415.8586483294	100415.8586483294	100415.8586483294	100415.8586483294	100415.8586483294	100415.8586483294	100415.8586483294	100415.8586483294	100415.8586483294	100415.8586483294	100415.8586483294	100415.8586483294	100415.8586483294	100415.8586483294	100415.8586483294	100415.8586483294	100415.8586483294	100415.8586483294
100415.8586483294	100415.8586483294	100415.8586483294	100415.8586483294	100415.8586483294	100415.8586483294	100415.8586483294	100415.8586483294	100415.8586483294	100415.8586483294	100415.8586483294	100415.8586483294	100415.8586483294	100415.8586483294	100415.8586483294	100415.8586483294	100415.8586483294	100415.8586483294	100415.8586483294	100415.8586483294	100415.8586483294	100415.8586483294	100415.8586483294	100415.8586483294	100415.8586483294	100415.8586483294	100415.8586483294	100415.8586483294	100415.8586483294	100415.8586483294
100415.8586483294	100415.8586483294	100415.8586483294	100415.8586483294	100415.8586483294	100415.8586483294	100415.8586483294	100415.8586483294	100415.8586483294	100415.8586483294	100415.8586483294	100415.8586483294	100415.8586483294	100415.8586483294	100415.8586483294	100415.8586483294	100415.8586483294	100415.8586483294	100415.8586483294	100415.8586483294	100415.8586483294	100415.8586483294	100415.8586483294	100415.8586483294	100415.8586483294	100415.8586483294	100415.8586483294	100415.8586483294	100415.8586483294	100415.8586483294
100415.8586483294	100415.8586483294	100415.8586483294	100415.8586483294	100415.8586483294	100415.8586483294	100415.8586483294	100415.8586483294	100415.8586483294	100415.8586483294	100415.8586483294	100415.8586483294	100415.8586483294	100415.8586483294	100415.8586483294	100415.8586483294	100415.8586483294	100415.8586483294	100415.8586483294	100415.8586483294	100415.8586483294	100415.8586483294	100415.8586483294	100415.8586483294	100415.8586483294	100415.8586483294	100415.8586483294	100415.8586483294	100415.8586483294	100415.8586483294
100415.8586483294	100415.8586483294	100415.8586483294	100415.8586483294	100415.8586483294	100415.8586483294	100415.8586483294	100415.8586483294	100415.8586483294	100415.8586483294	100415.8586483294	100415.8586483294	100415.8586483294	100415.8586483294	100415.8586483294	100415.8586483294	100415.8586483294	100415.8586483294	100415.8586483294	100415.8586483294	100415.8586483294	100415.8586483294	100415.8586483294	100415.8586483294	100415.8586483294	100415.8586483294	100415.8586483294	100415.8586483294	100415.8586483294	100415.8586483294
100415.8586483294	100415.8586483294	100415.8586483294	100415.8586483294	100415.8586483294	100415.8586483294	100415.8586483294	100415.8586483294	100415.8586483294	100415.8586483294	100415.8586483294	100415.8586483294	100415.8586483294	100415.8586483294	100415.8586483294	100415.8586483294	100415.8586483294	100415.8586483294	100415.8586483294	100415.8586483294	100415.8586483294	100415.8586483294	100415.8586483294	100415.8586483294	100415.8586483294	100415.8586483294	100415.8586483294	100415.8586483294	100415.8586483294	100415.8586483294
100415.8586483294	100415.8586483294	100415.8586483294	100415.8586483294	100415.8586483294	100415.8586483294	100415.8586483294	100415.8586483294	100415.8586483294	100415.8586483294	100415.8586483294	100415.8586483294	100415.8586483294	100415.8586483294	100415.8586483294	100415.8586483294	100415.8586483294	100415.8586483294	100415.8586483294	100415.8586483294	100415.8586483294	100415.8586483294	100415.8586483294	100415.8586483294	100415.8586483294	100415.8586483294	100415.8586483294	100415.8586483294	100415.8586483294	100415.8586483294
99607.58540130052	99607.58540130052	99607.58540130052	99607.58540130052	99607.58540130052	99607.58540130052	99607.58540130052	99607.58540130052	99607.58540130052	99607.58540130052	99607.58540130052	99607.58540130052	99607.58540130052	99607.58540130052	99607.58540130052	99607.58540130052	99607.58540130052	99607.58540130052	99607.58540130052	99607.58540130052	99607.58540130052	99607.58540130052	99607.58540130052	99607.58540130052	99607.58540130052	99607.58540130052	99607.58540130052	99607.58540130052	99607.58540130052	99607.58540130052
99354.27897297265	99354.27897297265	99354.27897297265	99354.27897297265	99354.27897297265	99354.27897297265	99354.27897297265	99354.27897297265	99354.27897297265	99354.27897297265	99354.27897297265	99354.27897297265	99354.27897297265	99354.27897297265	99354.27897297265	99354.27897297265	99354.27897297265	99354.27897297265	99354.27897297265	99354.27897297265	99354.27897297265	99354.27897297265	99354.27897297265	99354.27897297265	99354.27897297265	99354.27897297265	99354.27897297265	99354.27897297265	99354.27897297265	99354.27897297265
99354.27897297265	99354.27897297265	99354.27897297265	99354.27897297265	99354.27897297265	99354.27897297265	99354.27897297265	99354.27897297265	99354.27897297265	99354.27897297265	99354.27897297265	99354.27897297265	99354.27897297265	99354.27897297265	99354.27897297265	99354.27897297265	99354.27897297265	99354.27897297265	99354.27897297265	99354.27897297265	99354.27897297265	99354.27897297265	99354.27897297265	99354.27897297265	99354.27897297265	99354.27897297265	99354.27897297265	99354.27897297265	99354.27897297265	99354.27897297265
98791.27553208986	98791.27553208986	98791.27553208986	98791.27553208986	98791.27553208986	98791.27553208986	98791.27553208986	98791.27553208986	98791.27553208986	98791.27553208986	98791.27553208986	98791.27553208986	98791.27553208986	98791.27553208986	98791.27553208986	98791.27553208986	98791.27553208986	98791.27553208986	98791.27553208986	98791.27553208986	98791.27553208986	98791.27553208986	98791.27553208986	98791.27553208986	98791.27553208986	98791.27553208986	98791.27553208986	98791.27553208986	98791.27553208986	98791.27553208986
98791.27553208986	98791.27553208986	98791.27553208986	98791.27553208986	98791.27553208986	98791.27553208986	98791.27553208986	98791.27553208986	98791.27553208986	98791.27553208986	98791.27553208986	98791.27553208986	98791.27553208986	98791.27553208986	98791.27553208986	98791.27553208986	98791.27553208986	98791.27553208986	98791.27553208986	98791.27553208986	98791.27553208986	98791.27553208986	98791.27553208986	98791.27553208986	98791.27553208986	98791.27553208986	98791.27553208986	98791.27553208986	98791.27553208986	98791.27553208986
98233.97113993534	98233.97113993534	98233.97113993534	98233.97113993534	98233.97113993534	98233.97113993534	98233.97113993534	98233.97113993534	98233.97113993534	98233.97113993534	98233.97113993534	98233.97113993534	98233.97113993534	98233.97113993534	98233.97113993534	98233.97113993534	98233.97113993534	98233.97113993534	98233.97113993534	98233.97113993534	98233.97113993534	98233.97113993534	98233.97113993534	98233.97113993534	98233.97113993534	98233.97113993534	98233.97113993534	98233.97113993534	98233.97113993534	98233.97113993534
97932.8229418258	97932.8229418258	97932.8229418258	97932.8229418258	97932.8229418258	97932.8229418258	97932.8229418258	97932.8229418258	97932.8229418258	97932.8229418258	97932.8229418258	97932.8229418258	97932.8229418258	97932.8229418258	97932.8229418258	97932.8229418258	97932.8229418258	97932.8229418258	97932.8229418258	97932.8229418258	97932.8229418258	97932.8229418258	97932.8229418258	97932.8229418258	97932.8229418258	97932.8229418258	97932.8229418258	97932.8229418258	97932.8229418258	97932.8229418258
97685.76615484603	97685.76615484603	97685.76615484603	97685.76615484603	97685.76615484603	97685.76615484603	97685.76615484603	97685.76615484603	97685.76615484603	97685.76615484603	97685.76615484603	97685.76615484603	97685.76615484603	97685.76615484603	97685.76615484603	97685.76615484603	97685.76615484603	97685.76615484603	97685.76615484603	97685.76615484603	97685.76615484603	97685.76615484603	97685.76615484603	97685.76615484603	97685.76615484603	97685.76615484603	97685.76615484603	97685.76615484603	97685.76615484603	97685.76615484603
97685.76615484603	97685.76615484603	97685.76615484603	97685.76615484603	97685.76615484603	97685.76615484603	97685.76615484603	97685.76615484603	97685.76615484603	97685.76615484603	97685.76615484603	97685.76615484603	97685.76615484603	97685.76615484603	97685.76615484603	97685.76615484603	97685.76615484603	97685.76615484603	97685.76615484603	97685.76615484603	97685.76615484603	97685.76615484603	97685.76615484603	97685.76615484603	97685.76615484603	97685.76615484603	97685.76615484603	97685.76615484603	97685.76615484603	97685.76615484603
97282.58373313906	97282.58373313906	97282.58373313906	97282.58373313906	97282.58373313906	97282.58373313906	97282.58373313906	97282.58373313906	97282.58373313906	97282.58373313906	97282.58373313906	97282.58373313906	97282.58373313906	97282.58373313906	97282.58373313906	97282.58373313906	97282.58373313906	97282.58373313906	97282.58373313906	97282.58373313906	97282.58373313906	97282.58373313906	97282.58373313906	97282.58373313906	97282.58373313906	97282.58373313906	97282.58373313906	97282.58373313906	97282.58373313906	97282.58373313906
97282.58373313906	97282.58373313906	97282.58373313906	97282.58373313906	97282.58373313906	97282.58373313906	97282.58373313906	97282.58373313906	97282.58373313906	97282.58373313906	97282.58373313906	97282.58373313906	97282.58373313906	97282.58373313906	97282.58373313906	97282.58373313906	97282.58373313906	97282.58373313906	97282.58373313906	97282.58373313906	97282.58373313906	97282.58373313906	97282.58373313906	97282.58373313906	97282.58373313906	97282.58373313906	97282.58373313906	97282.58373313906	97282.58373313906	97282.58373313906
96255.5324894022	96255.5324894022	96255.5324894022	96255.5324894022	96255.5324894022	96255.5324894022	96255.5324894022	96255.5324894022	96255.5324894022	96255.5324894022	96255.5324894022	96255.5324894022	96255.5324894022	96255.5324894022	96255.5324894022	96255.5324894022	96255.5324894022	96255.5324894022	96255.5324894022	96255.5324894022	96255.5324894022	96255.5324894022	96255.5324894022	96255.5324894022	96255.5324894022	96255.5324894022	96255.5324894022	96255.5324894022	96255.5324894022	96255.5324894022
96255.5324894022	96255.5324894022	96255.5324894022	96255.5324894022	96255.5324894022	96255.5324894022	96255.5324894022	96255.5324894022	96255.5324894022	96255.5324894022	96255.5324894022	96255.5324894022	96255.5324894022	96255.5324894022	96255.5324894022	96255.5324894022	96255.5324894022	96255.5324894022	96255.5324894022	96255.5324894022	96255.5324894022	96255.5324894022	96255.5324894022	96255.5324894022	96255.5324894022	96255.5324894022	96255.5324894022	96255.5324894022	96255.5324894022	96255.5324894022
95743.78146176913	95743.78146176913	95743.78146176913	95743.78146176913	95743.78146176913	95743.78146176913	95743.78146176913	95743.78146176913	95743.78146176913	95743.78146176913	95743.78146176913	95743.78146176913	95743.78146176913	95743.78146176913	95743.78146176913	95743.78146176913	95743.78146176913	95743.78146176913	95743.78146176913	95743.78146176913	95743.78146176913	95743.78146176913	95743.78146176913	95743.78146176913	95743.78146176913	95743.78146176913	95743.78146176913	95743.78146176913	95743.78146176913	95743.78146176913
95743.78146176913	95743.78146176913	95743.78146176913	95743.78146176913	95743.78146176913	95743.78146176913	95743.78146176913	95743.78146176913	95743.78146176913	95743.78146176913	95743.78146176913	95743.78146176913	95743.78146176913	95743.78146176913	95743.78146176913	95743.78146176913	95743.78146176913	95743.78146176913	95743.78146176913	95743.78146176913	95743.78146176913	95743.78146176913	95743.78146176913	95743.78146176913	95743.78146176913	95743.78146176913	95743.78146176913	95743.78146176913	95743.78146176913	95743.78146176913
95743.78146176913	95743.78146176913	95743.78146176913	95743.78146176913	95743.78146176913	95743.78146176913	95743.78146176913	95743.78146176913	95743.78146176913	95743.78146176913	95743.78146176913	95743.78146176913	95743.78146176913	95743.78146176913	95743.78146176913	95743.78146176913	95743.78146176913	95743.78146176913	95743.78146176913	95743.78146176913	95743.78146176913	95743.78146176913	95743.78146176913	95743.78146176913	95743.78146176913	95743.78146176913	95743.78146176913	95743.78146176913	95743.78146176913	95743.78146176913
95743.78146176913	95743.78146176913	95743.78146176913	95743.78146176913	95743.78146176913	95743.78146176913	95743.78146176913	95743.78146176913	95743.78146176913	95743.78146176913	95743.78146176913	95743.78146176913	95743.78146176913	95743.78146176913	95743.78146176913	95743.78146176913	95743.78146176913	95743.78146176913	95743.78146176913	95743.78146176913	95743.78146176913	95743.78146176913	95743.78146176913	95743.78146176913	95743.78146176913	95743.78146176913	95743.78146176913	95743.78146176913	95743.78146176913	95743.78146176913
95743.78146176913	95743.78146176913	95743.78146176913	95743.78146176913	95743.78146176913	95743.78146176913	95743.78146176913	95743.78146176913	95743.78146176913	95743.78146176913	95743.78146176913	95743.78146176913	95743.78146176913	95743.78146176913	95743.78146176913	95743.78146176913	95743.78146176913	95743.78146176913	95743.78146176913	95743.78146176913	95743.78146176913	95743.78146176913	95743.78146176913	95743.78146176913	95743.78146176913	95743.78146176913	95743.78146176913	95743.78146176913	95743.78146176913	95743.78146176913
95743.78146176913	95743.78146176913	95743.78146176913	95743.78146176913	95743.78146176913	95743.78146176913	95743.78146176913	95743.78146176913	95743.78146176913	95743.78146176913	95743.78146176913	95743.78146176913	95743.78146176913	95743.78146176913	95743.78146176913	95743.78146176913	95743.78146176913	95743.78146176913	95743.78146176913	95743.78146176913	95743.78146176913	95743.78146176913	95743.78146176913	95743.78146176913	95743.78146176913	95743.78146176913	95743.78146176913	95743.78146176913	95743.78146176913	95743.78146176913
95167.98513641235	95167.98513641235	95167.98513641235	95167.98513641235	95167.98513641235	95167.98513641235	95167.98513641235	95167.98513641235	95167.98513641235	95167.98513641235	95167.98513641235	95167.98513641235	95167.98513641235	95167.98513641235	95167.98513641235	95167.98513641235	95167.98513641235	95167.98513641235	95167.98513641235	95167.98513641235	95167.98513641235	95167.98513641235	95167.98513641235	95167.98513641235	95167.98513641235	95167.98513641235	95167.98513641235	95167.98513641235	95167.98513641235	95167.98513641235
95167.98513641235	95167.98513641235	95167.98513641235	95167.98513641235	95167.98513641235	95167.98513641235	95167.98513641235	95167.98513641235	95167.98513641235	95167.98513641235	95167.98513641235	95167.98513641235	95167.98513641235	95167.98513641235	95167.98513641235	95167.98513641235	95167.98513641235	95167.98513641235	95167.98513641235	95167.98513641235	95167.98513641235	95167.98513641235	95167.98513641235	95167.98513641235	95167.98513641235	95167.98513641235	95167.98513641235	95167.98513641235	95167.98513641235	95167.98513641235
95167.98513641235	95167.98513641235	95167.98513641235	95167.98513641235	95167.98513641235	95167.98513641235	95167.98513641235	95167.98513641235	95167.98513641235	95167.98513641235	95167.98513641235	95167.98513641235	95167.98513641235	95167.98513641235	95167.98513641235	95167.98513641235	95167.98513641235	95167.98513641235	95167.98513641235	95167.98513641235	95167.98513641235	95167.98513641235	95167.98513641235	95167.98513641235	95167.98513641235	95167.98513641235	95167.98513641235	95167.98513641235	95167.98513641235	95167.98513641235
93883.2178927894	93883.2178927894	93883.2178927894	93883.2178927894	93883.2178927894	93883.2178927894	93883.2178927894	93883.2178927894	93883.2178927894	93883.2178927894	93883.2178927894	93883.2178927894	93883.2178927894	93883.2178927894	93883.2178927894	93883.2178927894	93883.2178927894	93883.2178927894	93883.2178927894	93883.2178927894	93883.2178927894	93883.2178927894	93883.2178927894	93883.2178927894	93883.2178927894	93883.2178927894	93883.2178927894	93883.2178927894	93883.2178927894	93883.2178927894
93883.2178927894	93883.2178927894	93883.2178927894	93883.2178927894	93883.2178927894	93883.2178927894	93883.2178927894	93883.2178927894	93883.2178927894	93883.2178927894	93883.2178927894	93883.2178927894	93883.2178927894	93883.2178927894	93883.2178927894	93883.2178927894	93883.2178927894	93883.2178927894	93883.2178927894	93883.2178927894	93883.2178927894	93883.2178927894	93883.2178927894	93883.2178927894	93883.2178927894	93883.2178927894	93883.2178927894	93883.2178927894	93883.2178927894	93883.2178927894
93883.2178927894	93883.2178927894	93883.2178927894	93883.2178927894	93883.2178927894	93883.2178927894	93883.2178927894	93883.2178927894	93883.2178927894	93883.2178927894	93883.2178927894	93883.2178927894	93883.2178927894	93883.2178927894	93883.2178927894	93883.2178927894	93883.2178927894	93883.2178927894	93883.2178927894	93883.2178927894	93883.2178927894	93883.2178927894	93883.2178927894	93883.2178927894	93883.2178927894	93883.2178927894	93883.2178927894	93883.2178927894	93883.2178927894	93883.2178927894
93883.2178927894	93883.2178927894	93883.2178927894	93883.2178927894	93883.2178927894	93883.2178927894	93883.2178927894	93883.2178927894	93883.2178927894	93883.2178927894	93883.2178927894	93883.2178927894	93883.2178927894	93883.2178927894	93883.2178927894	93883.2178927894	93883.2178927894	93883.2178927894	93883.2178927894	93883.2178927894	93883.2178927894	93883.2178927894	93883.2178927894	93883.2178927894	93883.2178927894	93883.2178927894	93883.2178927894	93883.2178927894	93883.2178927894	93883.2178927894
91438.49822496364	91438.49822496364	91438.49822496364	91438.49822496364	91438.49822496364	91438.49822496364	91438.49822496364	91438.49822496364	91438.49822496364	91438.49822496364	91438.49822496364	91438.49822496364	91438.49822496364	91438.49822496364	91438.49822496364	91438.49822496364	91438.49822496364	91438.49822496364	91438.49822496364	91438.49822496364	91438.49822496364	91438.49822496364	91438.49822496364	91438.49822496364	91438.49822496364	91438.49822496364	91438.49822496364	91438.49822496364	91438.49822496364	91438.49822496364
90648.62311280904	90648.62311280904	90648.62311280904	90648.62311280904	90648.62311280904	90648.62311280904	90648.62311280904	90648.62311280904	90648.62311280904	90648.62311280904	90648.62311280904	90648.62311280904	90648.62311280904	90648.62311280904	90648.62311280904	90648.62311280904	90648.62311280904	90648.62311280904	90648.62311280904	90648.62311280904	90648.62311280904	90648.62311280904	90648.62311280904	90648.62311280904	90648.62311280904	90648.62311280904	90648.62311280904	90648.62311280904	90648.62311280904	90648.62311280904
90648.62311280904	90648.62311280904	90648.62311280904	90648.62311280904	90648.62311280904	90648.62311280904	90648.62311280904	90648.62311280904	90648.62311280904	90648.62311280904	90648.62311280904	90648.62311280904	90648.62311280904	90648.62311280904	90648.62311280904	90648.62311280904	90648.62311280904	90648.62311280904	90648.62311280904	90648.62311280904	90648.62311280904	90648.62311280904	90648.62311280904	90648.62311280904	90648.62311280904	90648.62311280904	90648.62311280904	90648.62311280904	90648.62311280904	90648.62311280904
90648.62311280904	90648.62311280904	90648.62311280904	90648.62311280904	90648.62311280904	90648.62311280904	90648.62311280904	90648.62311280904	90648.62311280904	90648.62311280904	90648.62311280904	90648.62311280904	90648.62311280904	90648.62311280904	90648.62311280904	90648.62311280904	90648.62311280904	90648.62311280904	90648.62311280904	90648.62311280904	90648.62311280904	90648.62311280904	90648.62311280904	90648.62311280904	90648.62311280904	90648.62311280904	90648.62311280904	90648.62311280904	90648.62311280904	90648.62311280904
90648.62311280904	90648.62311280904	90648.62311280904	90648.62311280904	90648.62311280904	90648.62311280904	90648.62311280904	90648.62311280904	90648.62311280904	90648.62311280904	90648.62311280904	90648.62311280904	90648.62311280904	90648.62311280904	90648.62311280904	90648.62311280904	90648.62311280904	90648.62311280904	90648.62311280904	90648.62311280904	90648.62311280904	90648.62311280904	90648.62311280904	90648.62311280904	90648.62311280904	90648.62311280904	90648.62311280904	90648.62311280904	90648.62311280904	90648.62311280904
90648.62311280904	90648.62311280904	90648.62311280904	90648.62311280904	90648.62311280904	90648.62311280904	90648.62311280904	90648.62311280904	90648.62311280904	90648.62311280904	90648.62311280904	90648.62311280904	90648.62311280904	90648.62311280904	90648.62311280904	90648.62311280904	90648.62311280904	90648.62311280904	90648.62311280904	90648.62311280904	90648.62311280904	90648.62311280904	90648.62311280904	90648.62311280904	90648.62311280904	90648.62311280904	90648.62311280904	90648.62311280904	90648.62311280904	90648.62311280904
90648.62311280904	90648.62311280904	90648.62311280904	90648.62311280904	90648.62311280904	90648.62311280904	90648.62311280904	90648.62311280904	90648.62311280904	90648.62311280904	90648.62311280904	90648.62311280904	90648.62311280904	90648.62311280904	90648.62311280904	90648.62311280904	90648.62311280904	90648.62311280904	90648.62311280904	90648.62311280904	90648.62311280904	90648.62311280904	90648.62311280904	90648.62311280904	90648.62311280904	90648.62311280904	90648.62311280904	90648.62311280904	90648.62311280904	90648.62311280904
90648.62311280904	90648.62311280904	90648.62311280904	90648.62311280904	90648.62311280904	90648.62311280904	90648.62311280904	90648.62311280904	90648.62311280904	90648.62311280904	90648.62311280904	90648.62311280904	90648.62311280904	90648.62311280904	90648.62311280904	90648.62311280904	90648.62311280904	90648.62311280904	90648.62311280904	90648.62311280904	90648.62311280904	90648.62311280904	90648.62311280904	90648.62311280904	90648.62311280904	90648.62311280904	90648.62311280904	90648.62311280904	90648.62311280904	90648.62311280904
90648.62311280904	90648.62311280904	90648.62311280904	90648.62311280904	90648.62311280904	90648.62311280904	90648.62311280904	90648.62311280904	90648.62311280904	90648.62311280904	90648.62311280904	90648.62311280904	90648.62311280904	90648.62311280904	90648.62311280904	90648.62311280904	90648.62311280904	90648.62311280904	90648.62311280904	90648.62311280904	90648.62311280904	90648.62311280904	90648.62311280904	90648.62311280904	90648.62311280904	90648.62311280904	90648.62311280904	90648.62311280904	90648.62311280904	90648.62311280904
90648.62311280904	90648.62311280904	90648.62311280904	90648.62311280904	90648.62311280904	90648.62311280904	90648.62311280904	90648.62311280904	90648.62311280904	90648.62311280904	90648.62311280904	90648.62311280904	90648.62311280904	90648.62311280904	90648.62311280904	90648.62311280904	90648.62311280904	90648.62311280904	90648.62311280904	90648.62311280904	90648.62311280904	90648.62311280904	90648.62311280904	90648.62311280904	90648.62311280904	90648.62311280904	90648.62311280904	90648.62311280904	90648.62311280904	90648.62311280904
90648.62311280904	90648.62311280904	90648.62311280904	90648.62311280904	90648.62311280904	90648.62311280904	90648.62311280904	90648.62311280904	90648.62311280904	90648.62311280904	90648.62311280904	90648.62311280904	90648.62311280904	90648.62311280904	90648.62311280904	90648.62311280904	90648.62311280904	90648.62311280904	90648.62311280904	90648.62311280904	90648.62311280904	90648.62311280904	90648.62311280904	90648.62311280904	90648.62311280904	90648.62311280904	90648.62311280904	90648.62311280904	90648.62311280904	90648.62311280904
90648.62311280904	90648.62311280904	90648.62311280904	90648.62311280904	90648.62311280904	90648.62311280904	90648.62311280904	90648.62311280904	90648.62311280904	90648.62311280904	90648.62311280904	90648.62311280904	90648.62311280904	90648.62311280904	90648.62311280904	90648.62311280904	90648.62311280904	90648.62311280904	90648.62311280904	90648.62311280904	90648.62311280904	90648.62311280904	90648.62311280904	90648.62311280904	90648.62311280904	90648.62311280904	90648.62311280904	90648.62311280904	90648.62311280904	90648.62311280904
90090.87445285475	90090.87445285475	90090.87445285475	90090.87445285475	90090.87445285475	90090.87445285475	90090.87445285475	90090.87445285475	90090.87445285475	90090.87445285475	90090.87445285475	90090.87445285475	90090.87445285475	90090.87445285475	90090.87445285475	90090.87445285475	90090.87445285475	90090.87445285475	90090.87445285475	90090.87445285475	90090.87445285475	90090.87445285475	90090.87445285475	90090.87445285475	90090.87445285475	90090.87445285475	90090.87445285475	90090.87445285475	90090.87445285475	90090.87445285475
88584.78218170372	88584.78218170372	88584.78218170372	88584.78218170372	88584.78218170372	88584.78218170372	88584.78218170372	88584.78218170372	88584.78218170372	88584.78218170372	88584.78218170372	88584.78218170372	88584.78218170372	88584.78218170372	88584.78218170372	88584.78218170372	88584.78218170372	88584.78218170372	88584.78218170372	88584.78218170372	88584.78218170372	88584.78218170372	88584.78218170372	88584.78218170372	88584.78218170372	88584.78218170372	88584.78218170372	88584.78218170372	88584.78218170372	88584.78218170372
88584.78218170372	88584.78218170372	88584.78218170372	88584.78218170372	88584.78218170372	88584.78218170372	88584.78218170372	88584.78218170372	88584.78218170372	88584.78218170372	88584.78218170372	88584.78218170372	88584.78218170372	88584.78218170372	88584.78218170372	88584.78218170372	88584.78218170372	88584.78218170372	88584.78218170372	88584.78218170372	88584.78218170372	88584.78218170372	88584.78218170372	88584.78218170372	88584.78218170372	88584.78218170372	88584.78218170372	88584.78218170372	88584.78218170372	88584.78218170372
88460.37806824263	88460.37806824263	88460.37806824263	88460.37806824263	88460.37806824263	88460.37806824263	88460.37806824263	88460.37806824263	88460.37806824263	88460.37806824263	88460.37806824263	88460.37806824263	88460.37806824263	88460.37806824263	88460.37806824263	88460.37806824263	88460.37806824263	88460.37806824263	88460.37806824263	88460.37806824263	88460.37806824263	88460.37806824263	88460.37806824263	88460.37806824263	88460.37806824263	88460.37806824263	88460.37806824263	88460.37806824263	88460.37806824263	88460.37806824263
88460.37806824263	88460.37806824263	88460.37806824263	88460.37806824263	88460.37806824263	88460.37806824263	88460.37806824263	88460.37806824263	88460.37806824263	88460.37806824263	88460.37806824263	88460.37806824263	88460.37806824263	88460.37806824263	88460.37806824263	88460.37806824263	88460.37806824263	88460.37806824263	88460.37806824263	88460.37806824263	88460.37806824263	88460.37806824263	88460.37806824263	88460.37806824263	88460.37806824263	88460.37806824263	88460.37806824263	88460.37806824263	88460.37806824263	88460.37806824263
87841.47889374995	87841.47889374995	87841.47889374995	87841.47889374995	87841.47889374995	87841.47889374995	87841.47889374995	87841.47889374995	87841.47889374995	87841.47889374995	87841.47889374995	87841.47889374995	87841.47889374995	87841.47889374995	87841.47889374995	87841.47889374995	87841.47889374995	87841.47889374995	87841.47889374995	87841.47889374995	87841.47889374995	87841.47889374995	87841.47889374995	87841.47889374995	87841.47889374995	87841.47889374995	87841.47889374995	87841.47889374995	87841.47889374995	87841.47889374995
87841.47889374995	87841.47889374995	87841.47889374995	87841.47889374995	87841.47889374995	87841.47889374995	87841.47889374995	87841.47889374995	87841.47889374995	87841.47889374995	87841.47889374995	87841.47889374995	87841.47889374995	87841.47889374995	87841.47889374995	87841.47889374995	87841.47889374995	87841.47889374995	87841.47889374995	87841.47889374995	87841.47889374995	87841.47889374995	87841.47889374995	87841.47889374995	87841.47889374995	87841.47889374995	87841.47889374995	87841.47889374995	87841.47889374995	87841.47889374995
87841.47889374995	87841.47889374995	87841.47889374995	87841.47889374995	87841.47889374995	87841.47889374995	87841.47889374995	87841.47889374995	87841.47889374995	87841.47889374995	87841.47889374995	87841.47889374995	87841.47889374995	87841.47889374995	87841.47889374995	87841.47889374995	87841.47889374995	87841.47889374995	87841.47889374995	87841.47889374995	87841.47889374995	87841.47889374995	87841.47889374995	87841.47889374995	87841.47889374995	87841.47889374995	87841.47889374995	87841.47889374995	87841.47889374995	87841.47889374995
87044.768206345	87044.768206345	87044.768206345	87044.768206345	87044.768206345	87044.768206345	87044.768206345	87044.768206345	87044.768206345	87044.768206345	87044.768206345	87044.768206345	87044.768206345	87044.768206345	87044.768206345	87044.768206345	87044.768206345	87044.768206345	87044.768206345	87044.768206345	87044.768206345	87044.768206345	87044.768206345	87044.768206345	87044.768206345	87044.768206345	87044.768206345	87044.768206345	87044.768206345	87044.768206345
87044.768206345	87044.768206345	87044.768206345	87044.768206345	87044.768206345	87044.768206345	87044.768206345	87044.768206345	87044.768206345	87044.768206345	87044.768206345	87044.768206345	87044.768206345	87044.768206345	87044.768206345	87044.768206345	87044.768206345	87044.768206345	87044.768206345	87044.768206345	87044.768206345	87044.768206345	87044.768206345	87044.768206345	87044.768206345	87044.768206345	87044.768206345	87044.768206345	87044.768206345	87044.768206345
87044.768206345	87044.768206345	87044.768206345	87044.768206345	87044.768206345	87044.768206345	87044.768206345	87044.768206345	87044.768206345	87044.768206345	87044.768206345	87044.768206345	87044.768206345	87044.768206345	87044.768206345	87044.768206345	87044.768206345	87044.768206345	87044.768206345	87044.768206345	87044.768206345	87044.768206345	87044.768206345	87044.768206345	87044.768206345	87044.768206345	87044.768206345	87044.768206345	87044.768206345	87044.768206345
87044.768206345	87044.768206345	87044.768206345	87044.768206345	87044.768206345	87044.768206345	87044.768206345	87044.768206345	87044.768206345	87044.768206345	87044.768206345	87044.768206345	87044.768206345	87044.768206345	87044.768206345	87044.768206345	87044.768206345	87044.768206345	87044.768206345	87044.768206345	87044.768206345	87044.768206345	87044.768206345	87044.768206345	87044.768206345	87044.768206345	87044.768206345	87044.768206345	87044.768206345	87044.768206345
86248.61230492294	86248.61230492294	86248.61230492294	86248.61230492294	86248.61230492294	86248.61230492294	86248.61230492294	86248.61230492294	86248.61230492294	86248.61230492294	86248.61230492294	86248.61230492294	86248.61230492294	86248.61230492294	86248.61230492294	86248.61230492294	86248.61230492294	86248.61230492294	86248.61230492294	86248.61230492294	86248.61230492294	86248.61230492294	86248.61230492294	86248.61230492294	86248.61230492294	86248.61230492294	86248.61230492294	86248.61230492294	86248.61230492294	86248.61230492294
86248.61230492294	86248.61230492294	86248.61230492294	86248.61230492294	86248.61230492294	86248.61230492294	86248.61230492294	86248.61230492294	86248.61230492294	86248.61230492294	86248.61230492294	86248.61230492294	86248.61230492294	86248.61230492294	86248.61230492294	86248.61230492294	86248.61230492294	86248.61230492294	86248.61230492294	86248.61230492294	86248.61230492294	86248.61230492294	86248.61230492294	86248.61230492294	86248.61230492294	86248.61230492294	86248.61230492294	86248.61230492294	86248.61230492294	86248.61230492294
86248.61230492294	86248.61230492294	86248.61230492294	86248.61230492294	86248.61230492294	86248.61230492294	86248.61230492294	86248.61230492294	86248.61230492294	86248.61230492294	86248.61230492294	86248.61230492294	86248.61230492294	86248.61230492294	86248.61230492294	86248.61230492294	86248.61230492294	86248.61230492294	86248.61230492294	86248.61230492294	86248.61230492294	86248.61230492294	86248.61230492294	86248.61230492294	86248.61230492294	86248.61230492294	86248.61230492294	86248.61230492294	86248.61230492294	86248.61230492294
86248.61230492294	86248.61230492294	86248.61230492294	86248.61230492294	86248.61230492294	86248.61230492294	86248.61230492294	86248.61230492294	86248.61230492294	86248.61230492294	86248.61230492294	86248.61230492294	86248.61230492294	86248.61230492294	86248.61230492294	86248.61230492294	86248.61230492294	86248.61230492294	86248.61230492294	86248.61230492294	86248.61230492294	86248.61230492294	86248.61230492294	86248.61230492294	86248.61230492294	86248.61230492294	86248.61230492294	86248.61230492294	86248.61230492294	86248.61230492294
84766.16160471125	84766.16160471125	84766.16160471125	84766.16160471125	84766.16160471125	84766.16160471125	84766.16160471125	84766.16160471125	84766.16160471125	84766.16160471125	84766.16160471125	84766.16160471125	84766.16160471125	84766.16160471125	84766.16160471125	84766.16160471125	84766.16160471125	84766.16160471125	84766.16160471125	84766.16160471125	84766.16160471125	84766.16160471125	84766.16160471125	84766.16160471125	84766.16160471125	84766.16160471125	84766.16160471125	84766.16160471125	84766.16160471125	84766.16160471125
84766.16160471125	84766.16160471125	84766.16160471125	84766.16160471125	84766.16160471125	84766.16160471125	84766.16160471125	84766.16160471125	84766.16160471125	84766.16160471125	84766.16160471125	84766.16160471125	84766.16160471125	84766.16160471125	84766.16160471125	84766.16160471125	84766.16160471125	84766.16160471125	84766.16160471125	84766.16160471125	84766.16160471125	84766.16160471125	84766.16160471125	84766.16160471125	84766.16160471125	84766.16160471125	84766.16160471125	84766.16160471125	84766.16160471125	84766.16160471125
84766.16160471125	84766.16160471125	84766.16160471125	84766.16160471125	84766.16160471125	84766.16160471125	84766.16160471125	84766.16160471125	84766.16160471125	84766.16160471125	84766.16160471125	84766.16160471125	84766.16160471125	84766.16160471125	84766.16160471125	84766.16160471125	84766.16160471125	84766.16160471125	84766.16160471125	84766.16160471125	84766.16160471125	84766.16160471125	84766.16160471125	84766.16160471125	84766.16160471125	84766.16160471125	84766.16160471125	84766.16160471125	84766.16160471125	84766.16160471125
81343.52507957589	81343.52507957589	81343.52507957589	81343.52507957589	81343.52507957589	81343.52507957589	81343.52507957589	81343.52507957589	81343.52507957589	81343.52507957589	81343.52507957589	81343.52507957589	81343.52507957589	81343.52507957589	81343.52507957589	81343.52507957589	81343.52507957589	81343.52507957589	81343.52507957589	81343.52507957589	81343.52507957589	81343.52507957589	81343.52507957589	81343.52507957589	81343.52507957589	81343.52507957589	81343.52507957589	81343.52507957589	81343.52507957589	81343.52507957589
81343.52507957589	81343.52507957589	81343.52507957589	81343.52507957589	81343.52507957589	81343.52507957589	81343.52507957589	81343.52507957589	81343.52507957589	81343.52507957589	81343.52507957589	81343.52507957589	81343.52507957589	81343.52507957589	81343.52507957589	81343.52507957589	81343.52507957589	81343.52507957589	81343.52507957589	81343.52507957589	81343.52507957589	81343.52507957589	81343.52507957589	81343.52507957589	81343.52507957589	81343.52507957589	81343.52507957589	81343.52507957589	81343.52507957589	81343.52507957589
81119.2190674186	81119.2190674186	81119.2190674186	81119.2190674186	81119.2190674186	81119.2190674186	81119.2190674186	81119.2190674186	81119.2190674186	81119.2190674186	81119.2190674186	81119.2190674186	81119.2190674186	81119.2190674186	81119.2190674186	81119.2190674186	81119.2190674186	81119.2190674186	81119.2190674186	81119.2190674186	81119.2190674186	81119.2190674186	81119.2190674186	81119.2190674186	81119.2190674186	81119.2190674186	81119.2190674186	81119.2190674186	81119.2190674186	81119.2190674186
81119.2190674186	81119.2190674186	81119.2190674186	81119.2190674186	81119.2190674186	81119.2190674186	81119.2190674186	81119.2190674186	81119.2190674186	81119.2190674186	81119.2190674186	81119.2190674186	81119.2190674186	81119.2190674186	81119.2190674186	81119.2190674186	81119.2190674186	81119.2190674186	81119.2190674186	81119.2190674186	81119.2190674186	81119.2190674186	81119.2190674186	81119.2190674186	81119.2190674186	81119.2190674186	81119.2190674186	81119.2190674186	81119.2190674186	81119.2190674186
80972.83178194318	80972.83178194318	80972.83178194318	80972.83178194318	80972.83178194318	80972.83178194318	80972.83178194318	80972.83178194318	80972.83178194318	80972.83178194318	80972.83178194318	80972.83178194318	80972.83178194318	80972.83178194318	80972.83178194318	80972.83178194318	80972.83178194318	80972.83178194318	80972.83178194318	80972.83178194318	80972.83178194318	80972.83178194318	80972.83178194318	80972.83178194318	80972.83178194318	80972.83178194318	80972.83178194318	80972.83178194318	80972.83178194318	80972.83178194318
80972.83178194318	80972.83178194318	80972.83178194318	80972.83178194318	80972.83178194318	80972.83178194318	80972.83178194318	80972.83178194318	80972.83178194318	80972.83178194318	80972.83178194318	80972.83178194318	80972.83178194318	80972.83178194318	80972.83178194318	80972.83178194318	80972.83178194318	80972.83178194318	80972.83178194318	80972.83178194318	80972.83178194318	80972.83178194318	80972.83178194318	80972.83178194318	80972.83178194318	80972.83178194318	80972.83178194318	80972.83178194318	80972.83178194318	80972.83178194318
80972.83178194318	80972.83178194318	80972.83178194318	80972.83178194318	80972.83178194318	80972.83178194318	80972.83178194318	80972.83178194318	80972.83178194318	80972.83178194318	80972.83178194318	80972.83178194318	80972.83178194318	80972.83178194318	80972.83178194318	80972.83178194318	80972.83178194318	80972.83178194318	80972.83178194318	80972.83178194318	80972.83178194318	80972.83178194318	80972.83178194318	80972.83178194318	80972.83178194318	80972.83178194318	80972.83178194318	80972.83178194318	80972.83178194318	80972.83178194318
80972.83178194318	80972.83178194318	80972.83178194318	80972.83178194318	80972.83178194318	80972.83178194318	80972.83178194318	80972.83178194318	80972.83178194318	80972.83178194318	80972.83178194318	80972.83178194318	80972.83178194318	80972.83178194318	80972.83178194318	80972.83178194318	80972.83178194318	80972.83178194318	80972.83178194318	80972.83178194318	80972.83178194318	80972.83178194318	80972.83178194318	80972.83178194318	80972.83178194318	80972.83178194318	80972.83178194318	80972.83178194318	80972.83178194318	80972.83178194318
80972.83178194318	80972.83178194318	80972.83178194318	80972.83178194318	80972.83178194318	80972.83178194318	80972.83178194318	80972.83178194318	80972.83178194318	80972.83178194318	80972.83178194318	80972.83178194318	80972.83178194318	80972.83178194318	80972.83178194318	80972.83178194318	80972.83178194318	80972.83178194318	80972.83178194318	80972.83178194318	80972.83178194318	80972.83178194318	80972.83178194318	80972.83178194318	80972.83178194318	80972.83178194318	80972.83178194318	80972.83178194318	80972.83178194318	80972.83178194318
80595.04711029746	80595.04711029746	80595.04711029746	80595.04711029746	80595.04711029746	80595.04711029746	80595.04711029746	80595.04711029746	80595.04711029746	80595.04711029746	80595.04711029746	80595.04711029746	80595.04711029746	80595.04711029746	80595.04711029746	80595.04711029746	80595.04711029746	80595.04711029746	80595.04711029746	80595.04711029746	80595.04711029746	80595.04711029746	80595.04711029746	80595.04711029746	80595.04711029746	80595.04711029746	80595.04711029746	80595.04711029746	80595.04711029746	80595.04711029746
80595.04711029746	80595.04711029746	80595.04711029746	80595.04711029746	80595.04711029746	80595.04711029746	80595.04711029746	80595.04711029746	80595.04711029746	80595.04711029746	80595.04711029746	80595.04711029746	80595.04711029746	80595.04711029746	80595.04711029746	80595.04711029746	80595.04711029746	80595.04711029746	80595.04711029746	80595.04711029746	80595.04711029746	80595.04711029746	80595.04711029746	80595.04711029746	80595.04711029746	80595.04711029746	80595.04711029746	80595.04711029746	80595.04711029746	80595.04711029746
79720.76208645452	79720.76208645452	79720.76208645452	79720.76208645452	79720.76208645452	79720.76208645452	79720.76208645452	79720.76208645452	79720.76208645452	79720.76208645452	79720.76208645452	79720.76208645452	79720.76208645452	79720.76208645452	79720.76208645452	79720.76208645452	79720.76208645452	79720.76208645452	79720.76208645452	79720.76208645452	79720.76208645452	79720.76208645452	79720.76208645452	79720.76208645452	79720.76208645452	79720.76208645452	79720.76208645452	79720.76208645452	79720.76208645452	79720.76208645452
79720.76208645452	79720.76208645452	79720.76208645452	79720.76208645452	79720.76208645452	79720.76208645452	79720.76208645452	79720.76208645452	79720.76208645452	79720.76208645452	79720.76208645452	79720.76208645452	79720.76208645452	79720.76208645452	79720.76208645452	79720.76208645452	79720.76208645452	79720.76208645452	79720.76208645452	79720.76208645452	79720.76208645452	79720.76208645452	79720.76208645452	79720.76208645452	79720.76208645452	79720.76208645452	79720.76208645452	79720.76208645452	79720.76208645452	79720.76208645452
78591.9290787162	78591.9290787162	78591.9290787162	78591.9290787162	78591.9290787162	78591.9290787162	78591.9290787162	78591.9290787162	78591.9290787162	78591.9290787162	78591.9290787162	78591.9290787162	78591.9290787162	78591.9290787162	78591.9290787162	78591.9290787162	78591.9290787162	78591.9290787162	78591.9290787162	78591.9290787162	78591.9290787162	78591.9290787162	78591.9290787162	78591.9290787162	78591.9290787162	78591.9290787162	78591.9290787162	78591.9290787162	78591.9290787162	78591.9290787162
78591.9290787162	78591.9290787162	78591.9290787162	78591.9290787162	78591.9290787162	78591.9290787162	78591.9290787162	78591.9290787162	78591.9290787162	78591.9290787162	78591.9290787162	78591.9290787162	78591.9290787162	78591.9290787162	78591.9290787162	78591.9290787162	78591.9290787162	78591.9290787162	78591.9290787162	78591.9290787162	78591.9290787162	78591.9290787162	78591.9290787162	78591.9290787162	78591.9290787162	78591.9290787162	78591.9290787162	78591.9290787162	78591.9290787162	78591.9290787162
78189.79050644604	78189.79050644604	78189.79050644604	78189.79050644604	78189.79050644604	78189.79050644604	78189.79050644604	78189.79050644604	78189.79050644604	78189.79050644604	78189.79050644604	78189.79050644604	78189.79050644604	78189.79050644604	78189.79050644604	78189.79050644604	78189.79050644604	78189.79050644604	78189.79050644604	78189.79050644604	78189.79050644604	78189.79050644604	78189.79050644604	78189.79050644604	78189.79050644604	78189.79050644604	78189.79050644604	78189.79050644604	78189.79050644604	78189.79050644604
78189.79050644604	78189.79050644604	78189.79050644604	78189.79050644604	78189.79050644604	78189.79050644604	78189.79050644604	78189.79050644604	78189.79050644604	78189.79050644604	78189.79050644604	78189.79050644604	78189.79050644604	78189.79050644604	78189.79050644604	78189.79050644604	78189.79050644604	78189.79050644604	78189.79050644604	78189.79050644604	78189.79050644604	78189.79050644604	78189.79050644604	78189.79050644604	78189.79050644604	78189.79050644604	78189.79050644604	78189.79050644604	78189.79050644604	78189.79050644604
77849.63277673317	77849.63277673317	77849.63277673317	77849.63277673317	77849.63277673317	77849.63277673317	77849.63277673317	77849.63277673317	77849.63277673317	77849.63277673317	77849.63277673317	77849.63277673317	77849.63277673317	77849.63277673317	77849.63277673317	77849.63277673317	77849.63277673317	77849.63277673317	77849.63277673317	77849.63277673317	77849.63277673317	77849.63277673317	77849.63277673317	77849.63277673317	77849.63277673317	77849.63277673317	77849.63277673317	77849.63277673317	77849.63277673317	77849.63277673317
75403.7099141117	75403.7099141117	75403.7099141117	75403.7099141117	75403.7099141117	75403.7099141117	75403.7099141117	75403.7099141117	75403.7099141117	75403.7099141117	75403.7099141117	75403.7099141117	75403.7099141117	75403.7099141117	75403.7099141117	75403.7099141117	75403.7099141117	75403.7099141117	75403.7099141117	75403.7099141117	75403.7099141117	75403.7099141117	75403.7099141117	75403.7099141117	75403.7099141117	75403.7099141117	75403.7099141117	75403.7099141117	75403.7099141117	75403.7099141117
75069.42839723159	75069.42839723159	75069.42839723159	75069.42839723159	75069.42839723159	75069.42839723159	75069.42839723159	75069.42839723159	75069.42839723159	75069.42839723159	75069.42839723159	75069.42839723159	75069.42839723159	75069.42839723159	75069.42839723159	75069.42839723159	75069.42839723159	75069.42839723159	75069.42839723159	75069.42839723159	75069.42839723159	75069.42839723159	75069.42839723159	75069.42839723159	75069.42839723159	75069.42839723159	75069.42839723159	75069.42839723159	75069.42839723159	75069.42839723159
74111.2001480864	74111.2001480864	74111.2001480864	74111.2001480864	74111.2001480864	74111.2001480864	74111.2001480864	74111.2001480864	74111.2001480864	74111.2001480864	74111.2001480864	74111.2001480864	74111.2001480864	74111.2001480864	74111.2001480864	74111.2001480864	74111.2001480864	74111.2001480864	74111.2001480864	74111.2001480864	74111.2001480864	74111.2001480864	74111.2001480864	74111.2001480864	74111.2001480864	74111.2001480864	74111.2001480864	74111.2001480864	74111.2001480864	74111.2001480864
74080.62782442087	74080.62782442087	74080.62782442087	74080.62782442087	74080.62782442087	74080.62782442087	74080.62782442087	74080.62782442087	74080.62782442087	74080.62782442087	74080.62782442087	74080.62782442087	74080.62782442087	74080.62782442087	74080.62782442087	74080.62782442087	74080.62782442087	74080.62782442087	74080.62782442087	74080.62782442087	74080.62782442087	74080.62782442087	74080.62782442087	74080.62782442087	74080.62782442087	74080.62782442087	74080.62782442087	74080.62782442087	74080.62782442087	74080.62782442087
72561.85615358969	72561.85615358969	72561.85615358969	72561.85615358969	72561.85615358969	72561.85615358969	72561.85615358969	72561.85615358969	72561.85615358969	72561.85615358969	72561.85615358969	72561.85615358969	72561.85615358969	72561.85615358969	72561.85615358969	72561.85615358969	72561.85615358969	72561.85615358969	72561.85615358969	72561.85615358969	72561.85615358969	72561.85615358969	72561.85615358969	72561.85615358969	72561.85615358969	72561.85615358969	72561.85615358969	72561.85615358969	72561.85615358969	72561.85615358969
72561.85615358969	72561.85615358969	72561.85615358969	72561.85615358969	72561.85615358969	72561.85615358969	72561.85615358969	72561.85615358969	72561.85615358969	72561.85615358969	72561.85615358969	72561.85615358969	72561.85615358969	72561.85615358969	72561.85615358969	72561.85615358969	72561.85615358969	72561.85615358969	72561.85615358969	72561.85615358969	72561.85615358969	72561.85615358969	72561.85615358969	72561.85615358969	72561.85615358969	72561.85615358969	72561.85615358969	72561.85615358969	72561.85615358969	72561.85615358969
72561.85615358969	72561.85615358969	72561.85615358969	72561.85615358969	72561.85615358969	72561.85615358969	72561.85615358969	72561.85615358969	72561.85615358969	72561.85615358969	72561.85615358969	72561.85615358969	72561.85615358969	72561.85615358969	72561.85615358969	72561.85615358969	72561.85615358969	72561.85615358969	72561.85615358969	72561.85615358969	72561.85615358969	72561.85615358969	72561.85615358969	72561.85615358969	72561.85615358969	72561.85615358969	72561.85615358969	72561.85615358969	72561.85615358969	72561.85615358969
71691.44867145241	71691.44867145241	71691.44867145241	71691.44867145241	71691.44867145241	71691.44867145241	71691.44867145241	71691.44867145241	71691.44867145241	71691.44867145241	71691.44867145241	71691.44867145241	71691.44867145241	71691.44867145241	71691.44867145241	71691.44867145241	71691.44867145241	71691.44867145241	71691.44867145241	71691.44867145241	71691.44867145241	71691.44867145241	71691.44867145241	71691.44867145241	71691.44867145241	71691.44867145241	71691.44867145241	71691.44867145241	71691.44867145241	71691.44867145241
71147.2054822595	71147.2054822595	71147.2054822595	71147.2054822595	71147.2054822595	71147.2054822595	71147.2054822595	71147.2054822595	71147.2054822595	71147.2054822595	71147.2054822595	71147.2054822595	71147.2054822595	71147.2054822595	71147.2054822595	71147.2054822595	71147.2054822595	71147.2054822595	71147.2054822595	71147.2054822595	71147.2054822595	71147.2054822595	71147.2054822595	71147.2054822595	71147.2054822595	71147.2054822595	71147.2054822595	71147.2054822595	71147.2054822595	71147.2054822595
71147.2054822595	71147.2054822595	71147.2054822595	71147.2054822595	71147.2054822595	71147.2054822595	71147.2054822595	71147.2054822595	71147.2054822595	71147.2054822595	71147.2054822595	71147.2054822595	71147.2054822595	71147.2054822595	71147.2054822595	71147.2054822595	71147.2054822595	71147.2054822595	71147.2054822595	71147.2054822595	71147.2054822595	71147.2054822595	71147.2054822595	71147.2054822595	71147.2054822595	71147.2054822595	71147.2054822595	71147.2054822595	71147.2054822595	71147.2054822595
70869.50475655172	70869.50475655172	70869.50475655172	70869.50475655172	70869.50475655172	70869.50475655172	70869.50475655172	70869.50475655172	70869.50475655172	70869.50475655172	70869.50475655172	70869.50475655172	70869.50475655172	70869.50475655172	70869.50475655172	70869.50475655172	70869.50475655172	70869.50475655172	70869.50475655172	70869.50475655172	70869.50475655172	70869.50475655172	70869.50475655172	70869.50475655172	70869.50475655172	70869.50475655172	70869.50475655172	70869.50475655172	70869.50475655172	70869.50475655172
69764.5849346995	69764.5849346995	69764.5849346995	69764.5849346995	69764.5849346995	69764.5849346995	69764.5849346995	69764.5849346995	69764.5849346995	69764.5849346995	69764.5849346995	69764.5849346995	69764.5849346995	69764.5849346995	69764.5849346995	69764.5849346995	69764.5849346995	69764.5849346995	69764.5849346995	69764.5849346995	69764.5849346995	69764.5849346995	69764.5849346995	69764.5849346995	69764.5849346995	69764.5849346995	69764.5849346995	69764.5849346995	69764.5849346995	69764.5849346995
69764.5849346995	69764.5849346995	69764.5849346995	69764.5849346995	69764.5849346995	69764.5849346995	69764.5849346995	69764.5849346995	69764.5849346995	69764.5849346995	69764.5849346995	69764.5849346995	69764.5849346995	69764.5849346995	69764.5849346995	69764.5849346995	69764.5849346995	69764.5849346995	69764.5849346995	69764.5849346995	69764.5849346995	69764.5849346995	69764.5849346995	69764.5849346995	69764.5849346995	69764.5849346995	69764.5849346995	69764.5849346995	69764.5849346995	69764.5849346995
68484.02084997317	68484.02084997317	68484.02084997317	68484.02084997317	68484.02084997317	68484.02084997317	68484.02084997317	68484.02084997317	68484.02084997317	68484.02084997317	68484.02084997317	68484.02084997317	68484.02084997317	68484.02084997317	68484.02084997317	68484.02084997317	68484.02084997317	68484.02084997317	68484.02084997317	68484.02084997317	68484.02084997317	68484.02084997317	68484.02084997317	68484.02084997317	68484.02084997317	68484.02084997317	68484.02084997317	68484.02084997317	68484.02084997317	68484.02084997317
68484.02084997317	68484.02084997317	68484.02084997317	68484.02084997317	68484.02084997317	68484.02084997317	68484.02084997317	68484.02084997317	68484.02084997317	68484.02084997317	68484.02084997317	68484.02084997317	68484.02084997317	68484.02084997317	68484.02084997317	68484.02084997317	68484.02084997317	68484.02084997317	68484.02084997317	68484.02084997317	68484.02084997317	68484.02084997317	68484.02084997317	68484.02084997317	68484.02084997317	68484.02084997317	68484.02084997317	68484.02084997317	68484.02084997317	68484.02084997317
68484.02084997317	68484.02084997317	68484.02084997317	68484.02084997317	68484.02084997317	68484.02084997317	68484.02084997317	68484.02084997317	68484.02084997317	68484.02084997317	68484.02084997317	68484.02084997317	68484.02084997317	68484.02084997317	68484.02084997317	68484.02084997317	68484.02084997317	68484.02084997317	68484.02084997317	68484.02084997317	68484.02084997317	68484.02084997317	68484.02084997317	68484.02084997317	68484.02084997317	68484.02084997317	68484.02084997317	68484.02084997317	68484.02084997317	68484.02084997317
67866.38659335261	67866.38659335261	67866.38659335261	67866.38659335261	67866.38659335261	67866.38659335261	67866.38659335261	67866.38659335261	67866.38659335261	67866.38659335261	67866.38659335261	67866.38659335261	67866.38659335261	67866.38659335261	67866.38659335261	67866.38659335261	67866.38659335261	67866.38659335261	67866.38659335261	67866.38659335261	67866.38659335261	67866.38659335261	67866.38659335261	67866.38659335261	67866.38659335261	67866.38659335261	67866.38659335261	67866.38659335261	67866.38659335261	67866.38659335261
67866.38659335261	67866.38659335261	67866.38659335261	67866.38659335261	67866.38659335261	67866.38659335261	67866.38659335261	67866.38659335261	67866.38659335261	67866.38659335261	67866.38659335261	67866.38659335261	67866.38659335261	67866.38659335261	67866.38659335261	67866.38659335261	67866.38659335261	67866.38659335261	67866.38659335261	67866.38659335261	67866.38659335261	67866.38659335261	67866.38659335261	67866.38659335261	67866.38659335261	67866.38659335261	67866.38659335261	67866.38659335261	67866.38659335261	67866.38659335261
67866.38659335261	67866.38659335261	67866.38659335261	67866.38659335261	67866.38659335261	67866.38659335261	67866.38659335261	67866.38659335261	67866.38659335261	67866.38659335261	67866.38659335261	67866.38659335261	67866.38659335261	67866.38659335261	67866.38659335261	67866.38659335261	67866.38659335261	67866.38659335261	67866.38659335261	67866.38659335261	67866.38659335261	67866.38659335261	67866.38659335261	67866.38659335261	67866.38659335261	67866.38659335261	67866.38659335261	67866.38659335261	67866.38659335261	67866.38659335261
67866.38659335261	67866.38659335261	67866.38659335261	67866.38659335261	67866.38659335261	67866.38659335261	67866.38659335261	67866.38659335261	67866.38659335261	67866.38659335261	67866.38659335261	67866.38659335261	67866.38659335261	67866.38659335261	67866.38659335261	67866.38659335261	67866.38659335261	67866.38659335261	67866.38659335261	67866.38659335261	67866.38659335261	67866.38659335261	67866.38659335261	67866.38659335261	67866.38659335261	67866.38659335261	67866.38659335261	67866.38659335261	67866.38659335261	67866.38659335261
65197.95415830531	65197.95415830531	65197.95415830531	65197.95415830531	65197.95415830531	65197.95415830531	65197.95415830531	65197.95415830531	65197.95415830531	65197.95415830531	65197.95415830531	65197.95415830531	65197.95415830531	65197.95415830531	65197.95415830531	65197.95415830531	65197.95415830531	65197.95415830531	65197.95415830531	65197.95415830531	65197.95415830531	65197.95415830531	65197.95415830531	65197.95415830531	65197.95415830531	65197.95415830531	65197.95415830531	65197.95415830531	65197.95415830531	65197.95415830531
64480.93837238897	64480.93837238897	64480.93837238897	64480.93837238897	64480.93837238897	64480.93837238897	64480.93837238897	64480.93837238897	64480.93837238897	64480.93837238897	64480.93837238897	64480.93837238897	64480.93837238897	64480.93837238897	64480.93837238897	64480.93837238897	64480.93837238897	64480.93837238897	64480.93837238897	64480.93837238897	64480.93837238897	64480.93837238897	64480.93837238897	64480.93837238897	64480.93837238897	64480.93837238897	64480.93837238897	64480.93837238897	64480.93837238897	64480.93837238897
64480.93837238897	64480.93837238897	64480.93837238897	64480.93837238897	64480.93837238897	64480.93837238897	64480.93837238897	64480.93837238897	64480.93837238897	64480.93837238897	64480.93837238897	64480.93837238897	64480.93837238897	64480.93837238897	64480.93837238897	64480.93837238897	64480.93837238897	64480.93837238897	64480.93837238897	64480.93837238897	64480.93837238897	64480.93837238897	64480.93837238897	64480.93837238897	64480.93837238897	64480.93837238897	64480.93837238897	64480.93837238897	64480.93837238897	64480.93837238897
64480.93837238897	64480.93837238897	64480.93837238897	64480.93837238897	64480.93837238897	64480.93837238897	64480.93837238897	64480.93837238897	64480.93837238897	64480.93837238897	64480.93837238897	64480.93837238897	64480.93837238897	64480.93837238897	64480.93837238897	64480.93837238897	64480.93837238897	64480.93837238897	64480.93837238897	64480.93837238897	64480.93837238897	64480.93837238897	64480.93837238897	64480.93837238897	64480.93837238897	64480.93837238897	64480.93837238897	64480.93837238897	64480.93837238897	64480.93837238897
63910.301892123985	63910.301892123985	63910.301892123985	63910.301892123985	63910.301892123985	63910.301892123985	63910.301892123985	63910.301892123985	63910.301892123985	63910.301892123985	63910.301892123985	63910.301892123985	63910.301892123985	63910.301892123985	63910.301892123985	63910.301892123985	63910.301892123985	63910.301892123985	63910.301892123985	63910.301892123985	63910.301892123985	63910.301892123985	63910.301892123985	63910.301892123985	63910.301892123985	63910.301892123985	63910.301892123985	63910.301892123985	63910.301892123985	63910.301892123985
63606.59386808941	63606.59386808941	63606.59386808941	63606.59386808941	63606.59386808941	63606.59386808941	63606.59386808941	63606.59386808941	63606.59386808941	63606.59386808941	63606.59386808941	63606.59386808941	63606.59386808941	63606.59386808941	63606.59386808941	63606.59386808941	63606.59386808941	63606.59386808941	63606.59386808941	63606.59386808941	63606.59386808941	63606.59386808941	63606.59386808941	63606.59386808941	63606.59386808941	63606.59386808941	63606.59386808941	63606.59386808941	63606.59386808941	63606.59386808941
61306.94640311538	61306.94640311538	61306.94640311538	61306.94640311538	61306.94640311538	61306.94640311538	61306.94640311538	61306.94640311538	61306.94640311538	61306.94640311538	61306.94640311538	61306.94640311538	61306.94640311538	61306.94640311538	61306.94640311538	61306.94640311538	61306.94640311538	61306.94640311538	61306.94640311538	61306.94640311538	61306.94640311538	61306.94640311538	61306.94640311538	61306.94640311538	61306.94640311538	61306.94640311538	61306.94640311538	61306.94640311538	61306.94640311538	61306.94640311538
61306.94640311538	61306.94640311538	61306.94640311538	61306.94640311538	61306.94640311538	61306.94640311538	61306.94640311538	61306.94640311538	61306.94640311538	61306.94640311538	61306.94640311538	61306.94640311538	61306.94640311538	61306.94640311538	61306.94640311538	61306.94640311538	61306.94640311538	61306.94640311538	61306.94640311538	61306.94640311538	61306.94640311538	61306.94640311538	61306.94640311538	61306.94640311538	61306.94640311538	61306.94640311538	61306.94640311538	61306.94640311538	61306.94640311538	61306.94640311538
61306.94640311538	61306.94640311538	61306.94640311538	61306.94640311538	61306.94640311538	61306.94640311538	61306.94640311538	61306.94640311538	61306.94640311538	61306.94640311538	61306.94640311538	61306.94640311538	61306.94640311538	61306.94640311538	61306.94640311538	61306.94640311538	61306.94640311538	61306.94640311538	61306.94640311538	61306.94640311538	61306.94640311538	61306.94640311538	61306.94640311538	61306.94640311538	61306.94640311538	61306.94640311538	61306.94640311538	61306.94640311538	61306.94640311538	61306.94640311538
61306.94640311538	61306.94640311538	61306.94640311538	61306.94640311538	61306.94640311538	61306.94640311538	61306.94640311538	61306.94640311538	61306.94640311538	61306.94640311538	61306.94640311538	61306.94640311538	61306.94640311538	61306.94640311538	61306.94640311538	61306.94640311538	61306.94640311538	61306.94640311538	61306.94640311538	61306.94640311538	61306.94640311538	61306.94640311538	61306.94640311538	61306.94640311538	61306.94640311538	61306.94640311538	61306.94640311538	61306.94640311538	61306.94640311538	61306.94640311538
61306.94640311538	61306.94640311538	61306.94640311538	61306.94640311538	61306.94640311538	61306.94640311538	61306.94640311538	61306.94640311538	61306.94640311538	61306.94640311538	61306.94640311538	61306.94640311538	61306.94640311538	61306.94640311538	61306.94640311538	61306.94640311538	61306.94640311538	61306.94640311538	61306.94640311538	61306.94640311538	61306.94640311538	61306.94640311538	61306.94640311538	61306.94640311538	61306.94640311538	61306.94640311538	61306.94640311538	61306.94640311538	61306.94640311538	61306.94640311538
59809.72853747949	59809.72853747949	59809.72853747949	59809.72853747949	59809.72853747949	59809.72853747949	59809.72853747949	59809.72853747949	59809.72853747949	59809.72853747949	59809.72853747949	59809.72853747949	59809.72853747949	59809.72853747949	59809.72853747949	59809.72853747949	59809.72853747949	59809.72853747949	59809.72853747949	59809.72853747949	59809.72853747949	59809.72853747949	59809.72853747949	59809.72853747949	59809.72853747949	59809.72853747949	59809.72853747949	59809.72853747949	59809.72853747949	59809.72853747949
59809.72853747949	59809.72853747949	59809.72853747949	59809.72853747949	59809.72853747949	59809.72853747949	59809.72853747949	59809.72853747949	59809.72853747949	59809.72853747949	59809.72853747949	59809.72853747949	59809.72853747949	59809.72853747949	59809.72853747949	59809.72853747949	59809.72853747949	59809.72853747949	59809.72853747949	59809.72853747949	59809.72853747949	59809.72853747949	59809.72853747949	59809.72853747949	59809.72853747949	59809.72853747949	59809.72853747949	59809.72853747949	59809.72853747949	59809.72853747949
57176.00787459848	57176.00787459848	57176.00787459848	57176.00787459848	57176.00787459848	57176.00787459848	57176.00787459848	57176.00787459848	57176.00787459848	57176.00787459848	57176.00787459848	57176.00787459848	57176.00787459848	57176.00787459848	57176.00787459848	57176.00787459848	57176.00787459848	57176.00787459848	57176.00787459848	57176.00787459848	57176.00787459848	57176.00787459848	57176.00787459848	57176.00787459848	57176.00787459848	57176.00787459848	57176.00787459848	57176.00787459848	57176.00787459848	57176.00787459848
57176.00787459848	57176.00787459848	57176.00787459848	57176.00787459848	57176.00787459848	57176.00787459848	57176.00787459848	57176.00787459848	57176.00787459848	57176.00787459848	57176.00787459848	57176.00787459848	57176.00787459848	57176.00787459848	57176.00787459848	57176.00787459848	57176.00787459848	57176.00787459848	57176.00787459848	57176.00787459848	57176.00787459848	57176.00787459848	57176.00787459848	57176.00787459848	57176.00787459848	57176.00787459848	57176.00787459848	57176.00787459848	57176.00787459848	57176.00787459848
57176.00787459848	57176.00787459848	57176.00787459848	57176.00787459848	57176.00787459848	57176.00787459848	57176.00787459848	57176.00787459848	57176.00787459848	57176.00787459848	57176.00787459848	57176.00787459848	57176.00787459848	57176.00787459848	57176.00787459848	57176.00787459848	57176.00787459848	57176.00787459848	57176.00787459848	57176.00787459848	57176.00787459848	57176.00787459848	57176.00787459848	57176.00787459848	57176.00787459848	57176.00787459848	57176.00787459848	57176.00787459848	57176.00787459848	57176.00787459848
57176.00787459848	57176.00787459848	57176.00787459848	57176.00787459848	57176.00787459848	57176.00787459848	57176.00787459848	57176.00787459848	57176.00787459848	57176.00787459848	57176.00787459848	57176.00787459848	57176.00787459848	57176.00787459848	57176.00787459848	57176.00787459848	57176.00787459848	57176.00787459848	57176.00787459848	57176.00787459848	57176.00787459848	57176.00787459848	57176.00787459848	57176.00787459848	57176.00787459848	57176.00787459848	57176.00787459848	57176.00787459848	57176.00787459848	57176.00787459848
54810.89698510287	54810.89698510287	54810.89698510287	54810.89698510287	54810.89698510287	54810.89698510287	54810.89698510287	54810.89698510287	54810.89698510287	54810.89698510287	54810.89698510287	54810.89698510287	54810.89698510287	54810.89698510287	54810.89698510287	54810.89698510287	54810.89698510287	54810.89698510287	54810.89698510287	54810.89698510287	54810.89698510287	54810.89698510287	54810.89698510287	54810.89698510287	54810.89698510287	54810.89698510287	54810.89698510287	54810.89698510287	54810.89698510287	54810.89698510287
54810.89698510287	54810.89698510287	54810.89698510287	54810.89698510287	54810.89698510287	54810.89698510287	54810.89698510287	54810.89698510287	54810.89698510287	54810.89698510287	54810.89698510287	54810.89698510287	54810.89698510287	54810.89698510287	54810.89698510287	54810.89698510287	54810.89698510287	54810.89698510287	54810.89698510287	54810.89698510287	54810.89698510287	54810.89698510287	54810.89698510287	54810.89698510287	54810.89698510287	54810.89698510287	54810.89698510287	54810.89698510287	54810.89698510287	54810.89698510287
54810.89698510287	54810.89698510287	54810.89698510287	54810.89698510287	54810.89698510287	54810.89698510287	54810.89698510287	54810.89698510287	54810.89698510287	54810.89698510287	54810.89698510287	54810.89698510287	54810.89698510287	54810.89698510287	54810.89698510287	54810.89698510287	54810.89698510287	54810.89698510287	54810.89698510287	54810.89698510287	54810.89698510287	54810.89698510287	54810.89698510287	54810.89698510287	54810.89698510287	54810.89698510287	54810.89698510287	54810.89698510287	54810.89698510287	54810.89698510287
54810.89698510287	54810.89698510287	54810.89698510287	54810.89698510287	54810.89698510287	54810.89698510287	54810.89698510287	54810.89698510287	54810.89698510287	54810.89698510287	54810.89698510287	54810.89698510287	54810.89698510287	54810.89698510287	54810.89698510287	54810.89698510287	54810.89698510287	54810.89698510287	54810.89698510287	54810.89698510287	54810.89698510287	54810.89698510287	54810.89698510287	54810.89698510287	54810.89698510287	54810.89698510287	54810.89698510287	54810.89698510287	54810.89698510287	54810.89698510287
54810.89698510287	54810.89698510287	54810.89698510287	54810.89698510287	54810.89698510287	54810.89698510287	54810.89698510287	54810.89698510287	54810.89698510287	54810.89698510287	54810.89698510287	54810.89698510287	54810.89698510287	54810.89698510287	54810.89698510287	54810.89698510287	54810.89698510287	54810.89698510287	54810.89698510287	54810.89698510287	54810.89698510287	54810.89698510287	54810.89698510287	54810.89698510287	54810.89698510287	54810.89698510287	54810.89698510287	54810.89698510287	54810.89698510287	54810.89698510287
54810.89698510287	54810.89698510287	54810.89698510287	54810.89698510287	54810.89698510287	54810.89698510287	54810.89698510287	54810.89698510287	54810.89698510287	54810.89698510287	54810.89698510287	54810.89698510287	54810.89698510287	54810.89698510287	54810.89698510287	54810.89698510287	54810.89698510287	54810.89698510287	54810.89698510287	54810.89698510287	54810.89698510287	54810.89698510287	54810.89698510287	54810.89698510287	54810.89698510287	54810.89698510287	54810.89698510287	54810.89698510287	54810.89698510287	54810.89698510287
54810.89698510287	54810.89698510287	54810.89698510287	54810.89698510287	54810.89698510287	54810.89698510287	54810.89698510287	54810.89698510287	54810.89698510287	54810.89698510287	54810.89698510287	54810.89698510287	54810.89698510287	54810.89698510287	54810.89698510287	54810.89698510287	54810.89698510287	54810.89698510287	54810.89698510287	54810.89698510287	54810.89698510287	54810.89698510287	54810.89698510287	54810.89698510287	54810.89698510287	54810.89698510287	54810.89698510287	54810.89698510287	54810.89698510287	54810.89698510287
53567.6324365262	53567.6324365262	53567.6324365262	53567.6324365262	53567.6324365262	53567.6324365262	53567.6324365262	53567.6324365262	53567.6324365262	53567.6324365262	53567.6324365262	53567.6324365262	53567.6324365262	53567.6324365262	53567.6324365262	53567.6324365262	53567.6324365262	53567.6324365262	53567.6324365262	53567.6324365262	53567.6324365262	53567.6324365262	53567.6324365262	53567.6324365262	53567.6324365262	53567.6324365262	53567.6324365262	53567.6324365262	53567.6324365262	53567.6324365262
53420.92192663045	53420.92192663045	53420.92192663045	53420.92192663045	53420.92192663045	53420.92192663045	53420.92192663045	53420.92192663045	53420.92192663045	53420.92192663045	53420.92192663045	53420.92192663045	53420.92192663045	53420.92192663045	53420.92192663045	53420.92192663045	53420.92192663045	53420.92192663045	53420.92192663045	53420.92192663045	53420.92192663045	53420.92192663045	53420.92192663045	53420.92192663045	53420.92192663045	53420.92192663045	53420.92192663045	53420.92192663045	53420.92192663045	53420.92192663045
53420.92192663045	53420.92192663045	53420.92192663045	53420.92192663045	53420.92192663045	53420.92192663045	53420.92192663045	53420.92192663045	53420.92192663045	53420.92192663045	53420.92192663045	53420.92192663045	53420.92192663045	53420.92192663045	53420.92192663045	53420.92192663045	53420.92192663045	53420.92192663045	53420.92192663045	53420.92192663045	53420.92192663045	53420.92192663045	53420.92192663045	53420.92192663045	53420.92192663045	53420.92192663045	53420.92192663045	53420.92192663045	53420.92192663045	53420.92192663045
53420.92192663045	53420.92192663045	53420.92192663045	53420.92192663045	53420.92192663045	53420.92192663045	53420.92192663045	53420.92192663045	53420.92192663045	53420.92192663045	53420.92192663045	53420.92192663045	53420.92192663045	53420.92192663045	53420.92192663045	53420.92192663045	53420.92192663045	53420.92192663045	53420.92192663045	53420.92192663045	53420.92192663045	53420.92192663045	53420.92192663045	53420.92192663045	53420.92192663045	53420.92192663045	53420.92192663045	53420.92192663045	53420.92192663045	53420.92192663045
52924.14454764055	52924.14454764055	52924.14454764055	52924.14454764055	52924.14454764055	52924.14454764055	52924.14454764055	52924.14454764055	52924.14454764055	52924.14454764055	52924.14454764055	52924.14454764055	52924.14454764055	52924.14454764055	52924.14454764055	52924.14454764055	52924.14454764055	52924.14454764055	52924.14454764055	52924.14454764055	52924.14454764055	52924.14454764055	52924.14454764055	52924.14454764055	52924.14454764055	52924.14454764055	52924.14454764055	52924.14454764055	52924.14454764055	52924.14454764055
52924.14454764055	52924.14454764055	52924.14454764055	52924.14454764055	52924.14454764055	52924.14454764055	52924.14454764055	52924.14454764055	52924.14454764055	52924.14454764055	52924.14454764055	52924.14454764055	52924.14454764055	52924.14454764055	52924.14454764055	52924.14454764055	52924.14454764055	52924.14454764055	52924.14454764055	52924.14454764055	52924.14454764055	52924.14454764055	52924.14454764055	52924.14454764055	52924.14454764055	52924.14454764055	52924.14454764055	52924.14454764055	52924.14454764055	52924.14454764055
52205.09000414013	52205.09000414013	52205.09000414013	52205.09000414013	52205.09000414013	52205.09000414013	52205.09000414013	52205.09000414013	52205.09000414013	52205.09000414013	52205.09000414013	52205.09000414013	52205.09000414013	52205.09000414013	52205.09000414013	52205.09000414013	52205.09000414013	52205.09000414013	52205.09000414013	52205.09000414013	52205.09000414013	52205.09000414013	52205.09000414013	52205.09000414013	52205.09000414013	52205.09000414013	52205.09000414013	52205.09000414013	52205.09000414013	52205.09000414013
52205.09000414013	52205.09000414013	52205.09000414013	52205.09000414013	52205.09000414013	52205.09000414013	52205.09000414013	52205.09000414013	52205.09000414013	52205.09000414013	52205.09000414013	52205.09000414013	52205.09000414013	52205.09000414013	52205.09000414013	52205.09000414013	52205.09000414013	52205.09000414013	52205.09000414013	52205.09000414013	52205.09000414013	52205.09000414013	52205.09000414013	52205.09000414013	52205.09000414013	52205.09000414013	52205.09000414013	52205.09000414013	52205.09000414013	52205.09000414013
48121.26800216209	48121.26800216209	48121.26800216209	48121.26800216209	48121.26800216209	48121.26800216209	48121.26800216209	48121.26800216209	48121.26800216209	48121.26800216209	48121.26800216209	48121.26800216209	48121.26800216209	48121.26800216209	48121.26800216209	48121.26800216209	48121.26800216209	48121.26800216209	48121.26800216209	48121.26800216209	48121.26800216209	48121.26800216209	48121.26800216209	48121.26800216209	48121.26800216209	48121.26800216209	48121.26800216209	48121.26800216209	48121.26800216209	48121.26800216209
48121.26800216209	48121.26800216209	48121.26800216209	48121.26800216209	48121.26800216209	48121.26800216209	48121.26800216209	48121.26800216209	48121.26800216209	48121.26800216209	48121.26800216209	48121.26800216209	48121.26800216209	48121.26800216209	48121.26800216209	48121.26800216209	48121.26800216209	48121.26800216209	48121.26800216209	48121.26800216209	48121.26800216209	48121.26800216209	48121.26800216209	48121.26800216209	48121.26800216209	48121.26800216209	48121.26800216209	48121.26800216209	48121.26800216209	48121.26800216209
48121.26800216209	48121.26800216209	48121.26800216209	48121.26800216209	48121.26800216209	48121.26800216209	48121.26800216209	48121.26800216209	48121.26800216209	48121.26800216209	48121.26800216209	48121.26800216209	48121.26800216209	48121.26800216209	48121.26800216209	48121.26800216209	48121.26800216209	48121.26800216209	48121.26800216209	48121.26800216209	48121.26800216209	48121.26800216209	48121.26800216209	48121.26800216209	48121.26800216209	48121.26800216209	48121.26800216209	48121.26800216209	48121.26800216209	48121.26800216209
48121.26800216209	48121.26800216209	48121.26800216209	48121.26800216209	48121.26800216209	48121.26800216209	48121.26800216209	48121.26800216209	48121.26800216209	48121.26800216209	48121.26800216209	48121.26800216209	48121.26800216209	48121.26800216209	48121.26800216209	48121.26800216209	48121.26800216209	48121.26800216209	48121.26800216209	48121.26800216209	48121.26800216209	48121.26800216209	48121.26800216209	48121.26800216209	48121.26800216209	48121.26800216209	48121.26800216209	48121.26800216209	48121.26800216209	48121.26800216209
48121.26800216209	48121.26800216209	48121.26800216209	48121.26800216209	48121.26800216209	48121.26800216209	48121.26800216209	48121.26800216209	48121.26800216209	48121.26800216209	48121.26800216209	48121.26800216209	48121.26800216209	48121.26800216209	48121.26800216209	48121.26800216209	48121.26800216209	48121.26800216209	48121.26800216209	48121.26800216209	48121.26800216209	48121.26800216209	48121.26800216209	48121.26800216209	48121.26800216209	48121.26800216209	48121.26800216209	48121.26800216209	48121.26800216209	48121.26800216209
48121.26800216209	48121.26800216209	48121.26800216209	48121.26800216209	48121.26800216209	48121.26800216209	48121.26800216209	48121.26800216209	48121.26800216209	48121.26800216209	48121.26800216209	48121.26800216209	48121.26800216209	48121.26800216209	48121.26800216209	48121.26800216209	48121.26800216209	48121.26800216209	48121.26800216209	48121.26800216209	48121.26800216209	48121.26800216209	48121.26800216209	48121.26800216209	48121.26800216209	48121.26800216209	48121.26800216209	48121.26800216209	48121.26800216209	48121.26800216209
47795.06053748696	47795.06053748696	47795.06053748696	47795.06053748696	47795.06053748696	47795.06053748696	47795.06053748696	47795.06053748696	47795.06053748696	47795.06053748696	47795.06053748696	47795.06053748696	47795.06053748696	47795.06053748696	47795.06053748696	47795.06053748696	47795.06053748696	47795.06053748696	47795.06053748696	47795.06053748696	47795.06053748696	47795.06053748696	47795.06053748696	47795.06053748696	47795.06053748696	47795.06053748696	47795.06053748696	47795.06053748696	47795.06053748696	47795.06053748696
47021.63415510577	47021.63415510577	47021.63415510577	47021.63415510577	47021.63415510577	47021.63415510577	47021.63415510577	47021.63415510577	47021.63415510577	47021.63415510577	47021.63415510577	47021.63415510577	47021.63415510577	47021.63415510577	47021.63415510577	47021.63415510577	47021.63415510577	47021.63415510577	47021.63415510577	47021.63415510577	47021.63415510577	47021.63415510577	47021.63415510577	47021.63415510577	47021.63415510577	47021.63415510577	47021.63415510577	47021.63415510577	47021.63415510577	47021.63415510577
45739.636675756774	45739.636675756774	45739.636675756774	45739.636675756774	45739.636675756774	45739.636675756774	45739.636675756774	45739.636675756774	45739.636675756774	45739.636675756774	45739.636675756774	45739.636675756774	45739.636675756774	45739.636675756774	45739.636675756774	45739.636675756774	45739.636675756774	45739.636675756774	45739.636675756774	45739.636675756774	45739.636675756774	45739.636675756774	45739.636675756774	45739.636675756774	45739.636675756774	45739.636675756774	45739.636675756774	45739.636675756774	45739.636675756774	45739.636675756774
45739.636675756774	45739.636675756774	45739.636675756774	45739.636675756774	45739.636675756774	45739.636675756774	45739.636675756774	45739.636675756774	45739.636675756774	45739.636675756774	45739.636675756774	45739.636675756774	45739.636675756774	45739.636675756774	45739.636675756774	45739.636675756774	45739.636675756774	45739.636675756774	45739.636675756774	45739.636675756774	45739.636675756774	45739.636675756774	45739.636675756774	45739.636675756774	45739.636675756774	45739.636675756774	45739.636675756774	45739.636675756774	45739.636675756774	45739.636675756774
45739.636675756774	45739.636675756774	45739.636675756774	45739.636675756774	45739.636675756774	45739.636675756774	45739.636675756774	45739.636675756774	45739.636675756774	45739.636675756774	45739.636675756774	45739.636675756774	45739.636675756774	45739.636675756774	45739.636675756774	45739.636675756774	45739.636675756774	45739.636675756774	45739.636675756774	45739.636675756774	45739.636675756774	45739.636675756774	45739.636675756774	45739.636675756774	45739.636675756774	45739.636675756774	45739.636675756774	45739.636675756774	45739.636675756774	45739.636675756774
44742.005126373995	44742.005126373995	44742.005126373995	44742.005126373995	44742.005126373995	44742.005126373995	44742.005126373995	44742.005126373995	44742.005126373995	44742.005126373995	44742.005126373995	44742.005126373995	44742.005126373995	44742.005126373995	44742.005126373995	44742.005126373995	44742.005126373995	44742.005126373995	44742.005126373995	44742.005126373995	44742.005126373995	44742.005126373995	44742.005126373995	44742.005126373995	44742.005126373995	44742.005126373995	44742.005126373995	44742.005126373995	44742.005126373995	44742.005126373995
44742.005126373995	44742.005126373995	44742.005126373995	44742.005126373995	44742.005126373995	44742.005126373995	44742.005126373995	44742.005126373995	44742.005126373995	44742.005126373995	44742.005126373995	44742.005126373995	44742.005126373995	44742.005126373995	44742.005126373995	44742.005126373995	44742.005126373995	44742.005126373995	44742.005126373995	44742.005126373995	44742.005126373995	44742.005126373995	44742.005126373995	44742.005126373995	44742.005126373995	44742.005126373995	44742.005126373995	44742.005126373995	44742.005126373995	44742.005126373995
44175.386807151954	44175.386807151954	44175.386807151954	44175.386807151954	44175.386807151954	44175.386807151954	44175.386807151954	44175.386807151954	44175.386807151954	44175.386807151954	44175.386807151954	44175.386807151954	44175.386807151954	44175.386807151954	44175.386807151954	44175.386807151954	44175.386807151954	44175.386807151954	44175.386807151954	44175.386807151954	44175.386807151954	44175.386807151954	44175.386807151954	44175.386807151954	44175.386807151954	44175.386807151954	44175.386807151954	44175.386807151954	44175.386807151954	44175.386807151954
42908.99272079668	42908.99272079668	42908.99272079668	42908.99272079668	42908.99272079668	42908.99272079668	42908.99272079668	42908.99272079668	42908.99272079668	42908.99272079668	42908.99272079668	42908.99272079668	42908.99272079668	42908.99272079668	42908.99272079668	42908.99272079668	42908.99272079668	42908.99272079668	42908.99272079668	42908.99272079668	42908.99272079668	42908.99272079668	42908.99272079668	42908.99272079668	42908.99272079668	42908.99272079668	42908.99272079668	42908.99272079668	42908.99272079668	42908.99272079668
42908.99272079668	42908.99272079668	42908.99272079668	42908.99272079668	42908.99272079668	42908.99272079668	42908.99272079668	42908.99272079668	42908.99272079668	42908.99272079668	42908.99272079668	42908.99272079668	42908.99272079668	42908.99272079668	42908.99272079668	42908.99272079668	42908.99272079668	42908.99272079668	42908.99272079668	42908.99272079668	42908.99272079668	42908.99272079668	42908.99272079668	42908.99272079668	42908.99272079668	42908.99272079668	42908.99272079668	42908.99272079668	42908.99272079668	42908.99272079668
42908.99272079668	42908.99272079668	42908.99272079668	42908.99272079668	42908.99272079668	42908.99272079668	42908.99272079668	42908.99272079668	42908.99272079668	42908.99272079668	42908.99272079668	42908.99272079668	42908.99272079668	42908.99272079668	42908.99272079668	42908.99272079668	42908.99272079668	42908.99272079668	42908.99272079668	42908.99272079668	42908.99272079668	42908.99272079668	42908.99272079668	42908.99272079668	42908.99272079668	42908.99272079668	42908.99272079668	42908.99272079668	42908.99272079668	42908.99272079668
42716.305253766506	42716.305253766506	42716.305253766506	42716.305253766506	42716.305253766506	42716.305253766506	42716.305253766506	42716.305253766506	42716.305253766506	42716.305253766506	42716.305253766506	42716.305253766506	42716.305253766506	42716.305253766506	42716.305253766506	42716.305253766506	42716.305253766506	42716.305253766506	42716.305253766506	42716.305253766506	42716.305253766506	42716.305253766506	42716.305253766506	42716.305253766506	42716.305253766506	42716.305253766506	42716.305253766506	42716.305253766506	42716.305253766506	42716.305253766506
41732.87201705174	41732.87201705174	41732.87201705174	41732.87201705174	41732.87201705174	41732.87201705174	41732.87201705174	41732.87201705174	41732.87201705174	41732.87201705174	41732.87201705174	41732.87201705174	41732.87201705174	41732.87201705174	41732.87201705174	41732.87201705174	41732.87201705174	41732.87201705174	41732.87201705174	41732.87201705174	41732.87201705174	41732.87201705174	41732.87201705174	41732.87201705174	41732.87201705174	41732.87201705174	41732.87201705174	41732.87201705174	41732.87201705174	41732.87201705174
41732.87201705174	41732.87201705174	41732.87201705174	41732.87201705174	41732.87201705174	41732.87201705174	41732.87201705174	41732.87201705174	41732.87201705174	41732.87201705174	41732.87201705174	41732.87201705174	41732.87201705174	41732.87201705174	41732.87201705174	41732.87201705174	41732.87201705174	41732.87201705174	41732.87201705174	41732.87201705174	41732.87201705174	41732.87201705174	41732.87201705174	41732.87201705174	41732.87201705174	41732.87201705174	41732.87201705174	41732.87201705174	41732.87201705174	41732.87201705174
41519.55708862077	41519.55708862077	41519.55708862077	41519.55708862077	41519.55708862077	41519.55708862077	41519.55708862077	41519.55708862077	41519.55708862077	41519.55708862077	41519.55708862077	41519.55708862077	41519.55708862077	41519.55708862077	41519.55708862077	41519.55708862077	41519.55708862077	41519.55708862077	41519.55708862077	41519.55708862077	41519.55708862077	41519.55708862077	41519.55708862077	41519.55708862077	41519.55708862077	41519.55708862077	41519.55708862077	41519.55708862077	41519.55708862077	41519.55708862077
41519.55708862077	41519.55708862077	41519.55708862077	41519.55708862077	41519.55708862077	41519.55708862077	41519.55708862077	41519.55708862077	41519.55708862077	41519.55708862077	41519.55708862077	41519.55708862077	41519.55708862077	41519.55708862077	41519.55708862077	41519.55708862077	41519.55708862077	41519.55708862077	41519.55708862077	41519.55708862077	41519.55708862077	41519.55708862077	41519.55708862077	41519.55708862077	41519.55708862077	41519.55708862077	41519.55708862077	41519.55708862077	41519.55708862077	41519.55708862077
41519.55708862077	41519.55708862077	41519.55708862077	41519.55708862077	41519.55708862077	41519.55708862077	41519.55708862077	41519.55708862077	41519.55708862077	41519.55708862077	41519.55708862077	41519.55708862077	41519.55708862077	41519.55708862077	41519.55708862077	41519.55708862077	41519.55708862077	41519.55708862077	41519.55708862077	41519.55708862077	41519.55708862077	41519.55708862077	41519.55708862077	41519.55708862077	41519.55708862077	41519.55708862077	41519.55708862077	41519.55708862077	41519.55708862077	41519.55708862077
41519.55708862077	41519.55708862077	41519.55708862077	41519.55708862077	41519.55708862077	41519.55708862077	41519.55708862077	41519.55708862077	41519.55708862077	41519.55708862077	41519.55708862077	41519.55708862077	41519.55708862077	41519.55708862077	41519.55708862077	41519.55708862077	41519.55708862077	41519.55708862077	41519.55708862077	41519.55708862077	41519.55708862077	41519.55708862077	41519.55708862077	41519.55708862077	41519.55708862077	41519.55708862077	41519.55708862077	41519.55708862077	41519.55708862077	41519.55708862077
41519.55708862077	41519.55708862077	41519.55708862077	41519.55708862077	41519.55708862077	41519.55708862077	41519.55708862077	41519.55708862077	41519.55708862077	41519.55708862077	41519.55708862077	41519.55708862077	41519.55708862077	41519.55708862077	41519.55708862077	41519.55708862077	41519.55708862077	41519.55708862077	41519.55708862077	41519.55708862077	41519.55708862077	41519.55708862077	41519.55708862077	41519.55708862077	41519.55708862077	41519.55708862077	41519.55708862077	41519.55708862077	41519.55708862077	41519.55708862077
41519.55708862077	41519.55708862077	41519.55708862077	41519.55708862077	41519.55708862077	41519.55708862077	41519.55708862077	41519.55708862077	41519.55708862077	41519.55708862077	41519.55708862077	41519.55708862077	41519.55708862077	41519.55708862077	41519.55708862077	41519.55708862077	41519.55708862077	41519.55708862077	41519.55708862077	41519.55708862077	41519.55708862077	41519.55708862077	41519.55708862077	41519.55708862077	41519.55708862077	41519.55708862077	41519.55708862077	41519.55708862077	41519.55708862077	41519.55708862077
41519.55708862077	41519.55708862077	41519.55708862077	41519.55708862077	41519.55708862077	41519.55708862077	41519.55708862077	41519.55708862077	41519.55708862077	41519.55708862077	41519.55708862077	41519.55708862077	41519.55708862077	41519.55708862077	41519.55708862077	41519.55708862077	41519.55708862077	41519.55708862077	41519.55708862077	41519.55708862077	41519.55708862077	41519.55708862077	41519.55708862077	41519.55708862077	41519.55708862077	41519.55708862077	41519.55708862077	41519.55708862077	41519.55708862077	41519.55708862077
41476.919870567894	41476.919870567894	41476.919870567894	41476.919870567894	41476.919870567894	41476.919870567894	41476.919870567894	41476.919870567894	41476.919870567894	41476.919870567894	41476.919870567894	41476.919870567894	41476.919870567894	41476.919870567894	41476.919870567894	41476.919870567894	41476.919870567894	41476.919870567894	41476.919870567894	41476.919870567894	41476.919870567894	41476.919870567894	41476.919870567894	41476.919870567894	41476.919870567894	41476.919870567894	41476.919870567894	41476.919870567894	41476.919870567894	41476.919870567894
40305.182182547156	40305.182182547156	40305.182182547156	40305.182182547156	40305.182182547156	40305.182182547156	40305.182182547156	40305.182182547156	40305.182182547156	40305.182182547156	40305.182182547156	40305.182182547156	40305.182182547156	40305.182182547156	40305.182182547156	40305.182182547156	40305.182182547156	40305.182182547156	40305.182182547156	40305.182182547156	40305.182182547156	40305.182182547156	40305.182182547156	40305.182182547156	40305.182182547156	40305.182182547156	40305.182182547156	40305.182182547156	40305.182182547156	40305.182182547156
39068.463450407384	39068.463450407384	39068.463450407384	39068.463450407384	39068.463450407384	39068.463450407384	39068.463450407384	39068.463450407384	39068.463450407384	39068.463450407384	39068.463450407384	39068.463450407384	39068.463450407384	39068.463450407384	39068.463450407384	39068.463450407384	39068.463450407384	39068.463450407384	39068.463450407384	39068.463450407384	39068.463450407384	39068.463450407384	39068.463450407384	39068.463450407384	39068.463450407384	39068.463450407384	39068.463450407384	39068.463450407384	39068.463450407384	39068.463450407384
38880.210818202926	38880.210818202926	38880.210818202926	38880.210818202926	38880.210818202926	38880.210818202926	38880.210818202926	38880.210818202926	38880.210818202926	38880.210818202926	38880.210818202926	38880.210818202926	38880.210818202926	38880.210818202926	38880.210818202926	38880.210818202926	38880.210818202926	38880.210818202926	38880.210818202926	38880.210818202926	38880.210818202926	38880.210818202926	38880.210818202926	38880.210818202926	38880.210818202926	38880.210818202926	38880.210818202926	38880.210818202926	38880.210818202926	38880.210818202926
38880.210818202926	38880.210818202926	38880.210818202926	38880.210818202926	38880.210818202926	38880.210818202926	38880.210818202926	38880.210818202926	38880.210818202926	38880.210818202926	38880.210818202926	38880.210818202926	38880.210818202926	38880.210818202926	38880.210818202926	38880.210818202926	38880.210818202926	38880.210818202926	38880.210818202926	38880.210818202926	38880.210818202926	38880.210818202926	38880.210818202926	38880.210818202926	38880.210818202926	38880.210818202926	38880.210818202926	38880.210818202926	38880.210818202926	38880.210818202926
38032.87014798732	38032.87014798732	38032.87014798732	38032.87014798732	38032.87014798732	38032.87014798732	38032.87014798732	38032.87014798732	38032.87014798732	38032.87014798732	38032.87014798732	38032.87014798732	38032.87014798732	38032.87014798732	38032.87014798732	38032.87014798732	38032.87014798732	38032.87014798732	38032.87014798732	38032.87014798732	38032.87014798732	38032.87014798732	38032.87014798732	38032.87014798732	38032.87014798732	38032.87014798732	38032.87014798732	38032.87014798732	38032.87014798732	38032.87014798732
37974.77333709937	37974.77333709937	37974.77333709937	37974.77333709937	37974.77333709937	37974.77333709937	37974.77333709937	37974.77333709937	37974.77333709937	37974.77333709937	37974.77333709937	37974.77333709937	37974.77333709937	37974.77333709937	37974.77333709937	37974.77333709937	37974.77333709937	37974.77333709937	37974.77333709937	37974.77333709937	37974.77333709937	37974.77333709937	37974.77333709937	37974.77333709937	37974.77333709937	37974.77333709937	37974.77333709937	37974.77333709937	37974.77333709937	37974.77333709937
37974.77333709937	37974.77333709937	37974.77333709937	37974.77333709937	37974.77333709937	37974.77333709937	37974.77333709937	37974.77333709937	37974.77333709937	37974.77333709937	37974.77333709937	37974.77333709937	37974.77333709937	37974.77333709937	37974.77333709937	37974.77333709937	37974.77333709937	37974.77333709937	37974.77333709937	37974.77333709937	37974.77333709937	37974.77333709937	37974.77333709937	37974.77333709937	37974.77333709937	37974.77333709937	37974.77333709937	37974.77333709937	37974.77333709937	37974.77333709937
37694.58828442795	37694.58828442795	37694.58828442795	37694.58828442795	37694.58828442795	37694.58828442795	37694.58828442795	37694.58828442795	37694.58828442795	37694.58828442795	37694.58828442795	37694.58828442795	37694.58828442795	37694.58828442795	37694.58828442795	37694.58828442795	37694.58828442795	37694.58828442795	37694.58828442795	37694.58828442795	37694.58828442795	37694.58828442795	37694.58828442795	37694.58828442795	37694.58828442795	37694.58828442795	37694.58828442795	37694.58828442795	37694.58828442795	37694.58828442795
37377.635036232336	37377.635036232336	37377.635036232336	37377.635036232336	37377.635036232336	37377.635036232336	37377.635036232336	37377.635036232336	37377.635036232336	37377.635036232336	37377.635036232336	37377.635036232336	37377.635036232336	37377.635036232336	37377.635036232336	37377.635036232336	37377.635036232336	37377.635036232336	37377.635036232336	37377.635036232336	37377.635036232336	37377.635036232336	37377.635036232336	37377.635036232336	37377.635036232336	37377.635036232336	37377.635036232336	37377.635036232336	37377.635036232336	37377.635036232336
37377.635036232336	37377.635036232336	37377.635036232336	37377.635036232336	37377.635036232336	37377.635036232336	37377.635036232336	37377.635036232336	37377.635036232336	37377.635036232336	37377.635036232336	37377.635036232336	37377.635036232336	37377.635036232336	37377.635036232336	37377.635036232336	37377.635036232336	37377.635036232336	37377.635036232336	37377.635036232336	37377.635036232336	37377.635036232336	37377.635036232336	37377.635036232336	37377.635036232336	37377.635036232336	37377.635036232336	37377.635036232336	37377.635036232336	37377.635036232336
36072.748795993015	36072.748795993015	36072.748795993015	36072.748795993015	36072.748795993015	36072.748795993015	36072.748795993015	36072.748795993015	36072.748795993015	36072.748795993015	36072.748795993015	36072.748795993015	36072.748795993015	36072.748795993015	36072.748795993015	36072.748795993015	36072.748795993015	36072.748795993015	36072.748795993015	36072.748795993015	36072.748795993015	36072.748795993015	36072.748795993015	36072.748795993015	36072.748795993015	36072.748795993015	36072.748795993015	36072.748795993015	36072.748795993015	36072.748795993015
35688.92732816472	35688.92732816472	35688.92732816472	35688.92732816472	35688.92732816472	35688.92732816472	35688.92732816472	35688.92732816472	35688.92732816472	35688.92732816472	35688.92732816472	35688.92732816472	35688.92732816472	35688.92732816472	35688.92732816472	35688.92732816472	35688.92732816472	35688.92732816472	35688.92732816472	35688.92732816472	35688.92732816472	35688.92732816472	35688.92732816472	35688.92732816472	35688.92732816472	35688.92732816472	35688.92732816472	35688.92732816472	35688.92732816472	35688.92732816472
35381.24535038215	35381.24535038215	35381.24535038215	35381.24535038215	35381.24535038215	35381.24535038215	35381.24535038215	35381.24535038215	35381.24535038215	35381.24535038215	35381.24535038215	35381.24535038215	35381.24535038215	35381.24535038215	35381.24535038215	35381.24535038215	35381.24535038215	35381.24535038215	35381.24535038215	35381.24535038215	35381.24535038215	35381.24535038215	35381.24535038215	35381.24535038215	35381.24535038215	35381.24535038215	35381.24535038215	35381.24535038215	35381.24535038215	35381.24535038215
35381.24535038215	35381.24535038215	35381.24535038215	35381.24535038215	35381.24535038215	35381.24535038215	35381.24535038215	35381.24535038215	35381.24535038215	35381.24535038215	35381.24535038215	35381.24535038215	35381.24535038215	35381.24535038215	35381.24535038215	35381.24535038215	35381.24535038215	35381.24535038215	35381.24535038215	35381.24535038215	35381.24535038215	35381.24535038215	35381.24535038215	35381.24535038215	35381.24535038215	35381.24535038215	35381.24535038215	35381.24535038215	35381.24535038215	35381.24535038215
34156.3144976036	34156.3144976036	34156.3144976036	34156.3144976036	34156.3144976036	34156.3144976036	34156.3144976036	34156.3144976036	34156.3144976036	34156.3144976036	34156.3144976036	34156.3144976036	34156.3144976036	34156.3144976036	34156.3144976036	34156.3144976036	34156.3144976036	34156.3144976036	34156.3144976036	34156.3144976036	34156.3144976036	34156.3144976036	34156.3144976036	34156.3144976036	34156.3144976036	34156.3144976036	34156.3144976036	34156.3144976036	34156.3144976036	34156.3144976036
34156.3144976036	34156.3144976036	34156.3144976036	34156.3144976036	34156.3144976036	34156.3144976036	34156.3144976036	34156.3144976036	34156.3144976036	34156.3144976036	34156.3144976036	34156.3144976036	34156.3144976036	34156.3144976036	34156.3144976036	34156.3144976036	34156.3144976036	34156.3144976036	34156.3144976036	34156.3144976036	34156.3144976036	34156.3144976036	34156.3144976036	34156.3144976036	34156.3144976036	34156.3144976036	34156.3144976036	34156.3144976036	34156.3144976036	34156.3144976036
33475.07860179646	33475.07860179646	33475.07860179646	33475.07860179646	33475.07860179646	33475.07860179646	33475.07860179646	33475.07860179646	33475.07860179646	33475.07860179646	33475.07860179646	33475.07860179646	33475.07860179646	33475.07860179646	33475.07860179646	33475.07860179646	33475.07860179646	33475.07860179646	33475.07860179646	33475.07860179646	33475.07860179646	33475.07860179646	33475.07860179646	33475.07860179646	33475.07860179646	33475.07860179646	33475.07860179646	33475.07860179646	33475.07860179646	33475.07860179646
33475.07860179646	33475.07860179646	33475.07860179646	33475.07860179646	33475.07860179646	33475.07860179646	33475.07860179646	33475.07860179646	33475.07860179646	33475.07860179646	33475.07860179646	33475.07860179646	33475.07860179646	33475.07860179646	33475.07860179646	33475.07860179646	33475.07860179646	33475.07860179646	33475.07860179646	33475.07860179646	33475.07860179646	33475.07860179646	33475.07860179646	33475.07860179646	33475.07860179646	33475.07860179646	33475.07860179646	33475.07860179646	33475.07860179646	33475.07860179646
33475.07860179646	33475.07860179646	33475.07860179646	33475.07860179646	33475.07860179646	33475.07860179646	33475.07860179646	33475.07860179646	33475.07860179646	33475.07860179646	33475.07860179646	33475.07860179646	33475.07860179646	33475.07860179646	33475.07860179646	33475.07860179646	33475.07860179646	33475.07860179646	33475.07860179646	33475.07860179646	33475.07860179646	33475.07860179646	33475.07860179646	33475.07860179646	33475.07860179646	33475.07860179646	33475.07860179646	33475.07860179646	33475.07860179646	33475.07860179646
33475.07860179646	33475.07860179646	33475.07860179646	33475.07860179646	33475.07860179646	33475.07860179646	33475.07860179646	33475.07860179646	33475.07860179646	33475.07860179646	33475.07860179646	33475.07860179646	33475.07860179646	33475.07860179646	33475.07860179646	33475.07860179646	33475.07860179646	33475.07860179646	33475.07860179646	33475.07860179646	33475.07860179646	33475.07860179646	33475.07860179646	33475.07860179646	33475.07860179646	33475.07860179646	33475.07860179646	33475.07860179646	33475.07860179646	33475.07860179646
33475.07860179646	33475.07860179646	33475.07860179646	33475.07860179646	33475.07860179646	33475.07860179646	33475.07860179646	33475.07860179646	33475.07860179646	33475.07860179646	33475.07860179646	33475.07860179646	33475.07860179646	33475.07860179646	33475.07860179646	33475.07860179646	33475.07860179646	33475.07860179646	33475.07860179646	33475.07860179646	33475.07860179646	33475.07860179646	33475.07860179646	33475.07860179646	33475.07860179646	33475.07860179646	33475.07860179646	33475.07860179646	33475.07860179646	33475.07860179646
32473.395914182358	32473.395914182358	32473.395914182358	32473.395914182358	32473.395914182358	32473.395914182358	32473.395914182358	32473.395914182358	32473.395914182358	32473.395914182358	32473.395914182358	32473.395914182358	32473.395914182358	32473.395914182358	32473.395914182358	32473.395914182358	32473.395914182358	32473.395914182358	32473.395914182358	32473.395914182358	32473.395914182358	32473.395914182358	32473.395914182358	32473.395914182358	32473.395914182358	32473.395914182358	32473.395914182358	32473.395914182358	32473.395914182358	32473.395914182358
31509.55649374491	31509.55649374491	31509.55649374491	31509.55649374491	31509.55649374491	31509.55649374491	31509.55649374491	31509.55649374491	31509.55649374491	31509.55649374491	31509.55649374491	31509.55649374491	31509.55649374491	31509.55649374491	31509.55649374491	31509.55649374491	31509.55649374491	31509.55649374491	31509.55649374491	31509.55649374491	31509.55649374491	31509.55649374491	31509.55649374491	31509.55649374491	31509.55649374491	31509.55649374491	31509.55649374491	31509.55649374491	31509.55649374491	31509.55649374491
31509.55649374491	31509.55649374491	31509.55649374491	31509.55649374491	31509.55649374491	31509.55649374491	31509.55649374491	31509.55649374491	31509.55649374491	31509.55649374491	31509.55649374491	31509.55649374491	31509.55649374491	31509.55649374491	31509.55649374491	31509.55649374491	31509.55649374491	31509.55649374491	31509.55649374491	31509.55649374491	31509.55649374491	31509.55649374491	31509.55649374491	31509.55649374491	31509.55649374491	31509.55649374491	31509.55649374491	31509.55649374491	31509.55649374491	31509.55649374491
31509.55649374491	31509.55649374491	31509.55649374491	31509.55649374491	31509.55649374491	31509.55649374491	31509.55649374491	31509.55649374491	31509.55649374491	31509.55649374491	31509.55649374491	31509.55649374491	31509.55649374491	31509.55649374491	31509.55649374491	31509.55649374491	31509.55649374491	31509.55649374491	31509.55649374491	31509.55649374491	31509.55649374491	31509.55649374491	31509.55649374491	31509.55649374491	31509.55649374491	31509.55649374491	31509.55649374491	31509.55649374491	31509.55649374491	31509.55649374491
31237.37561260935	31237.37561260935	31237.37561260935	31237.37561260935	31237.37561260935	31237.37561260935	31237.37561260935	31237.37561260935	31237.37561260935	31237.37561260935	31237.37561260935	31237.37561260935	31237.37561260935	31237.37561260935	31237.37561260935	31237.37561260935	31237.37561260935	31237.37561260935	31237.37561260935	31237.37561260935	31237.37561260935	31237.37561260935	31237.37561260935	31237.37561260935	31237.37561260935	31237.37561260935	31237.37561260935	31237.37561260935	31237.37561260935	31237.37561260935
31237.37561260935	31237.37561260935	31237.37561260935	31237.37561260935	31237.37561260935	31237.37561260935	31237.37561260935	31237.37561260935	31237.37561260935	31237.37561260935	31237.37561260935	31237.37561260935	31237.37561260935	31237.37561260935	31237.37561260935	31237.37561260935	31237.37561260935	31237.37561260935	31237.37561260935	31237.37561260935	31237.37561260935	31237.37561260935	31237.37561260935	31237.37561260935	31237.37561260935	31237.37561260935	31237.37561260935	31237.37561260935	31237.37561260935	31237.37561260935
31237.37561260935	31237.37561260935	31237.37561260935	31237.37561260935	31237.37561260935	31237.37561260935	31237.37561260935	31237.37561260935	31237.37561260935	31237.37561260935	31237.37561260935	31237.37561260935	31237.37561260935	31237.37561260935	31237.37561260935	31237.37561260935	31237.37561260935	31237.37561260935	31237.37561260935	31237.37561260935	31237.37561260935	31237.37561260935	31237.37561260935	31237.37561260935	31237.37561260935	31237.37561260935	31237.37561260935	31237.37561260935	31237.37561260935	31237.37561260935
29260.244320105012	29260.244320105012	29260.244320105012	29260.244320105012	29260.244320105012	29260.244320105012	29260.244320105012	29260.244320105012	29260.244320105012	29260.244320105012	29260.244320105012	29260.244320105012	29260.244320105012	29260.244320105012	29260.244320105012	29260.244320105012	29260.244320105012	29260.244320105012	29260.244320105012	29260.244320105012	29260.244320105012	29260.244320105012	29260.244320105012	29260.244320105012	29260.244320105012	29260.244320105012	29260.244320105012	29260.244320105012	29260.244320105012	29260.244320105012
29260.244320105012	29260.244320105012	29260.244320105012	29260.244320105012	29260.244320105012	29260.244320105012	29260.244320105012	29260.244320105012	29260.244320105012	29260.244320105012	29260.244320105012	29260.244320105012	29260.244320105012	29260.244320105012	29260.244320105012	29260.244320105012	29260.244320105012	29260.244320105012	29260.244320105012	29260.244320105012	29260.244320105012	29260.244320105012	29260.244320105012	29260.244320105012	29260.244320105012	29260.244320105012	29260.244320105012	29260.244320105012	29260.244320105012	29260.244320105012
29260.244320105012	29260.244320105012	29260.244320105012	29260.244320105012	29260.244320105012	29260.244320105012	29260.244320105012	29260.244320105012	29260.244320105012	29260.244320105012	29260.244320105012	29260.244320105012	29260.244320105012	29260.244320105012	29260.244320105012	29260.244320105012	29260.244320105012	29260.244320105012	29260.244320105012	29260.244320105012	29260.244320105012	29260.244320105012	29260.244320105012	29260.244320105012	29260.244320105012	29260.244320105012	29260.244320105012	29260.244320105012	29260.244320105012	29260.244320105012
29260.244320105012	29260.244320105012	29260.244320105012	29260.244320105012	29260.244320105012	29260.244320105012	29260.244320105012	29260.244320105012	29260.244320105012	29260.244320105012	29260.244320105012	29260.244320105012	29260.244320105012	29260.244320105012	29260.244320105012	29260.244320105012	29260.244320105012	29260.244320105012	29260.244320105012	29260.244320105012	29260.244320105012	29260.244320105012	29260.244320105012	29260.244320105012	29260.244320105012	29260.244320105012	29260.244320105012	29260.244320105012	29260.244320105012	29260.244320105012
29224.849948291623	29224.849948291623	29224.849948291623	29224.849948291623	29224.849948291623	29224.849948291623	29224.849948291623	29224.849948291623	29224.849948291623	29224.849948291623	29224.849948291623	29224.849948291623	29224.849948291623	29224.849948291623	29224.849948291623	29224.849948291623	29224.849948291623	29224.849948291623	29224.849948291623	29224.849948291623	29224.849948291623	29224.849948291623	29224.849948291623	29224.849948291623	29224.849948291623	29224.849948291623	29224.849948291623	29224.849948291623	29224.849948291623	29224.849948291623
29224.849948291623	29224.849948291623	29224.849948291623	29224.849948291623	29224.849948291623	29224.849948291623	29224.849948291623	29224.849948291623	29224.849948291623	29224.849948291623	29224.849948291623	29224.849948291623	29224.849948291623	29224.849948291623	29224.849948291623	29224.849948291623	29224.849948291623	29224.849948291623	29224.849948291623	29224.849948291623	29224.849948291623	29224.849948291623	29224.849948291623	29224.849948291623	29224.849948291623	29224.849948291623	29224.849948291623	29224.849948291623	29224.849948291623	29224.849948291623
27423.056986788855	27423.056986788855	27423.056986788855	27423.056986788855	27423.056986788855	27423.056986788855	27423.056986788855	27423.056986788855	27423.056986788855	27423.056986788855	27423.056986788855	27423.056986788855	27423.056986788855	27423.056986788855	27423.056986788855	27423.056986788855	27423.056986788855	27423.056986788855	27423.056986788855	27423.056986788855	27423.056986788855	27423.056986788855	27423.056986788855	27423.056986788855	27423.056986788855	27423.056986788855	27423.056986788855	27423.056986788855	27423.056986788855	27423.056986788855
27423.056986788855	27423.056986788855	27423.056986788855	27423.056986788855	27423.056986788855	27423.056986788855	27423.056986788855	27423.056986788855	27423.056986788855	27423.056986788855	27423.056986788855	27423.056986788855	27423.056986788855	27423.056986788855	27423.056986788855	27423.056986788855	27423.056986788855	27423.056986788855	27423.056986788855	27423.056986788855	27423.056986788855	27423.056986788855	27423.056986788855	27423.056986788855	27423.056986788855	27423.056986788855	27423.056986788855	27423.056986788855	27423.056986788855	27423.056986788855
27423.056986788855	27423.056986788855	27423.056986788855	27423.056986788855	27423.056986788855	27423.056986788855	27423.056986788855	27423.056986788855	27423.056986788855	27423.056986788855	27423.056986788855	27423.056986788855	27423.056986788855	27423.056986788855	27423.056986788855	27423.056986788855	27423.056986788855	27423.056986788855	27423.056986788855	27423.056986788855	27423.056986788855	27423.056986788855	27423.056986788855	27423.056986788855	27423.056986788855	27423.056986788855	27423.056986788855	27423.056986788855	27423.056986788855	27423.056986788855
27423.056986788855	27423.056986788855	27423.056986788855	27423.056986788855	27423.056986788855	27423.056986788855	27423.056986788855	27423.056986788855	27423.056986788855	27423.056986788855	27423.056986788855	27423.056986788855	27423.056986788855	27423.056986788855	27423.056986788855	27423.056986788855	27423.056986788855	27423.056986788855	27423.056986788855	27423.056986788855	27423.056986788855	27423.056986788855	27423.056986788855	27423.056986788855	27423.056986788855	27423.056986788855	27423.056986788855	27423.056986788855	27423.056986788855	27423.056986788855
24753.86750777575	24753.86750777575	24753.86750777575	24753.86750777575	24753.86750777575	24753.86750777575	24753.86750777575	24753.86750777575	24753.86750777575	24753.86750777575	24753.86750777575	24753.86750777575	24753.86750777575	24753.86750777575	24753.86750777575	24753.86750777575	24753.86750777575	24753.86750777575	24753.86750777575	24753.86750777575	24753.86750777575	24753.86750777575	24753.86750777575	24753.86750777575	24753.86750777575	24753.86750777575	24753.86750777575	24753.86750777575	24753.86750777575	24753.86750777575
24753.86750777575	24753.86750777575	24753.86750777575	24753.86750777575	24753.86750777575	24753.86750777575	24753.86750777575	24753.86750777575	24753.86750777575	24753.86750777575	24753.86750777575	24753.86750777575	24753.86750777575	24753.86750777575	24753.86750777575	24753.86750777575	24753.86750777575	24753.86750777575	24753.86750777575	24753.86750777575	24753.86750777575	24753.86750777575	24753.86750777575	24753.86750777575	24753.86750777575	24753.86750777575	24753.86750777575	24753.86750777575	24753.86750777575	24753.86750777575
24753.86750777575	24753.86750777575	24753.86750777575	24753.86750777575	24753.86750777575	24753.86750777575	24753.86750777575	24753.86750777575	24753.86750777575	24753.86750777575	24753.86750777575	24753.86750777575	24753.86750777575	24753.86750777575	24753.86750777575	24753.86750777575	24753.86750777575	24753.86750777575	24753.86750777575	24753.86750777575	24753.86750777575	24753.86750777575	24753.86750777575	24753.86750777575	24753.86750777575	24753.86750777575	24753.86750777575	24753.86750777575	24753.86750777575	24753.86750777575
24753.86750777575	24753.86750777575	24753.86750777575	24753.86750777575	24753.86750777575	24753.86750777575	24753.86750777575	24753.86750777575	24753.86750777575	24753.86750777575	24753.86750777575	24753.86750777575	24753.86750777575	24753.86750777575	24753.86750777575	24753.86750777575	24753.86750777575	24753.86750777575	24753.86750777575	24753.86750777575	24753.86750777575	24753.86750777575	24753.86750777575	24753.86750777575	24753.86750777575	24753.86750777575	24753.86750777575	24753.86750777575	24753.86750777575	24753.86750777575
24753.86750777575	24753.86750777575	24753.86750777575	24753.86750777575	24753.86750777575	24753.86750777575	24753.86750777575	24753.86750777575	24753.86750777575	24753.86750777575	24753.86750777575	24753.86750777575	24753.86750777575	24753.86750777575	24753.86750777575	24753.86750777575	24753.86750777575	24753.86750777575	24753.86750777575	24753.86750777575	24753.86750777575	24753.86750777575	24753.86750777575	24753.86750777575	24753.86750777575	24753.86750777575	24753.86750777575	24753.86750777575	24753.86750777575	24753.86750777575
24753.86750777575	24753.86750777575	24753.86750777575	24753.86750777575	24753.86750777575	24753.86750777575	24753.86750777575	24753.86750777575	24753.86750777575	24753.86750777575	24753.86750777575	24753.86750777575	24753.86750777575	24753.86750777575	24753.86750777575	24753.86750777575	24753.86750777575	24753.86750777575	24753.86750777575	24753.86750777575	24753.86750777575	24753.86750777575	24753.86750777575	24753.86750777575	24753.86750777575	24753.86750777575	24753.86750777575	24753.86750777575	24753.86750777575	24753.86750777575
24753.86750777575	24753.86750777575	24753.86750777575	24753.86750777575	24753.86750777575	24753.86750777575	24753.86750777575	24753.86750777575	24753.86750777575	24753.86750777575	24753.86750777575	24753.86750777575	24753.86750777575	24753.86750777575	24753.86750777575	24753.86750777575	24753.86750777575	24753.86750777575	24753.86750777575	24753.86750777575	24753.86750777575	24753.86750777575	24753.86750777575	24753.86750777575	24753.86750777575	24753.86750777575	24753.86750777575	24753.86750777575	24753.86750777575	24753.86750777575
24753.86750777575	24753.86750777575	24753.86750777575	24753.86750777575	24753.86750777575	24753.86750777575	24753.86750777575	24753.86750777575	24753.86750777575	24753.86750777575	24753.86750777575	24753.86750777575	24753.86750777575	24753.86750777575	24753.86750777575	24753.86750777575	24753.86750777575	24753.86750777575	24753.86750777575	24753.86750777575	24753.86750777575	24753.86750777575	24753.86750777575	24753.86750777575	24753.86750777575	24753.86750777575	24753.86750777575	24753.86750777575	24753.86750777575	24753.86750777575
24130.59151876717	24130.59151876717	24130.59151876717	24130.59151876717	24130.59151876717	24130.59151876717	24130.59151876717	24130.59151876717	24130.59151876717	24130.59151876717	24130.59151876717	24130.59151876717	24130.59151876717	24130.59151876717	24130.59151876717	24130.59151876717	24130.59151876717	24130.59151876717	24130.59151876717	24130.59151876717	24130.59151876717	24130.59151876717	24130.59151876717	24130.59151876717	24130.59151876717	24130.59151876717	24130.59151876717	24130.59151876717	24130.59151876717	24130.59151876717
22729.456020865782	22729.456020865782	22729.456020865782	22729.456020865782	22729.456020865782	22729.456020865782	22729.456020865782	22729.456020865782	22729.456020865782	22729.456020865782	22729.456020865782	22729.456020865782	22729.456020865782	22729.456020865782	22729.456020865782	22729.456020865782	22729.456020865782	22729.456020865782	22729.456020865782	22729.456020865782	22729.456020865782	22729.456020865782	22729.456020865782	22729.456020865782	22729.456020865782	22729.456020865782	22729.456020865782	22729.456020865782	22729.456020865782	22729.456020865782
22729.456020865782	22729.456020865782	22729.456020865782	22729.456020865782	22729.456020865782	22729.456020865782	22729.456020865782	22729.456020865782	22729.456020865782	22729.456020865782	22729.456020865782	22729.456020865782	22729.456020865782	22729.456020865782	22729.456020865782	22729.456020865782	22729.456020865782	22729.456020865782	22729.456020865782	22729.456020865782	22729.456020865782	22729.456020865782	22729.456020865782	22729.456020865782	22729.456020865782	22729.456020865782	22729.456020865782	22729.456020865782	22729.456020865782	22729.456020865782
22729.456020865782	22729.456020865782	22729.456020865782	22729.456020865782	22729.456020865782	22729.456020865782	22729.456020865782	22729.456020865782	22729.456020865782	22729.456020865782	22729.456020865782	22729.456020865782	22729.456020865782	22729.456020865782	22729.456020865782	22729.456020865782	22729.456020865782	22729.456020865782	22729.456020865782	22729.456020865782	22729.456020865782	22729.456020865782	22729.456020865782	22729.456020865782	22729.456020865782	22729.456020865782	22729.456020865782	22729.456020865782	22729.456020865782	22729.456020865782
22729.456020865782	22729.456020865782	22729.456020865782	22729.456020865782	22729.456020865782	22729.456020865782	22729.456020865782	22729.456020865782	22729.456020865782	22729.456020865782	22729.456020865782	22729.456020865782	22729.456020865782	22729.456020865782	22729.456020865782	22729.456020865782	22729.456020865782	22729.456020865782	22729.456020865782	22729.456020865782	22729.456020865782	22729.456020865782	22729.456020865782	22729.456020865782	22729.456020865782	22729.456020865782	22729.456020865782	22729.456020865782	22729.456020865782	22729.456020865782
22729.456020865782	22729.456020865782	22729.456020865782	22729.456020865782	22729.456020865782	22729.456020865782	22729.456020865782	22729.456020865782	22729.456020865782	22729.456020865782	22729.456020865782	22729.456020865782	22729.456020865782	22729.456020865782	22729.456020865782	22729.456020865782	22729.456020865782	22729.456020865782	22729.456020865782	22729.456020865782	22729.456020865782	22729.456020865782	22729.456020865782	22729.456020865782	22729.456020865782	22729.456020865782	22729.456020865782	22729.456020865782	22729.456020865782	22729.456020865782
22259.228622472467	22259.228622472467	22259.228622472467	22259.228622472467	22259.228622472467	22259.228622472467	22259.228622472467	22259.228622472467	22259.228622472467	22259.228622472467	22259.228622472467	22259.228622472467	22259.228622472467	22259.228622472467	22259.228622472467	22259.228622472467	22259.228622472467	22259.228622472467	22259.228622472467	22259.228622472467	22259.228622472467	22259.228622472467	22259.228622472467	22259.228622472467	22259.228622472467	22259.228622472467	22259.228622472467	22259.228622472467	22259.228622472467	22259.228622472467
21831.051341333587	21831.051341333587	21831.051341333587	21831.051341333587	21831.051341333587	21831.051341333587	21831.051341333587	21831.051341333587	21831.051341333587	21831.051341333587	21831.051341333587	21831.051341333587	21831.051341333587	21831.051341333587	21831.051341333587	21831.051341333587	21831.051341333587	21831.051341333587	21831.051341333587	21831.051341333587	21831.051341333587	21831.051341333587	21831.051341333587	21831.051341333587	21831.051341333587	21831.051341333587	21831.051341333587	21831.051341333587	21831.051341333587	21831.051341333587
21831.051341333587	21831.051341333587	21831.051341333587	21831.051341333587	21831.051341333587	21831.051341333587	21831.051341333587	21831.051341333587	21831.051341333587	21831.051341333587	21831.051341333587	21831.051341333587	21831.051341333587	21831.051341333587	21831.051341333587	21831.051341333587	21831.051341333587	21831.051341333587	21831.051341333587	21831.051341333587	21831.051341333587	21831.051341333587	21831.051341333587	21831.051341333587	21831.051341333587	21831.051341333587	21831.051341333587	21831.051341333587	21831.051341333587	21831.051341333587
20933.611291996756	20933.611291996756	20933.611291996756	20933.611291996756	20933.611291996756	20933.611291996756	20933.611291996756	20933.611291996756	20933.611291996756	20933.611291996756	20933.611291996756	20933.611291996756	20933.611291996756	20933.611291996756	20933.611291996756	20933.611291996756	20933.611291996756	20933.611291996756	20933.611291996756	20933.611291996756	20933.611291996756	20933.611291996756	20933.611291996756	20933.611291996756	20933.611291996756	20933.611291996756	20933.611291996756	20933.611291996756	20933.611291996756	20933.611291996756
20786.295155092826	20786.295155092826	20786.295155092826	20786.295155092826	20786.295155092826	20786.295155092826	20786.295155092826	20786.295155092826	20786.295155092826	20786.295155092826	20786.295155092826	20786.295155092826	20786.295155092826	20786.295155092826	20786.295155092826	20786.295155092826	20786.295155092826	20786.295155092826	20786.295155092826	20786.295155092826	20786.295155092826	20786.295155092826	20786.295155092826	20786.295155092826	20786.295155092826	20786.295155092826	20786.295155092826	20786.295155092826	20786.295155092826	20786.295155092826
20786.295155092826	20786.295155092826	20786.295155092826	20786.295155092826	20786.295155092826	20786.295155092826	20786.295155092826	20786.295155092826	20786.295155092826	20786.295155092826	20786.295155092826	20786.295155092826	20786.295155092826	20786.295155092826	20786.295155092826	20786.295155092826	20786.295155092826	20786.295155092826	20786.295155092826	20786.295155092826	20786.295155092826	20786.295155092826	20786.295155092826	20786.295155092826	20786.295155092826	20786.295155092826	20786.295155092826	20786.295155092826	20786.295155092826	20786.295155092826
20786.295155092826	20786.295155092826	20786.295155092826	20786.295155092826	20786.295155092826	20786.295155092826	20786.295155092826	20786.295155092826	20786.295155092826	20786.295155092826	20786.295155092826	20786.295155092826	20786.295155092826	20786.295155092826	20786.295155092826	20786.295155092826	20786.295155092826	20786.295155092826	20786.295155092826	20786.295155092826	20786.295155092826	20786.295155092826	20786.295155092826	20786.295155092826	20786.295155092826	20786.295155092826	20786.295155092826	20786.295155092826	20786.295155092826	20786.295155092826
20786.295155092826	20786.295155092826	20786.295155092826	20786.295155092826	20786.295155092826	20786.295155092826	20786.295155092826	20786.295155092826	20786.295155092826	20786.295155092826	20786.295155092826	20786.295155092826	20786.295155092826	20786.295155092826	20786.295155092826	20786.295155092826	20786.295155092826	20786.295155092826	20786.295155092826	20786.295155092826	20786.295155092826	20786.295155092826	20786.295155092826	20786.295155092826	20786.295155092826	20786.295155092826	20786.295155092826	20786.295155092826	20786.295155092826	20786.295155092826
19259.460967864205	19259.460967864205	19259.460967864205	19259.460967864205	19259.460967864205	19259.460967864205	19259.460967864205	19259.460967864205	19259.460967864205	19259.460967864205	19259.460967864205	19259.460967864205	19259.460967864205	19259.460967864205	19259.460967864205	19259.460967864205	19259.460967864205	19259.460967864205	19259.460967864205	19259.460967864205	19259.460967864205	19259.460967864205	19259.460967864205	19259.460967864205	19259.460967864205	19259.460967864205	19259.460967864205	19259.460967864205	19259.460967864205	19259.460967864205
19259.460967864205	19259.460967864205	19259.460967864205	19259.460967864205	19259.460967864205	19259.460967864205	19259.460967864205	19259.460967864205	19259.460967864205	19259.460967864205	19259.460967864205	19259.460967864205	19259.460967864205	19259.460967864205	19259.460967864205	19259.460967864205	19259.460967864205	19259.460967864205	19259.460967864205	19259.460967864205	19259.460967864205	19259.460967864205	19259.460967864205	19259.460967864205	19259.460967864205	19259.460967864205	19259.460967864205	19259.460967864205	19259.460967864205	19259.460967864205
19259.460967864205	19259.460967864205	19259.460967864205	19259.460967864205	19259.460967864205	19259.460967864205	19259.460967864205	19259.460967864205	19259.460967864205	19259.460967864205	19259.460967864205	19259.460967864205	19259.460967864205	19259.460967864205	19259.460967864205	19259.460967864205	19259.460967864205	19259.460967864205	19259.460967864205	19259.460967864205	19259.460967864205	19259.460967864205	19259.460967864205	19259.460967864205	19259.460967864205	19259.460967864205	19259.460967864205	19259.460967864205	19259.460967864205	19259.460967864205
18441.666790853174	18441.666790853174	18441.666790853174	18441.666790853174	18441.666790853174	18441.666790853174	18441.666790853174	18441.666790853174	18441.666790853174	18441.666790853174	18441.666790853174	18441.666790853174	18441.666790853174	18441.666790853174	18441.666790853174	18441.666790853174	18441.666790853174	18441.666790853174	18441.666790853174	18441.666790853174	18441.666790853174	18441.666790853174	18441.666790853174	18441.666790853174	18441.666790853174	18441.666790853174	18441.666790853174	18441.666790853174	18441.666790853174	18441.666790853174
18441.666790853174	18441.666790853174	18441.666790853174	18441.666790853174	18441.666790853174	18441.666790853174	18441.666790853174	18441.666790853174	18441.666790853174	18441.666790853174	18441.666790853174	18441.666790853174	18441.666790853174	18441.666790853174	18441.666790853174	18441.666790853174	18441.666790853174	18441.666790853174	18441.666790853174	18441.666790853174	18441.666790853174	18441.666790853174	18441.666790853174	18441.666790853174	18441.666790853174	18441.666790853174	18441.666790853174	18441.666790853174	18441.666790853174	18441.666790853174
18441.666790853174	18441.666790853174	18441.666790853174	18441.666790853174	18441.666790853174	18441.666790853174	18441.666790853174	18441.666790853174	18441.666790853174	18441.666790853174	18441.666790853174	18441.666790853174	18441.666790853174	18441.666790853174	18441.666790853174	18441.666790853174	18441.666790853174	18441.666790853174	18441.666790853174	18441.666790853174	18441.666790853174	18441.666790853174	18441.666790853174	18441.666790853174	18441.666790853174	18441.666790853174	18441.666790853174	18441.666790853174	18441.666790853174	18441.666790853174
18441.666790853174	18441.666790853174	18441.666790853174	18441.666790853174	18441.666790853174	18441.666790853174	18441.666790853174	18441.666790853174	18441.666790853174	18441.666790853174	18441.666790853174	18441.666790853174	18441.666790853174	18441.666790853174	18441.666790853174	18441.666790853174	18441.666790853174	18441.666790853174	18441.666790853174	18441.666790853174	18441.666790853174	18441.666790853174	18441.666790853174	18441.666790853174	18441.666790853174	18441.666790853174	18441.666790853174	18441.666790853174	18441.666790853174	18441.666790853174
17257.585495888023	17257.585495888023	17257.585495888023	17257.585495888023	17257.585495888023	17257.585495888023	17257.585495888023	17257.585495888023	17257.585495888023	17257.585495888023	17257.585495888023	17257.585495888023	17257.585495888023	17257.585495888023	17257.585495888023	17257.585495888023	17257.585495888023	17257.585495888023	17257.585495888023	17257.585495888023	17257.585495888023	17257.585495888023	17257.585495888023	17257.585495888023	17257.585495888023	17257.585495888023	17257.585495888023	17257.585495888023	17257.585495888023	17257.585495888023
17144.845248298894	17144.845248298894	17144.845248298894	17144.845248298894	17144.845248298894	17144.845248298894	17144.845248298894	17144.845248298894	17144.845248298894	17144.845248298894	17144.845248298894	17144.845248298894	17144.845248298894	17144.845248298894	17144.845248298894	17144.845248298894	17144.845248298894	17144.845248298894	17144.845248298894	17144.845248298894	17144.845248298894	17144.845248298894	17144.845248298894	17144.845248298894	17144.845248298894	17144.845248298894	17144.845248298894	17144.845248298894	17144.845248298894	17144.845248298894
16815.22961487448	16815.22961487448	16815.22961487448	16815.22961487448	16815.22961487448	16815.22961487448	16815.22961487448	16815.22961487448	16815.22961487448	16815.22961487448	16815.22961487448	16815.22961487448	16815.22961487448	16815.22961487448	16815.22961487448	16815.22961487448	16815.22961487448	16815.22961487448	16815.22961487448	16815.22961487448	16815.22961487448	16815.22961487448	16815.22961487448	16815.22961487448	16815.22961487448	16815.22961487448	16815.22961487448	16815.22961487448	16815.22961487448	16815.22961487448
16815.22961487448	16815.22961487448	16815.22961487448	16815.22961487448	16815.22961487448	16815.22961487448	16815.22961487448	16815.22961487448	16815.22961487448	16815.22961487448	16815.22961487448	16815.22961487448	16815.22961487448	16815.22961487448	16815.22961487448	16815.22961487448	16815.22961487448	16815.22961487448	16815.22961487448	16815.22961487448	16815.22961487448	16815.22961487448	16815.22961487448	16815.22961487448	16815.22961487448	16815.22961487448	16815.22961487448	16815.22961487448	16815.22961487448	16815.22961487448
16815.22961487448	16815.22961487448	16815.22961487448	16815.22961487448	16815.22961487448	16815.22961487448	16815.22961487448	16815.22961487448	16815.22961487448	16815.22961487448	16815.22961487448	16815.22961487448	16815.22961487448	16815.22961487448	16815.22961487448	16815.22961487448	16815.22961487448	16815.22961487448	16815.22961487448	16815.22961487448	16815.22961487448	16815.22961487448	16815.22961487448	16815.22961487448	16815.22961487448	16815.22961487448	16815.22961487448	16815.22961487448	16815.22961487448	16815.22961487448
15963.76558892462	15963.76558892462	15963.76558892462	15963.76558892462	15963.76558892462	15963.76558892462	15963.76558892462	15963.76558892462	15963.76558892462	15963.76558892462	15963.76558892462	15963.76558892462	15963.76558892462	15963.76558892462	15963.76558892462	15963.76558892462	15963.76558892462	15963.76558892462	15963.76558892462	15963.76558892462	15963.76558892462	15963.76558892462	15963.76558892462	15963.76558892462	15963.76558892462	15963.76558892462	15963.76558892462	15963.76558892462	15963.76558892462	15963.76558892462
15500.037215850618	15500.037215850618	15500.037215850618	15500.037215850618	15500.037215850618	15500.037215850618	15500.037215850618	15500.037215850618	15500.037215850618	15500.037215850618	15500.037215850618	15500.037215850618	15500.037215850618	15500.037215850618	15500.037215850618	15500.037215850618	15500.037215850618	15500.037215850618	15500.037215850618	15500.037215850618	15500.037215850618	15500.037215850618	15500.037215850618	15500.037215850618	15500.037215850618	15500.037215850618	15500.037215850618	15500.037215850618	15500.037215850618	15500.037215850618
15420.374301748287	15420.374301748287	15420.374301748287	15420.374301748287	15420.374301748287	15420.374301748287	15420.374301748287	15420.374301748287	15420.374301748287	15420.374301748287	15420.374301748287	15420.374301748287	15420.374301748287	15420.374301748287	15420.374301748287	15420.374301748287	15420.374301748287	15420.374301748287	15420.374301748287	15420.374301748287	15420.374301748287	15420.374301748287	15420.374301748287	15420.374301748287	15420.374301748287	15420.374301748287	15420.374301748287	15420.374301748287	15420.374301748287	15420.374301748287
14866.141882760563	14866.141882760563	14866.141882760563	14866.141882760563	14866.141882760563	14866.141882760563	14866.141882760563	14866.141882760563	14866.141882760563	14866.141882760563	14866.141882760563	14866.141882760563	14866.141882760563	14866.141882760563	14866.141882760563	14866.141882760563	14866.141882760563	14866.141882760563	14866.141882760563	14866.141882760563	14866.141882760563	14866.141882760563	14866.141882760563	14866.141882760563	14866.141882760563	14866.141882760563	14866.141882760563	14866.141882760563	14866.141882760563	14866.141882760563
14490.511917248536	14490.511917248536	14490.511917248536	14490.511917248536	14490.511917248536	14490.511917248536	14490.511917248536	14490.511917248536	14490.511917248536	14490.511917248536	14490.511917248536	14490.511917248536	14490.511917248536	14490.511917248536	14490.511917248536	14490.511917248536	14490.511917248536	14490.511917248536	14490.511917248536	14490.511917248536	14490.511917248536	14490.511917248536	14490.511917248536	14490.511917248536	14490.511917248536	14490.511917248536	14490.511917248536	14490.511917248536	14490.511917248536	14490.511917248536
13845.208172068302	13845.208172068302	13845.208172068302	13845.208172068302	13845.208172068302	13845.208172068302	13845.208172068302	13845.208172068302	13845.208172068302	13845.208172068302	13845.208172068302	13845.208172068302	13845.208172068302	13845.208172068302	13845.208172068302	13845.208172068302	13845.208172068302	13845.208172068302	13845.208172068302	13845.208172068302	13845.208172068302	13845.208172068302	13845.208172068302	13845.208172068302	13845.208172068302	13845.208172068302	13845.208172068302	13845.208172068302	13845.208172068302	13845.208172068302
13845.208172068302	13845.208172068302	13845.208172068302	13845.208172068302	13845.208172068302	13845.208172068302	13845.208172068302	13845.208172068302	13845.208172068302	13845.208172068302	13845.208172068302	13845.208172068302	13845.208172068302	13845.208172068302	13845.208172068302	13845.208172068302	13845.208172068302	13845.208172068302	13845.208172068302	13845.208172068302	13845.208172068302	13845.208172068302	13845.208172068302	13845.208172068302	13845.208172068302	13845.208172068302	13845.208172068302	13845.208172068302	13845.208172068302	13845.208172068302
13845.208172068302	13845.208172068302	13845.208172068302	13845.208172068302	13845.208172068302	13845.208172068302	13845.208172068302	13845.208172068302	13845.208172068302	13845.208172068302	13845.208172068302	13845.208172068302	13845.208172068302	13845.208172068302	13845.208172068302	13845.208172068302	13845.208172068302	13845.208172068302	13845.208172068302	13845.208172068302	13845.208172068302	13845.208172068302	13845.208172068302	13845.208172068302	13845.208172068302	13845.208172068302	13845.208172068302	13845.208172068302	13845.208172068302	13845.208172068302
13845.208172068302	13845.208172068302	13845.208172068302	13845.208172068302	13845.208172068302	13845.208172068302	13845.208172068302	13845.208172068302	13845.208172068302	13845.208172068302	13845.208172068302	13845.208172068302	13845.208172068302	13845.208172068302	13845.208172068302	13845.208172068302	13845.208172068302	13845.208172068302	13845.208172068302	13845.208172068302	13845.208172068302	13845.208172068302	13845.208172068302	13845.208172068302	13845.208172068302	13845.208172068302	13845.208172068302	13845.208172068302	13845.208172068302	13845.208172068302
13845.208172068302	13845.208172068302	13845.208172068302	13845.208172068302	13845.208172068302	13845.208172068302	13845.208172068302	13845.208172068302	13845.208172068302	13845.208172068302	13845.208172068302	13845.208172068302	13845.208172068302	13845.208172068302	13845.208172068302	13845.208172068302	13845.208172068302	13845.208172068302	13845.208172068302	13845.208172068302	13845.208172068302	13845.208172068302	13845.208172068302	13845.208172068302	13845.208172068302	13845.208172068302	13845.208172068302	13845.208172068302	13845.208172068302	13845.208172068302
12755.899615785474	12755.899615785474	12755.899615785474	12755.899615785474	12755.899615785474	12755.899615785474	12755.899615785474	12755.899615785474	12755.899615785474	12755.899615785474	12755.899615785474	12755.899615785474	12755.899615785474	12755.899615785474	12755.899615785474	12755.899615785474	12755.899615785474	12755.899615785474	12755.899615785474	12755.899615785474	12755.899615785474	12755.899615785474	12755.899615785474	12755.899615785474	12755.899615785474	12755.899615785474	12755.899615785474	12755.899615785474	12755.899615785474	12755.899615785474
12755.899615785474	12755.899615785474	12755.899615785474	12755.899615785474	12755.899615785474	12755.899615785474	12755.899615785474	12755.899615785474	12755.899615785474	12755.899615785474	12755.899615785474	12755.899615785474	12755.899615785474	12755.899615785474	12755.899615785474	12755.899615785474	12755.899615785474	12755.899615785474	12755.899615785474	12755.899615785474	12755.899615785474	12755.899615785474	12755.899615785474	12755.899615785474	12755.899615785474	12755.899615785474	12755.899615785474	12755.899615785474	12755.899615785474	12755.899615785474
12755.899615785474	12755.899615785474	12755.899615785474	12755.899615785474	12755.899615785474	12755.899615785474	12755.899615785474	12755.899615785474	12755.899615785474	12755.899615785474	12755.899615785474	12755.899615785474	12755.899615785474	12755.899615785474	12755.899615785474	12755.899615785474	12755.899615785474	12755.899615785474	12755.899615785474	12755.899615785474	12755.899615785474	12755.899615785474	12755.899615785474	12755.899615785474	12755.899615785474	12755.899615785474	12755.899615785474	12755.899615785474	12755.899615785474	12755.899615785474
12539.108302102251	12539.108302102251	12539.108302102251	12539.108302102251	12539.108302102251	12539.108302102251	12539.108302102251	12539.108302102251	12539.108302102251	12539.108302102251	12539.108302102251	12539.108302102251	12539.108302102251	12539.108302102251	12539.108302102251	12539.108302102251	12539.108302102251	12539.108302102251	12539.108302102251	12539.108302102251	12539.108302102251	12539.108302102251	12539.108302102251	12539.108302102251	12539.108302102251	12539.108302102251	12539.108302102251	12539.108302102251	12539.108302102251	12539.108302102251
12203.969211050882	12203.969211050882	12203.969211050882	12203.969211050882	12203.969211050882	12203.969211050882	12203.969211050882	12203.969211050882	12203.969211050882	12203.969211050882	12203.969211050882	12203.969211050882	12203.969211050882	12203.969211050882	12203.969211050882	12203.969211050882	12203.969211050882	12203.969211050882	12203.969211050882	12203.969211050882	12203.969211050882	12203.969211050882	12203.969211050882	12203.969211050882	12203.969211050882	12203.969211050882	12203.969211050882	12203.969211050882	12203.969211050882	12203.969211050882
12081.836903817642	12081.836903817642	12081.836903817642	12081.836903817642	12081.836903817642	12081.836903817642	12081.836903817642	12081.836903817642	12081.836903817642	12081.836903817642	12081.836903817642	12081.836903817642	12081.836903817642	12081.836903817642	12081.836903817642	12081.836903817642	12081.836903817642	12081.836903817642	12081.836903817642	12081.836903817642	12081.836903817642	12081.836903817642	12081.836903817642	12081.836903817642	12081.836903817642	12081.836903817642	12081.836903817642	12081.836903817642	12081.836903817642	12081.836903817642
12081.836903817642	12081.836903817642	12081.836903817642	12081.836903817642	12081.836903817642	12081.836903817642	12081.836903817642	12081.836903817642	12081.836903817642	12081.836903817642	12081.836903817642	12081.836903817642	12081.836903817642	12081.836903817642	12081.836903817642	12081.836903817642	12081.836903817642	12081.836903817642	12081.836903817642	12081.836903817642	12081.836903817642	12081.836903817642	12081.836903817642	12081.836903817642	12081.836903817642	12081.836903817642	12081.836903817642	12081.836903817642	12081.836903817642	12081.836903817642
12081.836903817642	12081.836903817642	12081.836903817642	12081.836903817642	12081.836903817642	12081.836903817642	12081.836903817642	12081.836903817642	12081.836903817642	12081.836903817642	12081.836903817642	12081.836903817642	12081.836903817642	12081.836903817642	12081.836903817642	12081.836903817642	12081.836903817642	12081.836903817642	12081.836903817642	12081.836903817642	12081.836903817642	12081.836903817642	12081.836903817642	12081.836903817642	12081.836903817642	12081.836903817642	12081.836903817642	12081.836903817642	12081.836903817642	12081.836903817642
11404.041045290745	11404.041045290745	11404.041045290745	11404.041045290745	11404.041045290745	11404.041045290745	11404.041045290745	11404.041045290745	11404.041045290745	11404.041045290745	11404.041045290745	11404.041045290745	11404.041045290745	11404.041045290745	11404.041045290745	11404.041045290745	11404.041045290745	11404.041045290745	11404.041045290745	11404.041045290745	11404.041045290745	11404.041045290745	11404.041045290745	11404.041045290745	11404.041045290745	11404.041045290745	11404.041045290745	11404.041045290745	11404.041045290745	11404.041045290745
11404.041045290745	11404.041045290745	11404.041045290745	11404.041045290745	11404.041045290745	11404.041045290745	11404.041045290745	11404.041045290745	11404.041045290745	11404.041045290745	11404.041045290745	11404.041045290745	11404.041045290745	11404.041045290745	11404.041045290745	11404.041045290745	11404.041045290745	11404.041045290745	11404.041045290745	11404.041045290745	11404.041045290745	11404.041045290745	11404.041045290745	11404.041045290745	11404.041045290745	11404.041045290745	11404.041045290745	11404.041045290745	11404.041045290745	11404.041045290745
11404.041045290745	11404.041045290745	11404.041045290745	11404.041045290745	11404.041045290745	11404.041045290745	11404.041045290745	11404.041045290745	11404.041045290745	11404.041045290745	11404.041045290745	11404.041045290745	11404.041045290745	11404.041045290745	11404.041045290745	11404.041045290745	11404.041045290745	11404.041045290745	11404.041045290745	11404.041045290745	11404.041045290745	11404.041045290745	11404.041045290745	11404.041045290745	11404.041045290745	11404.041045290745	11404.041045290745	11404.041045290745	11404.041045290745	11404.041045290745
11404.041045290745	11404.041045290745	11404.041045290745	11404.041045290745	11404.041045290745	11404.041045290745	11404.041045290745	11404.041045290745	11404.041045290745	11404.041045290745	11404.041045290745	11404.041045290745	11404.041045290745	11404.041045290745	11404.041045290745	11404.041045290745	11404.041045290745	11404.041045290745	11404.041045290745	11404.041045290745	11404.041045290745	11404.041045290745	11404.041045290745	11404.041045290745	11404.041045290745	11404.041045290745	11404.041045290745	11404.041045290745	11404.041045290745	11404.041045290745
11404.041045290745	11404.041045290745	11404.041045290745	11404.041045290745	11404.041045290745	11404.041045290745	11404.041045290745	11404.041045290745	11404.041045290745	11404.041045290745	11404.041045290745	11404.041045290745	11404.041045290745	11404.041045290745	11404.041045290745	11404.041045290745	11404.041045290745	11404.041045290745	11404.041045290745	11404.041045290745	11404.041045290745	11404.041045290745	11404.041045290745	11404.041045290745	11404.041045290745	11404.041045290745	11404.041045290745	11404.041045290745	11404.041045290745	11404.041045290745
10612.122594025761	10612.122594025761	10612.122594025761	10612.122594025761	10612.122594025761	10612.122594025761	10612.122594025761	10612.122594025761	10612.122594025761	10612.122594025761	10612.122594025761	10612.122594025761	10612.122594025761	10612.122594025761	10612.122594025761	10612.122594025761	10612.122594025761	10612.122594025761	10612.122594025761	10612.122594025761	10612.122594025761	10612.122594025761	10612.122594025761	10612.122594025761	10612.122594025761	10612.122594025761	10612.122594025761	10612.122594025761	10612.122594025761	10612.122594025761
10612.122594025761	10612.122594025761	10612.122594025761	10612.122594025761	10612.122594025761	10612.122594025761	10612.122594025761	10612.122594025761	10612.122594025761	10612.122594025761	10612.122594025761	10612.122594025761	10612.122594025761	10612.122594025761	10612.122594025761	10612.122594025761	10612.122594025761	10612.122594025761	10612.122594025761	10612.122594025761	10612.122594025761	10612.122594025761	10612.122594025761	10612.122594025761	10612.122594025761	10612.122594025761	10612.122594025761	10612.122594025761	10612.122594025761	10612.122594025761
9593.675577801794	9593.675577801794	9593.675577801794	9593.675577801794	9593.675577801794	9593.675577801794	9593.675577801794	9593.675577801794	9593.675577801794	9593.675577801794	9593.675577801794	9593.675577801794	9593.675577801794	9593.675577801794	9593.675577801794	9593.675577801794	9593.675577801794	9593.675577801794	9593.675577801794	9593.675577801794	9593.675577801794	9593.675577801794	9593.675577801794	9593.675577801794	9593.675577801794	9593.675577801794	9593.675577801794	9593.675577801794	9593.675577801794	9593.675577801794
9593.675577801794	9593.675577801794	9593.675577801794	9593.675577801794	9593.675577801794	9593.675577801794	9593.675577801794	9593.675577801794	9593.675577801794	9593.675577801794	9593.675577801794	9593.675577801794	9593.675577801794	9593.675577801794	9593.675577801794	9593.675577801794	9593.675577801794	9593.675577801794	9593.675577801794	9593.675577801794	9593.675577801794	9593.675577801794	9593.675577801794	9593.675577801794	9593.675577801794	9593.675577801794	9593.675577801794	9593.675577801794	9593.675577801794	9593.675577801794
9593.675577801794	9593.675577801794	9593.675577801794	9593.675577801794	9593.675577801794	9593.675577801794	9593.675577801794	9593.675577801794	9593.675577801794	9593.675577801794	9593.675577801794	9593.675577801794	9593.675577801794	9593.675577801794	9593.675577801794	9593.675577801794	9593.675577801794	9593.675577801794	9593.675577801794	9593.675577801794	9593.675577801794	9593.675577801794	9593.675577801794	9593.675577801794	9593.675577801794	9593.675577801794	9593.675577801794	9593.675577801794	9593.675577801794	9593.675577801794
9593.675577801794	9593.675577801794	9593.675577801794	9593.675577801794	9593.675577801794	9593.675577801794	9593.675577801794	9593.675577801794	9593.675577801794	9593.675577801794	9593.675577801794	9593.675577801794	9593.675577801794	9593.675577801794	9593.675577801794	9593.675577801794	9593.675577801794	9593.675577801794	9593.675577801794	9593.675577801794	9593.675577801794	9593.675577801794	9593.675577801794	9593.675577801794	9593.675577801794	9593.675577801794	9593.675577801794	9593.675577801794	9593.675577801794	9593.675577801794
9593.675577801794	9593.675577801794	9593.675577801794	9593.675577801794	9593.675577801794	9593.675577801794	9593.675577801794	9593.675577801794	9593.675577801794	9593.675577801794	9593.675577801794	9593.675577801794	9593.675577801794	9593.675577801794	9593.675577801794	9593.675577801794	9593.675577801794	9593.675577801794	9593.675577801794	9593.675577801794	9593.675577801794	9593.675577801794	9593.675577801794	9593.675577801794	9593.675577801794	9593.675577801794	9593.675577801794	9593.675577801794	9593.675577801794	9593.675577801794
9593.675577801794	9593.675577801794	9593.675577801794	9593.675577801794	9593.675577801794	9593.675577801794	9593.675577801794	9593.675577801794	9593.675577801794	9593.675577801794	9593.675577801794	9593.675577801794	9593.675577801794	9593.675577801794	9593.675577801794	9593.675577801794	9593.675577801794	9593.675577801794	9593.675577801794	9593.675577801794	9593.675577801794	9593.675577801794	9593.675577801794	9593.675577801794	9593.675577801794	9593.675577801794	9593.675577801794	9593.675577801794	9593.675577801794	9593.675577801794
9403.215250494068	9403.215250494068	9403.215250494068	9403.215250494068	9403.215250494068	9403.215250494068	9403.215250494068	9403.215250494068	9403.215250494068	9403.215250494068	9403.215250494068	9403.215250494068	9403.215250494068	9403.215250494068	9403.215250494068	9403.215250494068	9403.215250494068	9403.215250494068	9403.215250494068	9403.215250494068	9403.215250494068	9403.215250494068	9403.215250494068	9403.215250494068	9403.215250494068	9403.215250494068	9403.215250494068	9403.215250494068	9403.215250494068	9403.215250494068
9403.215250494068	9403.215250494068	9403.215250494068	9403.215250494068	9403.215250494068	9403.215250494068	9403.215250494068	9403.215250494068	9403.215250494068	9403.215250494068	9403.215250494068	9403.215250494068	9403.215250494068	9403.215250494068	9403.215250494068	9403.215250494068	9403.215250494068	9403.215250494068	9403.215250494068	9403.215250494068	9403.215250494068	9403.215250494068	9403.215250494068	9403.215250494068	9403.215250494068	9403.215250494068	9403.215250494068	9403.215250494068	9403.215250494068	9403.215250494068
9266.59738392286	9266.59738392286	9266.59738392286	9266.59738392286	9266.59738392286	9266.59738392286	9266.59738392286	9266.59738392286	9266.59738392286	9266.59738392286	9266.59738392286	9266.59738392286	9266.59738392286	9266.59738392286	9266.59738392286	9266.59738392286	9266.59738392286	9266.59738392286	9266.59738392286	9266.59738392286	9266.59738392286	9266.59738392286	9266.59738392286	9266.59738392286	9266.59738392286	9266.59738392286	9266.59738392286	9266.59738392286	9266.59738392286	9266.59738392286
9266.59738392286	9266.59738392286	9266.59738392286	9266.59738392286	9266.59738392286	9266.59738392286	9266.59738392286	9266.59738392286	9266.59738392286	9266.59738392286	9266.59738392286	9266.59738392286	9266.59738392286	9266.59738392286	9266.59738392286	9266.59738392286	9266.59738392286	9266.59738392286	9266.59738392286	9266.59738392286	9266.59738392286	9266.59738392286	9266.59738392286	9266.59738392286	9266.59738392286	9266.59738392286	9266.59738392286	9266.59738392286	9266.59738392286	9266.59738392286
9006.22103500911	9006.22103500911	9006.22103500911	9006.22103500911	9006.22103500911	9006.22103500911	9006.22103500911	9006.22103500911	9006.22103500911	9006.22103500911	9006.22103500911	9006.22103500911	9006.22103500911	9006.22103500911	9006.22103500911	9006.22103500911	9006.22103500911	9006.22103500911	9006.22103500911	9006.22103500911	9006.22103500911	9006.22103500911	9006.22103500911	9006.22103500911	9006.22103500911	9006.22103500911	9006.22103500911	9006.22103500911	9006.22103500911	9006.22103500911
9006.22103500911	9006.22103500911	9006.22103500911	9006.22103500911	9006.22103500911	9006.22103500911	9006.22103500911	9006.22103500911	9006.22103500911	9006.22103500911	9006.22103500911	9006.22103500911	9006.22103500911	9006.22103500911	9006.22103500911	9006.22103500911	9006.22103500911	9006.22103500911	9006.22103500911	9006.22103500911	9006.22103500911	9006.22103500911	9006.22103500911	9006.22103500911	9006.22103500911	9006.22103500911	9006.22103500911	9006.22103500911	9006.22103500911	9006.22103500911
8936.81095092419	8936.81095092419	8936.81095092419	8936.81095092419	8936.81095092419	8936.81095092419	8936.81095092419	8936.81095092419	8936.81095092419	8936.81095092419	8936.81095092419	8936.81095092419	8936.81095092419	8936.81095092419	8936.81095092419	8936.81095092419	8936.81095092419	8936.81095092419	8936.81095092419	8936.81095092419	8936.81095092419	8936.81095092419	8936.81095092419	8936.81095092419	8936.81095092419	8936.81095092419	8936.81095092419	8936.81095092419	8936.81095092419	8936.81095092419
8936.81095092419	8936.81095092419	8936.81095092419	8936.81095092419	8936.81095092419	8936.81095092419	8936.81095092419	8936.81095092419	8936.81095092419	8936.81095092419	8936.81095092419	8936.81095092419	8936.81095092419	8936.81095092419	8936.81095092419	8936.81095092419	8936.81095092419	8936.81095092419	8936.81095092419	8936.81095092419	8936.81095092419	8936.81095092419	8936.81095092419	8936.81095092419	8936.81095092419	8936.81095092419	8936.81095092419	8936.81095092419	8936.81095092419	8936.81095092419
8936.81095092419	8936.81095092419	8936.81095092419	8936.81095092419	8936.81095092419	8936.81095092419	8936.81095092419	8936.81095092419	8936.81095092419	8936.81095092419	8936.81095092419	8936.81095092419	8936.81095092419	8936.81095092419	8936.81095092419	8936.81095092419	8936.81095092419	8936.81095092419	8936.81095092419	8936.81095092419	8936.81095092419	8936.81095092419	8936.81095092419	8936.81095092419	8936.81095092419	8936.81095092419	8936.81095092419	8936.81095092419	8936.81095092419	8936.81095092419
8335.54659127162	8335.54659127162	8335.54659127162	8335.54659127162	8335.54659127162	8335.54659127162	8335.54659127162	8335.54659127162	8335.54659127162	8335.54659127162	8335.54659127162	8335.54659127162	8335.54659127162	8335.54659127162	8335.54659127162	8335.54659127162	8335.54659127162	8335.54659127162	8335.54659127162	8335.54659127162	8335.54659127162	8335.54659127162	8335.54659127162	8335.54659127162	8335.54659127162	8335.54659127162	8335.54659127162	8335.54659127162	8335.54659127162	8335.54659127162
8335.54659127162	8335.54659127162	8335.54659127162	8335.54659127162	8335.54659127162	8335.54659127162	8335.54659127162	8335.54659127162	8335.54659127162	8335.54659127162	8335.54659127162	8335.54659127162	8335.54659127162	8335.54659127162	8335.54659127162	8335.54659127162	8335.54659127162	8335.54659127162	8335.54659127162	8335.54659127162	8335.54659127162	8335.54659127162	8335.54659127162	8335.54659127162	8335.54659127162	8335.54659127162	8335.54659127162	8335.54659127162	8335.54659127162	8335.54659127162
8335.54659127162	8335.54659127162	8335.54659127162	8335.54659127162	8335.54659127162	8335.54659127162	8335.54659127162	8335.54659127162	8335.54659127162	8335.54659127162	8335.54659127162	8335.54659127162	8335.54659127162	8335.54659127162	8335.54659127162	8335.54659127162	8335.54659127162	8335.54659127162	8335.54659127162	8335.54659127162	8335.54659127162	8335.54659127162	8335.54659127162	8335.54659127162	8335.54659127162	8335.54659127162	8335.54659127162	8335.54659127162	8335.54659127162	8335.54659127162
7660.529196720701	7660.529196720701	7660.529196720701	7660.529196720701	7660.529196720701	7660.529196720701	7660.529196720701	7660.529196720701	7660.529196720701	7660.529196720701	7660.529196720701	7660.529196720701	7660.529196720701	7660.529196720701	7660.529196720701	7660.529196720701	7660.529196720701	7660.529196720701	7660.529196720701	7660.529196720701	7660.529196720701	7660.529196720701	7660.529196720701	7660.529196720701	7660.529196720701	7660.529196720701	7660.529196720701	7660.529196720701	7660.529196720701	7660.529196720701
7660.529196720701	7660.529196720701	7660.529196720701	7660.529196720701	7660.529196720701	7660.529196720701	7660.529196720701	7660.529196720701	7660.529196720701	7660.529196720701	7660.529196720701	7660.529196720701	7660.529196720701	7660.529196720701	7660.529196720701	7660.529196720701	7660.529196720701	7660.529196720701	7660.529196720701	7660.529196720701	7660.529196720701	7660.529196720701	7660.529196720701	7660.529196720701	7660.529196720701	7660.529196720701	7660.529196720701	7660.529196720701	7660.529196720701	7660.529196720701
7660.529196720701	7660.529196720701	7660.529196720701	7660.529196720701	7660.529196720701	7660.529196720701	7660.529196720701	7660.529196720701	7660.529196720701	7660.529196720701	7660.529196720701	7660.529196720701	7660.529196720701	7660.529196720701	7660.529196720701	7660.529196720701	7660.529196720701	7660.529196720701	7660.529196720701	7660.529196720701	7660.529196720701	7660.529196720701	7660.529196720701	7660.529196720701	7660.529196720701	7660.529196720701	7660.529196720701	7660.529196720701	7660.529196720701	7660.529196720701
7660.529196720701	7660.529196720701	7660.529196720701	7660.529196720701	7660.529196720701	7660.529196720701	7660.529196720701	7660.529196720701	7660.529196720701	7660.529196720701	7660.529196720701	7660.529196720701	7660.529196720701	7660.529196720701	7660.529196720701	7660.529196720701	7660.529196720701	7660.529196720701	7660.529196720701	7660.529196720701	7660.529196720701	7660.529196720701	7660.529196720701	7660.529196720701	7660.529196720701	7660.529196720701	7660.529196720701	7660.529196720701	7660.529196720701	7660.529196720701
7660.529196720701	7660.529196720701	7660.529196720701	7660.529196720701	7660.529196720701	7660.529196720701	7660.529196720701	7660.529196720701	7660.529196720701	7660.529196720701	7660.529196720701	7660.529196720701	7660.529196720701	7660.529196720701	7660.529196720701	7660.529196720701	7660.529196720701	7660.529196720701	7660.529196720701	7660.529196720701	7660.529196720701	7660.529196720701	7660.529196720701	7660.529196720701	7660.529196720701	7660.529196720701	7660.529196720701	7660.529196720701	7660.529196720701	7660.529196720701
7660.529196720701	7660.529196720701	7660.529196720701	7660.529196720701	7660.529196720701	7660.529196720701	7660.529196720701	7660.529196720701	7660.529196720701	7660.529196720701	7660.529196720701	7660.529196720701	7660.529196720701	7660.529196720701	7660.529196720701	7660.529196720701	7660.529196720701	7660.529196720701	7660.529196720701	7660.529196720701	7660.529196720701	7660.529196720701	7660.529196720701	7660.529196720701	7660.529196720701	7660.529196720701	7660.529196720701	7660.529196720701	7660.529196720701	7660.529196720701
7660.529196720701	7660.529196720701	7660.529196720701	7660.529196720701	7660.529196720701	7660.529196720701	7660.529196720701	7660.529196720701	7660.529196720701	7660.529196720701	7660.529196720701	7660.529196720701	7660.529196720701	7660.529196720701	7660.529196720701	7660.529196720701	7660.529196720701	7660.529196720701	7660.529196720701	7660.529196720701	7660.529196720701	7660.529196720701	7660.529196720701	7660.529196720701	7660.529196720701	7660.529196720701	7660.529196720701	7660.529196720701	7660.529196720701	7660.529196720701
7486.975710733333	7486.975710733333	7486.975710733333	7486.975710733333	7486.975710733333	7486.975710733333	7486.975710733333	7486.975710733333	7486.975710733333	7486.975710733333	7486.975710733333	7486.975710733333	7486.975710733333	7486.975710733333	7486.975710733333	7486.975710733333	7486.975710733333	7486.975710733333	7486.975710733333	7486.975710733333	7486.975710733333	7486.975710733333	7486.975710733333	7486.975710733333	7486.975710733333	7486.975710733333	7486.975710733333	7486.975710733333	7486.975710733333	7486.975710733333
7486.975710733333	7486.975710733333	7486.975710733333	7486.975710733333	7486.975710733333	7486.975710733333	7486.975710733333	7486.975710733333	7486.975710733333	7486.975710733333	7486.975710733333	7486.975710733333	7486.975710733333	7486.975710733333	7486.975710733333	7486.975710733333	7486.975710733333	7486.975710733333	7486.975710733333	7486.975710733333	7486.975710733333	7486.975710733333	7486.975710733333	7486.975710733333	7486.975710733333	7486.975710733333	7486.975710733333	7486.975710733333	7486.975710733333	7486.975710733333
7044.962132743579	7044.962132743579	7044.962132743579	7044.962132743579	7044.962132743579	7044.962132743579	7044.962132743579	7044.962132743579	7044.962132743579	7044.962132743579	7044.962132743579	7044.962132743579	7044.962132743579	7044.962132743579	7044.962132743579	7044.962132743579	7044.962132743579	7044.962132743579	7044.962132743579	7044.962132743579	7044.962132743579	7044.962132743579	7044.962132743579	7044.962132743579	7044.962132743579	7044.962132743579	7044.962132743579	7044.962132743579	7044.962132743579	7044.962132743579
7044.962132743579	7044.962132743579	7044.962132743579	7044.962132743579	7044.962132743579	7044.962132743579	7044.962132743579	7044.962132743579	7044.962132743579	7044.962132743579	7044.962132743579	7044.962132743579	7044.962132743579	7044.962132743579	7044.962132743579	7044.962132743579	7044.962132743579	7044.962132743579	7044.962132743579	7044.962132743579	7044.962132743579	7044.962132743579	7044.962132743579	7044.962132743579	7044.962132743579	7044.962132743579	7044.962132743579	7044.962132743579	7044.962132743579	7044.962132743579
7029.366408475892	7029.366408475892	7029.366408475892	7029.366408475892	7029.366408475892	7029.366408475892	7029.366408475892	7029.366408475892	7029.366408475892	7029.366408475892	7029.366408475892	7029.366408475892	7029.366408475892	7029.366408475892	7029.366408475892	7029.366408475892	7029.366408475892	7029.366408475892	7029.366408475892	7029.366408475892	7029.366408475892	7029.366408475892	7029.366408475892	7029.366408475892	7029.366408475892	7029.366408475892	7029.366408475892	7029.366408475892	7029.366408475892	7029.366408475892
7029.366408475892	7029.366408475892	7029.366408475892	7029.366408475892	7029.366408475892	7029.366408475892	7029.366408475892	7029.366408475892	7029.366408475892	7029.366408475892	7029.366408475892	7029.366408475892	7029.366408475892	7029.366408475892	7029.366408475892	7029.366408475892	7029.366408475892	7029.366408475892	7029.366408475892	7029.366408475892	7029.366408475892	7029.366408475892	7029.366408475892	7029.366408475892	7029.366408475892	7029.366408475892	7029.366408475892	7029.366408475892	7029.366408475892	7029.366408475892
7029.366408475892	7029.366408475892	7029.366408475892	7029.366408475892	7029.366408475892	7029.366408475892	7029.366408475892	7029.366408475892	7029.366408475892	7029.366408475892	7029.366408475892	7029.366408475892	7029.366408475892	7029.366408475892	7029.366408475892	7029.366408475892	7029.366408475892	7029.366408475892	7029.366408475892	7029.366408475892	7029.366408475892	7029.366408475892	7029.366408475892	7029.366408475892	7029.366408475892	7029.366408475892	7029.366408475892	7029.366408475892	7029.366408475892	7029.366408475892
7029.366408475892	7029.366408475892	7029.366408475892	7029.366408475892	7029.366408475892	7029.366408475892	7029.366408475892	7029.366408475892	7029.366408475892	7029.366408475892	7029.366408475892	7029.366408475892	7029.366408475892	7029.366408475892	7029.366408475892	7029.366408475892	7029.366408475892	7029.366408475892	7029.366408475892	7029.366408475892	7029.366408475892	7029.366408475892	7029.366408475892	7029.366408475892	7029.366408475892	7029.366408475892	7029.366408475892	7029.366408475892	7029.366408475892	7029.366408475892
7029.366408475892	7029.366408475892	7029.366408475892	7029.366408475892	7029.366408475892	7029.366408475892	7029.366408475892	7029.366408475892	7029.366408475892	7029.366408475892	7029.366408475892	7029.366408475892	7029.366408475892	7029.366408475892	7029.366408475892	7029.366408475892	7029.366408475892	7029.366408475892	7029.366408475892	7029.366408475892	7029.366408475892	7029.366408475892	7029.366408475892	7029.366408475892	7029.366408475892	7029.366408475892	7029.366408475892	7029.366408475892	7029.366408475892	7029.366408475892
7029.366408475892	7029.366408475892	7029.366408475892	7029.366408475892	7029.366408475892	7029.366408475892	7029.366408475892	7029.366408475892	7029.366408475892	7029.366408475892	7029.366408475892	7029.366408475892	7029.366408475892	7029.366408475892	7029.366408475892	7029.366408475892	7029.366408475892	7029.366408475892	7029.366408475892	7029.366408475892	7029.366408475892	7029.366408475892	7029.366408475892	7029.366408475892	7029.366408475892	7029.366408475892	7029.366408475892	7029.366408475892	7029.366408475892	7029.366408475892
7029.366408475892	7029.366408475892	7029.366408475892	7029.366408475892	7029.366408475892	7029.366408475892	7029.366408475892	7029.366408475892	7029.366408475892	7029.366408475892	7029.366408475892	7029.366408475892	7029.366408475892	7029.366408475892	7029.366408475892	7029.366408475892	7029.366408475892	7029.366408475892	7029.366408475892	7029.366408475892	7029.366408475892	7029.366408475892	7029.366408475892	7029.366408475892	7029.366408475892	7029.366408475892	7029.366408475892	7029.366408475892	7029.366408475892	7029.366408475892
6661.734619889137	6661.734619889137	6661.734619889137	6661.734619889137	6661.734619889137	6661.734619889137	6661.734619889137	6661.734619889137	6661.734619889137	6661.734619889137	6661.734619889137	6661.734619889137	6661.734619889137	6661.734619889137	6661.734619889137	6661.734619889137	6661.734619889137	6661.734619889137	6661.734619889137	6661.734619889137	6661.734619889137	6661.734619889137	6661.734619889137	6661.734619889137	6661.734619889137	6661.734619889137	6661.734619889137	6661.734619889137	6661.734619889137	6661.734619889137
6636.500431097149	6636.500431097149	6636.500431097149	6636.500431097149	6636.500431097149	6636.500431097149	6636.500431097149	6636.500431097149	6636.500431097149	6636.500431097149	6636.500431097149	6636.500431097149	6636.500431097149	6636.500431097149	6636.500431097149	6636.500431097149	6636.500431097149	6636.500431097149	6636.500431097149	6636.500431097149	6636.500431097149	6636.500431097149	6636.500431097149	6636.500431097149	6636.500431097149	6636.500431097149	6636.500431097149	6636.500431097149	6636.500431097149	6636.500431097149
6599.711358315206	6599.711358315206	6599.711358315206	6599.711358315206	6599.711358315206	6599.711358315206	6599.711358315206	6599.711358315206	6599.711358315206	6599.711358315206	6599.711358315206	6599.711358315206	6599.711358315206	6599.711358315206	6599.711358315206	6599.711358315206	6599.711358315206	6599.711358315206	6599.711358315206	6599.711358315206	6599.711358315206	6599.711358315206	6599.711358315206	6599.711358315206	6599.711358315206	6599.711358315206	6599.711358315206	6599.711358315206	6599.711358315206	6599.711358315206
6599.711358315206	6599.711358315206	6599.711358315206	6599.711358315206	6599.711358315206	6599.711358315206	6599.711358315206	6599.711358315206	6599.711358315206	6599.711358315206	6599.711358315206	6599.711358315206	6599.711358315206	6599.711358315206	6599.711358315206	6599.711358315206	6599.711358315206	6599.711358315206	6599.711358315206	6599.711358315206	6599.711358315206	6599.711358315206	6599.711358315206	6599.711358315206	6599.711358315206	6599.711358315206	6599.711358315206	6599.711358315206	6599.711358315206	6599.711358315206
6599.711358315206	6599.711358315206	6599.711358315206	6599.711358315206	6599.711358315206	6599.711358315206	6599.711358315206	6599.711358315206	6599.711358315206	6599.711358315206	6599.711358315206	6599.711358315206	6599.711358315206	6599.711358315206	6599.711358315206	6599.711358315206	6599.711358315206	6599.711358315206	6599.711358315206	6599.711358315206	6599.711358315206	6599.711358315206	6599.711358315206	6599.711358315206	6599.711358315206	6599.711358315206	6599.711358315206	6599.711358315206	6599.711358315206	6599.711358315206
6599.711358315206	6599.711358315206	6599.711358315206	6599.711358315206	6599.711358315206	6599.711358315206	6599.711358315206	6599.711358315206	6599.711358315206	6599.711358315206	6599.711358315206	6599.711358315206	6599.711358315206	6599.711358315206	6599.711358315206	6599.711358315206	6599.711358315206	6599.711358315206	6599.711358315206	6599.711358315206	6599.711358315206	6599.711358315206	6599.711358315206	6599.711358315206	6599.711358315206	6599.711358315206	6599.711358315206	6599.711358315206	6599.711358315206	6599.711358315206
6435.20878241269	6435.20878241269	6435.20878241269	6435.20878241269	6435.20878241269	6435.20878241269	6435.20878241269	6435.20878241269	6435.20878241269	6435.20878241269	6435.20878241269	6435.20878241269	6435.20878241269	6435.20878241269	6435.20878241269	6435.20878241269	6435.20878241269	6435.20878241269	6435.20878241269	6435.20878241269	6435.20878241269	6435.20878241269	6435.20878241269	6435.20878241269	6435.20878241269	6435.20878241269	6435.20878241269	6435.20878241269	6435.20878241269	6435.20878241269
6435.20878241269	6435.20878241269	6435.20878241269	6435.20878241269	6435.20878241269	6435.20878241269	6435.20878241269	6435.20878241269	6435.20878241269	6435.20878241269	6435.20878241269	6435.20878241269	6435.20878241269	6435.20878241269	6435.20878241269	6435.20878241269	6435.20878241269	6435.20878241269	6435.20878241269	6435.20878241269	6435.20878241269	6435.20878241269	6435.20878241269	6435.20878241269	6435.20878241269	6435.20878241269	6435.20878241269	6435.20878241269	6435.20878241269	6435.20878241269
6337.0531234126165	6337.0531234126165	6337.0531234126165	6337.0531234126165	6337.0531234126165	6337.0531234126165	6337.0531234126165	6337.0531234126165	6337.0531234126165	6337.0531234126165	6337.0531234126165	6337.0531234126165	6337.0531234126165	6337.0531234126165	6337.0531234126165	6337.0531234126165	6337.0531234126165	6337.0531234126165	6337.0531234126165	6337.0531234126165	6337.0531234126165	6337.0531234126165	6337.0531234126165	6337.0531234126165	6337.0531234126165	6337.0531234126165	6337.0531234126165	6337.0531234126165	6337.0531234126165	6337.0531234126165
6317.546905687406	6317.546905687406	6317.546905687406	6317.546905687406	6317.546905687406	6317.546905687406	6317.546905687406	6317.546905687406	6317.546905687406	6317.546905687406	6317.546905687406	6317.546905687406	6317.546905687406	6317.546905687406	6317.546905687406	6317.546905687406	6317.546905687406	6317.546905687406	6317.546905687406	6317.546905687406	6317.546905687406	6317.546905687406	6317.546905687406	6317.546905687406	6317.546905687406	6317.546905687406	6317.546905687406	6317.546905687406	6317.546905687406	6317.546905687406
6244.6399609059235	6244.6399609059235	6244.6399609059235	6244.6399609059235	6244.6399609059235	6244.6399609059235	6244.6399609059235	6244.6399609059235	6244.6399609059235	6244.6399609059235	6244.6399609059235	6244.6399609059235	6244.6399609059235	6244.6399609059235	6244.6399609059235	6244.6399609059235	6244.6399609059235	6244.6399609059235	6244.6399609059235	6244.6399609059235	6244.6399609059235	6244.6399609059235	6244.6399609059235	6244.6399609059235	6244.6399609059235	6244.6399609059235	6244.6399609059235	6244.6399609059235	6244.6399609059235	6244.6399609059235
6244.6399609059235	6244.6399609059235	6244.6399609059235	6244.6399609059235	6244.6399609059235	6244.6399609059235	6244.6399609059235	6244.6399609059235	6244.6399609059235	6244.6399609059235	6244.6399609059235	6244.6399609059235	6244.6399609059235	6244.6399609059235	6244.6399609059235	6244.6399609059235	6244.6399609059235	6244.6399609059235	6244.6399609059235	6244.6399609059235	6244.6399609059235	6244.6399609059235	6244.6399609059235	6244.6399609059235	6244.6399609059235	6244.6399609059235	6244.6399609059235	6244.6399609059235	6244.6399609059235	6244.6399609059235
6205.611923898256	6205.611923898256	6205.611923898256	6205.611923898256	6205.611923898256	6205.611923898256	6205.611923898256	6205.611923898256	6205.611923898256	6205.611923898256	6205.611923898256	6205.611923898256	6205.611923898256	6205.611923898256	6205.611923898256	6205.611923898256	6205.611923898256	6205.611923898256	6205.611923898256	6205.611923898256	6205.611923898256	6205.611923898256	6205.611923898256	6205.611923898256	6205.611923898256	6205.611923898256	6205.611923898256	6205.611923898256	6205.611923898256	6205.611923898256
6205.611923898256	6205.611923898256	6205.611923898256	6205.611923898256	6205.611923898256	6205.611923898256	6205.611923898256	6205.611923898256	6205.611923898256	6205.611923898256	6205.611923898256	6205.611923898256	6205.611923898256	6205.611923898256	6205.611923898256	6205.611923898256	6205.611923898256	6205.611923898256	6205.611923898256	6205.611923898256	6205.611923898256	6205.611923898256	6205.611923898256	6205.611923898256	6205.611923898256	6205.611923898256	6205.611923898256	6205.611923898256	6205.611923898256	6205.611923898256
6150.219867360663	6150.219867360663	6150.219867360663	6150.219867360663	6150.219867360663	6150.219867360663	6150.219867360663	6150.219867360663	6150.219867360663	6150.219867360663	6150.219867360663	6150.219867360663	6150.219867360663	6150.219867360663	6150.219867360663	6150.219867360663	6150.219867360663	6150.219867360663	6150.219867360663	6150.219867360663	6150.219867360663	6150.219867360663	6150.219867360663	6150.219867360663	6150.219867360663	6150.219867360663	6150.219867360663	6150.219867360663	6150.219867360663	6150.219867360663
6131.535211621642	6131.535211621642	6131.535211621642	6131.535211621642	6131.535211621642	6131.535211621642	6131.535211621642	6131.535211621642	6131.535211621642	6131.535211621642	6131.535211621642	6131.535211621642	6131.535211621642	6131.535211621642	6131.535211621642	6131.535211621642	6131.535211621642	6131.535211621642	6131.535211621642	6131.535211621642	6131.535211621642	6131.535211621642	6131.535211621642	6131.535211621642	6131.535211621642	6131.535211621642	6131.535211621642	6131.535211621642	6131.535211621642	6131.535211621642
6115.63662048942	6115.63662048942	6115.63662048942	6115.63662048942	6115.63662048942	6115.63662048942	6115.63662048942	6115.63662048942	6115.63662048942	6115.63662048942	6115.63662048942	6115.63662048942	6115.63662048942	6115.63662048942	6115.63662048942	6115.63662048942	6115.63662048942	6115.63662048942	6115.63662048942	6115.63662048942	6115.63662048942	6115.63662048942	6115.63662048942	6115.63662048942	6115.63662048942	6115.63662048942	6115.63662048942	6115.63662048942	6115.63662048942	6115.63662048942
