# Supplementary material for: An improved FOX optimization algorithm using adaptive exploration and exploitation for global optimization
Source: PLoS One. 2025 Sep 18;20(9):e0331965. doi: 10.1371/journal.pone.0331965 (PMC12445531; doi:10.1371/journal.pone.0331965)
Supplement: S2 File — This compressed file contains all the results of the conducted experiments. Each main directory within the archive includes three subdirectories: Analysis, best_fit, and convergence. The best_fit and convergence folders contain the raw experimental data obtained from 30 independent runs. The Analysis folder includes tables and figures derived from these raw results. These files can be used to reproduce and further analyze the results presented in the manuscript. (ZIP) [file pone.0331965.s002.zip › cec2017/convergence/CMAES/C17F13.csv]

trial_1	trial_2	trial_3	trial_4	trial_5	trial_6	trial_7	trial_8	trial_9	trial_10	trial_11	trial_12	trial_13	trial_14	trial_15	trial_16	trial_17	trial_18	trial_19	trial_20	trial_21	trial_22	trial_23	trial_24	trial_25	trial_26	trial_27	trial_28	trial_29	trial_30
297366010.2506946	106088568.28912804	414881500.48205465	211867002.2570762	224758619.96328956	322812372.9091184	262823456.8976527	222361849.17550603	519651725.7142641	113093940.88393061	241732792.65134025	433170236.7465694	459013586.357273	466768066.19986486	304651509.3646108	67323444.3028555	34906679.51096306	675687801.0142651	236281897.6537683	158540621.62632528	287291884.2601841	50134675.20062523	909614708.084764	81850325.95113413	218197569.7505416	542118015.1172413	251944343.26664916	134871946.8520388	125361273.40014057	953495328.5506781
297366010.2506946	106088568.28912804	414881500.48205465	211867002.2570762	224758619.96328956	322812372.9091184	262823456.8976527	222361849.17550603	519651725.7142641	113093940.88393061	241732792.65134025	433170236.7465694	459013586.357273	466768066.19986486	304651509.3646108	67323444.3028555	34906679.51096306	675687801.0142651	236281897.6537683	158540621.62632528	287291884.2601841	50134675.20062523	909614708.084764	81850325.95113413	218197569.7505416	542118015.1172413	251944343.26664916	134871946.8520388	125361273.40014057	953495328.5506781
297366010.2506946	106088568.28912804	414881500.48205465	211867002.2570762	224758619.96328956	322812372.9091184	262823456.8976527	222361849.17550603	519651725.7142641	113093940.88393061	241732792.65134025	433170236.7465694	459013586.357273	466768066.19986486	304651509.3646108	67323444.3028555	34906679.51096306	675687801.0142651	236281897.6537683	158540621.62632528	287291884.2601841	50134675.20062523	909614708.084764	81850325.95113413	218197569.7505416	542118015.1172413	251944343.26664916	134871946.8520388	125361273.40014057	953495328.5506781
297366010.2506946	106088568.28912804	414881500.48205465	211867002.2570762	224758619.96328956	322812372.9091184	262823456.8976527	222361849.17550603	519651725.7142641	113093940.88393061	241732792.65134025	433170236.7465694	459013586.357273	466768066.19986486	304651509.3646108	67323444.3028555	34906679.51096306	675687801.0142651	236281897.6537683	158540621.62632528	287291884.2601841	50134675.20062523	909614708.084764	81850325.95113413	218197569.7505416	542118015.1172413	251944343.26664916	134871946.8520388	125361273.40014057	953495328.5506781
297366010.2506946	106088568.28912804	414881500.48205465	211867002.2570762	224758619.96328956	322812372.9091184	262823456.8976527	222361849.17550603	519651725.7142641	113093940.88393061	241732792.65134025	433170236.7465694	459013586.357273	466768066.19986486	304651509.3646108	67323444.3028555	34906679.51096306	675687801.0142651	236281897.6537683	158540621.62632528	287291884.2601841	50134675.20062523	909614708.084764	81850325.95113413	218197569.7505416	542118015.1172413	251944343.26664916	134871946.8520388	125361273.40014057	953495328.5506781
297366010.2506946	106088568.28912804	414881500.48205465	211867002.2570762	224758619.96328956	322812372.9091184	262823456.8976527	222361849.17550603	519651725.7142641	113093940.88393061	241732792.65134025	433170236.7465694	459013586.357273	466768066.19986486	304651509.3646108	67323444.3028555	34906679.51096306	675687801.0142651	236281897.6537683	158540621.62632528	287291884.2601841	50134675.20062523	909614708.084764	81850325.95113413	218197569.7505416	542118015.1172413	251944343.26664916	134871946.8520388	125361273.40014057	953495328.5506781
297366010.2506946	106088568.28912804	414881500.48205465	211867002.2570762	224758619.96328956	322812372.9091184	262823456.8976527	222361849.17550603	519651725.7142641	113093940.88393061	241732792.65134025	433170236.7465694	459013586.357273	466768066.19986486	304651509.3646108	67323444.3028555	34906679.51096306	675687801.0142651	236281897.6537683	158540621.62632528	287291884.2601841	50134675.20062523	909614708.084764	81850325.95113413	218197569.7505416	542118015.1172413	251944343.26664916	134871946.8520388	125361273.40014057	953495328.5506781
297366010.2506946	106088568.28912804	414881500.48205465	211867002.2570762	224758619.96328956	322812372.9091184	262823456.8976527	222361849.17550603	519651725.7142641	113093940.88393061	241732792.65134025	433170236.7465694	459013586.357273	466768066.19986486	304651509.3646108	67323444.3028555	34906679.51096306	675687801.0142651	236281897.6537683	158540621.62632528	287291884.2601841	50134675.20062523	909614708.084764	81850325.95113413	218197569.7505416	542118015.1172413	251944343.26664916	134871946.8520388	125361273.40014057	953495328.5506781
297366010.2506946	106088568.28912804	414881500.48205465	211867002.2570762	224758619.96328956	322812372.9091184	262823456.8976527	222361849.17550603	519651725.7142641	113093940.88393061	241732792.65134025	433170236.7465694	459013586.357273	466768066.19986486	304651509.3646108	67323444.3028555	34906679.51096306	675687801.0142651	236281897.6537683	158540621.62632528	287291884.2601841	50134675.20062523	909614708.084764	81850325.95113413	218197569.7505416	542118015.1172413	251944343.26664916	134871946.8520388	125361273.40014057	953495328.5506781
297366010.2506946	106088568.28912804	414881500.48205465	211867002.2570762	224758619.96328956	322812372.9091184	262823456.8976527	222361849.17550603	519651725.7142641	113093940.88393061	241732792.65134025	433170236.7465694	459013586.357273	466768066.19986486	304651509.3646108	67323444.3028555	34906679.51096306	675687801.0142651	236281897.6537683	158540621.62632528	287291884.2601841	50134675.20062523	909614708.084764	81850325.95113413	218197569.7505416	542118015.1172413	251944343.26664916	134871946.8520388	125361273.40014057	953495328.5506781
297366010.2506946	106088568.28912804	414881500.48205465	211867002.2570762	224758619.96328956	322812372.9091184	262823456.8976527	222361849.17550603	519651725.7142641	113093940.88393061	241732792.65134025	433170236.7465694	459013586.357273	466768066.19986486	304651509.3646108	67323444.3028555	34906679.51096306	675687801.0142651	236281897.6537683	158540621.62632528	287291884.2601841	50134675.20062523	909614708.084764	81850325.95113413	218197569.7505416	542118015.1172413	251944343.26664916	134871946.8520388	125361273.40014057	953495328.5506781
297366010.2506946	106088568.28912804	414881500.48205465	211867002.2570762	224758619.96328956	322812372.9091184	262823456.8976527	222361849.17550603	519651725.7142641	113093940.88393061	241732792.65134025	433170236.7465694	459013586.357273	466768066.19986486	304651509.3646108	67323444.3028555	34906679.51096306	675687801.0142651	236281897.6537683	158540621.62632528	287291884.2601841	50134675.20062523	909614708.084764	81850325.95113413	218197569.7505416	542118015.1172413	251944343.26664916	134871946.8520388	125361273.40014057	953495328.5506781
297366010.2506946	106088568.28912804	414881500.48205465	211867002.2570762	224758619.96328956	322812372.9091184	262823456.8976527	222361849.17550603	519651725.7142641	113093940.88393061	241732792.65134025	433170236.7465694	459013586.357273	466768066.19986486	304651509.3646108	67323444.3028555	34906679.51096306	675687801.0142651	236281897.6537683	158540621.62632528	287291884.2601841	50134675.20062523	909614708.084764	81850325.95113413	218197569.7505416	542118015.1172413	251944343.26664916	134871946.8520388	125361273.40014057	953495328.5506781
297366010.2506946	106088568.28912804	414881500.48205465	211867002.2570762	224758619.96328956	322812372.9091184	262823456.8976527	222361849.17550603	519651725.7142641	113093940.88393061	241732792.65134025	433170236.7465694	459013586.357273	466768066.19986486	304651509.3646108	67323444.3028555	34906679.51096306	675687801.0142651	236281897.6537683	158540621.62632528	287291884.2601841	50134675.20062523	909614708.084764	81850325.95113413	218197569.7505416	542118015.1172413	251944343.26664916	134871946.8520388	125361273.40014057	913244854.1775136
297366010.2506946	106088568.28912804	414881500.48205465	211867002.2570762	224758619.96328956	322812372.9091184	262823456.8976527	222361849.17550603	519651725.7142641	113093940.88393061	241732792.65134025	433170236.7465694	459013586.357273	466768066.19986486	304651509.3646108	67323444.3028555	34906679.51096306	675687801.0142651	236281897.6537683	158540621.62632528	287291884.2601841	50134675.20062523	856262961.0780239	81850325.95113413	218197569.7505416	542118015.1172413	251944343.26664916	134871946.8520388	125361273.40014057	856262961.0780239
297366010.2506946	106088568.28912804	414881500.48205465	211867002.2570762	224758619.96328956	322812372.9091184	262823456.8976527	222361849.17550603	519651725.7142641	113093940.88393061	241732792.65134025	433170236.7465694	459013586.357273	466768066.19986486	304651509.3646108	67323444.3028555	34906679.51096306	675687801.0142651	236281897.6537683	158540621.62632528	287291884.2601841	50134675.20062523	808994607.9309855	81850325.95113413	218197569.7505416	542118015.1172413	251944343.26664916	134871946.8520388	125361273.40014057	808994607.9309855
297366010.2506946	106088568.28912804	414881500.48205465	211867002.2570762	224758619.96328956	322812372.9091184	262823456.8976527	222361849.17550603	519651725.7142641	113093940.88393061	241732792.65134025	433170236.7465694	459013586.357273	466768066.19986486	304651509.3646108	67323444.3028555	34906679.51096306	675687801.0142651	236281897.6537683	158540621.62632528	287291884.2601841	50134675.20062523	715381341.4472296	81850325.95113413	218197569.7505416	542118015.1172413	251944343.26664916	134871946.8520388	125361273.40014057	715381341.4472296
297366010.2506946	106088568.28912804	414881500.48205465	211867002.2570762	224758619.96328956	322812372.9091184	262823456.8976527	222361849.17550603	519651725.7142641	113093940.88393061	241732792.65134025	433170236.7465694	459013586.357273	466768066.19986486	304651509.3646108	67323444.3028555	34906679.51096306	675687801.0142651	236281897.6537683	158540621.62632528	287291884.2601841	50134675.20062523	683629808.3007488	81850325.95113413	218197569.7505416	542118015.1172413	251944343.26664916	134871946.8520388	125361273.40014057	683629808.3007488
297366010.2506946	106088568.28912804	414881500.48205465	211867002.2570762	224758619.96328956	322812372.9091184	262823456.8976527	222361849.17550603	519651725.7142641	113093940.88393061	241732792.65134025	433170236.7465694	459013586.357273	466768066.19986486	304651509.3646108	67323444.3028555	34906679.51096306	578543966.895339	236281897.6537683	158540621.62632528	287291884.2601841	50134675.20062523	578543966.895339	81850325.95113413	218197569.7505416	542118015.1172413	251944343.26664916	134871946.8520388	125361273.40014057	578543966.895339
297366010.2506946	106088568.28912804	372125924.83982176	211867002.2570762	224758619.96328956	322812372.9091184	262823456.8976527	222361849.17550603	372125924.83982176	113093940.88393061	241732792.65134025	372125924.83982176	372125924.83982176	372125924.83982176	304651509.3646108	67323444.3028555	34906679.51096306	372125924.83982176	236281897.6537683	158540621.62632528	287291884.2601841	50134675.20062523	372125924.83982176	81850325.95113413	218197569.7505416	372125924.83982176	251944343.26664916	134871946.8520388	125361273.40014057	372125924.83982176
297264798.85108346	106088568.28912804	297264798.85108346	211867002.2570762	224758619.96328956	297264798.85108346	262823456.8976527	222361849.17550603	297264798.85108346	113093940.88393061	241732792.65134025	297264798.85108346	297264798.85108346	297264798.85108346	297264798.85108346	67323444.3028555	34906679.51096306	297264798.85108346	236281897.6537683	158540621.62632528	287291884.2601841	50134675.20062523	297264798.85108346	81850325.95113413	218197569.7505416	297264798.85108346	251944343.26664916	134871946.8520388	125361273.40014057	297264798.85108346
171586139.09098068	106088568.28912804	171586139.09098068	171586139.09098068	171586139.09098068	171586139.09098068	171586139.09098068	171586139.09098068	171586139.09098068	113093940.88393061	171586139.09098068	171586139.09098068	171586139.09098068	171586139.09098068	171586139.09098068	67323444.3028555	34906679.51096306	171586139.09098068	171586139.09098068	158540621.62632528	171586139.09098068	50134675.20062523	171586139.09098068	81850325.95113413	171586139.09098068	171586139.09098068	171586139.09098068	134871946.8520388	125361273.40014057	171586139.09098068
51354567.52575615	51354567.52575615	51354567.52575615	51354567.52575615	51354567.52575615	51354567.52575615	51354567.52575615	51354567.52575615	51354567.52575615	51354567.52575615	51354567.52575615	51354567.52575615	51354567.52575615	51354567.52575615	51354567.52575615	51354567.52575615	34906679.51096306	51354567.52575615	51354567.52575615	51354567.52575615	51354567.52575615	50134675.20062523	51354567.52575615	51354567.52575615	51354567.52575615	51354567.52575615	51354567.52575615	51354567.52575615	51354567.52575615	51354567.52575615
28841425.2572779	28841425.2572779	28841425.2572779	28841425.2572779	28841425.2572779	28841425.2572779	28841425.2572779	28841425.2572779	28841425.2572779	28841425.2572779	28841425.2572779	28841425.2572779	28841425.2572779	28841425.2572779	28841425.2572779	28841425.2572779	28841425.2572779	28841425.2572779	28841425.2572779	28841425.2572779	28841425.2572779	28841425.2572779	28841425.2572779	28841425.2572779	28841425.2572779	28841425.2572779	28841425.2572779	28841425.2572779	28841425.2572779	28841425.2572779
28841425.2572779	28841425.2572779	28841425.2572779	28841425.2572779	28841425.2572779	28841425.2572779	28841425.2572779	28841425.2572779	28841425.2572779	28841425.2572779	28841425.2572779	28841425.2572779	28841425.2572779	28841425.2572779	28841425.2572779	28841425.2572779	28841425.2572779	28841425.2572779	28841425.2572779	28841425.2572779	28841425.2572779	28841425.2572779	28841425.2572779	28841425.2572779	28841425.2572779	28841425.2572779	28841425.2572779	28841425.2572779	28841425.2572779	28841425.2572779
27760506.58883615	27760506.58883615	27760506.58883615	27760506.58883615	27760506.58883615	27760506.58883615	27760506.58883615	27760506.58883615	27760506.58883615	27760506.58883615	27760506.58883615	27760506.58883615	27760506.58883615	27760506.58883615	27760506.58883615	27760506.58883615	27760506.58883615	27760506.58883615	27760506.58883615	27760506.58883615	27760506.58883615	27760506.58883615	27760506.58883615	27760506.58883615	27760506.58883615	27760506.58883615	27760506.58883615	27760506.58883615	27760506.58883615	27760506.58883615
26239967.635345068	26239967.635345068	26239967.635345068	26239967.635345068	26239967.635345068	26239967.635345068	26239967.635345068	26239967.635345068	26239967.635345068	26239967.635345068	26239967.635345068	26239967.635345068	26239967.635345068	26239967.635345068	26239967.635345068	26239967.635345068	26239967.635345068	26239967.635345068	26239967.635345068	26239967.635345068	26239967.635345068	26239967.635345068	26239967.635345068	26239967.635345068	26239967.635345068	26239967.635345068	26239967.635345068	26239967.635345068	26239967.635345068	26239967.635345068
26239967.635345068	26239967.635345068	26239967.635345068	26239967.635345068	26239967.635345068	26239967.635345068	26239967.635345068	26239967.635345068	26239967.635345068	26239967.635345068	26239967.635345068	26239967.635345068	26239967.635345068	26239967.635345068	26239967.635345068	26239967.635345068	26239967.635345068	26239967.635345068	26239967.635345068	26239967.635345068	26239967.635345068	26239967.635345068	26239967.635345068	26239967.635345068	26239967.635345068	26239967.635345068	26239967.635345068	26239967.635345068	26239967.635345068	26239967.635345068
24862477.668127846	24862477.668127846	24862477.668127846	24862477.668127846	24862477.668127846	24862477.668127846	24862477.668127846	24862477.668127846	24862477.668127846	24862477.668127846	24862477.668127846	24862477.668127846	24862477.668127846	24862477.668127846	24862477.668127846	24862477.668127846	24862477.668127846	24862477.668127846	24862477.668127846	24862477.668127846	24862477.668127846	24862477.668127846	24862477.668127846	24862477.668127846	24862477.668127846	24862477.668127846	24862477.668127846	24862477.668127846	24862477.668127846	24862477.668127846
24862477.668127846	24862477.668127846	24862477.668127846	24862477.668127846	24862477.668127846	24862477.668127846	24862477.668127846	24862477.668127846	24862477.668127846	24862477.668127846	24862477.668127846	24862477.668127846	24862477.668127846	24862477.668127846	24862477.668127846	24862477.668127846	24862477.668127846	24862477.668127846	24862477.668127846	24862477.668127846	24862477.668127846	24862477.668127846	24862477.668127846	24862477.668127846	24862477.668127846	24862477.668127846	24862477.668127846	24862477.668127846	24862477.668127846	24862477.668127846
24862477.668127846	24862477.668127846	24862477.668127846	24862477.668127846	24862477.668127846	24862477.668127846	24862477.668127846	24862477.668127846	24862477.668127846	24862477.668127846	24862477.668127846	24862477.668127846	24862477.668127846	24862477.668127846	24862477.668127846	24862477.668127846	24862477.668127846	24862477.668127846	24862477.668127846	24862477.668127846	24862477.668127846	24862477.668127846	24862477.668127846	24862477.668127846	24862477.668127846	24862477.668127846	24862477.668127846	24862477.668127846	24862477.668127846	24862477.668127846
23744057.646257818	23744057.646257818	23744057.646257818	23744057.646257818	23744057.646257818	23744057.646257818	23744057.646257818	23744057.646257818	23744057.646257818	23744057.646257818	23744057.646257818	23744057.646257818	23744057.646257818	23744057.646257818	23744057.646257818	23744057.646257818	23744057.646257818	23744057.646257818	23744057.646257818	23744057.646257818	23744057.646257818	23744057.646257818	23744057.646257818	23744057.646257818	23744057.646257818	23744057.646257818	23744057.646257818	23744057.646257818	23744057.646257818	23744057.646257818
23744057.646257818	23744057.646257818	23744057.646257818	23744057.646257818	23744057.646257818	23744057.646257818	23744057.646257818	23744057.646257818	23744057.646257818	23744057.646257818	23744057.646257818	23744057.646257818	23744057.646257818	23744057.646257818	23744057.646257818	23744057.646257818	23744057.646257818	23744057.646257818	23744057.646257818	23744057.646257818	23744057.646257818	23744057.646257818	23744057.646257818	23744057.646257818	23744057.646257818	23744057.646257818	23744057.646257818	23744057.646257818	23744057.646257818	23744057.646257818
20274709.575235788	20274709.575235788	20274709.575235788	20274709.575235788	20274709.575235788	20274709.575235788	20274709.575235788	20274709.575235788	20274709.575235788	20274709.575235788	20274709.575235788	20274709.575235788	20274709.575235788	20274709.575235788	20274709.575235788	20274709.575235788	20274709.575235788	20274709.575235788	20274709.575235788	20274709.575235788	20274709.575235788	20274709.575235788	20274709.575235788	20274709.575235788	20274709.575235788	20274709.575235788	20274709.575235788	20274709.575235788	20274709.575235788	20274709.575235788
20274709.575235788	20274709.575235788	20274709.575235788	20274709.575235788	20274709.575235788	20274709.575235788	20274709.575235788	20274709.575235788	20274709.575235788	20274709.575235788	20274709.575235788	20274709.575235788	20274709.575235788	20274709.575235788	20274709.575235788	20274709.575235788	20274709.575235788	20274709.575235788	20274709.575235788	20274709.575235788	20274709.575235788	20274709.575235788	20274709.575235788	20274709.575235788	20274709.575235788	20274709.575235788	20274709.575235788	20274709.575235788	20274709.575235788	20274709.575235788
20274709.575235788	20274709.575235788	20274709.575235788	20274709.575235788	20274709.575235788	20274709.575235788	20274709.575235788	20274709.575235788	20274709.575235788	20274709.575235788	20274709.575235788	20274709.575235788	20274709.575235788	20274709.575235788	20274709.575235788	20274709.575235788	20274709.575235788	20274709.575235788	20274709.575235788	20274709.575235788	20274709.575235788	20274709.575235788	20274709.575235788	20274709.575235788	20274709.575235788	20274709.575235788	20274709.575235788	20274709.575235788	20274709.575235788	20274709.575235788
20274709.575235788	20274709.575235788	20274709.575235788	20274709.575235788	20274709.575235788	20274709.575235788	20274709.575235788	20274709.575235788	20274709.575235788	20274709.575235788	20274709.575235788	20274709.575235788	20274709.575235788	20274709.575235788	20274709.575235788	20274709.575235788	20274709.575235788	20274709.575235788	20274709.575235788	20274709.575235788	20274709.575235788	20274709.575235788	20274709.575235788	20274709.575235788	20274709.575235788	20274709.575235788	20274709.575235788	20274709.575235788	20274709.575235788	20274709.575235788
20274709.575235788	20274709.575235788	20274709.575235788	20274709.575235788	20274709.575235788	20274709.575235788	20274709.575235788	20274709.575235788	20274709.575235788	20274709.575235788	20274709.575235788	20274709.575235788	20274709.575235788	20274709.575235788	20274709.575235788	20274709.575235788	20274709.575235788	20274709.575235788	20274709.575235788	20274709.575235788	20274709.575235788	20274709.575235788	20274709.575235788	20274709.575235788	20274709.575235788	20274709.575235788	20274709.575235788	20274709.575235788	20274709.575235788	20274709.575235788
20274709.575235788	20274709.575235788	20274709.575235788	20274709.575235788	20274709.575235788	20274709.575235788	20274709.575235788	20274709.575235788	20274709.575235788	20274709.575235788	20274709.575235788	20274709.575235788	20274709.575235788	20274709.575235788	20274709.575235788	20274709.575235788	20274709.575235788	20274709.575235788	20274709.575235788	20274709.575235788	20274709.575235788	20274709.575235788	20274709.575235788	20274709.575235788	20274709.575235788	20274709.575235788	20274709.575235788	20274709.575235788	20274709.575235788	20274709.575235788
20274709.575235788	20274709.575235788	20274709.575235788	20274709.575235788	20274709.575235788	20274709.575235788	20274709.575235788	20274709.575235788	20274709.575235788	20274709.575235788	20274709.575235788	20274709.575235788	20274709.575235788	20274709.575235788	20274709.575235788	20274709.575235788	20274709.575235788	20274709.575235788	20274709.575235788	20274709.575235788	20274709.575235788	20274709.575235788	20274709.575235788	20274709.575235788	20274709.575235788	20274709.575235788	20274709.575235788	20274709.575235788	20274709.575235788	20274709.575235788
20274709.575235788	20274709.575235788	20274709.575235788	20274709.575235788	20274709.575235788	20274709.575235788	20274709.575235788	20274709.575235788	20274709.575235788	20274709.575235788	20274709.575235788	20274709.575235788	20274709.575235788	20274709.575235788	20274709.575235788	20274709.575235788	20274709.575235788	20274709.575235788	20274709.575235788	20274709.575235788	20274709.575235788	20274709.575235788	20274709.575235788	20274709.575235788	20274709.575235788	20274709.575235788	20274709.575235788	20274709.575235788	20274709.575235788	20274709.575235788
20274709.575235788	20274709.575235788	20274709.575235788	20274709.575235788	20274709.575235788	20274709.575235788	20274709.575235788	20274709.575235788	20274709.575235788	20274709.575235788	20274709.575235788	20274709.575235788	20274709.575235788	20274709.575235788	20274709.575235788	20274709.575235788	20274709.575235788	20274709.575235788	20274709.575235788	20274709.575235788	20274709.575235788	20274709.575235788	20274709.575235788	20274709.575235788	20274709.575235788	20274709.575235788	20274709.575235788	20274709.575235788	20274709.575235788	20274709.575235788
20274709.575235788	20274709.575235788	20274709.575235788	20274709.575235788	20274709.575235788	20274709.575235788	20274709.575235788	20274709.575235788	20274709.575235788	20274709.575235788	20274709.575235788	20274709.575235788	20274709.575235788	20274709.575235788	20274709.575235788	20274709.575235788	20274709.575235788	20274709.575235788	20274709.575235788	20274709.575235788	20274709.575235788	20274709.575235788	20274709.575235788	20274709.575235788	20274709.575235788	20274709.575235788	20274709.575235788	20274709.575235788	20274709.575235788	20274709.575235788
20274709.575235788	20274709.575235788	20274709.575235788	20274709.575235788	20274709.575235788	20274709.575235788	20274709.575235788	20274709.575235788	20274709.575235788	20274709.575235788	20274709.575235788	20274709.575235788	20274709.575235788	20274709.575235788	20274709.575235788	20274709.575235788	20274709.575235788	20274709.575235788	20274709.575235788	20274709.575235788	20274709.575235788	20274709.575235788	20274709.575235788	20274709.575235788	20274709.575235788	20274709.575235788	20274709.575235788	20274709.575235788	20274709.575235788	20274709.575235788
20274709.575235788	20274709.575235788	20274709.575235788	20274709.575235788	20274709.575235788	20274709.575235788	20274709.575235788	20274709.575235788	20274709.575235788	20274709.575235788	20274709.575235788	20274709.575235788	20274709.575235788	20274709.575235788	20274709.575235788	20274709.575235788	20274709.575235788	20274709.575235788	20274709.575235788	20274709.575235788	20274709.575235788	20274709.575235788	20274709.575235788	20274709.575235788	20274709.575235788	20274709.575235788	20274709.575235788	20274709.575235788	20274709.575235788	20274709.575235788
20274709.575235788	20274709.575235788	20274709.575235788	20274709.575235788	20274709.575235788	20274709.575235788	20274709.575235788	20274709.575235788	20274709.575235788	20274709.575235788	20274709.575235788	20274709.575235788	20274709.575235788	20274709.575235788	20274709.575235788	20274709.575235788	20274709.575235788	20274709.575235788	20274709.575235788	20274709.575235788	20274709.575235788	20274709.575235788	20274709.575235788	20274709.575235788	20274709.575235788	20274709.575235788	20274709.575235788	20274709.575235788	20274709.575235788	20274709.575235788
20142692.55754788	20142692.55754788	20142692.55754788	20142692.55754788	20142692.55754788	20142692.55754788	20142692.55754788	20142692.55754788	20142692.55754788	20142692.55754788	20142692.55754788	20142692.55754788	20142692.55754788	20142692.55754788	20142692.55754788	20142692.55754788	20142692.55754788	20142692.55754788	20142692.55754788	20142692.55754788	20142692.55754788	20142692.55754788	20142692.55754788	20142692.55754788	20142692.55754788	20142692.55754788	20142692.55754788	20142692.55754788	20142692.55754788	20142692.55754788
18595825.799639788	18595825.799639788	18595825.799639788	18595825.799639788	18595825.799639788	18595825.799639788	18595825.799639788	18595825.799639788	18595825.799639788	18595825.799639788	18595825.799639788	18595825.799639788	18595825.799639788	18595825.799639788	18595825.799639788	18595825.799639788	18595825.799639788	18595825.799639788	18595825.799639788	18595825.799639788	18595825.799639788	18595825.799639788	18595825.799639788	18595825.799639788	18595825.799639788	18595825.799639788	18595825.799639788	18595825.799639788	18595825.799639788	18595825.799639788
18397196.04111378	18397196.04111378	18397196.04111378	18397196.04111378	18397196.04111378	18397196.04111378	18397196.04111378	18397196.04111378	18397196.04111378	18397196.04111378	18397196.04111378	18397196.04111378	18397196.04111378	18397196.04111378	18397196.04111378	18397196.04111378	18397196.04111378	18397196.04111378	18397196.04111378	18397196.04111378	18397196.04111378	18397196.04111378	18397196.04111378	18397196.04111378	18397196.04111378	18397196.04111378	18397196.04111378	18397196.04111378	18397196.04111378	18397196.04111378
18397196.04111378	18397196.04111378	18397196.04111378	18397196.04111378	18397196.04111378	18397196.04111378	18397196.04111378	18397196.04111378	18397196.04111378	18397196.04111378	18397196.04111378	18397196.04111378	18397196.04111378	18397196.04111378	18397196.04111378	18397196.04111378	18397196.04111378	18397196.04111378	18397196.04111378	18397196.04111378	18397196.04111378	18397196.04111378	18397196.04111378	18397196.04111378	18397196.04111378	18397196.04111378	18397196.04111378	18397196.04111378	18397196.04111378	18397196.04111378
18397196.04111378	18397196.04111378	18397196.04111378	18397196.04111378	18397196.04111378	18397196.04111378	18397196.04111378	18397196.04111378	18397196.04111378	18397196.04111378	18397196.04111378	18397196.04111378	18397196.04111378	18397196.04111378	18397196.04111378	18397196.04111378	18397196.04111378	18397196.04111378	18397196.04111378	18397196.04111378	18397196.04111378	18397196.04111378	18397196.04111378	18397196.04111378	18397196.04111378	18397196.04111378	18397196.04111378	18397196.04111378	18397196.04111378	18397196.04111378
18397196.04111378	18397196.04111378	18397196.04111378	18397196.04111378	18397196.04111378	18397196.04111378	18397196.04111378	18397196.04111378	18397196.04111378	18397196.04111378	18397196.04111378	18397196.04111378	18397196.04111378	18397196.04111378	18397196.04111378	18397196.04111378	18397196.04111378	18397196.04111378	18397196.04111378	18397196.04111378	18397196.04111378	18397196.04111378	18397196.04111378	18397196.04111378	18397196.04111378	18397196.04111378	18397196.04111378	18397196.04111378	18397196.04111378	18397196.04111378
18397196.04111378	18397196.04111378	18397196.04111378	18397196.04111378	18397196.04111378	18397196.04111378	18397196.04111378	18397196.04111378	18397196.04111378	18397196.04111378	18397196.04111378	18397196.04111378	18397196.04111378	18397196.04111378	18397196.04111378	18397196.04111378	18397196.04111378	18397196.04111378	18397196.04111378	18397196.04111378	18397196.04111378	18397196.04111378	18397196.04111378	18397196.04111378	18397196.04111378	18397196.04111378	18397196.04111378	18397196.04111378	18397196.04111378	18397196.04111378
18397196.04111378	18397196.04111378	18397196.04111378	18397196.04111378	18397196.04111378	18397196.04111378	18397196.04111378	18397196.04111378	18397196.04111378	18397196.04111378	18397196.04111378	18397196.04111378	18397196.04111378	18397196.04111378	18397196.04111378	18397196.04111378	18397196.04111378	18397196.04111378	18397196.04111378	18397196.04111378	18397196.04111378	18397196.04111378	18397196.04111378	18397196.04111378	18397196.04111378	18397196.04111378	18397196.04111378	18397196.04111378	18397196.04111378	18397196.04111378
18397196.04111378	18397196.04111378	18397196.04111378	18397196.04111378	18397196.04111378	18397196.04111378	18397196.04111378	18397196.04111378	18397196.04111378	18397196.04111378	18397196.04111378	18397196.04111378	18397196.04111378	18397196.04111378	18397196.04111378	18397196.04111378	18397196.04111378	18397196.04111378	18397196.04111378	18397196.04111378	18397196.04111378	18397196.04111378	18397196.04111378	18397196.04111378	18397196.04111378	18397196.04111378	18397196.04111378	18397196.04111378	18397196.04111378	18397196.04111378
18354213.22232358	18354213.22232358	18354213.22232358	18354213.22232358	18354213.22232358	18354213.22232358	18354213.22232358	18354213.22232358	18354213.22232358	18354213.22232358	18354213.22232358	18354213.22232358	18354213.22232358	18354213.22232358	18354213.22232358	18354213.22232358	18354213.22232358	18354213.22232358	18354213.22232358	18354213.22232358	18354213.22232358	18354213.22232358	18354213.22232358	18354213.22232358	18354213.22232358	18354213.22232358	18354213.22232358	18354213.22232358	18354213.22232358	18354213.22232358
18354213.22232358	18354213.22232358	18354213.22232358	18354213.22232358	18354213.22232358	18354213.22232358	18354213.22232358	18354213.22232358	18354213.22232358	18354213.22232358	18354213.22232358	18354213.22232358	18354213.22232358	18354213.22232358	18354213.22232358	18354213.22232358	18354213.22232358	18354213.22232358	18354213.22232358	18354213.22232358	18354213.22232358	18354213.22232358	18354213.22232358	18354213.22232358	18354213.22232358	18354213.22232358	18354213.22232358	18354213.22232358	18354213.22232358	18354213.22232358
18152943.81577624	18152943.81577624	18152943.81577624	18152943.81577624	18152943.81577624	18152943.81577624	18152943.81577624	18152943.81577624	18152943.81577624	18152943.81577624	18152943.81577624	18152943.81577624	18152943.81577624	18152943.81577624	18152943.81577624	18152943.81577624	18152943.81577624	18152943.81577624	18152943.81577624	18152943.81577624	18152943.81577624	18152943.81577624	18152943.81577624	18152943.81577624	18152943.81577624	18152943.81577624	18152943.81577624	18152943.81577624	18152943.81577624	18152943.81577624
17409342.36419238	17409342.36419238	17409342.36419238	17409342.36419238	17409342.36419238	17409342.36419238	17409342.36419238	17409342.36419238	17409342.36419238	17409342.36419238	17409342.36419238	17409342.36419238	17409342.36419238	17409342.36419238	17409342.36419238	17409342.36419238	17409342.36419238	17409342.36419238	17409342.36419238	17409342.36419238	17409342.36419238	17409342.36419238	17409342.36419238	17409342.36419238	17409342.36419238	17409342.36419238	17409342.36419238	17409342.36419238	17409342.36419238	17409342.36419238
17409342.36419238	17409342.36419238	17409342.36419238	17409342.36419238	17409342.36419238	17409342.36419238	17409342.36419238	17409342.36419238	17409342.36419238	17409342.36419238	17409342.36419238	17409342.36419238	17409342.36419238	17409342.36419238	17409342.36419238	17409342.36419238	17409342.36419238	17409342.36419238	17409342.36419238	17409342.36419238	17409342.36419238	17409342.36419238	17409342.36419238	17409342.36419238	17409342.36419238	17409342.36419238	17409342.36419238	17409342.36419238	17409342.36419238	17409342.36419238
17409342.36419238	17409342.36419238	17409342.36419238	17409342.36419238	17409342.36419238	17409342.36419238	17409342.36419238	17409342.36419238	17409342.36419238	17409342.36419238	17409342.36419238	17409342.36419238	17409342.36419238	17409342.36419238	17409342.36419238	17409342.36419238	17409342.36419238	17409342.36419238	17409342.36419238	17409342.36419238	17409342.36419238	17409342.36419238	17409342.36419238	17409342.36419238	17409342.36419238	17409342.36419238	17409342.36419238	17409342.36419238	17409342.36419238	17409342.36419238
17409342.36419238	17409342.36419238	17409342.36419238	17409342.36419238	17409342.36419238	17409342.36419238	17409342.36419238	17409342.36419238	17409342.36419238	17409342.36419238	17409342.36419238	17409342.36419238	17409342.36419238	17409342.36419238	17409342.36419238	17409342.36419238	17409342.36419238	17409342.36419238	17409342.36419238	17409342.36419238	17409342.36419238	17409342.36419238	17409342.36419238	17409342.36419238	17409342.36419238	17409342.36419238	17409342.36419238	17409342.36419238	17409342.36419238	17409342.36419238
17409342.36419238	17409342.36419238	17409342.36419238	17409342.36419238	17409342.36419238	17409342.36419238	17409342.36419238	17409342.36419238	17409342.36419238	17409342.36419238	17409342.36419238	17409342.36419238	17409342.36419238	17409342.36419238	17409342.36419238	17409342.36419238	17409342.36419238	17409342.36419238	17409342.36419238	17409342.36419238	17409342.36419238	17409342.36419238	17409342.36419238	17409342.36419238	17409342.36419238	17409342.36419238	17409342.36419238	17409342.36419238	17409342.36419238	17409342.36419238
16411599.575936213	16411599.575936213	16411599.575936213	16411599.575936213	16411599.575936213	16411599.575936213	16411599.575936213	16411599.575936213	16411599.575936213	16411599.575936213	16411599.575936213	16411599.575936213	16411599.575936213	16411599.575936213	16411599.575936213	16411599.575936213	16411599.575936213	16411599.575936213	16411599.575936213	16411599.575936213	16411599.575936213	16411599.575936213	16411599.575936213	16411599.575936213	16411599.575936213	16411599.575936213	16411599.575936213	16411599.575936213	16411599.575936213	16411599.575936213
16411599.575936213	16411599.575936213	16411599.575936213	16411599.575936213	16411599.575936213	16411599.575936213	16411599.575936213	16411599.575936213	16411599.575936213	16411599.575936213	16411599.575936213	16411599.575936213	16411599.575936213	16411599.575936213	16411599.575936213	16411599.575936213	16411599.575936213	16411599.575936213	16411599.575936213	16411599.575936213	16411599.575936213	16411599.575936213	16411599.575936213	16411599.575936213	16411599.575936213	16411599.575936213	16411599.575936213	16411599.575936213	16411599.575936213	16411599.575936213
16411599.575936213	16411599.575936213	16411599.575936213	16411599.575936213	16411599.575936213	16411599.575936213	16411599.575936213	16411599.575936213	16411599.575936213	16411599.575936213	16411599.575936213	16411599.575936213	16411599.575936213	16411599.575936213	16411599.575936213	16411599.575936213	16411599.575936213	16411599.575936213	16411599.575936213	16411599.575936213	16411599.575936213	16411599.575936213	16411599.575936213	16411599.575936213	16411599.575936213	16411599.575936213	16411599.575936213	16411599.575936213	16411599.575936213	16411599.575936213
15797007.451143496	15797007.451143496	15797007.451143496	15797007.451143496	15797007.451143496	15797007.451143496	15797007.451143496	15797007.451143496	15797007.451143496	15797007.451143496	15797007.451143496	15797007.451143496	15797007.451143496	15797007.451143496	15797007.451143496	15797007.451143496	15797007.451143496	15797007.451143496	15797007.451143496	15797007.451143496	15797007.451143496	15797007.451143496	15797007.451143496	15797007.451143496	15797007.451143496	15797007.451143496	15797007.451143496	15797007.451143496	15797007.451143496	15797007.451143496
15100661.183549495	15100661.183549495	15100661.183549495	15100661.183549495	15100661.183549495	15100661.183549495	15100661.183549495	15100661.183549495	15100661.183549495	15100661.183549495	15100661.183549495	15100661.183549495	15100661.183549495	15100661.183549495	15100661.183549495	15100661.183549495	15100661.183549495	15100661.183549495	15100661.183549495	15100661.183549495	15100661.183549495	15100661.183549495	15100661.183549495	15100661.183549495	15100661.183549495	15100661.183549495	15100661.183549495	15100661.183549495	15100661.183549495	15100661.183549495
15069601.740598898	15069601.740598898	15069601.740598898	15069601.740598898	15069601.740598898	15069601.740598898	15069601.740598898	15069601.740598898	15069601.740598898	15069601.740598898	15069601.740598898	15069601.740598898	15069601.740598898	15069601.740598898	15069601.740598898	15069601.740598898	15069601.740598898	15069601.740598898	15069601.740598898	15069601.740598898	15069601.740598898	15069601.740598898	15069601.740598898	15069601.740598898	15069601.740598898	15069601.740598898	15069601.740598898	15069601.740598898	15069601.740598898	15069601.740598898
14792215.674002176	14792215.674002176	14792215.674002176	14792215.674002176	14792215.674002176	14792215.674002176	14792215.674002176	14792215.674002176	14792215.674002176	14792215.674002176	14792215.674002176	14792215.674002176	14792215.674002176	14792215.674002176	14792215.674002176	14792215.674002176	14792215.674002176	14792215.674002176	14792215.674002176	14792215.674002176	14792215.674002176	14792215.674002176	14792215.674002176	14792215.674002176	14792215.674002176	14792215.674002176	14792215.674002176	14792215.674002176	14792215.674002176	14792215.674002176
14792215.674002176	14792215.674002176	14792215.674002176	14792215.674002176	14792215.674002176	14792215.674002176	14792215.674002176	14792215.674002176	14792215.674002176	14792215.674002176	14792215.674002176	14792215.674002176	14792215.674002176	14792215.674002176	14792215.674002176	14792215.674002176	14792215.674002176	14792215.674002176	14792215.674002176	14792215.674002176	14792215.674002176	14792215.674002176	14792215.674002176	14792215.674002176	14792215.674002176	14792215.674002176	14792215.674002176	14792215.674002176	14792215.674002176	14792215.674002176
14792215.674002176	14792215.674002176	14792215.674002176	14792215.674002176	14792215.674002176	14792215.674002176	14792215.674002176	14792215.674002176	14792215.674002176	14792215.674002176	14792215.674002176	14792215.674002176	14792215.674002176	14792215.674002176	14792215.674002176	14792215.674002176	14792215.674002176	14792215.674002176	14792215.674002176	14792215.674002176	14792215.674002176	14792215.674002176	14792215.674002176	14792215.674002176	14792215.674002176	14792215.674002176	14792215.674002176	14792215.674002176	14792215.674002176	14792215.674002176
12649783.122922216	12649783.122922216	12649783.122922216	12649783.122922216	12649783.122922216	12649783.122922216	12649783.122922216	12649783.122922216	12649783.122922216	12649783.122922216	12649783.122922216	12649783.122922216	12649783.122922216	12649783.122922216	12649783.122922216	12649783.122922216	12649783.122922216	12649783.122922216	12649783.122922216	12649783.122922216	12649783.122922216	12649783.122922216	12649783.122922216	12649783.122922216	12649783.122922216	12649783.122922216	12649783.122922216	12649783.122922216	12649783.122922216	12649783.122922216
12649783.122922216	12649783.122922216	12649783.122922216	12649783.122922216	12649783.122922216	12649783.122922216	12649783.122922216	12649783.122922216	12649783.122922216	12649783.122922216	12649783.122922216	12649783.122922216	12649783.122922216	12649783.122922216	12649783.122922216	12649783.122922216	12649783.122922216	12649783.122922216	12649783.122922216	12649783.122922216	12649783.122922216	12649783.122922216	12649783.122922216	12649783.122922216	12649783.122922216	12649783.122922216	12649783.122922216	12649783.122922216	12649783.122922216	12649783.122922216
12649783.122922216	12649783.122922216	12649783.122922216	12649783.122922216	12649783.122922216	12649783.122922216	12649783.122922216	12649783.122922216	12649783.122922216	12649783.122922216	12649783.122922216	12649783.122922216	12649783.122922216	12649783.122922216	12649783.122922216	12649783.122922216	12649783.122922216	12649783.122922216	12649783.122922216	12649783.122922216	12649783.122922216	12649783.122922216	12649783.122922216	12649783.122922216	12649783.122922216	12649783.122922216	12649783.122922216	12649783.122922216	12649783.122922216	12649783.122922216
11468094.766464889	11468094.766464889	11468094.766464889	11468094.766464889	11468094.766464889	11468094.766464889	11468094.766464889	11468094.766464889	11468094.766464889	11468094.766464889	11468094.766464889	11468094.766464889	11468094.766464889	11468094.766464889	11468094.766464889	11468094.766464889	11468094.766464889	11468094.766464889	11468094.766464889	11468094.766464889	11468094.766464889	11468094.766464889	11468094.766464889	11468094.766464889	11468094.766464889	11468094.766464889	11468094.766464889	11468094.766464889	11468094.766464889	11468094.766464889
11468094.766464889	11468094.766464889	11468094.766464889	11468094.766464889	11468094.766464889	11468094.766464889	11468094.766464889	11468094.766464889	11468094.766464889	11468094.766464889	11468094.766464889	11468094.766464889	11468094.766464889	11468094.766464889	11468094.766464889	11468094.766464889	11468094.766464889	11468094.766464889	11468094.766464889	11468094.766464889	11468094.766464889	11468094.766464889	11468094.766464889	11468094.766464889	11468094.766464889	11468094.766464889	11468094.766464889	11468094.766464889	11468094.766464889	11468094.766464889
11468094.766464889	11468094.766464889	11468094.766464889	11468094.766464889	11468094.766464889	11468094.766464889	11468094.766464889	11468094.766464889	11468094.766464889	11468094.766464889	11468094.766464889	11468094.766464889	11468094.766464889	11468094.766464889	11468094.766464889	11468094.766464889	11468094.766464889	11468094.766464889	11468094.766464889	11468094.766464889	11468094.766464889	11468094.766464889	11468094.766464889	11468094.766464889	11468094.766464889	11468094.766464889	11468094.766464889	11468094.766464889	11468094.766464889	11468094.766464889
11468094.766464889	11468094.766464889	11468094.766464889	11468094.766464889	11468094.766464889	11468094.766464889	11468094.766464889	11468094.766464889	11468094.766464889	11468094.766464889	11468094.766464889	11468094.766464889	11468094.766464889	11468094.766464889	11468094.766464889	11468094.766464889	11468094.766464889	11468094.766464889	11468094.766464889	11468094.766464889	11468094.766464889	11468094.766464889	11468094.766464889	11468094.766464889	11468094.766464889	11468094.766464889	11468094.766464889	11468094.766464889	11468094.766464889	11468094.766464889
11468094.766464889	11468094.766464889	11468094.766464889	11468094.766464889	11468094.766464889	11468094.766464889	11468094.766464889	11468094.766464889	11468094.766464889	11468094.766464889	11468094.766464889	11468094.766464889	11468094.766464889	11468094.766464889	11468094.766464889	11468094.766464889	11468094.766464889	11468094.766464889	11468094.766464889	11468094.766464889	11468094.766464889	11468094.766464889	11468094.766464889	11468094.766464889	11468094.766464889	11468094.766464889	11468094.766464889	11468094.766464889	11468094.766464889	11468094.766464889
11468094.766464889	11468094.766464889	11468094.766464889	11468094.766464889	11468094.766464889	11468094.766464889	11468094.766464889	11468094.766464889	11468094.766464889	11468094.766464889	11468094.766464889	11468094.766464889	11468094.766464889	11468094.766464889	11468094.766464889	11468094.766464889	11468094.766464889	11468094.766464889	11468094.766464889	11468094.766464889	11468094.766464889	11468094.766464889	11468094.766464889	11468094.766464889	11468094.766464889	11468094.766464889	11468094.766464889	11468094.766464889	11468094.766464889	11468094.766464889
11468094.766464889	11468094.766464889	11468094.766464889	11468094.766464889	11468094.766464889	11468094.766464889	11468094.766464889	11468094.766464889	11468094.766464889	11468094.766464889	11468094.766464889	11468094.766464889	11468094.766464889	11468094.766464889	11468094.766464889	11468094.766464889	11468094.766464889	11468094.766464889	11468094.766464889	11468094.766464889	11468094.766464889	11468094.766464889	11468094.766464889	11468094.766464889	11468094.766464889	11468094.766464889	11468094.766464889	11468094.766464889	11468094.766464889	11468094.766464889
11468094.766464889	11468094.766464889	11468094.766464889	11468094.766464889	11468094.766464889	11468094.766464889	11468094.766464889	11468094.766464889	11468094.766464889	11468094.766464889	11468094.766464889	11468094.766464889	11468094.766464889	11468094.766464889	11468094.766464889	11468094.766464889	11468094.766464889	11468094.766464889	11468094.766464889	11468094.766464889	11468094.766464889	11468094.766464889	11468094.766464889	11468094.766464889	11468094.766464889	11468094.766464889	11468094.766464889	11468094.766464889	11468094.766464889	11468094.766464889
11468094.766464889	11468094.766464889	11468094.766464889	11468094.766464889	11468094.766464889	11468094.766464889	11468094.766464889	11468094.766464889	11468094.766464889	11468094.766464889	11468094.766464889	11468094.766464889	11468094.766464889	11468094.766464889	11468094.766464889	11468094.766464889	11468094.766464889	11468094.766464889	11468094.766464889	11468094.766464889	11468094.766464889	11468094.766464889	11468094.766464889	11468094.766464889	11468094.766464889	11468094.766464889	11468094.766464889	11468094.766464889	11468094.766464889	11468094.766464889
11468094.766464889	11468094.766464889	11468094.766464889	11468094.766464889	11468094.766464889	11468094.766464889	11468094.766464889	11468094.766464889	11468094.766464889	11468094.766464889	11468094.766464889	11468094.766464889	11468094.766464889	11468094.766464889	11468094.766464889	11468094.766464889	11468094.766464889	11468094.766464889	11468094.766464889	11468094.766464889	11468094.766464889	11468094.766464889	11468094.766464889	11468094.766464889	11468094.766464889	11468094.766464889	11468094.766464889	11468094.766464889	11468094.766464889	11468094.766464889
11468094.766464889	11468094.766464889	11468094.766464889	11468094.766464889	11468094.766464889	11468094.766464889	11468094.766464889	11468094.766464889	11468094.766464889	11468094.766464889	11468094.766464889	11468094.766464889	11468094.766464889	11468094.766464889	11468094.766464889	11468094.766464889	11468094.766464889	11468094.766464889	11468094.766464889	11468094.766464889	11468094.766464889	11468094.766464889	11468094.766464889	11468094.766464889	11468094.766464889	11468094.766464889	11468094.766464889	11468094.766464889	11468094.766464889	11468094.766464889
11468094.766464889	11468094.766464889	11468094.766464889	11468094.766464889	11468094.766464889	11468094.766464889	11468094.766464889	11468094.766464889	11468094.766464889	11468094.766464889	11468094.766464889	11468094.766464889	11468094.766464889	11468094.766464889	11468094.766464889	11468094.766464889	11468094.766464889	11468094.766464889	11468094.766464889	11468094.766464889	11468094.766464889	11468094.766464889	11468094.766464889	11468094.766464889	11468094.766464889	11468094.766464889	11468094.766464889	11468094.766464889	11468094.766464889	11468094.766464889
11468094.766464889	11468094.766464889	11468094.766464889	11468094.766464889	11468094.766464889	11468094.766464889	11468094.766464889	11468094.766464889	11468094.766464889	11468094.766464889	11468094.766464889	11468094.766464889	11468094.766464889	11468094.766464889	11468094.766464889	11468094.766464889	11468094.766464889	11468094.766464889	11468094.766464889	11468094.766464889	11468094.766464889	11468094.766464889	11468094.766464889	11468094.766464889	11468094.766464889	11468094.766464889	11468094.766464889	11468094.766464889	11468094.766464889	11468094.766464889
11468094.766464889	11468094.766464889	11468094.766464889	11468094.766464889	11468094.766464889	11468094.766464889	11468094.766464889	11468094.766464889	11468094.766464889	11468094.766464889	11468094.766464889	11468094.766464889	11468094.766464889	11468094.766464889	11468094.766464889	11468094.766464889	11468094.766464889	11468094.766464889	11468094.766464889	11468094.766464889	11468094.766464889	11468094.766464889	11468094.766464889	11468094.766464889	11468094.766464889	11468094.766464889	11468094.766464889	11468094.766464889	11468094.766464889	11468094.766464889
11468094.766464889	11468094.766464889	11468094.766464889	11468094.766464889	11468094.766464889	11468094.766464889	11468094.766464889	11468094.766464889	11468094.766464889	11468094.766464889	11468094.766464889	11468094.766464889	11468094.766464889	11468094.766464889	11468094.766464889	11468094.766464889	11468094.766464889	11468094.766464889	11468094.766464889	11468094.766464889	11468094.766464889	11468094.766464889	11468094.766464889	11468094.766464889	11468094.766464889	11468094.766464889	11468094.766464889	11468094.766464889	11468094.766464889	11468094.766464889
11468094.766464889	11468094.766464889	11468094.766464889	11468094.766464889	11468094.766464889	11468094.766464889	11468094.766464889	11468094.766464889	11468094.766464889	11468094.766464889	11468094.766464889	11468094.766464889	11468094.766464889	11468094.766464889	11468094.766464889	11468094.766464889	11468094.766464889	11468094.766464889	11468094.766464889	11468094.766464889	11468094.766464889	11468094.766464889	11468094.766464889	11468094.766464889	11468094.766464889	11468094.766464889	11468094.766464889	11468094.766464889	11468094.766464889	11468094.766464889
11468094.766464889	11468094.766464889	11468094.766464889	11468094.766464889	11468094.766464889	11468094.766464889	11468094.766464889	11468094.766464889	11468094.766464889	11468094.766464889	11468094.766464889	11468094.766464889	11468094.766464889	11468094.766464889	11468094.766464889	11468094.766464889	11468094.766464889	11468094.766464889	11468094.766464889	11468094.766464889	11468094.766464889	11468094.766464889	11468094.766464889	11468094.766464889	11468094.766464889	11468094.766464889	11468094.766464889	11468094.766464889	11468094.766464889	11468094.766464889
11468094.766464889	11468094.766464889	11468094.766464889	11468094.766464889	11468094.766464889	11468094.766464889	11468094.766464889	11468094.766464889	11468094.766464889	11468094.766464889	11468094.766464889	11468094.766464889	11468094.766464889	11468094.766464889	11468094.766464889	11468094.766464889	11468094.766464889	11468094.766464889	11468094.766464889	11468094.766464889	11468094.766464889	11468094.766464889	11468094.766464889	11468094.766464889	11468094.766464889	11468094.766464889	11468094.766464889	11468094.766464889	11468094.766464889	11468094.766464889
11468094.766464889	11468094.766464889	11468094.766464889	11468094.766464889	11468094.766464889	11468094.766464889	11468094.766464889	11468094.766464889	11468094.766464889	11468094.766464889	11468094.766464889	11468094.766464889	11468094.766464889	11468094.766464889	11468094.766464889	11468094.766464889	11468094.766464889	11468094.766464889	11468094.766464889	11468094.766464889	11468094.766464889	11468094.766464889	11468094.766464889	11468094.766464889	11468094.766464889	11468094.766464889	11468094.766464889	11468094.766464889	11468094.766464889	11468094.766464889
11468094.766464889	11468094.766464889	11468094.766464889	11468094.766464889	11468094.766464889	11468094.766464889	11468094.766464889	11468094.766464889	11468094.766464889	11468094.766464889	11468094.766464889	11468094.766464889	11468094.766464889	11468094.766464889	11468094.766464889	11468094.766464889	11468094.766464889	11468094.766464889	11468094.766464889	11468094.766464889	11468094.766464889	11468094.766464889	11468094.766464889	11468094.766464889	11468094.766464889	11468094.766464889	11468094.766464889	11468094.766464889	11468094.766464889	11468094.766464889
11468094.766464889	11468094.766464889	11468094.766464889	11468094.766464889	11468094.766464889	11468094.766464889	11468094.766464889	11468094.766464889	11468094.766464889	11468094.766464889	11468094.766464889	11468094.766464889	11468094.766464889	11468094.766464889	11468094.766464889	11468094.766464889	11468094.766464889	11468094.766464889	11468094.766464889	11468094.766464889	11468094.766464889	11468094.766464889	11468094.766464889	11468094.766464889	11468094.766464889	11468094.766464889	11468094.766464889	11468094.766464889	11468094.766464889	11468094.766464889
11468094.766464889	11468094.766464889	11468094.766464889	11468094.766464889	11468094.766464889	11468094.766464889	11468094.766464889	11468094.766464889	11468094.766464889	11468094.766464889	11468094.766464889	11468094.766464889	11468094.766464889	11468094.766464889	11468094.766464889	11468094.766464889	11468094.766464889	11468094.766464889	11468094.766464889	11468094.766464889	11468094.766464889	11468094.766464889	11468094.766464889	11468094.766464889	11468094.766464889	11468094.766464889	11468094.766464889	11468094.766464889	11468094.766464889	11468094.766464889
10850798.887389403	10850798.887389403	10850798.887389403	10850798.887389403	10850798.887389403	10850798.887389403	10850798.887389403	10850798.887389403	10850798.887389403	10850798.887389403	10850798.887389403	10850798.887389403	10850798.887389403	10850798.887389403	10850798.887389403	10850798.887389403	10850798.887389403	10850798.887389403	10850798.887389403	10850798.887389403	10850798.887389403	10850798.887389403	10850798.887389403	10850798.887389403	10850798.887389403	10850798.887389403	10850798.887389403	10850798.887389403	10850798.887389403	10850798.887389403
10850798.887389403	10850798.887389403	10850798.887389403	10850798.887389403	10850798.887389403	10850798.887389403	10850798.887389403	10850798.887389403	10850798.887389403	10850798.887389403	10850798.887389403	10850798.887389403	10850798.887389403	10850798.887389403	10850798.887389403	10850798.887389403	10850798.887389403	10850798.887389403	10850798.887389403	10850798.887389403	10850798.887389403	10850798.887389403	10850798.887389403	10850798.887389403	10850798.887389403	10850798.887389403	10850798.887389403	10850798.887389403	10850798.887389403	10850798.887389403
10850798.887389403	10850798.887389403	10850798.887389403	10850798.887389403	10850798.887389403	10850798.887389403	10850798.887389403	10850798.887389403	10850798.887389403	10850798.887389403	10850798.887389403	10850798.887389403	10850798.887389403	10850798.887389403	10850798.887389403	10850798.887389403	10850798.887389403	10850798.887389403	10850798.887389403	10850798.887389403	10850798.887389403	10850798.887389403	10850798.887389403	10850798.887389403	10850798.887389403	10850798.887389403	10850798.887389403	10850798.887389403	10850798.887389403	10850798.887389403
9310092.568062712	9310092.568062712	9310092.568062712	9310092.568062712	9310092.568062712	9310092.568062712	9310092.568062712	9310092.568062712	9310092.568062712	9310092.568062712	9310092.568062712	9310092.568062712	9310092.568062712	9310092.568062712	9310092.568062712	9310092.568062712	9310092.568062712	9310092.568062712	9310092.568062712	9310092.568062712	9310092.568062712	9310092.568062712	9310092.568062712	9310092.568062712	9310092.568062712	9310092.568062712	9310092.568062712	9310092.568062712	9310092.568062712	9310092.568062712
9310092.568062712	9310092.568062712	9310092.568062712	9310092.568062712	9310092.568062712	9310092.568062712	9310092.568062712	9310092.568062712	9310092.568062712	9310092.568062712	9310092.568062712	9310092.568062712	9310092.568062712	9310092.568062712	9310092.568062712	9310092.568062712	9310092.568062712	9310092.568062712	9310092.568062712	9310092.568062712	9310092.568062712	9310092.568062712	9310092.568062712	9310092.568062712	9310092.568062712	9310092.568062712	9310092.568062712	9310092.568062712	9310092.568062712	9310092.568062712
9310092.568062712	9310092.568062712	9310092.568062712	9310092.568062712	9310092.568062712	9310092.568062712	9310092.568062712	9310092.568062712	9310092.568062712	9310092.568062712	9310092.568062712	9310092.568062712	9310092.568062712	9310092.568062712	9310092.568062712	9310092.568062712	9310092.568062712	9310092.568062712	9310092.568062712	9310092.568062712	9310092.568062712	9310092.568062712	9310092.568062712	9310092.568062712	9310092.568062712	9310092.568062712	9310092.568062712	9310092.568062712	9310092.568062712	9310092.568062712
9022219.571190158	9022219.571190158	9022219.571190158	9022219.571190158	9022219.571190158	9022219.571190158	9022219.571190158	9022219.571190158	9022219.571190158	9022219.571190158	9022219.571190158	9022219.571190158	9022219.571190158	9022219.571190158	9022219.571190158	9022219.571190158	9022219.571190158	9022219.571190158	9022219.571190158	9022219.571190158	9022219.571190158	9022219.571190158	9022219.571190158	9022219.571190158	9022219.571190158	9022219.571190158	9022219.571190158	9022219.571190158	9022219.571190158	9022219.571190158
8948104.877452642	8948104.877452642	8948104.877452642	8948104.877452642	8948104.877452642	8948104.877452642	8948104.877452642	8948104.877452642	8948104.877452642	8948104.877452642	8948104.877452642	8948104.877452642	8948104.877452642	8948104.877452642	8948104.877452642	8948104.877452642	8948104.877452642	8948104.877452642	8948104.877452642	8948104.877452642	8948104.877452642	8948104.877452642	8948104.877452642	8948104.877452642	8948104.877452642	8948104.877452642	8948104.877452642	8948104.877452642	8948104.877452642	8948104.877452642
8177007.669423758	8177007.669423758	8177007.669423758	8177007.669423758	8177007.669423758	8177007.669423758	8177007.669423758	8177007.669423758	8177007.669423758	8177007.669423758	8177007.669423758	8177007.669423758	8177007.669423758	8177007.669423758	8177007.669423758	8177007.669423758	8177007.669423758	8177007.669423758	8177007.669423758	8177007.669423758	8177007.669423758	8177007.669423758	8177007.669423758	8177007.669423758	8177007.669423758	8177007.669423758	8177007.669423758	8177007.669423758	8177007.669423758	8177007.669423758
8177007.669423758	8177007.669423758	8177007.669423758	8177007.669423758	8177007.669423758	8177007.669423758	8177007.669423758	8177007.669423758	8177007.669423758	8177007.669423758	8177007.669423758	8177007.669423758	8177007.669423758	8177007.669423758	8177007.669423758	8177007.669423758	8177007.669423758	8177007.669423758	8177007.669423758	8177007.669423758	8177007.669423758	8177007.669423758	8177007.669423758	8177007.669423758	8177007.669423758	8177007.669423758	8177007.669423758	8177007.669423758	8177007.669423758	8177007.669423758
8177007.669423758	8177007.669423758	8177007.669423758	8177007.669423758	8177007.669423758	8177007.669423758	8177007.669423758	8177007.669423758	8177007.669423758	8177007.669423758	8177007.669423758	8177007.669423758	8177007.669423758	8177007.669423758	8177007.669423758	8177007.669423758	8177007.669423758	8177007.669423758	8177007.669423758	8177007.669423758	8177007.669423758	8177007.669423758	8177007.669423758	8177007.669423758	8177007.669423758	8177007.669423758	8177007.669423758	8177007.669423758	8177007.669423758	8177007.669423758
8177007.669423758	8177007.669423758	8177007.669423758	8177007.669423758	8177007.669423758	8177007.669423758	8177007.669423758	8177007.669423758	8177007.669423758	8177007.669423758	8177007.669423758	8177007.669423758	8177007.669423758	8177007.669423758	8177007.669423758	8177007.669423758	8177007.669423758	8177007.669423758	8177007.669423758	8177007.669423758	8177007.669423758	8177007.669423758	8177007.669423758	8177007.669423758	8177007.669423758	8177007.669423758	8177007.669423758	8177007.669423758	8177007.669423758	8177007.669423758
7702933.736474433	7702933.736474433	7702933.736474433	7702933.736474433	7702933.736474433	7702933.736474433	7702933.736474433	7702933.736474433	7702933.736474433	7702933.736474433	7702933.736474433	7702933.736474433	7702933.736474433	7702933.736474433	7702933.736474433	7702933.736474433	7702933.736474433	7702933.736474433	7702933.736474433	7702933.736474433	7702933.736474433	7702933.736474433	7702933.736474433	7702933.736474433	7702933.736474433	7702933.736474433	7702933.736474433	7702933.736474433	7702933.736474433	7702933.736474433
7702933.736474433	7702933.736474433	7702933.736474433	7702933.736474433	7702933.736474433	7702933.736474433	7702933.736474433	7702933.736474433	7702933.736474433	7702933.736474433	7702933.736474433	7702933.736474433	7702933.736474433	7702933.736474433	7702933.736474433	7702933.736474433	7702933.736474433	7702933.736474433	7702933.736474433	7702933.736474433	7702933.736474433	7702933.736474433	7702933.736474433	7702933.736474433	7702933.736474433	7702933.736474433	7702933.736474433	7702933.736474433	7702933.736474433	7702933.736474433
7702933.736474433	7702933.736474433	7702933.736474433	7702933.736474433	7702933.736474433	7702933.736474433	7702933.736474433	7702933.736474433	7702933.736474433	7702933.736474433	7702933.736474433	7702933.736474433	7702933.736474433	7702933.736474433	7702933.736474433	7702933.736474433	7702933.736474433	7702933.736474433	7702933.736474433	7702933.736474433	7702933.736474433	7702933.736474433	7702933.736474433	7702933.736474433	7702933.736474433	7702933.736474433	7702933.736474433	7702933.736474433	7702933.736474433	7702933.736474433
7702933.736474433	7702933.736474433	7702933.736474433	7702933.736474433	7702933.736474433	7702933.736474433	7702933.736474433	7702933.736474433	7702933.736474433	7702933.736474433	7702933.736474433	7702933.736474433	7702933.736474433	7702933.736474433	7702933.736474433	7702933.736474433	7702933.736474433	7702933.736474433	7702933.736474433	7702933.736474433	7702933.736474433	7702933.736474433	7702933.736474433	7702933.736474433	7702933.736474433	7702933.736474433	7702933.736474433	7702933.736474433	7702933.736474433	7702933.736474433
7702933.736474433	7702933.736474433	7702933.736474433	7702933.736474433	7702933.736474433	7702933.736474433	7702933.736474433	7702933.736474433	7702933.736474433	7702933.736474433	7702933.736474433	7702933.736474433	7702933.736474433	7702933.736474433	7702933.736474433	7702933.736474433	7702933.736474433	7702933.736474433	7702933.736474433	7702933.736474433	7702933.736474433	7702933.736474433	7702933.736474433	7702933.736474433	7702933.736474433	7702933.736474433	7702933.736474433	7702933.736474433	7702933.736474433	7702933.736474433
7702933.736474433	7702933.736474433	7702933.736474433	7702933.736474433	7702933.736474433	7702933.736474433	7702933.736474433	7702933.736474433	7702933.736474433	7702933.736474433	7702933.736474433	7702933.736474433	7702933.736474433	7702933.736474433	7702933.736474433	7702933.736474433	7702933.736474433	7702933.736474433	7702933.736474433	7702933.736474433	7702933.736474433	7702933.736474433	7702933.736474433	7702933.736474433	7702933.736474433	7702933.736474433	7702933.736474433	7702933.736474433	7702933.736474433	7702933.736474433
7702933.736474433	7702933.736474433	7702933.736474433	7702933.736474433	7702933.736474433	7702933.736474433	7702933.736474433	7702933.736474433	7702933.736474433	7702933.736474433	7702933.736474433	7702933.736474433	7702933.736474433	7702933.736474433	7702933.736474433	7702933.736474433	7702933.736474433	7702933.736474433	7702933.736474433	7702933.736474433	7702933.736474433	7702933.736474433	7702933.736474433	7702933.736474433	7702933.736474433	7702933.736474433	7702933.736474433	7702933.736474433	7702933.736474433	7702933.736474433
7702933.736474433	7702933.736474433	7702933.736474433	7702933.736474433	7702933.736474433	7702933.736474433	7702933.736474433	7702933.736474433	7702933.736474433	7702933.736474433	7702933.736474433	7702933.736474433	7702933.736474433	7702933.736474433	7702933.736474433	7702933.736474433	7702933.736474433	7702933.736474433	7702933.736474433	7702933.736474433	7702933.736474433	7702933.736474433	7702933.736474433	7702933.736474433	7702933.736474433	7702933.736474433	7702933.736474433	7702933.736474433	7702933.736474433	7702933.736474433
7702933.736474433	7702933.736474433	7702933.736474433	7702933.736474433	7702933.736474433	7702933.736474433	7702933.736474433	7702933.736474433	7702933.736474433	7702933.736474433	7702933.736474433	7702933.736474433	7702933.736474433	7702933.736474433	7702933.736474433	7702933.736474433	7702933.736474433	7702933.736474433	7702933.736474433	7702933.736474433	7702933.736474433	7702933.736474433	7702933.736474433	7702933.736474433	7702933.736474433	7702933.736474433	7702933.736474433	7702933.736474433	7702933.736474433	7702933.736474433
7702933.736474433	7702933.736474433	7702933.736474433	7702933.736474433	7702933.736474433	7702933.736474433	7702933.736474433	7702933.736474433	7702933.736474433	7702933.736474433	7702933.736474433	7702933.736474433	7702933.736474433	7702933.736474433	7702933.736474433	7702933.736474433	7702933.736474433	7702933.736474433	7702933.736474433	7702933.736474433	7702933.736474433	7702933.736474433	7702933.736474433	7702933.736474433	7702933.736474433	7702933.736474433	7702933.736474433	7702933.736474433	7702933.736474433	7702933.736474433
7097496.816647738	7097496.816647738	7097496.816647738	7097496.816647738	7097496.816647738	7097496.816647738	7097496.816647738	7097496.816647738	7097496.816647738	7097496.816647738	7097496.816647738	7097496.816647738	7097496.816647738	7097496.816647738	7097496.816647738	7097496.816647738	7097496.816647738	7097496.816647738	7097496.816647738	7097496.816647738	7097496.816647738	7097496.816647738	7097496.816647738	7097496.816647738	7097496.816647738	7097496.816647738	7097496.816647738	7097496.816647738	7097496.816647738	7097496.816647738
6508110.454161858	6508110.454161858	6508110.454161858	6508110.454161858	6508110.454161858	6508110.454161858	6508110.454161858	6508110.454161858	6508110.454161858	6508110.454161858	6508110.454161858	6508110.454161858	6508110.454161858	6508110.454161858	6508110.454161858	6508110.454161858	6508110.454161858	6508110.454161858	6508110.454161858	6508110.454161858	6508110.454161858	6508110.454161858	6508110.454161858	6508110.454161858	6508110.454161858	6508110.454161858	6508110.454161858	6508110.454161858	6508110.454161858	6508110.454161858
6508110.454161858	6508110.454161858	6508110.454161858	6508110.454161858	6508110.454161858	6508110.454161858	6508110.454161858	6508110.454161858	6508110.454161858	6508110.454161858	6508110.454161858	6508110.454161858	6508110.454161858	6508110.454161858	6508110.454161858	6508110.454161858	6508110.454161858	6508110.454161858	6508110.454161858	6508110.454161858	6508110.454161858	6508110.454161858	6508110.454161858	6508110.454161858	6508110.454161858	6508110.454161858	6508110.454161858	6508110.454161858	6508110.454161858	6508110.454161858
6508110.454161858	6508110.454161858	6508110.454161858	6508110.454161858	6508110.454161858	6508110.454161858	6508110.454161858	6508110.454161858	6508110.454161858	6508110.454161858	6508110.454161858	6508110.454161858	6508110.454161858	6508110.454161858	6508110.454161858	6508110.454161858	6508110.454161858	6508110.454161858	6508110.454161858	6508110.454161858	6508110.454161858	6508110.454161858	6508110.454161858	6508110.454161858	6508110.454161858	6508110.454161858	6508110.454161858	6508110.454161858	6508110.454161858	6508110.454161858
6508110.454161858	6508110.454161858	6508110.454161858	6508110.454161858	6508110.454161858	6508110.454161858	6508110.454161858	6508110.454161858	6508110.454161858	6508110.454161858	6508110.454161858	6508110.454161858	6508110.454161858	6508110.454161858	6508110.454161858	6508110.454161858	6508110.454161858	6508110.454161858	6508110.454161858	6508110.454161858	6508110.454161858	6508110.454161858	6508110.454161858	6508110.454161858	6508110.454161858	6508110.454161858	6508110.454161858	6508110.454161858	6508110.454161858	6508110.454161858
6171391.38892055	6171391.38892055	6171391.38892055	6171391.38892055	6171391.38892055	6171391.38892055	6171391.38892055	6171391.38892055	6171391.38892055	6171391.38892055	6171391.38892055	6171391.38892055	6171391.38892055	6171391.38892055	6171391.38892055	6171391.38892055	6171391.38892055	6171391.38892055	6171391.38892055	6171391.38892055	6171391.38892055	6171391.38892055	6171391.38892055	6171391.38892055	6171391.38892055	6171391.38892055	6171391.38892055	6171391.38892055	6171391.38892055	6171391.38892055
6171391.38892055	6171391.38892055	6171391.38892055	6171391.38892055	6171391.38892055	6171391.38892055	6171391.38892055	6171391.38892055	6171391.38892055	6171391.38892055	6171391.38892055	6171391.38892055	6171391.38892055	6171391.38892055	6171391.38892055	6171391.38892055	6171391.38892055	6171391.38892055	6171391.38892055	6171391.38892055	6171391.38892055	6171391.38892055	6171391.38892055	6171391.38892055	6171391.38892055	6171391.38892055	6171391.38892055	6171391.38892055	6171391.38892055	6171391.38892055
5523548.327421192	5523548.327421192	5523548.327421192	5523548.327421192	5523548.327421192	5523548.327421192	5523548.327421192	5523548.327421192	5523548.327421192	5523548.327421192	5523548.327421192	5523548.327421192	5523548.327421192	5523548.327421192	5523548.327421192	5523548.327421192	5523548.327421192	5523548.327421192	5523548.327421192	5523548.327421192	5523548.327421192	5523548.327421192	5523548.327421192	5523548.327421192	5523548.327421192	5523548.327421192	5523548.327421192	5523548.327421192	5523548.327421192	5523548.327421192
5523548.327421192	5523548.327421192	5523548.327421192	5523548.327421192	5523548.327421192	5523548.327421192	5523548.327421192	5523548.327421192	5523548.327421192	5523548.327421192	5523548.327421192	5523548.327421192	5523548.327421192	5523548.327421192	5523548.327421192	5523548.327421192	5523548.327421192	5523548.327421192	5523548.327421192	5523548.327421192	5523548.327421192	5523548.327421192	5523548.327421192	5523548.327421192	5523548.327421192	5523548.327421192	5523548.327421192	5523548.327421192	5523548.327421192	5523548.327421192
5523548.327421192	5523548.327421192	5523548.327421192	5523548.327421192	5523548.327421192	5523548.327421192	5523548.327421192	5523548.327421192	5523548.327421192	5523548.327421192	5523548.327421192	5523548.327421192	5523548.327421192	5523548.327421192	5523548.327421192	5523548.327421192	5523548.327421192	5523548.327421192	5523548.327421192	5523548.327421192	5523548.327421192	5523548.327421192	5523548.327421192	5523548.327421192	5523548.327421192	5523548.327421192	5523548.327421192	5523548.327421192	5523548.327421192	5523548.327421192
5523548.327421192	5523548.327421192	5523548.327421192	5523548.327421192	5523548.327421192	5523548.327421192	5523548.327421192	5523548.327421192	5523548.327421192	5523548.327421192	5523548.327421192	5523548.327421192	5523548.327421192	5523548.327421192	5523548.327421192	5523548.327421192	5523548.327421192	5523548.327421192	5523548.327421192	5523548.327421192	5523548.327421192	5523548.327421192	5523548.327421192	5523548.327421192	5523548.327421192	5523548.327421192	5523548.327421192	5523548.327421192	5523548.327421192	5523548.327421192
5523548.327421192	5523548.327421192	5523548.327421192	5523548.327421192	5523548.327421192	5523548.327421192	5523548.327421192	5523548.327421192	5523548.327421192	5523548.327421192	5523548.327421192	5523548.327421192	5523548.327421192	5523548.327421192	5523548.327421192	5523548.327421192	5523548.327421192	5523548.327421192	5523548.327421192	5523548.327421192	5523548.327421192	5523548.327421192	5523548.327421192	5523548.327421192	5523548.327421192	5523548.327421192	5523548.327421192	5523548.327421192	5523548.327421192	5523548.327421192
5523548.327421192	5523548.327421192	5523548.327421192	5523548.327421192	5523548.327421192	5523548.327421192	5523548.327421192	5523548.327421192	5523548.327421192	5523548.327421192	5523548.327421192	5523548.327421192	5523548.327421192	5523548.327421192	5523548.327421192	5523548.327421192	5523548.327421192	5523548.327421192	5523548.327421192	5523548.327421192	5523548.327421192	5523548.327421192	5523548.327421192	5523548.327421192	5523548.327421192	5523548.327421192	5523548.327421192	5523548.327421192	5523548.327421192	5523548.327421192
5523548.327421192	5523548.327421192	5523548.327421192	5523548.327421192	5523548.327421192	5523548.327421192	5523548.327421192	5523548.327421192	5523548.327421192	5523548.327421192	5523548.327421192	5523548.327421192	5523548.327421192	5523548.327421192	5523548.327421192	5523548.327421192	5523548.327421192	5523548.327421192	5523548.327421192	5523548.327421192	5523548.327421192	5523548.327421192	5523548.327421192	5523548.327421192	5523548.327421192	5523548.327421192	5523548.327421192	5523548.327421192	5523548.327421192	5523548.327421192
5484617.441150025	5484617.441150025	5484617.441150025	5484617.441150025	5484617.441150025	5484617.441150025	5484617.441150025	5484617.441150025	5484617.441150025	5484617.441150025	5484617.441150025	5484617.441150025	5484617.441150025	5484617.441150025	5484617.441150025	5484617.441150025	5484617.441150025	5484617.441150025	5484617.441150025	5484617.441150025	5484617.441150025	5484617.441150025	5484617.441150025	5484617.441150025	5484617.441150025	5484617.441150025	5484617.441150025	5484617.441150025	5484617.441150025	5484617.441150025
5457098.083853909	5457098.083853909	5457098.083853909	5457098.083853909	5457098.083853909	5457098.083853909	5457098.083853909	5457098.083853909	5457098.083853909	5457098.083853909	5457098.083853909	5457098.083853909	5457098.083853909	5457098.083853909	5457098.083853909	5457098.083853909	5457098.083853909	5457098.083853909	5457098.083853909	5457098.083853909	5457098.083853909	5457098.083853909	5457098.083853909	5457098.083853909	5457098.083853909	5457098.083853909	5457098.083853909	5457098.083853909	5457098.083853909	5457098.083853909
5457098.083853909	5457098.083853909	5457098.083853909	5457098.083853909	5457098.083853909	5457098.083853909	5457098.083853909	5457098.083853909	5457098.083853909	5457098.083853909	5457098.083853909	5457098.083853909	5457098.083853909	5457098.083853909	5457098.083853909	5457098.083853909	5457098.083853909	5457098.083853909	5457098.083853909	5457098.083853909	5457098.083853909	5457098.083853909	5457098.083853909	5457098.083853909	5457098.083853909	5457098.083853909	5457098.083853909	5457098.083853909	5457098.083853909	5457098.083853909
5457098.083853909	5457098.083853909	5457098.083853909	5457098.083853909	5457098.083853909	5457098.083853909	5457098.083853909	5457098.083853909	5457098.083853909	5457098.083853909	5457098.083853909	5457098.083853909	5457098.083853909	5457098.083853909	5457098.083853909	5457098.083853909	5457098.083853909	5457098.083853909	5457098.083853909	5457098.083853909	5457098.083853909	5457098.083853909	5457098.083853909	5457098.083853909	5457098.083853909	5457098.083853909	5457098.083853909	5457098.083853909	5457098.083853909	5457098.083853909
5457098.083853909	5457098.083853909	5457098.083853909	5457098.083853909	5457098.083853909	5457098.083853909	5457098.083853909	5457098.083853909	5457098.083853909	5457098.083853909	5457098.083853909	5457098.083853909	5457098.083853909	5457098.083853909	5457098.083853909	5457098.083853909	5457098.083853909	5457098.083853909	5457098.083853909	5457098.083853909	5457098.083853909	5457098.083853909	5457098.083853909	5457098.083853909	5457098.083853909	5457098.083853909	5457098.083853909	5457098.083853909	5457098.083853909	5457098.083853909
5259450.5995312845	5259450.5995312845	5259450.5995312845	5259450.5995312845	5259450.5995312845	5259450.5995312845	5259450.5995312845	5259450.5995312845	5259450.5995312845	5259450.5995312845	5259450.5995312845	5259450.5995312845	5259450.5995312845	5259450.5995312845	5259450.5995312845	5259450.5995312845	5259450.5995312845	5259450.5995312845	5259450.5995312845	5259450.5995312845	5259450.5995312845	5259450.5995312845	5259450.5995312845	5259450.5995312845	5259450.5995312845	5259450.5995312845	5259450.5995312845	5259450.5995312845	5259450.5995312845	5259450.5995312845
5259450.5995312845	5259450.5995312845	5259450.5995312845	5259450.5995312845	5259450.5995312845	5259450.5995312845	5259450.5995312845	5259450.5995312845	5259450.5995312845	5259450.5995312845	5259450.5995312845	5259450.5995312845	5259450.5995312845	5259450.5995312845	5259450.5995312845	5259450.5995312845	5259450.5995312845	5259450.5995312845	5259450.5995312845	5259450.5995312845	5259450.5995312845	5259450.5995312845	5259450.5995312845	5259450.5995312845	5259450.5995312845	5259450.5995312845	5259450.5995312845	5259450.5995312845	5259450.5995312845	5259450.5995312845
5157256.473265306	5157256.473265306	5157256.473265306	5157256.473265306	5157256.473265306	5157256.473265306	5157256.473265306	5157256.473265306	5157256.473265306	5157256.473265306	5157256.473265306	5157256.473265306	5157256.473265306	5157256.473265306	5157256.473265306	5157256.473265306	5157256.473265306	5157256.473265306	5157256.473265306	5157256.473265306	5157256.473265306	5157256.473265306	5157256.473265306	5157256.473265306	5157256.473265306	5157256.473265306	5157256.473265306	5157256.473265306	5157256.473265306	5157256.473265306
5091988.039509842	5091988.039509842	5091988.039509842	5091988.039509842	5091988.039509842	5091988.039509842	5091988.039509842	5091988.039509842	5091988.039509842	5091988.039509842	5091988.039509842	5091988.039509842	5091988.039509842	5091988.039509842	5091988.039509842	5091988.039509842	5091988.039509842	5091988.039509842	5091988.039509842	5091988.039509842	5091988.039509842	5091988.039509842	5091988.039509842	5091988.039509842	5091988.039509842	5091988.039509842	5091988.039509842	5091988.039509842	5091988.039509842	5091988.039509842
5085046.368448564	5085046.368448564	5085046.368448564	5085046.368448564	5085046.368448564	5085046.368448564	5085046.368448564	5085046.368448564	5085046.368448564	5085046.368448564	5085046.368448564	5085046.368448564	5085046.368448564	5085046.368448564	5085046.368448564	5085046.368448564	5085046.368448564	5085046.368448564	5085046.368448564	5085046.368448564	5085046.368448564	5085046.368448564	5085046.368448564	5085046.368448564	5085046.368448564	5085046.368448564	5085046.368448564	5085046.368448564	5085046.368448564	5085046.368448564
4907566.182152397	4907566.182152397	4907566.182152397	4907566.182152397	4907566.182152397	4907566.182152397	4907566.182152397	4907566.182152397	4907566.182152397	4907566.182152397	4907566.182152397	4907566.182152397	4907566.182152397	4907566.182152397	4907566.182152397	4907566.182152397	4907566.182152397	4907566.182152397	4907566.182152397	4907566.182152397	4907566.182152397	4907566.182152397	4907566.182152397	4907566.182152397	4907566.182152397	4907566.182152397	4907566.182152397	4907566.182152397	4907566.182152397	4907566.182152397
4907566.182152397	4907566.182152397	4907566.182152397	4907566.182152397	4907566.182152397	4907566.182152397	4907566.182152397	4907566.182152397	4907566.182152397	4907566.182152397	4907566.182152397	4907566.182152397	4907566.182152397	4907566.182152397	4907566.182152397	4907566.182152397	4907566.182152397	4907566.182152397	4907566.182152397	4907566.182152397	4907566.182152397	4907566.182152397	4907566.182152397	4907566.182152397	4907566.182152397	4907566.182152397	4907566.182152397	4907566.182152397	4907566.182152397	4907566.182152397
4614991.580284738	4614991.580284738	4614991.580284738	4614991.580284738	4614991.580284738	4614991.580284738	4614991.580284738	4614991.580284738	4614991.580284738	4614991.580284738	4614991.580284738	4614991.580284738	4614991.580284738	4614991.580284738	4614991.580284738	4614991.580284738	4614991.580284738	4614991.580284738	4614991.580284738	4614991.580284738	4614991.580284738	4614991.580284738	4614991.580284738	4614991.580284738	4614991.580284738	4614991.580284738	4614991.580284738	4614991.580284738	4614991.580284738	4614991.580284738
4614991.580284738	4614991.580284738	4614991.580284738	4614991.580284738	4614991.580284738	4614991.580284738	4614991.580284738	4614991.580284738	4614991.580284738	4614991.580284738	4614991.580284738	4614991.580284738	4614991.580284738	4614991.580284738	4614991.580284738	4614991.580284738	4614991.580284738	4614991.580284738	4614991.580284738	4614991.580284738	4614991.580284738	4614991.580284738	4614991.580284738	4614991.580284738	4614991.580284738	4614991.580284738	4614991.580284738	4614991.580284738	4614991.580284738	4614991.580284738
4614991.580284738	4614991.580284738	4614991.580284738	4614991.580284738	4614991.580284738	4614991.580284738	4614991.580284738	4614991.580284738	4614991.580284738	4614991.580284738	4614991.580284738	4614991.580284738	4614991.580284738	4614991.580284738	4614991.580284738	4614991.580284738	4614991.580284738	4614991.580284738	4614991.580284738	4614991.580284738	4614991.580284738	4614991.580284738	4614991.580284738	4614991.580284738	4614991.580284738	4614991.580284738	4614991.580284738	4614991.580284738	4614991.580284738	4614991.580284738
4614991.580284738	4614991.580284738	4614991.580284738	4614991.580284738	4614991.580284738	4614991.580284738	4614991.580284738	4614991.580284738	4614991.580284738	4614991.580284738	4614991.580284738	4614991.580284738	4614991.580284738	4614991.580284738	4614991.580284738	4614991.580284738	4614991.580284738	4614991.580284738	4614991.580284738	4614991.580284738	4614991.580284738	4614991.580284738	4614991.580284738	4614991.580284738	4614991.580284738	4614991.580284738	4614991.580284738	4614991.580284738	4614991.580284738	4614991.580284738
4614991.580284738	4614991.580284738	4614991.580284738	4614991.580284738	4614991.580284738	4614991.580284738	4614991.580284738	4614991.580284738	4614991.580284738	4614991.580284738	4614991.580284738	4614991.580284738	4614991.580284738	4614991.580284738	4614991.580284738	4614991.580284738	4614991.580284738	4614991.580284738	4614991.580284738	4614991.580284738	4614991.580284738	4614991.580284738	4614991.580284738	4614991.580284738	4614991.580284738	4614991.580284738	4614991.580284738	4614991.580284738	4614991.580284738	4614991.580284738
4614991.580284738	4614991.580284738	4614991.580284738	4614991.580284738	4614991.580284738	4614991.580284738	4614991.580284738	4614991.580284738	4614991.580284738	4614991.580284738	4614991.580284738	4614991.580284738	4614991.580284738	4614991.580284738	4614991.580284738	4614991.580284738	4614991.580284738	4614991.580284738	4614991.580284738	4614991.580284738	4614991.580284738	4614991.580284738	4614991.580284738	4614991.580284738	4614991.580284738	4614991.580284738	4614991.580284738	4614991.580284738	4614991.580284738	4614991.580284738
4614991.580284738	4614991.580284738	4614991.580284738	4614991.580284738	4614991.580284738	4614991.580284738	4614991.580284738	4614991.580284738	4614991.580284738	4614991.580284738	4614991.580284738	4614991.580284738	4614991.580284738	4614991.580284738	4614991.580284738	4614991.580284738	4614991.580284738	4614991.580284738	4614991.580284738	4614991.580284738	4614991.580284738	4614991.580284738	4614991.580284738	4614991.580284738	4614991.580284738	4614991.580284738	4614991.580284738	4614991.580284738	4614991.580284738	4614991.580284738
4614991.580284738	4614991.580284738	4614991.580284738	4614991.580284738	4614991.580284738	4614991.580284738	4614991.580284738	4614991.580284738	4614991.580284738	4614991.580284738	4614991.580284738	4614991.580284738	4614991.580284738	4614991.580284738	4614991.580284738	4614991.580284738	4614991.580284738	4614991.580284738	4614991.580284738	4614991.580284738	4614991.580284738	4614991.580284738	4614991.580284738	4614991.580284738	4614991.580284738	4614991.580284738	4614991.580284738	4614991.580284738	4614991.580284738	4614991.580284738
4614991.580284738	4614991.580284738	4614991.580284738	4614991.580284738	4614991.580284738	4614991.580284738	4614991.580284738	4614991.580284738	4614991.580284738	4614991.580284738	4614991.580284738	4614991.580284738	4614991.580284738	4614991.580284738	4614991.580284738	4614991.580284738	4614991.580284738	4614991.580284738	4614991.580284738	4614991.580284738	4614991.580284738	4614991.580284738	4614991.580284738	4614991.580284738	4614991.580284738	4614991.580284738	4614991.580284738	4614991.580284738	4614991.580284738	4614991.580284738
4614991.580284738	4614991.580284738	4614991.580284738	4614991.580284738	4614991.580284738	4614991.580284738	4614991.580284738	4614991.580284738	4614991.580284738	4614991.580284738	4614991.580284738	4614991.580284738	4614991.580284738	4614991.580284738	4614991.580284738	4614991.580284738	4614991.580284738	4614991.580284738	4614991.580284738	4614991.580284738	4614991.580284738	4614991.580284738	4614991.580284738	4614991.580284738	4614991.580284738	4614991.580284738	4614991.580284738	4614991.580284738	4614991.580284738	4614991.580284738
4614991.580284738	4614991.580284738	4614991.580284738	4614991.580284738	4614991.580284738	4614991.580284738	4614991.580284738	4614991.580284738	4614991.580284738	4614991.580284738	4614991.580284738	4614991.580284738	4614991.580284738	4614991.580284738	4614991.580284738	4614991.580284738	4614991.580284738	4614991.580284738	4614991.580284738	4614991.580284738	4614991.580284738	4614991.580284738	4614991.580284738	4614991.580284738	4614991.580284738	4614991.580284738	4614991.580284738	4614991.580284738	4614991.580284738	4614991.580284738
4614991.580284738	4614991.580284738	4614991.580284738	4614991.580284738	4614991.580284738	4614991.580284738	4614991.580284738	4614991.580284738	4614991.580284738	4614991.580284738	4614991.580284738	4614991.580284738	4614991.580284738	4614991.580284738	4614991.580284738	4614991.580284738	4614991.580284738	4614991.580284738	4614991.580284738	4614991.580284738	4614991.580284738	4614991.580284738	4614991.580284738	4614991.580284738	4614991.580284738	4614991.580284738	4614991.580284738	4614991.580284738	4614991.580284738	4614991.580284738
4614991.580284738	4614991.580284738	4614991.580284738	4614991.580284738	4614991.580284738	4614991.580284738	4614991.580284738	4614991.580284738	4614991.580284738	4614991.580284738	4614991.580284738	4614991.580284738	4614991.580284738	4614991.580284738	4614991.580284738	4614991.580284738	4614991.580284738	4614991.580284738	4614991.580284738	4614991.580284738	4614991.580284738	4614991.580284738	4614991.580284738	4614991.580284738	4614991.580284738	4614991.580284738	4614991.580284738	4614991.580284738	4614991.580284738	4614991.580284738
4457395.567178475	4457395.567178475	4457395.567178475	4457395.567178475	4457395.567178475	4457395.567178475	4457395.567178475	4457395.567178475	4457395.567178475	4457395.567178475	4457395.567178475	4457395.567178475	4457395.567178475	4457395.567178475	4457395.567178475	4457395.567178475	4457395.567178475	4457395.567178475	4457395.567178475	4457395.567178475	4457395.567178475	4457395.567178475	4457395.567178475	4457395.567178475	4457395.567178475	4457395.567178475	4457395.567178475	4457395.567178475	4457395.567178475	4457395.567178475
4457395.567178475	4457395.567178475	4457395.567178475	4457395.567178475	4457395.567178475	4457395.567178475	4457395.567178475	4457395.567178475	4457395.567178475	4457395.567178475	4457395.567178475	4457395.567178475	4457395.567178475	4457395.567178475	4457395.567178475	4457395.567178475	4457395.567178475	4457395.567178475	4457395.567178475	4457395.567178475	4457395.567178475	4457395.567178475	4457395.567178475	4457395.567178475	4457395.567178475	4457395.567178475	4457395.567178475	4457395.567178475	4457395.567178475	4457395.567178475
4457395.567178475	4457395.567178475	4457395.567178475	4457395.567178475	4457395.567178475	4457395.567178475	4457395.567178475	4457395.567178475	4457395.567178475	4457395.567178475	4457395.567178475	4457395.567178475	4457395.567178475	4457395.567178475	4457395.567178475	4457395.567178475	4457395.567178475	4457395.567178475	4457395.567178475	4457395.567178475	4457395.567178475	4457395.567178475	4457395.567178475	4457395.567178475	4457395.567178475	4457395.567178475	4457395.567178475	4457395.567178475	4457395.567178475	4457395.567178475
4457395.567178475	4457395.567178475	4457395.567178475	4457395.567178475	4457395.567178475	4457395.567178475	4457395.567178475	4457395.567178475	4457395.567178475	4457395.567178475	4457395.567178475	4457395.567178475	4457395.567178475	4457395.567178475	4457395.567178475	4457395.567178475	4457395.567178475	4457395.567178475	4457395.567178475	4457395.567178475	4457395.567178475	4457395.567178475	4457395.567178475	4457395.567178475	4457395.567178475	4457395.567178475	4457395.567178475	4457395.567178475	4457395.567178475	4457395.567178475
4170539.163920588	4170539.163920588	4170539.163920588	4170539.163920588	4170539.163920588	4170539.163920588	4170539.163920588	4170539.163920588	4170539.163920588	4170539.163920588	4170539.163920588	4170539.163920588	4170539.163920588	4170539.163920588	4170539.163920588	4170539.163920588	4170539.163920588	4170539.163920588	4170539.163920588	4170539.163920588	4170539.163920588	4170539.163920588	4170539.163920588	4170539.163920588	4170539.163920588	4170539.163920588	4170539.163920588	4170539.163920588	4170539.163920588	4170539.163920588
4170539.163920588	4170539.163920588	4170539.163920588	4170539.163920588	4170539.163920588	4170539.163920588	4170539.163920588	4170539.163920588	4170539.163920588	4170539.163920588	4170539.163920588	4170539.163920588	4170539.163920588	4170539.163920588	4170539.163920588	4170539.163920588	4170539.163920588	4170539.163920588	4170539.163920588	4170539.163920588	4170539.163920588	4170539.163920588	4170539.163920588	4170539.163920588	4170539.163920588	4170539.163920588	4170539.163920588	4170539.163920588	4170539.163920588	4170539.163920588
4170539.163920588	4170539.163920588	4170539.163920588	4170539.163920588	4170539.163920588	4170539.163920588	4170539.163920588	4170539.163920588	4170539.163920588	4170539.163920588	4170539.163920588	4170539.163920588	4170539.163920588	4170539.163920588	4170539.163920588	4170539.163920588	4170539.163920588	4170539.163920588	4170539.163920588	4170539.163920588	4170539.163920588	4170539.163920588	4170539.163920588	4170539.163920588	4170539.163920588	4170539.163920588	4170539.163920588	4170539.163920588	4170539.163920588	4170539.163920588
4170539.163920588	4170539.163920588	4170539.163920588	4170539.163920588	4170539.163920588	4170539.163920588	4170539.163920588	4170539.163920588	4170539.163920588	4170539.163920588	4170539.163920588	4170539.163920588	4170539.163920588	4170539.163920588	4170539.163920588	4170539.163920588	4170539.163920588	4170539.163920588	4170539.163920588	4170539.163920588	4170539.163920588	4170539.163920588	4170539.163920588	4170539.163920588	4170539.163920588	4170539.163920588	4170539.163920588	4170539.163920588	4170539.163920588	4170539.163920588
4170539.163920588	4170539.163920588	4170539.163920588	4170539.163920588	4170539.163920588	4170539.163920588	4170539.163920588	4170539.163920588	4170539.163920588	4170539.163920588	4170539.163920588	4170539.163920588	4170539.163920588	4170539.163920588	4170539.163920588	4170539.163920588	4170539.163920588	4170539.163920588	4170539.163920588	4170539.163920588	4170539.163920588	4170539.163920588	4170539.163920588	4170539.163920588	4170539.163920588	4170539.163920588	4170539.163920588	4170539.163920588	4170539.163920588	4170539.163920588
4170539.163920588	4170539.163920588	4170539.163920588	4170539.163920588	4170539.163920588	4170539.163920588	4170539.163920588	4170539.163920588	4170539.163920588	4170539.163920588	4170539.163920588	4170539.163920588	4170539.163920588	4170539.163920588	4170539.163920588	4170539.163920588	4170539.163920588	4170539.163920588	4170539.163920588	4170539.163920588	4170539.163920588	4170539.163920588	4170539.163920588	4170539.163920588	4170539.163920588	4170539.163920588	4170539.163920588	4170539.163920588	4170539.163920588	4170539.163920588
4170539.163920588	4170539.163920588	4170539.163920588	4170539.163920588	4170539.163920588	4170539.163920588	4170539.163920588	4170539.163920588	4170539.163920588	4170539.163920588	4170539.163920588	4170539.163920588	4170539.163920588	4170539.163920588	4170539.163920588	4170539.163920588	4170539.163920588	4170539.163920588	4170539.163920588	4170539.163920588	4170539.163920588	4170539.163920588	4170539.163920588	4170539.163920588	4170539.163920588	4170539.163920588	4170539.163920588	4170539.163920588	4170539.163920588	4170539.163920588
4170539.163920588	4170539.163920588	4170539.163920588	4170539.163920588	4170539.163920588	4170539.163920588	4170539.163920588	4170539.163920588	4170539.163920588	4170539.163920588	4170539.163920588	4170539.163920588	4170539.163920588	4170539.163920588	4170539.163920588	4170539.163920588	4170539.163920588	4170539.163920588	4170539.163920588	4170539.163920588	4170539.163920588	4170539.163920588	4170539.163920588	4170539.163920588	4170539.163920588	4170539.163920588	4170539.163920588	4170539.163920588	4170539.163920588	4170539.163920588
4170539.163920588	4170539.163920588	4170539.163920588	4170539.163920588	4170539.163920588	4170539.163920588	4170539.163920588	4170539.163920588	4170539.163920588	4170539.163920588	4170539.163920588	4170539.163920588	4170539.163920588	4170539.163920588	4170539.163920588	4170539.163920588	4170539.163920588	4170539.163920588	4170539.163920588	4170539.163920588	4170539.163920588	4170539.163920588	4170539.163920588	4170539.163920588	4170539.163920588	4170539.163920588	4170539.163920588	4170539.163920588	4170539.163920588	4170539.163920588
4170539.163920588	4170539.163920588	4170539.163920588	4170539.163920588	4170539.163920588	4170539.163920588	4170539.163920588	4170539.163920588	4170539.163920588	4170539.163920588	4170539.163920588	4170539.163920588	4170539.163920588	4170539.163920588	4170539.163920588	4170539.163920588	4170539.163920588	4170539.163920588	4170539.163920588	4170539.163920588	4170539.163920588	4170539.163920588	4170539.163920588	4170539.163920588	4170539.163920588	4170539.163920588	4170539.163920588	4170539.163920588	4170539.163920588	4170539.163920588
4170539.163920588	4170539.163920588	4170539.163920588	4170539.163920588	4170539.163920588	4170539.163920588	4170539.163920588	4170539.163920588	4170539.163920588	4170539.163920588	4170539.163920588	4170539.163920588	4170539.163920588	4170539.163920588	4170539.163920588	4170539.163920588	4170539.163920588	4170539.163920588	4170539.163920588	4170539.163920588	4170539.163920588	4170539.163920588	4170539.163920588	4170539.163920588	4170539.163920588	4170539.163920588	4170539.163920588	4170539.163920588	4170539.163920588	4170539.163920588
4170539.163920588	4170539.163920588	4170539.163920588	4170539.163920588	4170539.163920588	4170539.163920588	4170539.163920588	4170539.163920588	4170539.163920588	4170539.163920588	4170539.163920588	4170539.163920588	4170539.163920588	4170539.163920588	4170539.163920588	4170539.163920588	4170539.163920588	4170539.163920588	4170539.163920588	4170539.163920588	4170539.163920588	4170539.163920588	4170539.163920588	4170539.163920588	4170539.163920588	4170539.163920588	4170539.163920588	4170539.163920588	4170539.163920588	4170539.163920588
4170539.163920588	4170539.163920588	4170539.163920588	4170539.163920588	4170539.163920588	4170539.163920588	4170539.163920588	4170539.163920588	4170539.163920588	4170539.163920588	4170539.163920588	4170539.163920588	4170539.163920588	4170539.163920588	4170539.163920588	4170539.163920588	4170539.163920588	4170539.163920588	4170539.163920588	4170539.163920588	4170539.163920588	4170539.163920588	4170539.163920588	4170539.163920588	4170539.163920588	4170539.163920588	4170539.163920588	4170539.163920588	4170539.163920588	4170539.163920588
4170539.163920588	4170539.163920588	4170539.163920588	4170539.163920588	4170539.163920588	4170539.163920588	4170539.163920588	4170539.163920588	4170539.163920588	4170539.163920588	4170539.163920588	4170539.163920588	4170539.163920588	4170539.163920588	4170539.163920588	4170539.163920588	4170539.163920588	4170539.163920588	4170539.163920588	4170539.163920588	4170539.163920588	4170539.163920588	4170539.163920588	4170539.163920588	4170539.163920588	4170539.163920588	4170539.163920588	4170539.163920588	4170539.163920588	4170539.163920588
4170539.163920588	4170539.163920588	4170539.163920588	4170539.163920588	4170539.163920588	4170539.163920588	4170539.163920588	4170539.163920588	4170539.163920588	4170539.163920588	4170539.163920588	4170539.163920588	4170539.163920588	4170539.163920588	4170539.163920588	4170539.163920588	4170539.163920588	4170539.163920588	4170539.163920588	4170539.163920588	4170539.163920588	4170539.163920588	4170539.163920588	4170539.163920588	4170539.163920588	4170539.163920588	4170539.163920588	4170539.163920588	4170539.163920588	4170539.163920588
4170539.163920588	4170539.163920588	4170539.163920588	4170539.163920588	4170539.163920588	4170539.163920588	4170539.163920588	4170539.163920588	4170539.163920588	4170539.163920588	4170539.163920588	4170539.163920588	4170539.163920588	4170539.163920588	4170539.163920588	4170539.163920588	4170539.163920588	4170539.163920588	4170539.163920588	4170539.163920588	4170539.163920588	4170539.163920588	4170539.163920588	4170539.163920588	4170539.163920588	4170539.163920588	4170539.163920588	4170539.163920588	4170539.163920588	4170539.163920588
4170539.163920588	4170539.163920588	4170539.163920588	4170539.163920588	4170539.163920588	4170539.163920588	4170539.163920588	4170539.163920588	4170539.163920588	4170539.163920588	4170539.163920588	4170539.163920588	4170539.163920588	4170539.163920588	4170539.163920588	4170539.163920588	4170539.163920588	4170539.163920588	4170539.163920588	4170539.163920588	4170539.163920588	4170539.163920588	4170539.163920588	4170539.163920588	4170539.163920588	4170539.163920588	4170539.163920588	4170539.163920588	4170539.163920588	4170539.163920588
4170539.163920588	4170539.163920588	4170539.163920588	4170539.163920588	4170539.163920588	4170539.163920588	4170539.163920588	4170539.163920588	4170539.163920588	4170539.163920588	4170539.163920588	4170539.163920588	4170539.163920588	4170539.163920588	4170539.163920588	4170539.163920588	4170539.163920588	4170539.163920588	4170539.163920588	4170539.163920588	4170539.163920588	4170539.163920588	4170539.163920588	4170539.163920588	4170539.163920588	4170539.163920588	4170539.163920588	4170539.163920588	4170539.163920588	4170539.163920588
4170539.163920588	4170539.163920588	4170539.163920588	4170539.163920588	4170539.163920588	4170539.163920588	4170539.163920588	4170539.163920588	4170539.163920588	4170539.163920588	4170539.163920588	4170539.163920588	4170539.163920588	4170539.163920588	4170539.163920588	4170539.163920588	4170539.163920588	4170539.163920588	4170539.163920588	4170539.163920588	4170539.163920588	4170539.163920588	4170539.163920588	4170539.163920588	4170539.163920588	4170539.163920588	4170539.163920588	4170539.163920588	4170539.163920588	4170539.163920588
4170539.163920588	4170539.163920588	4170539.163920588	4170539.163920588	4170539.163920588	4170539.163920588	4170539.163920588	4170539.163920588	4170539.163920588	4170539.163920588	4170539.163920588	4170539.163920588	4170539.163920588	4170539.163920588	4170539.163920588	4170539.163920588	4170539.163920588	4170539.163920588	4170539.163920588	4170539.163920588	4170539.163920588	4170539.163920588	4170539.163920588	4170539.163920588	4170539.163920588	4170539.163920588	4170539.163920588	4170539.163920588	4170539.163920588	4170539.163920588
4170539.163920588	4170539.163920588	4170539.163920588	4170539.163920588	4170539.163920588	4170539.163920588	4170539.163920588	4170539.163920588	4170539.163920588	4170539.163920588	4170539.163920588	4170539.163920588	4170539.163920588	4170539.163920588	4170539.163920588	4170539.163920588	4170539.163920588	4170539.163920588	4170539.163920588	4170539.163920588	4170539.163920588	4170539.163920588	4170539.163920588	4170539.163920588	4170539.163920588	4170539.163920588	4170539.163920588	4170539.163920588	4170539.163920588	4170539.163920588
4170539.163920588	4170539.163920588	4170539.163920588	4170539.163920588	4170539.163920588	4170539.163920588	4170539.163920588	4170539.163920588	4170539.163920588	4170539.163920588	4170539.163920588	4170539.163920588	4170539.163920588	4170539.163920588	4170539.163920588	4170539.163920588	4170539.163920588	4170539.163920588	4170539.163920588	4170539.163920588	4170539.163920588	4170539.163920588	4170539.163920588	4170539.163920588	4170539.163920588	4170539.163920588	4170539.163920588	4170539.163920588	4170539.163920588	4170539.163920588
4170539.163920588	4170539.163920588	4170539.163920588	4170539.163920588	4170539.163920588	4170539.163920588	4170539.163920588	4170539.163920588	4170539.163920588	4170539.163920588	4170539.163920588	4170539.163920588	4170539.163920588	4170539.163920588	4170539.163920588	4170539.163920588	4170539.163920588	4170539.163920588	4170539.163920588	4170539.163920588	4170539.163920588	4170539.163920588	4170539.163920588	4170539.163920588	4170539.163920588	4170539.163920588	4170539.163920588	4170539.163920588	4170539.163920588	4170539.163920588
4170539.163920588	4170539.163920588	4170539.163920588	4170539.163920588	4170539.163920588	4170539.163920588	4170539.163920588	4170539.163920588	4170539.163920588	4170539.163920588	4170539.163920588	4170539.163920588	4170539.163920588	4170539.163920588	4170539.163920588	4170539.163920588	4170539.163920588	4170539.163920588	4170539.163920588	4170539.163920588	4170539.163920588	4170539.163920588	4170539.163920588	4170539.163920588	4170539.163920588	4170539.163920588	4170539.163920588	4170539.163920588	4170539.163920588	4170539.163920588
4170539.163920588	4170539.163920588	4170539.163920588	4170539.163920588	4170539.163920588	4170539.163920588	4170539.163920588	4170539.163920588	4170539.163920588	4170539.163920588	4170539.163920588	4170539.163920588	4170539.163920588	4170539.163920588	4170539.163920588	4170539.163920588	4170539.163920588	4170539.163920588	4170539.163920588	4170539.163920588	4170539.163920588	4170539.163920588	4170539.163920588	4170539.163920588	4170539.163920588	4170539.163920588	4170539.163920588	4170539.163920588	4170539.163920588	4170539.163920588
4170539.163920588	4170539.163920588	4170539.163920588	4170539.163920588	4170539.163920588	4170539.163920588	4170539.163920588	4170539.163920588	4170539.163920588	4170539.163920588	4170539.163920588	4170539.163920588	4170539.163920588	4170539.163920588	4170539.163920588	4170539.163920588	4170539.163920588	4170539.163920588	4170539.163920588	4170539.163920588	4170539.163920588	4170539.163920588	4170539.163920588	4170539.163920588	4170539.163920588	4170539.163920588	4170539.163920588	4170539.163920588	4170539.163920588	4170539.163920588
4170539.163920588	4170539.163920588	4170539.163920588	4170539.163920588	4170539.163920588	4170539.163920588	4170539.163920588	4170539.163920588	4170539.163920588	4170539.163920588	4170539.163920588	4170539.163920588	4170539.163920588	4170539.163920588	4170539.163920588	4170539.163920588	4170539.163920588	4170539.163920588	4170539.163920588	4170539.163920588	4170539.163920588	4170539.163920588	4170539.163920588	4170539.163920588	4170539.163920588	4170539.163920588	4170539.163920588	4170539.163920588	4170539.163920588	4170539.163920588
4170539.163920588	4170539.163920588	4170539.163920588	4170539.163920588	4170539.163920588	4170539.163920588	4170539.163920588	4170539.163920588	4170539.163920588	4170539.163920588	4170539.163920588	4170539.163920588	4170539.163920588	4170539.163920588	4170539.163920588	4170539.163920588	4170539.163920588	4170539.163920588	4170539.163920588	4170539.163920588	4170539.163920588	4170539.163920588	4170539.163920588	4170539.163920588	4170539.163920588	4170539.163920588	4170539.163920588	4170539.163920588	4170539.163920588	4170539.163920588
4170539.163920588	4170539.163920588	4170539.163920588	4170539.163920588	4170539.163920588	4170539.163920588	4170539.163920588	4170539.163920588	4170539.163920588	4170539.163920588	4170539.163920588	4170539.163920588	4170539.163920588	4170539.163920588	4170539.163920588	4170539.163920588	4170539.163920588	4170539.163920588	4170539.163920588	4170539.163920588	4170539.163920588	4170539.163920588	4170539.163920588	4170539.163920588	4170539.163920588	4170539.163920588	4170539.163920588	4170539.163920588	4170539.163920588	4170539.163920588
4170539.163920588	4170539.163920588	4170539.163920588	4170539.163920588	4170539.163920588	4170539.163920588	4170539.163920588	4170539.163920588	4170539.163920588	4170539.163920588	4170539.163920588	4170539.163920588	4170539.163920588	4170539.163920588	4170539.163920588	4170539.163920588	4170539.163920588	4170539.163920588	4170539.163920588	4170539.163920588	4170539.163920588	4170539.163920588	4170539.163920588	4170539.163920588	4170539.163920588	4170539.163920588	4170539.163920588	4170539.163920588	4170539.163920588	4170539.163920588
4078675.9937722287	4078675.9937722287	4078675.9937722287	4078675.9937722287	4078675.9937722287	4078675.9937722287	4078675.9937722287	4078675.9937722287	4078675.9937722287	4078675.9937722287	4078675.9937722287	4078675.9937722287	4078675.9937722287	4078675.9937722287	4078675.9937722287	4078675.9937722287	4078675.9937722287	4078675.9937722287	4078675.9937722287	4078675.9937722287	4078675.9937722287	4078675.9937722287	4078675.9937722287	4078675.9937722287	4078675.9937722287	4078675.9937722287	4078675.9937722287	4078675.9937722287	4078675.9937722287	4078675.9937722287
4078675.9937722287	4078675.9937722287	4078675.9937722287	4078675.9937722287	4078675.9937722287	4078675.9937722287	4078675.9937722287	4078675.9937722287	4078675.9937722287	4078675.9937722287	4078675.9937722287	4078675.9937722287	4078675.9937722287	4078675.9937722287	4078675.9937722287	4078675.9937722287	4078675.9937722287	4078675.9937722287	4078675.9937722287	4078675.9937722287	4078675.9937722287	4078675.9937722287	4078675.9937722287	4078675.9937722287	4078675.9937722287	4078675.9937722287	4078675.9937722287	4078675.9937722287	4078675.9937722287	4078675.9937722287
4078675.9937722287	4078675.9937722287	4078675.9937722287	4078675.9937722287	4078675.9937722287	4078675.9937722287	4078675.9937722287	4078675.9937722287	4078675.9937722287	4078675.9937722287	4078675.9937722287	4078675.9937722287	4078675.9937722287	4078675.9937722287	4078675.9937722287	4078675.9937722287	4078675.9937722287	4078675.9937722287	4078675.9937722287	4078675.9937722287	4078675.9937722287	4078675.9937722287	4078675.9937722287	4078675.9937722287	4078675.9937722287	4078675.9937722287	4078675.9937722287	4078675.9937722287	4078675.9937722287	4078675.9937722287
4078675.9937722287	4078675.9937722287	4078675.9937722287	4078675.9937722287	4078675.9937722287	4078675.9937722287	4078675.9937722287	4078675.9937722287	4078675.9937722287	4078675.9937722287	4078675.9937722287	4078675.9937722287	4078675.9937722287	4078675.9937722287	4078675.9937722287	4078675.9937722287	4078675.9937722287	4078675.9937722287	4078675.9937722287	4078675.9937722287	4078675.9937722287	4078675.9937722287	4078675.9937722287	4078675.9937722287	4078675.9937722287	4078675.9937722287	4078675.9937722287	4078675.9937722287	4078675.9937722287	4078675.9937722287
4078675.9937722287	4078675.9937722287	4078675.9937722287	4078675.9937722287	4078675.9937722287	4078675.9937722287	4078675.9937722287	4078675.9937722287	4078675.9937722287	4078675.9937722287	4078675.9937722287	4078675.9937722287	4078675.9937722287	4078675.9937722287	4078675.9937722287	4078675.9937722287	4078675.9937722287	4078675.9937722287	4078675.9937722287	4078675.9937722287	4078675.9937722287	4078675.9937722287	4078675.9937722287	4078675.9937722287	4078675.9937722287	4078675.9937722287	4078675.9937722287	4078675.9937722287	4078675.9937722287	4078675.9937722287
4078675.9937722287	4078675.9937722287	4078675.9937722287	4078675.9937722287	4078675.9937722287	4078675.9937722287	4078675.9937722287	4078675.9937722287	4078675.9937722287	4078675.9937722287	4078675.9937722287	4078675.9937722287	4078675.9937722287	4078675.9937722287	4078675.9937722287	4078675.9937722287	4078675.9937722287	4078675.9937722287	4078675.9937722287	4078675.9937722287	4078675.9937722287	4078675.9937722287	4078675.9937722287	4078675.9937722287	4078675.9937722287	4078675.9937722287	4078675.9937722287	4078675.9937722287	4078675.9937722287	4078675.9937722287
4078675.9937722287	4078675.9937722287	4078675.9937722287	4078675.9937722287	4078675.9937722287	4078675.9937722287	4078675.9937722287	4078675.9937722287	4078675.9937722287	4078675.9937722287	4078675.9937722287	4078675.9937722287	4078675.9937722287	4078675.9937722287	4078675.9937722287	4078675.9937722287	4078675.9937722287	4078675.9937722287	4078675.9937722287	4078675.9937722287	4078675.9937722287	4078675.9937722287	4078675.9937722287	4078675.9937722287	4078675.9937722287	4078675.9937722287	4078675.9937722287	4078675.9937722287	4078675.9937722287	4078675.9937722287
4002521.974650995	4002521.974650995	4002521.974650995	4002521.974650995	4002521.974650995	4002521.974650995	4002521.974650995	4002521.974650995	4002521.974650995	4002521.974650995	4002521.974650995	4002521.974650995	4002521.974650995	4002521.974650995	4002521.974650995	4002521.974650995	4002521.974650995	4002521.974650995	4002521.974650995	4002521.974650995	4002521.974650995	4002521.974650995	4002521.974650995	4002521.974650995	4002521.974650995	4002521.974650995	4002521.974650995	4002521.974650995	4002521.974650995	4002521.974650995
3810454.0759609654	3810454.0759609654	3810454.0759609654	3810454.0759609654	3810454.0759609654	3810454.0759609654	3810454.0759609654	3810454.0759609654	3810454.0759609654	3810454.0759609654	3810454.0759609654	3810454.0759609654	3810454.0759609654	3810454.0759609654	3810454.0759609654	3810454.0759609654	3810454.0759609654	3810454.0759609654	3810454.0759609654	3810454.0759609654	3810454.0759609654	3810454.0759609654	3810454.0759609654	3810454.0759609654	3810454.0759609654	3810454.0759609654	3810454.0759609654	3810454.0759609654	3810454.0759609654	3810454.0759609654
3810454.0759609654	3810454.0759609654	3810454.0759609654	3810454.0759609654	3810454.0759609654	3810454.0759609654	3810454.0759609654	3810454.0759609654	3810454.0759609654	3810454.0759609654	3810454.0759609654	3810454.0759609654	3810454.0759609654	3810454.0759609654	3810454.0759609654	3810454.0759609654	3810454.0759609654	3810454.0759609654	3810454.0759609654	3810454.0759609654	3810454.0759609654	3810454.0759609654	3810454.0759609654	3810454.0759609654	3810454.0759609654	3810454.0759609654	3810454.0759609654	3810454.0759609654	3810454.0759609654	3810454.0759609654
3810454.0759609654	3810454.0759609654	3810454.0759609654	3810454.0759609654	3810454.0759609654	3810454.0759609654	3810454.0759609654	3810454.0759609654	3810454.0759609654	3810454.0759609654	3810454.0759609654	3810454.0759609654	3810454.0759609654	3810454.0759609654	3810454.0759609654	3810454.0759609654	3810454.0759609654	3810454.0759609654	3810454.0759609654	3810454.0759609654	3810454.0759609654	3810454.0759609654	3810454.0759609654	3810454.0759609654	3810454.0759609654	3810454.0759609654	3810454.0759609654	3810454.0759609654	3810454.0759609654	3810454.0759609654
3810454.0759609654	3810454.0759609654	3810454.0759609654	3810454.0759609654	3810454.0759609654	3810454.0759609654	3810454.0759609654	3810454.0759609654	3810454.0759609654	3810454.0759609654	3810454.0759609654	3810454.0759609654	3810454.0759609654	3810454.0759609654	3810454.0759609654	3810454.0759609654	3810454.0759609654	3810454.0759609654	3810454.0759609654	3810454.0759609654	3810454.0759609654	3810454.0759609654	3810454.0759609654	3810454.0759609654	3810454.0759609654	3810454.0759609654	3810454.0759609654	3810454.0759609654	3810454.0759609654	3810454.0759609654
3810454.0759609654	3810454.0759609654	3810454.0759609654	3810454.0759609654	3810454.0759609654	3810454.0759609654	3810454.0759609654	3810454.0759609654	3810454.0759609654	3810454.0759609654	3810454.0759609654	3810454.0759609654	3810454.0759609654	3810454.0759609654	3810454.0759609654	3810454.0759609654	3810454.0759609654	3810454.0759609654	3810454.0759609654	3810454.0759609654	3810454.0759609654	3810454.0759609654	3810454.0759609654	3810454.0759609654	3810454.0759609654	3810454.0759609654	3810454.0759609654	3810454.0759609654	3810454.0759609654	3810454.0759609654
3810454.0759609654	3810454.0759609654	3810454.0759609654	3810454.0759609654	3810454.0759609654	3810454.0759609654	3810454.0759609654	3810454.0759609654	3810454.0759609654	3810454.0759609654	3810454.0759609654	3810454.0759609654	3810454.0759609654	3810454.0759609654	3810454.0759609654	3810454.0759609654	3810454.0759609654	3810454.0759609654	3810454.0759609654	3810454.0759609654	3810454.0759609654	3810454.0759609654	3810454.0759609654	3810454.0759609654	3810454.0759609654	3810454.0759609654	3810454.0759609654	3810454.0759609654	3810454.0759609654	3810454.0759609654
3810454.0759609654	3810454.0759609654	3810454.0759609654	3810454.0759609654	3810454.0759609654	3810454.0759609654	3810454.0759609654	3810454.0759609654	3810454.0759609654	3810454.0759609654	3810454.0759609654	3810454.0759609654	3810454.0759609654	3810454.0759609654	3810454.0759609654	3810454.0759609654	3810454.0759609654	3810454.0759609654	3810454.0759609654	3810454.0759609654	3810454.0759609654	3810454.0759609654	3810454.0759609654	3810454.0759609654	3810454.0759609654	3810454.0759609654	3810454.0759609654	3810454.0759609654	3810454.0759609654	3810454.0759609654
3810454.0759609654	3810454.0759609654	3810454.0759609654	3810454.0759609654	3810454.0759609654	3810454.0759609654	3810454.0759609654	3810454.0759609654	3810454.0759609654	3810454.0759609654	3810454.0759609654	3810454.0759609654	3810454.0759609654	3810454.0759609654	3810454.0759609654	3810454.0759609654	3810454.0759609654	3810454.0759609654	3810454.0759609654	3810454.0759609654	3810454.0759609654	3810454.0759609654	3810454.0759609654	3810454.0759609654	3810454.0759609654	3810454.0759609654	3810454.0759609654	3810454.0759609654	3810454.0759609654	3810454.0759609654
3810454.0759609654	3810454.0759609654	3810454.0759609654	3810454.0759609654	3810454.0759609654	3810454.0759609654	3810454.0759609654	3810454.0759609654	3810454.0759609654	3810454.0759609654	3810454.0759609654	3810454.0759609654	3810454.0759609654	3810454.0759609654	3810454.0759609654	3810454.0759609654	3810454.0759609654	3810454.0759609654	3810454.0759609654	3810454.0759609654	3810454.0759609654	3810454.0759609654	3810454.0759609654	3810454.0759609654	3810454.0759609654	3810454.0759609654	3810454.0759609654	3810454.0759609654	3810454.0759609654	3810454.0759609654
3810454.0759609654	3810454.0759609654	3810454.0759609654	3810454.0759609654	3810454.0759609654	3810454.0759609654	3810454.0759609654	3810454.0759609654	3810454.0759609654	3810454.0759609654	3810454.0759609654	3810454.0759609654	3810454.0759609654	3810454.0759609654	3810454.0759609654	3810454.0759609654	3810454.0759609654	3810454.0759609654	3810454.0759609654	3810454.0759609654	3810454.0759609654	3810454.0759609654	3810454.0759609654	3810454.0759609654	3810454.0759609654	3810454.0759609654	3810454.0759609654	3810454.0759609654	3810454.0759609654	3810454.0759609654
3739363.799518621	3739363.799518621	3739363.799518621	3739363.799518621	3739363.799518621	3739363.799518621	3739363.799518621	3739363.799518621	3739363.799518621	3739363.799518621	3739363.799518621	3739363.799518621	3739363.799518621	3739363.799518621	3739363.799518621	3739363.799518621	3739363.799518621	3739363.799518621	3739363.799518621	3739363.799518621	3739363.799518621	3739363.799518621	3739363.799518621	3739363.799518621	3739363.799518621	3739363.799518621	3739363.799518621	3739363.799518621	3739363.799518621	3739363.799518621
3739363.799518621	3739363.799518621	3739363.799518621	3739363.799518621	3739363.799518621	3739363.799518621	3739363.799518621	3739363.799518621	3739363.799518621	3739363.799518621	3739363.799518621	3739363.799518621	3739363.799518621	3739363.799518621	3739363.799518621	3739363.799518621	3739363.799518621	3739363.799518621	3739363.799518621	3739363.799518621	3739363.799518621	3739363.799518621	3739363.799518621	3739363.799518621	3739363.799518621	3739363.799518621	3739363.799518621	3739363.799518621	3739363.799518621	3739363.799518621
3739363.799518621	3739363.799518621	3739363.799518621	3739363.799518621	3739363.799518621	3739363.799518621	3739363.799518621	3739363.799518621	3739363.799518621	3739363.799518621	3739363.799518621	3739363.799518621	3739363.799518621	3739363.799518621	3739363.799518621	3739363.799518621	3739363.799518621	3739363.799518621	3739363.799518621	3739363.799518621	3739363.799518621	3739363.799518621	3739363.799518621	3739363.799518621	3739363.799518621	3739363.799518621	3739363.799518621	3739363.799518621	3739363.799518621	3739363.799518621
3739363.799518621	3739363.799518621	3739363.799518621	3739363.799518621	3739363.799518621	3739363.799518621	3739363.799518621	3739363.799518621	3739363.799518621	3739363.799518621	3739363.799518621	3739363.799518621	3739363.799518621	3739363.799518621	3739363.799518621	3739363.799518621	3739363.799518621	3739363.799518621	3739363.799518621	3739363.799518621	3739363.799518621	3739363.799518621	3739363.799518621	3739363.799518621	3739363.799518621	3739363.799518621	3739363.799518621	3739363.799518621	3739363.799518621	3739363.799518621
3739363.799518621	3739363.799518621	3739363.799518621	3739363.799518621	3739363.799518621	3739363.799518621	3739363.799518621	3739363.799518621	3739363.799518621	3739363.799518621	3739363.799518621	3739363.799518621	3739363.799518621	3739363.799518621	3739363.799518621	3739363.799518621	3739363.799518621	3739363.799518621	3739363.799518621	3739363.799518621	3739363.799518621	3739363.799518621	3739363.799518621	3739363.799518621	3739363.799518621	3739363.799518621	3739363.799518621	3739363.799518621	3739363.799518621	3739363.799518621
3739363.799518621	3739363.799518621	3739363.799518621	3739363.799518621	3739363.799518621	3739363.799518621	3739363.799518621	3739363.799518621	3739363.799518621	3739363.799518621	3739363.799518621	3739363.799518621	3739363.799518621	3739363.799518621	3739363.799518621	3739363.799518621	3739363.799518621	3739363.799518621	3739363.799518621	3739363.799518621	3739363.799518621	3739363.799518621	3739363.799518621	3739363.799518621	3739363.799518621	3739363.799518621	3739363.799518621	3739363.799518621	3739363.799518621	3739363.799518621
3733311.8759009126	3733311.8759009126	3733311.8759009126	3733311.8759009126	3733311.8759009126	3733311.8759009126	3733311.8759009126	3733311.8759009126	3733311.8759009126	3733311.8759009126	3733311.8759009126	3733311.8759009126	3733311.8759009126	3733311.8759009126	3733311.8759009126	3733311.8759009126	3733311.8759009126	3733311.8759009126	3733311.8759009126	3733311.8759009126	3733311.8759009126	3733311.8759009126	3733311.8759009126	3733311.8759009126	3733311.8759009126	3733311.8759009126	3733311.8759009126	3733311.8759009126	3733311.8759009126	3733311.8759009126
3722682.936938591	3722682.936938591	3722682.936938591	3722682.936938591	3722682.936938591	3722682.936938591	3722682.936938591	3722682.936938591	3722682.936938591	3722682.936938591	3722682.936938591	3722682.936938591	3722682.936938591	3722682.936938591	3722682.936938591	3722682.936938591	3722682.936938591	3722682.936938591	3722682.936938591	3722682.936938591	3722682.936938591	3722682.936938591	3722682.936938591	3722682.936938591	3722682.936938591	3722682.936938591	3722682.936938591	3722682.936938591	3722682.936938591	3722682.936938591
3574335.2889185343	3574335.2889185343	3574335.2889185343	3574335.2889185343	3574335.2889185343	3574335.2889185343	3574335.2889185343	3574335.2889185343	3574335.2889185343	3574335.2889185343	3574335.2889185343	3574335.2889185343	3574335.2889185343	3574335.2889185343	3574335.2889185343	3574335.2889185343	3574335.2889185343	3574335.2889185343	3574335.2889185343	3574335.2889185343	3574335.2889185343	3574335.2889185343	3574335.2889185343	3574335.2889185343	3574335.2889185343	3574335.2889185343	3574335.2889185343	3574335.2889185343	3574335.2889185343	3574335.2889185343
3460317.833331664	3460317.833331664	3460317.833331664	3460317.833331664	3460317.833331664	3460317.833331664	3460317.833331664	3460317.833331664	3460317.833331664	3460317.833331664	3460317.833331664	3460317.833331664	3460317.833331664	3460317.833331664	3460317.833331664	3460317.833331664	3460317.833331664	3460317.833331664	3460317.833331664	3460317.833331664	3460317.833331664	3460317.833331664	3460317.833331664	3460317.833331664	3460317.833331664	3460317.833331664	3460317.833331664	3460317.833331664	3460317.833331664	3460317.833331664
3460317.833331664	3460317.833331664	3460317.833331664	3460317.833331664	3460317.833331664	3460317.833331664	3460317.833331664	3460317.833331664	3460317.833331664	3460317.833331664	3460317.833331664	3460317.833331664	3460317.833331664	3460317.833331664	3460317.833331664	3460317.833331664	3460317.833331664	3460317.833331664	3460317.833331664	3460317.833331664	3460317.833331664	3460317.833331664	3460317.833331664	3460317.833331664	3460317.833331664	3460317.833331664	3460317.833331664	3460317.833331664	3460317.833331664	3460317.833331664
3460317.833331664	3460317.833331664	3460317.833331664	3460317.833331664	3460317.833331664	3460317.833331664	3460317.833331664	3460317.833331664	3460317.833331664	3460317.833331664	3460317.833331664	3460317.833331664	3460317.833331664	3460317.833331664	3460317.833331664	3460317.833331664	3460317.833331664	3460317.833331664	3460317.833331664	3460317.833331664	3460317.833331664	3460317.833331664	3460317.833331664	3460317.833331664	3460317.833331664	3460317.833331664	3460317.833331664	3460317.833331664	3460317.833331664	3460317.833331664
3460317.833331664	3460317.833331664	3460317.833331664	3460317.833331664	3460317.833331664	3460317.833331664	3460317.833331664	3460317.833331664	3460317.833331664	3460317.833331664	3460317.833331664	3460317.833331664	3460317.833331664	3460317.833331664	3460317.833331664	3460317.833331664	3460317.833331664	3460317.833331664	3460317.833331664	3460317.833331664	3460317.833331664	3460317.833331664	3460317.833331664	3460317.833331664	3460317.833331664	3460317.833331664	3460317.833331664	3460317.833331664	3460317.833331664	3460317.833331664
3460317.833331664	3460317.833331664	3460317.833331664	3460317.833331664	3460317.833331664	3460317.833331664	3460317.833331664	3460317.833331664	3460317.833331664	3460317.833331664	3460317.833331664	3460317.833331664	3460317.833331664	3460317.833331664	3460317.833331664	3460317.833331664	3460317.833331664	3460317.833331664	3460317.833331664	3460317.833331664	3460317.833331664	3460317.833331664	3460317.833331664	3460317.833331664	3460317.833331664	3460317.833331664	3460317.833331664	3460317.833331664	3460317.833331664	3460317.833331664
3460317.833331664	3460317.833331664	3460317.833331664	3460317.833331664	3460317.833331664	3460317.833331664	3460317.833331664	3460317.833331664	3460317.833331664	3460317.833331664	3460317.833331664	3460317.833331664	3460317.833331664	3460317.833331664	3460317.833331664	3460317.833331664	3460317.833331664	3460317.833331664	3460317.833331664	3460317.833331664	3460317.833331664	3460317.833331664	3460317.833331664	3460317.833331664	3460317.833331664	3460317.833331664	3460317.833331664	3460317.833331664	3460317.833331664	3460317.833331664
3460317.833331664	3460317.833331664	3460317.833331664	3460317.833331664	3460317.833331664	3460317.833331664	3460317.833331664	3460317.833331664	3460317.833331664	3460317.833331664	3460317.833331664	3460317.833331664	3460317.833331664	3460317.833331664	3460317.833331664	3460317.833331664	3460317.833331664	3460317.833331664	3460317.833331664	3460317.833331664	3460317.833331664	3460317.833331664	3460317.833331664	3460317.833331664	3460317.833331664	3460317.833331664	3460317.833331664	3460317.833331664	3460317.833331664	3460317.833331664
3460317.833331664	3460317.833331664	3460317.833331664	3460317.833331664	3460317.833331664	3460317.833331664	3460317.833331664	3460317.833331664	3460317.833331664	3460317.833331664	3460317.833331664	3460317.833331664	3460317.833331664	3460317.833331664	3460317.833331664	3460317.833331664	3460317.833331664	3460317.833331664	3460317.833331664	3460317.833331664	3460317.833331664	3460317.833331664	3460317.833331664	3460317.833331664	3460317.833331664	3460317.833331664	3460317.833331664	3460317.833331664	3460317.833331664	3460317.833331664
3460317.833331664	3460317.833331664	3460317.833331664	3460317.833331664	3460317.833331664	3460317.833331664	3460317.833331664	3460317.833331664	3460317.833331664	3460317.833331664	3460317.833331664	3460317.833331664	3460317.833331664	3460317.833331664	3460317.833331664	3460317.833331664	3460317.833331664	3460317.833331664	3460317.833331664	3460317.833331664	3460317.833331664	3460317.833331664	3460317.833331664	3460317.833331664	3460317.833331664	3460317.833331664	3460317.833331664	3460317.833331664	3460317.833331664	3460317.833331664
3460317.833331664	3460317.833331664	3460317.833331664	3460317.833331664	3460317.833331664	3460317.833331664	3460317.833331664	3460317.833331664	3460317.833331664	3460317.833331664	3460317.833331664	3460317.833331664	3460317.833331664	3460317.833331664	3460317.833331664	3460317.833331664	3460317.833331664	3460317.833331664	3460317.833331664	3460317.833331664	3460317.833331664	3460317.833331664	3460317.833331664	3460317.833331664	3460317.833331664	3460317.833331664	3460317.833331664	3460317.833331664	3460317.833331664	3460317.833331664
3447421.362535105	3447421.362535105	3447421.362535105	3447421.362535105	3447421.362535105	3447421.362535105	3447421.362535105	3447421.362535105	3447421.362535105	3447421.362535105	3447421.362535105	3447421.362535105	3447421.362535105	3447421.362535105	3447421.362535105	3447421.362535105	3447421.362535105	3447421.362535105	3447421.362535105	3447421.362535105	3447421.362535105	3447421.362535105	3447421.362535105	3447421.362535105	3447421.362535105	3447421.362535105	3447421.362535105	3447421.362535105	3447421.362535105	3447421.362535105
3447421.362535105	3447421.362535105	3447421.362535105	3447421.362535105	3447421.362535105	3447421.362535105	3447421.362535105	3447421.362535105	3447421.362535105	3447421.362535105	3447421.362535105	3447421.362535105	3447421.362535105	3447421.362535105	3447421.362535105	3447421.362535105	3447421.362535105	3447421.362535105	3447421.362535105	3447421.362535105	3447421.362535105	3447421.362535105	3447421.362535105	3447421.362535105	3447421.362535105	3447421.362535105	3447421.362535105	3447421.362535105	3447421.362535105	3447421.362535105
3447421.362535105	3447421.362535105	3447421.362535105	3447421.362535105	3447421.362535105	3447421.362535105	3447421.362535105	3447421.362535105	3447421.362535105	3447421.362535105	3447421.362535105	3447421.362535105	3447421.362535105	3447421.362535105	3447421.362535105	3447421.362535105	3447421.362535105	3447421.362535105	3447421.362535105	3447421.362535105	3447421.362535105	3447421.362535105	3447421.362535105	3447421.362535105	3447421.362535105	3447421.362535105	3447421.362535105	3447421.362535105	3447421.362535105	3447421.362535105
3447421.362535105	3447421.362535105	3447421.362535105	3447421.362535105	3447421.362535105	3447421.362535105	3447421.362535105	3447421.362535105	3447421.362535105	3447421.362535105	3447421.362535105	3447421.362535105	3447421.362535105	3447421.362535105	3447421.362535105	3447421.362535105	3447421.362535105	3447421.362535105	3447421.362535105	3447421.362535105	3447421.362535105	3447421.362535105	3447421.362535105	3447421.362535105	3447421.362535105	3447421.362535105	3447421.362535105	3447421.362535105	3447421.362535105	3447421.362535105
3357999.1472090418	3357999.1472090418	3357999.1472090418	3357999.1472090418	3357999.1472090418	3357999.1472090418	3357999.1472090418	3357999.1472090418	3357999.1472090418	3357999.1472090418	3357999.1472090418	3357999.1472090418	3357999.1472090418	3357999.1472090418	3357999.1472090418	3357999.1472090418	3357999.1472090418	3357999.1472090418	3357999.1472090418	3357999.1472090418	3357999.1472090418	3357999.1472090418	3357999.1472090418	3357999.1472090418	3357999.1472090418	3357999.1472090418	3357999.1472090418	3357999.1472090418	3357999.1472090418	3357999.1472090418
3357999.1472090418	3357999.1472090418	3357999.1472090418	3357999.1472090418	3357999.1472090418	3357999.1472090418	3357999.1472090418	3357999.1472090418	3357999.1472090418	3357999.1472090418	3357999.1472090418	3357999.1472090418	3357999.1472090418	3357999.1472090418	3357999.1472090418	3357999.1472090418	3357999.1472090418	3357999.1472090418	3357999.1472090418	3357999.1472090418	3357999.1472090418	3357999.1472090418	3357999.1472090418	3357999.1472090418	3357999.1472090418	3357999.1472090418	3357999.1472090418	3357999.1472090418	3357999.1472090418	3357999.1472090418
3309817.013471017	3309817.013471017	3309817.013471017	3309817.013471017	3309817.013471017	3309817.013471017	3309817.013471017	3309817.013471017	3309817.013471017	3309817.013471017	3309817.013471017	3309817.013471017	3309817.013471017	3309817.013471017	3309817.013471017	3309817.013471017	3309817.013471017	3309817.013471017	3309817.013471017	3309817.013471017	3309817.013471017	3309817.013471017	3309817.013471017	3309817.013471017	3309817.013471017	3309817.013471017	3309817.013471017	3309817.013471017	3309817.013471017	3309817.013471017
3037143.4522780147	3037143.4522780147	3037143.4522780147	3037143.4522780147	3037143.4522780147	3037143.4522780147	3037143.4522780147	3037143.4522780147	3037143.4522780147	3037143.4522780147	3037143.4522780147	3037143.4522780147	3037143.4522780147	3037143.4522780147	3037143.4522780147	3037143.4522780147	3037143.4522780147	3037143.4522780147	3037143.4522780147	3037143.4522780147	3037143.4522780147	3037143.4522780147	3037143.4522780147	3037143.4522780147	3037143.4522780147	3037143.4522780147	3037143.4522780147	3037143.4522780147	3037143.4522780147	3037143.4522780147
3037143.4522780147	3037143.4522780147	3037143.4522780147	3037143.4522780147	3037143.4522780147	3037143.4522780147	3037143.4522780147	3037143.4522780147	3037143.4522780147	3037143.4522780147	3037143.4522780147	3037143.4522780147	3037143.4522780147	3037143.4522780147	3037143.4522780147	3037143.4522780147	3037143.4522780147	3037143.4522780147	3037143.4522780147	3037143.4522780147	3037143.4522780147	3037143.4522780147	3037143.4522780147	3037143.4522780147	3037143.4522780147	3037143.4522780147	3037143.4522780147	3037143.4522780147	3037143.4522780147	3037143.4522780147
2844677.8849442587	2844677.8849442587	2844677.8849442587	2844677.8849442587	2844677.8849442587	2844677.8849442587	2844677.8849442587	2844677.8849442587	2844677.8849442587	2844677.8849442587	2844677.8849442587	2844677.8849442587	2844677.8849442587	2844677.8849442587	2844677.8849442587	2844677.8849442587	2844677.8849442587	2844677.8849442587	2844677.8849442587	2844677.8849442587	2844677.8849442587	2844677.8849442587	2844677.8849442587	2844677.8849442587	2844677.8849442587	2844677.8849442587	2844677.8849442587	2844677.8849442587	2844677.8849442587	2844677.8849442587
2844677.8849442587	2844677.8849442587	2844677.8849442587	2844677.8849442587	2844677.8849442587	2844677.8849442587	2844677.8849442587	2844677.8849442587	2844677.8849442587	2844677.8849442587	2844677.8849442587	2844677.8849442587	2844677.8849442587	2844677.8849442587	2844677.8849442587	2844677.8849442587	2844677.8849442587	2844677.8849442587	2844677.8849442587	2844677.8849442587	2844677.8849442587	2844677.8849442587	2844677.8849442587	2844677.8849442587	2844677.8849442587	2844677.8849442587	2844677.8849442587	2844677.8849442587	2844677.8849442587	2844677.8849442587
2844677.8849442587	2844677.8849442587	2844677.8849442587	2844677.8849442587	2844677.8849442587	2844677.8849442587	2844677.8849442587	2844677.8849442587	2844677.8849442587	2844677.8849442587	2844677.8849442587	2844677.8849442587	2844677.8849442587	2844677.8849442587	2844677.8849442587	2844677.8849442587	2844677.8849442587	2844677.8849442587	2844677.8849442587	2844677.8849442587	2844677.8849442587	2844677.8849442587	2844677.8849442587	2844677.8849442587	2844677.8849442587	2844677.8849442587	2844677.8849442587	2844677.8849442587	2844677.8849442587	2844677.8849442587
2844677.8849442587	2844677.8849442587	2844677.8849442587	2844677.8849442587	2844677.8849442587	2844677.8849442587	2844677.8849442587	2844677.8849442587	2844677.8849442587	2844677.8849442587	2844677.8849442587	2844677.8849442587	2844677.8849442587	2844677.8849442587	2844677.8849442587	2844677.8849442587	2844677.8849442587	2844677.8849442587	2844677.8849442587	2844677.8849442587	2844677.8849442587	2844677.8849442587	2844677.8849442587	2844677.8849442587	2844677.8849442587	2844677.8849442587	2844677.8849442587	2844677.8849442587	2844677.8849442587	2844677.8849442587
2844677.8849442587	2844677.8849442587	2844677.8849442587	2844677.8849442587	2844677.8849442587	2844677.8849442587	2844677.8849442587	2844677.8849442587	2844677.8849442587	2844677.8849442587	2844677.8849442587	2844677.8849442587	2844677.8849442587	2844677.8849442587	2844677.8849442587	2844677.8849442587	2844677.8849442587	2844677.8849442587	2844677.8849442587	2844677.8849442587	2844677.8849442587	2844677.8849442587	2844677.8849442587	2844677.8849442587	2844677.8849442587	2844677.8849442587	2844677.8849442587	2844677.8849442587	2844677.8849442587	2844677.8849442587
2844677.8849442587	2844677.8849442587	2844677.8849442587	2844677.8849442587	2844677.8849442587	2844677.8849442587	2844677.8849442587	2844677.8849442587	2844677.8849442587	2844677.8849442587	2844677.8849442587	2844677.8849442587	2844677.8849442587	2844677.8849442587	2844677.8849442587	2844677.8849442587	2844677.8849442587	2844677.8849442587	2844677.8849442587	2844677.8849442587	2844677.8849442587	2844677.8849442587	2844677.8849442587	2844677.8849442587	2844677.8849442587	2844677.8849442587	2844677.8849442587	2844677.8849442587	2844677.8849442587	2844677.8849442587
2844677.8849442587	2844677.8849442587	2844677.8849442587	2844677.8849442587	2844677.8849442587	2844677.8849442587	2844677.8849442587	2844677.8849442587	2844677.8849442587	2844677.8849442587	2844677.8849442587	2844677.8849442587	2844677.8849442587	2844677.8849442587	2844677.8849442587	2844677.8849442587	2844677.8849442587	2844677.8849442587	2844677.8849442587	2844677.8849442587	2844677.8849442587	2844677.8849442587	2844677.8849442587	2844677.8849442587	2844677.8849442587	2844677.8849442587	2844677.8849442587	2844677.8849442587	2844677.8849442587	2844677.8849442587
2728951.7833189988	2728951.7833189988	2728951.7833189988	2728951.7833189988	2728951.7833189988	2728951.7833189988	2728951.7833189988	2728951.7833189988	2728951.7833189988	2728951.7833189988	2728951.7833189988	2728951.7833189988	2728951.7833189988	2728951.7833189988	2728951.7833189988	2728951.7833189988	2728951.7833189988	2728951.7833189988	2728951.7833189988	2728951.7833189988	2728951.7833189988	2728951.7833189988	2728951.7833189988	2728951.7833189988	2728951.7833189988	2728951.7833189988	2728951.7833189988	2728951.7833189988	2728951.7833189988	2728951.7833189988
2728951.7833189988	2728951.7833189988	2728951.7833189988	2728951.7833189988	2728951.7833189988	2728951.7833189988	2728951.7833189988	2728951.7833189988	2728951.7833189988	2728951.7833189988	2728951.7833189988	2728951.7833189988	2728951.7833189988	2728951.7833189988	2728951.7833189988	2728951.7833189988	2728951.7833189988	2728951.7833189988	2728951.7833189988	2728951.7833189988	2728951.7833189988	2728951.7833189988	2728951.7833189988	2728951.7833189988	2728951.7833189988	2728951.7833189988	2728951.7833189988	2728951.7833189988	2728951.7833189988	2728951.7833189988
2671180.985246943	2671180.985246943	2671180.985246943	2671180.985246943	2671180.985246943	2671180.985246943	2671180.985246943	2671180.985246943	2671180.985246943	2671180.985246943	2671180.985246943	2671180.985246943	2671180.985246943	2671180.985246943	2671180.985246943	2671180.985246943	2671180.985246943	2671180.985246943	2671180.985246943	2671180.985246943	2671180.985246943	2671180.985246943	2671180.985246943	2671180.985246943	2671180.985246943	2671180.985246943	2671180.985246943	2671180.985246943	2671180.985246943	2671180.985246943
2612752.304524838	2612752.304524838	2612752.304524838	2612752.304524838	2612752.304524838	2612752.304524838	2612752.304524838	2612752.304524838	2612752.304524838	2612752.304524838	2612752.304524838	2612752.304524838	2612752.304524838	2612752.304524838	2612752.304524838	2612752.304524838	2612752.304524838	2612752.304524838	2612752.304524838	2612752.304524838	2612752.304524838	2612752.304524838	2612752.304524838	2612752.304524838	2612752.304524838	2612752.304524838	2612752.304524838	2612752.304524838	2612752.304524838	2612752.304524838
2612752.304524838	2612752.304524838	2612752.304524838	2612752.304524838	2612752.304524838	2612752.304524838	2612752.304524838	2612752.304524838	2612752.304524838	2612752.304524838	2612752.304524838	2612752.304524838	2612752.304524838	2612752.304524838	2612752.304524838	2612752.304524838	2612752.304524838	2612752.304524838	2612752.304524838	2612752.304524838	2612752.304524838	2612752.304524838	2612752.304524838	2612752.304524838	2612752.304524838	2612752.304524838	2612752.304524838	2612752.304524838	2612752.304524838	2612752.304524838
2558798.056838123	2558798.056838123	2558798.056838123	2558798.056838123	2558798.056838123	2558798.056838123	2558798.056838123	2558798.056838123	2558798.056838123	2558798.056838123	2558798.056838123	2558798.056838123	2558798.056838123	2558798.056838123	2558798.056838123	2558798.056838123	2558798.056838123	2558798.056838123	2558798.056838123	2558798.056838123	2558798.056838123	2558798.056838123	2558798.056838123	2558798.056838123	2558798.056838123	2558798.056838123	2558798.056838123	2558798.056838123	2558798.056838123	2558798.056838123
2556167.508796481	2556167.508796481	2556167.508796481	2556167.508796481	2556167.508796481	2556167.508796481	2556167.508796481	2556167.508796481	2556167.508796481	2556167.508796481	2556167.508796481	2556167.508796481	2556167.508796481	2556167.508796481	2556167.508796481	2556167.508796481	2556167.508796481	2556167.508796481	2556167.508796481	2556167.508796481	2556167.508796481	2556167.508796481	2556167.508796481	2556167.508796481	2556167.508796481	2556167.508796481	2556167.508796481	2556167.508796481	2556167.508796481	2556167.508796481
2556167.508796481	2556167.508796481	2556167.508796481	2556167.508796481	2556167.508796481	2556167.508796481	2556167.508796481	2556167.508796481	2556167.508796481	2556167.508796481	2556167.508796481	2556167.508796481	2556167.508796481	2556167.508796481	2556167.508796481	2556167.508796481	2556167.508796481	2556167.508796481	2556167.508796481	2556167.508796481	2556167.508796481	2556167.508796481	2556167.508796481	2556167.508796481	2556167.508796481	2556167.508796481	2556167.508796481	2556167.508796481	2556167.508796481	2556167.508796481
2556167.508796481	2556167.508796481	2556167.508796481	2556167.508796481	2556167.508796481	2556167.508796481	2556167.508796481	2556167.508796481	2556167.508796481	2556167.508796481	2556167.508796481	2556167.508796481	2556167.508796481	2556167.508796481	2556167.508796481	2556167.508796481	2556167.508796481	2556167.508796481	2556167.508796481	2556167.508796481	2556167.508796481	2556167.508796481	2556167.508796481	2556167.508796481	2556167.508796481	2556167.508796481	2556167.508796481	2556167.508796481	2556167.508796481	2556167.508796481
2556167.508796481	2556167.508796481	2556167.508796481	2556167.508796481	2556167.508796481	2556167.508796481	2556167.508796481	2556167.508796481	2556167.508796481	2556167.508796481	2556167.508796481	2556167.508796481	2556167.508796481	2556167.508796481	2556167.508796481	2556167.508796481	2556167.508796481	2556167.508796481	2556167.508796481	2556167.508796481	2556167.508796481	2556167.508796481	2556167.508796481	2556167.508796481	2556167.508796481	2556167.508796481	2556167.508796481	2556167.508796481	2556167.508796481	2556167.508796481
2556167.508796481	2556167.508796481	2556167.508796481	2556167.508796481	2556167.508796481	2556167.508796481	2556167.508796481	2556167.508796481	2556167.508796481	2556167.508796481	2556167.508796481	2556167.508796481	2556167.508796481	2556167.508796481	2556167.508796481	2556167.508796481	2556167.508796481	2556167.508796481	2556167.508796481	2556167.508796481	2556167.508796481	2556167.508796481	2556167.508796481	2556167.508796481	2556167.508796481	2556167.508796481	2556167.508796481	2556167.508796481	2556167.508796481	2556167.508796481
2556167.508796481	2556167.508796481	2556167.508796481	2556167.508796481	2556167.508796481	2556167.508796481	2556167.508796481	2556167.508796481	2556167.508796481	2556167.508796481	2556167.508796481	2556167.508796481	2556167.508796481	2556167.508796481	2556167.508796481	2556167.508796481	2556167.508796481	2556167.508796481	2556167.508796481	2556167.508796481	2556167.508796481	2556167.508796481	2556167.508796481	2556167.508796481	2556167.508796481	2556167.508796481	2556167.508796481	2556167.508796481	2556167.508796481	2556167.508796481
2556167.508796481	2556167.508796481	2556167.508796481	2556167.508796481	2556167.508796481	2556167.508796481	2556167.508796481	2556167.508796481	2556167.508796481	2556167.508796481	2556167.508796481	2556167.508796481	2556167.508796481	2556167.508796481	2556167.508796481	2556167.508796481	2556167.508796481	2556167.508796481	2556167.508796481	2556167.508796481	2556167.508796481	2556167.508796481	2556167.508796481	2556167.508796481	2556167.508796481	2556167.508796481	2556167.508796481	2556167.508796481	2556167.508796481	2556167.508796481
2556167.508796481	2556167.508796481	2556167.508796481	2556167.508796481	2556167.508796481	2556167.508796481	2556167.508796481	2556167.508796481	2556167.508796481	2556167.508796481	2556167.508796481	2556167.508796481	2556167.508796481	2556167.508796481	2556167.508796481	2556167.508796481	2556167.508796481	2556167.508796481	2556167.508796481	2556167.508796481	2556167.508796481	2556167.508796481	2556167.508796481	2556167.508796481	2556167.508796481	2556167.508796481	2556167.508796481	2556167.508796481	2556167.508796481	2556167.508796481
2370566.0355531336	2370566.0355531336	2370566.0355531336	2370566.0355531336	2370566.0355531336	2370566.0355531336	2370566.0355531336	2370566.0355531336	2370566.0355531336	2370566.0355531336	2370566.0355531336	2370566.0355531336	2370566.0355531336	2370566.0355531336	2370566.0355531336	2370566.0355531336	2370566.0355531336	2370566.0355531336	2370566.0355531336	2370566.0355531336	2370566.0355531336	2370566.0355531336	2370566.0355531336	2370566.0355531336	2370566.0355531336	2370566.0355531336	2370566.0355531336	2370566.0355531336	2370566.0355531336	2370566.0355531336
2370566.0355531336	2370566.0355531336	2370566.0355531336	2370566.0355531336	2370566.0355531336	2370566.0355531336	2370566.0355531336	2370566.0355531336	2370566.0355531336	2370566.0355531336	2370566.0355531336	2370566.0355531336	2370566.0355531336	2370566.0355531336	2370566.0355531336	2370566.0355531336	2370566.0355531336	2370566.0355531336	2370566.0355531336	2370566.0355531336	2370566.0355531336	2370566.0355531336	2370566.0355531336	2370566.0355531336	2370566.0355531336	2370566.0355531336	2370566.0355531336	2370566.0355531336	2370566.0355531336	2370566.0355531336
2113523.206659385	2113523.206659385	2113523.206659385	2113523.206659385	2113523.206659385	2113523.206659385	2113523.206659385	2113523.206659385	2113523.206659385	2113523.206659385	2113523.206659385	2113523.206659385	2113523.206659385	2113523.206659385	2113523.206659385	2113523.206659385	2113523.206659385	2113523.206659385	2113523.206659385	2113523.206659385	2113523.206659385	2113523.206659385	2113523.206659385	2113523.206659385	2113523.206659385	2113523.206659385	2113523.206659385	2113523.206659385	2113523.206659385	2113523.206659385
2113523.206659385	2113523.206659385	2113523.206659385	2113523.206659385	2113523.206659385	2113523.206659385	2113523.206659385	2113523.206659385	2113523.206659385	2113523.206659385	2113523.206659385	2113523.206659385	2113523.206659385	2113523.206659385	2113523.206659385	2113523.206659385	2113523.206659385	2113523.206659385	2113523.206659385	2113523.206659385	2113523.206659385	2113523.206659385	2113523.206659385	2113523.206659385	2113523.206659385	2113523.206659385	2113523.206659385	2113523.206659385	2113523.206659385	2113523.206659385
2113523.206659385	2113523.206659385	2113523.206659385	2113523.206659385	2113523.206659385	2113523.206659385	2113523.206659385	2113523.206659385	2113523.206659385	2113523.206659385	2113523.206659385	2113523.206659385	2113523.206659385	2113523.206659385	2113523.206659385	2113523.206659385	2113523.206659385	2113523.206659385	2113523.206659385	2113523.206659385	2113523.206659385	2113523.206659385	2113523.206659385	2113523.206659385	2113523.206659385	2113523.206659385	2113523.206659385	2113523.206659385	2113523.206659385	2113523.206659385
2113523.206659385	2113523.206659385	2113523.206659385	2113523.206659385	2113523.206659385	2113523.206659385	2113523.206659385	2113523.206659385	2113523.206659385	2113523.206659385	2113523.206659385	2113523.206659385	2113523.206659385	2113523.206659385	2113523.206659385	2113523.206659385	2113523.206659385	2113523.206659385	2113523.206659385	2113523.206659385	2113523.206659385	2113523.206659385	2113523.206659385	2113523.206659385	2113523.206659385	2113523.206659385	2113523.206659385	2113523.206659385	2113523.206659385	2113523.206659385
2113523.206659385	2113523.206659385	2113523.206659385	2113523.206659385	2113523.206659385	2113523.206659385	2113523.206659385	2113523.206659385	2113523.206659385	2113523.206659385	2113523.206659385	2113523.206659385	2113523.206659385	2113523.206659385	2113523.206659385	2113523.206659385	2113523.206659385	2113523.206659385	2113523.206659385	2113523.206659385	2113523.206659385	2113523.206659385	2113523.206659385	2113523.206659385	2113523.206659385	2113523.206659385	2113523.206659385	2113523.206659385	2113523.206659385	2113523.206659385
2113523.206659385	2113523.206659385	2113523.206659385	2113523.206659385	2113523.206659385	2113523.206659385	2113523.206659385	2113523.206659385	2113523.206659385	2113523.206659385	2113523.206659385	2113523.206659385	2113523.206659385	2113523.206659385	2113523.206659385	2113523.206659385	2113523.206659385	2113523.206659385	2113523.206659385	2113523.206659385	2113523.206659385	2113523.206659385	2113523.206659385	2113523.206659385	2113523.206659385	2113523.206659385	2113523.206659385	2113523.206659385	2113523.206659385	2113523.206659385
2113523.206659385	2113523.206659385	2113523.206659385	2113523.206659385	2113523.206659385	2113523.206659385	2113523.206659385	2113523.206659385	2113523.206659385	2113523.206659385	2113523.206659385	2113523.206659385	2113523.206659385	2113523.206659385	2113523.206659385	2113523.206659385	2113523.206659385	2113523.206659385	2113523.206659385	2113523.206659385	2113523.206659385	2113523.206659385	2113523.206659385	2113523.206659385	2113523.206659385	2113523.206659385	2113523.206659385	2113523.206659385	2113523.206659385	2113523.206659385
2113523.206659385	2113523.206659385	2113523.206659385	2113523.206659385	2113523.206659385	2113523.206659385	2113523.206659385	2113523.206659385	2113523.206659385	2113523.206659385	2113523.206659385	2113523.206659385	2113523.206659385	2113523.206659385	2113523.206659385	2113523.206659385	2113523.206659385	2113523.206659385	2113523.206659385	2113523.206659385	2113523.206659385	2113523.206659385	2113523.206659385	2113523.206659385	2113523.206659385	2113523.206659385	2113523.206659385	2113523.206659385	2113523.206659385	2113523.206659385
2113523.206659385	2113523.206659385	2113523.206659385	2113523.206659385	2113523.206659385	2113523.206659385	2113523.206659385	2113523.206659385	2113523.206659385	2113523.206659385	2113523.206659385	2113523.206659385	2113523.206659385	2113523.206659385	2113523.206659385	2113523.206659385	2113523.206659385	2113523.206659385	2113523.206659385	2113523.206659385	2113523.206659385	2113523.206659385	2113523.206659385	2113523.206659385	2113523.206659385	2113523.206659385	2113523.206659385	2113523.206659385	2113523.206659385	2113523.206659385
2113523.206659385	2113523.206659385	2113523.206659385	2113523.206659385	2113523.206659385	2113523.206659385	2113523.206659385	2113523.206659385	2113523.206659385	2113523.206659385	2113523.206659385	2113523.206659385	2113523.206659385	2113523.206659385	2113523.206659385	2113523.206659385	2113523.206659385	2113523.206659385	2113523.206659385	2113523.206659385	2113523.206659385	2113523.206659385	2113523.206659385	2113523.206659385	2113523.206659385	2113523.206659385	2113523.206659385	2113523.206659385	2113523.206659385	2113523.206659385
2113523.206659385	2113523.206659385	2113523.206659385	2113523.206659385	2113523.206659385	2113523.206659385	2113523.206659385	2113523.206659385	2113523.206659385	2113523.206659385	2113523.206659385	2113523.206659385	2113523.206659385	2113523.206659385	2113523.206659385	2113523.206659385	2113523.206659385	2113523.206659385	2113523.206659385	2113523.206659385	2113523.206659385	2113523.206659385	2113523.206659385	2113523.206659385	2113523.206659385	2113523.206659385	2113523.206659385	2113523.206659385	2113523.206659385	2113523.206659385
2017739.5396558363	2017739.5396558363	2017739.5396558363	2017739.5396558363	2017739.5396558363	2017739.5396558363	2017739.5396558363	2017739.5396558363	2017739.5396558363	2017739.5396558363	2017739.5396558363	2017739.5396558363	2017739.5396558363	2017739.5396558363	2017739.5396558363	2017739.5396558363	2017739.5396558363	2017739.5396558363	2017739.5396558363	2017739.5396558363	2017739.5396558363	2017739.5396558363	2017739.5396558363	2017739.5396558363	2017739.5396558363	2017739.5396558363	2017739.5396558363	2017739.5396558363	2017739.5396558363	2017739.5396558363
2017739.5396558363	2017739.5396558363	2017739.5396558363	2017739.5396558363	2017739.5396558363	2017739.5396558363	2017739.5396558363	2017739.5396558363	2017739.5396558363	2017739.5396558363	2017739.5396558363	2017739.5396558363	2017739.5396558363	2017739.5396558363	2017739.5396558363	2017739.5396558363	2017739.5396558363	2017739.5396558363	2017739.5396558363	2017739.5396558363	2017739.5396558363	2017739.5396558363	2017739.5396558363	2017739.5396558363	2017739.5396558363	2017739.5396558363	2017739.5396558363	2017739.5396558363	2017739.5396558363	2017739.5396558363
2017739.5396558363	2017739.5396558363	2017739.5396558363	2017739.5396558363	2017739.5396558363	2017739.5396558363	2017739.5396558363	2017739.5396558363	2017739.5396558363	2017739.5396558363	2017739.5396558363	2017739.5396558363	2017739.5396558363	2017739.5396558363	2017739.5396558363	2017739.5396558363	2017739.5396558363	2017739.5396558363	2017739.5396558363	2017739.5396558363	2017739.5396558363	2017739.5396558363	2017739.5396558363	2017739.5396558363	2017739.5396558363	2017739.5396558363	2017739.5396558363	2017739.5396558363	2017739.5396558363	2017739.5396558363
2017739.5396558363	2017739.5396558363	2017739.5396558363	2017739.5396558363	2017739.5396558363	2017739.5396558363	2017739.5396558363	2017739.5396558363	2017739.5396558363	2017739.5396558363	2017739.5396558363	2017739.5396558363	2017739.5396558363	2017739.5396558363	2017739.5396558363	2017739.5396558363	2017739.5396558363	2017739.5396558363	2017739.5396558363	2017739.5396558363	2017739.5396558363	2017739.5396558363	2017739.5396558363	2017739.5396558363	2017739.5396558363	2017739.5396558363	2017739.5396558363	2017739.5396558363	2017739.5396558363	2017739.5396558363
2017739.5396558363	2017739.5396558363	2017739.5396558363	2017739.5396558363	2017739.5396558363	2017739.5396558363	2017739.5396558363	2017739.5396558363	2017739.5396558363	2017739.5396558363	2017739.5396558363	2017739.5396558363	2017739.5396558363	2017739.5396558363	2017739.5396558363	2017739.5396558363	2017739.5396558363	2017739.5396558363	2017739.5396558363	2017739.5396558363	2017739.5396558363	2017739.5396558363	2017739.5396558363	2017739.5396558363	2017739.5396558363	2017739.5396558363	2017739.5396558363	2017739.5396558363	2017739.5396558363	2017739.5396558363
2017739.5396558363	2017739.5396558363	2017739.5396558363	2017739.5396558363	2017739.5396558363	2017739.5396558363	2017739.5396558363	2017739.5396558363	2017739.5396558363	2017739.5396558363	2017739.5396558363	2017739.5396558363	2017739.5396558363	2017739.5396558363	2017739.5396558363	2017739.5396558363	2017739.5396558363	2017739.5396558363	2017739.5396558363	2017739.5396558363	2017739.5396558363	2017739.5396558363	2017739.5396558363	2017739.5396558363	2017739.5396558363	2017739.5396558363	2017739.5396558363	2017739.5396558363	2017739.5396558363	2017739.5396558363
1907240.6609726225	1907240.6609726225	1907240.6609726225	1907240.6609726225	1907240.6609726225	1907240.6609726225	1907240.6609726225	1907240.6609726225	1907240.6609726225	1907240.6609726225	1907240.6609726225	1907240.6609726225	1907240.6609726225	1907240.6609726225	1907240.6609726225	1907240.6609726225	1907240.6609726225	1907240.6609726225	1907240.6609726225	1907240.6609726225	1907240.6609726225	1907240.6609726225	1907240.6609726225	1907240.6609726225	1907240.6609726225	1907240.6609726225	1907240.6609726225	1907240.6609726225	1907240.6609726225	1907240.6609726225
1907240.6609726225	1907240.6609726225	1907240.6609726225	1907240.6609726225	1907240.6609726225	1907240.6609726225	1907240.6609726225	1907240.6609726225	1907240.6609726225	1907240.6609726225	1907240.6609726225	1907240.6609726225	1907240.6609726225	1907240.6609726225	1907240.6609726225	1907240.6609726225	1907240.6609726225	1907240.6609726225	1907240.6609726225	1907240.6609726225	1907240.6609726225	1907240.6609726225	1907240.6609726225	1907240.6609726225	1907240.6609726225	1907240.6609726225	1907240.6609726225	1907240.6609726225	1907240.6609726225	1907240.6609726225
1868840.586669479	1868840.586669479	1868840.586669479	1868840.586669479	1868840.586669479	1868840.586669479	1868840.586669479	1868840.586669479	1868840.586669479	1868840.586669479	1868840.586669479	1868840.586669479	1868840.586669479	1868840.586669479	1868840.586669479	1868840.586669479	1868840.586669479	1868840.586669479	1868840.586669479	1868840.586669479	1868840.586669479	1868840.586669479	1868840.586669479	1868840.586669479	1868840.586669479	1868840.586669479	1868840.586669479	1868840.586669479	1868840.586669479	1868840.586669479
1868840.586669479	1868840.586669479	1868840.586669479	1868840.586669479	1868840.586669479	1868840.586669479	1868840.586669479	1868840.586669479	1868840.586669479	1868840.586669479	1868840.586669479	1868840.586669479	1868840.586669479	1868840.586669479	1868840.586669479	1868840.586669479	1868840.586669479	1868840.586669479	1868840.586669479	1868840.586669479	1868840.586669479	1868840.586669479	1868840.586669479	1868840.586669479	1868840.586669479	1868840.586669479	1868840.586669479	1868840.586669479	1868840.586669479	1868840.586669479
1868840.586669479	1868840.586669479	1868840.586669479	1868840.586669479	1868840.586669479	1868840.586669479	1868840.586669479	1868840.586669479	1868840.586669479	1868840.586669479	1868840.586669479	1868840.586669479	1868840.586669479	1868840.586669479	1868840.586669479	1868840.586669479	1868840.586669479	1868840.586669479	1868840.586669479	1868840.586669479	1868840.586669479	1868840.586669479	1868840.586669479	1868840.586669479	1868840.586669479	1868840.586669479	1868840.586669479	1868840.586669479	1868840.586669479	1868840.586669479
1868840.586669479	1868840.586669479	1868840.586669479	1868840.586669479	1868840.586669479	1868840.586669479	1868840.586669479	1868840.586669479	1868840.586669479	1868840.586669479	1868840.586669479	1868840.586669479	1868840.586669479	1868840.586669479	1868840.586669479	1868840.586669479	1868840.586669479	1868840.586669479	1868840.586669479	1868840.586669479	1868840.586669479	1868840.586669479	1868840.586669479	1868840.586669479	1868840.586669479	1868840.586669479	1868840.586669479	1868840.586669479	1868840.586669479	1868840.586669479
1868840.586669479	1868840.586669479	1868840.586669479	1868840.586669479	1868840.586669479	1868840.586669479	1868840.586669479	1868840.586669479	1868840.586669479	1868840.586669479	1868840.586669479	1868840.586669479	1868840.586669479	1868840.586669479	1868840.586669479	1868840.586669479	1868840.586669479	1868840.586669479	1868840.586669479	1868840.586669479	1868840.586669479	1868840.586669479	1868840.586669479	1868840.586669479	1868840.586669479	1868840.586669479	1868840.586669479	1868840.586669479	1868840.586669479	1868840.586669479
1868840.586669479	1868840.586669479	1868840.586669479	1868840.586669479	1868840.586669479	1868840.586669479	1868840.586669479	1868840.586669479	1868840.586669479	1868840.586669479	1868840.586669479	1868840.586669479	1868840.586669479	1868840.586669479	1868840.586669479	1868840.586669479	1868840.586669479	1868840.586669479	1868840.586669479	1868840.586669479	1868840.586669479	1868840.586669479	1868840.586669479	1868840.586669479	1868840.586669479	1868840.586669479	1868840.586669479	1868840.586669479	1868840.586669479	1868840.586669479
1868840.586669479	1868840.586669479	1868840.586669479	1868840.586669479	1868840.586669479	1868840.586669479	1868840.586669479	1868840.586669479	1868840.586669479	1868840.586669479	1868840.586669479	1868840.586669479	1868840.586669479	1868840.586669479	1868840.586669479	1868840.586669479	1868840.586669479	1868840.586669479	1868840.586669479	1868840.586669479	1868840.586669479	1868840.586669479	1868840.586669479	1868840.586669479	1868840.586669479	1868840.586669479	1868840.586669479	1868840.586669479	1868840.586669479	1868840.586669479
1705324.5774521988	1705324.5774521988	1705324.5774521988	1705324.5774521988	1705324.5774521988	1705324.5774521988	1705324.5774521988	1705324.5774521988	1705324.5774521988	1705324.5774521988	1705324.5774521988	1705324.5774521988	1705324.5774521988	1705324.5774521988	1705324.5774521988	1705324.5774521988	1705324.5774521988	1705324.5774521988	1705324.5774521988	1705324.5774521988	1705324.5774521988	1705324.5774521988	1705324.5774521988	1705324.5774521988	1705324.5774521988	1705324.5774521988	1705324.5774521988	1705324.5774521988	1705324.5774521988	1705324.5774521988
1705324.5774521988	1705324.5774521988	1705324.5774521988	1705324.5774521988	1705324.5774521988	1705324.5774521988	1705324.5774521988	1705324.5774521988	1705324.5774521988	1705324.5774521988	1705324.5774521988	1705324.5774521988	1705324.5774521988	1705324.5774521988	1705324.5774521988	1705324.5774521988	1705324.5774521988	1705324.5774521988	1705324.5774521988	1705324.5774521988	1705324.5774521988	1705324.5774521988	1705324.5774521988	1705324.5774521988	1705324.5774521988	1705324.5774521988	1705324.5774521988	1705324.5774521988	1705324.5774521988	1705324.5774521988
1620218.301653746	1620218.301653746	1620218.301653746	1620218.301653746	1620218.301653746	1620218.301653746	1620218.301653746	1620218.301653746	1620218.301653746	1620218.301653746	1620218.301653746	1620218.301653746	1620218.301653746	1620218.301653746	1620218.301653746	1620218.301653746	1620218.301653746	1620218.301653746	1620218.301653746	1620218.301653746	1620218.301653746	1620218.301653746	1620218.301653746	1620218.301653746	1620218.301653746	1620218.301653746	1620218.301653746	1620218.301653746	1620218.301653746	1620218.301653746
1549608.1955504285	1549608.1955504285	1549608.1955504285	1549608.1955504285	1549608.1955504285	1549608.1955504285	1549608.1955504285	1549608.1955504285	1549608.1955504285	1549608.1955504285	1549608.1955504285	1549608.1955504285	1549608.1955504285	1549608.1955504285	1549608.1955504285	1549608.1955504285	1549608.1955504285	1549608.1955504285	1549608.1955504285	1549608.1955504285	1549608.1955504285	1549608.1955504285	1549608.1955504285	1549608.1955504285	1549608.1955504285	1549608.1955504285	1549608.1955504285	1549608.1955504285	1549608.1955504285	1549608.1955504285
1381614.9385528914	1381614.9385528914	1381614.9385528914	1381614.9385528914	1381614.9385528914	1381614.9385528914	1381614.9385528914	1381614.9385528914	1381614.9385528914	1381614.9385528914	1381614.9385528914	1381614.9385528914	1381614.9385528914	1381614.9385528914	1381614.9385528914	1381614.9385528914	1381614.9385528914	1381614.9385528914	1381614.9385528914	1381614.9385528914	1381614.9385528914	1381614.9385528914	1381614.9385528914	1381614.9385528914	1381614.9385528914	1381614.9385528914	1381614.9385528914	1381614.9385528914	1381614.9385528914	1381614.9385528914
1381614.9385528914	1381614.9385528914	1381614.9385528914	1381614.9385528914	1381614.9385528914	1381614.9385528914	1381614.9385528914	1381614.9385528914	1381614.9385528914	1381614.9385528914	1381614.9385528914	1381614.9385528914	1381614.9385528914	1381614.9385528914	1381614.9385528914	1381614.9385528914	1381614.9385528914	1381614.9385528914	1381614.9385528914	1381614.9385528914	1381614.9385528914	1381614.9385528914	1381614.9385528914	1381614.9385528914	1381614.9385528914	1381614.9385528914	1381614.9385528914	1381614.9385528914	1381614.9385528914	1381614.9385528914
1295069.439516385	1295069.439516385	1295069.439516385	1295069.439516385	1295069.439516385	1295069.439516385	1295069.439516385	1295069.439516385	1295069.439516385	1295069.439516385	1295069.439516385	1295069.439516385	1295069.439516385	1295069.439516385	1295069.439516385	1295069.439516385	1295069.439516385	1295069.439516385	1295069.439516385	1295069.439516385	1295069.439516385	1295069.439516385	1295069.439516385	1295069.439516385	1295069.439516385	1295069.439516385	1295069.439516385	1295069.439516385	1295069.439516385	1295069.439516385
1072589.5172528347	1072589.5172528347	1072589.5172528347	1072589.5172528347	1072589.5172528347	1072589.5172528347	1072589.5172528347	1072589.5172528347	1072589.5172528347	1072589.5172528347	1072589.5172528347	1072589.5172528347	1072589.5172528347	1072589.5172528347	1072589.5172528347	1072589.5172528347	1072589.5172528347	1072589.5172528347	1072589.5172528347	1072589.5172528347	1072589.5172528347	1072589.5172528347	1072589.5172528347	1072589.5172528347	1072589.5172528347	1072589.5172528347	1072589.5172528347	1072589.5172528347	1072589.5172528347	1072589.5172528347
1072589.5172528347	1072589.5172528347	1072589.5172528347	1072589.5172528347	1072589.5172528347	1072589.5172528347	1072589.5172528347	1072589.5172528347	1072589.5172528347	1072589.5172528347	1072589.5172528347	1072589.5172528347	1072589.5172528347	1072589.5172528347	1072589.5172528347	1072589.5172528347	1072589.5172528347	1072589.5172528347	1072589.5172528347	1072589.5172528347	1072589.5172528347	1072589.5172528347	1072589.5172528347	1072589.5172528347	1072589.5172528347	1072589.5172528347	1072589.5172528347	1072589.5172528347	1072589.5172528347	1072589.5172528347
1072589.5172528347	1072589.5172528347	1072589.5172528347	1072589.5172528347	1072589.5172528347	1072589.5172528347	1072589.5172528347	1072589.5172528347	1072589.5172528347	1072589.5172528347	1072589.5172528347	1072589.5172528347	1072589.5172528347	1072589.5172528347	1072589.5172528347	1072589.5172528347	1072589.5172528347	1072589.5172528347	1072589.5172528347	1072589.5172528347	1072589.5172528347	1072589.5172528347	1072589.5172528347	1072589.5172528347	1072589.5172528347	1072589.5172528347	1072589.5172528347	1072589.5172528347	1072589.5172528347	1072589.5172528347
953954.5723467356	953954.5723467356	953954.5723467356	953954.5723467356	953954.5723467356	953954.5723467356	953954.5723467356	953954.5723467356	953954.5723467356	953954.5723467356	953954.5723467356	953954.5723467356	953954.5723467356	953954.5723467356	953954.5723467356	953954.5723467356	953954.5723467356	953954.5723467356	953954.5723467356	953954.5723467356	953954.5723467356	953954.5723467356	953954.5723467356	953954.5723467356	953954.5723467356	953954.5723467356	953954.5723467356	953954.5723467356	953954.5723467356	953954.5723467356
953954.5723467356	953954.5723467356	953954.5723467356	953954.5723467356	953954.5723467356	953954.5723467356	953954.5723467356	953954.5723467356	953954.5723467356	953954.5723467356	953954.5723467356	953954.5723467356	953954.5723467356	953954.5723467356	953954.5723467356	953954.5723467356	953954.5723467356	953954.5723467356	953954.5723467356	953954.5723467356	953954.5723467356	953954.5723467356	953954.5723467356	953954.5723467356	953954.5723467356	953954.5723467356	953954.5723467356	953954.5723467356	953954.5723467356	953954.5723467356
953954.5723467356	953954.5723467356	953954.5723467356	953954.5723467356	953954.5723467356	953954.5723467356	953954.5723467356	953954.5723467356	953954.5723467356	953954.5723467356	953954.5723467356	953954.5723467356	953954.5723467356	953954.5723467356	953954.5723467356	953954.5723467356	953954.5723467356	953954.5723467356	953954.5723467356	953954.5723467356	953954.5723467356	953954.5723467356	953954.5723467356	953954.5723467356	953954.5723467356	953954.5723467356	953954.5723467356	953954.5723467356	953954.5723467356	953954.5723467356
953954.5723467356	953954.5723467356	953954.5723467356	953954.5723467356	953954.5723467356	953954.5723467356	953954.5723467356	953954.5723467356	953954.5723467356	953954.5723467356	953954.5723467356	953954.5723467356	953954.5723467356	953954.5723467356	953954.5723467356	953954.5723467356	953954.5723467356	953954.5723467356	953954.5723467356	953954.5723467356	953954.5723467356	953954.5723467356	953954.5723467356	953954.5723467356	953954.5723467356	953954.5723467356	953954.5723467356	953954.5723467356	953954.5723467356	953954.5723467356
953954.5723467356	953954.5723467356	953954.5723467356	953954.5723467356	953954.5723467356	953954.5723467356	953954.5723467356	953954.5723467356	953954.5723467356	953954.5723467356	953954.5723467356	953954.5723467356	953954.5723467356	953954.5723467356	953954.5723467356	953954.5723467356	953954.5723467356	953954.5723467356	953954.5723467356	953954.5723467356	953954.5723467356	953954.5723467356	953954.5723467356	953954.5723467356	953954.5723467356	953954.5723467356	953954.5723467356	953954.5723467356	953954.5723467356	953954.5723467356
953954.5723467356	953954.5723467356	953954.5723467356	953954.5723467356	953954.5723467356	953954.5723467356	953954.5723467356	953954.5723467356	953954.5723467356	953954.5723467356	953954.5723467356	953954.5723467356	953954.5723467356	953954.5723467356	953954.5723467356	953954.5723467356	953954.5723467356	953954.5723467356	953954.5723467356	953954.5723467356	953954.5723467356	953954.5723467356	953954.5723467356	953954.5723467356	953954.5723467356	953954.5723467356	953954.5723467356	953954.5723467356	953954.5723467356	953954.5723467356
953954.5723467356	953954.5723467356	953954.5723467356	953954.5723467356	953954.5723467356	953954.5723467356	953954.5723467356	953954.5723467356	953954.5723467356	953954.5723467356	953954.5723467356	953954.5723467356	953954.5723467356	953954.5723467356	953954.5723467356	953954.5723467356	953954.5723467356	953954.5723467356	953954.5723467356	953954.5723467356	953954.5723467356	953954.5723467356	953954.5723467356	953954.5723467356	953954.5723467356	953954.5723467356	953954.5723467356	953954.5723467356	953954.5723467356	953954.5723467356
950688.3267946871	950688.3267946871	950688.3267946871	950688.3267946871	950688.3267946871	950688.3267946871	950688.3267946871	950688.3267946871	950688.3267946871	950688.3267946871	950688.3267946871	950688.3267946871	950688.3267946871	950688.3267946871	950688.3267946871	950688.3267946871	950688.3267946871	950688.3267946871	950688.3267946871	950688.3267946871	950688.3267946871	950688.3267946871	950688.3267946871	950688.3267946871	950688.3267946871	950688.3267946871	950688.3267946871	950688.3267946871	950688.3267946871	950688.3267946871
925075.784818189	925075.784818189	925075.784818189	925075.784818189	925075.784818189	925075.784818189	925075.784818189	925075.784818189	925075.784818189	925075.784818189	925075.784818189	925075.784818189	925075.784818189	925075.784818189	925075.784818189	925075.784818189	925075.784818189	925075.784818189	925075.784818189	925075.784818189	925075.784818189	925075.784818189	925075.784818189	925075.784818189	925075.784818189	925075.784818189	925075.784818189	925075.784818189	925075.784818189	925075.784818189
697870.6516122752	697870.6516122752	697870.6516122752	697870.6516122752	697870.6516122752	697870.6516122752	697870.6516122752	697870.6516122752	697870.6516122752	697870.6516122752	697870.6516122752	697870.6516122752	697870.6516122752	697870.6516122752	697870.6516122752	697870.6516122752	697870.6516122752	697870.6516122752	697870.6516122752	697870.6516122752	697870.6516122752	697870.6516122752	697870.6516122752	697870.6516122752	697870.6516122752	697870.6516122752	697870.6516122752	697870.6516122752	697870.6516122752	697870.6516122752
697870.6516122752	697870.6516122752	697870.6516122752	697870.6516122752	697870.6516122752	697870.6516122752	697870.6516122752	697870.6516122752	697870.6516122752	697870.6516122752	697870.6516122752	697870.6516122752	697870.6516122752	697870.6516122752	697870.6516122752	697870.6516122752	697870.6516122752	697870.6516122752	697870.6516122752	697870.6516122752	697870.6516122752	697870.6516122752	697870.6516122752	697870.6516122752	697870.6516122752	697870.6516122752	697870.6516122752	697870.6516122752	697870.6516122752	697870.6516122752
648273.1983518304	648273.1983518304	648273.1983518304	648273.1983518304	648273.1983518304	648273.1983518304	648273.1983518304	648273.1983518304	648273.1983518304	648273.1983518304	648273.1983518304	648273.1983518304	648273.1983518304	648273.1983518304	648273.1983518304	648273.1983518304	648273.1983518304	648273.1983518304	648273.1983518304	648273.1983518304	648273.1983518304	648273.1983518304	648273.1983518304	648273.1983518304	648273.1983518304	648273.1983518304	648273.1983518304	648273.1983518304	648273.1983518304	648273.1983518304
648273.1983518304	648273.1983518304	648273.1983518304	648273.1983518304	648273.1983518304	648273.1983518304	648273.1983518304	648273.1983518304	648273.1983518304	648273.1983518304	648273.1983518304	648273.1983518304	648273.1983518304	648273.1983518304	648273.1983518304	648273.1983518304	648273.1983518304	648273.1983518304	648273.1983518304	648273.1983518304	648273.1983518304	648273.1983518304	648273.1983518304	648273.1983518304	648273.1983518304	648273.1983518304	648273.1983518304	648273.1983518304	648273.1983518304	648273.1983518304
629922.1975916348	629922.1975916348	629922.1975916348	629922.1975916348	629922.1975916348	629922.1975916348	629922.1975916348	629922.1975916348	629922.1975916348	629922.1975916348	629922.1975916348	629922.1975916348	629922.1975916348	629922.1975916348	629922.1975916348	629922.1975916348	629922.1975916348	629922.1975916348	629922.1975916348	629922.1975916348	629922.1975916348	629922.1975916348	629922.1975916348	629922.1975916348	629922.1975916348	629922.1975916348	629922.1975916348	629922.1975916348	629922.1975916348	629922.1975916348
629922.1975916348	629922.1975916348	629922.1975916348	629922.1975916348	629922.1975916348	629922.1975916348	629922.1975916348	629922.1975916348	629922.1975916348	629922.1975916348	629922.1975916348	629922.1975916348	629922.1975916348	629922.1975916348	629922.1975916348	629922.1975916348	629922.1975916348	629922.1975916348	629922.1975916348	629922.1975916348	629922.1975916348	629922.1975916348	629922.1975916348	629922.1975916348	629922.1975916348	629922.1975916348	629922.1975916348	629922.1975916348	629922.1975916348	629922.1975916348
629922.1975916348	629922.1975916348	629922.1975916348	629922.1975916348	629922.1975916348	629922.1975916348	629922.1975916348	629922.1975916348	629922.1975916348	629922.1975916348	629922.1975916348	629922.1975916348	629922.1975916348	629922.1975916348	629922.1975916348	629922.1975916348	629922.1975916348	629922.1975916348	629922.1975916348	629922.1975916348	629922.1975916348	629922.1975916348	629922.1975916348	629922.1975916348	629922.1975916348	629922.1975916348	629922.1975916348	629922.1975916348	629922.1975916348	629922.1975916348
629922.1975916348	629922.1975916348	629922.1975916348	629922.1975916348	629922.1975916348	629922.1975916348	629922.1975916348	629922.1975916348	629922.1975916348	629922.1975916348	629922.1975916348	629922.1975916348	629922.1975916348	629922.1975916348	629922.1975916348	629922.1975916348	629922.1975916348	629922.1975916348	629922.1975916348	629922.1975916348	629922.1975916348	629922.1975916348	629922.1975916348	629922.1975916348	629922.1975916348	629922.1975916348	629922.1975916348	629922.1975916348	629922.1975916348	629922.1975916348
623169.3831401822	623169.3831401822	623169.3831401822	623169.3831401822	623169.3831401822	623169.3831401822	623169.3831401822	623169.3831401822	623169.3831401822	623169.3831401822	623169.3831401822	623169.3831401822	623169.3831401822	623169.3831401822	623169.3831401822	623169.3831401822	623169.3831401822	623169.3831401822	623169.3831401822	623169.3831401822	623169.3831401822	623169.3831401822	623169.3831401822	623169.3831401822	623169.3831401822	623169.3831401822	623169.3831401822	623169.3831401822	623169.3831401822	623169.3831401822
603336.3056842225	603336.3056842225	603336.3056842225	603336.3056842225	603336.3056842225	603336.3056842225	603336.3056842225	603336.3056842225	603336.3056842225	603336.3056842225	603336.3056842225	603336.3056842225	603336.3056842225	603336.3056842225	603336.3056842225	603336.3056842225	603336.3056842225	603336.3056842225	603336.3056842225	603336.3056842225	603336.3056842225	603336.3056842225	603336.3056842225	603336.3056842225	603336.3056842225	603336.3056842225	603336.3056842225	603336.3056842225	603336.3056842225	603336.3056842225
462305.46105674317	462305.46105674317	462305.46105674317	462305.46105674317	462305.46105674317	462305.46105674317	462305.46105674317	462305.46105674317	462305.46105674317	462305.46105674317	462305.46105674317	462305.46105674317	462305.46105674317	462305.46105674317	462305.46105674317	462305.46105674317	462305.46105674317	462305.46105674317	462305.46105674317	462305.46105674317	462305.46105674317	462305.46105674317	462305.46105674317	462305.46105674317	462305.46105674317	462305.46105674317	462305.46105674317	462305.46105674317	462305.46105674317	462305.46105674317
462305.46105674317	462305.46105674317	462305.46105674317	462305.46105674317	462305.46105674317	462305.46105674317	462305.46105674317	462305.46105674317	462305.46105674317	462305.46105674317	462305.46105674317	462305.46105674317	462305.46105674317	462305.46105674317	462305.46105674317	462305.46105674317	462305.46105674317	462305.46105674317	462305.46105674317	462305.46105674317	462305.46105674317	462305.46105674317	462305.46105674317	462305.46105674317	462305.46105674317	462305.46105674317	462305.46105674317	462305.46105674317	462305.46105674317	462305.46105674317
462305.46105674317	462305.46105674317	462305.46105674317	462305.46105674317	462305.46105674317	462305.46105674317	462305.46105674317	462305.46105674317	462305.46105674317	462305.46105674317	462305.46105674317	462305.46105674317	462305.46105674317	462305.46105674317	462305.46105674317	462305.46105674317	462305.46105674317	462305.46105674317	462305.46105674317	462305.46105674317	462305.46105674317	462305.46105674317	462305.46105674317	462305.46105674317	462305.46105674317	462305.46105674317	462305.46105674317	462305.46105674317	462305.46105674317	462305.46105674317
462305.46105674317	462305.46105674317	462305.46105674317	462305.46105674317	462305.46105674317	462305.46105674317	462305.46105674317	462305.46105674317	462305.46105674317	462305.46105674317	462305.46105674317	462305.46105674317	462305.46105674317	462305.46105674317	462305.46105674317	462305.46105674317	462305.46105674317	462305.46105674317	462305.46105674317	462305.46105674317	462305.46105674317	462305.46105674317	462305.46105674317	462305.46105674317	462305.46105674317	462305.46105674317	462305.46105674317	462305.46105674317	462305.46105674317	462305.46105674317
345050.6552870752	345050.6552870752	345050.6552870752	345050.6552870752	345050.6552870752	345050.6552870752	345050.6552870752	345050.6552870752	345050.6552870752	345050.6552870752	345050.6552870752	345050.6552870752	345050.6552870752	345050.6552870752	345050.6552870752	345050.6552870752	345050.6552870752	345050.6552870752	345050.6552870752	345050.6552870752	345050.6552870752	345050.6552870752	345050.6552870752	345050.6552870752	345050.6552870752	345050.6552870752	345050.6552870752	345050.6552870752	345050.6552870752	345050.6552870752
345050.6552870752	345050.6552870752	345050.6552870752	345050.6552870752	345050.6552870752	345050.6552870752	345050.6552870752	345050.6552870752	345050.6552870752	345050.6552870752	345050.6552870752	345050.6552870752	345050.6552870752	345050.6552870752	345050.6552870752	345050.6552870752	345050.6552870752	345050.6552870752	345050.6552870752	345050.6552870752	345050.6552870752	345050.6552870752	345050.6552870752	345050.6552870752	345050.6552870752	345050.6552870752	345050.6552870752	345050.6552870752	345050.6552870752	345050.6552870752
345050.6552870752	345050.6552870752	345050.6552870752	345050.6552870752	345050.6552870752	345050.6552870752	345050.6552870752	345050.6552870752	345050.6552870752	345050.6552870752	345050.6552870752	345050.6552870752	345050.6552870752	345050.6552870752	345050.6552870752	345050.6552870752	345050.6552870752	345050.6552870752	345050.6552870752	345050.6552870752	345050.6552870752	345050.6552870752	345050.6552870752	345050.6552870752	345050.6552870752	345050.6552870752	345050.6552870752	345050.6552870752	345050.6552870752	345050.6552870752
345050.6552870752	345050.6552870752	345050.6552870752	345050.6552870752	345050.6552870752	345050.6552870752	345050.6552870752	345050.6552870752	345050.6552870752	345050.6552870752	345050.6552870752	345050.6552870752	345050.6552870752	345050.6552870752	345050.6552870752	345050.6552870752	345050.6552870752	345050.6552870752	345050.6552870752	345050.6552870752	345050.6552870752	345050.6552870752	345050.6552870752	345050.6552870752	345050.6552870752	345050.6552870752	345050.6552870752	345050.6552870752	345050.6552870752	345050.6552870752
345050.6552870752	345050.6552870752	345050.6552870752	345050.6552870752	345050.6552870752	345050.6552870752	345050.6552870752	345050.6552870752	345050.6552870752	345050.6552870752	345050.6552870752	345050.6552870752	345050.6552870752	345050.6552870752	345050.6552870752	345050.6552870752	345050.6552870752	345050.6552870752	345050.6552870752	345050.6552870752	345050.6552870752	345050.6552870752	345050.6552870752	345050.6552870752	345050.6552870752	345050.6552870752	345050.6552870752	345050.6552870752	345050.6552870752	345050.6552870752
345050.6552870752	345050.6552870752	345050.6552870752	345050.6552870752	345050.6552870752	345050.6552870752	345050.6552870752	345050.6552870752	345050.6552870752	345050.6552870752	345050.6552870752	345050.6552870752	345050.6552870752	345050.6552870752	345050.6552870752	345050.6552870752	345050.6552870752	345050.6552870752	345050.6552870752	345050.6552870752	345050.6552870752	345050.6552870752	345050.6552870752	345050.6552870752	345050.6552870752	345050.6552870752	345050.6552870752	345050.6552870752	345050.6552870752	345050.6552870752
345050.6552870752	345050.6552870752	345050.6552870752	345050.6552870752	345050.6552870752	345050.6552870752	345050.6552870752	345050.6552870752	345050.6552870752	345050.6552870752	345050.6552870752	345050.6552870752	345050.6552870752	345050.6552870752	345050.6552870752	345050.6552870752	345050.6552870752	345050.6552870752	345050.6552870752	345050.6552870752	345050.6552870752	345050.6552870752	345050.6552870752	345050.6552870752	345050.6552870752	345050.6552870752	345050.6552870752	345050.6552870752	345050.6552870752	345050.6552870752
289579.8079471224	289579.8079471224	289579.8079471224	289579.8079471224	289579.8079471224	289579.8079471224	289579.8079471224	289579.8079471224	289579.8079471224	289579.8079471224	289579.8079471224	289579.8079471224	289579.8079471224	289579.8079471224	289579.8079471224	289579.8079471224	289579.8079471224	289579.8079471224	289579.8079471224	289579.8079471224	289579.8079471224	289579.8079471224	289579.8079471224	289579.8079471224	289579.8079471224	289579.8079471224	289579.8079471224	289579.8079471224	289579.8079471224	289579.8079471224
289579.8079471224	289579.8079471224	289579.8079471224	289579.8079471224	289579.8079471224	289579.8079471224	289579.8079471224	289579.8079471224	289579.8079471224	289579.8079471224	289579.8079471224	289579.8079471224	289579.8079471224	289579.8079471224	289579.8079471224	289579.8079471224	289579.8079471224	289579.8079471224	289579.8079471224	289579.8079471224	289579.8079471224	289579.8079471224	289579.8079471224	289579.8079471224	289579.8079471224	289579.8079471224	289579.8079471224	289579.8079471224	289579.8079471224	289579.8079471224
233711.39734138903	233711.39734138903	233711.39734138903	233711.39734138903	233711.39734138903	233711.39734138903	233711.39734138903	233711.39734138903	233711.39734138903	233711.39734138903	233711.39734138903	233711.39734138903	233711.39734138903	233711.39734138903	233711.39734138903	233711.39734138903	233711.39734138903	233711.39734138903	233711.39734138903	233711.39734138903	233711.39734138903	233711.39734138903	233711.39734138903	233711.39734138903	233711.39734138903	233711.39734138903	233711.39734138903	233711.39734138903	233711.39734138903	233711.39734138903
233711.39734138903	233711.39734138903	233711.39734138903	233711.39734138903	233711.39734138903	233711.39734138903	233711.39734138903	233711.39734138903	233711.39734138903	233711.39734138903	233711.39734138903	233711.39734138903	233711.39734138903	233711.39734138903	233711.39734138903	233711.39734138903	233711.39734138903	233711.39734138903	233711.39734138903	233711.39734138903	233711.39734138903	233711.39734138903	233711.39734138903	233711.39734138903	233711.39734138903	233711.39734138903	233711.39734138903	233711.39734138903	233711.39734138903	233711.39734138903
151690.79437110169	151690.79437110169	151690.79437110169	151690.79437110169	151690.79437110169	151690.79437110169	151690.79437110169	151690.79437110169	151690.79437110169	151690.79437110169	151690.79437110169	151690.79437110169	151690.79437110169	151690.79437110169	151690.79437110169	151690.79437110169	151690.79437110169	151690.79437110169	151690.79437110169	151690.79437110169	151690.79437110169	151690.79437110169	151690.79437110169	151690.79437110169	151690.79437110169	151690.79437110169	151690.79437110169	151690.79437110169	151690.79437110169	151690.79437110169
151690.79437110169	151690.79437110169	151690.79437110169	151690.79437110169	151690.79437110169	151690.79437110169	151690.79437110169	151690.79437110169	151690.79437110169	151690.79437110169	151690.79437110169	151690.79437110169	151690.79437110169	151690.79437110169	151690.79437110169	151690.79437110169	151690.79437110169	151690.79437110169	151690.79437110169	151690.79437110169	151690.79437110169	151690.79437110169	151690.79437110169	151690.79437110169	151690.79437110169	151690.79437110169	151690.79437110169	151690.79437110169	151690.79437110169	151690.79437110169
151690.79437110169	151690.79437110169	151690.79437110169	151690.79437110169	151690.79437110169	151690.79437110169	151690.79437110169	151690.79437110169	151690.79437110169	151690.79437110169	151690.79437110169	151690.79437110169	151690.79437110169	151690.79437110169	151690.79437110169	151690.79437110169	151690.79437110169	151690.79437110169	151690.79437110169	151690.79437110169	151690.79437110169	151690.79437110169	151690.79437110169	151690.79437110169	151690.79437110169	151690.79437110169	151690.79437110169	151690.79437110169	151690.79437110169	151690.79437110169
151690.79437110169	151690.79437110169	151690.79437110169	151690.79437110169	151690.79437110169	151690.79437110169	151690.79437110169	151690.79437110169	151690.79437110169	151690.79437110169	151690.79437110169	151690.79437110169	151690.79437110169	151690.79437110169	151690.79437110169	151690.79437110169	151690.79437110169	151690.79437110169	151690.79437110169	151690.79437110169	151690.79437110169	151690.79437110169	151690.79437110169	151690.79437110169	151690.79437110169	151690.79437110169	151690.79437110169	151690.79437110169	151690.79437110169	151690.79437110169
151690.79437110169	151690.79437110169	151690.79437110169	151690.79437110169	151690.79437110169	151690.79437110169	151690.79437110169	151690.79437110169	151690.79437110169	151690.79437110169	151690.79437110169	151690.79437110169	151690.79437110169	151690.79437110169	151690.79437110169	151690.79437110169	151690.79437110169	151690.79437110169	151690.79437110169	151690.79437110169	151690.79437110169	151690.79437110169	151690.79437110169	151690.79437110169	151690.79437110169	151690.79437110169	151690.79437110169	151690.79437110169	151690.79437110169	151690.79437110169
151690.79437110169	151690.79437110169	151690.79437110169	151690.79437110169	151690.79437110169	151690.79437110169	151690.79437110169	151690.79437110169	151690.79437110169	151690.79437110169	151690.79437110169	151690.79437110169	151690.79437110169	151690.79437110169	151690.79437110169	151690.79437110169	151690.79437110169	151690.79437110169	151690.79437110169	151690.79437110169	151690.79437110169	151690.79437110169	151690.79437110169	151690.79437110169	151690.79437110169	151690.79437110169	151690.79437110169	151690.79437110169	151690.79437110169	151690.79437110169
151690.79437110169	151690.79437110169	151690.79437110169	151690.79437110169	151690.79437110169	151690.79437110169	151690.79437110169	151690.79437110169	151690.79437110169	151690.79437110169	151690.79437110169	151690.79437110169	151690.79437110169	151690.79437110169	151690.79437110169	151690.79437110169	151690.79437110169	151690.79437110169	151690.79437110169	151690.79437110169	151690.79437110169	151690.79437110169	151690.79437110169	151690.79437110169	151690.79437110169	151690.79437110169	151690.79437110169	151690.79437110169	151690.79437110169	151690.79437110169
151690.79437110169	151690.79437110169	151690.79437110169	151690.79437110169	151690.79437110169	151690.79437110169	151690.79437110169	151690.79437110169	151690.79437110169	151690.79437110169	151690.79437110169	151690.79437110169	151690.79437110169	151690.79437110169	151690.79437110169	151690.79437110169	151690.79437110169	151690.79437110169	151690.79437110169	151690.79437110169	151690.79437110169	151690.79437110169	151690.79437110169	151690.79437110169	151690.79437110169	151690.79437110169	151690.79437110169	151690.79437110169	151690.79437110169	151690.79437110169
151690.79437110169	151690.79437110169	151690.79437110169	151690.79437110169	151690.79437110169	151690.79437110169	151690.79437110169	151690.79437110169	151690.79437110169	151690.79437110169	151690.79437110169	151690.79437110169	151690.79437110169	151690.79437110169	151690.79437110169	151690.79437110169	151690.79437110169	151690.79437110169	151690.79437110169	151690.79437110169	151690.79437110169	151690.79437110169	151690.79437110169	151690.79437110169	151690.79437110169	151690.79437110169	151690.79437110169	151690.79437110169	151690.79437110169	151690.79437110169
151690.79437110169	151690.79437110169	151690.79437110169	151690.79437110169	151690.79437110169	151690.79437110169	151690.79437110169	151690.79437110169	151690.79437110169	151690.79437110169	151690.79437110169	151690.79437110169	151690.79437110169	151690.79437110169	151690.79437110169	151690.79437110169	151690.79437110169	151690.79437110169	151690.79437110169	151690.79437110169	151690.79437110169	151690.79437110169	151690.79437110169	151690.79437110169	151690.79437110169	151690.79437110169	151690.79437110169	151690.79437110169	151690.79437110169	151690.79437110169
151690.79437110169	151690.79437110169	151690.79437110169	151690.79437110169	151690.79437110169	151690.79437110169	151690.79437110169	151690.79437110169	151690.79437110169	151690.79437110169	151690.79437110169	151690.79437110169	151690.79437110169	151690.79437110169	151690.79437110169	151690.79437110169	151690.79437110169	151690.79437110169	151690.79437110169	151690.79437110169	151690.79437110169	151690.79437110169	151690.79437110169	151690.79437110169	151690.79437110169	151690.79437110169	151690.79437110169	151690.79437110169	151690.79437110169	151690.79437110169
151690.79437110169	151690.79437110169	151690.79437110169	151690.79437110169	151690.79437110169	151690.79437110169	151690.79437110169	151690.79437110169	151690.79437110169	151690.79437110169	151690.79437110169	151690.79437110169	151690.79437110169	151690.79437110169	151690.79437110169	151690.79437110169	151690.79437110169	151690.79437110169	151690.79437110169	151690.79437110169	151690.79437110169	151690.79437110169	151690.79437110169	151690.79437110169	151690.79437110169	151690.79437110169	151690.79437110169	151690.79437110169	151690.79437110169	151690.79437110169
151690.79437110169	151690.79437110169	151690.79437110169	151690.79437110169	151690.79437110169	151690.79437110169	151690.79437110169	151690.79437110169	151690.79437110169	151690.79437110169	151690.79437110169	151690.79437110169	151690.79437110169	151690.79437110169	151690.79437110169	151690.79437110169	151690.79437110169	151690.79437110169	151690.79437110169	151690.79437110169	151690.79437110169	151690.79437110169	151690.79437110169	151690.79437110169	151690.79437110169	151690.79437110169	151690.79437110169	151690.79437110169	151690.79437110169	151690.79437110169
151690.79437110169	151690.79437110169	151690.79437110169	151690.79437110169	151690.79437110169	151690.79437110169	151690.79437110169	151690.79437110169	151690.79437110169	151690.79437110169	151690.79437110169	151690.79437110169	151690.79437110169	151690.79437110169	151690.79437110169	151690.79437110169	151690.79437110169	151690.79437110169	151690.79437110169	151690.79437110169	151690.79437110169	151690.79437110169	151690.79437110169	151690.79437110169	151690.79437110169	151690.79437110169	151690.79437110169	151690.79437110169	151690.79437110169	151690.79437110169
151690.79437110169	151690.79437110169	151690.79437110169	151690.79437110169	151690.79437110169	151690.79437110169	151690.79437110169	151690.79437110169	151690.79437110169	151690.79437110169	151690.79437110169	151690.79437110169	151690.79437110169	151690.79437110169	151690.79437110169	151690.79437110169	151690.79437110169	151690.79437110169	151690.79437110169	151690.79437110169	151690.79437110169	151690.79437110169	151690.79437110169	151690.79437110169	151690.79437110169	151690.79437110169	151690.79437110169	151690.79437110169	151690.79437110169	151690.79437110169
151690.79437110169	151690.79437110169	151690.79437110169	151690.79437110169	151690.79437110169	151690.79437110169	151690.79437110169	151690.79437110169	151690.79437110169	151690.79437110169	151690.79437110169	151690.79437110169	151690.79437110169	151690.79437110169	151690.79437110169	151690.79437110169	151690.79437110169	151690.79437110169	151690.79437110169	151690.79437110169	151690.79437110169	151690.79437110169	151690.79437110169	151690.79437110169	151690.79437110169	151690.79437110169	151690.79437110169	151690.79437110169	151690.79437110169	151690.79437110169
151690.79437110169	151690.79437110169	151690.79437110169	151690.79437110169	151690.79437110169	151690.79437110169	151690.79437110169	151690.79437110169	151690.79437110169	151690.79437110169	151690.79437110169	151690.79437110169	151690.79437110169	151690.79437110169	151690.79437110169	151690.79437110169	151690.79437110169	151690.79437110169	151690.79437110169	151690.79437110169	151690.79437110169	151690.79437110169	151690.79437110169	151690.79437110169	151690.79437110169	151690.79437110169	151690.79437110169	151690.79437110169	151690.79437110169	151690.79437110169
151690.79437110169	151690.79437110169	151690.79437110169	151690.79437110169	151690.79437110169	151690.79437110169	151690.79437110169	151690.79437110169	151690.79437110169	151690.79437110169	151690.79437110169	151690.79437110169	151690.79437110169	151690.79437110169	151690.79437110169	151690.79437110169	151690.79437110169	151690.79437110169	151690.79437110169	151690.79437110169	151690.79437110169	151690.79437110169	151690.79437110169	151690.79437110169	151690.79437110169	151690.79437110169	151690.79437110169	151690.79437110169	151690.79437110169	151690.79437110169
151690.79437110169	151690.79437110169	151690.79437110169	151690.79437110169	151690.79437110169	151690.79437110169	151690.79437110169	151690.79437110169	151690.79437110169	151690.79437110169	151690.79437110169	151690.79437110169	151690.79437110169	151690.79437110169	151690.79437110169	151690.79437110169	151690.79437110169	151690.79437110169	151690.79437110169	151690.79437110169	151690.79437110169	151690.79437110169	151690.79437110169	151690.79437110169	151690.79437110169	151690.79437110169	151690.79437110169	151690.79437110169	151690.79437110169	151690.79437110169
151690.79437110169	151690.79437110169	151690.79437110169	151690.79437110169	151690.79437110169	151690.79437110169	151690.79437110169	151690.79437110169	151690.79437110169	151690.79437110169	151690.79437110169	151690.79437110169	151690.79437110169	151690.79437110169	151690.79437110169	151690.79437110169	151690.79437110169	151690.79437110169	151690.79437110169	151690.79437110169	151690.79437110169	151690.79437110169	151690.79437110169	151690.79437110169	151690.79437110169	151690.79437110169	151690.79437110169	151690.79437110169	151690.79437110169	151690.79437110169
151690.79437110169	151690.79437110169	151690.79437110169	151690.79437110169	151690.79437110169	151690.79437110169	151690.79437110169	151690.79437110169	151690.79437110169	151690.79437110169	151690.79437110169	151690.79437110169	151690.79437110169	151690.79437110169	151690.79437110169	151690.79437110169	151690.79437110169	151690.79437110169	151690.79437110169	151690.79437110169	151690.79437110169	151690.79437110169	151690.79437110169	151690.79437110169	151690.79437110169	151690.79437110169	151690.79437110169	151690.79437110169	151690.79437110169	151690.79437110169
151690.79437110169	151690.79437110169	151690.79437110169	151690.79437110169	151690.79437110169	151690.79437110169	151690.79437110169	151690.79437110169	151690.79437110169	151690.79437110169	151690.79437110169	151690.79437110169	151690.79437110169	151690.79437110169	151690.79437110169	151690.79437110169	151690.79437110169	151690.79437110169	151690.79437110169	151690.79437110169	151690.79437110169	151690.79437110169	151690.79437110169	151690.79437110169	151690.79437110169	151690.79437110169	151690.79437110169	151690.79437110169	151690.79437110169	151690.79437110169
143698.87153318353	143698.87153318353	143698.87153318353	143698.87153318353	143698.87153318353	143698.87153318353	143698.87153318353	143698.87153318353	143698.87153318353	143698.87153318353	143698.87153318353	143698.87153318353	143698.87153318353	143698.87153318353	143698.87153318353	143698.87153318353	143698.87153318353	143698.87153318353	143698.87153318353	143698.87153318353	143698.87153318353	143698.87153318353	143698.87153318353	143698.87153318353	143698.87153318353	143698.87153318353	143698.87153318353	143698.87153318353	143698.87153318353	143698.87153318353
136070.91025477578	136070.91025477578	136070.91025477578	136070.91025477578	136070.91025477578	136070.91025477578	136070.91025477578	136070.91025477578	136070.91025477578	136070.91025477578	136070.91025477578	136070.91025477578	136070.91025477578	136070.91025477578	136070.91025477578	136070.91025477578	136070.91025477578	136070.91025477578	136070.91025477578	136070.91025477578	136070.91025477578	136070.91025477578	136070.91025477578	136070.91025477578	136070.91025477578	136070.91025477578	136070.91025477578	136070.91025477578	136070.91025477578	136070.91025477578
136070.91025477578	136070.91025477578	136070.91025477578	136070.91025477578	136070.91025477578	136070.91025477578	136070.91025477578	136070.91025477578	136070.91025477578	136070.91025477578	136070.91025477578	136070.91025477578	136070.91025477578	136070.91025477578	136070.91025477578	136070.91025477578	136070.91025477578	136070.91025477578	136070.91025477578	136070.91025477578	136070.91025477578	136070.91025477578	136070.91025477578	136070.91025477578	136070.91025477578	136070.91025477578	136070.91025477578	136070.91025477578	136070.91025477578	136070.91025477578
136070.91025477578	136070.91025477578	136070.91025477578	136070.91025477578	136070.91025477578	136070.91025477578	136070.91025477578	136070.91025477578	136070.91025477578	136070.91025477578	136070.91025477578	136070.91025477578	136070.91025477578	136070.91025477578	136070.91025477578	136070.91025477578	136070.91025477578	136070.91025477578	136070.91025477578	136070.91025477578	136070.91025477578	136070.91025477578	136070.91025477578	136070.91025477578	136070.91025477578	136070.91025477578	136070.91025477578	136070.91025477578	136070.91025477578	136070.91025477578
136070.91025477578	136070.91025477578	136070.91025477578	136070.91025477578	136070.91025477578	136070.91025477578	136070.91025477578	136070.91025477578	136070.91025477578	136070.91025477578	136070.91025477578	136070.91025477578	136070.91025477578	136070.91025477578	136070.91025477578	136070.91025477578	136070.91025477578	136070.91025477578	136070.91025477578	136070.91025477578	136070.91025477578	136070.91025477578	136070.91025477578	136070.91025477578	136070.91025477578	136070.91025477578	136070.91025477578	136070.91025477578	136070.91025477578	136070.91025477578
136070.91025477578	136070.91025477578	136070.91025477578	136070.91025477578	136070.91025477578	136070.91025477578	136070.91025477578	136070.91025477578	136070.91025477578	136070.91025477578	136070.91025477578	136070.91025477578	136070.91025477578	136070.91025477578	136070.91025477578	136070.91025477578	136070.91025477578	136070.91025477578	136070.91025477578	136070.91025477578	136070.91025477578	136070.91025477578	136070.91025477578	136070.91025477578	136070.91025477578	136070.91025477578	136070.91025477578	136070.91025477578	136070.91025477578	136070.91025477578
136070.91025477578	136070.91025477578	136070.91025477578	136070.91025477578	136070.91025477578	136070.91025477578	136070.91025477578	136070.91025477578	136070.91025477578	136070.91025477578	136070.91025477578	136070.91025477578	136070.91025477578	136070.91025477578	136070.91025477578	136070.91025477578	136070.91025477578	136070.91025477578	136070.91025477578	136070.91025477578	136070.91025477578	136070.91025477578	136070.91025477578	136070.91025477578	136070.91025477578	136070.91025477578	136070.91025477578	136070.91025477578	136070.91025477578	136070.91025477578
136070.91025477578	136070.91025477578	136070.91025477578	136070.91025477578	136070.91025477578	136070.91025477578	136070.91025477578	136070.91025477578	136070.91025477578	136070.91025477578	136070.91025477578	136070.91025477578	136070.91025477578	136070.91025477578	136070.91025477578	136070.91025477578	136070.91025477578	136070.91025477578	136070.91025477578	136070.91025477578	136070.91025477578	136070.91025477578	136070.91025477578	136070.91025477578	136070.91025477578	136070.91025477578	136070.91025477578	136070.91025477578	136070.91025477578	136070.91025477578
136070.91025477578	136070.91025477578	136070.91025477578	136070.91025477578	136070.91025477578	136070.91025477578	136070.91025477578	136070.91025477578	136070.91025477578	136070.91025477578	136070.91025477578	136070.91025477578	136070.91025477578	136070.91025477578	136070.91025477578	136070.91025477578	136070.91025477578	136070.91025477578	136070.91025477578	136070.91025477578	136070.91025477578	136070.91025477578	136070.91025477578	136070.91025477578	136070.91025477578	136070.91025477578	136070.91025477578	136070.91025477578	136070.91025477578	136070.91025477578
136070.91025477578	136070.91025477578	136070.91025477578	136070.91025477578	136070.91025477578	136070.91025477578	136070.91025477578	136070.91025477578	136070.91025477578	136070.91025477578	136070.91025477578	136070.91025477578	136070.91025477578	136070.91025477578	136070.91025477578	136070.91025477578	136070.91025477578	136070.91025477578	136070.91025477578	136070.91025477578	136070.91025477578	136070.91025477578	136070.91025477578	136070.91025477578	136070.91025477578	136070.91025477578	136070.91025477578	136070.91025477578	136070.91025477578	136070.91025477578
136070.91025477578	136070.91025477578	136070.91025477578	136070.91025477578	136070.91025477578	136070.91025477578	136070.91025477578	136070.91025477578	136070.91025477578	136070.91025477578	136070.91025477578	136070.91025477578	136070.91025477578	136070.91025477578	136070.91025477578	136070.91025477578	136070.91025477578	136070.91025477578	136070.91025477578	136070.91025477578	136070.91025477578	136070.91025477578	136070.91025477578	136070.91025477578	136070.91025477578	136070.91025477578	136070.91025477578	136070.91025477578	136070.91025477578	136070.91025477578
136070.91025477578	136070.91025477578	136070.91025477578	136070.91025477578	136070.91025477578	136070.91025477578	136070.91025477578	136070.91025477578	136070.91025477578	136070.91025477578	136070.91025477578	136070.91025477578	136070.91025477578	136070.91025477578	136070.91025477578	136070.91025477578	136070.91025477578	136070.91025477578	136070.91025477578	136070.91025477578	136070.91025477578	136070.91025477578	136070.91025477578	136070.91025477578	136070.91025477578	136070.91025477578	136070.91025477578	136070.91025477578	136070.91025477578	136070.91025477578
136070.91025477578	136070.91025477578	136070.91025477578	136070.91025477578	136070.91025477578	136070.91025477578	136070.91025477578	136070.91025477578	136070.91025477578	136070.91025477578	136070.91025477578	136070.91025477578	136070.91025477578	136070.91025477578	136070.91025477578	136070.91025477578	136070.91025477578	136070.91025477578	136070.91025477578	136070.91025477578	136070.91025477578	136070.91025477578	136070.91025477578	136070.91025477578	136070.91025477578	136070.91025477578	136070.91025477578	136070.91025477578	136070.91025477578	136070.91025477578
124703.3046967827	124703.3046967827	124703.3046967827	124703.3046967827	124703.3046967827	124703.3046967827	124703.3046967827	124703.3046967827	124703.3046967827	124703.3046967827	124703.3046967827	124703.3046967827	124703.3046967827	124703.3046967827	124703.3046967827	124703.3046967827	124703.3046967827	124703.3046967827	124703.3046967827	124703.3046967827	124703.3046967827	124703.3046967827	124703.3046967827	124703.3046967827	124703.3046967827	124703.3046967827	124703.3046967827	124703.3046967827	124703.3046967827	124703.3046967827
124703.3046967827	124703.3046967827	124703.3046967827	124703.3046967827	124703.3046967827	124703.3046967827	124703.3046967827	124703.3046967827	124703.3046967827	124703.3046967827	124703.3046967827	124703.3046967827	124703.3046967827	124703.3046967827	124703.3046967827	124703.3046967827	124703.3046967827	124703.3046967827	124703.3046967827	124703.3046967827	124703.3046967827	124703.3046967827	124703.3046967827	124703.3046967827	124703.3046967827	124703.3046967827	124703.3046967827	124703.3046967827	124703.3046967827	124703.3046967827
124703.3046967827	124703.3046967827	124703.3046967827	124703.3046967827	124703.3046967827	124703.3046967827	124703.3046967827	124703.3046967827	124703.3046967827	124703.3046967827	124703.3046967827	124703.3046967827	124703.3046967827	124703.3046967827	124703.3046967827	124703.3046967827	124703.3046967827	124703.3046967827	124703.3046967827	124703.3046967827	124703.3046967827	124703.3046967827	124703.3046967827	124703.3046967827	124703.3046967827	124703.3046967827	124703.3046967827	124703.3046967827	124703.3046967827	124703.3046967827
124703.3046967827	124703.3046967827	124703.3046967827	124703.3046967827	124703.3046967827	124703.3046967827	124703.3046967827	124703.3046967827	124703.3046967827	124703.3046967827	124703.3046967827	124703.3046967827	124703.3046967827	124703.3046967827	124703.3046967827	124703.3046967827	124703.3046967827	124703.3046967827	124703.3046967827	124703.3046967827	124703.3046967827	124703.3046967827	124703.3046967827	124703.3046967827	124703.3046967827	124703.3046967827	124703.3046967827	124703.3046967827	124703.3046967827	124703.3046967827
124703.3046967827	124703.3046967827	124703.3046967827	124703.3046967827	124703.3046967827	124703.3046967827	124703.3046967827	124703.3046967827	124703.3046967827	124703.3046967827	124703.3046967827	124703.3046967827	124703.3046967827	124703.3046967827	124703.3046967827	124703.3046967827	124703.3046967827	124703.3046967827	124703.3046967827	124703.3046967827	124703.3046967827	124703.3046967827	124703.3046967827	124703.3046967827	124703.3046967827	124703.3046967827	124703.3046967827	124703.3046967827	124703.3046967827	124703.3046967827
124703.3046967827	124703.3046967827	124703.3046967827	124703.3046967827	124703.3046967827	124703.3046967827	124703.3046967827	124703.3046967827	124703.3046967827	124703.3046967827	124703.3046967827	124703.3046967827	124703.3046967827	124703.3046967827	124703.3046967827	124703.3046967827	124703.3046967827	124703.3046967827	124703.3046967827	124703.3046967827	124703.3046967827	124703.3046967827	124703.3046967827	124703.3046967827	124703.3046967827	124703.3046967827	124703.3046967827	124703.3046967827	124703.3046967827	124703.3046967827
124703.3046967827	124703.3046967827	124703.3046967827	124703.3046967827	124703.3046967827	124703.3046967827	124703.3046967827	124703.3046967827	124703.3046967827	124703.3046967827	124703.3046967827	124703.3046967827	124703.3046967827	124703.3046967827	124703.3046967827	124703.3046967827	124703.3046967827	124703.3046967827	124703.3046967827	124703.3046967827	124703.3046967827	124703.3046967827	124703.3046967827	124703.3046967827	124703.3046967827	124703.3046967827	124703.3046967827	124703.3046967827	124703.3046967827	124703.3046967827
124703.3046967827	124703.3046967827	124703.3046967827	124703.3046967827	124703.3046967827	124703.3046967827	124703.3046967827	124703.3046967827	124703.3046967827	124703.3046967827	124703.3046967827	124703.3046967827	124703.3046967827	124703.3046967827	124703.3046967827	124703.3046967827	124703.3046967827	124703.3046967827	124703.3046967827	124703.3046967827	124703.3046967827	124703.3046967827	124703.3046967827	124703.3046967827	124703.3046967827	124703.3046967827	124703.3046967827	124703.3046967827	124703.3046967827	124703.3046967827
124703.3046967827	124703.3046967827	124703.3046967827	124703.3046967827	124703.3046967827	124703.3046967827	124703.3046967827	124703.3046967827	124703.3046967827	124703.3046967827	124703.3046967827	124703.3046967827	124703.3046967827	124703.3046967827	124703.3046967827	124703.3046967827	124703.3046967827	124703.3046967827	124703.3046967827	124703.3046967827	124703.3046967827	124703.3046967827	124703.3046967827	124703.3046967827	124703.3046967827	124703.3046967827	124703.3046967827	124703.3046967827	124703.3046967827	124703.3046967827
124703.3046967827	124703.3046967827	124703.3046967827	124703.3046967827	124703.3046967827	124703.3046967827	124703.3046967827	124703.3046967827	124703.3046967827	124703.3046967827	124703.3046967827	124703.3046967827	124703.3046967827	124703.3046967827	124703.3046967827	124703.3046967827	124703.3046967827	124703.3046967827	124703.3046967827	124703.3046967827	124703.3046967827	124703.3046967827	124703.3046967827	124703.3046967827	124703.3046967827	124703.3046967827	124703.3046967827	124703.3046967827	124703.3046967827	124703.3046967827
124703.3046967827	124703.3046967827	124703.3046967827	124703.3046967827	124703.3046967827	124703.3046967827	124703.3046967827	124703.3046967827	124703.3046967827	124703.3046967827	124703.3046967827	124703.3046967827	124703.3046967827	124703.3046967827	124703.3046967827	124703.3046967827	124703.3046967827	124703.3046967827	124703.3046967827	124703.3046967827	124703.3046967827	124703.3046967827	124703.3046967827	124703.3046967827	124703.3046967827	124703.3046967827	124703.3046967827	124703.3046967827	124703.3046967827	124703.3046967827
124703.3046967827	124703.3046967827	124703.3046967827	124703.3046967827	124703.3046967827	124703.3046967827	124703.3046967827	124703.3046967827	124703.3046967827	124703.3046967827	124703.3046967827	124703.3046967827	124703.3046967827	124703.3046967827	124703.3046967827	124703.3046967827	124703.3046967827	124703.3046967827	124703.3046967827	124703.3046967827	124703.3046967827	124703.3046967827	124703.3046967827	124703.3046967827	124703.3046967827	124703.3046967827	124703.3046967827	124703.3046967827	124703.3046967827	124703.3046967827
124703.3046967827	124703.3046967827	124703.3046967827	124703.3046967827	124703.3046967827	124703.3046967827	124703.3046967827	124703.3046967827	124703.3046967827	124703.3046967827	124703.3046967827	124703.3046967827	124703.3046967827	124703.3046967827	124703.3046967827	124703.3046967827	124703.3046967827	124703.3046967827	124703.3046967827	124703.3046967827	124703.3046967827	124703.3046967827	124703.3046967827	124703.3046967827	124703.3046967827	124703.3046967827	124703.3046967827	124703.3046967827	124703.3046967827	124703.3046967827
124703.3046967827	124703.3046967827	124703.3046967827	124703.3046967827	124703.3046967827	124703.3046967827	124703.3046967827	124703.3046967827	124703.3046967827	124703.3046967827	124703.3046967827	124703.3046967827	124703.3046967827	124703.3046967827	124703.3046967827	124703.3046967827	124703.3046967827	124703.3046967827	124703.3046967827	124703.3046967827	124703.3046967827	124703.3046967827	124703.3046967827	124703.3046967827	124703.3046967827	124703.3046967827	124703.3046967827	124703.3046967827	124703.3046967827	124703.3046967827
124703.3046967827	124703.3046967827	124703.3046967827	124703.3046967827	124703.3046967827	124703.3046967827	124703.3046967827	124703.3046967827	124703.3046967827	124703.3046967827	124703.3046967827	124703.3046967827	124703.3046967827	124703.3046967827	124703.3046967827	124703.3046967827	124703.3046967827	124703.3046967827	124703.3046967827	124703.3046967827	124703.3046967827	124703.3046967827	124703.3046967827	124703.3046967827	124703.3046967827	124703.3046967827	124703.3046967827	124703.3046967827	124703.3046967827	124703.3046967827
124703.3046967827	124703.3046967827	124703.3046967827	124703.3046967827	124703.3046967827	124703.3046967827	124703.3046967827	124703.3046967827	124703.3046967827	124703.3046967827	124703.3046967827	124703.3046967827	124703.3046967827	124703.3046967827	124703.3046967827	124703.3046967827	124703.3046967827	124703.3046967827	124703.3046967827	124703.3046967827	124703.3046967827	124703.3046967827	124703.3046967827	124703.3046967827	124703.3046967827	124703.3046967827	124703.3046967827	124703.3046967827	124703.3046967827	124703.3046967827
124703.3046967827	124703.3046967827	124703.3046967827	124703.3046967827	124703.3046967827	124703.3046967827	124703.3046967827	124703.3046967827	124703.3046967827	124703.3046967827	124703.3046967827	124703.3046967827	124703.3046967827	124703.3046967827	124703.3046967827	124703.3046967827	124703.3046967827	124703.3046967827	124703.3046967827	124703.3046967827	124703.3046967827	124703.3046967827	124703.3046967827	124703.3046967827	124703.3046967827	124703.3046967827	124703.3046967827	124703.3046967827	124703.3046967827	124703.3046967827
124703.3046967827	124703.3046967827	124703.3046967827	124703.3046967827	124703.3046967827	124703.3046967827	124703.3046967827	124703.3046967827	124703.3046967827	124703.3046967827	124703.3046967827	124703.3046967827	124703.3046967827	124703.3046967827	124703.3046967827	124703.3046967827	124703.3046967827	124703.3046967827	124703.3046967827	124703.3046967827	124703.3046967827	124703.3046967827	124703.3046967827	124703.3046967827	124703.3046967827	124703.3046967827	124703.3046967827	124703.3046967827	124703.3046967827	124703.3046967827
122566.66277824939	122566.66277824939	122566.66277824939	122566.66277824939	122566.66277824939	122566.66277824939	122566.66277824939	122566.66277824939	122566.66277824939	122566.66277824939	122566.66277824939	122566.66277824939	122566.66277824939	122566.66277824939	122566.66277824939	122566.66277824939	122566.66277824939	122566.66277824939	122566.66277824939	122566.66277824939	122566.66277824939	122566.66277824939	122566.66277824939	122566.66277824939	122566.66277824939	122566.66277824939	122566.66277824939	122566.66277824939	122566.66277824939	122566.66277824939
122566.66277824939	122566.66277824939	122566.66277824939	122566.66277824939	122566.66277824939	122566.66277824939	122566.66277824939	122566.66277824939	122566.66277824939	122566.66277824939	122566.66277824939	122566.66277824939	122566.66277824939	122566.66277824939	122566.66277824939	122566.66277824939	122566.66277824939	122566.66277824939	122566.66277824939	122566.66277824939	122566.66277824939	122566.66277824939	122566.66277824939	122566.66277824939	122566.66277824939	122566.66277824939	122566.66277824939	122566.66277824939	122566.66277824939	122566.66277824939
103772.97426972074	103772.97426972074	103772.97426972074	103772.97426972074	103772.97426972074	103772.97426972074	103772.97426972074	103772.97426972074	103772.97426972074	103772.97426972074	103772.97426972074	103772.97426972074	103772.97426972074	103772.97426972074	103772.97426972074	103772.97426972074	103772.97426972074	103772.97426972074	103772.97426972074	103772.97426972074	103772.97426972074	103772.97426972074	103772.97426972074	103772.97426972074	103772.97426972074	103772.97426972074	103772.97426972074	103772.97426972074	103772.97426972074	103772.97426972074
103772.97426972074	103772.97426972074	103772.97426972074	103772.97426972074	103772.97426972074	103772.97426972074	103772.97426972074	103772.97426972074	103772.97426972074	103772.97426972074	103772.97426972074	103772.97426972074	103772.97426972074	103772.97426972074	103772.97426972074	103772.97426972074	103772.97426972074	103772.97426972074	103772.97426972074	103772.97426972074	103772.97426972074	103772.97426972074	103772.97426972074	103772.97426972074	103772.97426972074	103772.97426972074	103772.97426972074	103772.97426972074	103772.97426972074	103772.97426972074
103772.97426972074	103772.97426972074	103772.97426972074	103772.97426972074	103772.97426972074	103772.97426972074	103772.97426972074	103772.97426972074	103772.97426972074	103772.97426972074	103772.97426972074	103772.97426972074	103772.97426972074	103772.97426972074	103772.97426972074	103772.97426972074	103772.97426972074	103772.97426972074	103772.97426972074	103772.97426972074	103772.97426972074	103772.97426972074	103772.97426972074	103772.97426972074	103772.97426972074	103772.97426972074	103772.97426972074	103772.97426972074	103772.97426972074	103772.97426972074
103772.97426972074	103772.97426972074	103772.97426972074	103772.97426972074	103772.97426972074	103772.97426972074	103772.97426972074	103772.97426972074	103772.97426972074	103772.97426972074	103772.97426972074	103772.97426972074	103772.97426972074	103772.97426972074	103772.97426972074	103772.97426972074	103772.97426972074	103772.97426972074	103772.97426972074	103772.97426972074	103772.97426972074	103772.97426972074	103772.97426972074	103772.97426972074	103772.97426972074	103772.97426972074	103772.97426972074	103772.97426972074	103772.97426972074	103772.97426972074
103772.97426972074	103772.97426972074	103772.97426972074	103772.97426972074	103772.97426972074	103772.97426972074	103772.97426972074	103772.97426972074	103772.97426972074	103772.97426972074	103772.97426972074	103772.97426972074	103772.97426972074	103772.97426972074	103772.97426972074	103772.97426972074	103772.97426972074	103772.97426972074	103772.97426972074	103772.97426972074	103772.97426972074	103772.97426972074	103772.97426972074	103772.97426972074	103772.97426972074	103772.97426972074	103772.97426972074	103772.97426972074	103772.97426972074	103772.97426972074
103772.97426972074	103772.97426972074	103772.97426972074	103772.97426972074	103772.97426972074	103772.97426972074	103772.97426972074	103772.97426972074	103772.97426972074	103772.97426972074	103772.97426972074	103772.97426972074	103772.97426972074	103772.97426972074	103772.97426972074	103772.97426972074	103772.97426972074	103772.97426972074	103772.97426972074	103772.97426972074	103772.97426972074	103772.97426972074	103772.97426972074	103772.97426972074	103772.97426972074	103772.97426972074	103772.97426972074	103772.97426972074	103772.97426972074	103772.97426972074
103772.97426972074	103772.97426972074	103772.97426972074	103772.97426972074	103772.97426972074	103772.97426972074	103772.97426972074	103772.97426972074	103772.97426972074	103772.97426972074	103772.97426972074	103772.97426972074	103772.97426972074	103772.97426972074	103772.97426972074	103772.97426972074	103772.97426972074	103772.97426972074	103772.97426972074	103772.97426972074	103772.97426972074	103772.97426972074	103772.97426972074	103772.97426972074	103772.97426972074	103772.97426972074	103772.97426972074	103772.97426972074	103772.97426972074	103772.97426972074
103772.97426972074	103772.97426972074	103772.97426972074	103772.97426972074	103772.97426972074	103772.97426972074	103772.97426972074	103772.97426972074	103772.97426972074	103772.97426972074	103772.97426972074	103772.97426972074	103772.97426972074	103772.97426972074	103772.97426972074	103772.97426972074	103772.97426972074	103772.97426972074	103772.97426972074	103772.97426972074	103772.97426972074	103772.97426972074	103772.97426972074	103772.97426972074	103772.97426972074	103772.97426972074	103772.97426972074	103772.97426972074	103772.97426972074	103772.97426972074
103772.97426972074	103772.97426972074	103772.97426972074	103772.97426972074	103772.97426972074	103772.97426972074	103772.97426972074	103772.97426972074	103772.97426972074	103772.97426972074	103772.97426972074	103772.97426972074	103772.97426972074	103772.97426972074	103772.97426972074	103772.97426972074	103772.97426972074	103772.97426972074	103772.97426972074	103772.97426972074	103772.97426972074	103772.97426972074	103772.97426972074	103772.97426972074	103772.97426972074	103772.97426972074	103772.97426972074	103772.97426972074	103772.97426972074	103772.97426972074
103772.97426972074	103772.97426972074	103772.97426972074	103772.97426972074	103772.97426972074	103772.97426972074	103772.97426972074	103772.97426972074	103772.97426972074	103772.97426972074	103772.97426972074	103772.97426972074	103772.97426972074	103772.97426972074	103772.97426972074	103772.97426972074	103772.97426972074	103772.97426972074	103772.97426972074	103772.97426972074	103772.97426972074	103772.97426972074	103772.97426972074	103772.97426972074	103772.97426972074	103772.97426972074	103772.97426972074	103772.97426972074	103772.97426972074	103772.97426972074
103772.97426972074	103772.97426972074	103772.97426972074	103772.97426972074	103772.97426972074	103772.97426972074	103772.97426972074	103772.97426972074	103772.97426972074	103772.97426972074	103772.97426972074	103772.97426972074	103772.97426972074	103772.97426972074	103772.97426972074	103772.97426972074	103772.97426972074	103772.97426972074	103772.97426972074	103772.97426972074	103772.97426972074	103772.97426972074	103772.97426972074	103772.97426972074	103772.97426972074	103772.97426972074	103772.97426972074	103772.97426972074	103772.97426972074	103772.97426972074
103772.97426972074	103772.97426972074	103772.97426972074	103772.97426972074	103772.97426972074	103772.97426972074	103772.97426972074	103772.97426972074	103772.97426972074	103772.97426972074	103772.97426972074	103772.97426972074	103772.97426972074	103772.97426972074	103772.97426972074	103772.97426972074	103772.97426972074	103772.97426972074	103772.97426972074	103772.97426972074	103772.97426972074	103772.97426972074	103772.97426972074	103772.97426972074	103772.97426972074	103772.97426972074	103772.97426972074	103772.97426972074	103772.97426972074	103772.97426972074
103772.97426972074	103772.97426972074	103772.97426972074	103772.97426972074	103772.97426972074	103772.97426972074	103772.97426972074	103772.97426972074	103772.97426972074	103772.97426972074	103772.97426972074	103772.97426972074	103772.97426972074	103772.97426972074	103772.97426972074	103772.97426972074	103772.97426972074	103772.97426972074	103772.97426972074	103772.97426972074	103772.97426972074	103772.97426972074	103772.97426972074	103772.97426972074	103772.97426972074	103772.97426972074	103772.97426972074	103772.97426972074	103772.97426972074	103772.97426972074
103772.97426972074	103772.97426972074	103772.97426972074	103772.97426972074	103772.97426972074	103772.97426972074	103772.97426972074	103772.97426972074	103772.97426972074	103772.97426972074	103772.97426972074	103772.97426972074	103772.97426972074	103772.97426972074	103772.97426972074	103772.97426972074	103772.97426972074	103772.97426972074	103772.97426972074	103772.97426972074	103772.97426972074	103772.97426972074	103772.97426972074	103772.97426972074	103772.97426972074	103772.97426972074	103772.97426972074	103772.97426972074	103772.97426972074	103772.97426972074
103772.97426972074	103772.97426972074	103772.97426972074	103772.97426972074	103772.97426972074	103772.97426972074	103772.97426972074	103772.97426972074	103772.97426972074	103772.97426972074	103772.97426972074	103772.97426972074	103772.97426972074	103772.97426972074	103772.97426972074	103772.97426972074	103772.97426972074	103772.97426972074	103772.97426972074	103772.97426972074	103772.97426972074	103772.97426972074	103772.97426972074	103772.97426972074	103772.97426972074	103772.97426972074	103772.97426972074	103772.97426972074	103772.97426972074	103772.97426972074
103772.97426972074	103772.97426972074	103772.97426972074	103772.97426972074	103772.97426972074	103772.97426972074	103772.97426972074	103772.97426972074	103772.97426972074	103772.97426972074	103772.97426972074	103772.97426972074	103772.97426972074	103772.97426972074	103772.97426972074	103772.97426972074	103772.97426972074	103772.97426972074	103772.97426972074	103772.97426972074	103772.97426972074	103772.97426972074	103772.97426972074	103772.97426972074	103772.97426972074	103772.97426972074	103772.97426972074	103772.97426972074	103772.97426972074	103772.97426972074
103772.97426972074	103772.97426972074	103772.97426972074	103772.97426972074	103772.97426972074	103772.97426972074	103772.97426972074	103772.97426972074	103772.97426972074	103772.97426972074	103772.97426972074	103772.97426972074	103772.97426972074	103772.97426972074	103772.97426972074	103772.97426972074	103772.97426972074	103772.97426972074	103772.97426972074	103772.97426972074	103772.97426972074	103772.97426972074	103772.97426972074	103772.97426972074	103772.97426972074	103772.97426972074	103772.97426972074	103772.97426972074	103772.97426972074	103772.97426972074
103772.97426972074	103772.97426972074	103772.97426972074	103772.97426972074	103772.97426972074	103772.97426972074	103772.97426972074	103772.97426972074	103772.97426972074	103772.97426972074	103772.97426972074	103772.97426972074	103772.97426972074	103772.97426972074	103772.97426972074	103772.97426972074	103772.97426972074	103772.97426972074	103772.97426972074	103772.97426972074	103772.97426972074	103772.97426972074	103772.97426972074	103772.97426972074	103772.97426972074	103772.97426972074	103772.97426972074	103772.97426972074	103772.97426972074	103772.97426972074
103772.97426972074	103772.97426972074	103772.97426972074	103772.97426972074	103772.97426972074	103772.97426972074	103772.97426972074	103772.97426972074	103772.97426972074	103772.97426972074	103772.97426972074	103772.97426972074	103772.97426972074	103772.97426972074	103772.97426972074	103772.97426972074	103772.97426972074	103772.97426972074	103772.97426972074	103772.97426972074	103772.97426972074	103772.97426972074	103772.97426972074	103772.97426972074	103772.97426972074	103772.97426972074	103772.97426972074	103772.97426972074	103772.97426972074	103772.97426972074
103772.97426972074	103772.97426972074	103772.97426972074	103772.97426972074	103772.97426972074	103772.97426972074	103772.97426972074	103772.97426972074	103772.97426972074	103772.97426972074	103772.97426972074	103772.97426972074	103772.97426972074	103772.97426972074	103772.97426972074	103772.97426972074	103772.97426972074	103772.97426972074	103772.97426972074	103772.97426972074	103772.97426972074	103772.97426972074	103772.97426972074	103772.97426972074	103772.97426972074	103772.97426972074	103772.97426972074	103772.97426972074	103772.97426972074	103772.97426972074
103772.97426972074	103772.97426972074	103772.97426972074	103772.97426972074	103772.97426972074	103772.97426972074	103772.97426972074	103772.97426972074	103772.97426972074	103772.97426972074	103772.97426972074	103772.97426972074	103772.97426972074	103772.97426972074	103772.97426972074	103772.97426972074	103772.97426972074	103772.97426972074	103772.97426972074	103772.97426972074	103772.97426972074	103772.97426972074	103772.97426972074	103772.97426972074	103772.97426972074	103772.97426972074	103772.97426972074	103772.97426972074	103772.97426972074	103772.97426972074
103772.97426972074	103772.97426972074	103772.97426972074	103772.97426972074	103772.97426972074	103772.97426972074	103772.97426972074	103772.97426972074	103772.97426972074	103772.97426972074	103772.97426972074	103772.97426972074	103772.97426972074	103772.97426972074	103772.97426972074	103772.97426972074	103772.97426972074	103772.97426972074	103772.97426972074	103772.97426972074	103772.97426972074	103772.97426972074	103772.97426972074	103772.97426972074	103772.97426972074	103772.97426972074	103772.97426972074	103772.97426972074	103772.97426972074	103772.97426972074
103772.97426972074	103772.97426972074	103772.97426972074	103772.97426972074	103772.97426972074	103772.97426972074	103772.97426972074	103772.97426972074	103772.97426972074	103772.97426972074	103772.97426972074	103772.97426972074	103772.97426972074	103772.97426972074	103772.97426972074	103772.97426972074	103772.97426972074	103772.97426972074	103772.97426972074	103772.97426972074	103772.97426972074	103772.97426972074	103772.97426972074	103772.97426972074	103772.97426972074	103772.97426972074	103772.97426972074	103772.97426972074	103772.97426972074	103772.97426972074
103772.97426972074	103772.97426972074	103772.97426972074	103772.97426972074	103772.97426972074	103772.97426972074	103772.97426972074	103772.97426972074	103772.97426972074	103772.97426972074	103772.97426972074	103772.97426972074	103772.97426972074	103772.97426972074	103772.97426972074	103772.97426972074	103772.97426972074	103772.97426972074	103772.97426972074	103772.97426972074	103772.97426972074	103772.97426972074	103772.97426972074	103772.97426972074	103772.97426972074	103772.97426972074	103772.97426972074	103772.97426972074	103772.97426972074	103772.97426972074
103772.97426972074	103772.97426972074	103772.97426972074	103772.97426972074	103772.97426972074	103772.97426972074	103772.97426972074	103772.97426972074	103772.97426972074	103772.97426972074	103772.97426972074	103772.97426972074	103772.97426972074	103772.97426972074	103772.97426972074	103772.97426972074	103772.97426972074	103772.97426972074	103772.97426972074	103772.97426972074	103772.97426972074	103772.97426972074	103772.97426972074	103772.97426972074	103772.97426972074	103772.97426972074	103772.97426972074	103772.97426972074	103772.97426972074	103772.97426972074
103772.97426972074	103772.97426972074	103772.97426972074	103772.97426972074	103772.97426972074	103772.97426972074	103772.97426972074	103772.97426972074	103772.97426972074	103772.97426972074	103772.97426972074	103772.97426972074	103772.97426972074	103772.97426972074	103772.97426972074	103772.97426972074	103772.97426972074	103772.97426972074	103772.97426972074	103772.97426972074	103772.97426972074	103772.97426972074	103772.97426972074	103772.97426972074	103772.97426972074	103772.97426972074	103772.97426972074	103772.97426972074	103772.97426972074	103772.97426972074
103772.97426972074	103772.97426972074	103772.97426972074	103772.97426972074	103772.97426972074	103772.97426972074	103772.97426972074	103772.97426972074	103772.97426972074	103772.97426972074	103772.97426972074	103772.97426972074	103772.97426972074	103772.97426972074	103772.97426972074	103772.97426972074	103772.97426972074	103772.97426972074	103772.97426972074	103772.97426972074	103772.97426972074	103772.97426972074	103772.97426972074	103772.97426972074	103772.97426972074	103772.97426972074	103772.97426972074	103772.97426972074	103772.97426972074	103772.97426972074
103772.97426972074	103772.97426972074	103772.97426972074	103772.97426972074	103772.97426972074	103772.97426972074	103772.97426972074	103772.97426972074	103772.97426972074	103772.97426972074	103772.97426972074	103772.97426972074	103772.97426972074	103772.97426972074	103772.97426972074	103772.97426972074	103772.97426972074	103772.97426972074	103772.97426972074	103772.97426972074	103772.97426972074	103772.97426972074	103772.97426972074	103772.97426972074	103772.97426972074	103772.97426972074	103772.97426972074	103772.97426972074	103772.97426972074	103772.97426972074
103772.97426972074	103772.97426972074	103772.97426972074	103772.97426972074	103772.97426972074	103772.97426972074	103772.97426972074	103772.97426972074	103772.97426972074	103772.97426972074	103772.97426972074	103772.97426972074	103772.97426972074	103772.97426972074	103772.97426972074	103772.97426972074	103772.97426972074	103772.97426972074	103772.97426972074	103772.97426972074	103772.97426972074	103772.97426972074	103772.97426972074	103772.97426972074	103772.97426972074	103772.97426972074	103772.97426972074	103772.97426972074	103772.97426972074	103772.97426972074
103772.97426972074	103772.97426972074	103772.97426972074	103772.97426972074	103772.97426972074	103772.97426972074	103772.97426972074	103772.97426972074	103772.97426972074	103772.97426972074	103772.97426972074	103772.97426972074	103772.97426972074	103772.97426972074	103772.97426972074	103772.97426972074	103772.97426972074	103772.97426972074	103772.97426972074	103772.97426972074	103772.97426972074	103772.97426972074	103772.97426972074	103772.97426972074	103772.97426972074	103772.97426972074	103772.97426972074	103772.97426972074	103772.97426972074	103772.97426972074
103772.97426972074	103772.97426972074	103772.97426972074	103772.97426972074	103772.97426972074	103772.97426972074	103772.97426972074	103772.97426972074	103772.97426972074	103772.97426972074	103772.97426972074	103772.97426972074	103772.97426972074	103772.97426972074	103772.97426972074	103772.97426972074	103772.97426972074	103772.97426972074	103772.97426972074	103772.97426972074	103772.97426972074	103772.97426972074	103772.97426972074	103772.97426972074	103772.97426972074	103772.97426972074	103772.97426972074	103772.97426972074	103772.97426972074	103772.97426972074
103772.97426972074	103772.97426972074	103772.97426972074	103772.97426972074	103772.97426972074	103772.97426972074	103772.97426972074	103772.97426972074	103772.97426972074	103772.97426972074	103772.97426972074	103772.97426972074	103772.97426972074	103772.97426972074	103772.97426972074	103772.97426972074	103772.97426972074	103772.97426972074	103772.97426972074	103772.97426972074	103772.97426972074	103772.97426972074	103772.97426972074	103772.97426972074	103772.97426972074	103772.97426972074	103772.97426972074	103772.97426972074	103772.97426972074	103772.97426972074
103772.97426972074	103772.97426972074	103772.97426972074	103772.97426972074	103772.97426972074	103772.97426972074	103772.97426972074	103772.97426972074	103772.97426972074	103772.97426972074	103772.97426972074	103772.97426972074	103772.97426972074	103772.97426972074	103772.97426972074	103772.97426972074	103772.97426972074	103772.97426972074	103772.97426972074	103772.97426972074	103772.97426972074	103772.97426972074	103772.97426972074	103772.97426972074	103772.97426972074	103772.97426972074	103772.97426972074	103772.97426972074	103772.97426972074	103772.97426972074
103772.97426972074	103772.97426972074	103772.97426972074	103772.97426972074	103772.97426972074	103772.97426972074	103772.97426972074	103772.97426972074	103772.97426972074	103772.97426972074	103772.97426972074	103772.97426972074	103772.97426972074	103772.97426972074	103772.97426972074	103772.97426972074	103772.97426972074	103772.97426972074	103772.97426972074	103772.97426972074	103772.97426972074	103772.97426972074	103772.97426972074	103772.97426972074	103772.97426972074	103772.97426972074	103772.97426972074	103772.97426972074	103772.97426972074	103772.97426972074
103772.97426972074	103772.97426972074	103772.97426972074	103772.97426972074	103772.97426972074	103772.97426972074	103772.97426972074	103772.97426972074	103772.97426972074	103772.97426972074	103772.97426972074	103772.97426972074	103772.97426972074	103772.97426972074	103772.97426972074	103772.97426972074	103772.97426972074	103772.97426972074	103772.97426972074	103772.97426972074	103772.97426972074	103772.97426972074	103772.97426972074	103772.97426972074	103772.97426972074	103772.97426972074	103772.97426972074	103772.97426972074	103772.97426972074	103772.97426972074
103772.97426972074	103772.97426972074	103772.97426972074	103772.97426972074	103772.97426972074	103772.97426972074	103772.97426972074	103772.97426972074	103772.97426972074	103772.97426972074	103772.97426972074	103772.97426972074	103772.97426972074	103772.97426972074	103772.97426972074	103772.97426972074	103772.97426972074	103772.97426972074	103772.97426972074	103772.97426972074	103772.97426972074	103772.97426972074	103772.97426972074	103772.97426972074	103772.97426972074	103772.97426972074	103772.97426972074	103772.97426972074	103772.97426972074	103772.97426972074
103772.97426972074	103772.97426972074	103772.97426972074	103772.97426972074	103772.97426972074	103772.97426972074	103772.97426972074	103772.97426972074	103772.97426972074	103772.97426972074	103772.97426972074	103772.97426972074	103772.97426972074	103772.97426972074	103772.97426972074	103772.97426972074	103772.97426972074	103772.97426972074	103772.97426972074	103772.97426972074	103772.97426972074	103772.97426972074	103772.97426972074	103772.97426972074	103772.97426972074	103772.97426972074	103772.97426972074	103772.97426972074	103772.97426972074	103772.97426972074
103772.97426972074	103772.97426972074	103772.97426972074	103772.97426972074	103772.97426972074	103772.97426972074	103772.97426972074	103772.97426972074	103772.97426972074	103772.97426972074	103772.97426972074	103772.97426972074	103772.97426972074	103772.97426972074	103772.97426972074	103772.97426972074	103772.97426972074	103772.97426972074	103772.97426972074	103772.97426972074	103772.97426972074	103772.97426972074	103772.97426972074	103772.97426972074	103772.97426972074	103772.97426972074	103772.97426972074	103772.97426972074	103772.97426972074	103772.97426972074
103772.97426972074	103772.97426972074	103772.97426972074	103772.97426972074	103772.97426972074	103772.97426972074	103772.97426972074	103772.97426972074	103772.97426972074	103772.97426972074	103772.97426972074	103772.97426972074	103772.97426972074	103772.97426972074	103772.97426972074	103772.97426972074	103772.97426972074	103772.97426972074	103772.97426972074	103772.97426972074	103772.97426972074	103772.97426972074	103772.97426972074	103772.97426972074	103772.97426972074	103772.97426972074	103772.97426972074	103772.97426972074	103772.97426972074	103772.97426972074
103772.97426972074	103772.97426972074	103772.97426972074	103772.97426972074	103772.97426972074	103772.97426972074	103772.97426972074	103772.97426972074	103772.97426972074	103772.97426972074	103772.97426972074	103772.97426972074	103772.97426972074	103772.97426972074	103772.97426972074	103772.97426972074	103772.97426972074	103772.97426972074	103772.97426972074	103772.97426972074	103772.97426972074	103772.97426972074	103772.97426972074	103772.97426972074	103772.97426972074	103772.97426972074	103772.97426972074	103772.97426972074	103772.97426972074	103772.97426972074
103772.97426972074	103772.97426972074	103772.97426972074	103772.97426972074	103772.97426972074	103772.97426972074	103772.97426972074	103772.97426972074	103772.97426972074	103772.97426972074	103772.97426972074	103772.97426972074	103772.97426972074	103772.97426972074	103772.97426972074	103772.97426972074	103772.97426972074	103772.97426972074	103772.97426972074	103772.97426972074	103772.97426972074	103772.97426972074	103772.97426972074	103772.97426972074	103772.97426972074	103772.97426972074	103772.97426972074	103772.97426972074	103772.97426972074	103772.97426972074
103772.97426972074	103772.97426972074	103772.97426972074	103772.97426972074	103772.97426972074	103772.97426972074	103772.97426972074	103772.97426972074	103772.97426972074	103772.97426972074	103772.97426972074	103772.97426972074	103772.97426972074	103772.97426972074	103772.97426972074	103772.97426972074	103772.97426972074	103772.97426972074	103772.97426972074	103772.97426972074	103772.97426972074	103772.97426972074	103772.97426972074	103772.97426972074	103772.97426972074	103772.97426972074	103772.97426972074	103772.97426972074	103772.97426972074	103772.97426972074
103772.97426972074	103772.97426972074	103772.97426972074	103772.97426972074	103772.97426972074	103772.97426972074	103772.97426972074	103772.97426972074	103772.97426972074	103772.97426972074	103772.97426972074	103772.97426972074	103772.97426972074	103772.97426972074	103772.97426972074	103772.97426972074	103772.97426972074	103772.97426972074	103772.97426972074	103772.97426972074	103772.97426972074	103772.97426972074	103772.97426972074	103772.97426972074	103772.97426972074	103772.97426972074	103772.97426972074	103772.97426972074	103772.97426972074	103772.97426972074
103772.97426972074	103772.97426972074	103772.97426972074	103772.97426972074	103772.97426972074	103772.97426972074	103772.97426972074	103772.97426972074	103772.97426972074	103772.97426972074	103772.97426972074	103772.97426972074	103772.97426972074	103772.97426972074	103772.97426972074	103772.97426972074	103772.97426972074	103772.97426972074	103772.97426972074	103772.97426972074	103772.97426972074	103772.97426972074	103772.97426972074	103772.97426972074	103772.97426972074	103772.97426972074	103772.97426972074	103772.97426972074	103772.97426972074	103772.97426972074
103772.97426972074	103772.97426972074	103772.97426972074	103772.97426972074	103772.97426972074	103772.97426972074	103772.97426972074	103772.97426972074	103772.97426972074	103772.97426972074	103772.97426972074	103772.97426972074	103772.97426972074	103772.97426972074	103772.97426972074	103772.97426972074	103772.97426972074	103772.97426972074	103772.97426972074	103772.97426972074	103772.97426972074	103772.97426972074	103772.97426972074	103772.97426972074	103772.97426972074	103772.97426972074	103772.97426972074	103772.97426972074	103772.97426972074	103772.97426972074
103772.97426972074	103772.97426972074	103772.97426972074	103772.97426972074	103772.97426972074	103772.97426972074	103772.97426972074	103772.97426972074	103772.97426972074	103772.97426972074	103772.97426972074	103772.97426972074	103772.97426972074	103772.97426972074	103772.97426972074	103772.97426972074	103772.97426972074	103772.97426972074	103772.97426972074	103772.97426972074	103772.97426972074	103772.97426972074	103772.97426972074	103772.97426972074	103772.97426972074	103772.97426972074	103772.97426972074	103772.97426972074	103772.97426972074	103772.97426972074
103772.97426972074	103772.97426972074	103772.97426972074	103772.97426972074	103772.97426972074	103772.97426972074	103772.97426972074	103772.97426972074	103772.97426972074	103772.97426972074	103772.97426972074	103772.97426972074	103772.97426972074	103772.97426972074	103772.97426972074	103772.97426972074	103772.97426972074	103772.97426972074	103772.97426972074	103772.97426972074	103772.97426972074	103772.97426972074	103772.97426972074	103772.97426972074	103772.97426972074	103772.97426972074	103772.97426972074	103772.97426972074	103772.97426972074	103772.97426972074
103772.97426972074	103772.97426972074	103772.97426972074	103772.97426972074	103772.97426972074	103772.97426972074	103772.97426972074	103772.97426972074	103772.97426972074	103772.97426972074	103772.97426972074	103772.97426972074	103772.97426972074	103772.97426972074	103772.97426972074	103772.97426972074	103772.97426972074	103772.97426972074	103772.97426972074	103772.97426972074	103772.97426972074	103772.97426972074	103772.97426972074	103772.97426972074	103772.97426972074	103772.97426972074	103772.97426972074	103772.97426972074	103772.97426972074	103772.97426972074
103772.97426972074	103772.97426972074	103772.97426972074	103772.97426972074	103772.97426972074	103772.97426972074	103772.97426972074	103772.97426972074	103772.97426972074	103772.97426972074	103772.97426972074	103772.97426972074	103772.97426972074	103772.97426972074	103772.97426972074	103772.97426972074	103772.97426972074	103772.97426972074	103772.97426972074	103772.97426972074	103772.97426972074	103772.97426972074	103772.97426972074	103772.97426972074	103772.97426972074	103772.97426972074	103772.97426972074	103772.97426972074	103772.97426972074	103772.97426972074
103772.97426972074	103772.97426972074	103772.97426972074	103772.97426972074	103772.97426972074	103772.97426972074	103772.97426972074	103772.97426972074	103772.97426972074	103772.97426972074	103772.97426972074	103772.97426972074	103772.97426972074	103772.97426972074	103772.97426972074	103772.97426972074	103772.97426972074	103772.97426972074	103772.97426972074	103772.97426972074	103772.97426972074	103772.97426972074	103772.97426972074	103772.97426972074	103772.97426972074	103772.97426972074	103772.97426972074	103772.97426972074	103772.97426972074	103772.97426972074
103772.97426972074	103772.97426972074	103772.97426972074	103772.97426972074	103772.97426972074	103772.97426972074	103772.97426972074	103772.97426972074	103772.97426972074	103772.97426972074	103772.97426972074	103772.97426972074	103772.97426972074	103772.97426972074	103772.97426972074	103772.97426972074	103772.97426972074	103772.97426972074	103772.97426972074	103772.97426972074	103772.97426972074	103772.97426972074	103772.97426972074	103772.97426972074	103772.97426972074	103772.97426972074	103772.97426972074	103772.97426972074	103772.97426972074	103772.97426972074
103772.97426972074	103772.97426972074	103772.97426972074	103772.97426972074	103772.97426972074	103772.97426972074	103772.97426972074	103772.97426972074	103772.97426972074	103772.97426972074	103772.97426972074	103772.97426972074	103772.97426972074	103772.97426972074	103772.97426972074	103772.97426972074	103772.97426972074	103772.97426972074	103772.97426972074	103772.97426972074	103772.97426972074	103772.97426972074	103772.97426972074	103772.97426972074	103772.97426972074	103772.97426972074	103772.97426972074	103772.97426972074	103772.97426972074	103772.97426972074
103772.97426972074	103772.97426972074	103772.97426972074	103772.97426972074	103772.97426972074	103772.97426972074	103772.97426972074	103772.97426972074	103772.97426972074	103772.97426972074	103772.97426972074	103772.97426972074	103772.97426972074	103772.97426972074	103772.97426972074	103772.97426972074	103772.97426972074	103772.97426972074	103772.97426972074	103772.97426972074	103772.97426972074	103772.97426972074	103772.97426972074	103772.97426972074	103772.97426972074	103772.97426972074	103772.97426972074	103772.97426972074	103772.97426972074	103772.97426972074
103772.97426972074	103772.97426972074	103772.97426972074	103772.97426972074	103772.97426972074	103772.97426972074	103772.97426972074	103772.97426972074	103772.97426972074	103772.97426972074	103772.97426972074	103772.97426972074	103772.97426972074	103772.97426972074	103772.97426972074	103772.97426972074	103772.97426972074	103772.97426972074	103772.97426972074	103772.97426972074	103772.97426972074	103772.97426972074	103772.97426972074	103772.97426972074	103772.97426972074	103772.97426972074	103772.97426972074	103772.97426972074	103772.97426972074	103772.97426972074
103772.97426972074	103772.97426972074	103772.97426972074	103772.97426972074	103772.97426972074	103772.97426972074	103772.97426972074	103772.97426972074	103772.97426972074	103772.97426972074	103772.97426972074	103772.97426972074	103772.97426972074	103772.97426972074	103772.97426972074	103772.97426972074	103772.97426972074	103772.97426972074	103772.97426972074	103772.97426972074	103772.97426972074	103772.97426972074	103772.97426972074	103772.97426972074	103772.97426972074	103772.97426972074	103772.97426972074	103772.97426972074	103772.97426972074	103772.97426972074
103772.97426972074	103772.97426972074	103772.97426972074	103772.97426972074	103772.97426972074	103772.97426972074	103772.97426972074	103772.97426972074	103772.97426972074	103772.97426972074	103772.97426972074	103772.97426972074	103772.97426972074	103772.97426972074	103772.97426972074	103772.97426972074	103772.97426972074	103772.97426972074	103772.97426972074	103772.97426972074	103772.97426972074	103772.97426972074	103772.97426972074	103772.97426972074	103772.97426972074	103772.97426972074	103772.97426972074	103772.97426972074	103772.97426972074	103772.97426972074
103772.97426972074	103772.97426972074	103772.97426972074	103772.97426972074	103772.97426972074	103772.97426972074	103772.97426972074	103772.97426972074	103772.97426972074	103772.97426972074	103772.97426972074	103772.97426972074	103772.97426972074	103772.97426972074	103772.97426972074	103772.97426972074	103772.97426972074	103772.97426972074	103772.97426972074	103772.97426972074	103772.97426972074	103772.97426972074	103772.97426972074	103772.97426972074	103772.97426972074	103772.97426972074	103772.97426972074	103772.97426972074	103772.97426972074	103772.97426972074
103772.97426972074	103772.97426972074	103772.97426972074	103772.97426972074	103772.97426972074	103772.97426972074	103772.97426972074	103772.97426972074	103772.97426972074	103772.97426972074	103772.97426972074	103772.97426972074	103772.97426972074	103772.97426972074	103772.97426972074	103772.97426972074	103772.97426972074	103772.97426972074	103772.97426972074	103772.97426972074	103772.97426972074	103772.97426972074	103772.97426972074	103772.97426972074	103772.97426972074	103772.97426972074	103772.97426972074	103772.97426972074	103772.97426972074	103772.97426972074
103772.97426972074	103772.97426972074	103772.97426972074	103772.97426972074	103772.97426972074	103772.97426972074	103772.97426972074	103772.97426972074	103772.97426972074	103772.97426972074	103772.97426972074	103772.97426972074	103772.97426972074	103772.97426972074	103772.97426972074	103772.97426972074	103772.97426972074	103772.97426972074	103772.97426972074	103772.97426972074	103772.97426972074	103772.97426972074	103772.97426972074	103772.97426972074	103772.97426972074	103772.97426972074	103772.97426972074	103772.97426972074	103772.97426972074	103772.97426972074
103772.97426972074	103772.97426972074	103772.97426972074	103772.97426972074	103772.97426972074	103772.97426972074	103772.97426972074	103772.97426972074	103772.97426972074	103772.97426972074	103772.97426972074	103772.97426972074	103772.97426972074	103772.97426972074	103772.97426972074	103772.97426972074	103772.97426972074	103772.97426972074	103772.97426972074	103772.97426972074	103772.97426972074	103772.97426972074	103772.97426972074	103772.97426972074	103772.97426972074	103772.97426972074	103772.97426972074	103772.97426972074	103772.97426972074	103772.97426972074
103772.97426972074	103772.97426972074	103772.97426972074	103772.97426972074	103772.97426972074	103772.97426972074	103772.97426972074	103772.97426972074	103772.97426972074	103772.97426972074	103772.97426972074	103772.97426972074	103772.97426972074	103772.97426972074	103772.97426972074	103772.97426972074	103772.97426972074	103772.97426972074	103772.97426972074	103772.97426972074	103772.97426972074	103772.97426972074	103772.97426972074	103772.97426972074	103772.97426972074	103772.97426972074	103772.97426972074	103772.97426972074	103772.97426972074	103772.97426972074
103772.97426972074	103772.97426972074	103772.97426972074	103772.97426972074	103772.97426972074	103772.97426972074	103772.97426972074	103772.97426972074	103772.97426972074	103772.97426972074	103772.97426972074	103772.97426972074	103772.97426972074	103772.97426972074	103772.97426972074	103772.97426972074	103772.97426972074	103772.97426972074	103772.97426972074	103772.97426972074	103772.97426972074	103772.97426972074	103772.97426972074	103772.97426972074	103772.97426972074	103772.97426972074	103772.97426972074	103772.97426972074	103772.97426972074	103772.97426972074
103772.97426972074	103772.97426972074	103772.97426972074	103772.97426972074	103772.97426972074	103772.97426972074	103772.97426972074	103772.97426972074	103772.97426972074	103772.97426972074	103772.97426972074	103772.97426972074	103772.97426972074	103772.97426972074	103772.97426972074	103772.97426972074	103772.97426972074	103772.97426972074	103772.97426972074	103772.97426972074	103772.97426972074	103772.97426972074	103772.97426972074	103772.97426972074	103772.97426972074	103772.97426972074	103772.97426972074	103772.97426972074	103772.97426972074	103772.97426972074
103772.97426972074	103772.97426972074	103772.97426972074	103772.97426972074	103772.97426972074	103772.97426972074	103772.97426972074	103772.97426972074	103772.97426972074	103772.97426972074	103772.97426972074	103772.97426972074	103772.97426972074	103772.97426972074	103772.97426972074	103772.97426972074	103772.97426972074	103772.97426972074	103772.97426972074	103772.97426972074	103772.97426972074	103772.97426972074	103772.97426972074	103772.97426972074	103772.97426972074	103772.97426972074	103772.97426972074	103772.97426972074	103772.97426972074	103772.97426972074
103772.97426972074	103772.97426972074	103772.97426972074	103772.97426972074	103772.97426972074	103772.97426972074	103772.97426972074	103772.97426972074	103772.97426972074	103772.97426972074	103772.97426972074	103772.97426972074	103772.97426972074	103772.97426972074	103772.97426972074	103772.97426972074	103772.97426972074	103772.97426972074	103772.97426972074	103772.97426972074	103772.97426972074	103772.97426972074	103772.97426972074	103772.97426972074	103772.97426972074	103772.97426972074	103772.97426972074	103772.97426972074	103772.97426972074	103772.97426972074
103772.97426972074	103772.97426972074	103772.97426972074	103772.97426972074	103772.97426972074	103772.97426972074	103772.97426972074	103772.97426972074	103772.97426972074	103772.97426972074	103772.97426972074	103772.97426972074	103772.97426972074	103772.97426972074	103772.97426972074	103772.97426972074	103772.97426972074	103772.97426972074	103772.97426972074	103772.97426972074	103772.97426972074	103772.97426972074	103772.97426972074	103772.97426972074	103772.97426972074	103772.97426972074	103772.97426972074	103772.97426972074	103772.97426972074	103772.97426972074
103772.97426972074	103772.97426972074	103772.97426972074	103772.97426972074	103772.97426972074	103772.97426972074	103772.97426972074	103772.97426972074	103772.97426972074	103772.97426972074	103772.97426972074	103772.97426972074	103772.97426972074	103772.97426972074	103772.97426972074	103772.97426972074	103772.97426972074	103772.97426972074	103772.97426972074	103772.97426972074	103772.97426972074	103772.97426972074	103772.97426972074	103772.97426972074	103772.97426972074	103772.97426972074	103772.97426972074	103772.97426972074	103772.97426972074	103772.97426972074
103772.97426972074	103772.97426972074	103772.97426972074	103772.97426972074	103772.97426972074	103772.97426972074	103772.97426972074	103772.97426972074	103772.97426972074	103772.97426972074	103772.97426972074	103772.97426972074	103772.97426972074	103772.97426972074	103772.97426972074	103772.97426972074	103772.97426972074	103772.97426972074	103772.97426972074	103772.97426972074	103772.97426972074	103772.97426972074	103772.97426972074	103772.97426972074	103772.97426972074	103772.97426972074	103772.97426972074	103772.97426972074	103772.97426972074	103772.97426972074
103772.97426972074	103772.97426972074	103772.97426972074	103772.97426972074	103772.97426972074	103772.97426972074	103772.97426972074	103772.97426972074	103772.97426972074	103772.97426972074	103772.97426972074	103772.97426972074	103772.97426972074	103772.97426972074	103772.97426972074	103772.97426972074	103772.97426972074	103772.97426972074	103772.97426972074	103772.97426972074	103772.97426972074	103772.97426972074	103772.97426972074	103772.97426972074	103772.97426972074	103772.97426972074	103772.97426972074	103772.97426972074	103772.97426972074	103772.97426972074
103772.97426972074	103772.97426972074	103772.97426972074	103772.97426972074	103772.97426972074	103772.97426972074	103772.97426972074	103772.97426972074	103772.97426972074	103772.97426972074	103772.97426972074	103772.97426972074	103772.97426972074	103772.97426972074	103772.97426972074	103772.97426972074	103772.97426972074	103772.97426972074	103772.97426972074	103772.97426972074	103772.97426972074	103772.97426972074	103772.97426972074	103772.97426972074	103772.97426972074	103772.97426972074	103772.97426972074	103772.97426972074	103772.97426972074	103772.97426972074
103772.97426972074	103772.97426972074	103772.97426972074	103772.97426972074	103772.97426972074	103772.97426972074	103772.97426972074	103772.97426972074	103772.97426972074	103772.97426972074	103772.97426972074	103772.97426972074	103772.97426972074	103772.97426972074	103772.97426972074	103772.97426972074	103772.97426972074	103772.97426972074	103772.97426972074	103772.97426972074	103772.97426972074	103772.97426972074	103772.97426972074	103772.97426972074	103772.97426972074	103772.97426972074	103772.97426972074	103772.97426972074	103772.97426972074	103772.97426972074
103772.97426972074	103772.97426972074	103772.97426972074	103772.97426972074	103772.97426972074	103772.97426972074	103772.97426972074	103772.97426972074	103772.97426972074	103772.97426972074	103772.97426972074	103772.97426972074	103772.97426972074	103772.97426972074	103772.97426972074	103772.97426972074	103772.97426972074	103772.97426972074	103772.97426972074	103772.97426972074	103772.97426972074	103772.97426972074	103772.97426972074	103772.97426972074	103772.97426972074	103772.97426972074	103772.97426972074	103772.97426972074	103772.97426972074	103772.97426972074
103772.97426972074	103772.97426972074	103772.97426972074	103772.97426972074	103772.97426972074	103772.97426972074	103772.97426972074	103772.97426972074	103772.97426972074	103772.97426972074	103772.97426972074	103772.97426972074	103772.97426972074	103772.97426972074	103772.97426972074	103772.97426972074	103772.97426972074	103772.97426972074	103772.97426972074	103772.97426972074	103772.97426972074	103772.97426972074	103772.97426972074	103772.97426972074	103772.97426972074	103772.97426972074	103772.97426972074	103772.97426972074	103772.97426972074	103772.97426972074
103772.97426972074	103772.97426972074	103772.97426972074	103772.97426972074	103772.97426972074	103772.97426972074	103772.97426972074	103772.97426972074	103772.97426972074	103772.97426972074	103772.97426972074	103772.97426972074	103772.97426972074	103772.97426972074	103772.97426972074	103772.97426972074	103772.97426972074	103772.97426972074	103772.97426972074	103772.97426972074	103772.97426972074	103772.97426972074	103772.97426972074	103772.97426972074	103772.97426972074	103772.97426972074	103772.97426972074	103772.97426972074	103772.97426972074	103772.97426972074
103772.97426972074	103772.97426972074	103772.97426972074	103772.97426972074	103772.97426972074	103772.97426972074	103772.97426972074	103772.97426972074	103772.97426972074	103772.97426972074	103772.97426972074	103772.97426972074	103772.97426972074	103772.97426972074	103772.97426972074	103772.97426972074	103772.97426972074	103772.97426972074	103772.97426972074	103772.97426972074	103772.97426972074	103772.97426972074	103772.97426972074	103772.97426972074	103772.97426972074	103772.97426972074	103772.97426972074	103772.97426972074	103772.97426972074	103772.97426972074
103772.97426972074	103772.97426972074	103772.97426972074	103772.97426972074	103772.97426972074	103772.97426972074	103772.97426972074	103772.97426972074	103772.97426972074	103772.97426972074	103772.97426972074	103772.97426972074	103772.97426972074	103772.97426972074	103772.97426972074	103772.97426972074	103772.97426972074	103772.97426972074	103772.97426972074	103772.97426972074	103772.97426972074	103772.97426972074	103772.97426972074	103772.97426972074	103772.97426972074	103772.97426972074	103772.97426972074	103772.97426972074	103772.97426972074	103772.97426972074
103772.97426972074	103772.97426972074	103772.97426972074	103772.97426972074	103772.97426972074	103772.97426972074	103772.97426972074	103772.97426972074	103772.97426972074	103772.97426972074	103772.97426972074	103772.97426972074	103772.97426972074	103772.97426972074	103772.97426972074	103772.97426972074	103772.97426972074	103772.97426972074	103772.97426972074	103772.97426972074	103772.97426972074	103772.97426972074	103772.97426972074	103772.97426972074	103772.97426972074	103772.97426972074	103772.97426972074	103772.97426972074	103772.97426972074	103772.97426972074
103772.97426972074	103772.97426972074	103772.97426972074	103772.97426972074	103772.97426972074	103772.97426972074	103772.97426972074	103772.97426972074	103772.97426972074	103772.97426972074	103772.97426972074	103772.97426972074	103772.97426972074	103772.97426972074	103772.97426972074	103772.97426972074	103772.97426972074	103772.97426972074	103772.97426972074	103772.97426972074	103772.97426972074	103772.97426972074	103772.97426972074	103772.97426972074	103772.97426972074	103772.97426972074	103772.97426972074	103772.97426972074	103772.97426972074	103772.97426972074
103772.97426972074	103772.97426972074	103772.97426972074	103772.97426972074	103772.97426972074	103772.97426972074	103772.97426972074	103772.97426972074	103772.97426972074	103772.97426972074	103772.97426972074	103772.97426972074	103772.97426972074	103772.97426972074	103772.97426972074	103772.97426972074	103772.97426972074	103772.97426972074	103772.97426972074	103772.97426972074	103772.97426972074	103772.97426972074	103772.97426972074	103772.97426972074	103772.97426972074	103772.97426972074	103772.97426972074	103772.97426972074	103772.97426972074	103772.97426972074
103772.97426972074	103772.97426972074	103772.97426972074	103772.97426972074	103772.97426972074	103772.97426972074	103772.97426972074	103772.97426972074	103772.97426972074	103772.97426972074	103772.97426972074	103772.97426972074	103772.97426972074	103772.97426972074	103772.97426972074	103772.97426972074	103772.97426972074	103772.97426972074	103772.97426972074	103772.97426972074	103772.97426972074	103772.97426972074	103772.97426972074	103772.97426972074	103772.97426972074	103772.97426972074	103772.97426972074	103772.97426972074	103772.97426972074	103772.97426972074
103772.97426972074	103772.97426972074	103772.97426972074	103772.97426972074	103772.97426972074	103772.97426972074	103772.97426972074	103772.97426972074	103772.97426972074	103772.97426972074	103772.97426972074	103772.97426972074	103772.97426972074	103772.97426972074	103772.97426972074	103772.97426972074	103772.97426972074	103772.97426972074	103772.97426972074	103772.97426972074	103772.97426972074	103772.97426972074	103772.97426972074	103772.97426972074	103772.97426972074	103772.97426972074	103772.97426972074	103772.97426972074	103772.97426972074	103772.97426972074
103772.97426972074	103772.97426972074	103772.97426972074	103772.97426972074	103772.97426972074	103772.97426972074	103772.97426972074	103772.97426972074	103772.97426972074	103772.97426972074	103772.97426972074	103772.97426972074	103772.97426972074	103772.97426972074	103772.97426972074	103772.97426972074	103772.97426972074	103772.97426972074	103772.97426972074	103772.97426972074	103772.97426972074	103772.97426972074	103772.97426972074	103772.97426972074	103772.97426972074	103772.97426972074	103772.97426972074	103772.97426972074	103772.97426972074	103772.97426972074
103772.97426972074	103772.97426972074	103772.97426972074	103772.97426972074	103772.97426972074	103772.97426972074	103772.97426972074	103772.97426972074	103772.97426972074	103772.97426972074	103772.97426972074	103772.97426972074	103772.97426972074	103772.97426972074	103772.97426972074	103772.97426972074	103772.97426972074	103772.97426972074	103772.97426972074	103772.97426972074	103772.97426972074	103772.97426972074	103772.97426972074	103772.97426972074	103772.97426972074	103772.97426972074	103772.97426972074	103772.97426972074	103772.97426972074	103772.97426972074
103772.97426972074	103772.97426972074	103772.97426972074	103772.97426972074	103772.97426972074	103772.97426972074	103772.97426972074	103772.97426972074	103772.97426972074	103772.97426972074	103772.97426972074	103772.97426972074	103772.97426972074	103772.97426972074	103772.97426972074	103772.97426972074	103772.97426972074	103772.97426972074	103772.97426972074	103772.97426972074	103772.97426972074	103772.97426972074	103772.97426972074	103772.97426972074	103772.97426972074	103772.97426972074	103772.97426972074	103772.97426972074	103772.97426972074	103772.97426972074
103772.97426972074	103772.97426972074	103772.97426972074	103772.97426972074	103772.97426972074	103772.97426972074	103772.97426972074	103772.97426972074	103772.97426972074	103772.97426972074	103772.97426972074	103772.97426972074	103772.97426972074	103772.97426972074	103772.97426972074	103772.97426972074	103772.97426972074	103772.97426972074	103772.97426972074	103772.97426972074	103772.97426972074	103772.97426972074	103772.97426972074	103772.97426972074	103772.97426972074	103772.97426972074	103772.97426972074	103772.97426972074	103772.97426972074	103772.97426972074
103772.97426972074	103772.97426972074	103772.97426972074	103772.97426972074	103772.97426972074	103772.97426972074	103772.97426972074	103772.97426972074	103772.97426972074	103772.97426972074	103772.97426972074	103772.97426972074	103772.97426972074	103772.97426972074	103772.97426972074	103772.97426972074	103772.97426972074	103772.97426972074	103772.97426972074	103772.97426972074	103772.97426972074	103772.97426972074	103772.97426972074	103772.97426972074	103772.97426972074	103772.97426972074	103772.97426972074	103772.97426972074	103772.97426972074	103772.97426972074
103772.97426972074	103772.97426972074	103772.97426972074	103772.97426972074	103772.97426972074	103772.97426972074	103772.97426972074	103772.97426972074	103772.97426972074	103772.97426972074	103772.97426972074	103772.97426972074	103772.97426972074	103772.97426972074	103772.97426972074	103772.97426972074	103772.97426972074	103772.97426972074	103772.97426972074	103772.97426972074	103772.97426972074	103772.97426972074	103772.97426972074	103772.97426972074	103772.97426972074	103772.97426972074	103772.97426972074	103772.97426972074	103772.97426972074	103772.97426972074
102843.16048682368	102843.16048682368	102843.16048682368	102843.16048682368	102843.16048682368	102843.16048682368	102843.16048682368	102843.16048682368	102843.16048682368	102843.16048682368	102843.16048682368	102843.16048682368	102843.16048682368	102843.16048682368	102843.16048682368	102843.16048682368	102843.16048682368	102843.16048682368	102843.16048682368	102843.16048682368	102843.16048682368	102843.16048682368	102843.16048682368	102843.16048682368	102843.16048682368	102843.16048682368	102843.16048682368	102843.16048682368	102843.16048682368	102843.16048682368
102843.16048682368	102843.16048682368	102843.16048682368	102843.16048682368	102843.16048682368	102843.16048682368	102843.16048682368	102843.16048682368	102843.16048682368	102843.16048682368	102843.16048682368	102843.16048682368	102843.16048682368	102843.16048682368	102843.16048682368	102843.16048682368	102843.16048682368	102843.16048682368	102843.16048682368	102843.16048682368	102843.16048682368	102843.16048682368	102843.16048682368	102843.16048682368	102843.16048682368	102843.16048682368	102843.16048682368	102843.16048682368	102843.16048682368	102843.16048682368
102843.16048682368	102843.16048682368	102843.16048682368	102843.16048682368	102843.16048682368	102843.16048682368	102843.16048682368	102843.16048682368	102843.16048682368	102843.16048682368	102843.16048682368	102843.16048682368	102843.16048682368	102843.16048682368	102843.16048682368	102843.16048682368	102843.16048682368	102843.16048682368	102843.16048682368	102843.16048682368	102843.16048682368	102843.16048682368	102843.16048682368	102843.16048682368	102843.16048682368	102843.16048682368	102843.16048682368	102843.16048682368	102843.16048682368	102843.16048682368
102843.16048682368	102843.16048682368	102843.16048682368	102843.16048682368	102843.16048682368	102843.16048682368	102843.16048682368	102843.16048682368	102843.16048682368	102843.16048682368	102843.16048682368	102843.16048682368	102843.16048682368	102843.16048682368	102843.16048682368	102843.16048682368	102843.16048682368	102843.16048682368	102843.16048682368	102843.16048682368	102843.16048682368	102843.16048682368	102843.16048682368	102843.16048682368	102843.16048682368	102843.16048682368	102843.16048682368	102843.16048682368	102843.16048682368	102843.16048682368
102843.16048682368	102843.16048682368	102843.16048682368	102843.16048682368	102843.16048682368	102843.16048682368	102843.16048682368	102843.16048682368	102843.16048682368	102843.16048682368	102843.16048682368	102843.16048682368	102843.16048682368	102843.16048682368	102843.16048682368	102843.16048682368	102843.16048682368	102843.16048682368	102843.16048682368	102843.16048682368	102843.16048682368	102843.16048682368	102843.16048682368	102843.16048682368	102843.16048682368	102843.16048682368	102843.16048682368	102843.16048682368	102843.16048682368	102843.16048682368
102843.16048682368	102843.16048682368	102843.16048682368	102843.16048682368	102843.16048682368	102843.16048682368	102843.16048682368	102843.16048682368	102843.16048682368	102843.16048682368	102843.16048682368	102843.16048682368	102843.16048682368	102843.16048682368	102843.16048682368	102843.16048682368	102843.16048682368	102843.16048682368	102843.16048682368	102843.16048682368	102843.16048682368	102843.16048682368	102843.16048682368	102843.16048682368	102843.16048682368	102843.16048682368	102843.16048682368	102843.16048682368	102843.16048682368	102843.16048682368
102843.16048682368	102843.16048682368	102843.16048682368	102843.16048682368	102843.16048682368	102843.16048682368	102843.16048682368	102843.16048682368	102843.16048682368	102843.16048682368	102843.16048682368	102843.16048682368	102843.16048682368	102843.16048682368	102843.16048682368	102843.16048682368	102843.16048682368	102843.16048682368	102843.16048682368	102843.16048682368	102843.16048682368	102843.16048682368	102843.16048682368	102843.16048682368	102843.16048682368	102843.16048682368	102843.16048682368	102843.16048682368	102843.16048682368	102843.16048682368
102843.16048682368	102843.16048682368	102843.16048682368	102843.16048682368	102843.16048682368	102843.16048682368	102843.16048682368	102843.16048682368	102843.16048682368	102843.16048682368	102843.16048682368	102843.16048682368	102843.16048682368	102843.16048682368	102843.16048682368	102843.16048682368	102843.16048682368	102843.16048682368	102843.16048682368	102843.16048682368	102843.16048682368	102843.16048682368	102843.16048682368	102843.16048682368	102843.16048682368	102843.16048682368	102843.16048682368	102843.16048682368	102843.16048682368	102843.16048682368
102843.16048682368	102843.16048682368	102843.16048682368	102843.16048682368	102843.16048682368	102843.16048682368	102843.16048682368	102843.16048682368	102843.16048682368	102843.16048682368	102843.16048682368	102843.16048682368	102843.16048682368	102843.16048682368	102843.16048682368	102843.16048682368	102843.16048682368	102843.16048682368	102843.16048682368	102843.16048682368	102843.16048682368	102843.16048682368	102843.16048682368	102843.16048682368	102843.16048682368	102843.16048682368	102843.16048682368	102843.16048682368	102843.16048682368	102843.16048682368
102843.16048682368	102843.16048682368	102843.16048682368	102843.16048682368	102843.16048682368	102843.16048682368	102843.16048682368	102843.16048682368	102843.16048682368	102843.16048682368	102843.16048682368	102843.16048682368	102843.16048682368	102843.16048682368	102843.16048682368	102843.16048682368	102843.16048682368	102843.16048682368	102843.16048682368	102843.16048682368	102843.16048682368	102843.16048682368	102843.16048682368	102843.16048682368	102843.16048682368	102843.16048682368	102843.16048682368	102843.16048682368	102843.16048682368	102843.16048682368
102843.16048682368	102843.16048682368	102843.16048682368	102843.16048682368	102843.16048682368	102843.16048682368	102843.16048682368	102843.16048682368	102843.16048682368	102843.16048682368	102843.16048682368	102843.16048682368	102843.16048682368	102843.16048682368	102843.16048682368	102843.16048682368	102843.16048682368	102843.16048682368	102843.16048682368	102843.16048682368	102843.16048682368	102843.16048682368	102843.16048682368	102843.16048682368	102843.16048682368	102843.16048682368	102843.16048682368	102843.16048682368	102843.16048682368	102843.16048682368
102843.16048682368	102843.16048682368	102843.16048682368	102843.16048682368	102843.16048682368	102843.16048682368	102843.16048682368	102843.16048682368	102843.16048682368	102843.16048682368	102843.16048682368	102843.16048682368	102843.16048682368	102843.16048682368	102843.16048682368	102843.16048682368	102843.16048682368	102843.16048682368	102843.16048682368	102843.16048682368	102843.16048682368	102843.16048682368	102843.16048682368	102843.16048682368	102843.16048682368	102843.16048682368	102843.16048682368	102843.16048682368	102843.16048682368	102843.16048682368
102843.16048682368	102843.16048682368	102843.16048682368	102843.16048682368	102843.16048682368	102843.16048682368	102843.16048682368	102843.16048682368	102843.16048682368	102843.16048682368	102843.16048682368	102843.16048682368	102843.16048682368	102843.16048682368	102843.16048682368	102843.16048682368	102843.16048682368	102843.16048682368	102843.16048682368	102843.16048682368	102843.16048682368	102843.16048682368	102843.16048682368	102843.16048682368	102843.16048682368	102843.16048682368	102843.16048682368	102843.16048682368	102843.16048682368	102843.16048682368
101453.6305361615	101453.6305361615	101453.6305361615	101453.6305361615	101453.6305361615	101453.6305361615	101453.6305361615	101453.6305361615	101453.6305361615	101453.6305361615	101453.6305361615	101453.6305361615	101453.6305361615	101453.6305361615	101453.6305361615	101453.6305361615	101453.6305361615	101453.6305361615	101453.6305361615	101453.6305361615	101453.6305361615	101453.6305361615	101453.6305361615	101453.6305361615	101453.6305361615	101453.6305361615	101453.6305361615	101453.6305361615	101453.6305361615	101453.6305361615
101453.6305361615	101453.6305361615	101453.6305361615	101453.6305361615	101453.6305361615	101453.6305361615	101453.6305361615	101453.6305361615	101453.6305361615	101453.6305361615	101453.6305361615	101453.6305361615	101453.6305361615	101453.6305361615	101453.6305361615	101453.6305361615	101453.6305361615	101453.6305361615	101453.6305361615	101453.6305361615	101453.6305361615	101453.6305361615	101453.6305361615	101453.6305361615	101453.6305361615	101453.6305361615	101453.6305361615	101453.6305361615	101453.6305361615	101453.6305361615
101453.6305361615	101453.6305361615	101453.6305361615	101453.6305361615	101453.6305361615	101453.6305361615	101453.6305361615	101453.6305361615	101453.6305361615	101453.6305361615	101453.6305361615	101453.6305361615	101453.6305361615	101453.6305361615	101453.6305361615	101453.6305361615	101453.6305361615	101453.6305361615	101453.6305361615	101453.6305361615	101453.6305361615	101453.6305361615	101453.6305361615	101453.6305361615	101453.6305361615	101453.6305361615	101453.6305361615	101453.6305361615	101453.6305361615	101453.6305361615
101453.6305361615	101453.6305361615	101453.6305361615	101453.6305361615	101453.6305361615	101453.6305361615	101453.6305361615	101453.6305361615	101453.6305361615	101453.6305361615	101453.6305361615	101453.6305361615	101453.6305361615	101453.6305361615	101453.6305361615	101453.6305361615	101453.6305361615	101453.6305361615	101453.6305361615	101453.6305361615	101453.6305361615	101453.6305361615	101453.6305361615	101453.6305361615	101453.6305361615	101453.6305361615	101453.6305361615	101453.6305361615	101453.6305361615	101453.6305361615
100990.30524851652	100990.30524851652	100990.30524851652	100990.30524851652	100990.30524851652	100990.30524851652	100990.30524851652	100990.30524851652	100990.30524851652	100990.30524851652	100990.30524851652	100990.30524851652	100990.30524851652	100990.30524851652	100990.30524851652	100990.30524851652	100990.30524851652	100990.30524851652	100990.30524851652	100990.30524851652	100990.30524851652	100990.30524851652	100990.30524851652	100990.30524851652	100990.30524851652	100990.30524851652	100990.30524851652	100990.30524851652	100990.30524851652	100990.30524851652
100990.30524851652	100990.30524851652	100990.30524851652	100990.30524851652	100990.30524851652	100990.30524851652	100990.30524851652	100990.30524851652	100990.30524851652	100990.30524851652	100990.30524851652	100990.30524851652	100990.30524851652	100990.30524851652	100990.30524851652	100990.30524851652	100990.30524851652	100990.30524851652	100990.30524851652	100990.30524851652	100990.30524851652	100990.30524851652	100990.30524851652	100990.30524851652	100990.30524851652	100990.30524851652	100990.30524851652	100990.30524851652	100990.30524851652	100990.30524851652
100156.51589630988	100156.51589630988	100156.51589630988	100156.51589630988	100156.51589630988	100156.51589630988	100156.51589630988	100156.51589630988	100156.51589630988	100156.51589630988	100156.51589630988	100156.51589630988	100156.51589630988	100156.51589630988	100156.51589630988	100156.51589630988	100156.51589630988	100156.51589630988	100156.51589630988	100156.51589630988	100156.51589630988	100156.51589630988	100156.51589630988	100156.51589630988	100156.51589630988	100156.51589630988	100156.51589630988	100156.51589630988	100156.51589630988	100156.51589630988
100156.51589630988	100156.51589630988	100156.51589630988	100156.51589630988	100156.51589630988	100156.51589630988	100156.51589630988	100156.51589630988	100156.51589630988	100156.51589630988	100156.51589630988	100156.51589630988	100156.51589630988	100156.51589630988	100156.51589630988	100156.51589630988	100156.51589630988	100156.51589630988	100156.51589630988	100156.51589630988	100156.51589630988	100156.51589630988	100156.51589630988	100156.51589630988	100156.51589630988	100156.51589630988	100156.51589630988	100156.51589630988	100156.51589630988	100156.51589630988
100156.51589630988	100156.51589630988	100156.51589630988	100156.51589630988	100156.51589630988	100156.51589630988	100156.51589630988	100156.51589630988	100156.51589630988	100156.51589630988	100156.51589630988	100156.51589630988	100156.51589630988	100156.51589630988	100156.51589630988	100156.51589630988	100156.51589630988	100156.51589630988	100156.51589630988	100156.51589630988	100156.51589630988	100156.51589630988	100156.51589630988	100156.51589630988	100156.51589630988	100156.51589630988	100156.51589630988	100156.51589630988	100156.51589630988	100156.51589630988
100156.51589630988	100156.51589630988	100156.51589630988	100156.51589630988	100156.51589630988	100156.51589630988	100156.51589630988	100156.51589630988	100156.51589630988	100156.51589630988	100156.51589630988	100156.51589630988	100156.51589630988	100156.51589630988	100156.51589630988	100156.51589630988	100156.51589630988	100156.51589630988	100156.51589630988	100156.51589630988	100156.51589630988	100156.51589630988	100156.51589630988	100156.51589630988	100156.51589630988	100156.51589630988	100156.51589630988	100156.51589630988	100156.51589630988	100156.51589630988
100156.51589630988	100156.51589630988	100156.51589630988	100156.51589630988	100156.51589630988	100156.51589630988	100156.51589630988	100156.51589630988	100156.51589630988	100156.51589630988	100156.51589630988	100156.51589630988	100156.51589630988	100156.51589630988	100156.51589630988	100156.51589630988	100156.51589630988	100156.51589630988	100156.51589630988	100156.51589630988	100156.51589630988	100156.51589630988	100156.51589630988	100156.51589630988	100156.51589630988	100156.51589630988	100156.51589630988	100156.51589630988	100156.51589630988	100156.51589630988
100156.51589630988	100156.51589630988	100156.51589630988	100156.51589630988	100156.51589630988	100156.51589630988	100156.51589630988	100156.51589630988	100156.51589630988	100156.51589630988	100156.51589630988	100156.51589630988	100156.51589630988	100156.51589630988	100156.51589630988	100156.51589630988	100156.51589630988	100156.51589630988	100156.51589630988	100156.51589630988	100156.51589630988	100156.51589630988	100156.51589630988	100156.51589630988	100156.51589630988	100156.51589630988	100156.51589630988	100156.51589630988	100156.51589630988	100156.51589630988
99691.21423456118	99691.21423456118	99691.21423456118	99691.21423456118	99691.21423456118	99691.21423456118	99691.21423456118	99691.21423456118	99691.21423456118	99691.21423456118	99691.21423456118	99691.21423456118	99691.21423456118	99691.21423456118	99691.21423456118	99691.21423456118	99691.21423456118	99691.21423456118	99691.21423456118	99691.21423456118	99691.21423456118	99691.21423456118	99691.21423456118	99691.21423456118	99691.21423456118	99691.21423456118	99691.21423456118	99691.21423456118	99691.21423456118	99691.21423456118
99691.21423456118	99691.21423456118	99691.21423456118	99691.21423456118	99691.21423456118	99691.21423456118	99691.21423456118	99691.21423456118	99691.21423456118	99691.21423456118	99691.21423456118	99691.21423456118	99691.21423456118	99691.21423456118	99691.21423456118	99691.21423456118	99691.21423456118	99691.21423456118	99691.21423456118	99691.21423456118	99691.21423456118	99691.21423456118	99691.21423456118	99691.21423456118	99691.21423456118	99691.21423456118	99691.21423456118	99691.21423456118	99691.21423456118	99691.21423456118
