# Supplementary material for: An improved FOX optimization algorithm using adaptive exploration and exploitation for global optimization
Source: PLoS One. 2025 Sep 18;20(9):e0331965. doi: 10.1371/journal.pone.0331965 (PMC12445531; doi:10.1371/journal.pone.0331965)
Supplement: S2 File — This compressed file contains all the results of the conducted experiments. Each main directory within the archive includes three subdirectories: Analysis, best_fit, and convergence. The best_fit and convergence folders contain the raw experimental data obtained from 30 independent runs. The Analysis folder includes tables and figures derived from these raw results. These files can be used to reproduce and further analyze the results presented in the manuscript. (ZIP) [file pone.0331965.s002.zip › cec2017/convergence/CMAES/C17F2.csv]

trial_1	trial_2	trial_3	trial_4	trial_5	trial_6	trial_7	trial_8	trial_9	trial_10	trial_11	trial_12	trial_13	trial_14	trial_15	trial_16	trial_17	trial_18	trial_19	trial_20	trial_21	trial_22	trial_23	trial_24	trial_25	trial_26	trial_27	trial_28	trial_29	trial_30
315606.814464817	144298.0735333382	259456.81617755425	261360.086282784	300232.0049708237	295831.0260858509	200065.1387114208	210325.50252439966	1853369.3667311901	229690.24510310285	308215.1930923544	260940.54195110936	214235.5030726142	267907.3925266226	155905.2663486041	194206.402740154	280261.7302153994	163902.90515110886	257136.39444247255	228511.50846820397	297520.88541226933	354679.41577677464	255725.82551218735	160503.9675900656	287188.94667504804	205005.34167975993	156814.12630746607	207261.20068934577	290144.1748859684	379608.07068722654
315606.814464817	144298.0735333382	259456.81617755425	261360.086282784	300232.0049708237	295831.0260858509	200065.1387114208	210325.50252439966	1853369.3667311901	229690.24510310285	308215.1930923544	260940.54195110936	214235.5030726142	267907.3925266226	155905.2663486041	194206.402740154	280261.7302153994	163902.90515110886	257136.39444247255	228511.50846820397	297520.88541226933	354679.41577677464	255725.82551218735	160503.9675900656	287188.94667504804	205005.34167975993	156814.12630746607	207261.20068934577	290144.1748859684	379608.07068722654
315606.814464817	144298.0735333382	259456.81617755425	261360.086282784	300232.0049708237	295831.0260858509	200065.1387114208	210325.50252439966	1853369.3667311901	229690.24510310285	308215.1930923544	260940.54195110936	214235.5030726142	267907.3925266226	155905.2663486041	194206.402740154	280261.7302153994	163902.90515110886	257136.39444247255	228511.50846820397	297520.88541226933	354679.41577677464	255725.82551218735	160503.9675900656	287188.94667504804	205005.34167975993	156814.12630746607	207261.20068934577	290144.1748859684	379608.07068722654
315606.814464817	144298.0735333382	259456.81617755425	261360.086282784	300232.0049708237	295831.0260858509	200065.1387114208	210325.50252439966	1853369.3667311901	229690.24510310285	308215.1930923544	260940.54195110936	214235.5030726142	267907.3925266226	155905.2663486041	194206.402740154	280261.7302153994	163902.90515110886	257136.39444247255	228511.50846820397	297520.88541226933	354679.41577677464	255725.82551218735	160503.9675900656	287188.94667504804	205005.34167975993	156814.12630746607	207261.20068934577	290144.1748859684	379608.07068722654
315606.814464817	144298.0735333382	259456.81617755425	261360.086282784	300232.0049708237	295831.0260858509	200065.1387114208	210325.50252439966	1853369.3667311901	229690.24510310285	308215.1930923544	260940.54195110936	214235.5030726142	267907.3925266226	155905.2663486041	194206.402740154	280261.7302153994	163902.90515110886	257136.39444247255	228511.50846820397	297520.88541226933	354679.41577677464	255725.82551218735	160503.9675900656	287188.94667504804	205005.34167975993	156814.12630746607	207261.20068934577	290144.1748859684	379608.07068722654
315606.814464817	144298.0735333382	259456.81617755425	261360.086282784	300232.0049708237	295831.0260858509	200065.1387114208	210325.50252439966	1853369.3667311901	229690.24510310285	308215.1930923544	260940.54195110936	214235.5030726142	267907.3925266226	155905.2663486041	194206.402740154	280261.7302153994	163902.90515110886	257136.39444247255	228511.50846820397	297520.88541226933	354679.41577677464	255725.82551218735	160503.9675900656	287188.94667504804	205005.34167975993	156814.12630746607	207261.20068934577	290144.1748859684	379608.07068722654
315606.814464817	144298.0735333382	259456.81617755425	261360.086282784	300232.0049708237	295831.0260858509	200065.1387114208	210325.50252439966	1853369.3667311901	229690.24510310285	308215.1930923544	260940.54195110936	214235.5030726142	267907.3925266226	155905.2663486041	194206.402740154	280261.7302153994	163902.90515110886	257136.39444247255	228511.50846820397	297520.88541226933	354679.41577677464	255725.82551218735	160503.9675900656	287188.94667504804	205005.34167975993	156814.12630746607	207261.20068934577	290144.1748859684	379608.07068722654
315606.814464817	144298.0735333382	259456.81617755425	261360.086282784	300232.0049708237	295831.0260858509	200065.1387114208	210325.50252439966	1853369.3667311901	229690.24510310285	308215.1930923544	260940.54195110936	214235.5030726142	267907.3925266226	155905.2663486041	194206.402740154	280261.7302153994	163902.90515110886	257136.39444247255	228511.50846820397	297520.88541226933	354679.41577677464	255725.82551218735	160503.9675900656	287188.94667504804	205005.34167975993	156814.12630746607	207261.20068934577	290144.1748859684	379608.07068722654
315606.814464817	144298.0735333382	259456.81617755425	261360.086282784	300232.0049708237	295831.0260858509	200065.1387114208	210325.50252439966	1853369.3667311901	229690.24510310285	308215.1930923544	260940.54195110936	214235.5030726142	267907.3925266226	155905.2663486041	194206.402740154	280261.7302153994	163902.90515110886	257136.39444247255	228511.50846820397	297520.88541226933	354679.41577677464	255725.82551218735	160503.9675900656	287188.94667504804	205005.34167975993	156814.12630746607	207261.20068934577	290144.1748859684	379608.07068722654
315606.814464817	144298.0735333382	259456.81617755425	261360.086282784	300232.0049708237	295831.0260858509	200065.1387114208	210325.50252439966	1853369.3667311901	229690.24510310285	308215.1930923544	260940.54195110936	214235.5030726142	267907.3925266226	155905.2663486041	194206.402740154	280261.7302153994	163902.90515110886	257136.39444247255	228511.50846820397	297520.88541226933	354679.41577677464	255725.82551218735	160503.9675900656	287188.94667504804	205005.34167975993	156814.12630746607	207261.20068934577	290144.1748859684	379608.07068722654
315606.814464817	144298.0735333382	259456.81617755425	261360.086282784	300232.0049708237	295831.0260858509	200065.1387114208	210325.50252439966	1853369.3667311901	229690.24510310285	308215.1930923544	260940.54195110936	214235.5030726142	267907.3925266226	155905.2663486041	194206.402740154	280261.7302153994	163902.90515110886	257136.39444247255	228511.50846820397	297520.88541226933	354679.41577677464	255725.82551218735	160503.9675900656	287188.94667504804	205005.34167975993	156814.12630746607	207261.20068934577	290144.1748859684	379608.07068722654
315606.814464817	144298.0735333382	259456.81617755425	261360.086282784	300232.0049708237	295831.0260858509	200065.1387114208	210325.50252439966	1853369.3667311901	229690.24510310285	308215.1930923544	260940.54195110936	214235.5030726142	267907.3925266226	155905.2663486041	194206.402740154	280261.7302153994	163902.90515110886	257136.39444247255	228511.50846820397	297520.88541226933	354679.41577677464	255725.82551218735	160503.9675900656	287188.94667504804	205005.34167975993	156814.12630746607	207261.20068934577	290144.1748859684	379608.07068722654
315606.814464817	144298.0735333382	259456.81617755425	261360.086282784	300232.0049708237	295831.0260858509	200065.1387114208	210325.50252439966	1853369.3667311901	229690.24510310285	308215.1930923544	260940.54195110936	214235.5030726142	267907.3925266226	155905.2663486041	194206.402740154	280261.7302153994	163902.90515110886	257136.39444247255	228511.50846820397	297520.88541226933	354679.41577677464	255725.82551218735	160503.9675900656	287188.94667504804	205005.34167975993	156814.12630746607	207261.20068934577	290144.1748859684	379608.07068722654
315606.814464817	144298.0735333382	259456.81617755425	261360.086282784	300232.0049708237	295831.0260858509	200065.1387114208	210325.50252439966	1853369.3667311901	229690.24510310285	308215.1930923544	260940.54195110936	214235.5030726142	267907.3925266226	155905.2663486041	194206.402740154	280261.7302153994	163902.90515110886	257136.39444247255	228511.50846820397	297520.88541226933	354679.41577677464	255725.82551218735	160503.9675900656	287188.94667504804	205005.34167975993	156814.12630746607	207261.20068934577	290144.1748859684	379608.07068722654
315606.814464817	144298.0735333382	259456.81617755425	261360.086282784	300232.0049708237	295831.0260858509	200065.1387114208	210325.50252439966	1853369.3667311901	229690.24510310285	308215.1930923544	260940.54195110936	214235.5030726142	267907.3925266226	155905.2663486041	194206.402740154	280261.7302153994	163902.90515110886	257136.39444247255	228511.50846820397	297520.88541226933	354679.41577677464	255725.82551218735	160503.9675900656	287188.94667504804	205005.34167975993	156814.12630746607	207261.20068934577	290144.1748859684	379608.07068722654
315606.814464817	144298.0735333382	259456.81617755425	261360.086282784	300232.0049708237	295831.0260858509	200065.1387114208	210325.50252439966	1853369.3667311901	229690.24510310285	308215.1930923544	260940.54195110936	214235.5030726142	267907.3925266226	155905.2663486041	194206.402740154	280261.7302153994	163902.90515110886	257136.39444247255	228511.50846820397	297520.88541226933	354679.41577677464	255725.82551218735	160503.9675900656	287188.94667504804	205005.34167975993	156814.12630746607	207261.20068934577	290144.1748859684	379608.07068722654
315606.814464817	144298.0735333382	259456.81617755425	261360.086282784	300232.0049708237	295831.0260858509	200065.1387114208	210325.50252439966	1853369.3667311901	229690.24510310285	308215.1930923544	260940.54195110936	214235.5030726142	267907.3925266226	155905.2663486041	194206.402740154	280261.7302153994	163902.90515110886	257136.39444247255	228511.50846820397	297520.88541226933	354679.41577677464	255725.82551218735	160503.9675900656	287188.94667504804	205005.34167975993	156814.12630746607	207261.20068934577	290144.1748859684	379608.07068722654
315606.814464817	144298.0735333382	259456.81617755425	261360.086282784	300232.0049708237	295831.0260858509	200065.1387114208	210325.50252439966	1853369.3667311901	229690.24510310285	308215.1930923544	260940.54195110936	214235.5030726142	267907.3925266226	155905.2663486041	194206.402740154	280261.7302153994	163902.90515110886	257136.39444247255	228511.50846820397	297520.88541226933	354679.41577677464	255725.82551218735	160503.9675900656	287188.94667504804	205005.34167975993	156814.12630746607	207261.20068934577	290144.1748859684	379608.07068722654
315606.814464817	144298.0735333382	259456.81617755425	261360.086282784	300232.0049708237	295831.0260858509	200065.1387114208	210325.50252439966	1853369.3667311901	229690.24510310285	308215.1930923544	260940.54195110936	214235.5030726142	267907.3925266226	155905.2663486041	194206.402740154	280261.7302153994	163902.90515110886	257136.39444247255	228511.50846820397	297520.88541226933	354679.41577677464	255725.82551218735	160503.9675900656	287188.94667504804	205005.34167975993	156814.12630746607	207261.20068934577	290144.1748859684	379608.07068722654
315606.814464817	144298.0735333382	259456.81617755425	261360.086282784	300232.0049708237	295831.0260858509	200065.1387114208	210325.50252439966	1853369.3667311901	229690.24510310285	308215.1930923544	260940.54195110936	214235.5030726142	267907.3925266226	155905.2663486041	194206.402740154	280261.7302153994	163902.90515110886	257136.39444247255	228511.50846820397	297520.88541226933	354679.41577677464	255725.82551218735	160503.9675900656	287188.94667504804	205005.34167975993	156814.12630746607	207261.20068934577	290144.1748859684	379608.07068722654
315606.814464817	144298.0735333382	259456.81617755425	261360.086282784	300232.0049708237	295831.0260858509	200065.1387114208	210325.50252439966	1853369.3667311901	229690.24510310285	308215.1930923544	260940.54195110936	214235.5030726142	267907.3925266226	155905.2663486041	194206.402740154	280261.7302153994	163902.90515110886	257136.39444247255	228511.50846820397	297520.88541226933	354679.41577677464	255725.82551218735	160503.9675900656	287188.94667504804	205005.34167975993	156814.12630746607	207261.20068934577	290144.1748859684	379608.07068722654
315606.814464817	144298.0735333382	259456.81617755425	261360.086282784	300232.0049708237	295831.0260858509	200065.1387114208	210325.50252439966	1853369.3667311901	229690.24510310285	308215.1930923544	260940.54195110936	214235.5030726142	267907.3925266226	155905.2663486041	194206.402740154	280261.7302153994	163902.90515110886	257136.39444247255	228511.50846820397	297520.88541226933	354679.41577677464	255725.82551218735	160503.9675900656	287188.94667504804	205005.34167975993	156814.12630746607	207261.20068934577	290144.1748859684	379608.07068722654
315606.814464817	144298.0735333382	259456.81617755425	261360.086282784	300232.0049708237	295831.0260858509	200065.1387114208	210325.50252439966	1853369.3667311901	229690.24510310285	308215.1930923544	260940.54195110936	214235.5030726142	267907.3925266226	155905.2663486041	194206.402740154	280261.7302153994	163902.90515110886	257136.39444247255	228511.50846820397	297520.88541226933	354679.41577677464	255725.82551218735	160503.9675900656	287188.94667504804	205005.34167975993	156814.12630746607	207261.20068934577	290144.1748859684	379608.07068722654
315606.814464817	144298.0735333382	259456.81617755425	261360.086282784	300232.0049708237	295831.0260858509	200065.1387114208	210325.50252439966	1443398.391983121	229690.24510310285	308215.1930923544	260940.54195110936	214235.5030726142	267907.3925266226	155905.2663486041	194206.402740154	280261.7302153994	163902.90515110886	257136.39444247255	228511.50846820397	297520.88541226933	354679.41577677464	255725.82551218735	160503.9675900656	287188.94667504804	205005.34167975993	156814.12630746607	207261.20068934577	290144.1748859684	379608.07068722654
119994.22447533767	119994.22447533767	119994.22447533767	119994.22447533767	119994.22447533767	119994.22447533767	119994.22447533767	119994.22447533767	119994.22447533767	119994.22447533767	119994.22447533767	119994.22447533767	119994.22447533767	119994.22447533767	119994.22447533767	119994.22447533767	119994.22447533767	119994.22447533767	119994.22447533767	119994.22447533767	119994.22447533767	119994.22447533767	119994.22447533767	119994.22447533767	119994.22447533767	119994.22447533767	119994.22447533767	119994.22447533767	119994.22447533767	119994.22447533767
113339.85432610255	113339.85432610255	113339.85432610255	113339.85432610255	113339.85432610255	113339.85432610255	113339.85432610255	113339.85432610255	113339.85432610255	113339.85432610255	113339.85432610255	113339.85432610255	113339.85432610255	113339.85432610255	113339.85432610255	113339.85432610255	113339.85432610255	113339.85432610255	113339.85432610255	113339.85432610255	113339.85432610255	113339.85432610255	113339.85432610255	113339.85432610255	113339.85432610255	113339.85432610255	113339.85432610255	113339.85432610255	113339.85432610255	113339.85432610255
110223.7641231543	110223.7641231543	110223.7641231543	110223.7641231543	110223.7641231543	110223.7641231543	110223.7641231543	110223.7641231543	110223.7641231543	110223.7641231543	110223.7641231543	110223.7641231543	110223.7641231543	110223.7641231543	110223.7641231543	110223.7641231543	110223.7641231543	110223.7641231543	110223.7641231543	110223.7641231543	110223.7641231543	110223.7641231543	110223.7641231543	110223.7641231543	110223.7641231543	110223.7641231543	110223.7641231543	110223.7641231543	110223.7641231543	110223.7641231543
108358.85673502702	108358.85673502702	108358.85673502702	108358.85673502702	108358.85673502702	108358.85673502702	108358.85673502702	108358.85673502702	108358.85673502702	108358.85673502702	108358.85673502702	108358.85673502702	108358.85673502702	108358.85673502702	108358.85673502702	108358.85673502702	108358.85673502702	108358.85673502702	108358.85673502702	108358.85673502702	108358.85673502702	108358.85673502702	108358.85673502702	108358.85673502702	108358.85673502702	108358.85673502702	108358.85673502702	108358.85673502702	108358.85673502702	108358.85673502702
108358.85673502702	108358.85673502702	108358.85673502702	108358.85673502702	108358.85673502702	108358.85673502702	108358.85673502702	108358.85673502702	108358.85673502702	108358.85673502702	108358.85673502702	108358.85673502702	108358.85673502702	108358.85673502702	108358.85673502702	108358.85673502702	108358.85673502702	108358.85673502702	108358.85673502702	108358.85673502702	108358.85673502702	108358.85673502702	108358.85673502702	108358.85673502702	108358.85673502702	108358.85673502702	108358.85673502702	108358.85673502702	108358.85673502702	108358.85673502702
108358.85673502702	108358.85673502702	108358.85673502702	108358.85673502702	108358.85673502702	108358.85673502702	108358.85673502702	108358.85673502702	108358.85673502702	108358.85673502702	108358.85673502702	108358.85673502702	108358.85673502702	108358.85673502702	108358.85673502702	108358.85673502702	108358.85673502702	108358.85673502702	108358.85673502702	108358.85673502702	108358.85673502702	108358.85673502702	108358.85673502702	108358.85673502702	108358.85673502702	108358.85673502702	108358.85673502702	108358.85673502702	108358.85673502702	108358.85673502702
108358.85673502702	108358.85673502702	108358.85673502702	108358.85673502702	108358.85673502702	108358.85673502702	108358.85673502702	108358.85673502702	108358.85673502702	108358.85673502702	108358.85673502702	108358.85673502702	108358.85673502702	108358.85673502702	108358.85673502702	108358.85673502702	108358.85673502702	108358.85673502702	108358.85673502702	108358.85673502702	108358.85673502702	108358.85673502702	108358.85673502702	108358.85673502702	108358.85673502702	108358.85673502702	108358.85673502702	108358.85673502702	108358.85673502702	108358.85673502702
108358.85673502702	108358.85673502702	108358.85673502702	108358.85673502702	108358.85673502702	108358.85673502702	108358.85673502702	108358.85673502702	108358.85673502702	108358.85673502702	108358.85673502702	108358.85673502702	108358.85673502702	108358.85673502702	108358.85673502702	108358.85673502702	108358.85673502702	108358.85673502702	108358.85673502702	108358.85673502702	108358.85673502702	108358.85673502702	108358.85673502702	108358.85673502702	108358.85673502702	108358.85673502702	108358.85673502702	108358.85673502702	108358.85673502702	108358.85673502702
101049.33882356642	101049.33882356642	101049.33882356642	101049.33882356642	101049.33882356642	101049.33882356642	101049.33882356642	101049.33882356642	101049.33882356642	101049.33882356642	101049.33882356642	101049.33882356642	101049.33882356642	101049.33882356642	101049.33882356642	101049.33882356642	101049.33882356642	101049.33882356642	101049.33882356642	101049.33882356642	101049.33882356642	101049.33882356642	101049.33882356642	101049.33882356642	101049.33882356642	101049.33882356642	101049.33882356642	101049.33882356642	101049.33882356642	101049.33882356642
101049.33882356642	101049.33882356642	101049.33882356642	101049.33882356642	101049.33882356642	101049.33882356642	101049.33882356642	101049.33882356642	101049.33882356642	101049.33882356642	101049.33882356642	101049.33882356642	101049.33882356642	101049.33882356642	101049.33882356642	101049.33882356642	101049.33882356642	101049.33882356642	101049.33882356642	101049.33882356642	101049.33882356642	101049.33882356642	101049.33882356642	101049.33882356642	101049.33882356642	101049.33882356642	101049.33882356642	101049.33882356642	101049.33882356642	101049.33882356642
100598.0399344425	100598.0399344425	100598.0399344425	100598.0399344425	100598.0399344425	100598.0399344425	100598.0399344425	100598.0399344425	100598.0399344425	100598.0399344425	100598.0399344425	100598.0399344425	100598.0399344425	100598.0399344425	100598.0399344425	100598.0399344425	100598.0399344425	100598.0399344425	100598.0399344425	100598.0399344425	100598.0399344425	100598.0399344425	100598.0399344425	100598.0399344425	100598.0399344425	100598.0399344425	100598.0399344425	100598.0399344425	100598.0399344425	100598.0399344425
100598.0399344425	100598.0399344425	100598.0399344425	100598.0399344425	100598.0399344425	100598.0399344425	100598.0399344425	100598.0399344425	100598.0399344425	100598.0399344425	100598.0399344425	100598.0399344425	100598.0399344425	100598.0399344425	100598.0399344425	100598.0399344425	100598.0399344425	100598.0399344425	100598.0399344425	100598.0399344425	100598.0399344425	100598.0399344425	100598.0399344425	100598.0399344425	100598.0399344425	100598.0399344425	100598.0399344425	100598.0399344425	100598.0399344425	100598.0399344425
98651.1084805872	98651.1084805872	98651.1084805872	98651.1084805872	98651.1084805872	98651.1084805872	98651.1084805872	98651.1084805872	98651.1084805872	98651.1084805872	98651.1084805872	98651.1084805872	98651.1084805872	98651.1084805872	98651.1084805872	98651.1084805872	98651.1084805872	98651.1084805872	98651.1084805872	98651.1084805872	98651.1084805872	98651.1084805872	98651.1084805872	98651.1084805872	98651.1084805872	98651.1084805872	98651.1084805872	98651.1084805872	98651.1084805872	98651.1084805872
98651.1084805872	98651.1084805872	98651.1084805872	98651.1084805872	98651.1084805872	98651.1084805872	98651.1084805872	98651.1084805872	98651.1084805872	98651.1084805872	98651.1084805872	98651.1084805872	98651.1084805872	98651.1084805872	98651.1084805872	98651.1084805872	98651.1084805872	98651.1084805872	98651.1084805872	98651.1084805872	98651.1084805872	98651.1084805872	98651.1084805872	98651.1084805872	98651.1084805872	98651.1084805872	98651.1084805872	98651.1084805872	98651.1084805872	98651.1084805872
98651.1084805872	98651.1084805872	98651.1084805872	98651.1084805872	98651.1084805872	98651.1084805872	98651.1084805872	98651.1084805872	98651.1084805872	98651.1084805872	98651.1084805872	98651.1084805872	98651.1084805872	98651.1084805872	98651.1084805872	98651.1084805872	98651.1084805872	98651.1084805872	98651.1084805872	98651.1084805872	98651.1084805872	98651.1084805872	98651.1084805872	98651.1084805872	98651.1084805872	98651.1084805872	98651.1084805872	98651.1084805872	98651.1084805872	98651.1084805872
97198.16422908651	97198.16422908651	97198.16422908651	97198.16422908651	97198.16422908651	97198.16422908651	97198.16422908651	97198.16422908651	97198.16422908651	97198.16422908651	97198.16422908651	97198.16422908651	97198.16422908651	97198.16422908651	97198.16422908651	97198.16422908651	97198.16422908651	97198.16422908651	97198.16422908651	97198.16422908651	97198.16422908651	97198.16422908651	97198.16422908651	97198.16422908651	97198.16422908651	97198.16422908651	97198.16422908651	97198.16422908651	97198.16422908651	97198.16422908651
97198.16422908651	97198.16422908651	97198.16422908651	97198.16422908651	97198.16422908651	97198.16422908651	97198.16422908651	97198.16422908651	97198.16422908651	97198.16422908651	97198.16422908651	97198.16422908651	97198.16422908651	97198.16422908651	97198.16422908651	97198.16422908651	97198.16422908651	97198.16422908651	97198.16422908651	97198.16422908651	97198.16422908651	97198.16422908651	97198.16422908651	97198.16422908651	97198.16422908651	97198.16422908651	97198.16422908651	97198.16422908651	97198.16422908651	97198.16422908651
97198.16422908651	97198.16422908651	97198.16422908651	97198.16422908651	97198.16422908651	97198.16422908651	97198.16422908651	97198.16422908651	97198.16422908651	97198.16422908651	97198.16422908651	97198.16422908651	97198.16422908651	97198.16422908651	97198.16422908651	97198.16422908651	97198.16422908651	97198.16422908651	97198.16422908651	97198.16422908651	97198.16422908651	97198.16422908651	97198.16422908651	97198.16422908651	97198.16422908651	97198.16422908651	97198.16422908651	97198.16422908651	97198.16422908651	97198.16422908651
97198.16422908651	97198.16422908651	97198.16422908651	97198.16422908651	97198.16422908651	97198.16422908651	97198.16422908651	97198.16422908651	97198.16422908651	97198.16422908651	97198.16422908651	97198.16422908651	97198.16422908651	97198.16422908651	97198.16422908651	97198.16422908651	97198.16422908651	97198.16422908651	97198.16422908651	97198.16422908651	97198.16422908651	97198.16422908651	97198.16422908651	97198.16422908651	97198.16422908651	97198.16422908651	97198.16422908651	97198.16422908651	97198.16422908651	97198.16422908651
97198.16422908651	97198.16422908651	97198.16422908651	97198.16422908651	97198.16422908651	97198.16422908651	97198.16422908651	97198.16422908651	97198.16422908651	97198.16422908651	97198.16422908651	97198.16422908651	97198.16422908651	97198.16422908651	97198.16422908651	97198.16422908651	97198.16422908651	97198.16422908651	97198.16422908651	97198.16422908651	97198.16422908651	97198.16422908651	97198.16422908651	97198.16422908651	97198.16422908651	97198.16422908651	97198.16422908651	97198.16422908651	97198.16422908651	97198.16422908651
97198.16422908651	97198.16422908651	97198.16422908651	97198.16422908651	97198.16422908651	97198.16422908651	97198.16422908651	97198.16422908651	97198.16422908651	97198.16422908651	97198.16422908651	97198.16422908651	97198.16422908651	97198.16422908651	97198.16422908651	97198.16422908651	97198.16422908651	97198.16422908651	97198.16422908651	97198.16422908651	97198.16422908651	97198.16422908651	97198.16422908651	97198.16422908651	97198.16422908651	97198.16422908651	97198.16422908651	97198.16422908651	97198.16422908651	97198.16422908651
97198.16422908651	97198.16422908651	97198.16422908651	97198.16422908651	97198.16422908651	97198.16422908651	97198.16422908651	97198.16422908651	97198.16422908651	97198.16422908651	97198.16422908651	97198.16422908651	97198.16422908651	97198.16422908651	97198.16422908651	97198.16422908651	97198.16422908651	97198.16422908651	97198.16422908651	97198.16422908651	97198.16422908651	97198.16422908651	97198.16422908651	97198.16422908651	97198.16422908651	97198.16422908651	97198.16422908651	97198.16422908651	97198.16422908651	97198.16422908651
97198.16422908651	97198.16422908651	97198.16422908651	97198.16422908651	97198.16422908651	97198.16422908651	97198.16422908651	97198.16422908651	97198.16422908651	97198.16422908651	97198.16422908651	97198.16422908651	97198.16422908651	97198.16422908651	97198.16422908651	97198.16422908651	97198.16422908651	97198.16422908651	97198.16422908651	97198.16422908651	97198.16422908651	97198.16422908651	97198.16422908651	97198.16422908651	97198.16422908651	97198.16422908651	97198.16422908651	97198.16422908651	97198.16422908651	97198.16422908651
97198.16422908651	97198.16422908651	97198.16422908651	97198.16422908651	97198.16422908651	97198.16422908651	97198.16422908651	97198.16422908651	97198.16422908651	97198.16422908651	97198.16422908651	97198.16422908651	97198.16422908651	97198.16422908651	97198.16422908651	97198.16422908651	97198.16422908651	97198.16422908651	97198.16422908651	97198.16422908651	97198.16422908651	97198.16422908651	97198.16422908651	97198.16422908651	97198.16422908651	97198.16422908651	97198.16422908651	97198.16422908651	97198.16422908651	97198.16422908651
97198.16422908651	97198.16422908651	97198.16422908651	97198.16422908651	97198.16422908651	97198.16422908651	97198.16422908651	97198.16422908651	97198.16422908651	97198.16422908651	97198.16422908651	97198.16422908651	97198.16422908651	97198.16422908651	97198.16422908651	97198.16422908651	97198.16422908651	97198.16422908651	97198.16422908651	97198.16422908651	97198.16422908651	97198.16422908651	97198.16422908651	97198.16422908651	97198.16422908651	97198.16422908651	97198.16422908651	97198.16422908651	97198.16422908651	97198.16422908651
97198.16422908651	97198.16422908651	97198.16422908651	97198.16422908651	97198.16422908651	97198.16422908651	97198.16422908651	97198.16422908651	97198.16422908651	97198.16422908651	97198.16422908651	97198.16422908651	97198.16422908651	97198.16422908651	97198.16422908651	97198.16422908651	97198.16422908651	97198.16422908651	97198.16422908651	97198.16422908651	97198.16422908651	97198.16422908651	97198.16422908651	97198.16422908651	97198.16422908651	97198.16422908651	97198.16422908651	97198.16422908651	97198.16422908651	97198.16422908651
97198.16422908651	97198.16422908651	97198.16422908651	97198.16422908651	97198.16422908651	97198.16422908651	97198.16422908651	97198.16422908651	97198.16422908651	97198.16422908651	97198.16422908651	97198.16422908651	97198.16422908651	97198.16422908651	97198.16422908651	97198.16422908651	97198.16422908651	97198.16422908651	97198.16422908651	97198.16422908651	97198.16422908651	97198.16422908651	97198.16422908651	97198.16422908651	97198.16422908651	97198.16422908651	97198.16422908651	97198.16422908651	97198.16422908651	97198.16422908651
97198.16422908651	97198.16422908651	97198.16422908651	97198.16422908651	97198.16422908651	97198.16422908651	97198.16422908651	97198.16422908651	97198.16422908651	97198.16422908651	97198.16422908651	97198.16422908651	97198.16422908651	97198.16422908651	97198.16422908651	97198.16422908651	97198.16422908651	97198.16422908651	97198.16422908651	97198.16422908651	97198.16422908651	97198.16422908651	97198.16422908651	97198.16422908651	97198.16422908651	97198.16422908651	97198.16422908651	97198.16422908651	97198.16422908651	97198.16422908651
97198.16422908651	97198.16422908651	97198.16422908651	97198.16422908651	97198.16422908651	97198.16422908651	97198.16422908651	97198.16422908651	97198.16422908651	97198.16422908651	97198.16422908651	97198.16422908651	97198.16422908651	97198.16422908651	97198.16422908651	97198.16422908651	97198.16422908651	97198.16422908651	97198.16422908651	97198.16422908651	97198.16422908651	97198.16422908651	97198.16422908651	97198.16422908651	97198.16422908651	97198.16422908651	97198.16422908651	97198.16422908651	97198.16422908651	97198.16422908651
97198.16422908651	97198.16422908651	97198.16422908651	97198.16422908651	97198.16422908651	97198.16422908651	97198.16422908651	97198.16422908651	97198.16422908651	97198.16422908651	97198.16422908651	97198.16422908651	97198.16422908651	97198.16422908651	97198.16422908651	97198.16422908651	97198.16422908651	97198.16422908651	97198.16422908651	97198.16422908651	97198.16422908651	97198.16422908651	97198.16422908651	97198.16422908651	97198.16422908651	97198.16422908651	97198.16422908651	97198.16422908651	97198.16422908651	97198.16422908651
97198.16422908651	97198.16422908651	97198.16422908651	97198.16422908651	97198.16422908651	97198.16422908651	97198.16422908651	97198.16422908651	97198.16422908651	97198.16422908651	97198.16422908651	97198.16422908651	97198.16422908651	97198.16422908651	97198.16422908651	97198.16422908651	97198.16422908651	97198.16422908651	97198.16422908651	97198.16422908651	97198.16422908651	97198.16422908651	97198.16422908651	97198.16422908651	97198.16422908651	97198.16422908651	97198.16422908651	97198.16422908651	97198.16422908651	97198.16422908651
97198.16422908651	97198.16422908651	97198.16422908651	97198.16422908651	97198.16422908651	97198.16422908651	97198.16422908651	97198.16422908651	97198.16422908651	97198.16422908651	97198.16422908651	97198.16422908651	97198.16422908651	97198.16422908651	97198.16422908651	97198.16422908651	97198.16422908651	97198.16422908651	97198.16422908651	97198.16422908651	97198.16422908651	97198.16422908651	97198.16422908651	97198.16422908651	97198.16422908651	97198.16422908651	97198.16422908651	97198.16422908651	97198.16422908651	97198.16422908651
97198.16422908651	97198.16422908651	97198.16422908651	97198.16422908651	97198.16422908651	97198.16422908651	97198.16422908651	97198.16422908651	97198.16422908651	97198.16422908651	97198.16422908651	97198.16422908651	97198.16422908651	97198.16422908651	97198.16422908651	97198.16422908651	97198.16422908651	97198.16422908651	97198.16422908651	97198.16422908651	97198.16422908651	97198.16422908651	97198.16422908651	97198.16422908651	97198.16422908651	97198.16422908651	97198.16422908651	97198.16422908651	97198.16422908651	97198.16422908651
97198.16422908651	97198.16422908651	97198.16422908651	97198.16422908651	97198.16422908651	97198.16422908651	97198.16422908651	97198.16422908651	97198.16422908651	97198.16422908651	97198.16422908651	97198.16422908651	97198.16422908651	97198.16422908651	97198.16422908651	97198.16422908651	97198.16422908651	97198.16422908651	97198.16422908651	97198.16422908651	97198.16422908651	97198.16422908651	97198.16422908651	97198.16422908651	97198.16422908651	97198.16422908651	97198.16422908651	97198.16422908651	97198.16422908651	97198.16422908651
97198.16422908651	97198.16422908651	97198.16422908651	97198.16422908651	97198.16422908651	97198.16422908651	97198.16422908651	97198.16422908651	97198.16422908651	97198.16422908651	97198.16422908651	97198.16422908651	97198.16422908651	97198.16422908651	97198.16422908651	97198.16422908651	97198.16422908651	97198.16422908651	97198.16422908651	97198.16422908651	97198.16422908651	97198.16422908651	97198.16422908651	97198.16422908651	97198.16422908651	97198.16422908651	97198.16422908651	97198.16422908651	97198.16422908651	97198.16422908651
97198.16422908651	97198.16422908651	97198.16422908651	97198.16422908651	97198.16422908651	97198.16422908651	97198.16422908651	97198.16422908651	97198.16422908651	97198.16422908651	97198.16422908651	97198.16422908651	97198.16422908651	97198.16422908651	97198.16422908651	97198.16422908651	97198.16422908651	97198.16422908651	97198.16422908651	97198.16422908651	97198.16422908651	97198.16422908651	97198.16422908651	97198.16422908651	97198.16422908651	97198.16422908651	97198.16422908651	97198.16422908651	97198.16422908651	97198.16422908651
97198.16422908651	97198.16422908651	97198.16422908651	97198.16422908651	97198.16422908651	97198.16422908651	97198.16422908651	97198.16422908651	97198.16422908651	97198.16422908651	97198.16422908651	97198.16422908651	97198.16422908651	97198.16422908651	97198.16422908651	97198.16422908651	97198.16422908651	97198.16422908651	97198.16422908651	97198.16422908651	97198.16422908651	97198.16422908651	97198.16422908651	97198.16422908651	97198.16422908651	97198.16422908651	97198.16422908651	97198.16422908651	97198.16422908651	97198.16422908651
97198.16422908651	97198.16422908651	97198.16422908651	97198.16422908651	97198.16422908651	97198.16422908651	97198.16422908651	97198.16422908651	97198.16422908651	97198.16422908651	97198.16422908651	97198.16422908651	97198.16422908651	97198.16422908651	97198.16422908651	97198.16422908651	97198.16422908651	97198.16422908651	97198.16422908651	97198.16422908651	97198.16422908651	97198.16422908651	97198.16422908651	97198.16422908651	97198.16422908651	97198.16422908651	97198.16422908651	97198.16422908651	97198.16422908651	97198.16422908651
97198.16422908651	97198.16422908651	97198.16422908651	97198.16422908651	97198.16422908651	97198.16422908651	97198.16422908651	97198.16422908651	97198.16422908651	97198.16422908651	97198.16422908651	97198.16422908651	97198.16422908651	97198.16422908651	97198.16422908651	97198.16422908651	97198.16422908651	97198.16422908651	97198.16422908651	97198.16422908651	97198.16422908651	97198.16422908651	97198.16422908651	97198.16422908651	97198.16422908651	97198.16422908651	97198.16422908651	97198.16422908651	97198.16422908651	97198.16422908651
94860.41256629983	94860.41256629983	94860.41256629983	94860.41256629983	94860.41256629983	94860.41256629983	94860.41256629983	94860.41256629983	94860.41256629983	94860.41256629983	94860.41256629983	94860.41256629983	94860.41256629983	94860.41256629983	94860.41256629983	94860.41256629983	94860.41256629983	94860.41256629983	94860.41256629983	94860.41256629983	94860.41256629983	94860.41256629983	94860.41256629983	94860.41256629983	94860.41256629983	94860.41256629983	94860.41256629983	94860.41256629983	94860.41256629983	94860.41256629983
94860.41256629983	94860.41256629983	94860.41256629983	94860.41256629983	94860.41256629983	94860.41256629983	94860.41256629983	94860.41256629983	94860.41256629983	94860.41256629983	94860.41256629983	94860.41256629983	94860.41256629983	94860.41256629983	94860.41256629983	94860.41256629983	94860.41256629983	94860.41256629983	94860.41256629983	94860.41256629983	94860.41256629983	94860.41256629983	94860.41256629983	94860.41256629983	94860.41256629983	94860.41256629983	94860.41256629983	94860.41256629983	94860.41256629983	94860.41256629983
94860.41256629983	94860.41256629983	94860.41256629983	94860.41256629983	94860.41256629983	94860.41256629983	94860.41256629983	94860.41256629983	94860.41256629983	94860.41256629983	94860.41256629983	94860.41256629983	94860.41256629983	94860.41256629983	94860.41256629983	94860.41256629983	94860.41256629983	94860.41256629983	94860.41256629983	94860.41256629983	94860.41256629983	94860.41256629983	94860.41256629983	94860.41256629983	94860.41256629983	94860.41256629983	94860.41256629983	94860.41256629983	94860.41256629983	94860.41256629983
94860.41256629983	94860.41256629983	94860.41256629983	94860.41256629983	94860.41256629983	94860.41256629983	94860.41256629983	94860.41256629983	94860.41256629983	94860.41256629983	94860.41256629983	94860.41256629983	94860.41256629983	94860.41256629983	94860.41256629983	94860.41256629983	94860.41256629983	94860.41256629983	94860.41256629983	94860.41256629983	94860.41256629983	94860.41256629983	94860.41256629983	94860.41256629983	94860.41256629983	94860.41256629983	94860.41256629983	94860.41256629983	94860.41256629983	94860.41256629983
92989.80919746392	92989.80919746392	92989.80919746392	92989.80919746392	92989.80919746392	92989.80919746392	92989.80919746392	92989.80919746392	92989.80919746392	92989.80919746392	92989.80919746392	92989.80919746392	92989.80919746392	92989.80919746392	92989.80919746392	92989.80919746392	92989.80919746392	92989.80919746392	92989.80919746392	92989.80919746392	92989.80919746392	92989.80919746392	92989.80919746392	92989.80919746392	92989.80919746392	92989.80919746392	92989.80919746392	92989.80919746392	92989.80919746392	92989.80919746392
92989.80919746392	92989.80919746392	92989.80919746392	92989.80919746392	92989.80919746392	92989.80919746392	92989.80919746392	92989.80919746392	92989.80919746392	92989.80919746392	92989.80919746392	92989.80919746392	92989.80919746392	92989.80919746392	92989.80919746392	92989.80919746392	92989.80919746392	92989.80919746392	92989.80919746392	92989.80919746392	92989.80919746392	92989.80919746392	92989.80919746392	92989.80919746392	92989.80919746392	92989.80919746392	92989.80919746392	92989.80919746392	92989.80919746392	92989.80919746392
92989.80919746392	92989.80919746392	92989.80919746392	92989.80919746392	92989.80919746392	92989.80919746392	92989.80919746392	92989.80919746392	92989.80919746392	92989.80919746392	92989.80919746392	92989.80919746392	92989.80919746392	92989.80919746392	92989.80919746392	92989.80919746392	92989.80919746392	92989.80919746392	92989.80919746392	92989.80919746392	92989.80919746392	92989.80919746392	92989.80919746392	92989.80919746392	92989.80919746392	92989.80919746392	92989.80919746392	92989.80919746392	92989.80919746392	92989.80919746392
92989.80919746392	92989.80919746392	92989.80919746392	92989.80919746392	92989.80919746392	92989.80919746392	92989.80919746392	92989.80919746392	92989.80919746392	92989.80919746392	92989.80919746392	92989.80919746392	92989.80919746392	92989.80919746392	92989.80919746392	92989.80919746392	92989.80919746392	92989.80919746392	92989.80919746392	92989.80919746392	92989.80919746392	92989.80919746392	92989.80919746392	92989.80919746392	92989.80919746392	92989.80919746392	92989.80919746392	92989.80919746392	92989.80919746392	92989.80919746392
92900.476689255	92900.476689255	92900.476689255	92900.476689255	92900.476689255	92900.476689255	92900.476689255	92900.476689255	92900.476689255	92900.476689255	92900.476689255	92900.476689255	92900.476689255	92900.476689255	92900.476689255	92900.476689255	92900.476689255	92900.476689255	92900.476689255	92900.476689255	92900.476689255	92900.476689255	92900.476689255	92900.476689255	92900.476689255	92900.476689255	92900.476689255	92900.476689255	92900.476689255	92900.476689255
88279.33089287294	88279.33089287294	88279.33089287294	88279.33089287294	88279.33089287294	88279.33089287294	88279.33089287294	88279.33089287294	88279.33089287294	88279.33089287294	88279.33089287294	88279.33089287294	88279.33089287294	88279.33089287294	88279.33089287294	88279.33089287294	88279.33089287294	88279.33089287294	88279.33089287294	88279.33089287294	88279.33089287294	88279.33089287294	88279.33089287294	88279.33089287294	88279.33089287294	88279.33089287294	88279.33089287294	88279.33089287294	88279.33089287294	88279.33089287294
88279.33089287294	88279.33089287294	88279.33089287294	88279.33089287294	88279.33089287294	88279.33089287294	88279.33089287294	88279.33089287294	88279.33089287294	88279.33089287294	88279.33089287294	88279.33089287294	88279.33089287294	88279.33089287294	88279.33089287294	88279.33089287294	88279.33089287294	88279.33089287294	88279.33089287294	88279.33089287294	88279.33089287294	88279.33089287294	88279.33089287294	88279.33089287294	88279.33089287294	88279.33089287294	88279.33089287294	88279.33089287294	88279.33089287294	88279.33089287294
88279.33089287294	88279.33089287294	88279.33089287294	88279.33089287294	88279.33089287294	88279.33089287294	88279.33089287294	88279.33089287294	88279.33089287294	88279.33089287294	88279.33089287294	88279.33089287294	88279.33089287294	88279.33089287294	88279.33089287294	88279.33089287294	88279.33089287294	88279.33089287294	88279.33089287294	88279.33089287294	88279.33089287294	88279.33089287294	88279.33089287294	88279.33089287294	88279.33089287294	88279.33089287294	88279.33089287294	88279.33089287294	88279.33089287294	88279.33089287294
88279.33089287294	88279.33089287294	88279.33089287294	88279.33089287294	88279.33089287294	88279.33089287294	88279.33089287294	88279.33089287294	88279.33089287294	88279.33089287294	88279.33089287294	88279.33089287294	88279.33089287294	88279.33089287294	88279.33089287294	88279.33089287294	88279.33089287294	88279.33089287294	88279.33089287294	88279.33089287294	88279.33089287294	88279.33089287294	88279.33089287294	88279.33089287294	88279.33089287294	88279.33089287294	88279.33089287294	88279.33089287294	88279.33089287294	88279.33089287294
88279.33089287294	88279.33089287294	88279.33089287294	88279.33089287294	88279.33089287294	88279.33089287294	88279.33089287294	88279.33089287294	88279.33089287294	88279.33089287294	88279.33089287294	88279.33089287294	88279.33089287294	88279.33089287294	88279.33089287294	88279.33089287294	88279.33089287294	88279.33089287294	88279.33089287294	88279.33089287294	88279.33089287294	88279.33089287294	88279.33089287294	88279.33089287294	88279.33089287294	88279.33089287294	88279.33089287294	88279.33089287294	88279.33089287294	88279.33089287294
88279.33089287294	88279.33089287294	88279.33089287294	88279.33089287294	88279.33089287294	88279.33089287294	88279.33089287294	88279.33089287294	88279.33089287294	88279.33089287294	88279.33089287294	88279.33089287294	88279.33089287294	88279.33089287294	88279.33089287294	88279.33089287294	88279.33089287294	88279.33089287294	88279.33089287294	88279.33089287294	88279.33089287294	88279.33089287294	88279.33089287294	88279.33089287294	88279.33089287294	88279.33089287294	88279.33089287294	88279.33089287294	88279.33089287294	88279.33089287294
88279.33089287294	88279.33089287294	88279.33089287294	88279.33089287294	88279.33089287294	88279.33089287294	88279.33089287294	88279.33089287294	88279.33089287294	88279.33089287294	88279.33089287294	88279.33089287294	88279.33089287294	88279.33089287294	88279.33089287294	88279.33089287294	88279.33089287294	88279.33089287294	88279.33089287294	88279.33089287294	88279.33089287294	88279.33089287294	88279.33089287294	88279.33089287294	88279.33089287294	88279.33089287294	88279.33089287294	88279.33089287294	88279.33089287294	88279.33089287294
88279.33089287294	88279.33089287294	88279.33089287294	88279.33089287294	88279.33089287294	88279.33089287294	88279.33089287294	88279.33089287294	88279.33089287294	88279.33089287294	88279.33089287294	88279.33089287294	88279.33089287294	88279.33089287294	88279.33089287294	88279.33089287294	88279.33089287294	88279.33089287294	88279.33089287294	88279.33089287294	88279.33089287294	88279.33089287294	88279.33089287294	88279.33089287294	88279.33089287294	88279.33089287294	88279.33089287294	88279.33089287294	88279.33089287294	88279.33089287294
88279.33089287294	88279.33089287294	88279.33089287294	88279.33089287294	88279.33089287294	88279.33089287294	88279.33089287294	88279.33089287294	88279.33089287294	88279.33089287294	88279.33089287294	88279.33089287294	88279.33089287294	88279.33089287294	88279.33089287294	88279.33089287294	88279.33089287294	88279.33089287294	88279.33089287294	88279.33089287294	88279.33089287294	88279.33089287294	88279.33089287294	88279.33089287294	88279.33089287294	88279.33089287294	88279.33089287294	88279.33089287294	88279.33089287294	88279.33089287294
88279.33089287294	88279.33089287294	88279.33089287294	88279.33089287294	88279.33089287294	88279.33089287294	88279.33089287294	88279.33089287294	88279.33089287294	88279.33089287294	88279.33089287294	88279.33089287294	88279.33089287294	88279.33089287294	88279.33089287294	88279.33089287294	88279.33089287294	88279.33089287294	88279.33089287294	88279.33089287294	88279.33089287294	88279.33089287294	88279.33089287294	88279.33089287294	88279.33089287294	88279.33089287294	88279.33089287294	88279.33089287294	88279.33089287294	88279.33089287294
88279.33089287294	88279.33089287294	88279.33089287294	88279.33089287294	88279.33089287294	88279.33089287294	88279.33089287294	88279.33089287294	88279.33089287294	88279.33089287294	88279.33089287294	88279.33089287294	88279.33089287294	88279.33089287294	88279.33089287294	88279.33089287294	88279.33089287294	88279.33089287294	88279.33089287294	88279.33089287294	88279.33089287294	88279.33089287294	88279.33089287294	88279.33089287294	88279.33089287294	88279.33089287294	88279.33089287294	88279.33089287294	88279.33089287294	88279.33089287294
88279.33089287294	88279.33089287294	88279.33089287294	88279.33089287294	88279.33089287294	88279.33089287294	88279.33089287294	88279.33089287294	88279.33089287294	88279.33089287294	88279.33089287294	88279.33089287294	88279.33089287294	88279.33089287294	88279.33089287294	88279.33089287294	88279.33089287294	88279.33089287294	88279.33089287294	88279.33089287294	88279.33089287294	88279.33089287294	88279.33089287294	88279.33089287294	88279.33089287294	88279.33089287294	88279.33089287294	88279.33089287294	88279.33089287294	88279.33089287294
88279.33089287294	88279.33089287294	88279.33089287294	88279.33089287294	88279.33089287294	88279.33089287294	88279.33089287294	88279.33089287294	88279.33089287294	88279.33089287294	88279.33089287294	88279.33089287294	88279.33089287294	88279.33089287294	88279.33089287294	88279.33089287294	88279.33089287294	88279.33089287294	88279.33089287294	88279.33089287294	88279.33089287294	88279.33089287294	88279.33089287294	88279.33089287294	88279.33089287294	88279.33089287294	88279.33089287294	88279.33089287294	88279.33089287294	88279.33089287294
87642.0825007522	87642.0825007522	87642.0825007522	87642.0825007522	87642.0825007522	87642.0825007522	87642.0825007522	87642.0825007522	87642.0825007522	87642.0825007522	87642.0825007522	87642.0825007522	87642.0825007522	87642.0825007522	87642.0825007522	87642.0825007522	87642.0825007522	87642.0825007522	87642.0825007522	87642.0825007522	87642.0825007522	87642.0825007522	87642.0825007522	87642.0825007522	87642.0825007522	87642.0825007522	87642.0825007522	87642.0825007522	87642.0825007522	87642.0825007522
87642.0825007522	87642.0825007522	87642.0825007522	87642.0825007522	87642.0825007522	87642.0825007522	87642.0825007522	87642.0825007522	87642.0825007522	87642.0825007522	87642.0825007522	87642.0825007522	87642.0825007522	87642.0825007522	87642.0825007522	87642.0825007522	87642.0825007522	87642.0825007522	87642.0825007522	87642.0825007522	87642.0825007522	87642.0825007522	87642.0825007522	87642.0825007522	87642.0825007522	87642.0825007522	87642.0825007522	87642.0825007522	87642.0825007522	87642.0825007522
87642.0825007522	87642.0825007522	87642.0825007522	87642.0825007522	87642.0825007522	87642.0825007522	87642.0825007522	87642.0825007522	87642.0825007522	87642.0825007522	87642.0825007522	87642.0825007522	87642.0825007522	87642.0825007522	87642.0825007522	87642.0825007522	87642.0825007522	87642.0825007522	87642.0825007522	87642.0825007522	87642.0825007522	87642.0825007522	87642.0825007522	87642.0825007522	87642.0825007522	87642.0825007522	87642.0825007522	87642.0825007522	87642.0825007522	87642.0825007522
86587.89904699945	86587.89904699945	86587.89904699945	86587.89904699945	86587.89904699945	86587.89904699945	86587.89904699945	86587.89904699945	86587.89904699945	86587.89904699945	86587.89904699945	86587.89904699945	86587.89904699945	86587.89904699945	86587.89904699945	86587.89904699945	86587.89904699945	86587.89904699945	86587.89904699945	86587.89904699945	86587.89904699945	86587.89904699945	86587.89904699945	86587.89904699945	86587.89904699945	86587.89904699945	86587.89904699945	86587.89904699945	86587.89904699945	86587.89904699945
86587.89904699945	86587.89904699945	86587.89904699945	86587.89904699945	86587.89904699945	86587.89904699945	86587.89904699945	86587.89904699945	86587.89904699945	86587.89904699945	86587.89904699945	86587.89904699945	86587.89904699945	86587.89904699945	86587.89904699945	86587.89904699945	86587.89904699945	86587.89904699945	86587.89904699945	86587.89904699945	86587.89904699945	86587.89904699945	86587.89904699945	86587.89904699945	86587.89904699945	86587.89904699945	86587.89904699945	86587.89904699945	86587.89904699945	86587.89904699945
86587.89904699945	86587.89904699945	86587.89904699945	86587.89904699945	86587.89904699945	86587.89904699945	86587.89904699945	86587.89904699945	86587.89904699945	86587.89904699945	86587.89904699945	86587.89904699945	86587.89904699945	86587.89904699945	86587.89904699945	86587.89904699945	86587.89904699945	86587.89904699945	86587.89904699945	86587.89904699945	86587.89904699945	86587.89904699945	86587.89904699945	86587.89904699945	86587.89904699945	86587.89904699945	86587.89904699945	86587.89904699945	86587.89904699945	86587.89904699945
86587.89904699945	86587.89904699945	86587.89904699945	86587.89904699945	86587.89904699945	86587.89904699945	86587.89904699945	86587.89904699945	86587.89904699945	86587.89904699945	86587.89904699945	86587.89904699945	86587.89904699945	86587.89904699945	86587.89904699945	86587.89904699945	86587.89904699945	86587.89904699945	86587.89904699945	86587.89904699945	86587.89904699945	86587.89904699945	86587.89904699945	86587.89904699945	86587.89904699945	86587.89904699945	86587.89904699945	86587.89904699945	86587.89904699945	86587.89904699945
86587.89904699945	86587.89904699945	86587.89904699945	86587.89904699945	86587.89904699945	86587.89904699945	86587.89904699945	86587.89904699945	86587.89904699945	86587.89904699945	86587.89904699945	86587.89904699945	86587.89904699945	86587.89904699945	86587.89904699945	86587.89904699945	86587.89904699945	86587.89904699945	86587.89904699945	86587.89904699945	86587.89904699945	86587.89904699945	86587.89904699945	86587.89904699945	86587.89904699945	86587.89904699945	86587.89904699945	86587.89904699945	86587.89904699945	86587.89904699945
86587.89904699945	86587.89904699945	86587.89904699945	86587.89904699945	86587.89904699945	86587.89904699945	86587.89904699945	86587.89904699945	86587.89904699945	86587.89904699945	86587.89904699945	86587.89904699945	86587.89904699945	86587.89904699945	86587.89904699945	86587.89904699945	86587.89904699945	86587.89904699945	86587.89904699945	86587.89904699945	86587.89904699945	86587.89904699945	86587.89904699945	86587.89904699945	86587.89904699945	86587.89904699945	86587.89904699945	86587.89904699945	86587.89904699945	86587.89904699945
86587.89904699945	86587.89904699945	86587.89904699945	86587.89904699945	86587.89904699945	86587.89904699945	86587.89904699945	86587.89904699945	86587.89904699945	86587.89904699945	86587.89904699945	86587.89904699945	86587.89904699945	86587.89904699945	86587.89904699945	86587.89904699945	86587.89904699945	86587.89904699945	86587.89904699945	86587.89904699945	86587.89904699945	86587.89904699945	86587.89904699945	86587.89904699945	86587.89904699945	86587.89904699945	86587.89904699945	86587.89904699945	86587.89904699945	86587.89904699945
86587.89904699945	86587.89904699945	86587.89904699945	86587.89904699945	86587.89904699945	86587.89904699945	86587.89904699945	86587.89904699945	86587.89904699945	86587.89904699945	86587.89904699945	86587.89904699945	86587.89904699945	86587.89904699945	86587.89904699945	86587.89904699945	86587.89904699945	86587.89904699945	86587.89904699945	86587.89904699945	86587.89904699945	86587.89904699945	86587.89904699945	86587.89904699945	86587.89904699945	86587.89904699945	86587.89904699945	86587.89904699945	86587.89904699945	86587.89904699945
83065.47143342113	83065.47143342113	83065.47143342113	83065.47143342113	83065.47143342113	83065.47143342113	83065.47143342113	83065.47143342113	83065.47143342113	83065.47143342113	83065.47143342113	83065.47143342113	83065.47143342113	83065.47143342113	83065.47143342113	83065.47143342113	83065.47143342113	83065.47143342113	83065.47143342113	83065.47143342113	83065.47143342113	83065.47143342113	83065.47143342113	83065.47143342113	83065.47143342113	83065.47143342113	83065.47143342113	83065.47143342113	83065.47143342113	83065.47143342113
83065.47143342113	83065.47143342113	83065.47143342113	83065.47143342113	83065.47143342113	83065.47143342113	83065.47143342113	83065.47143342113	83065.47143342113	83065.47143342113	83065.47143342113	83065.47143342113	83065.47143342113	83065.47143342113	83065.47143342113	83065.47143342113	83065.47143342113	83065.47143342113	83065.47143342113	83065.47143342113	83065.47143342113	83065.47143342113	83065.47143342113	83065.47143342113	83065.47143342113	83065.47143342113	83065.47143342113	83065.47143342113	83065.47143342113	83065.47143342113
83065.47143342113	83065.47143342113	83065.47143342113	83065.47143342113	83065.47143342113	83065.47143342113	83065.47143342113	83065.47143342113	83065.47143342113	83065.47143342113	83065.47143342113	83065.47143342113	83065.47143342113	83065.47143342113	83065.47143342113	83065.47143342113	83065.47143342113	83065.47143342113	83065.47143342113	83065.47143342113	83065.47143342113	83065.47143342113	83065.47143342113	83065.47143342113	83065.47143342113	83065.47143342113	83065.47143342113	83065.47143342113	83065.47143342113	83065.47143342113
83065.47143342113	83065.47143342113	83065.47143342113	83065.47143342113	83065.47143342113	83065.47143342113	83065.47143342113	83065.47143342113	83065.47143342113	83065.47143342113	83065.47143342113	83065.47143342113	83065.47143342113	83065.47143342113	83065.47143342113	83065.47143342113	83065.47143342113	83065.47143342113	83065.47143342113	83065.47143342113	83065.47143342113	83065.47143342113	83065.47143342113	83065.47143342113	83065.47143342113	83065.47143342113	83065.47143342113	83065.47143342113	83065.47143342113	83065.47143342113
83065.47143342113	83065.47143342113	83065.47143342113	83065.47143342113	83065.47143342113	83065.47143342113	83065.47143342113	83065.47143342113	83065.47143342113	83065.47143342113	83065.47143342113	83065.47143342113	83065.47143342113	83065.47143342113	83065.47143342113	83065.47143342113	83065.47143342113	83065.47143342113	83065.47143342113	83065.47143342113	83065.47143342113	83065.47143342113	83065.47143342113	83065.47143342113	83065.47143342113	83065.47143342113	83065.47143342113	83065.47143342113	83065.47143342113	83065.47143342113
83065.47143342113	83065.47143342113	83065.47143342113	83065.47143342113	83065.47143342113	83065.47143342113	83065.47143342113	83065.47143342113	83065.47143342113	83065.47143342113	83065.47143342113	83065.47143342113	83065.47143342113	83065.47143342113	83065.47143342113	83065.47143342113	83065.47143342113	83065.47143342113	83065.47143342113	83065.47143342113	83065.47143342113	83065.47143342113	83065.47143342113	83065.47143342113	83065.47143342113	83065.47143342113	83065.47143342113	83065.47143342113	83065.47143342113	83065.47143342113
83065.47143342113	83065.47143342113	83065.47143342113	83065.47143342113	83065.47143342113	83065.47143342113	83065.47143342113	83065.47143342113	83065.47143342113	83065.47143342113	83065.47143342113	83065.47143342113	83065.47143342113	83065.47143342113	83065.47143342113	83065.47143342113	83065.47143342113	83065.47143342113	83065.47143342113	83065.47143342113	83065.47143342113	83065.47143342113	83065.47143342113	83065.47143342113	83065.47143342113	83065.47143342113	83065.47143342113	83065.47143342113	83065.47143342113	83065.47143342113
83065.47143342113	83065.47143342113	83065.47143342113	83065.47143342113	83065.47143342113	83065.47143342113	83065.47143342113	83065.47143342113	83065.47143342113	83065.47143342113	83065.47143342113	83065.47143342113	83065.47143342113	83065.47143342113	83065.47143342113	83065.47143342113	83065.47143342113	83065.47143342113	83065.47143342113	83065.47143342113	83065.47143342113	83065.47143342113	83065.47143342113	83065.47143342113	83065.47143342113	83065.47143342113	83065.47143342113	83065.47143342113	83065.47143342113	83065.47143342113
83065.47143342113	83065.47143342113	83065.47143342113	83065.47143342113	83065.47143342113	83065.47143342113	83065.47143342113	83065.47143342113	83065.47143342113	83065.47143342113	83065.47143342113	83065.47143342113	83065.47143342113	83065.47143342113	83065.47143342113	83065.47143342113	83065.47143342113	83065.47143342113	83065.47143342113	83065.47143342113	83065.47143342113	83065.47143342113	83065.47143342113	83065.47143342113	83065.47143342113	83065.47143342113	83065.47143342113	83065.47143342113	83065.47143342113	83065.47143342113
83065.47143342113	83065.47143342113	83065.47143342113	83065.47143342113	83065.47143342113	83065.47143342113	83065.47143342113	83065.47143342113	83065.47143342113	83065.47143342113	83065.47143342113	83065.47143342113	83065.47143342113	83065.47143342113	83065.47143342113	83065.47143342113	83065.47143342113	83065.47143342113	83065.47143342113	83065.47143342113	83065.47143342113	83065.47143342113	83065.47143342113	83065.47143342113	83065.47143342113	83065.47143342113	83065.47143342113	83065.47143342113	83065.47143342113	83065.47143342113
83065.47143342113	83065.47143342113	83065.47143342113	83065.47143342113	83065.47143342113	83065.47143342113	83065.47143342113	83065.47143342113	83065.47143342113	83065.47143342113	83065.47143342113	83065.47143342113	83065.47143342113	83065.47143342113	83065.47143342113	83065.47143342113	83065.47143342113	83065.47143342113	83065.47143342113	83065.47143342113	83065.47143342113	83065.47143342113	83065.47143342113	83065.47143342113	83065.47143342113	83065.47143342113	83065.47143342113	83065.47143342113	83065.47143342113	83065.47143342113
83065.47143342113	83065.47143342113	83065.47143342113	83065.47143342113	83065.47143342113	83065.47143342113	83065.47143342113	83065.47143342113	83065.47143342113	83065.47143342113	83065.47143342113	83065.47143342113	83065.47143342113	83065.47143342113	83065.47143342113	83065.47143342113	83065.47143342113	83065.47143342113	83065.47143342113	83065.47143342113	83065.47143342113	83065.47143342113	83065.47143342113	83065.47143342113	83065.47143342113	83065.47143342113	83065.47143342113	83065.47143342113	83065.47143342113	83065.47143342113
83065.47143342113	83065.47143342113	83065.47143342113	83065.47143342113	83065.47143342113	83065.47143342113	83065.47143342113	83065.47143342113	83065.47143342113	83065.47143342113	83065.47143342113	83065.47143342113	83065.47143342113	83065.47143342113	83065.47143342113	83065.47143342113	83065.47143342113	83065.47143342113	83065.47143342113	83065.47143342113	83065.47143342113	83065.47143342113	83065.47143342113	83065.47143342113	83065.47143342113	83065.47143342113	83065.47143342113	83065.47143342113	83065.47143342113	83065.47143342113
83065.47143342113	83065.47143342113	83065.47143342113	83065.47143342113	83065.47143342113	83065.47143342113	83065.47143342113	83065.47143342113	83065.47143342113	83065.47143342113	83065.47143342113	83065.47143342113	83065.47143342113	83065.47143342113	83065.47143342113	83065.47143342113	83065.47143342113	83065.47143342113	83065.47143342113	83065.47143342113	83065.47143342113	83065.47143342113	83065.47143342113	83065.47143342113	83065.47143342113	83065.47143342113	83065.47143342113	83065.47143342113	83065.47143342113	83065.47143342113
83065.47143342113	83065.47143342113	83065.47143342113	83065.47143342113	83065.47143342113	83065.47143342113	83065.47143342113	83065.47143342113	83065.47143342113	83065.47143342113	83065.47143342113	83065.47143342113	83065.47143342113	83065.47143342113	83065.47143342113	83065.47143342113	83065.47143342113	83065.47143342113	83065.47143342113	83065.47143342113	83065.47143342113	83065.47143342113	83065.47143342113	83065.47143342113	83065.47143342113	83065.47143342113	83065.47143342113	83065.47143342113	83065.47143342113	83065.47143342113
78702.19513358768	78702.19513358768	78702.19513358768	78702.19513358768	78702.19513358768	78702.19513358768	78702.19513358768	78702.19513358768	78702.19513358768	78702.19513358768	78702.19513358768	78702.19513358768	78702.19513358768	78702.19513358768	78702.19513358768	78702.19513358768	78702.19513358768	78702.19513358768	78702.19513358768	78702.19513358768	78702.19513358768	78702.19513358768	78702.19513358768	78702.19513358768	78702.19513358768	78702.19513358768	78702.19513358768	78702.19513358768	78702.19513358768	78702.19513358768
78702.19513358768	78702.19513358768	78702.19513358768	78702.19513358768	78702.19513358768	78702.19513358768	78702.19513358768	78702.19513358768	78702.19513358768	78702.19513358768	78702.19513358768	78702.19513358768	78702.19513358768	78702.19513358768	78702.19513358768	78702.19513358768	78702.19513358768	78702.19513358768	78702.19513358768	78702.19513358768	78702.19513358768	78702.19513358768	78702.19513358768	78702.19513358768	78702.19513358768	78702.19513358768	78702.19513358768	78702.19513358768	78702.19513358768	78702.19513358768
78702.19513358768	78702.19513358768	78702.19513358768	78702.19513358768	78702.19513358768	78702.19513358768	78702.19513358768	78702.19513358768	78702.19513358768	78702.19513358768	78702.19513358768	78702.19513358768	78702.19513358768	78702.19513358768	78702.19513358768	78702.19513358768	78702.19513358768	78702.19513358768	78702.19513358768	78702.19513358768	78702.19513358768	78702.19513358768	78702.19513358768	78702.19513358768	78702.19513358768	78702.19513358768	78702.19513358768	78702.19513358768	78702.19513358768	78702.19513358768
78496.88605334339	78496.88605334339	78496.88605334339	78496.88605334339	78496.88605334339	78496.88605334339	78496.88605334339	78496.88605334339	78496.88605334339	78496.88605334339	78496.88605334339	78496.88605334339	78496.88605334339	78496.88605334339	78496.88605334339	78496.88605334339	78496.88605334339	78496.88605334339	78496.88605334339	78496.88605334339	78496.88605334339	78496.88605334339	78496.88605334339	78496.88605334339	78496.88605334339	78496.88605334339	78496.88605334339	78496.88605334339	78496.88605334339	78496.88605334339
78496.88605334339	78496.88605334339	78496.88605334339	78496.88605334339	78496.88605334339	78496.88605334339	78496.88605334339	78496.88605334339	78496.88605334339	78496.88605334339	78496.88605334339	78496.88605334339	78496.88605334339	78496.88605334339	78496.88605334339	78496.88605334339	78496.88605334339	78496.88605334339	78496.88605334339	78496.88605334339	78496.88605334339	78496.88605334339	78496.88605334339	78496.88605334339	78496.88605334339	78496.88605334339	78496.88605334339	78496.88605334339	78496.88605334339	78496.88605334339
78496.88605334339	78496.88605334339	78496.88605334339	78496.88605334339	78496.88605334339	78496.88605334339	78496.88605334339	78496.88605334339	78496.88605334339	78496.88605334339	78496.88605334339	78496.88605334339	78496.88605334339	78496.88605334339	78496.88605334339	78496.88605334339	78496.88605334339	78496.88605334339	78496.88605334339	78496.88605334339	78496.88605334339	78496.88605334339	78496.88605334339	78496.88605334339	78496.88605334339	78496.88605334339	78496.88605334339	78496.88605334339	78496.88605334339	78496.88605334339
76520.15695062286	76520.15695062286	76520.15695062286	76520.15695062286	76520.15695062286	76520.15695062286	76520.15695062286	76520.15695062286	76520.15695062286	76520.15695062286	76520.15695062286	76520.15695062286	76520.15695062286	76520.15695062286	76520.15695062286	76520.15695062286	76520.15695062286	76520.15695062286	76520.15695062286	76520.15695062286	76520.15695062286	76520.15695062286	76520.15695062286	76520.15695062286	76520.15695062286	76520.15695062286	76520.15695062286	76520.15695062286	76520.15695062286	76520.15695062286
74570.17984719927	74570.17984719927	74570.17984719927	74570.17984719927	74570.17984719927	74570.17984719927	74570.17984719927	74570.17984719927	74570.17984719927	74570.17984719927	74570.17984719927	74570.17984719927	74570.17984719927	74570.17984719927	74570.17984719927	74570.17984719927	74570.17984719927	74570.17984719927	74570.17984719927	74570.17984719927	74570.17984719927	74570.17984719927	74570.17984719927	74570.17984719927	74570.17984719927	74570.17984719927	74570.17984719927	74570.17984719927	74570.17984719927	74570.17984719927
73323.1317174483	73323.1317174483	73323.1317174483	73323.1317174483	73323.1317174483	73323.1317174483	73323.1317174483	73323.1317174483	73323.1317174483	73323.1317174483	73323.1317174483	73323.1317174483	73323.1317174483	73323.1317174483	73323.1317174483	73323.1317174483	73323.1317174483	73323.1317174483	73323.1317174483	73323.1317174483	73323.1317174483	73323.1317174483	73323.1317174483	73323.1317174483	73323.1317174483	73323.1317174483	73323.1317174483	73323.1317174483	73323.1317174483	73323.1317174483
72092.2589928536	72092.2589928536	72092.2589928536	72092.2589928536	72092.2589928536	72092.2589928536	72092.2589928536	72092.2589928536	72092.2589928536	72092.2589928536	72092.2589928536	72092.2589928536	72092.2589928536	72092.2589928536	72092.2589928536	72092.2589928536	72092.2589928536	72092.2589928536	72092.2589928536	72092.2589928536	72092.2589928536	72092.2589928536	72092.2589928536	72092.2589928536	72092.2589928536	72092.2589928536	72092.2589928536	72092.2589928536	72092.2589928536	72092.2589928536
72092.2589928536	72092.2589928536	72092.2589928536	72092.2589928536	72092.2589928536	72092.2589928536	72092.2589928536	72092.2589928536	72092.2589928536	72092.2589928536	72092.2589928536	72092.2589928536	72092.2589928536	72092.2589928536	72092.2589928536	72092.2589928536	72092.2589928536	72092.2589928536	72092.2589928536	72092.2589928536	72092.2589928536	72092.2589928536	72092.2589928536	72092.2589928536	72092.2589928536	72092.2589928536	72092.2589928536	72092.2589928536	72092.2589928536	72092.2589928536
69488.07470013769	69488.07470013769	69488.07470013769	69488.07470013769	69488.07470013769	69488.07470013769	69488.07470013769	69488.07470013769	69488.07470013769	69488.07470013769	69488.07470013769	69488.07470013769	69488.07470013769	69488.07470013769	69488.07470013769	69488.07470013769	69488.07470013769	69488.07470013769	69488.07470013769	69488.07470013769	69488.07470013769	69488.07470013769	69488.07470013769	69488.07470013769	69488.07470013769	69488.07470013769	69488.07470013769	69488.07470013769	69488.07470013769	69488.07470013769
69012.0915390755	69012.0915390755	69012.0915390755	69012.0915390755	69012.0915390755	69012.0915390755	69012.0915390755	69012.0915390755	69012.0915390755	69012.0915390755	69012.0915390755	69012.0915390755	69012.0915390755	69012.0915390755	69012.0915390755	69012.0915390755	69012.0915390755	69012.0915390755	69012.0915390755	69012.0915390755	69012.0915390755	69012.0915390755	69012.0915390755	69012.0915390755	69012.0915390755	69012.0915390755	69012.0915390755	69012.0915390755	69012.0915390755	69012.0915390755
65001.80096888366	65001.80096888366	65001.80096888366	65001.80096888366	65001.80096888366	65001.80096888366	65001.80096888366	65001.80096888366	65001.80096888366	65001.80096888366	65001.80096888366	65001.80096888366	65001.80096888366	65001.80096888366	65001.80096888366	65001.80096888366	65001.80096888366	65001.80096888366	65001.80096888366	65001.80096888366	65001.80096888366	65001.80096888366	65001.80096888366	65001.80096888366	65001.80096888366	65001.80096888366	65001.80096888366	65001.80096888366	65001.80096888366	65001.80096888366
65001.80096888366	65001.80096888366	65001.80096888366	65001.80096888366	65001.80096888366	65001.80096888366	65001.80096888366	65001.80096888366	65001.80096888366	65001.80096888366	65001.80096888366	65001.80096888366	65001.80096888366	65001.80096888366	65001.80096888366	65001.80096888366	65001.80096888366	65001.80096888366	65001.80096888366	65001.80096888366	65001.80096888366	65001.80096888366	65001.80096888366	65001.80096888366	65001.80096888366	65001.80096888366	65001.80096888366	65001.80096888366	65001.80096888366	65001.80096888366
64772.12692120473	64772.12692120473	64772.12692120473	64772.12692120473	64772.12692120473	64772.12692120473	64772.12692120473	64772.12692120473	64772.12692120473	64772.12692120473	64772.12692120473	64772.12692120473	64772.12692120473	64772.12692120473	64772.12692120473	64772.12692120473	64772.12692120473	64772.12692120473	64772.12692120473	64772.12692120473	64772.12692120473	64772.12692120473	64772.12692120473	64772.12692120473	64772.12692120473	64772.12692120473	64772.12692120473	64772.12692120473	64772.12692120473	64772.12692120473
64772.12692120473	64772.12692120473	64772.12692120473	64772.12692120473	64772.12692120473	64772.12692120473	64772.12692120473	64772.12692120473	64772.12692120473	64772.12692120473	64772.12692120473	64772.12692120473	64772.12692120473	64772.12692120473	64772.12692120473	64772.12692120473	64772.12692120473	64772.12692120473	64772.12692120473	64772.12692120473	64772.12692120473	64772.12692120473	64772.12692120473	64772.12692120473	64772.12692120473	64772.12692120473	64772.12692120473	64772.12692120473	64772.12692120473	64772.12692120473
64439.900515134475	64439.900515134475	64439.900515134475	64439.900515134475	64439.900515134475	64439.900515134475	64439.900515134475	64439.900515134475	64439.900515134475	64439.900515134475	64439.900515134475	64439.900515134475	64439.900515134475	64439.900515134475	64439.900515134475	64439.900515134475	64439.900515134475	64439.900515134475	64439.900515134475	64439.900515134475	64439.900515134475	64439.900515134475	64439.900515134475	64439.900515134475	64439.900515134475	64439.900515134475	64439.900515134475	64439.900515134475	64439.900515134475	64439.900515134475
61483.73755302652	61483.73755302652	61483.73755302652	61483.73755302652	61483.73755302652	61483.73755302652	61483.73755302652	61483.73755302652	61483.73755302652	61483.73755302652	61483.73755302652	61483.73755302652	61483.73755302652	61483.73755302652	61483.73755302652	61483.73755302652	61483.73755302652	61483.73755302652	61483.73755302652	61483.73755302652	61483.73755302652	61483.73755302652	61483.73755302652	61483.73755302652	61483.73755302652	61483.73755302652	61483.73755302652	61483.73755302652	61483.73755302652	61483.73755302652
61483.73755302652	61483.73755302652	61483.73755302652	61483.73755302652	61483.73755302652	61483.73755302652	61483.73755302652	61483.73755302652	61483.73755302652	61483.73755302652	61483.73755302652	61483.73755302652	61483.73755302652	61483.73755302652	61483.73755302652	61483.73755302652	61483.73755302652	61483.73755302652	61483.73755302652	61483.73755302652	61483.73755302652	61483.73755302652	61483.73755302652	61483.73755302652	61483.73755302652	61483.73755302652	61483.73755302652	61483.73755302652	61483.73755302652	61483.73755302652
60113.06365170143	60113.06365170143	60113.06365170143	60113.06365170143	60113.06365170143	60113.06365170143	60113.06365170143	60113.06365170143	60113.06365170143	60113.06365170143	60113.06365170143	60113.06365170143	60113.06365170143	60113.06365170143	60113.06365170143	60113.06365170143	60113.06365170143	60113.06365170143	60113.06365170143	60113.06365170143	60113.06365170143	60113.06365170143	60113.06365170143	60113.06365170143	60113.06365170143	60113.06365170143	60113.06365170143	60113.06365170143	60113.06365170143	60113.06365170143
60113.06365170143	60113.06365170143	60113.06365170143	60113.06365170143	60113.06365170143	60113.06365170143	60113.06365170143	60113.06365170143	60113.06365170143	60113.06365170143	60113.06365170143	60113.06365170143	60113.06365170143	60113.06365170143	60113.06365170143	60113.06365170143	60113.06365170143	60113.06365170143	60113.06365170143	60113.06365170143	60113.06365170143	60113.06365170143	60113.06365170143	60113.06365170143	60113.06365170143	60113.06365170143	60113.06365170143	60113.06365170143	60113.06365170143	60113.06365170143
57077.94262976614	57077.94262976614	57077.94262976614	57077.94262976614	57077.94262976614	57077.94262976614	57077.94262976614	57077.94262976614	57077.94262976614	57077.94262976614	57077.94262976614	57077.94262976614	57077.94262976614	57077.94262976614	57077.94262976614	57077.94262976614	57077.94262976614	57077.94262976614	57077.94262976614	57077.94262976614	57077.94262976614	57077.94262976614	57077.94262976614	57077.94262976614	57077.94262976614	57077.94262976614	57077.94262976614	57077.94262976614	57077.94262976614	57077.94262976614
57077.94262976614	57077.94262976614	57077.94262976614	57077.94262976614	57077.94262976614	57077.94262976614	57077.94262976614	57077.94262976614	57077.94262976614	57077.94262976614	57077.94262976614	57077.94262976614	57077.94262976614	57077.94262976614	57077.94262976614	57077.94262976614	57077.94262976614	57077.94262976614	57077.94262976614	57077.94262976614	57077.94262976614	57077.94262976614	57077.94262976614	57077.94262976614	57077.94262976614	57077.94262976614	57077.94262976614	57077.94262976614	57077.94262976614	57077.94262976614
57077.94262976614	57077.94262976614	57077.94262976614	57077.94262976614	57077.94262976614	57077.94262976614	57077.94262976614	57077.94262976614	57077.94262976614	57077.94262976614	57077.94262976614	57077.94262976614	57077.94262976614	57077.94262976614	57077.94262976614	57077.94262976614	57077.94262976614	57077.94262976614	57077.94262976614	57077.94262976614	57077.94262976614	57077.94262976614	57077.94262976614	57077.94262976614	57077.94262976614	57077.94262976614	57077.94262976614	57077.94262976614	57077.94262976614	57077.94262976614
55937.62942922417	55937.62942922417	55937.62942922417	55937.62942922417	55937.62942922417	55937.62942922417	55937.62942922417	55937.62942922417	55937.62942922417	55937.62942922417	55937.62942922417	55937.62942922417	55937.62942922417	55937.62942922417	55937.62942922417	55937.62942922417	55937.62942922417	55937.62942922417	55937.62942922417	55937.62942922417	55937.62942922417	55937.62942922417	55937.62942922417	55937.62942922417	55937.62942922417	55937.62942922417	55937.62942922417	55937.62942922417	55937.62942922417	55937.62942922417
55937.62942922417	55937.62942922417	55937.62942922417	55937.62942922417	55937.62942922417	55937.62942922417	55937.62942922417	55937.62942922417	55937.62942922417	55937.62942922417	55937.62942922417	55937.62942922417	55937.62942922417	55937.62942922417	55937.62942922417	55937.62942922417	55937.62942922417	55937.62942922417	55937.62942922417	55937.62942922417	55937.62942922417	55937.62942922417	55937.62942922417	55937.62942922417	55937.62942922417	55937.62942922417	55937.62942922417	55937.62942922417	55937.62942922417	55937.62942922417
55937.62942922417	55937.62942922417	55937.62942922417	55937.62942922417	55937.62942922417	55937.62942922417	55937.62942922417	55937.62942922417	55937.62942922417	55937.62942922417	55937.62942922417	55937.62942922417	55937.62942922417	55937.62942922417	55937.62942922417	55937.62942922417	55937.62942922417	55937.62942922417	55937.62942922417	55937.62942922417	55937.62942922417	55937.62942922417	55937.62942922417	55937.62942922417	55937.62942922417	55937.62942922417	55937.62942922417	55937.62942922417	55937.62942922417	55937.62942922417
55937.62942922417	55937.62942922417	55937.62942922417	55937.62942922417	55937.62942922417	55937.62942922417	55937.62942922417	55937.62942922417	55937.62942922417	55937.62942922417	55937.62942922417	55937.62942922417	55937.62942922417	55937.62942922417	55937.62942922417	55937.62942922417	55937.62942922417	55937.62942922417	55937.62942922417	55937.62942922417	55937.62942922417	55937.62942922417	55937.62942922417	55937.62942922417	55937.62942922417	55937.62942922417	55937.62942922417	55937.62942922417	55937.62942922417	55937.62942922417
55937.62942922417	55937.62942922417	55937.62942922417	55937.62942922417	55937.62942922417	55937.62942922417	55937.62942922417	55937.62942922417	55937.62942922417	55937.62942922417	55937.62942922417	55937.62942922417	55937.62942922417	55937.62942922417	55937.62942922417	55937.62942922417	55937.62942922417	55937.62942922417	55937.62942922417	55937.62942922417	55937.62942922417	55937.62942922417	55937.62942922417	55937.62942922417	55937.62942922417	55937.62942922417	55937.62942922417	55937.62942922417	55937.62942922417	55937.62942922417
55596.92290260182	55596.92290260182	55596.92290260182	55596.92290260182	55596.92290260182	55596.92290260182	55596.92290260182	55596.92290260182	55596.92290260182	55596.92290260182	55596.92290260182	55596.92290260182	55596.92290260182	55596.92290260182	55596.92290260182	55596.92290260182	55596.92290260182	55596.92290260182	55596.92290260182	55596.92290260182	55596.92290260182	55596.92290260182	55596.92290260182	55596.92290260182	55596.92290260182	55596.92290260182	55596.92290260182	55596.92290260182	55596.92290260182	55596.92290260182
55596.92290260182	55596.92290260182	55596.92290260182	55596.92290260182	55596.92290260182	55596.92290260182	55596.92290260182	55596.92290260182	55596.92290260182	55596.92290260182	55596.92290260182	55596.92290260182	55596.92290260182	55596.92290260182	55596.92290260182	55596.92290260182	55596.92290260182	55596.92290260182	55596.92290260182	55596.92290260182	55596.92290260182	55596.92290260182	55596.92290260182	55596.92290260182	55596.92290260182	55596.92290260182	55596.92290260182	55596.92290260182	55596.92290260182	55596.92290260182
52349.06366354302	52349.06366354302	52349.06366354302	52349.06366354302	52349.06366354302	52349.06366354302	52349.06366354302	52349.06366354302	52349.06366354302	52349.06366354302	52349.06366354302	52349.06366354302	52349.06366354302	52349.06366354302	52349.06366354302	52349.06366354302	52349.06366354302	52349.06366354302	52349.06366354302	52349.06366354302	52349.06366354302	52349.06366354302	52349.06366354302	52349.06366354302	52349.06366354302	52349.06366354302	52349.06366354302	52349.06366354302	52349.06366354302	52349.06366354302
52349.06366354302	52349.06366354302	52349.06366354302	52349.06366354302	52349.06366354302	52349.06366354302	52349.06366354302	52349.06366354302	52349.06366354302	52349.06366354302	52349.06366354302	52349.06366354302	52349.06366354302	52349.06366354302	52349.06366354302	52349.06366354302	52349.06366354302	52349.06366354302	52349.06366354302	52349.06366354302	52349.06366354302	52349.06366354302	52349.06366354302	52349.06366354302	52349.06366354302	52349.06366354302	52349.06366354302	52349.06366354302	52349.06366354302	52349.06366354302
52349.06366354302	52349.06366354302	52349.06366354302	52349.06366354302	52349.06366354302	52349.06366354302	52349.06366354302	52349.06366354302	52349.06366354302	52349.06366354302	52349.06366354302	52349.06366354302	52349.06366354302	52349.06366354302	52349.06366354302	52349.06366354302	52349.06366354302	52349.06366354302	52349.06366354302	52349.06366354302	52349.06366354302	52349.06366354302	52349.06366354302	52349.06366354302	52349.06366354302	52349.06366354302	52349.06366354302	52349.06366354302	52349.06366354302	52349.06366354302
52349.06366354302	52349.06366354302	52349.06366354302	52349.06366354302	52349.06366354302	52349.06366354302	52349.06366354302	52349.06366354302	52349.06366354302	52349.06366354302	52349.06366354302	52349.06366354302	52349.06366354302	52349.06366354302	52349.06366354302	52349.06366354302	52349.06366354302	52349.06366354302	52349.06366354302	52349.06366354302	52349.06366354302	52349.06366354302	52349.06366354302	52349.06366354302	52349.06366354302	52349.06366354302	52349.06366354302	52349.06366354302	52349.06366354302	52349.06366354302
52349.06366354302	52349.06366354302	52349.06366354302	52349.06366354302	52349.06366354302	52349.06366354302	52349.06366354302	52349.06366354302	52349.06366354302	52349.06366354302	52349.06366354302	52349.06366354302	52349.06366354302	52349.06366354302	52349.06366354302	52349.06366354302	52349.06366354302	52349.06366354302	52349.06366354302	52349.06366354302	52349.06366354302	52349.06366354302	52349.06366354302	52349.06366354302	52349.06366354302	52349.06366354302	52349.06366354302	52349.06366354302	52349.06366354302	52349.06366354302
52165.751535252384	52165.751535252384	52165.751535252384	52165.751535252384	52165.751535252384	52165.751535252384	52165.751535252384	52165.751535252384	52165.751535252384	52165.751535252384	52165.751535252384	52165.751535252384	52165.751535252384	52165.751535252384	52165.751535252384	52165.751535252384	52165.751535252384	52165.751535252384	52165.751535252384	52165.751535252384	52165.751535252384	52165.751535252384	52165.751535252384	52165.751535252384	52165.751535252384	52165.751535252384	52165.751535252384	52165.751535252384	52165.751535252384	52165.751535252384
50512.06313891613	50512.06313891613	50512.06313891613	50512.06313891613	50512.06313891613	50512.06313891613	50512.06313891613	50512.06313891613	50512.06313891613	50512.06313891613	50512.06313891613	50512.06313891613	50512.06313891613	50512.06313891613	50512.06313891613	50512.06313891613	50512.06313891613	50512.06313891613	50512.06313891613	50512.06313891613	50512.06313891613	50512.06313891613	50512.06313891613	50512.06313891613	50512.06313891613	50512.06313891613	50512.06313891613	50512.06313891613	50512.06313891613	50512.06313891613
49136.69351741273	49136.69351741273	49136.69351741273	49136.69351741273	49136.69351741273	49136.69351741273	49136.69351741273	49136.69351741273	49136.69351741273	49136.69351741273	49136.69351741273	49136.69351741273	49136.69351741273	49136.69351741273	49136.69351741273	49136.69351741273	49136.69351741273	49136.69351741273	49136.69351741273	49136.69351741273	49136.69351741273	49136.69351741273	49136.69351741273	49136.69351741273	49136.69351741273	49136.69351741273	49136.69351741273	49136.69351741273	49136.69351741273	49136.69351741273
49136.69351741273	49136.69351741273	49136.69351741273	49136.69351741273	49136.69351741273	49136.69351741273	49136.69351741273	49136.69351741273	49136.69351741273	49136.69351741273	49136.69351741273	49136.69351741273	49136.69351741273	49136.69351741273	49136.69351741273	49136.69351741273	49136.69351741273	49136.69351741273	49136.69351741273	49136.69351741273	49136.69351741273	49136.69351741273	49136.69351741273	49136.69351741273	49136.69351741273	49136.69351741273	49136.69351741273	49136.69351741273	49136.69351741273	49136.69351741273
49136.69351741273	49136.69351741273	49136.69351741273	49136.69351741273	49136.69351741273	49136.69351741273	49136.69351741273	49136.69351741273	49136.69351741273	49136.69351741273	49136.69351741273	49136.69351741273	49136.69351741273	49136.69351741273	49136.69351741273	49136.69351741273	49136.69351741273	49136.69351741273	49136.69351741273	49136.69351741273	49136.69351741273	49136.69351741273	49136.69351741273	49136.69351741273	49136.69351741273	49136.69351741273	49136.69351741273	49136.69351741273	49136.69351741273	49136.69351741273
48824.88056767129	48824.88056767129	48824.88056767129	48824.88056767129	48824.88056767129	48824.88056767129	48824.88056767129	48824.88056767129	48824.88056767129	48824.88056767129	48824.88056767129	48824.88056767129	48824.88056767129	48824.88056767129	48824.88056767129	48824.88056767129	48824.88056767129	48824.88056767129	48824.88056767129	48824.88056767129	48824.88056767129	48824.88056767129	48824.88056767129	48824.88056767129	48824.88056767129	48824.88056767129	48824.88056767129	48824.88056767129	48824.88056767129	48824.88056767129
48824.88056767129	48824.88056767129	48824.88056767129	48824.88056767129	48824.88056767129	48824.88056767129	48824.88056767129	48824.88056767129	48824.88056767129	48824.88056767129	48824.88056767129	48824.88056767129	48824.88056767129	48824.88056767129	48824.88056767129	48824.88056767129	48824.88056767129	48824.88056767129	48824.88056767129	48824.88056767129	48824.88056767129	48824.88056767129	48824.88056767129	48824.88056767129	48824.88056767129	48824.88056767129	48824.88056767129	48824.88056767129	48824.88056767129	48824.88056767129
48824.88056767129	48824.88056767129	48824.88056767129	48824.88056767129	48824.88056767129	48824.88056767129	48824.88056767129	48824.88056767129	48824.88056767129	48824.88056767129	48824.88056767129	48824.88056767129	48824.88056767129	48824.88056767129	48824.88056767129	48824.88056767129	48824.88056767129	48824.88056767129	48824.88056767129	48824.88056767129	48824.88056767129	48824.88056767129	48824.88056767129	48824.88056767129	48824.88056767129	48824.88056767129	48824.88056767129	48824.88056767129	48824.88056767129	48824.88056767129
46499.895532808376	46499.895532808376	46499.895532808376	46499.895532808376	46499.895532808376	46499.895532808376	46499.895532808376	46499.895532808376	46499.895532808376	46499.895532808376	46499.895532808376	46499.895532808376	46499.895532808376	46499.895532808376	46499.895532808376	46499.895532808376	46499.895532808376	46499.895532808376	46499.895532808376	46499.895532808376	46499.895532808376	46499.895532808376	46499.895532808376	46499.895532808376	46499.895532808376	46499.895532808376	46499.895532808376	46499.895532808376	46499.895532808376	46499.895532808376
46499.895532808376	46499.895532808376	46499.895532808376	46499.895532808376	46499.895532808376	46499.895532808376	46499.895532808376	46499.895532808376	46499.895532808376	46499.895532808376	46499.895532808376	46499.895532808376	46499.895532808376	46499.895532808376	46499.895532808376	46499.895532808376	46499.895532808376	46499.895532808376	46499.895532808376	46499.895532808376	46499.895532808376	46499.895532808376	46499.895532808376	46499.895532808376	46499.895532808376	46499.895532808376	46499.895532808376	46499.895532808376	46499.895532808376	46499.895532808376
45360.285065227945	45360.285065227945	45360.285065227945	45360.285065227945	45360.285065227945	45360.285065227945	45360.285065227945	45360.285065227945	45360.285065227945	45360.285065227945	45360.285065227945	45360.285065227945	45360.285065227945	45360.285065227945	45360.285065227945	45360.285065227945	45360.285065227945	45360.285065227945	45360.285065227945	45360.285065227945	45360.285065227945	45360.285065227945	45360.285065227945	45360.285065227945	45360.285065227945	45360.285065227945	45360.285065227945	45360.285065227945	45360.285065227945	45360.285065227945
45360.285065227945	45360.285065227945	45360.285065227945	45360.285065227945	45360.285065227945	45360.285065227945	45360.285065227945	45360.285065227945	45360.285065227945	45360.285065227945	45360.285065227945	45360.285065227945	45360.285065227945	45360.285065227945	45360.285065227945	45360.285065227945	45360.285065227945	45360.285065227945	45360.285065227945	45360.285065227945	45360.285065227945	45360.285065227945	45360.285065227945	45360.285065227945	45360.285065227945	45360.285065227945	45360.285065227945	45360.285065227945	45360.285065227945	45360.285065227945
45360.285065227945	45360.285065227945	45360.285065227945	45360.285065227945	45360.285065227945	45360.285065227945	45360.285065227945	45360.285065227945	45360.285065227945	45360.285065227945	45360.285065227945	45360.285065227945	45360.285065227945	45360.285065227945	45360.285065227945	45360.285065227945	45360.285065227945	45360.285065227945	45360.285065227945	45360.285065227945	45360.285065227945	45360.285065227945	45360.285065227945	45360.285065227945	45360.285065227945	45360.285065227945	45360.285065227945	45360.285065227945	45360.285065227945	45360.285065227945
42841.041923425546	42841.041923425546	42841.041923425546	42841.041923425546	42841.041923425546	42841.041923425546	42841.041923425546	42841.041923425546	42841.041923425546	42841.041923425546	42841.041923425546	42841.041923425546	42841.041923425546	42841.041923425546	42841.041923425546	42841.041923425546	42841.041923425546	42841.041923425546	42841.041923425546	42841.041923425546	42841.041923425546	42841.041923425546	42841.041923425546	42841.041923425546	42841.041923425546	42841.041923425546	42841.041923425546	42841.041923425546	42841.041923425546	42841.041923425546
41981.6697067372	41981.6697067372	41981.6697067372	41981.6697067372	41981.6697067372	41981.6697067372	41981.6697067372	41981.6697067372	41981.6697067372	41981.6697067372	41981.6697067372	41981.6697067372	41981.6697067372	41981.6697067372	41981.6697067372	41981.6697067372	41981.6697067372	41981.6697067372	41981.6697067372	41981.6697067372	41981.6697067372	41981.6697067372	41981.6697067372	41981.6697067372	41981.6697067372	41981.6697067372	41981.6697067372	41981.6697067372	41981.6697067372	41981.6697067372
41981.6697067372	41981.6697067372	41981.6697067372	41981.6697067372	41981.6697067372	41981.6697067372	41981.6697067372	41981.6697067372	41981.6697067372	41981.6697067372	41981.6697067372	41981.6697067372	41981.6697067372	41981.6697067372	41981.6697067372	41981.6697067372	41981.6697067372	41981.6697067372	41981.6697067372	41981.6697067372	41981.6697067372	41981.6697067372	41981.6697067372	41981.6697067372	41981.6697067372	41981.6697067372	41981.6697067372	41981.6697067372	41981.6697067372	41981.6697067372
41981.6697067372	41981.6697067372	41981.6697067372	41981.6697067372	41981.6697067372	41981.6697067372	41981.6697067372	41981.6697067372	41981.6697067372	41981.6697067372	41981.6697067372	41981.6697067372	41981.6697067372	41981.6697067372	41981.6697067372	41981.6697067372	41981.6697067372	41981.6697067372	41981.6697067372	41981.6697067372	41981.6697067372	41981.6697067372	41981.6697067372	41981.6697067372	41981.6697067372	41981.6697067372	41981.6697067372	41981.6697067372	41981.6697067372	41981.6697067372
41981.6697067372	41981.6697067372	41981.6697067372	41981.6697067372	41981.6697067372	41981.6697067372	41981.6697067372	41981.6697067372	41981.6697067372	41981.6697067372	41981.6697067372	41981.6697067372	41981.6697067372	41981.6697067372	41981.6697067372	41981.6697067372	41981.6697067372	41981.6697067372	41981.6697067372	41981.6697067372	41981.6697067372	41981.6697067372	41981.6697067372	41981.6697067372	41981.6697067372	41981.6697067372	41981.6697067372	41981.6697067372	41981.6697067372	41981.6697067372
41025.55408307992	41025.55408307992	41025.55408307992	41025.55408307992	41025.55408307992	41025.55408307992	41025.55408307992	41025.55408307992	41025.55408307992	41025.55408307992	41025.55408307992	41025.55408307992	41025.55408307992	41025.55408307992	41025.55408307992	41025.55408307992	41025.55408307992	41025.55408307992	41025.55408307992	41025.55408307992	41025.55408307992	41025.55408307992	41025.55408307992	41025.55408307992	41025.55408307992	41025.55408307992	41025.55408307992	41025.55408307992	41025.55408307992	41025.55408307992
41025.55408307992	41025.55408307992	41025.55408307992	41025.55408307992	41025.55408307992	41025.55408307992	41025.55408307992	41025.55408307992	41025.55408307992	41025.55408307992	41025.55408307992	41025.55408307992	41025.55408307992	41025.55408307992	41025.55408307992	41025.55408307992	41025.55408307992	41025.55408307992	41025.55408307992	41025.55408307992	41025.55408307992	41025.55408307992	41025.55408307992	41025.55408307992	41025.55408307992	41025.55408307992	41025.55408307992	41025.55408307992	41025.55408307992	41025.55408307992
41025.55408307992	41025.55408307992	41025.55408307992	41025.55408307992	41025.55408307992	41025.55408307992	41025.55408307992	41025.55408307992	41025.55408307992	41025.55408307992	41025.55408307992	41025.55408307992	41025.55408307992	41025.55408307992	41025.55408307992	41025.55408307992	41025.55408307992	41025.55408307992	41025.55408307992	41025.55408307992	41025.55408307992	41025.55408307992	41025.55408307992	41025.55408307992	41025.55408307992	41025.55408307992	41025.55408307992	41025.55408307992	41025.55408307992	41025.55408307992
41025.55408307992	41025.55408307992	41025.55408307992	41025.55408307992	41025.55408307992	41025.55408307992	41025.55408307992	41025.55408307992	41025.55408307992	41025.55408307992	41025.55408307992	41025.55408307992	41025.55408307992	41025.55408307992	41025.55408307992	41025.55408307992	41025.55408307992	41025.55408307992	41025.55408307992	41025.55408307992	41025.55408307992	41025.55408307992	41025.55408307992	41025.55408307992	41025.55408307992	41025.55408307992	41025.55408307992	41025.55408307992	41025.55408307992	41025.55408307992
41025.55408307992	41025.55408307992	41025.55408307992	41025.55408307992	41025.55408307992	41025.55408307992	41025.55408307992	41025.55408307992	41025.55408307992	41025.55408307992	41025.55408307992	41025.55408307992	41025.55408307992	41025.55408307992	41025.55408307992	41025.55408307992	41025.55408307992	41025.55408307992	41025.55408307992	41025.55408307992	41025.55408307992	41025.55408307992	41025.55408307992	41025.55408307992	41025.55408307992	41025.55408307992	41025.55408307992	41025.55408307992	41025.55408307992	41025.55408307992
40822.974149435184	40822.974149435184	40822.974149435184	40822.974149435184	40822.974149435184	40822.974149435184	40822.974149435184	40822.974149435184	40822.974149435184	40822.974149435184	40822.974149435184	40822.974149435184	40822.974149435184	40822.974149435184	40822.974149435184	40822.974149435184	40822.974149435184	40822.974149435184	40822.974149435184	40822.974149435184	40822.974149435184	40822.974149435184	40822.974149435184	40822.974149435184	40822.974149435184	40822.974149435184	40822.974149435184	40822.974149435184	40822.974149435184	40822.974149435184
40822.974149435184	40822.974149435184	40822.974149435184	40822.974149435184	40822.974149435184	40822.974149435184	40822.974149435184	40822.974149435184	40822.974149435184	40822.974149435184	40822.974149435184	40822.974149435184	40822.974149435184	40822.974149435184	40822.974149435184	40822.974149435184	40822.974149435184	40822.974149435184	40822.974149435184	40822.974149435184	40822.974149435184	40822.974149435184	40822.974149435184	40822.974149435184	40822.974149435184	40822.974149435184	40822.974149435184	40822.974149435184	40822.974149435184	40822.974149435184
37959.28175586184	37959.28175586184	37959.28175586184	37959.28175586184	37959.28175586184	37959.28175586184	37959.28175586184	37959.28175586184	37959.28175586184	37959.28175586184	37959.28175586184	37959.28175586184	37959.28175586184	37959.28175586184	37959.28175586184	37959.28175586184	37959.28175586184	37959.28175586184	37959.28175586184	37959.28175586184	37959.28175586184	37959.28175586184	37959.28175586184	37959.28175586184	37959.28175586184	37959.28175586184	37959.28175586184	37959.28175586184	37959.28175586184	37959.28175586184
36350.40044844119	36350.40044844119	36350.40044844119	36350.40044844119	36350.40044844119	36350.40044844119	36350.40044844119	36350.40044844119	36350.40044844119	36350.40044844119	36350.40044844119	36350.40044844119	36350.40044844119	36350.40044844119	36350.40044844119	36350.40044844119	36350.40044844119	36350.40044844119	36350.40044844119	36350.40044844119	36350.40044844119	36350.40044844119	36350.40044844119	36350.40044844119	36350.40044844119	36350.40044844119	36350.40044844119	36350.40044844119	36350.40044844119	36350.40044844119
36350.40044844119	36350.40044844119	36350.40044844119	36350.40044844119	36350.40044844119	36350.40044844119	36350.40044844119	36350.40044844119	36350.40044844119	36350.40044844119	36350.40044844119	36350.40044844119	36350.40044844119	36350.40044844119	36350.40044844119	36350.40044844119	36350.40044844119	36350.40044844119	36350.40044844119	36350.40044844119	36350.40044844119	36350.40044844119	36350.40044844119	36350.40044844119	36350.40044844119	36350.40044844119	36350.40044844119	36350.40044844119	36350.40044844119	36350.40044844119
36350.40044844119	36350.40044844119	36350.40044844119	36350.40044844119	36350.40044844119	36350.40044844119	36350.40044844119	36350.40044844119	36350.40044844119	36350.40044844119	36350.40044844119	36350.40044844119	36350.40044844119	36350.40044844119	36350.40044844119	36350.40044844119	36350.40044844119	36350.40044844119	36350.40044844119	36350.40044844119	36350.40044844119	36350.40044844119	36350.40044844119	36350.40044844119	36350.40044844119	36350.40044844119	36350.40044844119	36350.40044844119	36350.40044844119	36350.40044844119
36350.40044844119	36350.40044844119	36350.40044844119	36350.40044844119	36350.40044844119	36350.40044844119	36350.40044844119	36350.40044844119	36350.40044844119	36350.40044844119	36350.40044844119	36350.40044844119	36350.40044844119	36350.40044844119	36350.40044844119	36350.40044844119	36350.40044844119	36350.40044844119	36350.40044844119	36350.40044844119	36350.40044844119	36350.40044844119	36350.40044844119	36350.40044844119	36350.40044844119	36350.40044844119	36350.40044844119	36350.40044844119	36350.40044844119	36350.40044844119
36350.40044844119	36350.40044844119	36350.40044844119	36350.40044844119	36350.40044844119	36350.40044844119	36350.40044844119	36350.40044844119	36350.40044844119	36350.40044844119	36350.40044844119	36350.40044844119	36350.40044844119	36350.40044844119	36350.40044844119	36350.40044844119	36350.40044844119	36350.40044844119	36350.40044844119	36350.40044844119	36350.40044844119	36350.40044844119	36350.40044844119	36350.40044844119	36350.40044844119	36350.40044844119	36350.40044844119	36350.40044844119	36350.40044844119	36350.40044844119
36350.40044844119	36350.40044844119	36350.40044844119	36350.40044844119	36350.40044844119	36350.40044844119	36350.40044844119	36350.40044844119	36350.40044844119	36350.40044844119	36350.40044844119	36350.40044844119	36350.40044844119	36350.40044844119	36350.40044844119	36350.40044844119	36350.40044844119	36350.40044844119	36350.40044844119	36350.40044844119	36350.40044844119	36350.40044844119	36350.40044844119	36350.40044844119	36350.40044844119	36350.40044844119	36350.40044844119	36350.40044844119	36350.40044844119	36350.40044844119
33874.054533241426	33874.054533241426	33874.054533241426	33874.054533241426	33874.054533241426	33874.054533241426	33874.054533241426	33874.054533241426	33874.054533241426	33874.054533241426	33874.054533241426	33874.054533241426	33874.054533241426	33874.054533241426	33874.054533241426	33874.054533241426	33874.054533241426	33874.054533241426	33874.054533241426	33874.054533241426	33874.054533241426	33874.054533241426	33874.054533241426	33874.054533241426	33874.054533241426	33874.054533241426	33874.054533241426	33874.054533241426	33874.054533241426	33874.054533241426
33874.054533241426	33874.054533241426	33874.054533241426	33874.054533241426	33874.054533241426	33874.054533241426	33874.054533241426	33874.054533241426	33874.054533241426	33874.054533241426	33874.054533241426	33874.054533241426	33874.054533241426	33874.054533241426	33874.054533241426	33874.054533241426	33874.054533241426	33874.054533241426	33874.054533241426	33874.054533241426	33874.054533241426	33874.054533241426	33874.054533241426	33874.054533241426	33874.054533241426	33874.054533241426	33874.054533241426	33874.054533241426	33874.054533241426	33874.054533241426
33750.333409620995	33750.333409620995	33750.333409620995	33750.333409620995	33750.333409620995	33750.333409620995	33750.333409620995	33750.333409620995	33750.333409620995	33750.333409620995	33750.333409620995	33750.333409620995	33750.333409620995	33750.333409620995	33750.333409620995	33750.333409620995	33750.333409620995	33750.333409620995	33750.333409620995	33750.333409620995	33750.333409620995	33750.333409620995	33750.333409620995	33750.333409620995	33750.333409620995	33750.333409620995	33750.333409620995	33750.333409620995	33750.333409620995	33750.333409620995
31003.095532985782	31003.095532985782	31003.095532985782	31003.095532985782	31003.095532985782	31003.095532985782	31003.095532985782	31003.095532985782	31003.095532985782	31003.095532985782	31003.095532985782	31003.095532985782	31003.095532985782	31003.095532985782	31003.095532985782	31003.095532985782	31003.095532985782	31003.095532985782	31003.095532985782	31003.095532985782	31003.095532985782	31003.095532985782	31003.095532985782	31003.095532985782	31003.095532985782	31003.095532985782	31003.095532985782	31003.095532985782	31003.095532985782	31003.095532985782
31003.095532985782	31003.095532985782	31003.095532985782	31003.095532985782	31003.095532985782	31003.095532985782	31003.095532985782	31003.095532985782	31003.095532985782	31003.095532985782	31003.095532985782	31003.095532985782	31003.095532985782	31003.095532985782	31003.095532985782	31003.095532985782	31003.095532985782	31003.095532985782	31003.095532985782	31003.095532985782	31003.095532985782	31003.095532985782	31003.095532985782	31003.095532985782	31003.095532985782	31003.095532985782	31003.095532985782	31003.095532985782	31003.095532985782	31003.095532985782
31003.095532985782	31003.095532985782	31003.095532985782	31003.095532985782	31003.095532985782	31003.095532985782	31003.095532985782	31003.095532985782	31003.095532985782	31003.095532985782	31003.095532985782	31003.095532985782	31003.095532985782	31003.095532985782	31003.095532985782	31003.095532985782	31003.095532985782	31003.095532985782	31003.095532985782	31003.095532985782	31003.095532985782	31003.095532985782	31003.095532985782	31003.095532985782	31003.095532985782	31003.095532985782	31003.095532985782	31003.095532985782	31003.095532985782	31003.095532985782
31003.095532985782	31003.095532985782	31003.095532985782	31003.095532985782	31003.095532985782	31003.095532985782	31003.095532985782	31003.095532985782	31003.095532985782	31003.095532985782	31003.095532985782	31003.095532985782	31003.095532985782	31003.095532985782	31003.095532985782	31003.095532985782	31003.095532985782	31003.095532985782	31003.095532985782	31003.095532985782	31003.095532985782	31003.095532985782	31003.095532985782	31003.095532985782	31003.095532985782	31003.095532985782	31003.095532985782	31003.095532985782	31003.095532985782	31003.095532985782
31003.095532985782	31003.095532985782	31003.095532985782	31003.095532985782	31003.095532985782	31003.095532985782	31003.095532985782	31003.095532985782	31003.095532985782	31003.095532985782	31003.095532985782	31003.095532985782	31003.095532985782	31003.095532985782	31003.095532985782	31003.095532985782	31003.095532985782	31003.095532985782	31003.095532985782	31003.095532985782	31003.095532985782	31003.095532985782	31003.095532985782	31003.095532985782	31003.095532985782	31003.095532985782	31003.095532985782	31003.095532985782	31003.095532985782	31003.095532985782
30246.442800206998	30246.442800206998	30246.442800206998	30246.442800206998	30246.442800206998	30246.442800206998	30246.442800206998	30246.442800206998	30246.442800206998	30246.442800206998	30246.442800206998	30246.442800206998	30246.442800206998	30246.442800206998	30246.442800206998	30246.442800206998	30246.442800206998	30246.442800206998	30246.442800206998	30246.442800206998	30246.442800206998	30246.442800206998	30246.442800206998	30246.442800206998	30246.442800206998	30246.442800206998	30246.442800206998	30246.442800206998	30246.442800206998	30246.442800206998
29350.81643843328	29350.81643843328	29350.81643843328	29350.81643843328	29350.81643843328	29350.81643843328	29350.81643843328	29350.81643843328	29350.81643843328	29350.81643843328	29350.81643843328	29350.81643843328	29350.81643843328	29350.81643843328	29350.81643843328	29350.81643843328	29350.81643843328	29350.81643843328	29350.81643843328	29350.81643843328	29350.81643843328	29350.81643843328	29350.81643843328	29350.81643843328	29350.81643843328	29350.81643843328	29350.81643843328	29350.81643843328	29350.81643843328	29350.81643843328
28695.26609094602	28695.26609094602	28695.26609094602	28695.26609094602	28695.26609094602	28695.26609094602	28695.26609094602	28695.26609094602	28695.26609094602	28695.26609094602	28695.26609094602	28695.26609094602	28695.26609094602	28695.26609094602	28695.26609094602	28695.26609094602	28695.26609094602	28695.26609094602	28695.26609094602	28695.26609094602	28695.26609094602	28695.26609094602	28695.26609094602	28695.26609094602	28695.26609094602	28695.26609094602	28695.26609094602	28695.26609094602	28695.26609094602	28695.26609094602
28695.26609094602	28695.26609094602	28695.26609094602	28695.26609094602	28695.26609094602	28695.26609094602	28695.26609094602	28695.26609094602	28695.26609094602	28695.26609094602	28695.26609094602	28695.26609094602	28695.26609094602	28695.26609094602	28695.26609094602	28695.26609094602	28695.26609094602	28695.26609094602	28695.26609094602	28695.26609094602	28695.26609094602	28695.26609094602	28695.26609094602	28695.26609094602	28695.26609094602	28695.26609094602	28695.26609094602	28695.26609094602	28695.26609094602	28695.26609094602
27877.249770331768	27877.249770331768	27877.249770331768	27877.249770331768	27877.249770331768	27877.249770331768	27877.249770331768	27877.249770331768	27877.249770331768	27877.249770331768	27877.249770331768	27877.249770331768	27877.249770331768	27877.249770331768	27877.249770331768	27877.249770331768	27877.249770331768	27877.249770331768	27877.249770331768	27877.249770331768	27877.249770331768	27877.249770331768	27877.249770331768	27877.249770331768	27877.249770331768	27877.249770331768	27877.249770331768	27877.249770331768	27877.249770331768	27877.249770331768
27877.249770331768	27877.249770331768	27877.249770331768	27877.249770331768	27877.249770331768	27877.249770331768	27877.249770331768	27877.249770331768	27877.249770331768	27877.249770331768	27877.249770331768	27877.249770331768	27877.249770331768	27877.249770331768	27877.249770331768	27877.249770331768	27877.249770331768	27877.249770331768	27877.249770331768	27877.249770331768	27877.249770331768	27877.249770331768	27877.249770331768	27877.249770331768	27877.249770331768	27877.249770331768	27877.249770331768	27877.249770331768	27877.249770331768	27877.249770331768
27877.249770331768	27877.249770331768	27877.249770331768	27877.249770331768	27877.249770331768	27877.249770331768	27877.249770331768	27877.249770331768	27877.249770331768	27877.249770331768	27877.249770331768	27877.249770331768	27877.249770331768	27877.249770331768	27877.249770331768	27877.249770331768	27877.249770331768	27877.249770331768	27877.249770331768	27877.249770331768	27877.249770331768	27877.249770331768	27877.249770331768	27877.249770331768	27877.249770331768	27877.249770331768	27877.249770331768	27877.249770331768	27877.249770331768	27877.249770331768
25639.156810702396	25639.156810702396	25639.156810702396	25639.156810702396	25639.156810702396	25639.156810702396	25639.156810702396	25639.156810702396	25639.156810702396	25639.156810702396	25639.156810702396	25639.156810702396	25639.156810702396	25639.156810702396	25639.156810702396	25639.156810702396	25639.156810702396	25639.156810702396	25639.156810702396	25639.156810702396	25639.156810702396	25639.156810702396	25639.156810702396	25639.156810702396	25639.156810702396	25639.156810702396	25639.156810702396	25639.156810702396	25639.156810702396	25639.156810702396
25120.014443429198	25120.014443429198	25120.014443429198	25120.014443429198	25120.014443429198	25120.014443429198	25120.014443429198	25120.014443429198	25120.014443429198	25120.014443429198	25120.014443429198	25120.014443429198	25120.014443429198	25120.014443429198	25120.014443429198	25120.014443429198	25120.014443429198	25120.014443429198	25120.014443429198	25120.014443429198	25120.014443429198	25120.014443429198	25120.014443429198	25120.014443429198	25120.014443429198	25120.014443429198	25120.014443429198	25120.014443429198	25120.014443429198	25120.014443429198
25120.014443429198	25120.014443429198	25120.014443429198	25120.014443429198	25120.014443429198	25120.014443429198	25120.014443429198	25120.014443429198	25120.014443429198	25120.014443429198	25120.014443429198	25120.014443429198	25120.014443429198	25120.014443429198	25120.014443429198	25120.014443429198	25120.014443429198	25120.014443429198	25120.014443429198	25120.014443429198	25120.014443429198	25120.014443429198	25120.014443429198	25120.014443429198	25120.014443429198	25120.014443429198	25120.014443429198	25120.014443429198	25120.014443429198	25120.014443429198
25120.014443429198	25120.014443429198	25120.014443429198	25120.014443429198	25120.014443429198	25120.014443429198	25120.014443429198	25120.014443429198	25120.014443429198	25120.014443429198	25120.014443429198	25120.014443429198	25120.014443429198	25120.014443429198	25120.014443429198	25120.014443429198	25120.014443429198	25120.014443429198	25120.014443429198	25120.014443429198	25120.014443429198	25120.014443429198	25120.014443429198	25120.014443429198	25120.014443429198	25120.014443429198	25120.014443429198	25120.014443429198	25120.014443429198	25120.014443429198
24197.804549609275	24197.804549609275	24197.804549609275	24197.804549609275	24197.804549609275	24197.804549609275	24197.804549609275	24197.804549609275	24197.804549609275	24197.804549609275	24197.804549609275	24197.804549609275	24197.804549609275	24197.804549609275	24197.804549609275	24197.804549609275	24197.804549609275	24197.804549609275	24197.804549609275	24197.804549609275	24197.804549609275	24197.804549609275	24197.804549609275	24197.804549609275	24197.804549609275	24197.804549609275	24197.804549609275	24197.804549609275	24197.804549609275	24197.804549609275
24197.804549609275	24197.804549609275	24197.804549609275	24197.804549609275	24197.804549609275	24197.804549609275	24197.804549609275	24197.804549609275	24197.804549609275	24197.804549609275	24197.804549609275	24197.804549609275	24197.804549609275	24197.804549609275	24197.804549609275	24197.804549609275	24197.804549609275	24197.804549609275	24197.804549609275	24197.804549609275	24197.804549609275	24197.804549609275	24197.804549609275	24197.804549609275	24197.804549609275	24197.804549609275	24197.804549609275	24197.804549609275	24197.804549609275	24197.804549609275
24197.804549609275	24197.804549609275	24197.804549609275	24197.804549609275	24197.804549609275	24197.804549609275	24197.804549609275	24197.804549609275	24197.804549609275	24197.804549609275	24197.804549609275	24197.804549609275	24197.804549609275	24197.804549609275	24197.804549609275	24197.804549609275	24197.804549609275	24197.804549609275	24197.804549609275	24197.804549609275	24197.804549609275	24197.804549609275	24197.804549609275	24197.804549609275	24197.804549609275	24197.804549609275	24197.804549609275	24197.804549609275	24197.804549609275	24197.804549609275
23976.423189861136	23976.423189861136	23976.423189861136	23976.423189861136	23976.423189861136	23976.423189861136	23976.423189861136	23976.423189861136	23976.423189861136	23976.423189861136	23976.423189861136	23976.423189861136	23976.423189861136	23976.423189861136	23976.423189861136	23976.423189861136	23976.423189861136	23976.423189861136	23976.423189861136	23976.423189861136	23976.423189861136	23976.423189861136	23976.423189861136	23976.423189861136	23976.423189861136	23976.423189861136	23976.423189861136	23976.423189861136	23976.423189861136	23976.423189861136
22671.87044265793	22671.87044265793	22671.87044265793	22671.87044265793	22671.87044265793	22671.87044265793	22671.87044265793	22671.87044265793	22671.87044265793	22671.87044265793	22671.87044265793	22671.87044265793	22671.87044265793	22671.87044265793	22671.87044265793	22671.87044265793	22671.87044265793	22671.87044265793	22671.87044265793	22671.87044265793	22671.87044265793	22671.87044265793	22671.87044265793	22671.87044265793	22671.87044265793	22671.87044265793	22671.87044265793	22671.87044265793	22671.87044265793	22671.87044265793
22303.77714834481	22303.77714834481	22303.77714834481	22303.77714834481	22303.77714834481	22303.77714834481	22303.77714834481	22303.77714834481	22303.77714834481	22303.77714834481	22303.77714834481	22303.77714834481	22303.77714834481	22303.77714834481	22303.77714834481	22303.77714834481	22303.77714834481	22303.77714834481	22303.77714834481	22303.77714834481	22303.77714834481	22303.77714834481	22303.77714834481	22303.77714834481	22303.77714834481	22303.77714834481	22303.77714834481	22303.77714834481	22303.77714834481	22303.77714834481
22303.77714834481	22303.77714834481	22303.77714834481	22303.77714834481	22303.77714834481	22303.77714834481	22303.77714834481	22303.77714834481	22303.77714834481	22303.77714834481	22303.77714834481	22303.77714834481	22303.77714834481	22303.77714834481	22303.77714834481	22303.77714834481	22303.77714834481	22303.77714834481	22303.77714834481	22303.77714834481	22303.77714834481	22303.77714834481	22303.77714834481	22303.77714834481	22303.77714834481	22303.77714834481	22303.77714834481	22303.77714834481	22303.77714834481	22303.77714834481
22303.77714834481	22303.77714834481	22303.77714834481	22303.77714834481	22303.77714834481	22303.77714834481	22303.77714834481	22303.77714834481	22303.77714834481	22303.77714834481	22303.77714834481	22303.77714834481	22303.77714834481	22303.77714834481	22303.77714834481	22303.77714834481	22303.77714834481	22303.77714834481	22303.77714834481	22303.77714834481	22303.77714834481	22303.77714834481	22303.77714834481	22303.77714834481	22303.77714834481	22303.77714834481	22303.77714834481	22303.77714834481	22303.77714834481	22303.77714834481
22303.77714834481	22303.77714834481	22303.77714834481	22303.77714834481	22303.77714834481	22303.77714834481	22303.77714834481	22303.77714834481	22303.77714834481	22303.77714834481	22303.77714834481	22303.77714834481	22303.77714834481	22303.77714834481	22303.77714834481	22303.77714834481	22303.77714834481	22303.77714834481	22303.77714834481	22303.77714834481	22303.77714834481	22303.77714834481	22303.77714834481	22303.77714834481	22303.77714834481	22303.77714834481	22303.77714834481	22303.77714834481	22303.77714834481	22303.77714834481
22242.264032997326	22242.264032997326	22242.264032997326	22242.264032997326	22242.264032997326	22242.264032997326	22242.264032997326	22242.264032997326	22242.264032997326	22242.264032997326	22242.264032997326	22242.264032997326	22242.264032997326	22242.264032997326	22242.264032997326	22242.264032997326	22242.264032997326	22242.264032997326	22242.264032997326	22242.264032997326	22242.264032997326	22242.264032997326	22242.264032997326	22242.264032997326	22242.264032997326	22242.264032997326	22242.264032997326	22242.264032997326	22242.264032997326	22242.264032997326
21989.8130549961	21989.8130549961	21989.8130549961	21989.8130549961	21989.8130549961	21989.8130549961	21989.8130549961	21989.8130549961	21989.8130549961	21989.8130549961	21989.8130549961	21989.8130549961	21989.8130549961	21989.8130549961	21989.8130549961	21989.8130549961	21989.8130549961	21989.8130549961	21989.8130549961	21989.8130549961	21989.8130549961	21989.8130549961	21989.8130549961	21989.8130549961	21989.8130549961	21989.8130549961	21989.8130549961	21989.8130549961	21989.8130549961	21989.8130549961
21514.26301720675	21514.26301720675	21514.26301720675	21514.26301720675	21514.26301720675	21514.26301720675	21514.26301720675	21514.26301720675	21514.26301720675	21514.26301720675	21514.26301720675	21514.26301720675	21514.26301720675	21514.26301720675	21514.26301720675	21514.26301720675	21514.26301720675	21514.26301720675	21514.26301720675	21514.26301720675	21514.26301720675	21514.26301720675	21514.26301720675	21514.26301720675	21514.26301720675	21514.26301720675	21514.26301720675	21514.26301720675	21514.26301720675	21514.26301720675
20655.632789281874	20655.632789281874	20655.632789281874	20655.632789281874	20655.632789281874	20655.632789281874	20655.632789281874	20655.632789281874	20655.632789281874	20655.632789281874	20655.632789281874	20655.632789281874	20655.632789281874	20655.632789281874	20655.632789281874	20655.632789281874	20655.632789281874	20655.632789281874	20655.632789281874	20655.632789281874	20655.632789281874	20655.632789281874	20655.632789281874	20655.632789281874	20655.632789281874	20655.632789281874	20655.632789281874	20655.632789281874	20655.632789281874	20655.632789281874
20655.632789281874	20655.632789281874	20655.632789281874	20655.632789281874	20655.632789281874	20655.632789281874	20655.632789281874	20655.632789281874	20655.632789281874	20655.632789281874	20655.632789281874	20655.632789281874	20655.632789281874	20655.632789281874	20655.632789281874	20655.632789281874	20655.632789281874	20655.632789281874	20655.632789281874	20655.632789281874	20655.632789281874	20655.632789281874	20655.632789281874	20655.632789281874	20655.632789281874	20655.632789281874	20655.632789281874	20655.632789281874	20655.632789281874	20655.632789281874
20655.632789281874	20655.632789281874	20655.632789281874	20655.632789281874	20655.632789281874	20655.632789281874	20655.632789281874	20655.632789281874	20655.632789281874	20655.632789281874	20655.632789281874	20655.632789281874	20655.632789281874	20655.632789281874	20655.632789281874	20655.632789281874	20655.632789281874	20655.632789281874	20655.632789281874	20655.632789281874	20655.632789281874	20655.632789281874	20655.632789281874	20655.632789281874	20655.632789281874	20655.632789281874	20655.632789281874	20655.632789281874	20655.632789281874	20655.632789281874
19672.258211607143	19672.258211607143	19672.258211607143	19672.258211607143	19672.258211607143	19672.258211607143	19672.258211607143	19672.258211607143	19672.258211607143	19672.258211607143	19672.258211607143	19672.258211607143	19672.258211607143	19672.258211607143	19672.258211607143	19672.258211607143	19672.258211607143	19672.258211607143	19672.258211607143	19672.258211607143	19672.258211607143	19672.258211607143	19672.258211607143	19672.258211607143	19672.258211607143	19672.258211607143	19672.258211607143	19672.258211607143	19672.258211607143	19672.258211607143
19672.258211607143	19672.258211607143	19672.258211607143	19672.258211607143	19672.258211607143	19672.258211607143	19672.258211607143	19672.258211607143	19672.258211607143	19672.258211607143	19672.258211607143	19672.258211607143	19672.258211607143	19672.258211607143	19672.258211607143	19672.258211607143	19672.258211607143	19672.258211607143	19672.258211607143	19672.258211607143	19672.258211607143	19672.258211607143	19672.258211607143	19672.258211607143	19672.258211607143	19672.258211607143	19672.258211607143	19672.258211607143	19672.258211607143	19672.258211607143
19672.258211607143	19672.258211607143	19672.258211607143	19672.258211607143	19672.258211607143	19672.258211607143	19672.258211607143	19672.258211607143	19672.258211607143	19672.258211607143	19672.258211607143	19672.258211607143	19672.258211607143	19672.258211607143	19672.258211607143	19672.258211607143	19672.258211607143	19672.258211607143	19672.258211607143	19672.258211607143	19672.258211607143	19672.258211607143	19672.258211607143	19672.258211607143	19672.258211607143	19672.258211607143	19672.258211607143	19672.258211607143	19672.258211607143	19672.258211607143
19672.258211607143	19672.258211607143	19672.258211607143	19672.258211607143	19672.258211607143	19672.258211607143	19672.258211607143	19672.258211607143	19672.258211607143	19672.258211607143	19672.258211607143	19672.258211607143	19672.258211607143	19672.258211607143	19672.258211607143	19672.258211607143	19672.258211607143	19672.258211607143	19672.258211607143	19672.258211607143	19672.258211607143	19672.258211607143	19672.258211607143	19672.258211607143	19672.258211607143	19672.258211607143	19672.258211607143	19672.258211607143	19672.258211607143	19672.258211607143
18632.114629384712	18632.114629384712	18632.114629384712	18632.114629384712	18632.114629384712	18632.114629384712	18632.114629384712	18632.114629384712	18632.114629384712	18632.114629384712	18632.114629384712	18632.114629384712	18632.114629384712	18632.114629384712	18632.114629384712	18632.114629384712	18632.114629384712	18632.114629384712	18632.114629384712	18632.114629384712	18632.114629384712	18632.114629384712	18632.114629384712	18632.114629384712	18632.114629384712	18632.114629384712	18632.114629384712	18632.114629384712	18632.114629384712	18632.114629384712
18632.114629384712	18632.114629384712	18632.114629384712	18632.114629384712	18632.114629384712	18632.114629384712	18632.114629384712	18632.114629384712	18632.114629384712	18632.114629384712	18632.114629384712	18632.114629384712	18632.114629384712	18632.114629384712	18632.114629384712	18632.114629384712	18632.114629384712	18632.114629384712	18632.114629384712	18632.114629384712	18632.114629384712	18632.114629384712	18632.114629384712	18632.114629384712	18632.114629384712	18632.114629384712	18632.114629384712	18632.114629384712	18632.114629384712	18632.114629384712
18632.114629384712	18632.114629384712	18632.114629384712	18632.114629384712	18632.114629384712	18632.114629384712	18632.114629384712	18632.114629384712	18632.114629384712	18632.114629384712	18632.114629384712	18632.114629384712	18632.114629384712	18632.114629384712	18632.114629384712	18632.114629384712	18632.114629384712	18632.114629384712	18632.114629384712	18632.114629384712	18632.114629384712	18632.114629384712	18632.114629384712	18632.114629384712	18632.114629384712	18632.114629384712	18632.114629384712	18632.114629384712	18632.114629384712	18632.114629384712
18330.695924453757	18330.695924453757	18330.695924453757	18330.695924453757	18330.695924453757	18330.695924453757	18330.695924453757	18330.695924453757	18330.695924453757	18330.695924453757	18330.695924453757	18330.695924453757	18330.695924453757	18330.695924453757	18330.695924453757	18330.695924453757	18330.695924453757	18330.695924453757	18330.695924453757	18330.695924453757	18330.695924453757	18330.695924453757	18330.695924453757	18330.695924453757	18330.695924453757	18330.695924453757	18330.695924453757	18330.695924453757	18330.695924453757	18330.695924453757
17277.094373702705	17277.094373702705	17277.094373702705	17277.094373702705	17277.094373702705	17277.094373702705	17277.094373702705	17277.094373702705	17277.094373702705	17277.094373702705	17277.094373702705	17277.094373702705	17277.094373702705	17277.094373702705	17277.094373702705	17277.094373702705	17277.094373702705	17277.094373702705	17277.094373702705	17277.094373702705	17277.094373702705	17277.094373702705	17277.094373702705	17277.094373702705	17277.094373702705	17277.094373702705	17277.094373702705	17277.094373702705	17277.094373702705	17277.094373702705
16256.7354938248	16256.7354938248	16256.7354938248	16256.7354938248	16256.7354938248	16256.7354938248	16256.7354938248	16256.7354938248	16256.7354938248	16256.7354938248	16256.7354938248	16256.7354938248	16256.7354938248	16256.7354938248	16256.7354938248	16256.7354938248	16256.7354938248	16256.7354938248	16256.7354938248	16256.7354938248	16256.7354938248	16256.7354938248	16256.7354938248	16256.7354938248	16256.7354938248	16256.7354938248	16256.7354938248	16256.7354938248	16256.7354938248	16256.7354938248
13791.396388658452	13791.396388658452	13791.396388658452	13791.396388658452	13791.396388658452	13791.396388658452	13791.396388658452	13791.396388658452	13791.396388658452	13791.396388658452	13791.396388658452	13791.396388658452	13791.396388658452	13791.396388658452	13791.396388658452	13791.396388658452	13791.396388658452	13791.396388658452	13791.396388658452	13791.396388658452	13791.396388658452	13791.396388658452	13791.396388658452	13791.396388658452	13791.396388658452	13791.396388658452	13791.396388658452	13791.396388658452	13791.396388658452	13791.396388658452
13791.396388658452	13791.396388658452	13791.396388658452	13791.396388658452	13791.396388658452	13791.396388658452	13791.396388658452	13791.396388658452	13791.396388658452	13791.396388658452	13791.396388658452	13791.396388658452	13791.396388658452	13791.396388658452	13791.396388658452	13791.396388658452	13791.396388658452	13791.396388658452	13791.396388658452	13791.396388658452	13791.396388658452	13791.396388658452	13791.396388658452	13791.396388658452	13791.396388658452	13791.396388658452	13791.396388658452	13791.396388658452	13791.396388658452	13791.396388658452
13791.396388658452	13791.396388658452	13791.396388658452	13791.396388658452	13791.396388658452	13791.396388658452	13791.396388658452	13791.396388658452	13791.396388658452	13791.396388658452	13791.396388658452	13791.396388658452	13791.396388658452	13791.396388658452	13791.396388658452	13791.396388658452	13791.396388658452	13791.396388658452	13791.396388658452	13791.396388658452	13791.396388658452	13791.396388658452	13791.396388658452	13791.396388658452	13791.396388658452	13791.396388658452	13791.396388658452	13791.396388658452	13791.396388658452	13791.396388658452
13791.396388658452	13791.396388658452	13791.396388658452	13791.396388658452	13791.396388658452	13791.396388658452	13791.396388658452	13791.396388658452	13791.396388658452	13791.396388658452	13791.396388658452	13791.396388658452	13791.396388658452	13791.396388658452	13791.396388658452	13791.396388658452	13791.396388658452	13791.396388658452	13791.396388658452	13791.396388658452	13791.396388658452	13791.396388658452	13791.396388658452	13791.396388658452	13791.396388658452	13791.396388658452	13791.396388658452	13791.396388658452	13791.396388658452	13791.396388658452
13791.396388658452	13791.396388658452	13791.396388658452	13791.396388658452	13791.396388658452	13791.396388658452	13791.396388658452	13791.396388658452	13791.396388658452	13791.396388658452	13791.396388658452	13791.396388658452	13791.396388658452	13791.396388658452	13791.396388658452	13791.396388658452	13791.396388658452	13791.396388658452	13791.396388658452	13791.396388658452	13791.396388658452	13791.396388658452	13791.396388658452	13791.396388658452	13791.396388658452	13791.396388658452	13791.396388658452	13791.396388658452	13791.396388658452	13791.396388658452
13791.396388658452	13791.396388658452	13791.396388658452	13791.396388658452	13791.396388658452	13791.396388658452	13791.396388658452	13791.396388658452	13791.396388658452	13791.396388658452	13791.396388658452	13791.396388658452	13791.396388658452	13791.396388658452	13791.396388658452	13791.396388658452	13791.396388658452	13791.396388658452	13791.396388658452	13791.396388658452	13791.396388658452	13791.396388658452	13791.396388658452	13791.396388658452	13791.396388658452	13791.396388658452	13791.396388658452	13791.396388658452	13791.396388658452	13791.396388658452
13791.396388658452	13791.396388658452	13791.396388658452	13791.396388658452	13791.396388658452	13791.396388658452	13791.396388658452	13791.396388658452	13791.396388658452	13791.396388658452	13791.396388658452	13791.396388658452	13791.396388658452	13791.396388658452	13791.396388658452	13791.396388658452	13791.396388658452	13791.396388658452	13791.396388658452	13791.396388658452	13791.396388658452	13791.396388658452	13791.396388658452	13791.396388658452	13791.396388658452	13791.396388658452	13791.396388658452	13791.396388658452	13791.396388658452	13791.396388658452
13306.455918348616	13306.455918348616	13306.455918348616	13306.455918348616	13306.455918348616	13306.455918348616	13306.455918348616	13306.455918348616	13306.455918348616	13306.455918348616	13306.455918348616	13306.455918348616	13306.455918348616	13306.455918348616	13306.455918348616	13306.455918348616	13306.455918348616	13306.455918348616	13306.455918348616	13306.455918348616	13306.455918348616	13306.455918348616	13306.455918348616	13306.455918348616	13306.455918348616	13306.455918348616	13306.455918348616	13306.455918348616	13306.455918348616	13306.455918348616
13306.455918348616	13306.455918348616	13306.455918348616	13306.455918348616	13306.455918348616	13306.455918348616	13306.455918348616	13306.455918348616	13306.455918348616	13306.455918348616	13306.455918348616	13306.455918348616	13306.455918348616	13306.455918348616	13306.455918348616	13306.455918348616	13306.455918348616	13306.455918348616	13306.455918348616	13306.455918348616	13306.455918348616	13306.455918348616	13306.455918348616	13306.455918348616	13306.455918348616	13306.455918348616	13306.455918348616	13306.455918348616	13306.455918348616	13306.455918348616
13306.455918348616	13306.455918348616	13306.455918348616	13306.455918348616	13306.455918348616	13306.455918348616	13306.455918348616	13306.455918348616	13306.455918348616	13306.455918348616	13306.455918348616	13306.455918348616	13306.455918348616	13306.455918348616	13306.455918348616	13306.455918348616	13306.455918348616	13306.455918348616	13306.455918348616	13306.455918348616	13306.455918348616	13306.455918348616	13306.455918348616	13306.455918348616	13306.455918348616	13306.455918348616	13306.455918348616	13306.455918348616	13306.455918348616	13306.455918348616
13248.184555041425	13248.184555041425	13248.184555041425	13248.184555041425	13248.184555041425	13248.184555041425	13248.184555041425	13248.184555041425	13248.184555041425	13248.184555041425	13248.184555041425	13248.184555041425	13248.184555041425	13248.184555041425	13248.184555041425	13248.184555041425	13248.184555041425	13248.184555041425	13248.184555041425	13248.184555041425	13248.184555041425	13248.184555041425	13248.184555041425	13248.184555041425	13248.184555041425	13248.184555041425	13248.184555041425	13248.184555041425	13248.184555041425	13248.184555041425
13248.184555041425	13248.184555041425	13248.184555041425	13248.184555041425	13248.184555041425	13248.184555041425	13248.184555041425	13248.184555041425	13248.184555041425	13248.184555041425	13248.184555041425	13248.184555041425	13248.184555041425	13248.184555041425	13248.184555041425	13248.184555041425	13248.184555041425	13248.184555041425	13248.184555041425	13248.184555041425	13248.184555041425	13248.184555041425	13248.184555041425	13248.184555041425	13248.184555041425	13248.184555041425	13248.184555041425	13248.184555041425	13248.184555041425	13248.184555041425
12848.69603787077	12848.69603787077	12848.69603787077	12848.69603787077	12848.69603787077	12848.69603787077	12848.69603787077	12848.69603787077	12848.69603787077	12848.69603787077	12848.69603787077	12848.69603787077	12848.69603787077	12848.69603787077	12848.69603787077	12848.69603787077	12848.69603787077	12848.69603787077	12848.69603787077	12848.69603787077	12848.69603787077	12848.69603787077	12848.69603787077	12848.69603787077	12848.69603787077	12848.69603787077	12848.69603787077	12848.69603787077	12848.69603787077	12848.69603787077
12848.69603787077	12848.69603787077	12848.69603787077	12848.69603787077	12848.69603787077	12848.69603787077	12848.69603787077	12848.69603787077	12848.69603787077	12848.69603787077	12848.69603787077	12848.69603787077	12848.69603787077	12848.69603787077	12848.69603787077	12848.69603787077	12848.69603787077	12848.69603787077	12848.69603787077	12848.69603787077	12848.69603787077	12848.69603787077	12848.69603787077	12848.69603787077	12848.69603787077	12848.69603787077	12848.69603787077	12848.69603787077	12848.69603787077	12848.69603787077
12747.709617346738	12747.709617346738	12747.709617346738	12747.709617346738	12747.709617346738	12747.709617346738	12747.709617346738	12747.709617346738	12747.709617346738	12747.709617346738	12747.709617346738	12747.709617346738	12747.709617346738	12747.709617346738	12747.709617346738	12747.709617346738	12747.709617346738	12747.709617346738	12747.709617346738	12747.709617346738	12747.709617346738	12747.709617346738	12747.709617346738	12747.709617346738	12747.709617346738	12747.709617346738	12747.709617346738	12747.709617346738	12747.709617346738	12747.709617346738
12747.709617346738	12747.709617346738	12747.709617346738	12747.709617346738	12747.709617346738	12747.709617346738	12747.709617346738	12747.709617346738	12747.709617346738	12747.709617346738	12747.709617346738	12747.709617346738	12747.709617346738	12747.709617346738	12747.709617346738	12747.709617346738	12747.709617346738	12747.709617346738	12747.709617346738	12747.709617346738	12747.709617346738	12747.709617346738	12747.709617346738	12747.709617346738	12747.709617346738	12747.709617346738	12747.709617346738	12747.709617346738	12747.709617346738	12747.709617346738
12747.709617346738	12747.709617346738	12747.709617346738	12747.709617346738	12747.709617346738	12747.709617346738	12747.709617346738	12747.709617346738	12747.709617346738	12747.709617346738	12747.709617346738	12747.709617346738	12747.709617346738	12747.709617346738	12747.709617346738	12747.709617346738	12747.709617346738	12747.709617346738	12747.709617346738	12747.709617346738	12747.709617346738	12747.709617346738	12747.709617346738	12747.709617346738	12747.709617346738	12747.709617346738	12747.709617346738	12747.709617346738	12747.709617346738	12747.709617346738
12747.709617346738	12747.709617346738	12747.709617346738	12747.709617346738	12747.709617346738	12747.709617346738	12747.709617346738	12747.709617346738	12747.709617346738	12747.709617346738	12747.709617346738	12747.709617346738	12747.709617346738	12747.709617346738	12747.709617346738	12747.709617346738	12747.709617346738	12747.709617346738	12747.709617346738	12747.709617346738	12747.709617346738	12747.709617346738	12747.709617346738	12747.709617346738	12747.709617346738	12747.709617346738	12747.709617346738	12747.709617346738	12747.709617346738	12747.709617346738
12747.709617346738	12747.709617346738	12747.709617346738	12747.709617346738	12747.709617346738	12747.709617346738	12747.709617346738	12747.709617346738	12747.709617346738	12747.709617346738	12747.709617346738	12747.709617346738	12747.709617346738	12747.709617346738	12747.709617346738	12747.709617346738	12747.709617346738	12747.709617346738	12747.709617346738	12747.709617346738	12747.709617346738	12747.709617346738	12747.709617346738	12747.709617346738	12747.709617346738	12747.709617346738	12747.709617346738	12747.709617346738	12747.709617346738	12747.709617346738
12747.709617346738	12747.709617346738	12747.709617346738	12747.709617346738	12747.709617346738	12747.709617346738	12747.709617346738	12747.709617346738	12747.709617346738	12747.709617346738	12747.709617346738	12747.709617346738	12747.709617346738	12747.709617346738	12747.709617346738	12747.709617346738	12747.709617346738	12747.709617346738	12747.709617346738	12747.709617346738	12747.709617346738	12747.709617346738	12747.709617346738	12747.709617346738	12747.709617346738	12747.709617346738	12747.709617346738	12747.709617346738	12747.709617346738	12747.709617346738
12747.709617346738	12747.709617346738	12747.709617346738	12747.709617346738	12747.709617346738	12747.709617346738	12747.709617346738	12747.709617346738	12747.709617346738	12747.709617346738	12747.709617346738	12747.709617346738	12747.709617346738	12747.709617346738	12747.709617346738	12747.709617346738	12747.709617346738	12747.709617346738	12747.709617346738	12747.709617346738	12747.709617346738	12747.709617346738	12747.709617346738	12747.709617346738	12747.709617346738	12747.709617346738	12747.709617346738	12747.709617346738	12747.709617346738	12747.709617346738
12383.570690499622	12383.570690499622	12383.570690499622	12383.570690499622	12383.570690499622	12383.570690499622	12383.570690499622	12383.570690499622	12383.570690499622	12383.570690499622	12383.570690499622	12383.570690499622	12383.570690499622	12383.570690499622	12383.570690499622	12383.570690499622	12383.570690499622	12383.570690499622	12383.570690499622	12383.570690499622	12383.570690499622	12383.570690499622	12383.570690499622	12383.570690499622	12383.570690499622	12383.570690499622	12383.570690499622	12383.570690499622	12383.570690499622	12383.570690499622
12383.570690499622	12383.570690499622	12383.570690499622	12383.570690499622	12383.570690499622	12383.570690499622	12383.570690499622	12383.570690499622	12383.570690499622	12383.570690499622	12383.570690499622	12383.570690499622	12383.570690499622	12383.570690499622	12383.570690499622	12383.570690499622	12383.570690499622	12383.570690499622	12383.570690499622	12383.570690499622	12383.570690499622	12383.570690499622	12383.570690499622	12383.570690499622	12383.570690499622	12383.570690499622	12383.570690499622	12383.570690499622	12383.570690499622	12383.570690499622
11207.518026309466	11207.518026309466	11207.518026309466	11207.518026309466	11207.518026309466	11207.518026309466	11207.518026309466	11207.518026309466	11207.518026309466	11207.518026309466	11207.518026309466	11207.518026309466	11207.518026309466	11207.518026309466	11207.518026309466	11207.518026309466	11207.518026309466	11207.518026309466	11207.518026309466	11207.518026309466	11207.518026309466	11207.518026309466	11207.518026309466	11207.518026309466	11207.518026309466	11207.518026309466	11207.518026309466	11207.518026309466	11207.518026309466	11207.518026309466
11207.518026309466	11207.518026309466	11207.518026309466	11207.518026309466	11207.518026309466	11207.518026309466	11207.518026309466	11207.518026309466	11207.518026309466	11207.518026309466	11207.518026309466	11207.518026309466	11207.518026309466	11207.518026309466	11207.518026309466	11207.518026309466	11207.518026309466	11207.518026309466	11207.518026309466	11207.518026309466	11207.518026309466	11207.518026309466	11207.518026309466	11207.518026309466	11207.518026309466	11207.518026309466	11207.518026309466	11207.518026309466	11207.518026309466	11207.518026309466
11207.518026309466	11207.518026309466	11207.518026309466	11207.518026309466	11207.518026309466	11207.518026309466	11207.518026309466	11207.518026309466	11207.518026309466	11207.518026309466	11207.518026309466	11207.518026309466	11207.518026309466	11207.518026309466	11207.518026309466	11207.518026309466	11207.518026309466	11207.518026309466	11207.518026309466	11207.518026309466	11207.518026309466	11207.518026309466	11207.518026309466	11207.518026309466	11207.518026309466	11207.518026309466	11207.518026309466	11207.518026309466	11207.518026309466	11207.518026309466
11207.518026309466	11207.518026309466	11207.518026309466	11207.518026309466	11207.518026309466	11207.518026309466	11207.518026309466	11207.518026309466	11207.518026309466	11207.518026309466	11207.518026309466	11207.518026309466	11207.518026309466	11207.518026309466	11207.518026309466	11207.518026309466	11207.518026309466	11207.518026309466	11207.518026309466	11207.518026309466	11207.518026309466	11207.518026309466	11207.518026309466	11207.518026309466	11207.518026309466	11207.518026309466	11207.518026309466	11207.518026309466	11207.518026309466	11207.518026309466
11207.518026309466	11207.518026309466	11207.518026309466	11207.518026309466	11207.518026309466	11207.518026309466	11207.518026309466	11207.518026309466	11207.518026309466	11207.518026309466	11207.518026309466	11207.518026309466	11207.518026309466	11207.518026309466	11207.518026309466	11207.518026309466	11207.518026309466	11207.518026309466	11207.518026309466	11207.518026309466	11207.518026309466	11207.518026309466	11207.518026309466	11207.518026309466	11207.518026309466	11207.518026309466	11207.518026309466	11207.518026309466	11207.518026309466	11207.518026309466
11207.518026309466	11207.518026309466	11207.518026309466	11207.518026309466	11207.518026309466	11207.518026309466	11207.518026309466	11207.518026309466	11207.518026309466	11207.518026309466	11207.518026309466	11207.518026309466	11207.518026309466	11207.518026309466	11207.518026309466	11207.518026309466	11207.518026309466	11207.518026309466	11207.518026309466	11207.518026309466	11207.518026309466	11207.518026309466	11207.518026309466	11207.518026309466	11207.518026309466	11207.518026309466	11207.518026309466	11207.518026309466	11207.518026309466	11207.518026309466
10957.82193741175	10957.82193741175	10957.82193741175	10957.82193741175	10957.82193741175	10957.82193741175	10957.82193741175	10957.82193741175	10957.82193741175	10957.82193741175	10957.82193741175	10957.82193741175	10957.82193741175	10957.82193741175	10957.82193741175	10957.82193741175	10957.82193741175	10957.82193741175	10957.82193741175	10957.82193741175	10957.82193741175	10957.82193741175	10957.82193741175	10957.82193741175	10957.82193741175	10957.82193741175	10957.82193741175	10957.82193741175	10957.82193741175	10957.82193741175
10510.593511661838	10510.593511661838	10510.593511661838	10510.593511661838	10510.593511661838	10510.593511661838	10510.593511661838	10510.593511661838	10510.593511661838	10510.593511661838	10510.593511661838	10510.593511661838	10510.593511661838	10510.593511661838	10510.593511661838	10510.593511661838	10510.593511661838	10510.593511661838	10510.593511661838	10510.593511661838	10510.593511661838	10510.593511661838	10510.593511661838	10510.593511661838	10510.593511661838	10510.593511661838	10510.593511661838	10510.593511661838	10510.593511661838	10510.593511661838
9208.596377344715	9208.596377344715	9208.596377344715	9208.596377344715	9208.596377344715	9208.596377344715	9208.596377344715	9208.596377344715	9208.596377344715	9208.596377344715	9208.596377344715	9208.596377344715	9208.596377344715	9208.596377344715	9208.596377344715	9208.596377344715	9208.596377344715	9208.596377344715	9208.596377344715	9208.596377344715	9208.596377344715	9208.596377344715	9208.596377344715	9208.596377344715	9208.596377344715	9208.596377344715	9208.596377344715	9208.596377344715	9208.596377344715	9208.596377344715
9208.596377344715	9208.596377344715	9208.596377344715	9208.596377344715	9208.596377344715	9208.596377344715	9208.596377344715	9208.596377344715	9208.596377344715	9208.596377344715	9208.596377344715	9208.596377344715	9208.596377344715	9208.596377344715	9208.596377344715	9208.596377344715	9208.596377344715	9208.596377344715	9208.596377344715	9208.596377344715	9208.596377344715	9208.596377344715	9208.596377344715	9208.596377344715	9208.596377344715	9208.596377344715	9208.596377344715	9208.596377344715	9208.596377344715	9208.596377344715
9208.596377344715	9208.596377344715	9208.596377344715	9208.596377344715	9208.596377344715	9208.596377344715	9208.596377344715	9208.596377344715	9208.596377344715	9208.596377344715	9208.596377344715	9208.596377344715	9208.596377344715	9208.596377344715	9208.596377344715	9208.596377344715	9208.596377344715	9208.596377344715	9208.596377344715	9208.596377344715	9208.596377344715	9208.596377344715	9208.596377344715	9208.596377344715	9208.596377344715	9208.596377344715	9208.596377344715	9208.596377344715	9208.596377344715	9208.596377344715
9208.596377344715	9208.596377344715	9208.596377344715	9208.596377344715	9208.596377344715	9208.596377344715	9208.596377344715	9208.596377344715	9208.596377344715	9208.596377344715	9208.596377344715	9208.596377344715	9208.596377344715	9208.596377344715	9208.596377344715	9208.596377344715	9208.596377344715	9208.596377344715	9208.596377344715	9208.596377344715	9208.596377344715	9208.596377344715	9208.596377344715	9208.596377344715	9208.596377344715	9208.596377344715	9208.596377344715	9208.596377344715	9208.596377344715	9208.596377344715
9208.596377344715	9208.596377344715	9208.596377344715	9208.596377344715	9208.596377344715	9208.596377344715	9208.596377344715	9208.596377344715	9208.596377344715	9208.596377344715	9208.596377344715	9208.596377344715	9208.596377344715	9208.596377344715	9208.596377344715	9208.596377344715	9208.596377344715	9208.596377344715	9208.596377344715	9208.596377344715	9208.596377344715	9208.596377344715	9208.596377344715	9208.596377344715	9208.596377344715	9208.596377344715	9208.596377344715	9208.596377344715	9208.596377344715	9208.596377344715
9208.596377344715	9208.596377344715	9208.596377344715	9208.596377344715	9208.596377344715	9208.596377344715	9208.596377344715	9208.596377344715	9208.596377344715	9208.596377344715	9208.596377344715	9208.596377344715	9208.596377344715	9208.596377344715	9208.596377344715	9208.596377344715	9208.596377344715	9208.596377344715	9208.596377344715	9208.596377344715	9208.596377344715	9208.596377344715	9208.596377344715	9208.596377344715	9208.596377344715	9208.596377344715	9208.596377344715	9208.596377344715	9208.596377344715	9208.596377344715
8984.312852448315	8984.312852448315	8984.312852448315	8984.312852448315	8984.312852448315	8984.312852448315	8984.312852448315	8984.312852448315	8984.312852448315	8984.312852448315	8984.312852448315	8984.312852448315	8984.312852448315	8984.312852448315	8984.312852448315	8984.312852448315	8984.312852448315	8984.312852448315	8984.312852448315	8984.312852448315	8984.312852448315	8984.312852448315	8984.312852448315	8984.312852448315	8984.312852448315	8984.312852448315	8984.312852448315	8984.312852448315	8984.312852448315	8984.312852448315
8984.312852448315	8984.312852448315	8984.312852448315	8984.312852448315	8984.312852448315	8984.312852448315	8984.312852448315	8984.312852448315	8984.312852448315	8984.312852448315	8984.312852448315	8984.312852448315	8984.312852448315	8984.312852448315	8984.312852448315	8984.312852448315	8984.312852448315	8984.312852448315	8984.312852448315	8984.312852448315	8984.312852448315	8984.312852448315	8984.312852448315	8984.312852448315	8984.312852448315	8984.312852448315	8984.312852448315	8984.312852448315	8984.312852448315	8984.312852448315
8602.799523212854	8602.799523212854	8602.799523212854	8602.799523212854	8602.799523212854	8602.799523212854	8602.799523212854	8602.799523212854	8602.799523212854	8602.799523212854	8602.799523212854	8602.799523212854	8602.799523212854	8602.799523212854	8602.799523212854	8602.799523212854	8602.799523212854	8602.799523212854	8602.799523212854	8602.799523212854	8602.799523212854	8602.799523212854	8602.799523212854	8602.799523212854	8602.799523212854	8602.799523212854	8602.799523212854	8602.799523212854	8602.799523212854	8602.799523212854
8602.799523212854	8602.799523212854	8602.799523212854	8602.799523212854	8602.799523212854	8602.799523212854	8602.799523212854	8602.799523212854	8602.799523212854	8602.799523212854	8602.799523212854	8602.799523212854	8602.799523212854	8602.799523212854	8602.799523212854	8602.799523212854	8602.799523212854	8602.799523212854	8602.799523212854	8602.799523212854	8602.799523212854	8602.799523212854	8602.799523212854	8602.799523212854	8602.799523212854	8602.799523212854	8602.799523212854	8602.799523212854	8602.799523212854	8602.799523212854
8602.799523212854	8602.799523212854	8602.799523212854	8602.799523212854	8602.799523212854	8602.799523212854	8602.799523212854	8602.799523212854	8602.799523212854	8602.799523212854	8602.799523212854	8602.799523212854	8602.799523212854	8602.799523212854	8602.799523212854	8602.799523212854	8602.799523212854	8602.799523212854	8602.799523212854	8602.799523212854	8602.799523212854	8602.799523212854	8602.799523212854	8602.799523212854	8602.799523212854	8602.799523212854	8602.799523212854	8602.799523212854	8602.799523212854	8602.799523212854
8602.799523212854	8602.799523212854	8602.799523212854	8602.799523212854	8602.799523212854	8602.799523212854	8602.799523212854	8602.799523212854	8602.799523212854	8602.799523212854	8602.799523212854	8602.799523212854	8602.799523212854	8602.799523212854	8602.799523212854	8602.799523212854	8602.799523212854	8602.799523212854	8602.799523212854	8602.799523212854	8602.799523212854	8602.799523212854	8602.799523212854	8602.799523212854	8602.799523212854	8602.799523212854	8602.799523212854	8602.799523212854	8602.799523212854	8602.799523212854
8602.799523212854	8602.799523212854	8602.799523212854	8602.799523212854	8602.799523212854	8602.799523212854	8602.799523212854	8602.799523212854	8602.799523212854	8602.799523212854	8602.799523212854	8602.799523212854	8602.799523212854	8602.799523212854	8602.799523212854	8602.799523212854	8602.799523212854	8602.799523212854	8602.799523212854	8602.799523212854	8602.799523212854	8602.799523212854	8602.799523212854	8602.799523212854	8602.799523212854	8602.799523212854	8602.799523212854	8602.799523212854	8602.799523212854	8602.799523212854
8602.799523212854	8602.799523212854	8602.799523212854	8602.799523212854	8602.799523212854	8602.799523212854	8602.799523212854	8602.799523212854	8602.799523212854	8602.799523212854	8602.799523212854	8602.799523212854	8602.799523212854	8602.799523212854	8602.799523212854	8602.799523212854	8602.799523212854	8602.799523212854	8602.799523212854	8602.799523212854	8602.799523212854	8602.799523212854	8602.799523212854	8602.799523212854	8602.799523212854	8602.799523212854	8602.799523212854	8602.799523212854	8602.799523212854	8602.799523212854
8208.771238712221	8208.771238712221	8208.771238712221	8208.771238712221	8208.771238712221	8208.771238712221	8208.771238712221	8208.771238712221	8208.771238712221	8208.771238712221	8208.771238712221	8208.771238712221	8208.771238712221	8208.771238712221	8208.771238712221	8208.771238712221	8208.771238712221	8208.771238712221	8208.771238712221	8208.771238712221	8208.771238712221	8208.771238712221	8208.771238712221	8208.771238712221	8208.771238712221	8208.771238712221	8208.771238712221	8208.771238712221	8208.771238712221	8208.771238712221
6896.44867641983	6896.44867641983	6896.44867641983	6896.44867641983	6896.44867641983	6896.44867641983	6896.44867641983	6896.44867641983	6896.44867641983	6896.44867641983	6896.44867641983	6896.44867641983	6896.44867641983	6896.44867641983	6896.44867641983	6896.44867641983	6896.44867641983	6896.44867641983	6896.44867641983	6896.44867641983	6896.44867641983	6896.44867641983	6896.44867641983	6896.44867641983	6896.44867641983	6896.44867641983	6896.44867641983	6896.44867641983	6896.44867641983	6896.44867641983
6773.394472795707	6773.394472795707	6773.394472795707	6773.394472795707	6773.394472795707	6773.394472795707	6773.394472795707	6773.394472795707	6773.394472795707	6773.394472795707	6773.394472795707	6773.394472795707	6773.394472795707	6773.394472795707	6773.394472795707	6773.394472795707	6773.394472795707	6773.394472795707	6773.394472795707	6773.394472795707	6773.394472795707	6773.394472795707	6773.394472795707	6773.394472795707	6773.394472795707	6773.394472795707	6773.394472795707	6773.394472795707	6773.394472795707	6773.394472795707
6773.394472795707	6773.394472795707	6773.394472795707	6773.394472795707	6773.394472795707	6773.394472795707	6773.394472795707	6773.394472795707	6773.394472795707	6773.394472795707	6773.394472795707	6773.394472795707	6773.394472795707	6773.394472795707	6773.394472795707	6773.394472795707	6773.394472795707	6773.394472795707	6773.394472795707	6773.394472795707	6773.394472795707	6773.394472795707	6773.394472795707	6773.394472795707	6773.394472795707	6773.394472795707	6773.394472795707	6773.394472795707	6773.394472795707	6773.394472795707
6773.394472795707	6773.394472795707	6773.394472795707	6773.394472795707	6773.394472795707	6773.394472795707	6773.394472795707	6773.394472795707	6773.394472795707	6773.394472795707	6773.394472795707	6773.394472795707	6773.394472795707	6773.394472795707	6773.394472795707	6773.394472795707	6773.394472795707	6773.394472795707	6773.394472795707	6773.394472795707	6773.394472795707	6773.394472795707	6773.394472795707	6773.394472795707	6773.394472795707	6773.394472795707	6773.394472795707	6773.394472795707	6773.394472795707	6773.394472795707
6773.394472795707	6773.394472795707	6773.394472795707	6773.394472795707	6773.394472795707	6773.394472795707	6773.394472795707	6773.394472795707	6773.394472795707	6773.394472795707	6773.394472795707	6773.394472795707	6773.394472795707	6773.394472795707	6773.394472795707	6773.394472795707	6773.394472795707	6773.394472795707	6773.394472795707	6773.394472795707	6773.394472795707	6773.394472795707	6773.394472795707	6773.394472795707	6773.394472795707	6773.394472795707	6773.394472795707	6773.394472795707	6773.394472795707	6773.394472795707
6773.394472795707	6773.394472795707	6773.394472795707	6773.394472795707	6773.394472795707	6773.394472795707	6773.394472795707	6773.394472795707	6773.394472795707	6773.394472795707	6773.394472795707	6773.394472795707	6773.394472795707	6773.394472795707	6773.394472795707	6773.394472795707	6773.394472795707	6773.394472795707	6773.394472795707	6773.394472795707	6773.394472795707	6773.394472795707	6773.394472795707	6773.394472795707	6773.394472795707	6773.394472795707	6773.394472795707	6773.394472795707	6773.394472795707	6773.394472795707
6773.394472795707	6773.394472795707	6773.394472795707	6773.394472795707	6773.394472795707	6773.394472795707	6773.394472795707	6773.394472795707	6773.394472795707	6773.394472795707	6773.394472795707	6773.394472795707	6773.394472795707	6773.394472795707	6773.394472795707	6773.394472795707	6773.394472795707	6773.394472795707	6773.394472795707	6773.394472795707	6773.394472795707	6773.394472795707	6773.394472795707	6773.394472795707	6773.394472795707	6773.394472795707	6773.394472795707	6773.394472795707	6773.394472795707	6773.394472795707
6552.502763602684	6552.502763602684	6552.502763602684	6552.502763602684	6552.502763602684	6552.502763602684	6552.502763602684	6552.502763602684	6552.502763602684	6552.502763602684	6552.502763602684	6552.502763602684	6552.502763602684	6552.502763602684	6552.502763602684	6552.502763602684	6552.502763602684	6552.502763602684	6552.502763602684	6552.502763602684	6552.502763602684	6552.502763602684	6552.502763602684	6552.502763602684	6552.502763602684	6552.502763602684	6552.502763602684	6552.502763602684	6552.502763602684	6552.502763602684
5671.414343244852	5671.414343244852	5671.414343244852	5671.414343244852	5671.414343244852	5671.414343244852	5671.414343244852	5671.414343244852	5671.414343244852	5671.414343244852	5671.414343244852	5671.414343244852	5671.414343244852	5671.414343244852	5671.414343244852	5671.414343244852	5671.414343244852	5671.414343244852	5671.414343244852	5671.414343244852	5671.414343244852	5671.414343244852	5671.414343244852	5671.414343244852	5671.414343244852	5671.414343244852	5671.414343244852	5671.414343244852	5671.414343244852	5671.414343244852
5671.414343244852	5671.414343244852	5671.414343244852	5671.414343244852	5671.414343244852	5671.414343244852	5671.414343244852	5671.414343244852	5671.414343244852	5671.414343244852	5671.414343244852	5671.414343244852	5671.414343244852	5671.414343244852	5671.414343244852	5671.414343244852	5671.414343244852	5671.414343244852	5671.414343244852	5671.414343244852	5671.414343244852	5671.414343244852	5671.414343244852	5671.414343244852	5671.414343244852	5671.414343244852	5671.414343244852	5671.414343244852	5671.414343244852	5671.414343244852
4910.4693587350275	4910.4693587350275	4910.4693587350275	4910.4693587350275	4910.4693587350275	4910.4693587350275	4910.4693587350275	4910.4693587350275	4910.4693587350275	4910.4693587350275	4910.4693587350275	4910.4693587350275	4910.4693587350275	4910.4693587350275	4910.4693587350275	4910.4693587350275	4910.4693587350275	4910.4693587350275	4910.4693587350275	4910.4693587350275	4910.4693587350275	4910.4693587350275	4910.4693587350275	4910.4693587350275	4910.4693587350275	4910.4693587350275	4910.4693587350275	4910.4693587350275	4910.4693587350275	4910.4693587350275
4910.4693587350275	4910.4693587350275	4910.4693587350275	4910.4693587350275	4910.4693587350275	4910.4693587350275	4910.4693587350275	4910.4693587350275	4910.4693587350275	4910.4693587350275	4910.4693587350275	4910.4693587350275	4910.4693587350275	4910.4693587350275	4910.4693587350275	4910.4693587350275	4910.4693587350275	4910.4693587350275	4910.4693587350275	4910.4693587350275	4910.4693587350275	4910.4693587350275	4910.4693587350275	4910.4693587350275	4910.4693587350275	4910.4693587350275	4910.4693587350275	4910.4693587350275	4910.4693587350275	4910.4693587350275
4910.4693587350275	4910.4693587350275	4910.4693587350275	4910.4693587350275	4910.4693587350275	4910.4693587350275	4910.4693587350275	4910.4693587350275	4910.4693587350275	4910.4693587350275	4910.4693587350275	4910.4693587350275	4910.4693587350275	4910.4693587350275	4910.4693587350275	4910.4693587350275	4910.4693587350275	4910.4693587350275	4910.4693587350275	4910.4693587350275	4910.4693587350275	4910.4693587350275	4910.4693587350275	4910.4693587350275	4910.4693587350275	4910.4693587350275	4910.4693587350275	4910.4693587350275	4910.4693587350275	4910.4693587350275
4910.4693587350275	4910.4693587350275	4910.4693587350275	4910.4693587350275	4910.4693587350275	4910.4693587350275	4910.4693587350275	4910.4693587350275	4910.4693587350275	4910.4693587350275	4910.4693587350275	4910.4693587350275	4910.4693587350275	4910.4693587350275	4910.4693587350275	4910.4693587350275	4910.4693587350275	4910.4693587350275	4910.4693587350275	4910.4693587350275	4910.4693587350275	4910.4693587350275	4910.4693587350275	4910.4693587350275	4910.4693587350275	4910.4693587350275	4910.4693587350275	4910.4693587350275	4910.4693587350275	4910.4693587350275
4910.4693587350275	4910.4693587350275	4910.4693587350275	4910.4693587350275	4910.4693587350275	4910.4693587350275	4910.4693587350275	4910.4693587350275	4910.4693587350275	4910.4693587350275	4910.4693587350275	4910.4693587350275	4910.4693587350275	4910.4693587350275	4910.4693587350275	4910.4693587350275	4910.4693587350275	4910.4693587350275	4910.4693587350275	4910.4693587350275	4910.4693587350275	4910.4693587350275	4910.4693587350275	4910.4693587350275	4910.4693587350275	4910.4693587350275	4910.4693587350275	4910.4693587350275	4910.4693587350275	4910.4693587350275
4910.4693587350275	4910.4693587350275	4910.4693587350275	4910.4693587350275	4910.4693587350275	4910.4693587350275	4910.4693587350275	4910.4693587350275	4910.4693587350275	4910.4693587350275	4910.4693587350275	4910.4693587350275	4910.4693587350275	4910.4693587350275	4910.4693587350275	4910.4693587350275	4910.4693587350275	4910.4693587350275	4910.4693587350275	4910.4693587350275	4910.4693587350275	4910.4693587350275	4910.4693587350275	4910.4693587350275	4910.4693587350275	4910.4693587350275	4910.4693587350275	4910.4693587350275	4910.4693587350275	4910.4693587350275
4910.4693587350275	4910.4693587350275	4910.4693587350275	4910.4693587350275	4910.4693587350275	4910.4693587350275	4910.4693587350275	4910.4693587350275	4910.4693587350275	4910.4693587350275	4910.4693587350275	4910.4693587350275	4910.4693587350275	4910.4693587350275	4910.4693587350275	4910.4693587350275	4910.4693587350275	4910.4693587350275	4910.4693587350275	4910.4693587350275	4910.4693587350275	4910.4693587350275	4910.4693587350275	4910.4693587350275	4910.4693587350275	4910.4693587350275	4910.4693587350275	4910.4693587350275	4910.4693587350275	4910.4693587350275
4910.4693587350275	4910.4693587350275	4910.4693587350275	4910.4693587350275	4910.4693587350275	4910.4693587350275	4910.4693587350275	4910.4693587350275	4910.4693587350275	4910.4693587350275	4910.4693587350275	4910.4693587350275	4910.4693587350275	4910.4693587350275	4910.4693587350275	4910.4693587350275	4910.4693587350275	4910.4693587350275	4910.4693587350275	4910.4693587350275	4910.4693587350275	4910.4693587350275	4910.4693587350275	4910.4693587350275	4910.4693587350275	4910.4693587350275	4910.4693587350275	4910.4693587350275	4910.4693587350275	4910.4693587350275
4910.4693587350275	4910.4693587350275	4910.4693587350275	4910.4693587350275	4910.4693587350275	4910.4693587350275	4910.4693587350275	4910.4693587350275	4910.4693587350275	4910.4693587350275	4910.4693587350275	4910.4693587350275	4910.4693587350275	4910.4693587350275	4910.4693587350275	4910.4693587350275	4910.4693587350275	4910.4693587350275	4910.4693587350275	4910.4693587350275	4910.4693587350275	4910.4693587350275	4910.4693587350275	4910.4693587350275	4910.4693587350275	4910.4693587350275	4910.4693587350275	4910.4693587350275	4910.4693587350275	4910.4693587350275
4910.4693587350275	4910.4693587350275	4910.4693587350275	4910.4693587350275	4910.4693587350275	4910.4693587350275	4910.4693587350275	4910.4693587350275	4910.4693587350275	4910.4693587350275	4910.4693587350275	4910.4693587350275	4910.4693587350275	4910.4693587350275	4910.4693587350275	4910.4693587350275	4910.4693587350275	4910.4693587350275	4910.4693587350275	4910.4693587350275	4910.4693587350275	4910.4693587350275	4910.4693587350275	4910.4693587350275	4910.4693587350275	4910.4693587350275	4910.4693587350275	4910.4693587350275	4910.4693587350275	4910.4693587350275
4910.4693587350275	4910.4693587350275	4910.4693587350275	4910.4693587350275	4910.4693587350275	4910.4693587350275	4910.4693587350275	4910.4693587350275	4910.4693587350275	4910.4693587350275	4910.4693587350275	4910.4693587350275	4910.4693587350275	4910.4693587350275	4910.4693587350275	4910.4693587350275	4910.4693587350275	4910.4693587350275	4910.4693587350275	4910.4693587350275	4910.4693587350275	4910.4693587350275	4910.4693587350275	4910.4693587350275	4910.4693587350275	4910.4693587350275	4910.4693587350275	4910.4693587350275	4910.4693587350275	4910.4693587350275
4910.4693587350275	4910.4693587350275	4910.4693587350275	4910.4693587350275	4910.4693587350275	4910.4693587350275	4910.4693587350275	4910.4693587350275	4910.4693587350275	4910.4693587350275	4910.4693587350275	4910.4693587350275	4910.4693587350275	4910.4693587350275	4910.4693587350275	4910.4693587350275	4910.4693587350275	4910.4693587350275	4910.4693587350275	4910.4693587350275	4910.4693587350275	4910.4693587350275	4910.4693587350275	4910.4693587350275	4910.4693587350275	4910.4693587350275	4910.4693587350275	4910.4693587350275	4910.4693587350275	4910.4693587350275
4910.4693587350275	4910.4693587350275	4910.4693587350275	4910.4693587350275	4910.4693587350275	4910.4693587350275	4910.4693587350275	4910.4693587350275	4910.4693587350275	4910.4693587350275	4910.4693587350275	4910.4693587350275	4910.4693587350275	4910.4693587350275	4910.4693587350275	4910.4693587350275	4910.4693587350275	4910.4693587350275	4910.4693587350275	4910.4693587350275	4910.4693587350275	4910.4693587350275	4910.4693587350275	4910.4693587350275	4910.4693587350275	4910.4693587350275	4910.4693587350275	4910.4693587350275	4910.4693587350275	4910.4693587350275
4910.4693587350275	4910.4693587350275	4910.4693587350275	4910.4693587350275	4910.4693587350275	4910.4693587350275	4910.4693587350275	4910.4693587350275	4910.4693587350275	4910.4693587350275	4910.4693587350275	4910.4693587350275	4910.4693587350275	4910.4693587350275	4910.4693587350275	4910.4693587350275	4910.4693587350275	4910.4693587350275	4910.4693587350275	4910.4693587350275	4910.4693587350275	4910.4693587350275	4910.4693587350275	4910.4693587350275	4910.4693587350275	4910.4693587350275	4910.4693587350275	4910.4693587350275	4910.4693587350275	4910.4693587350275
4910.4693587350275	4910.4693587350275	4910.4693587350275	4910.4693587350275	4910.4693587350275	4910.4693587350275	4910.4693587350275	4910.4693587350275	4910.4693587350275	4910.4693587350275	4910.4693587350275	4910.4693587350275	4910.4693587350275	4910.4693587350275	4910.4693587350275	4910.4693587350275	4910.4693587350275	4910.4693587350275	4910.4693587350275	4910.4693587350275	4910.4693587350275	4910.4693587350275	4910.4693587350275	4910.4693587350275	4910.4693587350275	4910.4693587350275	4910.4693587350275	4910.4693587350275	4910.4693587350275	4910.4693587350275
4910.4693587350275	4910.4693587350275	4910.4693587350275	4910.4693587350275	4910.4693587350275	4910.4693587350275	4910.4693587350275	4910.4693587350275	4910.4693587350275	4910.4693587350275	4910.4693587350275	4910.4693587350275	4910.4693587350275	4910.4693587350275	4910.4693587350275	4910.4693587350275	4910.4693587350275	4910.4693587350275	4910.4693587350275	4910.4693587350275	4910.4693587350275	4910.4693587350275	4910.4693587350275	4910.4693587350275	4910.4693587350275	4910.4693587350275	4910.4693587350275	4910.4693587350275	4910.4693587350275	4910.4693587350275
4910.4693587350275	4910.4693587350275	4910.4693587350275	4910.4693587350275	4910.4693587350275	4910.4693587350275	4910.4693587350275	4910.4693587350275	4910.4693587350275	4910.4693587350275	4910.4693587350275	4910.4693587350275	4910.4693587350275	4910.4693587350275	4910.4693587350275	4910.4693587350275	4910.4693587350275	4910.4693587350275	4910.4693587350275	4910.4693587350275	4910.4693587350275	4910.4693587350275	4910.4693587350275	4910.4693587350275	4910.4693587350275	4910.4693587350275	4910.4693587350275	4910.4693587350275	4910.4693587350275	4910.4693587350275
4910.4693587350275	4910.4693587350275	4910.4693587350275	4910.4693587350275	4910.4693587350275	4910.4693587350275	4910.4693587350275	4910.4693587350275	4910.4693587350275	4910.4693587350275	4910.4693587350275	4910.4693587350275	4910.4693587350275	4910.4693587350275	4910.4693587350275	4910.4693587350275	4910.4693587350275	4910.4693587350275	4910.4693587350275	4910.4693587350275	4910.4693587350275	4910.4693587350275	4910.4693587350275	4910.4693587350275	4910.4693587350275	4910.4693587350275	4910.4693587350275	4910.4693587350275	4910.4693587350275	4910.4693587350275
4910.4693587350275	4910.4693587350275	4910.4693587350275	4910.4693587350275	4910.4693587350275	4910.4693587350275	4910.4693587350275	4910.4693587350275	4910.4693587350275	4910.4693587350275	4910.4693587350275	4910.4693587350275	4910.4693587350275	4910.4693587350275	4910.4693587350275	4910.4693587350275	4910.4693587350275	4910.4693587350275	4910.4693587350275	4910.4693587350275	4910.4693587350275	4910.4693587350275	4910.4693587350275	4910.4693587350275	4910.4693587350275	4910.4693587350275	4910.4693587350275	4910.4693587350275	4910.4693587350275	4910.4693587350275
4910.4693587350275	4910.4693587350275	4910.4693587350275	4910.4693587350275	4910.4693587350275	4910.4693587350275	4910.4693587350275	4910.4693587350275	4910.4693587350275	4910.4693587350275	4910.4693587350275	4910.4693587350275	4910.4693587350275	4910.4693587350275	4910.4693587350275	4910.4693587350275	4910.4693587350275	4910.4693587350275	4910.4693587350275	4910.4693587350275	4910.4693587350275	4910.4693587350275	4910.4693587350275	4910.4693587350275	4910.4693587350275	4910.4693587350275	4910.4693587350275	4910.4693587350275	4910.4693587350275	4910.4693587350275
4910.4693587350275	4910.4693587350275	4910.4693587350275	4910.4693587350275	4910.4693587350275	4910.4693587350275	4910.4693587350275	4910.4693587350275	4910.4693587350275	4910.4693587350275	4910.4693587350275	4910.4693587350275	4910.4693587350275	4910.4693587350275	4910.4693587350275	4910.4693587350275	4910.4693587350275	4910.4693587350275	4910.4693587350275	4910.4693587350275	4910.4693587350275	4910.4693587350275	4910.4693587350275	4910.4693587350275	4910.4693587350275	4910.4693587350275	4910.4693587350275	4910.4693587350275	4910.4693587350275	4910.4693587350275
4910.4693587350275	4910.4693587350275	4910.4693587350275	4910.4693587350275	4910.4693587350275	4910.4693587350275	4910.4693587350275	4910.4693587350275	4910.4693587350275	4910.4693587350275	4910.4693587350275	4910.4693587350275	4910.4693587350275	4910.4693587350275	4910.4693587350275	4910.4693587350275	4910.4693587350275	4910.4693587350275	4910.4693587350275	4910.4693587350275	4910.4693587350275	4910.4693587350275	4910.4693587350275	4910.4693587350275	4910.4693587350275	4910.4693587350275	4910.4693587350275	4910.4693587350275	4910.4693587350275	4910.4693587350275
4910.4693587350275	4910.4693587350275	4910.4693587350275	4910.4693587350275	4910.4693587350275	4910.4693587350275	4910.4693587350275	4910.4693587350275	4910.4693587350275	4910.4693587350275	4910.4693587350275	4910.4693587350275	4910.4693587350275	4910.4693587350275	4910.4693587350275	4910.4693587350275	4910.4693587350275	4910.4693587350275	4910.4693587350275	4910.4693587350275	4910.4693587350275	4910.4693587350275	4910.4693587350275	4910.4693587350275	4910.4693587350275	4910.4693587350275	4910.4693587350275	4910.4693587350275	4910.4693587350275	4910.4693587350275
4299.974348013154	4299.974348013154	4299.974348013154	4299.974348013154	4299.974348013154	4299.974348013154	4299.974348013154	4299.974348013154	4299.974348013154	4299.974348013154	4299.974348013154	4299.974348013154	4299.974348013154	4299.974348013154	4299.974348013154	4299.974348013154	4299.974348013154	4299.974348013154	4299.974348013154	4299.974348013154	4299.974348013154	4299.974348013154	4299.974348013154	4299.974348013154	4299.974348013154	4299.974348013154	4299.974348013154	4299.974348013154	4299.974348013154	4299.974348013154
3934.1636921546055	3934.1636921546055	3934.1636921546055	3934.1636921546055	3934.1636921546055	3934.1636921546055	3934.1636921546055	3934.1636921546055	3934.1636921546055	3934.1636921546055	3934.1636921546055	3934.1636921546055	3934.1636921546055	3934.1636921546055	3934.1636921546055	3934.1636921546055	3934.1636921546055	3934.1636921546055	3934.1636921546055	3934.1636921546055	3934.1636921546055	3934.1636921546055	3934.1636921546055	3934.1636921546055	3934.1636921546055	3934.1636921546055	3934.1636921546055	3934.1636921546055	3934.1636921546055	3934.1636921546055
3447.309602590662	3447.309602590662	3447.309602590662	3447.309602590662	3447.309602590662	3447.309602590662	3447.309602590662	3447.309602590662	3447.309602590662	3447.309602590662	3447.309602590662	3447.309602590662	3447.309602590662	3447.309602590662	3447.309602590662	3447.309602590662	3447.309602590662	3447.309602590662	3447.309602590662	3447.309602590662	3447.309602590662	3447.309602590662	3447.309602590662	3447.309602590662	3447.309602590662	3447.309602590662	3447.309602590662	3447.309602590662	3447.309602590662	3447.309602590662
3447.309602590662	3447.309602590662	3447.309602590662	3447.309602590662	3447.309602590662	3447.309602590662	3447.309602590662	3447.309602590662	3447.309602590662	3447.309602590662	3447.309602590662	3447.309602590662	3447.309602590662	3447.309602590662	3447.309602590662	3447.309602590662	3447.309602590662	3447.309602590662	3447.309602590662	3447.309602590662	3447.309602590662	3447.309602590662	3447.309602590662	3447.309602590662	3447.309602590662	3447.309602590662	3447.309602590662	3447.309602590662	3447.309602590662	3447.309602590662
3447.309602590662	3447.309602590662	3447.309602590662	3447.309602590662	3447.309602590662	3447.309602590662	3447.309602590662	3447.309602590662	3447.309602590662	3447.309602590662	3447.309602590662	3447.309602590662	3447.309602590662	3447.309602590662	3447.309602590662	3447.309602590662	3447.309602590662	3447.309602590662	3447.309602590662	3447.309602590662	3447.309602590662	3447.309602590662	3447.309602590662	3447.309602590662	3447.309602590662	3447.309602590662	3447.309602590662	3447.309602590662	3447.309602590662	3447.309602590662
3447.309602590662	3447.309602590662	3447.309602590662	3447.309602590662	3447.309602590662	3447.309602590662	3447.309602590662	3447.309602590662	3447.309602590662	3447.309602590662	3447.309602590662	3447.309602590662	3447.309602590662	3447.309602590662	3447.309602590662	3447.309602590662	3447.309602590662	3447.309602590662	3447.309602590662	3447.309602590662	3447.309602590662	3447.309602590662	3447.309602590662	3447.309602590662	3447.309602590662	3447.309602590662	3447.309602590662	3447.309602590662	3447.309602590662	3447.309602590662
3447.309602590662	3447.309602590662	3447.309602590662	3447.309602590662	3447.309602590662	3447.309602590662	3447.309602590662	3447.309602590662	3447.309602590662	3447.309602590662	3447.309602590662	3447.309602590662	3447.309602590662	3447.309602590662	3447.309602590662	3447.309602590662	3447.309602590662	3447.309602590662	3447.309602590662	3447.309602590662	3447.309602590662	3447.309602590662	3447.309602590662	3447.309602590662	3447.309602590662	3447.309602590662	3447.309602590662	3447.309602590662	3447.309602590662	3447.309602590662
3447.309602590662	3447.309602590662	3447.309602590662	3447.309602590662	3447.309602590662	3447.309602590662	3447.309602590662	3447.309602590662	3447.309602590662	3447.309602590662	3447.309602590662	3447.309602590662	3447.309602590662	3447.309602590662	3447.309602590662	3447.309602590662	3447.309602590662	3447.309602590662	3447.309602590662	3447.309602590662	3447.309602590662	3447.309602590662	3447.309602590662	3447.309602590662	3447.309602590662	3447.309602590662	3447.309602590662	3447.309602590662	3447.309602590662	3447.309602590662
3167.5376792965767	3167.5376792965767	3167.5376792965767	3167.5376792965767	3167.5376792965767	3167.5376792965767	3167.5376792965767	3167.5376792965767	3167.5376792965767	3167.5376792965767	3167.5376792965767	3167.5376792965767	3167.5376792965767	3167.5376792965767	3167.5376792965767	3167.5376792965767	3167.5376792965767	3167.5376792965767	3167.5376792965767	3167.5376792965767	3167.5376792965767	3167.5376792965767	3167.5376792965767	3167.5376792965767	3167.5376792965767	3167.5376792965767	3167.5376792965767	3167.5376792965767	3167.5376792965767	3167.5376792965767
3124.4465857460946	3124.4465857460946	3124.4465857460946	3124.4465857460946	3124.4465857460946	3124.4465857460946	3124.4465857460946	3124.4465857460946	3124.4465857460946	3124.4465857460946	3124.4465857460946	3124.4465857460946	3124.4465857460946	3124.4465857460946	3124.4465857460946	3124.4465857460946	3124.4465857460946	3124.4465857460946	3124.4465857460946	3124.4465857460946	3124.4465857460946	3124.4465857460946	3124.4465857460946	3124.4465857460946	3124.4465857460946	3124.4465857460946	3124.4465857460946	3124.4465857460946	3124.4465857460946	3124.4465857460946
3002.4401679105636	3002.4401679105636	3002.4401679105636	3002.4401679105636	3002.4401679105636	3002.4401679105636	3002.4401679105636	3002.4401679105636	3002.4401679105636	3002.4401679105636	3002.4401679105636	3002.4401679105636	3002.4401679105636	3002.4401679105636	3002.4401679105636	3002.4401679105636	3002.4401679105636	3002.4401679105636	3002.4401679105636	3002.4401679105636	3002.4401679105636	3002.4401679105636	3002.4401679105636	3002.4401679105636	3002.4401679105636	3002.4401679105636	3002.4401679105636	3002.4401679105636	3002.4401679105636	3002.4401679105636
2949.2003387352097	2949.2003387352097	2949.2003387352097	2949.2003387352097	2949.2003387352097	2949.2003387352097	2949.2003387352097	2949.2003387352097	2949.2003387352097	2949.2003387352097	2949.2003387352097	2949.2003387352097	2949.2003387352097	2949.2003387352097	2949.2003387352097	2949.2003387352097	2949.2003387352097	2949.2003387352097	2949.2003387352097	2949.2003387352097	2949.2003387352097	2949.2003387352097	2949.2003387352097	2949.2003387352097	2949.2003387352097	2949.2003387352097	2949.2003387352097	2949.2003387352097	2949.2003387352097	2949.2003387352097
2469.0910825894953	2469.0910825894953	2469.0910825894953	2469.0910825894953	2469.0910825894953	2469.0910825894953	2469.0910825894953	2469.0910825894953	2469.0910825894953	2469.0910825894953	2469.0910825894953	2469.0910825894953	2469.0910825894953	2469.0910825894953	2469.0910825894953	2469.0910825894953	2469.0910825894953	2469.0910825894953	2469.0910825894953	2469.0910825894953	2469.0910825894953	2469.0910825894953	2469.0910825894953	2469.0910825894953	2469.0910825894953	2469.0910825894953	2469.0910825894953	2469.0910825894953	2469.0910825894953	2469.0910825894953
2469.0910825894953	2469.0910825894953	2469.0910825894953	2469.0910825894953	2469.0910825894953	2469.0910825894953	2469.0910825894953	2469.0910825894953	2469.0910825894953	2469.0910825894953	2469.0910825894953	2469.0910825894953	2469.0910825894953	2469.0910825894953	2469.0910825894953	2469.0910825894953	2469.0910825894953	2469.0910825894953	2469.0910825894953	2469.0910825894953	2469.0910825894953	2469.0910825894953	2469.0910825894953	2469.0910825894953	2469.0910825894953	2469.0910825894953	2469.0910825894953	2469.0910825894953	2469.0910825894953	2469.0910825894953
2298.924533197725	2298.924533197725	2298.924533197725	2298.924533197725	2298.924533197725	2298.924533197725	2298.924533197725	2298.924533197725	2298.924533197725	2298.924533197725	2298.924533197725	2298.924533197725	2298.924533197725	2298.924533197725	2298.924533197725	2298.924533197725	2298.924533197725	2298.924533197725	2298.924533197725	2298.924533197725	2298.924533197725	2298.924533197725	2298.924533197725	2298.924533197725	2298.924533197725	2298.924533197725	2298.924533197725	2298.924533197725	2298.924533197725	2298.924533197725
2244.365920523308	2244.365920523308	2244.365920523308	2244.365920523308	2244.365920523308	2244.365920523308	2244.365920523308	2244.365920523308	2244.365920523308	2244.365920523308	2244.365920523308	2244.365920523308	2244.365920523308	2244.365920523308	2244.365920523308	2244.365920523308	2244.365920523308	2244.365920523308	2244.365920523308	2244.365920523308	2244.365920523308	2244.365920523308	2244.365920523308	2244.365920523308	2244.365920523308	2244.365920523308	2244.365920523308	2244.365920523308	2244.365920523308	2244.365920523308
2169.0917060251754	2169.0917060251754	2169.0917060251754	2169.0917060251754	2169.0917060251754	2169.0917060251754	2169.0917060251754	2169.0917060251754	2169.0917060251754	2169.0917060251754	2169.0917060251754	2169.0917060251754	2169.0917060251754	2169.0917060251754	2169.0917060251754	2169.0917060251754	2169.0917060251754	2169.0917060251754	2169.0917060251754	2169.0917060251754	2169.0917060251754	2169.0917060251754	2169.0917060251754	2169.0917060251754	2169.0917060251754	2169.0917060251754	2169.0917060251754	2169.0917060251754	2169.0917060251754	2169.0917060251754
2137.5886605181295	2137.5886605181295	2137.5886605181295	2137.5886605181295	2137.5886605181295	2137.5886605181295	2137.5886605181295	2137.5886605181295	2137.5886605181295	2137.5886605181295	2137.5886605181295	2137.5886605181295	2137.5886605181295	2137.5886605181295	2137.5886605181295	2137.5886605181295	2137.5886605181295	2137.5886605181295	2137.5886605181295	2137.5886605181295	2137.5886605181295	2137.5886605181295	2137.5886605181295	2137.5886605181295	2137.5886605181295	2137.5886605181295	2137.5886605181295	2137.5886605181295	2137.5886605181295	2137.5886605181295
2008.470511944052	2008.470511944052	2008.470511944052	2008.470511944052	2008.470511944052	2008.470511944052	2008.470511944052	2008.470511944052	2008.470511944052	2008.470511944052	2008.470511944052	2008.470511944052	2008.470511944052	2008.470511944052	2008.470511944052	2008.470511944052	2008.470511944052	2008.470511944052	2008.470511944052	2008.470511944052	2008.470511944052	2008.470511944052	2008.470511944052	2008.470511944052	2008.470511944052	2008.470511944052	2008.470511944052	2008.470511944052	2008.470511944052	2008.470511944052
1696.527432583532	1696.527432583532	1696.527432583532	1696.527432583532	1696.527432583532	1696.527432583532	1696.527432583532	1696.527432583532	1696.527432583532	1696.527432583532	1696.527432583532	1696.527432583532	1696.527432583532	1696.527432583532	1696.527432583532	1696.527432583532	1696.527432583532	1696.527432583532	1696.527432583532	1696.527432583532	1696.527432583532	1696.527432583532	1696.527432583532	1696.527432583532	1696.527432583532	1696.527432583532	1696.527432583532	1696.527432583532	1696.527432583532	1696.527432583532
1696.527432583532	1696.527432583532	1696.527432583532	1696.527432583532	1696.527432583532	1696.527432583532	1696.527432583532	1696.527432583532	1696.527432583532	1696.527432583532	1696.527432583532	1696.527432583532	1696.527432583532	1696.527432583532	1696.527432583532	1696.527432583532	1696.527432583532	1696.527432583532	1696.527432583532	1696.527432583532	1696.527432583532	1696.527432583532	1696.527432583532	1696.527432583532	1696.527432583532	1696.527432583532	1696.527432583532	1696.527432583532	1696.527432583532	1696.527432583532
1696.527432583532	1696.527432583532	1696.527432583532	1696.527432583532	1696.527432583532	1696.527432583532	1696.527432583532	1696.527432583532	1696.527432583532	1696.527432583532	1696.527432583532	1696.527432583532	1696.527432583532	1696.527432583532	1696.527432583532	1696.527432583532	1696.527432583532	1696.527432583532	1696.527432583532	1696.527432583532	1696.527432583532	1696.527432583532	1696.527432583532	1696.527432583532	1696.527432583532	1696.527432583532	1696.527432583532	1696.527432583532	1696.527432583532	1696.527432583532
1696.527432583532	1696.527432583532	1696.527432583532	1696.527432583532	1696.527432583532	1696.527432583532	1696.527432583532	1696.527432583532	1696.527432583532	1696.527432583532	1696.527432583532	1696.527432583532	1696.527432583532	1696.527432583532	1696.527432583532	1696.527432583532	1696.527432583532	1696.527432583532	1696.527432583532	1696.527432583532	1696.527432583532	1696.527432583532	1696.527432583532	1696.527432583532	1696.527432583532	1696.527432583532	1696.527432583532	1696.527432583532	1696.527432583532	1696.527432583532
1696.527432583532	1696.527432583532	1696.527432583532	1696.527432583532	1696.527432583532	1696.527432583532	1696.527432583532	1696.527432583532	1696.527432583532	1696.527432583532	1696.527432583532	1696.527432583532	1696.527432583532	1696.527432583532	1696.527432583532	1696.527432583532	1696.527432583532	1696.527432583532	1696.527432583532	1696.527432583532	1696.527432583532	1696.527432583532	1696.527432583532	1696.527432583532	1696.527432583532	1696.527432583532	1696.527432583532	1696.527432583532	1696.527432583532	1696.527432583532
1696.527432583532	1696.527432583532	1696.527432583532	1696.527432583532	1696.527432583532	1696.527432583532	1696.527432583532	1696.527432583532	1696.527432583532	1696.527432583532	1696.527432583532	1696.527432583532	1696.527432583532	1696.527432583532	1696.527432583532	1696.527432583532	1696.527432583532	1696.527432583532	1696.527432583532	1696.527432583532	1696.527432583532	1696.527432583532	1696.527432583532	1696.527432583532	1696.527432583532	1696.527432583532	1696.527432583532	1696.527432583532	1696.527432583532	1696.527432583532
1696.527432583532	1696.527432583532	1696.527432583532	1696.527432583532	1696.527432583532	1696.527432583532	1696.527432583532	1696.527432583532	1696.527432583532	1696.527432583532	1696.527432583532	1696.527432583532	1696.527432583532	1696.527432583532	1696.527432583532	1696.527432583532	1696.527432583532	1696.527432583532	1696.527432583532	1696.527432583532	1696.527432583532	1696.527432583532	1696.527432583532	1696.527432583532	1696.527432583532	1696.527432583532	1696.527432583532	1696.527432583532	1696.527432583532	1696.527432583532
1696.527432583532	1696.527432583532	1696.527432583532	1696.527432583532	1696.527432583532	1696.527432583532	1696.527432583532	1696.527432583532	1696.527432583532	1696.527432583532	1696.527432583532	1696.527432583532	1696.527432583532	1696.527432583532	1696.527432583532	1696.527432583532	1696.527432583532	1696.527432583532	1696.527432583532	1696.527432583532	1696.527432583532	1696.527432583532	1696.527432583532	1696.527432583532	1696.527432583532	1696.527432583532	1696.527432583532	1696.527432583532	1696.527432583532	1696.527432583532
1368.149483887986	1368.149483887986	1368.149483887986	1368.149483887986	1368.149483887986	1368.149483887986	1368.149483887986	1368.149483887986	1368.149483887986	1368.149483887986	1368.149483887986	1368.149483887986	1368.149483887986	1368.149483887986	1368.149483887986	1368.149483887986	1368.149483887986	1368.149483887986	1368.149483887986	1368.149483887986	1368.149483887986	1368.149483887986	1368.149483887986	1368.149483887986	1368.149483887986	1368.149483887986	1368.149483887986	1368.149483887986	1368.149483887986	1368.149483887986
1368.149483887986	1368.149483887986	1368.149483887986	1368.149483887986	1368.149483887986	1368.149483887986	1368.149483887986	1368.149483887986	1368.149483887986	1368.149483887986	1368.149483887986	1368.149483887986	1368.149483887986	1368.149483887986	1368.149483887986	1368.149483887986	1368.149483887986	1368.149483887986	1368.149483887986	1368.149483887986	1368.149483887986	1368.149483887986	1368.149483887986	1368.149483887986	1368.149483887986	1368.149483887986	1368.149483887986	1368.149483887986	1368.149483887986	1368.149483887986
1368.149483887986	1368.149483887986	1368.149483887986	1368.149483887986	1368.149483887986	1368.149483887986	1368.149483887986	1368.149483887986	1368.149483887986	1368.149483887986	1368.149483887986	1368.149483887986	1368.149483887986	1368.149483887986	1368.149483887986	1368.149483887986	1368.149483887986	1368.149483887986	1368.149483887986	1368.149483887986	1368.149483887986	1368.149483887986	1368.149483887986	1368.149483887986	1368.149483887986	1368.149483887986	1368.149483887986	1368.149483887986	1368.149483887986	1368.149483887986
1368.149483887986	1368.149483887986	1368.149483887986	1368.149483887986	1368.149483887986	1368.149483887986	1368.149483887986	1368.149483887986	1368.149483887986	1368.149483887986	1368.149483887986	1368.149483887986	1368.149483887986	1368.149483887986	1368.149483887986	1368.149483887986	1368.149483887986	1368.149483887986	1368.149483887986	1368.149483887986	1368.149483887986	1368.149483887986	1368.149483887986	1368.149483887986	1368.149483887986	1368.149483887986	1368.149483887986	1368.149483887986	1368.149483887986	1368.149483887986
1368.149483887986	1368.149483887986	1368.149483887986	1368.149483887986	1368.149483887986	1368.149483887986	1368.149483887986	1368.149483887986	1368.149483887986	1368.149483887986	1368.149483887986	1368.149483887986	1368.149483887986	1368.149483887986	1368.149483887986	1368.149483887986	1368.149483887986	1368.149483887986	1368.149483887986	1368.149483887986	1368.149483887986	1368.149483887986	1368.149483887986	1368.149483887986	1368.149483887986	1368.149483887986	1368.149483887986	1368.149483887986	1368.149483887986	1368.149483887986
1262.024708310447	1262.024708310447	1262.024708310447	1262.024708310447	1262.024708310447	1262.024708310447	1262.024708310447	1262.024708310447	1262.024708310447	1262.024708310447	1262.024708310447	1262.024708310447	1262.024708310447	1262.024708310447	1262.024708310447	1262.024708310447	1262.024708310447	1262.024708310447	1262.024708310447	1262.024708310447	1262.024708310447	1262.024708310447	1262.024708310447	1262.024708310447	1262.024708310447	1262.024708310447	1262.024708310447	1262.024708310447	1262.024708310447	1262.024708310447
1262.024708310447	1262.024708310447	1262.024708310447	1262.024708310447	1262.024708310447	1262.024708310447	1262.024708310447	1262.024708310447	1262.024708310447	1262.024708310447	1262.024708310447	1262.024708310447	1262.024708310447	1262.024708310447	1262.024708310447	1262.024708310447	1262.024708310447	1262.024708310447	1262.024708310447	1262.024708310447	1262.024708310447	1262.024708310447	1262.024708310447	1262.024708310447	1262.024708310447	1262.024708310447	1262.024708310447	1262.024708310447	1262.024708310447	1262.024708310447
1251.2818404840389	1251.2818404840389	1251.2818404840389	1251.2818404840389	1251.2818404840389	1251.2818404840389	1251.2818404840389	1251.2818404840389	1251.2818404840389	1251.2818404840389	1251.2818404840389	1251.2818404840389	1251.2818404840389	1251.2818404840389	1251.2818404840389	1251.2818404840389	1251.2818404840389	1251.2818404840389	1251.2818404840389	1251.2818404840389	1251.2818404840389	1251.2818404840389	1251.2818404840389	1251.2818404840389	1251.2818404840389	1251.2818404840389	1251.2818404840389	1251.2818404840389	1251.2818404840389	1251.2818404840389
1153.21206960619	1153.21206960619	1153.21206960619	1153.21206960619	1153.21206960619	1153.21206960619	1153.21206960619	1153.21206960619	1153.21206960619	1153.21206960619	1153.21206960619	1153.21206960619	1153.21206960619	1153.21206960619	1153.21206960619	1153.21206960619	1153.21206960619	1153.21206960619	1153.21206960619	1153.21206960619	1153.21206960619	1153.21206960619	1153.21206960619	1153.21206960619	1153.21206960619	1153.21206960619	1153.21206960619	1153.21206960619	1153.21206960619	1153.21206960619
1086.4435448297372	1086.4435448297372	1086.4435448297372	1086.4435448297372	1086.4435448297372	1086.4435448297372	1086.4435448297372	1086.4435448297372	1086.4435448297372	1086.4435448297372	1086.4435448297372	1086.4435448297372	1086.4435448297372	1086.4435448297372	1086.4435448297372	1086.4435448297372	1086.4435448297372	1086.4435448297372	1086.4435448297372	1086.4435448297372	1086.4435448297372	1086.4435448297372	1086.4435448297372	1086.4435448297372	1086.4435448297372	1086.4435448297372	1086.4435448297372	1086.4435448297372	1086.4435448297372	1086.4435448297372
902.8408124483991	902.8408124483991	902.8408124483991	902.8408124483991	902.8408124483991	902.8408124483991	902.8408124483991	902.8408124483991	902.8408124483991	902.8408124483991	902.8408124483991	902.8408124483991	902.8408124483991	902.8408124483991	902.8408124483991	902.8408124483991	902.8408124483991	902.8408124483991	902.8408124483991	902.8408124483991	902.8408124483991	902.8408124483991	902.8408124483991	902.8408124483991	902.8408124483991	902.8408124483991	902.8408124483991	902.8408124483991	902.8408124483991	902.8408124483991
849.3386908289764	849.3386908289764	849.3386908289764	849.3386908289764	849.3386908289764	849.3386908289764	849.3386908289764	849.3386908289764	849.3386908289764	849.3386908289764	849.3386908289764	849.3386908289764	849.3386908289764	849.3386908289764	849.3386908289764	849.3386908289764	849.3386908289764	849.3386908289764	849.3386908289764	849.3386908289764	849.3386908289764	849.3386908289764	849.3386908289764	849.3386908289764	849.3386908289764	849.3386908289764	849.3386908289764	849.3386908289764	849.3386908289764	849.3386908289764
849.3386908289764	849.3386908289764	849.3386908289764	849.3386908289764	849.3386908289764	849.3386908289764	849.3386908289764	849.3386908289764	849.3386908289764	849.3386908289764	849.3386908289764	849.3386908289764	849.3386908289764	849.3386908289764	849.3386908289764	849.3386908289764	849.3386908289764	849.3386908289764	849.3386908289764	849.3386908289764	849.3386908289764	849.3386908289764	849.3386908289764	849.3386908289764	849.3386908289764	849.3386908289764	849.3386908289764	849.3386908289764	849.3386908289764	849.3386908289764
849.3386908289764	849.3386908289764	849.3386908289764	849.3386908289764	849.3386908289764	849.3386908289764	849.3386908289764	849.3386908289764	849.3386908289764	849.3386908289764	849.3386908289764	849.3386908289764	849.3386908289764	849.3386908289764	849.3386908289764	849.3386908289764	849.3386908289764	849.3386908289764	849.3386908289764	849.3386908289764	849.3386908289764	849.3386908289764	849.3386908289764	849.3386908289764	849.3386908289764	849.3386908289764	849.3386908289764	849.3386908289764	849.3386908289764	849.3386908289764
849.3386908289764	849.3386908289764	849.3386908289764	849.3386908289764	849.3386908289764	849.3386908289764	849.3386908289764	849.3386908289764	849.3386908289764	849.3386908289764	849.3386908289764	849.3386908289764	849.3386908289764	849.3386908289764	849.3386908289764	849.3386908289764	849.3386908289764	849.3386908289764	849.3386908289764	849.3386908289764	849.3386908289764	849.3386908289764	849.3386908289764	849.3386908289764	849.3386908289764	849.3386908289764	849.3386908289764	849.3386908289764	849.3386908289764	849.3386908289764
849.3386908289764	849.3386908289764	849.3386908289764	849.3386908289764	849.3386908289764	849.3386908289764	849.3386908289764	849.3386908289764	849.3386908289764	849.3386908289764	849.3386908289764	849.3386908289764	849.3386908289764	849.3386908289764	849.3386908289764	849.3386908289764	849.3386908289764	849.3386908289764	849.3386908289764	849.3386908289764	849.3386908289764	849.3386908289764	849.3386908289764	849.3386908289764	849.3386908289764	849.3386908289764	849.3386908289764	849.3386908289764	849.3386908289764	849.3386908289764
849.3386908289764	849.3386908289764	849.3386908289764	849.3386908289764	849.3386908289764	849.3386908289764	849.3386908289764	849.3386908289764	849.3386908289764	849.3386908289764	849.3386908289764	849.3386908289764	849.3386908289764	849.3386908289764	849.3386908289764	849.3386908289764	849.3386908289764	849.3386908289764	849.3386908289764	849.3386908289764	849.3386908289764	849.3386908289764	849.3386908289764	849.3386908289764	849.3386908289764	849.3386908289764	849.3386908289764	849.3386908289764	849.3386908289764	849.3386908289764
849.3386908289764	849.3386908289764	849.3386908289764	849.3386908289764	849.3386908289764	849.3386908289764	849.3386908289764	849.3386908289764	849.3386908289764	849.3386908289764	849.3386908289764	849.3386908289764	849.3386908289764	849.3386908289764	849.3386908289764	849.3386908289764	849.3386908289764	849.3386908289764	849.3386908289764	849.3386908289764	849.3386908289764	849.3386908289764	849.3386908289764	849.3386908289764	849.3386908289764	849.3386908289764	849.3386908289764	849.3386908289764	849.3386908289764	849.3386908289764
745.986472238592	745.986472238592	745.986472238592	745.986472238592	745.986472238592	745.986472238592	745.986472238592	745.986472238592	745.986472238592	745.986472238592	745.986472238592	745.986472238592	745.986472238592	745.986472238592	745.986472238592	745.986472238592	745.986472238592	745.986472238592	745.986472238592	745.986472238592	745.986472238592	745.986472238592	745.986472238592	745.986472238592	745.986472238592	745.986472238592	745.986472238592	745.986472238592	745.986472238592	745.986472238592
739.1309796885748	739.1309796885748	739.1309796885748	739.1309796885748	739.1309796885748	739.1309796885748	739.1309796885748	739.1309796885748	739.1309796885748	739.1309796885748	739.1309796885748	739.1309796885748	739.1309796885748	739.1309796885748	739.1309796885748	739.1309796885748	739.1309796885748	739.1309796885748	739.1309796885748	739.1309796885748	739.1309796885748	739.1309796885748	739.1309796885748	739.1309796885748	739.1309796885748	739.1309796885748	739.1309796885748	739.1309796885748	739.1309796885748	739.1309796885748
731.3848906616738	731.3848906616738	731.3848906616738	731.3848906616738	731.3848906616738	731.3848906616738	731.3848906616738	731.3848906616738	731.3848906616738	731.3848906616738	731.3848906616738	731.3848906616738	731.3848906616738	731.3848906616738	731.3848906616738	731.3848906616738	731.3848906616738	731.3848906616738	731.3848906616738	731.3848906616738	731.3848906616738	731.3848906616738	731.3848906616738	731.3848906616738	731.3848906616738	731.3848906616738	731.3848906616738	731.3848906616738	731.3848906616738	731.3848906616738
670.4518348987008	670.4518348987008	670.4518348987008	670.4518348987008	670.4518348987008	670.4518348987008	670.4518348987008	670.4518348987008	670.4518348987008	670.4518348987008	670.4518348987008	670.4518348987008	670.4518348987008	670.4518348987008	670.4518348987008	670.4518348987008	670.4518348987008	670.4518348987008	670.4518348987008	670.4518348987008	670.4518348987008	670.4518348987008	670.4518348987008	670.4518348987008	670.4518348987008	670.4518348987008	670.4518348987008	670.4518348987008	670.4518348987008	670.4518348987008
631.8014875495901	631.8014875495901	631.8014875495901	631.8014875495901	631.8014875495901	631.8014875495901	631.8014875495901	631.8014875495901	631.8014875495901	631.8014875495901	631.8014875495901	631.8014875495901	631.8014875495901	631.8014875495901	631.8014875495901	631.8014875495901	631.8014875495901	631.8014875495901	631.8014875495901	631.8014875495901	631.8014875495901	631.8014875495901	631.8014875495901	631.8014875495901	631.8014875495901	631.8014875495901	631.8014875495901	631.8014875495901	631.8014875495901	631.8014875495901
631.8014875495901	631.8014875495901	631.8014875495901	631.8014875495901	631.8014875495901	631.8014875495901	631.8014875495901	631.8014875495901	631.8014875495901	631.8014875495901	631.8014875495901	631.8014875495901	631.8014875495901	631.8014875495901	631.8014875495901	631.8014875495901	631.8014875495901	631.8014875495901	631.8014875495901	631.8014875495901	631.8014875495901	631.8014875495901	631.8014875495901	631.8014875495901	631.8014875495901	631.8014875495901	631.8014875495901	631.8014875495901	631.8014875495901	631.8014875495901
631.8014875495901	631.8014875495901	631.8014875495901	631.8014875495901	631.8014875495901	631.8014875495901	631.8014875495901	631.8014875495901	631.8014875495901	631.8014875495901	631.8014875495901	631.8014875495901	631.8014875495901	631.8014875495901	631.8014875495901	631.8014875495901	631.8014875495901	631.8014875495901	631.8014875495901	631.8014875495901	631.8014875495901	631.8014875495901	631.8014875495901	631.8014875495901	631.8014875495901	631.8014875495901	631.8014875495901	631.8014875495901	631.8014875495901	631.8014875495901
631.8014875495901	631.8014875495901	631.8014875495901	631.8014875495901	631.8014875495901	631.8014875495901	631.8014875495901	631.8014875495901	631.8014875495901	631.8014875495901	631.8014875495901	631.8014875495901	631.8014875495901	631.8014875495901	631.8014875495901	631.8014875495901	631.8014875495901	631.8014875495901	631.8014875495901	631.8014875495901	631.8014875495901	631.8014875495901	631.8014875495901	631.8014875495901	631.8014875495901	631.8014875495901	631.8014875495901	631.8014875495901	631.8014875495901	631.8014875495901
557.7827160914203	557.7827160914203	557.7827160914203	557.7827160914203	557.7827160914203	557.7827160914203	557.7827160914203	557.7827160914203	557.7827160914203	557.7827160914203	557.7827160914203	557.7827160914203	557.7827160914203	557.7827160914203	557.7827160914203	557.7827160914203	557.7827160914203	557.7827160914203	557.7827160914203	557.7827160914203	557.7827160914203	557.7827160914203	557.7827160914203	557.7827160914203	557.7827160914203	557.7827160914203	557.7827160914203	557.7827160914203	557.7827160914203	557.7827160914203
508.20703356576524	508.20703356576524	508.20703356576524	508.20703356576524	508.20703356576524	508.20703356576524	508.20703356576524	508.20703356576524	508.20703356576524	508.20703356576524	508.20703356576524	508.20703356576524	508.20703356576524	508.20703356576524	508.20703356576524	508.20703356576524	508.20703356576524	508.20703356576524	508.20703356576524	508.20703356576524	508.20703356576524	508.20703356576524	508.20703356576524	508.20703356576524	508.20703356576524	508.20703356576524	508.20703356576524	508.20703356576524	508.20703356576524	508.20703356576524
508.20703356576524	508.20703356576524	508.20703356576524	508.20703356576524	508.20703356576524	508.20703356576524	508.20703356576524	508.20703356576524	508.20703356576524	508.20703356576524	508.20703356576524	508.20703356576524	508.20703356576524	508.20703356576524	508.20703356576524	508.20703356576524	508.20703356576524	508.20703356576524	508.20703356576524	508.20703356576524	508.20703356576524	508.20703356576524	508.20703356576524	508.20703356576524	508.20703356576524	508.20703356576524	508.20703356576524	508.20703356576524	508.20703356576524	508.20703356576524
508.20703356576524	508.20703356576524	508.20703356576524	508.20703356576524	508.20703356576524	508.20703356576524	508.20703356576524	508.20703356576524	508.20703356576524	508.20703356576524	508.20703356576524	508.20703356576524	508.20703356576524	508.20703356576524	508.20703356576524	508.20703356576524	508.20703356576524	508.20703356576524	508.20703356576524	508.20703356576524	508.20703356576524	508.20703356576524	508.20703356576524	508.20703356576524	508.20703356576524	508.20703356576524	508.20703356576524	508.20703356576524	508.20703356576524	508.20703356576524
456.2663723305039	456.2663723305039	456.2663723305039	456.2663723305039	456.2663723305039	456.2663723305039	456.2663723305039	456.2663723305039	456.2663723305039	456.2663723305039	456.2663723305039	456.2663723305039	456.2663723305039	456.2663723305039	456.2663723305039	456.2663723305039	456.2663723305039	456.2663723305039	456.2663723305039	456.2663723305039	456.2663723305039	456.2663723305039	456.2663723305039	456.2663723305039	456.2663723305039	456.2663723305039	456.2663723305039	456.2663723305039	456.2663723305039	456.2663723305039
456.2663723305039	456.2663723305039	456.2663723305039	456.2663723305039	456.2663723305039	456.2663723305039	456.2663723305039	456.2663723305039	456.2663723305039	456.2663723305039	456.2663723305039	456.2663723305039	456.2663723305039	456.2663723305039	456.2663723305039	456.2663723305039	456.2663723305039	456.2663723305039	456.2663723305039	456.2663723305039	456.2663723305039	456.2663723305039	456.2663723305039	456.2663723305039	456.2663723305039	456.2663723305039	456.2663723305039	456.2663723305039	456.2663723305039	456.2663723305039
456.2663723305039	456.2663723305039	456.2663723305039	456.2663723305039	456.2663723305039	456.2663723305039	456.2663723305039	456.2663723305039	456.2663723305039	456.2663723305039	456.2663723305039	456.2663723305039	456.2663723305039	456.2663723305039	456.2663723305039	456.2663723305039	456.2663723305039	456.2663723305039	456.2663723305039	456.2663723305039	456.2663723305039	456.2663723305039	456.2663723305039	456.2663723305039	456.2663723305039	456.2663723305039	456.2663723305039	456.2663723305039	456.2663723305039	456.2663723305039
372.37600833680364	372.37600833680364	372.37600833680364	372.37600833680364	372.37600833680364	372.37600833680364	372.37600833680364	372.37600833680364	372.37600833680364	372.37600833680364	372.37600833680364	372.37600833680364	372.37600833680364	372.37600833680364	372.37600833680364	372.37600833680364	372.37600833680364	372.37600833680364	372.37600833680364	372.37600833680364	372.37600833680364	372.37600833680364	372.37600833680364	372.37600833680364	372.37600833680364	372.37600833680364	372.37600833680364	372.37600833680364	372.37600833680364	372.37600833680364
372.37600833680364	372.37600833680364	372.37600833680364	372.37600833680364	372.37600833680364	372.37600833680364	372.37600833680364	372.37600833680364	372.37600833680364	372.37600833680364	372.37600833680364	372.37600833680364	372.37600833680364	372.37600833680364	372.37600833680364	372.37600833680364	372.37600833680364	372.37600833680364	372.37600833680364	372.37600833680364	372.37600833680364	372.37600833680364	372.37600833680364	372.37600833680364	372.37600833680364	372.37600833680364	372.37600833680364	372.37600833680364	372.37600833680364	372.37600833680364
372.37600833680364	372.37600833680364	372.37600833680364	372.37600833680364	372.37600833680364	372.37600833680364	372.37600833680364	372.37600833680364	372.37600833680364	372.37600833680364	372.37600833680364	372.37600833680364	372.37600833680364	372.37600833680364	372.37600833680364	372.37600833680364	372.37600833680364	372.37600833680364	372.37600833680364	372.37600833680364	372.37600833680364	372.37600833680364	372.37600833680364	372.37600833680364	372.37600833680364	372.37600833680364	372.37600833680364	372.37600833680364	372.37600833680364	372.37600833680364
372.37600833680364	372.37600833680364	372.37600833680364	372.37600833680364	372.37600833680364	372.37600833680364	372.37600833680364	372.37600833680364	372.37600833680364	372.37600833680364	372.37600833680364	372.37600833680364	372.37600833680364	372.37600833680364	372.37600833680364	372.37600833680364	372.37600833680364	372.37600833680364	372.37600833680364	372.37600833680364	372.37600833680364	372.37600833680364	372.37600833680364	372.37600833680364	372.37600833680364	372.37600833680364	372.37600833680364	372.37600833680364	372.37600833680364	372.37600833680364
368.4549718511895	368.4549718511895	368.4549718511895	368.4549718511895	368.4549718511895	368.4549718511895	368.4549718511895	368.4549718511895	368.4549718511895	368.4549718511895	368.4549718511895	368.4549718511895	368.4549718511895	368.4549718511895	368.4549718511895	368.4549718511895	368.4549718511895	368.4549718511895	368.4549718511895	368.4549718511895	368.4549718511895	368.4549718511895	368.4549718511895	368.4549718511895	368.4549718511895	368.4549718511895	368.4549718511895	368.4549718511895	368.4549718511895	368.4549718511895
368.4549718511895	368.4549718511895	368.4549718511895	368.4549718511895	368.4549718511895	368.4549718511895	368.4549718511895	368.4549718511895	368.4549718511895	368.4549718511895	368.4549718511895	368.4549718511895	368.4549718511895	368.4549718511895	368.4549718511895	368.4549718511895	368.4549718511895	368.4549718511895	368.4549718511895	368.4549718511895	368.4549718511895	368.4549718511895	368.4549718511895	368.4549718511895	368.4549718511895	368.4549718511895	368.4549718511895	368.4549718511895	368.4549718511895	368.4549718511895
334.7418089973837	334.7418089973837	334.7418089973837	334.7418089973837	334.7418089973837	334.7418089973837	334.7418089973837	334.7418089973837	334.7418089973837	334.7418089973837	334.7418089973837	334.7418089973837	334.7418089973837	334.7418089973837	334.7418089973837	334.7418089973837	334.7418089973837	334.7418089973837	334.7418089973837	334.7418089973837	334.7418089973837	334.7418089973837	334.7418089973837	334.7418089973837	334.7418089973837	334.7418089973837	334.7418089973837	334.7418089973837	334.7418089973837	334.7418089973837
327.4808042559238	327.4808042559238	327.4808042559238	327.4808042559238	327.4808042559238	327.4808042559238	327.4808042559238	327.4808042559238	327.4808042559238	327.4808042559238	327.4808042559238	327.4808042559238	327.4808042559238	327.4808042559238	327.4808042559238	327.4808042559238	327.4808042559238	327.4808042559238	327.4808042559238	327.4808042559238	327.4808042559238	327.4808042559238	327.4808042559238	327.4808042559238	327.4808042559238	327.4808042559238	327.4808042559238	327.4808042559238	327.4808042559238	327.4808042559238
327.4808042559238	327.4808042559238	327.4808042559238	327.4808042559238	327.4808042559238	327.4808042559238	327.4808042559238	327.4808042559238	327.4808042559238	327.4808042559238	327.4808042559238	327.4808042559238	327.4808042559238	327.4808042559238	327.4808042559238	327.4808042559238	327.4808042559238	327.4808042559238	327.4808042559238	327.4808042559238	327.4808042559238	327.4808042559238	327.4808042559238	327.4808042559238	327.4808042559238	327.4808042559238	327.4808042559238	327.4808042559238	327.4808042559238	327.4808042559238
292.26303771348455	292.26303771348455	292.26303771348455	292.26303771348455	292.26303771348455	292.26303771348455	292.26303771348455	292.26303771348455	292.26303771348455	292.26303771348455	292.26303771348455	292.26303771348455	292.26303771348455	292.26303771348455	292.26303771348455	292.26303771348455	292.26303771348455	292.26303771348455	292.26303771348455	292.26303771348455	292.26303771348455	292.26303771348455	292.26303771348455	292.26303771348455	292.26303771348455	292.26303771348455	292.26303771348455	292.26303771348455	292.26303771348455	292.26303771348455
292.26303771348455	292.26303771348455	292.26303771348455	292.26303771348455	292.26303771348455	292.26303771348455	292.26303771348455	292.26303771348455	292.26303771348455	292.26303771348455	292.26303771348455	292.26303771348455	292.26303771348455	292.26303771348455	292.26303771348455	292.26303771348455	292.26303771348455	292.26303771348455	292.26303771348455	292.26303771348455	292.26303771348455	292.26303771348455	292.26303771348455	292.26303771348455	292.26303771348455	292.26303771348455	292.26303771348455	292.26303771348455	292.26303771348455	292.26303771348455
292.26303771348455	292.26303771348455	292.26303771348455	292.26303771348455	292.26303771348455	292.26303771348455	292.26303771348455	292.26303771348455	292.26303771348455	292.26303771348455	292.26303771348455	292.26303771348455	292.26303771348455	292.26303771348455	292.26303771348455	292.26303771348455	292.26303771348455	292.26303771348455	292.26303771348455	292.26303771348455	292.26303771348455	292.26303771348455	292.26303771348455	292.26303771348455	292.26303771348455	292.26303771348455	292.26303771348455	292.26303771348455	292.26303771348455	292.26303771348455
292.26303771348455	292.26303771348455	292.26303771348455	292.26303771348455	292.26303771348455	292.26303771348455	292.26303771348455	292.26303771348455	292.26303771348455	292.26303771348455	292.26303771348455	292.26303771348455	292.26303771348455	292.26303771348455	292.26303771348455	292.26303771348455	292.26303771348455	292.26303771348455	292.26303771348455	292.26303771348455	292.26303771348455	292.26303771348455	292.26303771348455	292.26303771348455	292.26303771348455	292.26303771348455	292.26303771348455	292.26303771348455	292.26303771348455	292.26303771348455
292.26303771348455	292.26303771348455	292.26303771348455	292.26303771348455	292.26303771348455	292.26303771348455	292.26303771348455	292.26303771348455	292.26303771348455	292.26303771348455	292.26303771348455	292.26303771348455	292.26303771348455	292.26303771348455	292.26303771348455	292.26303771348455	292.26303771348455	292.26303771348455	292.26303771348455	292.26303771348455	292.26303771348455	292.26303771348455	292.26303771348455	292.26303771348455	292.26303771348455	292.26303771348455	292.26303771348455	292.26303771348455	292.26303771348455	292.26303771348455
292.26303771348455	292.26303771348455	292.26303771348455	292.26303771348455	292.26303771348455	292.26303771348455	292.26303771348455	292.26303771348455	292.26303771348455	292.26303771348455	292.26303771348455	292.26303771348455	292.26303771348455	292.26303771348455	292.26303771348455	292.26303771348455	292.26303771348455	292.26303771348455	292.26303771348455	292.26303771348455	292.26303771348455	292.26303771348455	292.26303771348455	292.26303771348455	292.26303771348455	292.26303771348455	292.26303771348455	292.26303771348455	292.26303771348455	292.26303771348455
292.26303771348455	292.26303771348455	292.26303771348455	292.26303771348455	292.26303771348455	292.26303771348455	292.26303771348455	292.26303771348455	292.26303771348455	292.26303771348455	292.26303771348455	292.26303771348455	292.26303771348455	292.26303771348455	292.26303771348455	292.26303771348455	292.26303771348455	292.26303771348455	292.26303771348455	292.26303771348455	292.26303771348455	292.26303771348455	292.26303771348455	292.26303771348455	292.26303771348455	292.26303771348455	292.26303771348455	292.26303771348455	292.26303771348455	292.26303771348455
292.26303771348455	292.26303771348455	292.26303771348455	292.26303771348455	292.26303771348455	292.26303771348455	292.26303771348455	292.26303771348455	292.26303771348455	292.26303771348455	292.26303771348455	292.26303771348455	292.26303771348455	292.26303771348455	292.26303771348455	292.26303771348455	292.26303771348455	292.26303771348455	292.26303771348455	292.26303771348455	292.26303771348455	292.26303771348455	292.26303771348455	292.26303771348455	292.26303771348455	292.26303771348455	292.26303771348455	292.26303771348455	292.26303771348455	292.26303771348455
292.26303771348455	292.26303771348455	292.26303771348455	292.26303771348455	292.26303771348455	292.26303771348455	292.26303771348455	292.26303771348455	292.26303771348455	292.26303771348455	292.26303771348455	292.26303771348455	292.26303771348455	292.26303771348455	292.26303771348455	292.26303771348455	292.26303771348455	292.26303771348455	292.26303771348455	292.26303771348455	292.26303771348455	292.26303771348455	292.26303771348455	292.26303771348455	292.26303771348455	292.26303771348455	292.26303771348455	292.26303771348455	292.26303771348455	292.26303771348455
292.26303771348455	292.26303771348455	292.26303771348455	292.26303771348455	292.26303771348455	292.26303771348455	292.26303771348455	292.26303771348455	292.26303771348455	292.26303771348455	292.26303771348455	292.26303771348455	292.26303771348455	292.26303771348455	292.26303771348455	292.26303771348455	292.26303771348455	292.26303771348455	292.26303771348455	292.26303771348455	292.26303771348455	292.26303771348455	292.26303771348455	292.26303771348455	292.26303771348455	292.26303771348455	292.26303771348455	292.26303771348455	292.26303771348455	292.26303771348455
279.1941531211975	279.1941531211975	279.1941531211975	279.1941531211975	279.1941531211975	279.1941531211975	279.1941531211975	279.1941531211975	279.1941531211975	279.1941531211975	279.1941531211975	279.1941531211975	279.1941531211975	279.1941531211975	279.1941531211975	279.1941531211975	279.1941531211975	279.1941531211975	279.1941531211975	279.1941531211975	279.1941531211975	279.1941531211975	279.1941531211975	279.1941531211975	279.1941531211975	279.1941531211975	279.1941531211975	279.1941531211975	279.1941531211975	279.1941531211975
264.2122341808783	264.2122341808783	264.2122341808783	264.2122341808783	264.2122341808783	264.2122341808783	264.2122341808783	264.2122341808783	264.2122341808783	264.2122341808783	264.2122341808783	264.2122341808783	264.2122341808783	264.2122341808783	264.2122341808783	264.2122341808783	264.2122341808783	264.2122341808783	264.2122341808783	264.2122341808783	264.2122341808783	264.2122341808783	264.2122341808783	264.2122341808783	264.2122341808783	264.2122341808783	264.2122341808783	264.2122341808783	264.2122341808783	264.2122341808783
264.2122341808783	264.2122341808783	264.2122341808783	264.2122341808783	264.2122341808783	264.2122341808783	264.2122341808783	264.2122341808783	264.2122341808783	264.2122341808783	264.2122341808783	264.2122341808783	264.2122341808783	264.2122341808783	264.2122341808783	264.2122341808783	264.2122341808783	264.2122341808783	264.2122341808783	264.2122341808783	264.2122341808783	264.2122341808783	264.2122341808783	264.2122341808783	264.2122341808783	264.2122341808783	264.2122341808783	264.2122341808783	264.2122341808783	264.2122341808783
264.2122341808783	264.2122341808783	264.2122341808783	264.2122341808783	264.2122341808783	264.2122341808783	264.2122341808783	264.2122341808783	264.2122341808783	264.2122341808783	264.2122341808783	264.2122341808783	264.2122341808783	264.2122341808783	264.2122341808783	264.2122341808783	264.2122341808783	264.2122341808783	264.2122341808783	264.2122341808783	264.2122341808783	264.2122341808783	264.2122341808783	264.2122341808783	264.2122341808783	264.2122341808783	264.2122341808783	264.2122341808783	264.2122341808783	264.2122341808783
264.2122341808783	264.2122341808783	264.2122341808783	264.2122341808783	264.2122341808783	264.2122341808783	264.2122341808783	264.2122341808783	264.2122341808783	264.2122341808783	264.2122341808783	264.2122341808783	264.2122341808783	264.2122341808783	264.2122341808783	264.2122341808783	264.2122341808783	264.2122341808783	264.2122341808783	264.2122341808783	264.2122341808783	264.2122341808783	264.2122341808783	264.2122341808783	264.2122341808783	264.2122341808783	264.2122341808783	264.2122341808783	264.2122341808783	264.2122341808783
259.14327487309714	259.14327487309714	259.14327487309714	259.14327487309714	259.14327487309714	259.14327487309714	259.14327487309714	259.14327487309714	259.14327487309714	259.14327487309714	259.14327487309714	259.14327487309714	259.14327487309714	259.14327487309714	259.14327487309714	259.14327487309714	259.14327487309714	259.14327487309714	259.14327487309714	259.14327487309714	259.14327487309714	259.14327487309714	259.14327487309714	259.14327487309714	259.14327487309714	259.14327487309714	259.14327487309714	259.14327487309714	259.14327487309714	259.14327487309714
254.8257210549237	254.8257210549237	254.8257210549237	254.8257210549237	254.8257210549237	254.8257210549237	254.8257210549237	254.8257210549237	254.8257210549237	254.8257210549237	254.8257210549237	254.8257210549237	254.8257210549237	254.8257210549237	254.8257210549237	254.8257210549237	254.8257210549237	254.8257210549237	254.8257210549237	254.8257210549237	254.8257210549237	254.8257210549237	254.8257210549237	254.8257210549237	254.8257210549237	254.8257210549237	254.8257210549237	254.8257210549237	254.8257210549237	254.8257210549237
252.9095297248416	252.9095297248416	252.9095297248416	252.9095297248416	252.9095297248416	252.9095297248416	252.9095297248416	252.9095297248416	252.9095297248416	252.9095297248416	252.9095297248416	252.9095297248416	252.9095297248416	252.9095297248416	252.9095297248416	252.9095297248416	252.9095297248416	252.9095297248416	252.9095297248416	252.9095297248416	252.9095297248416	252.9095297248416	252.9095297248416	252.9095297248416	252.9095297248416	252.9095297248416	252.9095297248416	252.9095297248416	252.9095297248416	252.9095297248416
252.9095297248416	252.9095297248416	252.9095297248416	252.9095297248416	252.9095297248416	252.9095297248416	252.9095297248416	252.9095297248416	252.9095297248416	252.9095297248416	252.9095297248416	252.9095297248416	252.9095297248416	252.9095297248416	252.9095297248416	252.9095297248416	252.9095297248416	252.9095297248416	252.9095297248416	252.9095297248416	252.9095297248416	252.9095297248416	252.9095297248416	252.9095297248416	252.9095297248416	252.9095297248416	252.9095297248416	252.9095297248416	252.9095297248416	252.9095297248416
252.9095297248416	252.9095297248416	252.9095297248416	252.9095297248416	252.9095297248416	252.9095297248416	252.9095297248416	252.9095297248416	252.9095297248416	252.9095297248416	252.9095297248416	252.9095297248416	252.9095297248416	252.9095297248416	252.9095297248416	252.9095297248416	252.9095297248416	252.9095297248416	252.9095297248416	252.9095297248416	252.9095297248416	252.9095297248416	252.9095297248416	252.9095297248416	252.9095297248416	252.9095297248416	252.9095297248416	252.9095297248416	252.9095297248416	252.9095297248416
237.37934135780773	237.37934135780773	237.37934135780773	237.37934135780773	237.37934135780773	237.37934135780773	237.37934135780773	237.37934135780773	237.37934135780773	237.37934135780773	237.37934135780773	237.37934135780773	237.37934135780773	237.37934135780773	237.37934135780773	237.37934135780773	237.37934135780773	237.37934135780773	237.37934135780773	237.37934135780773	237.37934135780773	237.37934135780773	237.37934135780773	237.37934135780773	237.37934135780773	237.37934135780773	237.37934135780773	237.37934135780773	237.37934135780773	237.37934135780773
237.37934135780773	237.37934135780773	237.37934135780773	237.37934135780773	237.37934135780773	237.37934135780773	237.37934135780773	237.37934135780773	237.37934135780773	237.37934135780773	237.37934135780773	237.37934135780773	237.37934135780773	237.37934135780773	237.37934135780773	237.37934135780773	237.37934135780773	237.37934135780773	237.37934135780773	237.37934135780773	237.37934135780773	237.37934135780773	237.37934135780773	237.37934135780773	237.37934135780773	237.37934135780773	237.37934135780773	237.37934135780773	237.37934135780773	237.37934135780773
237.37934135780773	237.37934135780773	237.37934135780773	237.37934135780773	237.37934135780773	237.37934135780773	237.37934135780773	237.37934135780773	237.37934135780773	237.37934135780773	237.37934135780773	237.37934135780773	237.37934135780773	237.37934135780773	237.37934135780773	237.37934135780773	237.37934135780773	237.37934135780773	237.37934135780773	237.37934135780773	237.37934135780773	237.37934135780773	237.37934135780773	237.37934135780773	237.37934135780773	237.37934135780773	237.37934135780773	237.37934135780773	237.37934135780773	237.37934135780773
235.17625070364153	235.17625070364153	235.17625070364153	235.17625070364153	235.17625070364153	235.17625070364153	235.17625070364153	235.17625070364153	235.17625070364153	235.17625070364153	235.17625070364153	235.17625070364153	235.17625070364153	235.17625070364153	235.17625070364153	235.17625070364153	235.17625070364153	235.17625070364153	235.17625070364153	235.17625070364153	235.17625070364153	235.17625070364153	235.17625070364153	235.17625070364153	235.17625070364153	235.17625070364153	235.17625070364153	235.17625070364153	235.17625070364153	235.17625070364153
231.62169927252071	231.62169927252071	231.62169927252071	231.62169927252071	231.62169927252071	231.62169927252071	231.62169927252071	231.62169927252071	231.62169927252071	231.62169927252071	231.62169927252071	231.62169927252071	231.62169927252071	231.62169927252071	231.62169927252071	231.62169927252071	231.62169927252071	231.62169927252071	231.62169927252071	231.62169927252071	231.62169927252071	231.62169927252071	231.62169927252071	231.62169927252071	231.62169927252071	231.62169927252071	231.62169927252071	231.62169927252071	231.62169927252071	231.62169927252071
229.4166041718051	229.4166041718051	229.4166041718051	229.4166041718051	229.4166041718051	229.4166041718051	229.4166041718051	229.4166041718051	229.4166041718051	229.4166041718051	229.4166041718051	229.4166041718051	229.4166041718051	229.4166041718051	229.4166041718051	229.4166041718051	229.4166041718051	229.4166041718051	229.4166041718051	229.4166041718051	229.4166041718051	229.4166041718051	229.4166041718051	229.4166041718051	229.4166041718051	229.4166041718051	229.4166041718051	229.4166041718051	229.4166041718051	229.4166041718051
228.12485604966858	228.12485604966858	228.12485604966858	228.12485604966858	228.12485604966858	228.12485604966858	228.12485604966858	228.12485604966858	228.12485604966858	228.12485604966858	228.12485604966858	228.12485604966858	228.12485604966858	228.12485604966858	228.12485604966858	228.12485604966858	228.12485604966858	228.12485604966858	228.12485604966858	228.12485604966858	228.12485604966858	228.12485604966858	228.12485604966858	228.12485604966858	228.12485604966858	228.12485604966858	228.12485604966858	228.12485604966858	228.12485604966858	228.12485604966858
225.54494599819515	225.54494599819515	225.54494599819515	225.54494599819515	225.54494599819515	225.54494599819515	225.54494599819515	225.54494599819515	225.54494599819515	225.54494599819515	225.54494599819515	225.54494599819515	225.54494599819515	225.54494599819515	225.54494599819515	225.54494599819515	225.54494599819515	225.54494599819515	225.54494599819515	225.54494599819515	225.54494599819515	225.54494599819515	225.54494599819515	225.54494599819515	225.54494599819515	225.54494599819515	225.54494599819515	225.54494599819515	225.54494599819515	225.54494599819515
219.42612796002868	219.42612796002868	219.42612796002868	219.42612796002868	219.42612796002868	219.42612796002868	219.42612796002868	219.42612796002868	219.42612796002868	219.42612796002868	219.42612796002868	219.42612796002868	219.42612796002868	219.42612796002868	219.42612796002868	219.42612796002868	219.42612796002868	219.42612796002868	219.42612796002868	219.42612796002868	219.42612796002868	219.42612796002868	219.42612796002868	219.42612796002868	219.42612796002868	219.42612796002868	219.42612796002868	219.42612796002868	219.42612796002868	219.42612796002868
218.69333826460164	218.69333826460164	218.69333826460164	218.69333826460164	218.69333826460164	218.69333826460164	218.69333826460164	218.69333826460164	218.69333826460164	218.69333826460164	218.69333826460164	218.69333826460164	218.69333826460164	218.69333826460164	218.69333826460164	218.69333826460164	218.69333826460164	218.69333826460164	218.69333826460164	218.69333826460164	218.69333826460164	218.69333826460164	218.69333826460164	218.69333826460164	218.69333826460164	218.69333826460164	218.69333826460164	218.69333826460164	218.69333826460164	218.69333826460164
218.69333826460164	218.69333826460164	218.69333826460164	218.69333826460164	218.69333826460164	218.69333826460164	218.69333826460164	218.69333826460164	218.69333826460164	218.69333826460164	218.69333826460164	218.69333826460164	218.69333826460164	218.69333826460164	218.69333826460164	218.69333826460164	218.69333826460164	218.69333826460164	218.69333826460164	218.69333826460164	218.69333826460164	218.69333826460164	218.69333826460164	218.69333826460164	218.69333826460164	218.69333826460164	218.69333826460164	218.69333826460164	218.69333826460164	218.69333826460164
212.56278692159808	212.56278692159808	212.56278692159808	212.56278692159808	212.56278692159808	212.56278692159808	212.56278692159808	212.56278692159808	212.56278692159808	212.56278692159808	212.56278692159808	212.56278692159808	212.56278692159808	212.56278692159808	212.56278692159808	212.56278692159808	212.56278692159808	212.56278692159808	212.56278692159808	212.56278692159808	212.56278692159808	212.56278692159808	212.56278692159808	212.56278692159808	212.56278692159808	212.56278692159808	212.56278692159808	212.56278692159808	212.56278692159808	212.56278692159808
212.56278692159808	212.56278692159808	212.56278692159808	212.56278692159808	212.56278692159808	212.56278692159808	212.56278692159808	212.56278692159808	212.56278692159808	212.56278692159808	212.56278692159808	212.56278692159808	212.56278692159808	212.56278692159808	212.56278692159808	212.56278692159808	212.56278692159808	212.56278692159808	212.56278692159808	212.56278692159808	212.56278692159808	212.56278692159808	212.56278692159808	212.56278692159808	212.56278692159808	212.56278692159808	212.56278692159808	212.56278692159808	212.56278692159808	212.56278692159808
212.56278692159808	212.56278692159808	212.56278692159808	212.56278692159808	212.56278692159808	212.56278692159808	212.56278692159808	212.56278692159808	212.56278692159808	212.56278692159808	212.56278692159808	212.56278692159808	212.56278692159808	212.56278692159808	212.56278692159808	212.56278692159808	212.56278692159808	212.56278692159808	212.56278692159808	212.56278692159808	212.56278692159808	212.56278692159808	212.56278692159808	212.56278692159808	212.56278692159808	212.56278692159808	212.56278692159808	212.56278692159808	212.56278692159808	212.56278692159808
212.56278692159808	212.56278692159808	212.56278692159808	212.56278692159808	212.56278692159808	212.56278692159808	212.56278692159808	212.56278692159808	212.56278692159808	212.56278692159808	212.56278692159808	212.56278692159808	212.56278692159808	212.56278692159808	212.56278692159808	212.56278692159808	212.56278692159808	212.56278692159808	212.56278692159808	212.56278692159808	212.56278692159808	212.56278692159808	212.56278692159808	212.56278692159808	212.56278692159808	212.56278692159808	212.56278692159808	212.56278692159808	212.56278692159808	212.56278692159808
212.56278692159808	212.56278692159808	212.56278692159808	212.56278692159808	212.56278692159808	212.56278692159808	212.56278692159808	212.56278692159808	212.56278692159808	212.56278692159808	212.56278692159808	212.56278692159808	212.56278692159808	212.56278692159808	212.56278692159808	212.56278692159808	212.56278692159808	212.56278692159808	212.56278692159808	212.56278692159808	212.56278692159808	212.56278692159808	212.56278692159808	212.56278692159808	212.56278692159808	212.56278692159808	212.56278692159808	212.56278692159808	212.56278692159808	212.56278692159808
212.56278692159808	212.56278692159808	212.56278692159808	212.56278692159808	212.56278692159808	212.56278692159808	212.56278692159808	212.56278692159808	212.56278692159808	212.56278692159808	212.56278692159808	212.56278692159808	212.56278692159808	212.56278692159808	212.56278692159808	212.56278692159808	212.56278692159808	212.56278692159808	212.56278692159808	212.56278692159808	212.56278692159808	212.56278692159808	212.56278692159808	212.56278692159808	212.56278692159808	212.56278692159808	212.56278692159808	212.56278692159808	212.56278692159808	212.56278692159808
212.56278692159808	212.56278692159808	212.56278692159808	212.56278692159808	212.56278692159808	212.56278692159808	212.56278692159808	212.56278692159808	212.56278692159808	212.56278692159808	212.56278692159808	212.56278692159808	212.56278692159808	212.56278692159808	212.56278692159808	212.56278692159808	212.56278692159808	212.56278692159808	212.56278692159808	212.56278692159808	212.56278692159808	212.56278692159808	212.56278692159808	212.56278692159808	212.56278692159808	212.56278692159808	212.56278692159808	212.56278692159808	212.56278692159808	212.56278692159808
212.51230943972126	212.51230943972126	212.51230943972126	212.51230943972126	212.51230943972126	212.51230943972126	212.51230943972126	212.51230943972126	212.51230943972126	212.51230943972126	212.51230943972126	212.51230943972126	212.51230943972126	212.51230943972126	212.51230943972126	212.51230943972126	212.51230943972126	212.51230943972126	212.51230943972126	212.51230943972126	212.51230943972126	212.51230943972126	212.51230943972126	212.51230943972126	212.51230943972126	212.51230943972126	212.51230943972126	212.51230943972126	212.51230943972126	212.51230943972126
208.9745225942831	208.9745225942831	208.9745225942831	208.9745225942831	208.9745225942831	208.9745225942831	208.9745225942831	208.9745225942831	208.9745225942831	208.9745225942831	208.9745225942831	208.9745225942831	208.9745225942831	208.9745225942831	208.9745225942831	208.9745225942831	208.9745225942831	208.9745225942831	208.9745225942831	208.9745225942831	208.9745225942831	208.9745225942831	208.9745225942831	208.9745225942831	208.9745225942831	208.9745225942831	208.9745225942831	208.9745225942831	208.9745225942831	208.9745225942831
208.93972837580438	208.93972837580438	208.93972837580438	208.93972837580438	208.93972837580438	208.93972837580438	208.93972837580438	208.93972837580438	208.93972837580438	208.93972837580438	208.93972837580438	208.93972837580438	208.93972837580438	208.93972837580438	208.93972837580438	208.93972837580438	208.93972837580438	208.93972837580438	208.93972837580438	208.93972837580438	208.93972837580438	208.93972837580438	208.93972837580438	208.93972837580438	208.93972837580438	208.93972837580438	208.93972837580438	208.93972837580438	208.93972837580438	208.93972837580438
208.06244012837428	208.06244012837428	208.06244012837428	208.06244012837428	208.06244012837428	208.06244012837428	208.06244012837428	208.06244012837428	208.06244012837428	208.06244012837428	208.06244012837428	208.06244012837428	208.06244012837428	208.06244012837428	208.06244012837428	208.06244012837428	208.06244012837428	208.06244012837428	208.06244012837428	208.06244012837428	208.06244012837428	208.06244012837428	208.06244012837428	208.06244012837428	208.06244012837428	208.06244012837428	208.06244012837428	208.06244012837428	208.06244012837428	208.06244012837428
207.6265294222492	207.6265294222492	207.6265294222492	207.6265294222492	207.6265294222492	207.6265294222492	207.6265294222492	207.6265294222492	207.6265294222492	207.6265294222492	207.6265294222492	207.6265294222492	207.6265294222492	207.6265294222492	207.6265294222492	207.6265294222492	207.6265294222492	207.6265294222492	207.6265294222492	207.6265294222492	207.6265294222492	207.6265294222492	207.6265294222492	207.6265294222492	207.6265294222492	207.6265294222492	207.6265294222492	207.6265294222492	207.6265294222492	207.6265294222492
204.26547541375703	204.26547541375703	204.26547541375703	204.26547541375703	204.26547541375703	204.26547541375703	204.26547541375703	204.26547541375703	204.26547541375703	204.26547541375703	204.26547541375703	204.26547541375703	204.26547541375703	204.26547541375703	204.26547541375703	204.26547541375703	204.26547541375703	204.26547541375703	204.26547541375703	204.26547541375703	204.26547541375703	204.26547541375703	204.26547541375703	204.26547541375703	204.26547541375703	204.26547541375703	204.26547541375703	204.26547541375703	204.26547541375703	204.26547541375703
204.26547541375703	204.26547541375703	204.26547541375703	204.26547541375703	204.26547541375703	204.26547541375703	204.26547541375703	204.26547541375703	204.26547541375703	204.26547541375703	204.26547541375703	204.26547541375703	204.26547541375703	204.26547541375703	204.26547541375703	204.26547541375703	204.26547541375703	204.26547541375703	204.26547541375703	204.26547541375703	204.26547541375703	204.26547541375703	204.26547541375703	204.26547541375703	204.26547541375703	204.26547541375703	204.26547541375703	204.26547541375703	204.26547541375703	204.26547541375703
204.26547541375703	204.26547541375703	204.26547541375703	204.26547541375703	204.26547541375703	204.26547541375703	204.26547541375703	204.26547541375703	204.26547541375703	204.26547541375703	204.26547541375703	204.26547541375703	204.26547541375703	204.26547541375703	204.26547541375703	204.26547541375703	204.26547541375703	204.26547541375703	204.26547541375703	204.26547541375703	204.26547541375703	204.26547541375703	204.26547541375703	204.26547541375703	204.26547541375703	204.26547541375703	204.26547541375703	204.26547541375703	204.26547541375703	204.26547541375703
204.26547541375703	204.26547541375703	204.26547541375703	204.26547541375703	204.26547541375703	204.26547541375703	204.26547541375703	204.26547541375703	204.26547541375703	204.26547541375703	204.26547541375703	204.26547541375703	204.26547541375703	204.26547541375703	204.26547541375703	204.26547541375703	204.26547541375703	204.26547541375703	204.26547541375703	204.26547541375703	204.26547541375703	204.26547541375703	204.26547541375703	204.26547541375703	204.26547541375703	204.26547541375703	204.26547541375703	204.26547541375703	204.26547541375703	204.26547541375703
204.26547541375703	204.26547541375703	204.26547541375703	204.26547541375703	204.26547541375703	204.26547541375703	204.26547541375703	204.26547541375703	204.26547541375703	204.26547541375703	204.26547541375703	204.26547541375703	204.26547541375703	204.26547541375703	204.26547541375703	204.26547541375703	204.26547541375703	204.26547541375703	204.26547541375703	204.26547541375703	204.26547541375703	204.26547541375703	204.26547541375703	204.26547541375703	204.26547541375703	204.26547541375703	204.26547541375703	204.26547541375703	204.26547541375703	204.26547541375703
203.57718471910198	203.57718471910198	203.57718471910198	203.57718471910198	203.57718471910198	203.57718471910198	203.57718471910198	203.57718471910198	203.57718471910198	203.57718471910198	203.57718471910198	203.57718471910198	203.57718471910198	203.57718471910198	203.57718471910198	203.57718471910198	203.57718471910198	203.57718471910198	203.57718471910198	203.57718471910198	203.57718471910198	203.57718471910198	203.57718471910198	203.57718471910198	203.57718471910198	203.57718471910198	203.57718471910198	203.57718471910198	203.57718471910198	203.57718471910198
203.57718471910198	203.57718471910198	203.57718471910198	203.57718471910198	203.57718471910198	203.57718471910198	203.57718471910198	203.57718471910198	203.57718471910198	203.57718471910198	203.57718471910198	203.57718471910198	203.57718471910198	203.57718471910198	203.57718471910198	203.57718471910198	203.57718471910198	203.57718471910198	203.57718471910198	203.57718471910198	203.57718471910198	203.57718471910198	203.57718471910198	203.57718471910198	203.57718471910198	203.57718471910198	203.57718471910198	203.57718471910198	203.57718471910198	203.57718471910198
203.57718471910198	203.57718471910198	203.57718471910198	203.57718471910198	203.57718471910198	203.57718471910198	203.57718471910198	203.57718471910198	203.57718471910198	203.57718471910198	203.57718471910198	203.57718471910198	203.57718471910198	203.57718471910198	203.57718471910198	203.57718471910198	203.57718471910198	203.57718471910198	203.57718471910198	203.57718471910198	203.57718471910198	203.57718471910198	203.57718471910198	203.57718471910198	203.57718471910198	203.57718471910198	203.57718471910198	203.57718471910198	203.57718471910198	203.57718471910198
202.78687496183397	202.78687496183397	202.78687496183397	202.78687496183397	202.78687496183397	202.78687496183397	202.78687496183397	202.78687496183397	202.78687496183397	202.78687496183397	202.78687496183397	202.78687496183397	202.78687496183397	202.78687496183397	202.78687496183397	202.78687496183397	202.78687496183397	202.78687496183397	202.78687496183397	202.78687496183397	202.78687496183397	202.78687496183397	202.78687496183397	202.78687496183397	202.78687496183397	202.78687496183397	202.78687496183397	202.78687496183397	202.78687496183397	202.78687496183397
202.78687496183397	202.78687496183397	202.78687496183397	202.78687496183397	202.78687496183397	202.78687496183397	202.78687496183397	202.78687496183397	202.78687496183397	202.78687496183397	202.78687496183397	202.78687496183397	202.78687496183397	202.78687496183397	202.78687496183397	202.78687496183397	202.78687496183397	202.78687496183397	202.78687496183397	202.78687496183397	202.78687496183397	202.78687496183397	202.78687496183397	202.78687496183397	202.78687496183397	202.78687496183397	202.78687496183397	202.78687496183397	202.78687496183397	202.78687496183397
202.78687496183397	202.78687496183397	202.78687496183397	202.78687496183397	202.78687496183397	202.78687496183397	202.78687496183397	202.78687496183397	202.78687496183397	202.78687496183397	202.78687496183397	202.78687496183397	202.78687496183397	202.78687496183397	202.78687496183397	202.78687496183397	202.78687496183397	202.78687496183397	202.78687496183397	202.78687496183397	202.78687496183397	202.78687496183397	202.78687496183397	202.78687496183397	202.78687496183397	202.78687496183397	202.78687496183397	202.78687496183397	202.78687496183397	202.78687496183397
202.78687496183397	202.78687496183397	202.78687496183397	202.78687496183397	202.78687496183397	202.78687496183397	202.78687496183397	202.78687496183397	202.78687496183397	202.78687496183397	202.78687496183397	202.78687496183397	202.78687496183397	202.78687496183397	202.78687496183397	202.78687496183397	202.78687496183397	202.78687496183397	202.78687496183397	202.78687496183397	202.78687496183397	202.78687496183397	202.78687496183397	202.78687496183397	202.78687496183397	202.78687496183397	202.78687496183397	202.78687496183397	202.78687496183397	202.78687496183397
201.87547523534346	201.87547523534346	201.87547523534346	201.87547523534346	201.87547523534346	201.87547523534346	201.87547523534346	201.87547523534346	201.87547523534346	201.87547523534346	201.87547523534346	201.87547523534346	201.87547523534346	201.87547523534346	201.87547523534346	201.87547523534346	201.87547523534346	201.87547523534346	201.87547523534346	201.87547523534346	201.87547523534346	201.87547523534346	201.87547523534346	201.87547523534346	201.87547523534346	201.87547523534346	201.87547523534346	201.87547523534346	201.87547523534346	201.87547523534346
201.6719599741575	201.6719599741575	201.6719599741575	201.6719599741575	201.6719599741575	201.6719599741575	201.6719599741575	201.6719599741575	201.6719599741575	201.6719599741575	201.6719599741575	201.6719599741575	201.6719599741575	201.6719599741575	201.6719599741575	201.6719599741575	201.6719599741575	201.6719599741575	201.6719599741575	201.6719599741575	201.6719599741575	201.6719599741575	201.6719599741575	201.6719599741575	201.6719599741575	201.6719599741575	201.6719599741575	201.6719599741575	201.6719599741575	201.6719599741575
201.6719599741575	201.6719599741575	201.6719599741575	201.6719599741575	201.6719599741575	201.6719599741575	201.6719599741575	201.6719599741575	201.6719599741575	201.6719599741575	201.6719599741575	201.6719599741575	201.6719599741575	201.6719599741575	201.6719599741575	201.6719599741575	201.6719599741575	201.6719599741575	201.6719599741575	201.6719599741575	201.6719599741575	201.6719599741575	201.6719599741575	201.6719599741575	201.6719599741575	201.6719599741575	201.6719599741575	201.6719599741575	201.6719599741575	201.6719599741575
201.56283539671955	201.56283539671955	201.56283539671955	201.56283539671955	201.56283539671955	201.56283539671955	201.56283539671955	201.56283539671955	201.56283539671955	201.56283539671955	201.56283539671955	201.56283539671955	201.56283539671955	201.56283539671955	201.56283539671955	201.56283539671955	201.56283539671955	201.56283539671955	201.56283539671955	201.56283539671955	201.56283539671955	201.56283539671955	201.56283539671955	201.56283539671955	201.56283539671955	201.56283539671955	201.56283539671955	201.56283539671955	201.56283539671955	201.56283539671955
201.56283539671955	201.56283539671955	201.56283539671955	201.56283539671955	201.56283539671955	201.56283539671955	201.56283539671955	201.56283539671955	201.56283539671955	201.56283539671955	201.56283539671955	201.56283539671955	201.56283539671955	201.56283539671955	201.56283539671955	201.56283539671955	201.56283539671955	201.56283539671955	201.56283539671955	201.56283539671955	201.56283539671955	201.56283539671955	201.56283539671955	201.56283539671955	201.56283539671955	201.56283539671955	201.56283539671955	201.56283539671955	201.56283539671955	201.56283539671955
201.53188298545726	201.53188298545726	201.53188298545726	201.53188298545726	201.53188298545726	201.53188298545726	201.53188298545726	201.53188298545726	201.53188298545726	201.53188298545726	201.53188298545726	201.53188298545726	201.53188298545726	201.53188298545726	201.53188298545726	201.53188298545726	201.53188298545726	201.53188298545726	201.53188298545726	201.53188298545726	201.53188298545726	201.53188298545726	201.53188298545726	201.53188298545726	201.53188298545726	201.53188298545726	201.53188298545726	201.53188298545726	201.53188298545726	201.53188298545726
201.52132310123295	201.52132310123295	201.52132310123295	201.52132310123295	201.52132310123295	201.52132310123295	201.52132310123295	201.52132310123295	201.52132310123295	201.52132310123295	201.52132310123295	201.52132310123295	201.52132310123295	201.52132310123295	201.52132310123295	201.52132310123295	201.52132310123295	201.52132310123295	201.52132310123295	201.52132310123295	201.52132310123295	201.52132310123295	201.52132310123295	201.52132310123295	201.52132310123295	201.52132310123295	201.52132310123295	201.52132310123295	201.52132310123295	201.52132310123295
201.49373803060982	201.49373803060982	201.49373803060982	201.49373803060982	201.49373803060982	201.49373803060982	201.49373803060982	201.49373803060982	201.49373803060982	201.49373803060982	201.49373803060982	201.49373803060982	201.49373803060982	201.49373803060982	201.49373803060982	201.49373803060982	201.49373803060982	201.49373803060982	201.49373803060982	201.49373803060982	201.49373803060982	201.49373803060982	201.49373803060982	201.49373803060982	201.49373803060982	201.49373803060982	201.49373803060982	201.49373803060982	201.49373803060982	201.49373803060982
201.23670918266882	201.23670918266882	201.23670918266882	201.23670918266882	201.23670918266882	201.23670918266882	201.23670918266882	201.23670918266882	201.23670918266882	201.23670918266882	201.23670918266882	201.23670918266882	201.23670918266882	201.23670918266882	201.23670918266882	201.23670918266882	201.23670918266882	201.23670918266882	201.23670918266882	201.23670918266882	201.23670918266882	201.23670918266882	201.23670918266882	201.23670918266882	201.23670918266882	201.23670918266882	201.23670918266882	201.23670918266882	201.23670918266882	201.23670918266882
201.23670918266882	201.23670918266882	201.23670918266882	201.23670918266882	201.23670918266882	201.23670918266882	201.23670918266882	201.23670918266882	201.23670918266882	201.23670918266882	201.23670918266882	201.23670918266882	201.23670918266882	201.23670918266882	201.23670918266882	201.23670918266882	201.23670918266882	201.23670918266882	201.23670918266882	201.23670918266882	201.23670918266882	201.23670918266882	201.23670918266882	201.23670918266882	201.23670918266882	201.23670918266882	201.23670918266882	201.23670918266882	201.23670918266882	201.23670918266882
201.23670918266882	201.23670918266882	201.23670918266882	201.23670918266882	201.23670918266882	201.23670918266882	201.23670918266882	201.23670918266882	201.23670918266882	201.23670918266882	201.23670918266882	201.23670918266882	201.23670918266882	201.23670918266882	201.23670918266882	201.23670918266882	201.23670918266882	201.23670918266882	201.23670918266882	201.23670918266882	201.23670918266882	201.23670918266882	201.23670918266882	201.23670918266882	201.23670918266882	201.23670918266882	201.23670918266882	201.23670918266882	201.23670918266882	201.23670918266882
201.23670918266882	201.23670918266882	201.23670918266882	201.23670918266882	201.23670918266882	201.23670918266882	201.23670918266882	201.23670918266882	201.23670918266882	201.23670918266882	201.23670918266882	201.23670918266882	201.23670918266882	201.23670918266882	201.23670918266882	201.23670918266882	201.23670918266882	201.23670918266882	201.23670918266882	201.23670918266882	201.23670918266882	201.23670918266882	201.23670918266882	201.23670918266882	201.23670918266882	201.23670918266882	201.23670918266882	201.23670918266882	201.23670918266882	201.23670918266882
200.8161204409046	200.8161204409046	200.8161204409046	200.8161204409046	200.8161204409046	200.8161204409046	200.8161204409046	200.8161204409046	200.8161204409046	200.8161204409046	200.8161204409046	200.8161204409046	200.8161204409046	200.8161204409046	200.8161204409046	200.8161204409046	200.8161204409046	200.8161204409046	200.8161204409046	200.8161204409046	200.8161204409046	200.8161204409046	200.8161204409046	200.8161204409046	200.8161204409046	200.8161204409046	200.8161204409046	200.8161204409046	200.8161204409046	200.8161204409046
200.8161204409046	200.8161204409046	200.8161204409046	200.8161204409046	200.8161204409046	200.8161204409046	200.8161204409046	200.8161204409046	200.8161204409046	200.8161204409046	200.8161204409046	200.8161204409046	200.8161204409046	200.8161204409046	200.8161204409046	200.8161204409046	200.8161204409046	200.8161204409046	200.8161204409046	200.8161204409046	200.8161204409046	200.8161204409046	200.8161204409046	200.8161204409046	200.8161204409046	200.8161204409046	200.8161204409046	200.8161204409046	200.8161204409046	200.8161204409046
200.8161204409046	200.8161204409046	200.8161204409046	200.8161204409046	200.8161204409046	200.8161204409046	200.8161204409046	200.8161204409046	200.8161204409046	200.8161204409046	200.8161204409046	200.8161204409046	200.8161204409046	200.8161204409046	200.8161204409046	200.8161204409046	200.8161204409046	200.8161204409046	200.8161204409046	200.8161204409046	200.8161204409046	200.8161204409046	200.8161204409046	200.8161204409046	200.8161204409046	200.8161204409046	200.8161204409046	200.8161204409046	200.8161204409046	200.8161204409046
200.8161204409046	200.8161204409046	200.8161204409046	200.8161204409046	200.8161204409046	200.8161204409046	200.8161204409046	200.8161204409046	200.8161204409046	200.8161204409046	200.8161204409046	200.8161204409046	200.8161204409046	200.8161204409046	200.8161204409046	200.8161204409046	200.8161204409046	200.8161204409046	200.8161204409046	200.8161204409046	200.8161204409046	200.8161204409046	200.8161204409046	200.8161204409046	200.8161204409046	200.8161204409046	200.8161204409046	200.8161204409046	200.8161204409046	200.8161204409046
200.67653146519427	200.67653146519427	200.67653146519427	200.67653146519427	200.67653146519427	200.67653146519427	200.67653146519427	200.67653146519427	200.67653146519427	200.67653146519427	200.67653146519427	200.67653146519427	200.67653146519427	200.67653146519427	200.67653146519427	200.67653146519427	200.67653146519427	200.67653146519427	200.67653146519427	200.67653146519427	200.67653146519427	200.67653146519427	200.67653146519427	200.67653146519427	200.67653146519427	200.67653146519427	200.67653146519427	200.67653146519427	200.67653146519427	200.67653146519427
200.64177536391955	200.64177536391955	200.64177536391955	200.64177536391955	200.64177536391955	200.64177536391955	200.64177536391955	200.64177536391955	200.64177536391955	200.64177536391955	200.64177536391955	200.64177536391955	200.64177536391955	200.64177536391955	200.64177536391955	200.64177536391955	200.64177536391955	200.64177536391955	200.64177536391955	200.64177536391955	200.64177536391955	200.64177536391955	200.64177536391955	200.64177536391955	200.64177536391955	200.64177536391955	200.64177536391955	200.64177536391955	200.64177536391955	200.64177536391955
200.508482238437	200.508482238437	200.508482238437	200.508482238437	200.508482238437	200.508482238437	200.508482238437	200.508482238437	200.508482238437	200.508482238437	200.508482238437	200.508482238437	200.508482238437	200.508482238437	200.508482238437	200.508482238437	200.508482238437	200.508482238437	200.508482238437	200.508482238437	200.508482238437	200.508482238437	200.508482238437	200.508482238437	200.508482238437	200.508482238437	200.508482238437	200.508482238437	200.508482238437	200.508482238437
200.38763581340893	200.38763581340893	200.38763581340893	200.38763581340893	200.38763581340893	200.38763581340893	200.38763581340893	200.38763581340893	200.38763581340893	200.38763581340893	200.38763581340893	200.38763581340893	200.38763581340893	200.38763581340893	200.38763581340893	200.38763581340893	200.38763581340893	200.38763581340893	200.38763581340893	200.38763581340893	200.38763581340893	200.38763581340893	200.38763581340893	200.38763581340893	200.38763581340893	200.38763581340893	200.38763581340893	200.38763581340893	200.38763581340893	200.38763581340893
200.38763581340893	200.38763581340893	200.38763581340893	200.38763581340893	200.38763581340893	200.38763581340893	200.38763581340893	200.38763581340893	200.38763581340893	200.38763581340893	200.38763581340893	200.38763581340893	200.38763581340893	200.38763581340893	200.38763581340893	200.38763581340893	200.38763581340893	200.38763581340893	200.38763581340893	200.38763581340893	200.38763581340893	200.38763581340893	200.38763581340893	200.38763581340893	200.38763581340893	200.38763581340893	200.38763581340893	200.38763581340893	200.38763581340893	200.38763581340893
200.35939288569722	200.35939288569722	200.35939288569722	200.35939288569722	200.35939288569722	200.35939288569722	200.35939288569722	200.35939288569722	200.35939288569722	200.35939288569722	200.35939288569722	200.35939288569722	200.35939288569722	200.35939288569722	200.35939288569722	200.35939288569722	200.35939288569722	200.35939288569722	200.35939288569722	200.35939288569722	200.35939288569722	200.35939288569722	200.35939288569722	200.35939288569722	200.35939288569722	200.35939288569722	200.35939288569722	200.35939288569722	200.35939288569722	200.35939288569722
200.29712711252867	200.29712711252867	200.29712711252867	200.29712711252867	200.29712711252867	200.29712711252867	200.29712711252867	200.29712711252867	200.29712711252867	200.29712711252867	200.29712711252867	200.29712711252867	200.29712711252867	200.29712711252867	200.29712711252867	200.29712711252867	200.29712711252867	200.29712711252867	200.29712711252867	200.29712711252867	200.29712711252867	200.29712711252867	200.29712711252867	200.29712711252867	200.29712711252867	200.29712711252867	200.29712711252867	200.29712711252867	200.29712711252867	200.29712711252867
200.29712711252867	200.29712711252867	200.29712711252867	200.29712711252867	200.29712711252867	200.29712711252867	200.29712711252867	200.29712711252867	200.29712711252867	200.29712711252867	200.29712711252867	200.29712711252867	200.29712711252867	200.29712711252867	200.29712711252867	200.29712711252867	200.29712711252867	200.29712711252867	200.29712711252867	200.29712711252867	200.29712711252867	200.29712711252867	200.29712711252867	200.29712711252867	200.29712711252867	200.29712711252867	200.29712711252867	200.29712711252867	200.29712711252867	200.29712711252867
200.29712711252867	200.29712711252867	200.29712711252867	200.29712711252867	200.29712711252867	200.29712711252867	200.29712711252867	200.29712711252867	200.29712711252867	200.29712711252867	200.29712711252867	200.29712711252867	200.29712711252867	200.29712711252867	200.29712711252867	200.29712711252867	200.29712711252867	200.29712711252867	200.29712711252867	200.29712711252867	200.29712711252867	200.29712711252867	200.29712711252867	200.29712711252867	200.29712711252867	200.29712711252867	200.29712711252867	200.29712711252867	200.29712711252867	200.29712711252867
200.29712711252867	200.29712711252867	200.29712711252867	200.29712711252867	200.29712711252867	200.29712711252867	200.29712711252867	200.29712711252867	200.29712711252867	200.29712711252867	200.29712711252867	200.29712711252867	200.29712711252867	200.29712711252867	200.29712711252867	200.29712711252867	200.29712711252867	200.29712711252867	200.29712711252867	200.29712711252867	200.29712711252867	200.29712711252867	200.29712711252867	200.29712711252867	200.29712711252867	200.29712711252867	200.29712711252867	200.29712711252867	200.29712711252867	200.29712711252867
200.16522929681153	200.16522929681153	200.16522929681153	200.16522929681153	200.16522929681153	200.16522929681153	200.16522929681153	200.16522929681153	200.16522929681153	200.16522929681153	200.16522929681153	200.16522929681153	200.16522929681153	200.16522929681153	200.16522929681153	200.16522929681153	200.16522929681153	200.16522929681153	200.16522929681153	200.16522929681153	200.16522929681153	200.16522929681153	200.16522929681153	200.16522929681153	200.16522929681153	200.16522929681153	200.16522929681153	200.16522929681153	200.16522929681153	200.16522929681153
200.16522929681153	200.16522929681153	200.16522929681153	200.16522929681153	200.16522929681153	200.16522929681153	200.16522929681153	200.16522929681153	200.16522929681153	200.16522929681153	200.16522929681153	200.16522929681153	200.16522929681153	200.16522929681153	200.16522929681153	200.16522929681153	200.16522929681153	200.16522929681153	200.16522929681153	200.16522929681153	200.16522929681153	200.16522929681153	200.16522929681153	200.16522929681153	200.16522929681153	200.16522929681153	200.16522929681153	200.16522929681153	200.16522929681153	200.16522929681153
200.16522929681153	200.16522929681153	200.16522929681153	200.16522929681153	200.16522929681153	200.16522929681153	200.16522929681153	200.16522929681153	200.16522929681153	200.16522929681153	200.16522929681153	200.16522929681153	200.16522929681153	200.16522929681153	200.16522929681153	200.16522929681153	200.16522929681153	200.16522929681153	200.16522929681153	200.16522929681153	200.16522929681153	200.16522929681153	200.16522929681153	200.16522929681153	200.16522929681153	200.16522929681153	200.16522929681153	200.16522929681153	200.16522929681153	200.16522929681153
200.1511422849619	200.1511422849619	200.1511422849619	200.1511422849619	200.1511422849619	200.1511422849619	200.1511422849619	200.1511422849619	200.1511422849619	200.1511422849619	200.1511422849619	200.1511422849619	200.1511422849619	200.1511422849619	200.1511422849619	200.1511422849619	200.1511422849619	200.1511422849619	200.1511422849619	200.1511422849619	200.1511422849619	200.1511422849619	200.1511422849619	200.1511422849619	200.1511422849619	200.1511422849619	200.1511422849619	200.1511422849619	200.1511422849619	200.1511422849619
200.1511422849619	200.1511422849619	200.1511422849619	200.1511422849619	200.1511422849619	200.1511422849619	200.1511422849619	200.1511422849619	200.1511422849619	200.1511422849619	200.1511422849619	200.1511422849619	200.1511422849619	200.1511422849619	200.1511422849619	200.1511422849619	200.1511422849619	200.1511422849619	200.1511422849619	200.1511422849619	200.1511422849619	200.1511422849619	200.1511422849619	200.1511422849619	200.1511422849619	200.1511422849619	200.1511422849619	200.1511422849619	200.1511422849619	200.1511422849619
200.13570394247142	200.13570394247142	200.13570394247142	200.13570394247142	200.13570394247142	200.13570394247142	200.13570394247142	200.13570394247142	200.13570394247142	200.13570394247142	200.13570394247142	200.13570394247142	200.13570394247142	200.13570394247142	200.13570394247142	200.13570394247142	200.13570394247142	200.13570394247142	200.13570394247142	200.13570394247142	200.13570394247142	200.13570394247142	200.13570394247142	200.13570394247142	200.13570394247142	200.13570394247142	200.13570394247142	200.13570394247142	200.13570394247142	200.13570394247142
200.12710414825042	200.12710414825042	200.12710414825042	200.12710414825042	200.12710414825042	200.12710414825042	200.12710414825042	200.12710414825042	200.12710414825042	200.12710414825042	200.12710414825042	200.12710414825042	200.12710414825042	200.12710414825042	200.12710414825042	200.12710414825042	200.12710414825042	200.12710414825042	200.12710414825042	200.12710414825042	200.12710414825042	200.12710414825042	200.12710414825042	200.12710414825042	200.12710414825042	200.12710414825042	200.12710414825042	200.12710414825042	200.12710414825042	200.12710414825042
200.12710414825042	200.12710414825042	200.12710414825042	200.12710414825042	200.12710414825042	200.12710414825042	200.12710414825042	200.12710414825042	200.12710414825042	200.12710414825042	200.12710414825042	200.12710414825042	200.12710414825042	200.12710414825042	200.12710414825042	200.12710414825042	200.12710414825042	200.12710414825042	200.12710414825042	200.12710414825042	200.12710414825042	200.12710414825042	200.12710414825042	200.12710414825042	200.12710414825042	200.12710414825042	200.12710414825042	200.12710414825042	200.12710414825042	200.12710414825042
200.10554726676247	200.10554726676247	200.10554726676247	200.10554726676247	200.10554726676247	200.10554726676247	200.10554726676247	200.10554726676247	200.10554726676247	200.10554726676247	200.10554726676247	200.10554726676247	200.10554726676247	200.10554726676247	200.10554726676247	200.10554726676247	200.10554726676247	200.10554726676247	200.10554726676247	200.10554726676247	200.10554726676247	200.10554726676247	200.10554726676247	200.10554726676247	200.10554726676247	200.10554726676247	200.10554726676247	200.10554726676247	200.10554726676247	200.10554726676247
200.10490956887526	200.10490956887526	200.10490956887526	200.10490956887526	200.10490956887526	200.10490956887526	200.10490956887526	200.10490956887526	200.10490956887526	200.10490956887526	200.10490956887526	200.10490956887526	200.10490956887526	200.10490956887526	200.10490956887526	200.10490956887526	200.10490956887526	200.10490956887526	200.10490956887526	200.10490956887526	200.10490956887526	200.10490956887526	200.10490956887526	200.10490956887526	200.10490956887526	200.10490956887526	200.10490956887526	200.10490956887526	200.10490956887526	200.10490956887526
200.09934227943796	200.09934227943796	200.09934227943796	200.09934227943796	200.09934227943796	200.09934227943796	200.09934227943796	200.09934227943796	200.09934227943796	200.09934227943796	200.09934227943796	200.09934227943796	200.09934227943796	200.09934227943796	200.09934227943796	200.09934227943796	200.09934227943796	200.09934227943796	200.09934227943796	200.09934227943796	200.09934227943796	200.09934227943796	200.09934227943796	200.09934227943796	200.09934227943796	200.09934227943796	200.09934227943796	200.09934227943796	200.09934227943796	200.09934227943796
200.08170600949498	200.08170600949498	200.08170600949498	200.08170600949498	200.08170600949498	200.08170600949498	200.08170600949498	200.08170600949498	200.08170600949498	200.08170600949498	200.08170600949498	200.08170600949498	200.08170600949498	200.08170600949498	200.08170600949498	200.08170600949498	200.08170600949498	200.08170600949498	200.08170600949498	200.08170600949498	200.08170600949498	200.08170600949498	200.08170600949498	200.08170600949498	200.08170600949498	200.08170600949498	200.08170600949498	200.08170600949498	200.08170600949498	200.08170600949498
200.06814125009947	200.06814125009947	200.06814125009947	200.06814125009947	200.06814125009947	200.06814125009947	200.06814125009947	200.06814125009947	200.06814125009947	200.06814125009947	200.06814125009947	200.06814125009947	200.06814125009947	200.06814125009947	200.06814125009947	200.06814125009947	200.06814125009947	200.06814125009947	200.06814125009947	200.06814125009947	200.06814125009947	200.06814125009947	200.06814125009947	200.06814125009947	200.06814125009947	200.06814125009947	200.06814125009947	200.06814125009947	200.06814125009947	200.06814125009947
200.06717864152193	200.06717864152193	200.06717864152193	200.06717864152193	200.06717864152193	200.06717864152193	200.06717864152193	200.06717864152193	200.06717864152193	200.06717864152193	200.06717864152193	200.06717864152193	200.06717864152193	200.06717864152193	200.06717864152193	200.06717864152193	200.06717864152193	200.06717864152193	200.06717864152193	200.06717864152193	200.06717864152193	200.06717864152193	200.06717864152193	200.06717864152193	200.06717864152193	200.06717864152193	200.06717864152193	200.06717864152193	200.06717864152193	200.06717864152193
200.04511182824078	200.04511182824078	200.04511182824078	200.04511182824078	200.04511182824078	200.04511182824078	200.04511182824078	200.04511182824078	200.04511182824078	200.04511182824078	200.04511182824078	200.04511182824078	200.04511182824078	200.04511182824078	200.04511182824078	200.04511182824078	200.04511182824078	200.04511182824078	200.04511182824078	200.04511182824078	200.04511182824078	200.04511182824078	200.04511182824078	200.04511182824078	200.04511182824078	200.04511182824078	200.04511182824078	200.04511182824078	200.04511182824078	200.04511182824078
200.04511182824078	200.04511182824078	200.04511182824078	200.04511182824078	200.04511182824078	200.04511182824078	200.04511182824078	200.04511182824078	200.04511182824078	200.04511182824078	200.04511182824078	200.04511182824078	200.04511182824078	200.04511182824078	200.04511182824078	200.04511182824078	200.04511182824078	200.04511182824078	200.04511182824078	200.04511182824078	200.04511182824078	200.04511182824078	200.04511182824078	200.04511182824078	200.04511182824078	200.04511182824078	200.04511182824078	200.04511182824078	200.04511182824078	200.04511182824078
200.04511182824078	200.04511182824078	200.04511182824078	200.04511182824078	200.04511182824078	200.04511182824078	200.04511182824078	200.04511182824078	200.04511182824078	200.04511182824078	200.04511182824078	200.04511182824078	200.04511182824078	200.04511182824078	200.04511182824078	200.04511182824078	200.04511182824078	200.04511182824078	200.04511182824078	200.04511182824078	200.04511182824078	200.04511182824078	200.04511182824078	200.04511182824078	200.04511182824078	200.04511182824078	200.04511182824078	200.04511182824078	200.04511182824078	200.04511182824078
200.04511182824078	200.04511182824078	200.04511182824078	200.04511182824078	200.04511182824078	200.04511182824078	200.04511182824078	200.04511182824078	200.04511182824078	200.04511182824078	200.04511182824078	200.04511182824078	200.04511182824078	200.04511182824078	200.04511182824078	200.04511182824078	200.04511182824078	200.04511182824078	200.04511182824078	200.04511182824078	200.04511182824078	200.04511182824078	200.04511182824078	200.04511182824078	200.04511182824078	200.04511182824078	200.04511182824078	200.04511182824078	200.04511182824078	200.04511182824078
200.0396103034739	200.0396103034739	200.0396103034739	200.0396103034739	200.0396103034739	200.0396103034739	200.0396103034739	200.0396103034739	200.0396103034739	200.0396103034739	200.0396103034739	200.0396103034739	200.0396103034739	200.0396103034739	200.0396103034739	200.0396103034739	200.0396103034739	200.0396103034739	200.0396103034739	200.0396103034739	200.0396103034739	200.0396103034739	200.0396103034739	200.0396103034739	200.0396103034739	200.0396103034739	200.0396103034739	200.0396103034739	200.0396103034739	200.0396103034739
200.0396103034739	200.0396103034739	200.0396103034739	200.0396103034739	200.0396103034739	200.0396103034739	200.0396103034739	200.0396103034739	200.0396103034739	200.0396103034739	200.0396103034739	200.0396103034739	200.0396103034739	200.0396103034739	200.0396103034739	200.0396103034739	200.0396103034739	200.0396103034739	200.0396103034739	200.0396103034739	200.0396103034739	200.0396103034739	200.0396103034739	200.0396103034739	200.0396103034739	200.0396103034739	200.0396103034739	200.0396103034739	200.0396103034739	200.0396103034739
200.0396103034739	200.0396103034739	200.0396103034739	200.0396103034739	200.0396103034739	200.0396103034739	200.0396103034739	200.0396103034739	200.0396103034739	200.0396103034739	200.0396103034739	200.0396103034739	200.0396103034739	200.0396103034739	200.0396103034739	200.0396103034739	200.0396103034739	200.0396103034739	200.0396103034739	200.0396103034739	200.0396103034739	200.0396103034739	200.0396103034739	200.0396103034739	200.0396103034739	200.0396103034739	200.0396103034739	200.0396103034739	200.0396103034739	200.0396103034739
200.03896010458084	200.03896010458084	200.03896010458084	200.03896010458084	200.03896010458084	200.03896010458084	200.03896010458084	200.03896010458084	200.03896010458084	200.03896010458084	200.03896010458084	200.03896010458084	200.03896010458084	200.03896010458084	200.03896010458084	200.03896010458084	200.03896010458084	200.03896010458084	200.03896010458084	200.03896010458084	200.03896010458084	200.03896010458084	200.03896010458084	200.03896010458084	200.03896010458084	200.03896010458084	200.03896010458084	200.03896010458084	200.03896010458084	200.03896010458084
200.0276189687204	200.0276189687204	200.0276189687204	200.0276189687204	200.0276189687204	200.0276189687204	200.0276189687204	200.0276189687204	200.0276189687204	200.0276189687204	200.0276189687204	200.0276189687204	200.0276189687204	200.0276189687204	200.0276189687204	200.0276189687204	200.0276189687204	200.0276189687204	200.0276189687204	200.0276189687204	200.0276189687204	200.0276189687204	200.0276189687204	200.0276189687204	200.0276189687204	200.0276189687204	200.0276189687204	200.0276189687204	200.0276189687204	200.0276189687204
200.0276189687204	200.0276189687204	200.0276189687204	200.0276189687204	200.0276189687204	200.0276189687204	200.0276189687204	200.0276189687204	200.0276189687204	200.0276189687204	200.0276189687204	200.0276189687204	200.0276189687204	200.0276189687204	200.0276189687204	200.0276189687204	200.0276189687204	200.0276189687204	200.0276189687204	200.0276189687204	200.0276189687204	200.0276189687204	200.0276189687204	200.0276189687204	200.0276189687204	200.0276189687204	200.0276189687204	200.0276189687204	200.0276189687204	200.0276189687204
200.0276189687204	200.0276189687204	200.0276189687204	200.0276189687204	200.0276189687204	200.0276189687204	200.0276189687204	200.0276189687204	200.0276189687204	200.0276189687204	200.0276189687204	200.0276189687204	200.0276189687204	200.0276189687204	200.0276189687204	200.0276189687204	200.0276189687204	200.0276189687204	200.0276189687204	200.0276189687204	200.0276189687204	200.0276189687204	200.0276189687204	200.0276189687204	200.0276189687204	200.0276189687204	200.0276189687204	200.0276189687204	200.0276189687204	200.0276189687204
200.0276189687204	200.0276189687204	200.0276189687204	200.0276189687204	200.0276189687204	200.0276189687204	200.0276189687204	200.0276189687204	200.0276189687204	200.0276189687204	200.0276189687204	200.0276189687204	200.0276189687204	200.0276189687204	200.0276189687204	200.0276189687204	200.0276189687204	200.0276189687204	200.0276189687204	200.0276189687204	200.0276189687204	200.0276189687204	200.0276189687204	200.0276189687204	200.0276189687204	200.0276189687204	200.0276189687204	200.0276189687204	200.0276189687204	200.0276189687204
200.0276189687204	200.0276189687204	200.0276189687204	200.0276189687204	200.0276189687204	200.0276189687204	200.0276189687204	200.0276189687204	200.0276189687204	200.0276189687204	200.0276189687204	200.0276189687204	200.0276189687204	200.0276189687204	200.0276189687204	200.0276189687204	200.0276189687204	200.0276189687204	200.0276189687204	200.0276189687204	200.0276189687204	200.0276189687204	200.0276189687204	200.0276189687204	200.0276189687204	200.0276189687204	200.0276189687204	200.0276189687204	200.0276189687204	200.0276189687204
200.01765894076135	200.01765894076135	200.01765894076135	200.01765894076135	200.01765894076135	200.01765894076135	200.01765894076135	200.01765894076135	200.01765894076135	200.01765894076135	200.01765894076135	200.01765894076135	200.01765894076135	200.01765894076135	200.01765894076135	200.01765894076135	200.01765894076135	200.01765894076135	200.01765894076135	200.01765894076135	200.01765894076135	200.01765894076135	200.01765894076135	200.01765894076135	200.01765894076135	200.01765894076135	200.01765894076135	200.01765894076135	200.01765894076135	200.01765894076135
200.01765894076135	200.01765894076135	200.01765894076135	200.01765894076135	200.01765894076135	200.01765894076135	200.01765894076135	200.01765894076135	200.01765894076135	200.01765894076135	200.01765894076135	200.01765894076135	200.01765894076135	200.01765894076135	200.01765894076135	200.01765894076135	200.01765894076135	200.01765894076135	200.01765894076135	200.01765894076135	200.01765894076135	200.01765894076135	200.01765894076135	200.01765894076135	200.01765894076135	200.01765894076135	200.01765894076135	200.01765894076135	200.01765894076135	200.01765894076135
200.01765894076135	200.01765894076135	200.01765894076135	200.01765894076135	200.01765894076135	200.01765894076135	200.01765894076135	200.01765894076135	200.01765894076135	200.01765894076135	200.01765894076135	200.01765894076135	200.01765894076135	200.01765894076135	200.01765894076135	200.01765894076135	200.01765894076135	200.01765894076135	200.01765894076135	200.01765894076135	200.01765894076135	200.01765894076135	200.01765894076135	200.01765894076135	200.01765894076135	200.01765894076135	200.01765894076135	200.01765894076135	200.01765894076135	200.01765894076135
200.01765894076135	200.01765894076135	200.01765894076135	200.01765894076135	200.01765894076135	200.01765894076135	200.01765894076135	200.01765894076135	200.01765894076135	200.01765894076135	200.01765894076135	200.01765894076135	200.01765894076135	200.01765894076135	200.01765894076135	200.01765894076135	200.01765894076135	200.01765894076135	200.01765894076135	200.01765894076135	200.01765894076135	200.01765894076135	200.01765894076135	200.01765894076135	200.01765894076135	200.01765894076135	200.01765894076135	200.01765894076135	200.01765894076135	200.01765894076135
200.01669576214059	200.01669576214059	200.01669576214059	200.01669576214059	200.01669576214059	200.01669576214059	200.01669576214059	200.01669576214059	200.01669576214059	200.01669576214059	200.01669576214059	200.01669576214059	200.01669576214059	200.01669576214059	200.01669576214059	200.01669576214059	200.01669576214059	200.01669576214059	200.01669576214059	200.01669576214059	200.01669576214059	200.01669576214059	200.01669576214059	200.01669576214059	200.01669576214059	200.01669576214059	200.01669576214059	200.01669576214059	200.01669576214059	200.01669576214059
200.01479207986537	200.01479207986537	200.01479207986537	200.01479207986537	200.01479207986537	200.01479207986537	200.01479207986537	200.01479207986537	200.01479207986537	200.01479207986537	200.01479207986537	200.01479207986537	200.01479207986537	200.01479207986537	200.01479207986537	200.01479207986537	200.01479207986537	200.01479207986537	200.01479207986537	200.01479207986537	200.01479207986537	200.01479207986537	200.01479207986537	200.01479207986537	200.01479207986537	200.01479207986537	200.01479207986537	200.01479207986537	200.01479207986537	200.01479207986537
200.0132555408639	200.0132555408639	200.0132555408639	200.0132555408639	200.0132555408639	200.0132555408639	200.0132555408639	200.0132555408639	200.0132555408639	200.0132555408639	200.0132555408639	200.0132555408639	200.0132555408639	200.0132555408639	200.0132555408639	200.0132555408639	200.0132555408639	200.0132555408639	200.0132555408639	200.0132555408639	200.0132555408639	200.0132555408639	200.0132555408639	200.0132555408639	200.0132555408639	200.0132555408639	200.0132555408639	200.0132555408639	200.0132555408639	200.0132555408639
200.00739228162425	200.00739228162425	200.00739228162425	200.00739228162425	200.00739228162425	200.00739228162425	200.00739228162425	200.00739228162425	200.00739228162425	200.00739228162425	200.00739228162425	200.00739228162425	200.00739228162425	200.00739228162425	200.00739228162425	200.00739228162425	200.00739228162425	200.00739228162425	200.00739228162425	200.00739228162425	200.00739228162425	200.00739228162425	200.00739228162425	200.00739228162425	200.00739228162425	200.00739228162425	200.00739228162425	200.00739228162425	200.00739228162425	200.00739228162425
200.00739228162425	200.00739228162425	200.00739228162425	200.00739228162425	200.00739228162425	200.00739228162425	200.00739228162425	200.00739228162425	200.00739228162425	200.00739228162425	200.00739228162425	200.00739228162425	200.00739228162425	200.00739228162425	200.00739228162425	200.00739228162425	200.00739228162425	200.00739228162425	200.00739228162425	200.00739228162425	200.00739228162425	200.00739228162425	200.00739228162425	200.00739228162425	200.00739228162425	200.00739228162425	200.00739228162425	200.00739228162425	200.00739228162425	200.00739228162425
200.00739228162425	200.00739228162425	200.00739228162425	200.00739228162425	200.00739228162425	200.00739228162425	200.00739228162425	200.00739228162425	200.00739228162425	200.00739228162425	200.00739228162425	200.00739228162425	200.00739228162425	200.00739228162425	200.00739228162425	200.00739228162425	200.00739228162425	200.00739228162425	200.00739228162425	200.00739228162425	200.00739228162425	200.00739228162425	200.00739228162425	200.00739228162425	200.00739228162425	200.00739228162425	200.00739228162425	200.00739228162425	200.00739228162425	200.00739228162425
200.00739228162425	200.00739228162425	200.00739228162425	200.00739228162425	200.00739228162425	200.00739228162425	200.00739228162425	200.00739228162425	200.00739228162425	200.00739228162425	200.00739228162425	200.00739228162425	200.00739228162425	200.00739228162425	200.00739228162425	200.00739228162425	200.00739228162425	200.00739228162425	200.00739228162425	200.00739228162425	200.00739228162425	200.00739228162425	200.00739228162425	200.00739228162425	200.00739228162425	200.00739228162425	200.00739228162425	200.00739228162425	200.00739228162425	200.00739228162425
200.00739228162425	200.00739228162425	200.00739228162425	200.00739228162425	200.00739228162425	200.00739228162425	200.00739228162425	200.00739228162425	200.00739228162425	200.00739228162425	200.00739228162425	200.00739228162425	200.00739228162425	200.00739228162425	200.00739228162425	200.00739228162425	200.00739228162425	200.00739228162425	200.00739228162425	200.00739228162425	200.00739228162425	200.00739228162425	200.00739228162425	200.00739228162425	200.00739228162425	200.00739228162425	200.00739228162425	200.00739228162425	200.00739228162425	200.00739228162425
200.00717395907552	200.00717395907552	200.00717395907552	200.00717395907552	200.00717395907552	200.00717395907552	200.00717395907552	200.00717395907552	200.00717395907552	200.00717395907552	200.00717395907552	200.00717395907552	200.00717395907552	200.00717395907552	200.00717395907552	200.00717395907552	200.00717395907552	200.00717395907552	200.00717395907552	200.00717395907552	200.00717395907552	200.00717395907552	200.00717395907552	200.00717395907552	200.00717395907552	200.00717395907552	200.00717395907552	200.00717395907552	200.00717395907552	200.00717395907552
200.00686254370547	200.00686254370547	200.00686254370547	200.00686254370547	200.00686254370547	200.00686254370547	200.00686254370547	200.00686254370547	200.00686254370547	200.00686254370547	200.00686254370547	200.00686254370547	200.00686254370547	200.00686254370547	200.00686254370547	200.00686254370547	200.00686254370547	200.00686254370547	200.00686254370547	200.00686254370547	200.00686254370547	200.00686254370547	200.00686254370547	200.00686254370547	200.00686254370547	200.00686254370547	200.00686254370547	200.00686254370547	200.00686254370547	200.00686254370547
200.0054510169667	200.0054510169667	200.0054510169667	200.0054510169667	200.0054510169667	200.0054510169667	200.0054510169667	200.0054510169667	200.0054510169667	200.0054510169667	200.0054510169667	200.0054510169667	200.0054510169667	200.0054510169667	200.0054510169667	200.0054510169667	200.0054510169667	200.0054510169667	200.0054510169667	200.0054510169667	200.0054510169667	200.0054510169667	200.0054510169667	200.0054510169667	200.0054510169667	200.0054510169667	200.0054510169667	200.0054510169667	200.0054510169667	200.0054510169667
200.0047421522788	200.0047421522788	200.0047421522788	200.0047421522788	200.0047421522788	200.0047421522788	200.0047421522788	200.0047421522788	200.0047421522788	200.0047421522788	200.0047421522788	200.0047421522788	200.0047421522788	200.0047421522788	200.0047421522788	200.0047421522788	200.0047421522788	200.0047421522788	200.0047421522788	200.0047421522788	200.0047421522788	200.0047421522788	200.0047421522788	200.0047421522788	200.0047421522788	200.0047421522788	200.0047421522788	200.0047421522788	200.0047421522788	200.0047421522788
200.00382195044116	200.00382195044116	200.00382195044116	200.00382195044116	200.00382195044116	200.00382195044116	200.00382195044116	200.00382195044116	200.00382195044116	200.00382195044116	200.00382195044116	200.00382195044116	200.00382195044116	200.00382195044116	200.00382195044116	200.00382195044116	200.00382195044116	200.00382195044116	200.00382195044116	200.00382195044116	200.00382195044116	200.00382195044116	200.00382195044116	200.00382195044116	200.00382195044116	200.00382195044116	200.00382195044116	200.00382195044116	200.00382195044116	200.00382195044116
200.00349509771488	200.00349509771488	200.00349509771488	200.00349509771488	200.00349509771488	200.00349509771488	200.00349509771488	200.00349509771488	200.00349509771488	200.00349509771488	200.00349509771488	200.00349509771488	200.00349509771488	200.00349509771488	200.00349509771488	200.00349509771488	200.00349509771488	200.00349509771488	200.00349509771488	200.00349509771488	200.00349509771488	200.00349509771488	200.00349509771488	200.00349509771488	200.00349509771488	200.00349509771488	200.00349509771488	200.00349509771488	200.00349509771488	200.00349509771488
200.00349509771488	200.00349509771488	200.00349509771488	200.00349509771488	200.00349509771488	200.00349509771488	200.00349509771488	200.00349509771488	200.00349509771488	200.00349509771488	200.00349509771488	200.00349509771488	200.00349509771488	200.00349509771488	200.00349509771488	200.00349509771488	200.00349509771488	200.00349509771488	200.00349509771488	200.00349509771488	200.00349509771488	200.00349509771488	200.00349509771488	200.00349509771488	200.00349509771488	200.00349509771488	200.00349509771488	200.00349509771488	200.00349509771488	200.00349509771488
200.00349509771488	200.00349509771488	200.00349509771488	200.00349509771488	200.00349509771488	200.00349509771488	200.00349509771488	200.00349509771488	200.00349509771488	200.00349509771488	200.00349509771488	200.00349509771488	200.00349509771488	200.00349509771488	200.00349509771488	200.00349509771488	200.00349509771488	200.00349509771488	200.00349509771488	200.00349509771488	200.00349509771488	200.00349509771488	200.00349509771488	200.00349509771488	200.00349509771488	200.00349509771488	200.00349509771488	200.00349509771488	200.00349509771488	200.00349509771488
