# Supplementary material for: An improved FOX optimization algorithm using adaptive exploration and exploitation for global optimization
Source: PLoS One. 2025 Sep 18;20(9):e0331965. doi: 10.1371/journal.pone.0331965 (PMC12445531; doi:10.1371/journal.pone.0331965)
Supplement: S2 File — This compressed file contains all the results of the conducted experiments. Each main directory within the archive includes three subdirectories: Analysis, best_fit, and convergence. The best_fit and convergence folders contain the raw experimental data obtained from 30 independent runs. The Analysis folder includes tables and figures derived from these raw results. These files can be used to reproduce and further analyze the results presented in the manuscript. (ZIP) [file pone.0331965.s002.zip › cec2017/convergence/IWOA/C17F5.csv]

trial_1	trial_2	trial_3	trial_4	trial_5	trial_6	trial_7	trial_8	trial_9	trial_10	trial_11	trial_12	trial_13	trial_14	trial_15	trial_16	trial_17	trial_18	trial_19	trial_20	trial_21	trial_22	trial_23	trial_24	trial_25	trial_26	trial_27	trial_28	trial_29	trial_30
500.1663928717188	500.12826797877074	500.12959689429704	500.1243596523631	500.1297955583492	500.12246722198216	500.04849470352883	500.1495403910015	500.13026184842374	500.102519648741	500.0420625422756	500.126783569807	500.16308302563647	500.121316395344	500.1964287698584	500.0898574555574	500.1035121473819	500.08207741529327	500.1198373064167	500.10505002331485	500.11957454708937	500.1356732199059	500.07333948590724	500.09673204217296	500.05395889872153	500.11931174723316	500.1912104203878	500.1372263152505	500.1430436459507	500.117933072407
500.16344440609174	500.1252580287615	500.12301841040386	500.1243596523631	500.1297955583492	500.11146132922	500.0377974702491	500.14102575825365	500.09039051507864	500.102519648741	500.0399166295573	500.126783569807	500.10912148904686	500.0667400467915	500.1964287698584	500.08852943639926	500.1035121473819	500.08207741529327	500.082303949212	500.10505002331485	500.10848334420643	500.10635513394186	500.07333602871006	500.09522768047975	500.0478223147458	500.11521243542603	500.09721444090843	500.1199579741211	500.1430436459507	500.11487811375184
500.14236605931194	500.12318405514645	500.11465226661534	500.0916593487688	500.1078094960415	500.07101773235104	500.0377974702491	500.1233267797152	500.09039051507864	500.102519648741	500.0399166295573	500.126783569807	500.10912148904686	500.04883466300447	500.19407447980376	500.08287167764087	500.0899175044351	500.08207741529327	500.082303949212	500.1045054249272	500.0995226996032	500.10635513394186	500.070613986073	500.04042790086646	500.0478223147458	500.11478509289344	500.09721444090843	500.1199579741211	500.1430436459507	500.11487811375184
500.1363977211611	500.0661957382314	500.0681325538294	500.0916593487688	500.09688021603705	500.0652950610426	500.03728015167286	500.1149303725581	500.09039051507864	500.08224577643443	500.0393600110145	500.126783569807	500.067707907857	500.04833066647456	500.1002186957103	500.05404417512517	500.07524943139475	500.08162666525794	500.08081963097175	500.09144794198716	500.0851810564015	500.10497753806635	500.06339794157896	500.02789440545087	500.0478223147458	500.11478509289344	500.09721444090843	500.0760904094648	500.13844157122793	500.0987549033097
500.1306963584094	500.0508208356213	500.0426134465624	500.0911323590555	500.0898934913159	500.0640884077035	500.0316432008168	500.1127712970444	500.09039051507864	500.0610566606822	500.03716149671635	500.10760962924076	500.05988034023363	500.0393716602419	500.0932828090052	500.0511826700491	500.07503120228034	500.0748437642015	500.08081963097175	500.0910516318298	500.07619697817915	500.09328016447387	500.0624376112236	500.02789440545087	500.0368922261816	500.11478509289344	500.09531844204963	500.075982636494	500.13237619269466	500.0987549033097
500.12601960691677	500.0497276325681	500.03910095030693	500.0911323590555	500.03607898723004	500.0637100805903	500.03010199088567	500.11192250634303	500.08972610211373	500.04958193344856	500.0367907364704	500.10710282462037	500.059698189199	500.03358027900254	500.0744516277568	500.0510852135652	500.07282512866857	500.0729921632047	500.0804138093098	500.08793501953875	500.0680848633947	500.0625426799981	500.06057231443424	500.0269134434977	500.0357029207473	500.11478509289344	500.0940114495809	500.07386452980853	500.08911854237704	500.0987549033097
500.1232015227641	500.0497276325681	500.03328244710883	500.08925099089623	500.03607898723004	500.0625912481245	500.0282517243285	500.10056912707097	500.0846354047615	500.04958193344856	500.03459707998974	500.1038395475558	500.059513394069	500.02955766055874	500.0674746884672	500.04991260730264	500.06614866314027	500.0729042645702	500.0804138093098	500.08689168773634	500.06349642095944	500.0625064629419	500.0589487481338	500.02686623488995	500.0307408323031	500.11478509289344	500.09218846806766	500.0685092159938	500.08038401771967	500.0932401236549
500.1193217782435	500.0476035972779	500.025735086454	500.08663794554917	500.03607898723004	500.0612714692539	500.02784318148497	500.09312080129484	500.0798756931556	500.04930011342213	500.03265140109954	500.1004120333719	500.05721662363345	500.0277085814985	500.065333950648	500.0496227744808	500.06614866314027	500.06985199334025	500.08021837344336	500.08578230406187	500.0626095562581	500.0527641403936	500.04810812570963	500.026579085195	500.02812567354147	500.1084076114571	500.09218846806766	500.0685092159938	500.0718289198943	500.0791249767555
500.1176712020149	500.04665873858403	500.02275676186804	500.0864822711735	500.03607898723004	500.05986889417034	500.02642487419547	500.09198179440506	500.07877579356943	500.04883026790725	500.0311608159231	500.0766501890554	500.0567038001788	500.02751211951147	500.06519791716033	500.04945422741895	500.065670496197	500.0613647891485	500.07955836653593	500.08481169509696	500.0605275092725	500.0507362443468	500.04765241260105	500.0261934022831	500.02626677809803	500.10595917738505	500.09197729688356	500.06628578696615	500.07059741998603	500.0608778854379
500.1146937818055	500.0461755343348	500.0218397859254	500.08495788612834	500.03607898723004	500.05326651993624	500.0264098134186	500.0916504360094	500.073762885734	500.0453084343061	500.03028764349716	500.0725948868985	500.0504391586789	500.02645188720425	500.06519791716033	500.0492321728148	500.05764158332954	500.05586286797035	500.0789261062204	500.08096498240104	500.05877588340127	500.04964838912866	500.04464826273494	500.0245683092752	500.0237150825699	500.10432952835487	500.08896716213235	500.06587912305946	500.0314935379567	500.0608778854379
500.1112028076754	500.04597250717126	500.0214018800918	500.08422428026546	500.03607898723004	500.05206920957545	500.0249577011922	500.09125248891723	500.07301392838696	500.0451999485374	500.030147329115	500.0725948868985	500.0448813617523	500.0264395989862	500.0601860665341	500.0492321728148	500.0537760603139	500.05564007942013	500.0789261062204	500.07941337085293	500.0570646600555	500.04903363638505	500.0430655378784	500.0242747510863	500.02311849371705	500.10432952835487	500.08813351771306	500.0638305223621	500.0314935379567	500.06064039569594
500.10722732237906	500.04592751243274	500.0213166484246	500.083768319887	500.03576005713984	500.0518064646577	500.02409752163885	500.0884564600779	500.07209354178354	500.04515994332934	500.02968062272146	500.0725948868985	500.04223412720853	500.0264087540947	500.0578493084789	500.04875214664725	500.0517431653432	500.05393216589795	500.07858788769147	500.0784827709365	500.0566480568763	500.0458930068254	500.0428898539026	500.0227808595779	500.02311849371705	500.10432952835487	500.08813351771306	500.0637317434017	500.0288278992111	500.06057073652903
500.10572114201807	500.04451794152834	500.02092779676326	500.0833955859929	500.0352766050749	500.05030659347443	500.02385164025435	500.08263382216	500.0688287610131	500.04503673741743	500.0296800211998	500.0724467032745	500.0399686461731	500.0263603008284	500.05394743404736	500.0455186638796	500.05076992667034	500.0534388095042	500.07852944639643	500.07645896819014	500.05664677311063	500.0443665681572	500.0424648072934	500.02186948320826	500.0225936417821	500.10003829409874	500.0865019368571	500.0620652867404	500.0256125733966	500.0605131991121
500.10494988099623	500.04390404548593	500.0207553124751	500.0822428138328	500.0339082506938	500.0496705579405	500.02385164025435	500.0811021638388	500.06642334994734	500.04500152731	500.0293499109084	500.07231894694445	500.0398296848308	500.02632489605895	500.05344319724594	500.04463008973426	500.0495113033147	500.05322488786453	500.07693402112494	500.0746870371699	500.056070307751	500.042910991202	500.0418973553318	500.02102540356503	500.0225936417821	500.09924897214216	500.08281474019105	500.0619457241037	500.02294205006837	500.0593423160133
500.1016837921098	500.04339834864027	500.0204830690249	500.08038631902497	500.03384223682565	500.0494746440463	500.022965109102	500.0803048360262	500.062467278566	500.0449042380637	500.0289989971056	500.07223085667005	500.03893214318407	500.0263046394816	500.0533787615838	500.0444277596952	500.04911634014906	500.05302798057744	500.0758449624271	500.0727298089712	500.05603455258716	500.04229012900635	500.04003671689594	500.02084482331077	500.02024948721083	500.09802432562975	500.0819342117288	500.06075314455893	500.02294205006837	500.05716881442515
500.09900143492484	500.04284198475517	500.0202528662764	500.07931733367093	500.0294928854283	500.0488605916825	500.02271298942514	500.07944740276383	500.0612624961681	500.0447170734097	500.0286185411579	500.0700061599279	500.03877739743047	500.0262745942967	500.05315400323843	500.0432316644908	500.0489726077386	500.05288596780133	500.07532457674927	500.06874925458817	500.0532903046342	500.03914572794775	500.03887881182766	500.0208053049856	500.01622826785126	500.09642331475044	500.08095018805665	500.0607006142143	500.02292924085106	500.05633514004774
500.0988514425612	500.0425763278419	500.0201531565638	500.0791351447352	500.02903756625113	500.048408325325	500.02238863261084	500.07712312169326	500.06069637950037	500.0443720275257	500.0286185411579	500.0686071623484	500.037631459772	500.02624744668867	500.05315400323843	500.04162842520367	500.0487901501396	500.05135396939676	500.0742742006969	500.0649492676809	500.0519019082961	500.038700707822	500.03887881182766	500.02033354891506	500.0159783661244	500.0958488324834	500.07999452644077	500.06033747755833	500.0228793495574	500.05497235517345
500.0964186147223	500.04176623148794	500.02002765355167	500.0779183015035	500.02903756625113	500.0477334621991	500.0216263082464	500.076633238196	500.0602219087131	500.04427735366994	500.02839882411854	500.0679055908082	500.0371660833968	500.02622947774654	500.0528130786713	500.0400690156033	500.04862044403933	500.05135396939676	500.06973214284756	500.0633821684385	500.0503709436006	500.03802284448767	500.0347404272915	500.02012921797836	500.0148081609898	500.09366091433515	500.0773418069773	500.06033747755833	500.0224177465537	500.05489546437576
500.0941469438804	500.04131737023596	500.01984536040794	500.0769734493173	500.02903161676005	500.0474830490767	500.02112283689246	500.07610910920283	500.059763252344	500.0439258750576	500.02793434132695	500.06561558630244	500.0367892930409	500.02591765962774	500.05241497188376	500.0395774420825	500.0482034803785	500.05135396939676	500.0683740534733	500.0629433034783	500.04785942578155	500.0372543777697	500.03473046656467	500.0197320135279	500.0147977361203	500.0930581756162	500.0765559450057	500.0594649066414	500.02201937156866	500.0544206210156
500.09146306190013	500.04015381069394	500.0195368300258	500.0741167110609	500.02885836470057	500.0473502720037	500.0209121338167	500.0738065301813	500.0596632918867	500.0434447499769	500.02743183167115	500.06495020249093	500.0350947130607	500.0258334414958	500.0521583460639	500.039463620696	500.0474150476767	500.0511243171572	500.06745782117133	500.0625554122215	500.0454750807739	500.0350733181315	500.0347094057252	500.0196368205296	500.0147687316378	500.092408746498	500.0758500674428	500.0593436307225	500.02115654332783	500.0512016610535
500.08548407407125	500.03808123763355	500.0188617966563	500.07303639394775	500.0285251546334	500.04722570400975	500.02040763888823	500.07184972687617	500.0592886111406	500.0426916509408	500.0271516057873	500.06159577812315	500.0350072208568	500.02579033549944	500.0519414067523	500.0359046201216	500.046822582379	500.0502652368203	500.0664096568024	500.06207308053473	500.0448933331411	500.034865259279	500.0346974881437	500.01941948954226	500.01475497134993	500.09200560754175	500.0753996239198	500.05859333142274	500.0201079294206	500.0496987897707
500.08476462328326	500.03760561657	500.01868654954563	500.07303639394775	500.02836802858013	500.0469297871771	500.02031584043453	500.06995236315447	500.0591479931043	500.0410294557094	500.02695509813117	500.0604809187119	500.03450673662513	500.0256330495563	500.0512009336611	500.03536364858195	500.0467465916258	500.0485921746043	500.0645039885758	500.0617067638739	500.04422541319036	500.0341342176418	500.03467819336396	500.019264091765	500.01464588660696	500.0918055298995	500.0737881598902	500.05776466397947	500.01936219138634	500.0495099504287
500.0845777660048	500.03682798257415	500.0183264696029	500.07143076087857	500.0278926199095	500.04677676664346	500.0201142084531	500.0681094048112	500.05856766491405	500.0392397153476	500.02683044207976	500.0588195691767	500.034057200031	500.0255501398056	500.05004049293944	500.0353610392717	500.04564950914613	500.04730808624373	500.0643901644701	500.06110145916267	500.0411330293299	500.0331491626407	500.0345216871486	500.01885630702634	500.0143568076954	500.09115962027664	500.07338657619476	500.05363748038485	500.01896918778294	500.0486599608989
500.08443847379	500.0366850449875	500.0179795353288	500.07143076087857	500.0277238956182	500.0463791550067	500.01941283532256	500.0666771877042	500.0580508898813	500.0378396740394	500.0266363576683	500.05731561584685	500.0336374166315	500.02541689591476	500.04997616729474	500.0352920950556	500.04498547203985	500.0470329744764	500.0637080481334	500.0609439343725	500.0402881062948	500.03051732346654	500.0343424972738	500.01885630702634	500.0142772605396	500.0872443628585	500.07317660818165	500.05351148726345	500.018896193957	500.0485594197399
500.08424372530465	500.03638937794346	500.0177742769529	500.0707827582339	500.02744074467853	500.0461639328685	500.0192695168076	500.06568628110927	500.05773957896326	500.03635247744006	500.0264190232981	500.05650540228027	500.03307196696454	500.0253705884604	500.0495273870329	500.03504546607843	500.0426792734635	500.04644640889677	500.06278810601515	500.0592236841536	500.0401878134217	500.0289538651399	500.0341774835072	500.0188477460957	500.01422265076917	500.0862243351091	500.07294310907287	500.0532491282565	500.0187847234033	500.048278082628
500.0839449103687	500.0360770848079	500.01720870023104	500.0704498438155	500.02739085651336	500.0457122103839	500.0189840003383	500.0646775890688	500.05723572595616	500.0296665746229	500.02610529634154	500.0551739877573	500.03283017009426	500.0252483575019	500.0491884502851	500.03487546522194	500.0411802658163	500.0443496842973	500.06224501710955	500.0589756046098	500.03930592410217	500.0283711405688	500.0340751337454	500.0187677779602	500.01418029101694	500.0820808566921	500.07292083804913	500.0531358845578	500.01840092235744	500.0476105969279
500.0820380680422	500.0349136866825	500.0165540720631	500.0695501760378	500.0272443319147	500.04490542105145	500.0187964708837	500.0641153894034	500.0567426624302	500.02824330375023	500.02585709606024	500.0548017042082	500.0327006215673	500.0251140710857	500.0486267953282	500.0345083189892	500.04093400461056	500.04322465945273	500.0614645942968	500.0581722186736	500.0387847875103	500.0267622055501	500.0339822181116	500.0187362614309	500.01416442862444	500.0811222526167	500.07267979873563	500.05233253744666	500.01816766711806	500.04733302402695
500.08138402520586	500.0336543940417	500.01637478118096	500.0687016325866	500.02707187026164	500.04447664591754	500.01634244521904	500.06341366107597	500.05656944598434	500.02697086289083	500.0257041568919	500.0532166499526	500.03266960361805	500.0250178447493	500.04841470771873	500.0342937931653	500.04045017832635	500.04230522921085	500.060843228753	500.0568352720279	500.03845891261403	500.02672267892143	500.03391949516674	500.01847448527053	500.0141484968057	500.07739679661694	500.07247893187304	500.0519763505779	500.01793239117586	500.0466173421389
500.08039023604533	500.03261652802183	500.01594472848467	500.0677371044813	500.027053509651	500.0441925199782	500.0156253556653	500.0633844038705	500.05644486836877	500.02534792854095	500.02547460237236	500.05207294465384	500.03248428164187	500.0250178245505	500.0480604168414	500.0342507942522	500.0398678008749	500.04187448227344	500.06050541243684	500.05655291244256	500.0382693562793	500.0258456775014	500.03378694190775	500.0184200713565	500.0141423609428	500.07642412296417	500.06983863199486	500.0508012092218	500.0171953332616	500.0464668558826
500.07955216963086	500.0322658228195	500.0158497843943	500.0669800950971	500.0269321801913	500.04335665486786	500.01514984687395	500.0619536451237	500.05641652796294	500.02400357674463	500.0253048127132	500.0517191267439	500.0320977394407	500.025005694805	500.04795811347105	500.0341585187499	500.03956758552437	500.04121866328944	500.0600072566797	500.0556914156547	500.03820350128484	500.0256364602268	500.03356802294024	500.01810801948915	500.0141371631551	500.0759922569512	500.06983863199486	500.04899549148973	500.01713122761373	500.0456024531839
500.0781447534617	500.03223082496504	500.0154322977954	500.06665190448655	500.02690999254463	500.04322165621824	500.01508809943573	500.06152037300944	500.0559690725157	500.02302949474796	500.0252431946203	500.0515630864415	500.0312426336451	500.02491774499856	500.0474547716055	500.0340400037348	500.0393940597717	500.04052140675793	500.0599913851166	500.05429476854147	500.03796712794747	500.0255498967692	500.0334879875282	500.0179520131739	500.0141210629514	500.0751580847704	500.06983863199486	500.0453579876352	500.01695003951227	500.0452554159522
500.07738196323766	500.0322028628498	500.01522568470386	500.06665190448655	500.02685526411676	500.0398332326256	500.014449344717	500.06047628632774	500.0550105109172	500.02276729844186	500.0251243717714	500.05116536865097	500.03098723464865	500.02490380356545	500.04678547962413	500.03373327511684	500.0393315914995	500.03999458753935	500.0598119978999	500.0537397493604	500.0372270651246	500.0253945818934	500.0329672795594	500.0179004741524	500.01409785283886	500.0744575077005	500.06983863199486	500.0430454166307	500.01692305690943	500.0452554159522
500.07719400143344	500.0320757287259	500.0144111288616	500.06630917083527	500.0267949336043	500.0367430702492	500.013600955277	500.06029535443537	500.0546757955648	500.0227111337656	500.02500166619046	500.05106635491353	500.03080436326337	500.02489566252075	500.0465669097518	500.03277469373666	500.0390762353568	500.03820653409747	500.05960951135984	500.052913946266	500.03718803318503	500.0253867275608	500.03267196246327	500.01778154167783	500.0139247672581	500.0737676323461	500.06983863199486	500.042886449311	500.01674949585083	500.0450365763088
500.07609992961693	500.03206990605634	500.01440986223577	500.0649381551661	500.0266504962031	500.0366661927019	500.0122873095275	500.0601244858192	500.0540501977318	500.0226380004436	500.0249186440791	500.05084735085416	500.0307783696395	500.0248614089453	500.0464638888978	500.0323876461524	500.0382275377387	500.03665978795635	500.05952466756014	500.0518732302013	500.03712042516264	500.0253387047417	500.03262497085825	500.0173479662379	500.013851065563	500.07311939115056	500.0696846308225	500.04259592634315	500.01640785342585	500.04483420877835
500.0753286935483	500.03204505704736	500.01440775668806	500.0645912991401	500.02624902553174	500.0361499646254	500.0116787737575	500.0599540900577	500.0535755076168	500.0221951092077	500.02470834371104	500.0507189291485	500.03058827712755	500.02449530757286	500.0464366234102	500.03143178337666	500.03820442923126	500.03606881608613	500.0593201675532	500.0517864181375	500.0368841131502	500.0253367664113	500.0325123345985	500.01690956738645	500.01376544650435	500.07269907783666	500.06894234807766	500.0415275824191	500.015228256519	500.0445443073196
500.07505630304036	500.03185825644397	500.0142831534386	500.06457035444566	500.0259375286324	500.036063289333	500.0107505329774	500.0597508674369	500.0535084699159	500.0216768701715	500.02450724093325	500.05049043760454	500.03042636193624	500.0242854420238	500.0462962064854	500.0311640764947	500.03728376497867	500.03563246519155	500.05928409310366	500.05119468695136	500.03673562775197	500.0252528986923	500.0324523909554	500.0167896956213	500.01366030783964	500.0725453217297	500.0688835063591	500.04082732811656	500.01455572915535	500.0444807956286
500.07308953131536	500.0317108945844	500.0142623572447	500.06424690747986	500.02510184503944	500.0353718071019	500.01033410847447	500.0594533976656	500.0534707780539	500.0215150816701	500.02440145497735	500.05015320567867	500.0301232128983	500.02427532407995	500.04623207887454	500.03108965770025	500.03673434090274	500.035424574225	500.0592688524024	500.050596107982	500.03644275776287	500.0252312621277	500.03243828970625	500.01663844283	500.01364786932504	500.0718469214758	500.0687869008728	500.0400913336358	500.01418097698564	500.0424555963991
500.07275632023	500.0316595596536	500.0142590658399	500.06375337250415	500.0250590072932	500.0347532937697	500.01022593308096	500.0593735681177	500.05346542379505	500.02112000418776	500.0242004600989	500.04970374826246	500.0297323460757	500.0240638648212	500.0460696469854	500.03086686905493	500.0365637591969	500.03524378052947	500.0589311290281	500.05040313977645	500.0362761975771	500.0251359439558	500.0323332744345	500.0164642197802	500.0136038823513	500.0707076827237	500.06820288398495	500.0376232058485	500.01344509665597	500.04244797918966
500.0722536692537	500.03159969230376	500.01416501851656	500.06243144150443	500.0248782318227	500.03390173275653	500.00794570502273	500.05909130844464	500.05318643177054	500.0208334493541	500.0238286753763	500.0492681889192	500.02924145071313	500.0240365726867	500.0459419986039	500.0304766062755	500.0365512352428	500.0347715202872	500.05843961532094	500.04899965369805	500.036068172675	500.02502860322187	500.03165259789824	500.0163783202463	500.0135805344237	500.06939609699316	500.06820288398495	500.0373504861112	500.01296297245403	500.0423958784035
500.07185070326074	500.0313231697858	500.01414979329945	500.0622807820968	500.0245690853944	500.0327297152266	500.0070525756093	500.05823673130726	500.053021614502	500.02079324865923	500.0237426169975	500.0479714109375	500.0279490705549	500.02397181618704	500.0458679539822	500.030352383518	500.03652751291156	500.0344017428844	500.0583372580958	500.0486012611038	500.0359647923248	500.02501633048547	500.0315654710388	500.0163385589124	500.013464864153	500.065522083181	500.06791295682797	500.0360717072717	500.0127984162062	500.04239086868284
500.0688698305701	500.0310418398834	500.014003823278	500.06170502498315	500.0245070352146	500.0319138227884	500.00703780087036	500.05745434893953	500.0525514572473	500.02056357011713	500.0229017138506	500.0468594340258	500.02752943159015	500.0239394148572	500.04577511400555	500.030286710541	500.0364064587754	500.0343672791839	500.05808009972463	500.0478806464005	500.03590068204153	500.0249859900191	500.03142087892445	500.0161014135967	500.01341123236193	500.06201985316744	500.06712896086384	500.03597440635986	500.0122965158978	500.04237206938643
500.06817253421985	500.0298095296663	500.01398454228035	500.0615646875952	500.02308081022727	500.0317538575704	500.0070239868266	500.05703602182217	500.05179351134547	500.0203680720276	500.02281719154035	500.046407591612	500.02707115790014	500.0239324233937	500.0456572526083	500.03025841256397	500.0363894504743	500.0342723431349	500.0579636888358	500.04759155828094	500.03580983395693	500.0249476187479	500.0314040067126	500.0160866828833	500.0133231371122	500.06201985316744	500.06622574824485	500.03597440635986	500.01218862585915	500.04233387791015
500.0681382949024	500.0294965634079	500.013937160555	500.06118719196473	500.02245338208724	500.0314819790798	500.0069961876433	500.05652814886827	500.0517158209583	500.01964394286375	500.022804129837	500.0463864102323	500.0269340358633	500.02392222387823	500.0455561061245	500.0301471521252	500.0362344396735	500.03363495820037	500.0577869531525	500.04656584372856	500.0357151561588	500.0249006886364	500.03122358418335	500.0158860171733	500.0132818759857	500.06127552912614	500.0656955458345	500.03590120052854	500.0114145670607	500.04227053464535
500.0679644564258	500.02944322334804	500.0139054960817	500.06071342259827	500.0207825424435	500.03140777948795	500.0069759320801	500.05564130652766	500.0515753292831	500.0193732253407	500.0228030566374	500.04586400606405	500.02615017836797	500.02390306031594	500.04537172091244	500.030107208139	500.0360268009369	500.03335226097226	500.0574865878757	500.0459050063964	500.03561372865147	500.0247431844977	500.0310538090115	500.0158271880062	500.012964255907	500.0599834819203	500.0652823656764	500.03483208766585	500.01117880476363	500.0421570590274
500.06791477366636	500.02936750695426	500.0138040401595	500.0605018110025	500.01853745721553	500.0307079102537	500.00690770158167	500.05502704865046	500.0505112229884	500.01873566844	500.02275473973395	500.0456275678729	500.02582434461607	500.0238765923786	500.0452909486902	500.0299051718872	500.0359712807606	500.03303440598216	500.0572206856665	500.0457882188595	500.03550053889853	500.0246071782733	500.03103442992796	500.0158271880062	500.0128658312886	500.05887599049146	500.06520944552125	500.0335541605006	500.01115641985547	500.04212316811794
500.06787847386744	500.0293557671367	500.0137293659713	500.0603599555881	500.0185323028975	500.0305820118593	500.0068267812678	500.05342835684957	500.0501917041407	500.01816526799655	500.022714959239	500.0456193534405	500.02566425924573	500.02386816695486	500.04528606728564	500.02975994503	500.03594764363754	500.032949414135	500.0572149666019	500.04573446098476	500.0352768395181	500.0244903938307	500.03096827400924	500.0153486191578	500.01282028752445	500.0583343393863	500.06517266199063	500.0301183184939	500.0106936599255	500.042041685657
500.0677245200797	500.0293199167281	500.0135846944667	500.06009904442004	500.0183696607933	500.0302536349123	500.0067492307025	500.0518438116085	500.0485925291516	500.0172392461023	500.022714959239	500.0454078074723	500.02517334687496	500.0238430524206	500.04512390250943	500.02964022699587	500.03587650667225	500.03293540214474	500.0571693979977	500.04560012294036	500.0351753569235	500.0244063008243	500.03091337023034	500.01510116134835	500.0128060325204	500.05739213166635	500.0645994149052	500.0295564481468	500.0083614131672	500.04195708533956
500.06763402386815	500.02925563987816	500.0135188642886	500.0596689164523	500.0183696607933	500.02990208010556	500.0066029811502	500.05150088027506	500.0469170692751	500.0164771499764	500.02269614706336	500.045401693351	500.025075450572	500.0238345234675	500.04493011569343	500.0295902189365	500.03571006668136	500.0328786075114	500.0571150366876	500.0453109902549	500.0351114021078	500.0243962465851	500.0307936311094	500.0147601631899	500.0127852018745	500.05739213166635	500.0638423240778	500.0275580294779	500.0083614131672	500.0418274367499
500.06690942733525	500.0292128475118	500.0134208769017	500.0592754340296	500.01730615680793	500.0296559100909	500.00644792349743	500.0512123648415	500.04509946222623	500.01636444712835	500.02267218638775	500.04492867118074	500.02489975050366	500.02382449892275	500.0446703519936	500.0295012980523	500.03561185054673	500.03270646850353	500.0568032135456	500.0452825620813	500.0350219040751	500.0243808104499	500.0307564474039	500.014613523133	500.01275192478283	500.0571783663956	500.06331933148306	500.02744843184934	500.00805835686276	500.04170821984076
500.06670293922804	500.0285047048372	500.0133955279746	500.05874299952916	500.01677836937864	500.0295594958428	500.00625792527325	500.0510205593239	500.0447605712839	500.0153182099844	500.02265123107594	500.04453573563393	500.02489975050366	500.0238142972081	500.0445620672731	500.0294714293904	500.0348592465828	500.03256462543754	500.0559505141478	500.04523242338314	500.03499998670344	500.0243656986251	500.03073157060976	500.01457185960146	500.01274465661555	500.05677180033604	500.0632151924547	500.02744775373196	500.00796721376287	500.04166452949624
500.066608643929	500.0284335366597	500.01336363549444	500.0584289888753	500.01636142861554	500.0294711241415	500.00619116819263	500.0507044869459	500.0439134846709	500.01512111208376	500.0226069130443	500.044298129929	500.02406054983345	500.0237748518118	500.0444554208263	500.0293750007604	500.03457537366717	500.0322311068889	500.05572618444035	500.0452068918315	500.03496087161756	500.02435478511	500.03072007473673	500.01449579486797	500.012714450904	500.05663860754436	500.06318345228425	500.0273609477881	500.007927573805	500.04157357618095
500.0663033272039	500.0282591854627	500.0133451621629	500.0578736076192	500.015386248269	500.0294471426028	500.00618732856566	500.04965910006314	500.0427027135273	500.01488642632347	500.0224712438975	500.0437942283565	500.0238557511247	500.0237685207398	500.0439923084154	500.02877606251275	500.0343260955991	500.03181984194043	500.05479806818806	500.04479621194247	500.0349166599248	500.02430400579925	500.0306847424791	500.01435418335126	500.01269703707584	500.0565028882516	500.0623216481942	500.0273379919262	500.0079248534063	500.0415303425412
500.0660360065763	500.0279226470305	500.0133281094722	500.05638371195295	500.0151181016119	500.0290931666176	500.0061857829812	500.04931239826624	500.0414831344879	500.0145047324654	500.02233177670536	500.0435291504941	500.0229653245803	500.02373883369637	500.04341782628353	500.02851271903154	500.0343240467967	500.0310684504612	500.0544163324969	500.0445972890744	500.03470365298506	500.02420954797606	500.03060630067347	500.01415827106644	500.0126773189935	500.05650043561536	500.06180313199854	500.02721800582725	500.0078760708398	500.0413767264029
500.0659150033479	500.0277374375147	500.0133247105236	500.05594122641634	500.0150663686282	500.0289354983712	500.00608781884216	500.0483758554248	500.0414463478426	500.01441791715865	500.02228674776774	500.0433077728359	500.0212547594573	500.02370466093305	500.0431762040681	500.02812386693824	500.0342752694698	500.03057999413426	500.0543906811331	500.0439378514126	500.034468073067	500.0241861235543	500.0305362146175	500.01412614696164	500.01264828068355	500.0560819810994	500.06073952979006	500.02712537370536	500.007785182131	500.0410998455814
500.0659089140723	500.0276788332924	500.0133247105236	500.05524669875876	500.014816785264	500.0289148022968	500.00608081069834	500.04795705764434	500.04135524239393	500.01399204432334	500.0222502093709	500.0431106808973	500.02122193908633	500.0236902288456	500.0423456197464	500.0279609182556	500.0340865527824	500.0295288641642	500.0543120929709	500.0437666758464	500.03441115174184	500.023940808988	500.03050713028733	500.0140821584599	500.0126066825983	500.05585914523715	500.0603356635118	500.02696733942344	500.00777761967095	500.04068134318135
500.0658688538363	500.0272965045383	500.01331860754965	500.0545299890403	500.0147028261579	500.0288746462823	500.0060618387755	500.0474730292426	500.0405779713102	500.01361378578764	500.02214535479084	500.04303480058593	500.02112711138335	500.02367587998674	500.04175413681463	500.02791476159814	500.0339675085092	500.0295288641642	500.05428867956925	500.04359992813977	500.03406690812733	500.02376091719776	500.0304545833199	500.01395981934826	500.0125863267768	500.05541742568033	500.0599145921819	500.02690501651784	500.0077758845198	500.04035162258805
500.06575313216564	500.0268370236555	500.0133106082103	500.0541658294367	500.01457806591355	500.02869162592157	500.0060400382087	500.04698529309263	500.0401095106842	500.01345188703846	500.02199532904837	500.0429493885843	500.02109175362295	500.02365516783095	500.0412286009266	500.02702786567767	500.0338902816025	500.0292278925427	500.05410430674596	500.0425388543269	500.03357426850613	500.02366409396905	500.0304315598752	500.0138924660901	500.01254983166297	500.05496203276925	500.0596673255095	500.0267756162556	500.00777287209894	500.0400924962462
500.0655761044603	500.02602628866333	500.01328143523045	500.0541658194786	500.01457806591355	500.0286123304452	500.00603408422506	500.04640881960694	500.0400760740794	500.01333269344866	500.02198523383754	500.0429059558766	500.0210715252124	500.0236436542257	500.0407979690369	500.0264311143584	500.0337990256762	500.02910112835457	500.05405512969895	500.04219062997515	500.033397780614	500.0236130732798	500.0304173866274	500.01383622089384	500.0125323667554	500.05468504357106	500.05909288252366	500.0266492495087	500.0077506842819	500.03968620391674
500.06522507762736	500.02580322555315	500.01321865956646	500.0541489104365	500.0144227368582	500.0284726904732	500.00602039716586	500.0462184284917	500.0388310479539	500.0132514971068	500.02196286828223	500.04287416617956	500.02104572661625	500.0236226146691	500.0406032756876	500.02586725426863	500.0337502073773	500.02910108863244	500.0540039801895	500.04163938542774	500.03333247546385	500.02323632931984	500.0303782475994	500.01381209950404	500.0125019318815	500.0545454124871	500.0586532666218	500.0264235284536	500.0075659146051	500.0395578213318
500.0651722400736	500.02552641858756	500.01318826292123	500.0541466126901	500.0142716270809	500.0283885198567	500.0060199659102	500.0461554635811	500.03830230858864	500.01300107040834	500.0219160796704	500.0428343655465	500.0210075600454	500.02359898942575	500.0403553420297	500.02578532749243	500.03365574911135	500.0289687348752	500.0539490658192	500.0412736484103	500.03328577724716	500.0231190089291	500.0303744104859	500.01371973292436	500.01244233953827	500.05445998721416	500.05861087395846	500.02628591163614	500.007345372569	500.0394001581799
500.0650701038467	500.02541460469854	500.01314630269457	500.054131501748	500.0141670729761	500.0283104946991	500.00601983373787	500.04598139623766	500.0372044837819	500.01244474860204	500.02184922373215	500.0427902403358	500.0209711993646	500.0235667883046	500.03967518936656	500.02486208999386	500.0336249088957	500.02886062045445	500.0537789978566	500.04058627423683	500.0331441889153	500.02301829381366	500.0303468830092	500.01364362791907	500.0124187810761	500.0536890063946	500.05784281584977	500.02611012354157	500.00730859852	500.03921563287764
500.0650555253699	500.0248850367499	500.0131173449588	500.0541218923914	500.0141162097647	500.02825480484984	500.0060158682977	500.0454127860242	500.03696738796384	500.0123613079689	500.0218002545491	500.04272064842075	500.0209566452048	500.02355831508424	500.0394967023207	500.02486208999386	500.03349971723145	500.02859302290244	500.05370032577883	500.0395614463501	500.03314154309066	500.0229828824277	500.03031832115477	500.0136160589102	500.0124102060224	500.05315023095454	500.05754273403903	500.02605568871667	500.0070657647144	500.0390981792529
500.06484328196797	500.0245615021187	500.013109230612	500.0541075204671	500.0138374295564	500.02818301428374	500.0060083596807	500.04518101298413	500.0367849706538	500.0123200163711	500.0217348190767	500.0425957327148	500.0209363788505	500.0235228648936	500.039207775751	500.0248577704169	500.0334982227276	500.0285311176736	500.0536415860268	500.03913228260365	500.0331250747623	500.0227008562759	500.03030935628414	500.0135369349541	500.0124024779154	500.05288121768956	500.05721061444456	500.02600028722645	500.0069544339505	500.0390269284118
500.0645468745184	500.02446659920065	500.0130866352796	500.0541033997246	500.0136886456403	500.0280896419129	500.0059965918116	500.04486132038915	500.0366577672723	500.01228412897524	500.0215742198207	500.0425523136592	500.020900172361	500.0234954634598	500.0388785076331	500.02440451082884	500.0334833080336	500.0284912741708	500.05352639972637	500.0362594092213	500.03312318856126	500.0225213477487	500.0301811860532	500.01351061660444	500.012397032044	500.0521588036954	500.0561678685724	500.0259049104814	500.0066604718493	500.03900848383137
500.06415364275756	500.02437336480585	500.01308137307365	500.0540932335591	500.0136255021345	500.02794214724116	500.0059918504148	500.04422163054454	500.03642249446256	500.0122178430506	500.0215222667656	500.04252912880077	500.02087057646526	500.02346867869016	500.0385855197056	500.0243818212201	500.0334768891411	500.0284484657043	500.0534312831076	500.0339592044415	500.03307827400073	500.02226901368124	500.03013971222674	500.01346178365304	500.01238779256863	500.0521045363411	500.0555542269303	500.02579113675546	500.00660945079807	500.0390026887513
500.0633985767363	500.02428112526087	500.0130789305862	500.0540907169638	500.01353390386515	500.0279292572192	500.00598441293164	500.0435304827194	500.03633775403546	500.0121667585447	500.02131249706196	500.0424735077687	500.0208490467374	500.0234473965189	500.03750426674173	500.02434913273004	500.0333791001329	500.0283447053567	500.05336375978845	500.03200742936156	500.0330070981118	500.0219363704199	500.0300891827171	500.0134345605926	500.0123447707969	500.05197715568085	500.0528503414364	500.0255856482413	500.006523936542	500.0389491364778
500.06290292338656	500.0239895001332	500.01307867509604	500.05407440502063	500.01348110814143	500.02792334722534	500.0059796478201	500.0422011795361	500.0360306131705	500.0121187021505	500.0209190211742	500.04243708810134	500.0207514753832	500.02336454867947	500.037274200952	500.02424557450684	500.03323217251403	500.0282993958707	500.0532430885476	500.03200742936156	500.03298338510564	500.0217805433443	500.0299589048346	500.01338184511957	500.0123251868543	500.05190621451015	500.04985826332	500.0254815567434	500.006072416258	500.03891815405217
500.06290292338656	500.0237088114427	500.01307867509604	500.0540576273623	500.0134570229845	500.02786249631174	500.0059796084031	500.04117746725854	500.0356222765967	500.0120261010628	500.0207434122403	500.042426260364	500.0206985529061	500.02334843112396	500.03660695025076	500.0233213581762	500.03320231498066	500.0282961010175	500.05311710783405	500.03196499997426	500.03294650003295	500.0217196008985	500.02988677950736	500.0132542275695	500.01228766138604	500.05156772669085	500.04824939675996	500.02431344966624	500.0058997856547	500.0388990320926
500.06286771985754	500.0236382588197	500.0130479802277	500.05404593002964	500.0133892548372	500.0278166714857	500.00597943544074	500.03995925463397	500.0354093818684	500.0119266575395	500.0201963348165	500.0423892419851	500.0206161021696	500.02332713954263	500.036395351015	500.0230493849347	500.03314235367577	500.028254603223	500.05298011592635	500.0319501864522	500.03287364873904	500.02168323518555	500.0296854515149	500.01314565294183	500.01228266468297	500.0513806117537	500.04728843357736	500.0235785372453	500.0058946510686	500.0387334473352
500.0622409326031	500.0235539369502	500.0130444161378	500.05401923880555	500.0133149893726	500.0277738222457	500.00597395361757	500.03836737286696	500.034931519468	500.0118106825054	500.0197546478492	500.04172711689307	500.0206160048371	500.02321334952626	500.03596338522794	500.022865353928	500.03287608075806	500.0282170027834	500.0529610427789	500.0319298558099	500.03272315518905	500.02159530506174	500.0294791166889	500.01314402343	500.01222655987283	500.0509963396603	500.0461793714571	500.02301960535857	500.00584305379203	500.03866317258473
500.0616566936774	500.0230911605031	500.0130412213332	500.05398859065434	500.0132061721234	500.0277150861651	500.0059726517522	500.0375541419047	500.03439077595016	500.0117295661137	500.01966763399565	500.041498165562	500.02035765777646	500.02311752048325	500.0356812009486	500.0226063895263	500.03277596253827	500.0281034009839	500.0529014930986	500.0319060621551	500.03271264863616	500.02149520580383	500.0293098223518	500.01313829967836	500.01221274200986	500.05034156140107	500.045627732775	500.0227029164897	500.00582206056106	500.0386480129969
500.06138850103997	500.02304862037636	500.01303874466254	500.0539655912155	500.0132020032773	500.02766984806095	500.00596943581684	500.0372285038893	500.03425568412274	500.0117008278825	500.0195828851035	500.0402296984585	500.0202913137405	500.02306902147933	500.035575135224	500.02235834949096	500.03251364548277	500.02808493040044	500.0528354544612	500.0318553017503	500.0326561798031	500.021047841197	500.0291459035875	500.0130939403381	500.01219522588434	500.04946466664	500.04554602097045	500.02232980998207	500.0057883046506	500.03860601160204
500.0607602285191	500.0229348457344	500.0130232576436	500.0538985935041	500.0132017528858	500.0276079210668	500.0059631270829	500.03705541367594	500.0341353943081	500.0114210345574	500.01931797259	500.03918736383775	500.02026033156557	500.02292178608354	500.03543063322667	500.02185385105525	500.03231165685116	500.02792442605954	500.0527886996611	500.03182952986316	500.0325520771461	500.0208328745808	500.02889646146696	500.013064096828	500.01218474284997	500.04905583220466	500.04496488088273	500.0222189309541	500.0057510657615	500.0385748179933
500.0602938532635	500.02293111964116	500.013017792949	500.05385412359084	500.0131632327889	500.0275915039934	500.00595967852786	500.03694389499395	500.0339224853217	500.0114142501636	500.0192547883691	500.0389214801206	500.0202118894832	500.0228595597688	500.0353157001335	500.0217486264749	500.0320206225284	500.0278403587258	500.052700518124	500.0317757328376	500.03250782085667	500.02072739242	500.02836519463295	500.0130463009641	500.0121483848241	500.0489062280379	500.04442851453814	500.0219558519125	500.00572369502044	500.03856791930633
500.0602916868373	500.02279873607876	500.0130143054153	500.05379392247016	500.01315090529437	500.027454674893	500.00595079542956	500.0368383993545	500.03359713067715	500.0112965225121	500.01922075996777	500.03836686715175	500.02011311990526	500.0227584322371	500.0351512269034	500.02164432938685	500.0315158197262	500.0276712448223	500.0525072079978	500.031644607924	500.0323217829003	500.02065023393715	500.02803805134255	500.0129152174566	500.0121441100474	500.04881964803286	500.0441123010673	500.0211437505394	500.00568838282214	500.0385414994582
500.06027467246196	500.0227188994759	500.0129988253542	500.053745445885	500.01313023942254	500.0272930699932	500.0059492910145	500.0366591094488	500.0335045654496	500.01127634454116	500.01919612207917	500.03835415497224	500.02007041411923	500.02264580382325	500.03509549921415	500.021616727506	500.0311917350654	500.02751227411363	500.052271926203	500.03141939806903	500.0322974185824	500.0206360499124	500.027506339688	500.0128588286936	500.012142703106	500.04697885533454	500.0438206938528	500.02095987260697	500.0056756041966	500.03853742118633
500.060260486594	500.02250480475715	500.01299699064043	500.053706256541	500.0130610473126	500.02724055917184	500.0059473445325	500.03648207030733	500.03338951632907	500.01113932606313	500.0191218933815	500.0382648620307	500.020009263782	500.0224449516398	500.03505715847973	500.02157198447264	500.03094754796246	500.0270974847926	500.05211455711634	500.0312754885932	500.03222239367176	500.0205761203255	500.0264439812288	500.01284032350134	500.0121417553302	500.04625540318443	500.0436095582891	500.02055659214113	500.00558892103237	500.0385372515283
500.0600895638502	500.02231634971696	500.0129870666989	500.05369263408153	500.0129923260969	500.02721809340875	500.005933585096	500.03644343772214	500.03317241708953	500.011000604196	500.0190559143118	500.0380252566064	500.01995012843395	500.0222381828315	500.0349770781821	500.0215174167864	500.0305715024005	500.0270217200326	500.0517219665417	500.0310457605941	500.03208545470835	500.02038602554217	500.02486730343065	500.01282292964675	500.01214083069306	500.04538047589585	500.04265234928357	500.0202262781802	500.0055444156653	500.0385324898276
500.0600528527263	500.0221936186035	500.01297109548176	500.0536099630094	500.0129803091362	500.02713996778294	500.00593172454154	500.03641211465214	500.0331640564903	500.01088455797276	500.0188727867101	500.0379542071613	500.0199295344867	500.02217759612114	500.0348922610653	500.0214504730349	500.0298921257199	500.0269905536184	500.05133990031965	500.0306950141836	500.0320020630999	500.02027058366735	500.02419460806686	500.01281082149757	500.01213992109075	500.045057736856	500.04115782285726	500.0201325655472	500.0054960649665	500.03853041826267
500.05990133053217	500.02214571447223	500.012939636898	500.05359700544517	500.0129565232467	500.02705835378106	500.00591327156974	500.0363360390343	500.0329878726902	500.0108703421503	500.0188284756381	500.03792158906344	500.0199096761228	500.0215120346126	500.03485540475253	500.0214246574288	500.0294315139084	500.0268451613771	500.0511728088845	500.0305790527962	500.03191289503604	500.01958457145366	500.0229700711996	500.0128068815118	500.01213744994726	500.045057736856	500.0392282451208	500.02011073544935	500.00548618858613	500.038525280233
500.0596338110074	500.021827353871	500.0128819821269	500.05352908514607	500.0129484680583	500.02697006260837	500.0058931707487	500.03629174510075	500.03283692342615	500.0107974305539	500.0187326499188	500.0378867649359	500.0198828808369	500.0208551792321	500.0347892783324	500.02132137871723	500.0293190631486	500.02680709355303	500.05107812171127	500.03043080241486	500.0318423528742	500.01914071435084	500.0229459690457	500.0128029587532	500.01211730307534	500.04484563099294	500.03890829760996	500.0200018330286	500.00538083211273	500.03851819391923
500.0595159200581	500.02170819652076	500.0127995519557	500.0534660706893	500.01292510762124	500.0268684988477	500.0058507895805	500.03612621752467	500.0326073501115	500.01074260416846	500.01864249179766	500.0378728154542	500.01968203106594	500.0206264034305	500.0347333241265	500.0210638231763	500.0287880153799	500.0267998289571	500.0508721343134	500.03043080241486	500.03166643756646	500.01897256228165	500.02274622122525	500.0128028864523	500.0121078358206	500.04483248103395	500.03866747683674	500.019950599971	500.0052932536672	500.03851498693706
500.0594529771359	500.0215394509637	500.01273398450377	500.053348344961	500.01292209082567	500.026856442664	500.00581623885853	500.03588799005325	500.0325131622904	500.01065436085736	500.01857999499333	500.03786642627216	500.0195844309912	500.02051115796183	500.0347010933373	500.0209224737068	500.02848355792986	500.02665085509625	500.0506376009015	500.0303164878674	500.03155732192204	500.0188911419776	500.02226155230977	500.01280049112637	500.01210537703383	500.04451794396476	500.0377374504403	500.01988947799697	500.0052294915941	500.03851325740726
500.05927065017556	500.0214191349943	500.01267845219405	500.05296908806895	500.01286272940445	500.02683172924617	500.005784612321	500.03571176924567	500.03247096812817	500.01062807869744	500.01846701354935	500.03786183405776	500.0193919493847	500.02044501414525	500.03466212471267	500.0207929963499	500.02819798723823	500.0265120008768	500.0505837165788	500.0303164878674	500.0314989167965	500.0188058824138	500.0218090985402	500.0127844267123	500.0121009300664	500.0443554583747	500.0376854091319	500.01986793310755	500.0050684748253	500.03850950617414
500.0591715013273	500.0213353067212	500.0126374292332	500.05289949595226	500.01269726188383	500.02677814742054	500.00577680756373	500.0353571003694	500.0324656680451	500.01060507811616	500.0184342964365	500.037855299258	500.01915504865815	500.0200909747046	500.0346012706425	500.02050461119984	500.02804584730404	500.0263846371049	500.0505101092771	500.03029906867806	500.03142822922405	500.01834949040483	500.0216564119467	500.0127828187747	500.01209715836535	500.0442094684745	500.03733236436034	500.01984755973785	500.0049860868569	500.0385000374666
500.0589320901857	500.02110151005127	500.01257239903555	500.05289949595226	500.01268425889947	500.02673318300157	500.005767715811	500.03511003330357	500.0324634462225	500.01056921247874	500.0184305173469	500.03785308147695	500.01897286465186	500.01977915074275	500.0345339280874	500.02015739205245	500.0278377795486	500.025825451422	500.05026497371864	500.03026653731183	500.03137632718347	500.017743272398	500.02160216416206	500.0127619983267	500.0120860648492	500.0439929731242	500.0372864387893	500.0197944085048	500.0049631780463	500.0384948387947
500.0586809271224	500.02102124126145	500.01248210613085	500.05285422665696	500.0126608029193	500.0267263394863	500.005763363289	500.0350055130634	500.03245991345466	500.010543425781	500.0183899189133	500.03785012735193	500.01893338722203	500.0196792174821	500.03448310587333	500.01999937620064	500.02757299869813	500.0257593730607	500.05025054770454	500.0300625129255	500.0313728391851	500.0173242873172	500.0214676168017	500.0126719104991	500.0120791061113	500.04310185782754	500.03691750798527	500.019690598912	500.00495138573945	500.0384891923453
500.0585151501516	500.02099287217044	500.0124242186947	500.0528420675834	500.01264838000344	500.0266907184256	500.005763363289	500.0350037470733	500.03242238947115	500.01054096070965	500.0183615428926	500.03783475816033	500.0188700105741	500.0182358204621	500.0344828839262	500.01990794377474	500.0264897156834	500.0253781938916	500.05020382909555	500.0300299633458	500.03124631889403	500.0163373290552	500.0213455481556	500.0126310501163	500.0120698392068	500.0426558127744	500.03668229699355	500.01960736665336	500.0049239655444	500.0384831615377
500.05834456891523	500.0209763094006	500.01226176966657	500.05281232537106	500.012560043492	500.02668223246957	500.00575698129643	500.03466743598045	500.03223674180106	500.01050467787655	500.0183457239078	500.03781915819906	500.01886371716324	500.0176747103519	500.0344270519263	500.01978261305675	500.0259440838743	500.0253345914981	500.05013063146265	500.0300178502445	500.03111366871497	500.0161605585709	500.0211912391766	500.0126068650387	500.0120574822617	500.0424229387303	500.03600009280444	500.0195532224476	500.004861313004	500.0384676831078
500.0582123278684	500.020821572661	500.0121389053698	500.0527800509322	500.0124249798758	500.026676053223	500.00575698129643	500.03452717253174	500.032174742463	500.0104719884592	500.0183145755951	500.0377895005703	500.0188436623873	500.01726397378764	500.0343266447682	500.0197153530438	500.0257256112556	500.0247951871564	500.04989742533917	500.029905276898	500.0310729574543	500.0158239866835	500.0210913074555	500.0125977648269	500.01205000784296	500.0421265513741	500.0358324481207	500.0194783812208	500.00485422260465	500.0384599283169
500.05811830019036	500.0207556736673	500.01204657566495	500.0527727712577	500.01241463231815	500.0266705835769	500.005745512838	500.03449794137157	500.0320702092307	500.01042123636387	500.018304411842	500.0377638895228	500.0188009111189	500.01720446458074	500.0342198911386	500.0191199233436	500.02553202296184	500.02474906701667	500.04971031111427	500.02977586576816	500.03105806177797	500.01482749855785	500.02082252603464	500.0125585260017	500.0120326591516	500.0418013889123	500.0351961398714	500.0193209930421	500.00481709176097	500.0384070174141
500.05732266794183	500.020740027102	500.01200327215173	500.0527317172645	500.01229206245114	500.0266643060638	500.0057341364741	500.03432006514026	500.03177492094284	500.01035552743525	500.01827363329284	500.0376963461251	500.0187875788741	500.0169026445068	500.03416981624963	500.0187880032711	500.0252773836702	500.0246916394364	500.04961191871155	500.02956482557903	500.0310400896554	500.01471356462685	500.02072050418633	500.0125312248782	500.01201345308294	500.04169084568366	500.03475703128845	500.0191117580422	500.00475265616427	500.03836917276277
500.0561336831273	500.02070517621297	500.0119489441432	500.0527204065732	500.012274571067	500.02665075026874	500.0057135557522	500.03422532155446	500.0316920937791	500.0102862213449	500.01825756951547	500.03766219740254	500.0187566382182	500.0167396872128	500.03404033277627	500.01867372664884	500.0249403673482	500.0241986842455	500.049521292112	500.0294410203588	500.0310154144053	500.01418594295865	500.0205064632139	500.01245816227055	500.01197198521027	500.04163667675607	500.03460313658326	500.01899314090036	500.0046454504923	500.03825126465364
500.05576809425077	500.0207000136495	500.0119478374474	500.05271848183577	500.01222751518395	500.02664889915167	500.00570652403263	500.0341552825858	500.0316827808191	500.0102831804176	500.0182389826382	500.0375968175865	500.0185773215981	500.0166616930516	500.03390962944434	500.0186264034299	500.0241850279429	500.0239621690906	500.04944913101593	500.0293292845902	500.03099709259374	500.01369505078725	500.02014576416826	500.01242180364505	500.01196815498787	500.04141713559187	500.03448949060004	500.0188384178443	500.00459155547395	500.03821375721355
500.0554637102806	500.02058605564247	500.0119081098149	500.0527065730032	500.01219022009553	500.02658742477945	500.0056901435755	500.0337947975614	500.0315861384464	500.01026876242935	500.01822935742445	500.03753197806265	500.01833645413194	500.01660309961096	500.03374498352844	500.0185934850999	500.02376768233927	500.02390164514094	500.049134377014	500.02908738354	500.0309743722341	500.01366565742063	500.02002979718793	500.0123398800127	500.01195859364606	500.04130089043383	500.03415794176436	500.01863709667316	500.0045726809061	500.03821375721355
500.0551511181501	500.02047589174913	500.0119064213947	500.05270246676076	500.0121503195906	500.0265684046678	500.0056826533671	500.03355809803384	500.03155665381814	500.01025307952915	500.01821004485106	500.03743013551735	500.0182265113071	500.01654152624957	500.0335063402227	500.01854793491043	500.02273546397305	500.02385531001545	500.04913257843555	500.02888045983104	500.03092586065833	500.0135314898215	500.01965297331043	500.01226730124034	500.0119582381961	500.0405390409408	500.0340415985643	500.01856759818946	500.0045705815373	500.0382093011354
500.0544520262383	500.0204244180861	500.01190420274435	500.0525501577228	500.0120959363541	500.02653418030206	500.0056606010304	500.0333171375961	500.0315135380426	500.01023351854286	500.0181962036381	500.03721193293904	500.0182122299855	500.016523670685	500.03321057989183	500.0185156937102	500.0223386494817	500.02384415526694	500.04912917780325	500.02876327329636	500.0309113249107	500.0135254265331	500.0196450537941	500.0122104107861	500.0119474607675	500.03975632314	500.03387178920946	500.0182352137366	500.00452216230985	500.0381927665239
500.0542206317728	500.0203384356281	500.01188433840747	500.052470302366	500.01209524918636	500.0264784785299	500.0056579412058	500.03299426949445	500.03145300155745	500.0102297953731	500.0181590632174	500.03718863094457	500.0182070447411	500.0165187184327	500.03285876701995	500.0183613889608	500.0223285838199	500.0238035639381	500.04912783705436	500.02872976309817	500.0309113249107	500.0134218380137	500.0188543466331	500.01215922580974	500.01192739394025	500.0393958170967	500.0336739989419	500.0179003388891	500.004500534305	500.0381758107869
500.05408653496573	500.0202532338879	500.01185754275076	500.0522938956808	500.0120816619431	500.02647809360053	500.0056518227285	500.0324381409585	500.03133908953157	500.01019784690885	500.0180976825111	500.03710285037295	500.018192661379	500.0165099671995	500.03272170020307	500.01825320983795	500.0215986296162	500.02379221605605	500.04911951059734	500.0286722693515	500.0309029584562	500.0132801330926	500.01884374972906	500.0121262601198	500.01192613954396	500.03933705323436	500.0331765539994	500.01757676261303	500.0044853882318	500.0381618004473
500.05394575812585	500.0202169419867	500.01184296879023	500.0521701987004	500.0120611070908	500.02645009891404	500.0056341610142	500.032187349748	500.03127769015754	500.010176040275	500.0180726028101	500.03709123461965	500.01789351586996	500.0164848209171	500.03263602236024	500.018154522124	500.02104890718994	500.0237783116505	500.04910510387845	500.02856571367306	500.0308897057564	500.0131408515202	500.01810808463125	500.01208944513826	500.01192338822614	500.0391168906774	500.03304183963553	500.0174476031474	500.00447970413876	500.0381458969134
500.0539101540478	500.0201784437899	500.01183025341635	500.0521189125884	500.01202833732634	500.02632702680654	500.005624218854	500.0320587317214	500.03121250772864	500.01013749431723	500.0179975304123	500.0369958008579	500.01771346280805	500.01647400614814	500.0325182136241	500.0181196258626	500.019963122603	500.0237141313269	500.04905671077785	500.0283493119297	500.0308725402921	500.0131163991164	500.01781732854244	500.0120187146733	500.0119185008612	500.0390157131354	500.03268860892405	500.0171628264281	500.00440284547153	500.0381418047041
500.05388125672624	500.02006932625176	500.01181702157976	500.05200467022416	500.0119711133137	500.02616732859434	500.0056161872501	500.0316710359744	500.03108701924566	500.01008451120106	500.01794663224	500.036935686365	500.0175605514277	500.0164200591055	500.0325182136241	500.0179971251047	500.0192281507469	500.0236183822964	500.0490065927752	500.0282851895029	500.0308599504425	500.0129464006112	500.01781726202904	500.0117855551732	500.011914626071	500.0389551545255	500.03254401070205	500.0170786691837	500.00440284547153	500.03813298302805
500.0538664787716	500.0200394389709	500.01179741940757	500.05192693056097	500.011811042034	500.0260456281193	500.00560189339086	500.03151992967145	500.03101904782324	500.01004577460736	500.0179243777565	500.03685973639074	500.0175605514277	500.0163964366165	500.0324533797146	500.01797047037303	500.01655079727215	500.02350594711334	500.04886564728815	500.0281899672442	500.03085392012827	500.0129464006112	500.0176209442748	500.0117335745426	500.01189962593116	500.03880961126697	500.03228937554024	500.0169561958682	500.00440213298987	500.0381222858072
500.05381825201687	500.01997810192137	500.0117677800281	500.0518553091953	500.0117748975462	500.0258107685993	500.0055913877555	500.0313083059858	500.0309365303929	500.00995983988213	500.01787915731586	500.03678211478416	500.01755414713926	500.0163798715099	500.0324533797146	500.0179652270275	500.01611445521485	500.0233972357944	500.0487076138109	500.02806231432515	500.0308372134342	500.01290060798306	500.01750584415544	500.01170735419424	500.0118741189804	500.03859062182437	500.0316288592177	500.01678425161776	500.0042779821019	500.03811519239497
500.0538096560117	500.0199753494394	500.0117461534119	500.0518393254483	500.01169345896284	500.025686547985	500.0055797685971	500.03093782816137	500.0309048893769	500.00988354160194	500.0178642055576	500.03676522813277	500.0174719293421	500.01637576518914	500.0323945779637	500.017914290642	500.01575125138754	500.02323910576644	500.0486597108716	500.0280318881382	500.0307909395231	500.01290060798306	500.0173587928865	500.01169836439794	500.0118663976846	500.0384208484898	500.03132376182765	500.01655867332965	500.0042163216102	500.03811103223694
500.0536269508282	500.01991498651074	500.0116973919785	500.0517887332254	500.01166884092754	500.0256482770144	500.0055733959014	500.03091946591667	500.0307279374609	500.00981575084904	500.0178621102849	500.0367133329368	500.01736504784554	500.01636772824475	500.0323945779637	500.017914290642	500.01575125138754	500.0231455530977	500.0485913835362	500.0279641640701	500.03079066816406	500.01272168786414	500.01701219586124	500.0116766301828	500.0118109856839	500.03834554364533	500.0311191403176	500.01638818588185	500.00418291233484	500.03810489813367
500.05333026722155	500.01966270599183	500.01151809549066	500.05168637954506	500.0115856702584	500.0256407329584	500.00557181165703	500.0309180715917	500.0304936349451	500.0097681539561	500.0178544887558	500.0365419915738	500.0172333640506	500.0163656037483	500.0323890556279	500.0178567876409	500.0151949899817	500.0230683591764	500.0485463960718	500.0279539070779	500.0307564743758	500.01250038474143	500.01699857406595	500.01159115966806	500.01177783683477	500.038130832272	500.03014979462563	500.0162022850484	500.0041662570672	500.03809968547813
500.0530117724849	500.01937872295866	500.0115096659605	500.0516695483144	500.0115805160567	500.0256307194569	500.00557181165703	500.0309160605215	500.0304184682221	500.0095672837073	500.0178494525209	500.0362147573791	500.01709960965815	500.01636284138357	500.0323680407188	500.0178418356386	500.014820842308	500.0227443853197	500.0485097567347	500.0279251465801	500.03073586255107	500.01228623018443	500.0168223178947	500.0113185918575	500.01175847219366	500.0379912476802	500.0295343799138	500.0160414478954	500.00414872944106	500.03809800730846
500.0529352563053	500.01906998239036	500.0114534533759	500.0516463076266	500.01154697384135	500.02548942997083	500.0055661887833	500.03088697288206	500.0303933785379	500.0095663447795	500.0178344482281	500.0361465060552	500.01699876824716	500.0163599034082	500.0323159133163	500.01783373027973	500.01425795144405	500.0227003493761	500.0485071691088	500.02786823343615	500.03060844600526	500.0117549402841	500.01667353476057	500.0111156561047	500.0117318671597	500.0378027040418	500.0285952799016	500.0158451487206	500.00413158829014	500.038076704813
500.05224005474355	500.0184905963348	500.01143377669683	500.0516162985083	500.01153676010046	500.02538524951484	500.0055591433921	500.03085331945545	500.0303579040248	500.0095291656171	500.01783081475037	500.03559790716474	500.016785837058	500.01631615184004	500.03227551702236	500.01781958580887	500.014234794114	500.02267946901117	500.0484848597256	500.02780802458057	500.0305953434707	500.01109490041057	500.0165851682523	500.0110611626163	500.011644904234	500.037585847306	500.0283842171267	500.01563591887265	500.0041048510454	500.038059676757
500.05150508756896	500.018449637236	500.011398983585	500.0515578540133	500.0115233479541	500.02530616736396	500.005554893921	500.03079967219054	500.03031893868723	500.0095157302563	500.0178260529478	500.03536905857504	500.01655943162467	500.0163134658461	500.03223651481534	500.0178086292646	500.01374945789377	500.0225819652649	500.0484782573292	500.02772409591915	500.03055125708175	500.0109694124255	500.0164702479694	500.01097596667887	500.0116346684181	500.0373887644712	500.02834853331444	500.01560140573434	500.0040784327381	500.0380388236332
500.0506196476639	500.0181829383315	500.01135701203157	500.05150374476625	500.01148779756284	500.0252995973709	500.00554255069744	500.0306915048736	500.0302455677638	500.00946850944814	500.0177952907957	500.03517562302676	500.0164571171466	500.01630389069135	500.0321788662293	500.0178040138598	500.0136589949789	500.02257627691523	500.0484736142275	500.02765628951204	500.0305187504032	500.01093736597574	500.0164270589102	500.0103964981454	500.0116249760211	500.03734138521673	500.02820936107264	500.0154973236509	500.00407683214803	500.03801985175755
500.0505224979151	500.0181154767277	500.01132865107945	500.05137958063216	500.01146035172854	500.02518486233714	500.00553714529684	500.03060634155213	500.03016823726034	500.00946376694344	500.0177611251714	500.0350888886493	500.01632126301956	500.01626678732487	500.03211683000444	500.0177992429823	500.01363707965845	500.02257545049497	500.04844205291045	500.0275536505968	500.0305187504032	500.01081236394083	500.0164168195346	500.01017222824333	500.0116135993483	500.0372995524877	500.027986372325	500.01529336312734	500.0040730420938	500.0380058058804
500.0505224979151	500.01810506003545	500.0112859869859	500.0511940584396	500.011409200064	500.02518486233714	500.00551968372696	500.03054684249565	500.0300478714564	500.00945631856325	500.0177383224704	500.0350380792151	500.01613935155103	500.0162464443336	500.0319767546328	500.0177886881042	500.0136027805367	500.02256829663344	500.04841684529896	500.02746769904735	500.0304487357967	500.0107551965328	500.0163362144575	500.01011967098077	500.0115413226078	500.0370890166373	500.02780028490497	500.01525973147034	500.0040661748487	500.03798432019164
500.05052164879675	500.0180518122552	500.0112622971628	500.0511185106673	500.0114014214063	500.02510666993817	500.0055053897162	500.03053934916835	500.02997123798485	500.00942557927294	500.0177264264281	500.0348539774395	500.0159373643132	500.0162395587137	500.0316851043914	500.0177735851557	500.01339453416824	500.0225582870027	500.04839634383046	500.0274585202648	500.03040970017804	500.01068447341845	500.0162018218871	500.0099557885295	500.0115344807995	500.0369790648349	500.02757342074995	500.0152176743207	500.00404830515873	500.0379784766424
500.05052037059625	500.01803262511993	500.01120713132013	500.05087441440895	500.01137823895465	500.02505920794255	500.005499620039	500.0305317347853	500.02988145027376	500.0093379034554	500.017720867678	500.0347677839465	500.0158933490185	500.0162349259968	500.0312438465484	500.01774999627725	500.0133238998873	500.0225312993675	500.0483748509067	500.0272899556538	500.03036004297644	500.01068447341845	500.01603036317937	500.00981403776865	500.0115314664094	500.0367774049795	500.0274870976082	500.0150863583508	500.00404333924456	500.0379776259051
500.0503912134687	500.01800207643913	500.01120713132013	500.0500065112443	500.0113181526128	500.0250478741916	500.00549592551954	500.03050224769527	500.0298706650595	500.0093217987596	500.0177157226494	500.0344564489899	500.01521093296424	500.01621286104626	500.031148420843	500.0177255729844	500.013230753791	500.02252773797403	500.04830266436335	500.02724066431307	500.0303098479958	500.0106787205575	500.01599385475225	500.0096891062599	500.0115196016549	500.0366716216785	500.02744088052856	500.0149807377412	500.0040335355096	500.03796471595047
500.0500793190311	500.0179934285881	500.011151441593	500.0494411446252	500.0112243049727	500.02477411985996	500.005487134099	500.0303402188456	500.0298706650595	500.0091639306253	500.0176679012325	500.034300433309	500.0149869118382	500.0161990851669	500.03113876576424	500.01769948609615	500.0130896185469	500.02250935371677	500.0482739069681	500.0271570626759	500.0302581103093	500.01066797002386	500.0158849756866	500.0092613856527	500.0114798638215	500.0366431536326	500.0272792428915	500.0142774259391	500.0040202199418	500.0379522108542
500.05006871043526	500.0179397728984	500.01105325536975	500.0484978737202	500.01119782314356	500.0246961963071	500.00548057912664	500.03031713685715	500.02984208945065	500.00904504147553	500.01764595566624	500.03408297703834	500.0148388519792	500.0161800838762	500.03111629229534	500.01767896810185	500.0129935330633	500.0224513322909	500.04825373783507	500.0271518950519	500.03024806708214	500.0106137094872	500.01584066141487	500.0092111725806	500.011468096375	500.0366139352227	500.0270874098361	500.0135304139356	500.0040053322756	500.037923241692
500.05002473109965	500.0179221645081	500.0110185165867	500.04804342865185	500.01116520608593	500.02467480969364	500.0054789478803	500.03029155678894	500.0298119336997	500.0089865007428	500.01764403996697	500.0339259459263	500.01399594732897	500.0161677611543	500.03108994185413	500.0176425264324	500.012937098637	500.02231013891725	500.04822619289706	500.02711017370405	500.03022799877266	500.01055487879654	500.01581851375954	500.00918732027696	500.0114160345471	500.0364964539856	500.02677953491275	500.0129434167956	500.0039953692576	500.0378896474726
500.04922477951015	500.0179005541162	500.01096085221343	500.04732624712113	500.01110438831336	500.0244883323789	500.0054701518453	500.03024847385666	500.0296937664474	500.0088654136477	500.01764275621684	500.0339218055674	500.0136377837445	500.0161122571585	500.03108819723894	500.0176276595189	500.0129215526828	500.02217455044206	500.0482225509426	500.02700766870686	500.03019844216306	500.01053392290794	500.01576456968274	500.0091786629266	500.01138974600104	500.03642589483627	500.0266773491298	500.01237865744895	500.0039915759612	500.0378500154958
500.0489472000343	500.01785061030137	500.01093750113586	500.0464263541345	500.0110811318508	500.0244523367555	500.0054681791254	500.0302250853174	500.0295316985282	500.0088055110207	500.0176129214327	500.0339085827955	500.01351908777315	500.0160656392882	500.031084370005	500.01762456313503	500.01287769637565	500.0220433810733	500.04820971673126	500.0266277397564	500.03018049409314	500.0105005070455	500.01571122340016	500.0091738989764	500.0113387002295	500.03631520293544	500.0265085749022	500.011757303663	500.00398503401266	500.03781765179417
500.04815376952	500.0177881889388	500.0107958910514	500.0456943955765	500.01076056658025	500.02442524745385	500.00546133855903	500.03022090145043	500.0293454057639	500.00866902333644	500.0175858247772	500.03385982940193	500.013223204448	500.01604709645284	500.03099673343536	500.01759825280635	500.0127757461339	500.0218414183088	500.04817412242454	500.02652983715564	500.0301406788541	500.0104632656907	500.0156769403318	500.00915782756636	500.0112522368775	500.0361979601244	500.0263308034101	500.01159274337135	500.00398061284955	500.03773814545417
500.04802317062416	500.0177131192514	500.01077681117596	500.0452545252614	500.0106714242274	500.02439573144784	500.00545266968857	500.03017813841586	500.0291177687525	500.00866779090086	500.0175317116742	500.0337019541545	500.0132072490421	500.01596612384895	500.03091487709236	500.01759569251533	500.01276749342446	500.02181632022183	500.048158808048	500.026373804296	500.03008439828454	500.0104206543982	500.0156426142832	500.0091392570331	500.01114061911636	500.03605068235515	500.02617763898587	500.01157548205026	500.00396783754815	500.0377063102048
500.04783698364776	500.01748668866304	500.0107699044612	500.0452545252614	500.01064709189126	500.0243297792045	500.0054491119734	500.0301661107271	500.02891023223015	500.0086672250305	500.0175256498401	500.03361378613727	500.0131357478607	500.01596091584116	500.0308597611029	500.01751884675303	500.01275949038177	500.02181632022183	500.0481261750873	500.02624703740713	500.029935813868	500.0104024522265	500.0156097544891	500.0091262620721	500.01099434839125	500.0359863529716	500.025881154634	500.01156126369784	500.0039473122204	500.0376579890123
500.0477271113977	500.0172530885872	500.0107671106692	500.04506395629005	500.01062141551245	500.0242245485798	500.00544136738944	500.0301509892302	500.0286438741855	500.0086636591831	500.0174774556846	500.0335066244621	500.0130387503444	500.01591511796414	500.0308201963751	500.0174561897616	500.01274039816815	500.0218048504778	500.04800150912996	500.0261133516778	500.029896433315	500.0103560809872	500.01557000721516	500.0090823568813	500.0108735272881	500.03594157486157	500.0255197975659	500.01139543041063	500.0039323284704	500.03764883486394
500.0476874486036	500.0170139437112	500.0107671106692	500.04459201606613	500.01057657817523	500.02421697868533	500.0054323102557	500.0301236089107	500.0285288107653	500.00866326569275	500.01746126613915	500.03341628503375	500.0130172458313	500.0158825030882	500.030784961831	500.0174409139591	500.01273329569784	500.02176955136497	500.04776233548466	500.02603814538037	500.0298814909293	500.0103075120744	500.01547968550057	500.0088044181003	500.01082002143016	500.03587547963656	500.0251853291901	500.01137895316486	500.0039213863439	500.0376040709297
500.0476848430031	500.016927865207	500.010763420992	500.0440083257615	500.0105603049935	500.0241818321414	500.00543219712534	500.0301099163971	500.0284317754225	500.0086607886936	500.01743714732106	500.03315368538347	500.01296548441024	500.0158050534148	500.0307166930826	500.01742025890087	500.01270303834053	500.0214766614141	500.04765171382365	500.0259134021527	500.0298636250678	500.01019797638094	500.01540888584157	500.00867438405743	500.0107802389001	500.0346115679788	500.02470436442997	500.011372529853	500.00390693229156	500.03756741420216
500.0476506569027	500.0165784746444	500.0107358243941	500.04325880799263	500.010494784578	500.02417298410285	500.00542921454166	500.0300279681187	500.0280235983612	500.0086382748652	500.01741574734564	500.03296290551566	500.0129570626018	500.01578172207996	500.03069800713274	500.0174055276712	500.0126187196542	500.0213896152921	500.04762060530766	500.0257947301835	500.029848582615	500.0101475498204	500.0153500427786	500.0086202947906	500.010771178224	500.02918890709464	500.02427407939456	500.01130517542987	500.00389559924554	500.03749061227177
500.04672462170845	500.0164862923638	500.0107253430544	500.0423282609188	500.0104026100764	500.02414170229133	500.00542330216587	500.0299770053273	500.0279085730236	500.0086273142351	500.0173930978907	500.03233578912887	500.01292457279527	500.01575285501553	500.030599211965	500.0173929626504	500.0125883623321	500.02131557174033	500.0474716750085	500.02568957819153	500.02981784700984	500.0101195224968	500.01524975510546	500.0085234313918	500.0107372255771	500.02794140890074	500.023632535747	500.0112986790862	500.00388410887774	500.0373953806769
500.04632643746214	500.0161536971636	500.01069890914505	500.04123490955766	500.01036237895084	500.0241134926463	500.0054167866236	500.0299325309846	500.0276263367051	500.0086145030945	500.01737180518376	500.03131988069043	500.01275225510255	500.01570177184936	500.03055254700007	500.0173749304629	500.0124560944051	500.02125480496454	500.0470947875838	500.0256327915989	500.0297130284686	500.0099831583643	500.01513581220195	500.00839377076954	500.0106925053889	500.02794140890074	500.02270777873326	500.01127914971556	500.00387470907305	500.0372854992359
500.04574533438415	500.0160778544781	500.0106958257902	500.0387954187067	500.01032123140635	500.0240954696756	500.005394500508	500.02992173519374	500.02749149605245	500.0085964116742	500.0173571577785	500.0312484469893	500.0125088481401	500.0156785099049	500.03053316718194	500.0173424437567	500.01234098499134	500.0211900443687	500.0460744961602	500.02561140539586	500.02968930939556	500.00991804734844	500.0150587605401	500.0082773829077	500.01066365698534	500.0276990171459	500.0225694965884	500.01121989225396	500.0038626922287	500.0372640720059
500.0452636526714	500.0160575086524	500.0106849798912	500.03732737331796	500.01030270569214	500.02408825966353	500.00537222932724	500.0299008766781	500.0272965648015	500.008580460616	500.0172858294131	500.0309725966904	500.0124796341695	500.0156449946335	500.0305193696533	500.0172572943528	500.0122033653476	500.02104906042666	500.0460487933259	500.0255184992519	500.0296661576644	500.0098851573949	500.01502471091345	500.00815202935763	500.0106318870421	500.0274571615762	500.0223320083838	500.0112100451214	500.0038387503035	500.0371049288626
500.0451224517638	500.01602649872905	500.0106329243168	500.03624432691373	500.0102995746806	500.0240707904634	500.00536241669573	500.0298220778451	500.0268070559837	500.00848963139845	500.01716807607664	500.0308327730483	500.0123785051766	500.01563994167856	500.03047039356176	500.0172079846519	500.01201528148175	500.0209304286366	500.0453374683912	500.0254007209631	500.0295986030101	500.0098739694377	500.0149529131447	500.00756188292354	500.0105826789179	500.0273859698721	500.0221459065773	500.011191052407	500.0038387503035	500.0363913650704
500.04499604517235	500.0158983498569	500.0105211556309	500.0361705560777	500.0102952459886	500.02405935619396	500.0053587378239	500.0297256489477	500.0264679858607	500.008331798448	500.01713375663144	500.03073335749417	500.0123270785128	500.0156020839418	500.0304154018973	500.01709352968834	500.0119960815289	500.0207366776761	500.04517020303535	500.02514307860406	500.0295986030101	500.0098680306561	500.01485986693797	500.00729043080565	500.0105688390405	500.0272716982176	500.0219861490697	500.0111700374802	500.00382820947436	500.0360911229596
500.04482449345284	500.0158460489919	500.01049035421624	500.03612976577693	500.01028932401243	500.02402431349344	500.00534496445596	500.02942160511225	500.0257809867093	500.00796484793597	500.01712415548616	500.0307023095679	500.01225764109324	500.0155513187825	500.03039193222867	500.01704962741496	500.0119332049617	500.0206483327509	500.04515177879153	500.0250389307021	500.0295889740154	500.0098680225469	500.0147873654525	500.00697718236825	500.010558369386	500.02724434495593	500.0219076109218	500.01112613980155	500.00381623010503	500.0359511996386
500.0447448261161	500.0156838071395	500.0104348711517	500.0360566260618	500.0102833664646	500.0239637229178	500.0053359358314	500.0292541948332	500.0253304804129	500.0077643416317	500.0170422545274	500.0305558775661	500.01221074364213	500.0155039421843	500.0303779425318	500.0169999546289	500.0118549739431	500.02058198663457	500.04491462107006	500.0248526187518	500.02953183840924	500.00985993401866	500.01476833795977	500.00687324385694	500.01055554692124	500.02724335252077	500.02162501936954	500.01110685496184	500.0038149846051	500.0356450600775
500.04471696110505	500.015536460274	500.01019583320925	500.03596864131157	500.0102822592624	500.0239497175645	500.0053318721242	500.0289788077161	500.0249331372457	500.0074998930408	500.01692716593	500.03051858012645	500.0122052068089	500.015443038871	500.0303649930715	500.0169353550769	500.0117334389809	500.020558366287	500.04458360639177	500.0244456094392	500.0295189598108	500.0098299321465	500.01465503917615	500.006659857662	500.0105351008852	500.027224218887	500.0215176137713	500.01108736805196	500.0038104333896	500.03560096160635
500.04461020699245	500.0153479239243	500.01016726664307	500.03596864131157	500.0102680510647	500.02394570656423	500.0053291624457	500.02884426271794	500.0247998052091	500.0069269601598	500.0169144403703	500.0304912352776	500.01212083429743	500.0153921528224	500.030344649027	500.0168299469985	500.01168302060387	500.0204480408113	500.0444877786626	500.024398879327	500.0294710659312	500.0098275467378	500.0146290628888	500.0066385568094	500.0105254396691	500.027224218887	500.0213981761797	500.01107594757343	500.00378374544107	500.03541113831443
500.04438612294695	500.01520958760483	500.010147240461	500.03595769525685	500.01023622828615	500.02393108647675	500.0053269573392	500.02870830837117	500.02456340363045	500.0068207218726	500.0168963232624	500.0304157362795	500.0120881792197	500.01539040341794	500.0303445430624	500.01667427464565	500.0116825596553	500.0203889172363	500.04442191268066	500.0243591788953	500.0294051173661	500.00981875645067	500.01459954132616	500.0065141900886	500.01052295969487	500.0272069153082	500.0212551433101	500.0110540426911	500.003760686473	500.0347223463849
500.0443660415251	500.01515147581335	500.0101319400582	500.0359455107228	500.0101943967698	500.0239275863566	500.0053204713811	500.0285308733349	500.0243502863746	500.0065811311254	500.01689190626735	500.03034721865083	500.01207433083545	500.01532801276267	500.03034002456434	500.01648705662365	500.0116825596553	500.0203433833153	500.0442399821701	500.02433228985166	500.02939332215266	500.00978370620567	500.0145171347756	500.0064237277968	500.01050885883427	500.0271885937928	500.021026454292	500.01103052400987	500.00374677128065	500.0341890162765
500.04423324987164	500.0150993945394	500.0101115151736	500.0358563688931	500.01014986647044	500.0239178686285	500.0053169486794	500.02831288150054	500.02373141302644	500.00657081448867	500.01688788412673	500.0301426558971	500.0120205552681	500.01529825391435	500.03032057461496	500.01628567643644	500.0116478613815	500.0203157391711	500.04421088727037	500.0242963457283	500.0293882002421	500.0097254514072	500.01451051383964	500.00640609061634	500.0103974863759	500.02716926397545	500.0200249239216	500.0110205189094	500.0036466430593	500.03411863858514
500.0439699764313	500.0149655742356	500.0100331848635	500.03583294286193	500.01002605403096	500.0238942527114	500.00531567221714	500.02825712580295	500.02326643224177	500.00656092601236	500.0168869684052	500.0299449065692	500.01196484415385	500.01523321433166	500.03030368309993	500.0159801554236	500.0115856786104	500.02013874064835	500.044196722281	500.02424897363903	500.0293776372352	500.00969950913156	500.0144756187014	500.00637401129546	500.01037821448153	500.02716185360936	500.0191956611478	500.0110152092618	500.00360845219706	500.0335307352533
500.0439699764313	500.01479166947485	500.0100216357212	500.0358073849739	500.0099921284942	500.0238678001555	500.00531397479665	500.0282412603447	500.0229041275591	500.00655054069153	500.016876501912	500.0297670623538	500.011914348225	500.01518246551484	500.03029898386797	500.01590034433366	500.0115060115713	500.0200792968639	500.0441661218585	500.02422922232313	500.02937520400366	500.0096907601194	500.01446443971827	500.006368002976	500.010371392927	500.0271576783105	500.01887552507253	500.01098163550677	500.0035908931689	500.0331437975153
500.0439451619174	500.0147824586397	500.01000438150334	500.0357445528816	500.00991307062463	500.02385455741165	500.0053105034687	500.0282150364008	500.0223829605567	500.00654810066015	500.01686420976716	500.02969563087663	500.01185884836036	500.0151437199108	500.030293512965	500.01577563451366	500.01144913100865	500.01966252501046	500.0441656789873	500.02422345838306	500.0292243281603	500.00968748051724	500.0144380714316	500.00636711282823	500.01036463828297	500.027152644076	500.01877741807834	500.01098130813136	500.0035873405359	500.0331014781121
500.04382886085676	500.0147243263609	500.0099925058729	500.03570574694413	500.00981853323384	500.0238406290495	500.00531045412623	500.0281740396033	500.02176665677814	500.00654755547083	500.01684915143545	500.0296719699189	500.01182846736447	500.01510371540905	500.0302865618909	500.015559933548	500.01136046599464	500.0196437961566	500.0441590783252	500.024204333861	500.02921738423333	500.0096613792615	500.01441226166475	500.00636651993955	500.01035682518403	500.02715138104963	500.01873939538245	500.01097737134603	500.0035789290395	500.03302787729643
500.04381527970787	500.0146668925662	500.0099754427443	500.0356710942823	500.00976023811376	500.02382806036127	500.0053087846245	500.02815795638526	500.0215333781141	500.0065431252812	500.01682880586304	500.0294581540425	500.01181066666527	500.01506945029035	500.03028285227924	500.01544711848044	500.0112476931356	500.0195132922059	500.04413647897775	500.02418548808805	500.0291724951881	500.0096201989338	500.01441226166475	500.0063621833014	500.0103475676555	500.0271491580896	500.01867731928013	500.0109629557872	500.0035496213128	500.03301487487204
500.04359149789525	500.01453177743025	500.0099754427443	500.0353925639803	500.0096760514982	500.02382021749304	500.0053071907366	500.02810815371583	500.021215891257	500.0065407074721	500.0167516773503	500.0294198253047	500.0118019311969	500.015030874659	500.03027364042634	500.0153667079443	500.01116996106515	500.0194705467627	500.04412816985126	500.02418152127336	500.029136717398	500.00959800007683	500.0144073380643	500.0063582399904	500.0103387243121	500.02714750439907	500.0186253564584	500.01090477421945	500.00353504369355	500.0329003199052
500.0435793601344	500.01440853290336	500.0099636497366	500.0352699191019	500.00954931941607	500.02378612247804	500.0053040601505	500.02808081792983	500.02102194144	500.0065296072986	500.0166220278293	500.02926741670257	500.0116947726577	500.0150117103477	500.03026048523424	500.0153221471679	500.0111183841663	500.01946288279663	500.04409710809887	500.02417504064385	500.02912412563205	500.0095757858922	500.01438361895003	500.0063367719114	500.0103163438103	500.0271416608117	500.0185162737829	500.01079417830573	500.00350036224927	500.0327221343166
500.04356129740756	500.0142053929025	500.0099023254469	500.03512537808615	500.00940496716066	500.02372544231974	500.005292721246	500.02802955631637	500.0208202503306	500.0065276792438	500.01659091724497	500.0292501231743	500.011650798971	500.0149707713254	500.030253834077	500.01496509435793	500.0110490516361	500.0194616584877	500.04408804726626	500.0241437672995	500.0290750679942	500.0095205048608	500.01437329127145	500.00632063232746	500.0103134616516	500.0271400088779	500.0184229669324	500.01058325761124	500.00346856689066	500.0325110922113
500.04342684769625	500.0140686555772	500.0098867483425	500.03501554919177	500.00918815868187	500.023664246687	500.00528795296447	500.0280144995231	500.0207905615608	500.0065272834775	500.0165278293028	500.0292129907193	500.01161618676696	500.01495347080754	500.03025163731513	500.0149435915774	500.01101806131334	500.0194585012302	500.04407179149786	500.0241178026738	500.02904857629426	500.0094689165697	500.0143549558134	500.0063181340299	500.01030533895226	500.0271371996789	500.0183660800325	500.01031585659155	500.00343710617057	500.03227270920905
500.04320857289343	500.01391847591424	500.00986972065937	500.0349892479662	500.00911645796646	500.02354338728577	500.0052775685214	500.028007774705	500.0207438645451	500.0065075947894	500.01624558394485	500.029111166549	500.011573838438	500.01495259099363	500.0302364152146	500.0149268826595	500.01073208976817	500.01944126628075	500.04405720372677	500.0240493008213	500.0290076788702	500.0093756659919	500.0143484767234	500.00631553998926	500.0103030888366	500.02713511878494	500.01832562347664	500.0101941917659	500.0034181679098	500.0321350623768
500.04304496703276	500.0137665126188	500.0098289887769	500.03495834527035	500.00899399213824	500.02347583105484	500.0052755711737	500.0279801425676	500.0205892787156	500.0064994304606	500.015907110304	500.02906870630926	500.0115505379882	500.0149217400167	500.0302216199181	500.0149234332081	500.01049283547513	500.0194372279209	500.044031734481	500.02397413311456	500.0289953576621	500.0093415158037	500.01431897324113	500.00630909052387	500.010289625886	500.02713330268057	500.01832051723056	500.0098458157133	500.00340900580875	500.0320504505949
500.0429611238314	500.0137665126188	500.0097888738862	500.0347982774634	500.00881676074556	500.0234743475286	500.0052743327514	500.0279555361311	500.0204636887328	500.0064807643355	500.015907110304	500.0289672984851	500.0115259721739	500.0149217400167	500.0301271646677	500.0149204679761	500.01032147413605	500.0194332106189	500.0439718684428	500.02381738819616	500.02898136519013	500.0092537845931	500.01425235346375	500.00629932047383	500.01027319994455	500.02712984209484	500.01830916019287	500.0096868562052	500.0034069519335	500.0316841179042
500.0429384497727	500.0137564627566	500.0097815814005	500.034759592511	500.0085524349633	500.0233323690492	500.00527301174907	500.02793572264824	500.02041046557036	500.00646302432926	500.0158975039522	500.0288706506678	500.0115088156306	500.01492065795156	500.0300756063981	500.01491457163746	500.0103056472644	500.0194322874441	500.04390583078333	500.02375775760055	500.0289457489073	500.0091717418717	500.014118058012	500.00629586808975	500.0102545714288	500.027123710674	500.0182965567497	500.0092972421962	500.00340671297715	500.03151397191135
500.04292670896217	500.01374829367586	500.00977977534546	500.03472402462097	500.00847729960805	500.02331845494314	500.00526963464074	500.02790227225586	500.0202782059526	500.0064444730861	500.01588107137866	500.02871800998696	500.01143274021484	500.0149150637471	500.03005697657727	500.0148909658985	500.01027071647	500.01942992773184	500.0438673839094	500.0236424740972	500.02892527387047	500.0091064507855	500.01403743174467	500.0062896027463	500.0102046666797	500.02710943102284	500.01801905703104	500.0092228826686	500.0033994271798	500.03134120153857
500.0428821635656	500.0137435866759	500.0097755972071	500.0345986603404	500.00840725536546	500.02329550402555	500.00526750707115	500.02784410449334	500.0202098799747	500.0063915700238	500.01587398754475	500.0286028241756	500.0113719263881	500.01489162451594	500.0299973716825	500.0148842130645	500.01019010492485	500.01940965817664	500.043865273682	500.0234604393015	500.028862337054	500.0089603228812	500.01397409635115	500.0062785893374	500.010201705719	500.02710716779245	500.01799446330216	500.008997966349	500.0033897779351	500.0313362582075
500.0427952225487	500.0136727518308	500.00970846808804	500.0345439805316	500.00829473248626	500.0232901817386	500.0052652863972	500.0276629521136	500.0200475102349	500.0063659973012	500.01585450095627	500.02844681387813	500.01132683094636	500.0148878041265	500.0299205885367	500.01487773438083	500.0100235415446	500.01940683517125	500.043860034473	500.0233105970219	500.02884052897844	500.0089603228812	500.0138122368632	500.0062770464899	500.0101557395918	500.0271016564629	500.01779533132174	500.00898387274145	500.0033661516139	500.0313103125005
500.0427476531438	500.0136316740151	500.0096851330895	500.03453338029317	500.00825682042296	500.0232629445566	500.00526023185546	500.0274946124332	500.0200396673143	500.00634298005554	500.0158424889502	500.02841009185033	500.01128904478014	500.0148876013567	500.02991790654784	500.01485968074655	500.00997978589373	500.01939919424814	500.0438443677886	500.0231634448511	500.02878413256065	500.00895560600094	500.0135912096531	500.00627209086315	500.0101031493465	500.0270985983659	500.0176987053662	500.0089570518355	500.00330198494777	500.03117250772044
500.0426517861433	500.01357249804744	500.0096786151264	500.0344865046969	500.0081865952497	500.02318931412276	500.0052575065457	500.02734776149987	500.0199581561389	500.00633051351355	500.0157835368912	500.0283915953036	500.0112739212123	500.0148855633284	500.02983911051217	500.0148334126779	500.00981091994583	500.01936547537673	500.04382938715474	500.02313154033976	500.0287627809261	500.0089233195343	500.0135912096531	500.0062717717701	500.0100206099478	500.0270939591817	500.0176307947932	500.0089338015213	500.00322839039416	500.0311654704489
500.04261615021653	500.01347894688365	500.00966947709236	500.03440142728505	500.0081112864333	500.02310196542044	500.0052555179735	500.02718327370684	500.01993617927207	500.00629839909533	500.0156986373096	500.02828568420614	500.0112739212123	500.0148855633284	500.0298177543746	500.01471384998916	500.0097278947671	500.0193576208408	500.0438219064449	500.0230598216095	500.0287357459609	500.00891901507686	500.0135499230616	500.00627008453307	500.0100206099478	500.02707021306594	500.01744437725955	500.0089338015213	500.00314573938084	500.03115457989634
500.0425304694237	500.01344778891826	500.0096683756712	500.0343851435121	500.00800426976787	500.0230941976195	500.0052543855083	500.0270459465787	500.01991721248663	500.0062822982205	500.0156966714599	500.02814459983176	500.0112209032609	500.0148835214561	500.0298147775164	500.01466564804326	500.0094792295113	500.01935506260975	500.0438117243568	500.0230405125876	500.02865483922534	500.008909051406	500.01347720341215	500.0062669168134	500.0100206099478	500.0270154511173	500.0174211590589	500.0088549189563	500.0030656607101	500.03113836223076
500.0424593469269	500.0133718880945	500.00966265730267	500.03435602975696	500.00795903138896	500.0230695428591	500.0052481632075	500.02699784705106	500.01987276628256	500.00626139405136	500.01567639020107	500.0280691108483	500.0112169109422	500.01488195144316	500.0298068556209	500.0146100988034	500.00930214292487	500.0193438557349	500.04378277995943	500.02297597248884	500.0285876984492	500.0089041453052	500.01345402083354	500.0062666533817	500.00999584281135	500.02697373000126	500.0173965204376	500.0088185013317	500.0030656607101	500.0309236949351
500.04241126490285	500.01321589407394	500.00965962462453	500.0343387397832	500.00790384624014	500.02287334171353	500.00524322006953	500.02698196476325	500.0198499248181	500.006260839683	500.0156739524998	500.0280099934076	500.0112009983618	500.01487804022076	500.0298051133653	500.01447531840086	500.00912754745156	500.01934162784755	500.0437085124829	500.022944409289	500.0285780385057	500.0089017762947	500.01344870436265	500.0062381231919	500.00996995656106	500.0269652525157	500.0173858399365	500.0088049170732	500.0030622707255	500.0308277466065
500.04235535308175	500.01320189029974	500.0096549911681	500.0343257343674	500.0077274535104	500.0227880706837	500.00523530274614	500.02688115598085	500.01983173352374	500.00624445870915	500.01564983415767	500.0279868334832	500.0111974976651	500.01486598116344	500.02980264933365	500.0143936593037	500.0090533596611	500.0193350665399	500.04366152268284	500.0228740435794	500.02849423938625	500.0088998466604	500.0134150619208	500.006236349763	500.00994744469455	500.0269566158522	500.0171585946124	500.0087531615124	500.00301029096875	500.0307719982543
500.0422921322239	500.0131935909038	500.009644052254	500.03425761972983	500.00770347071995	500.0227506447227	500.00523334898645	500.0268509346072	500.01976035308815	500.0062270190134	500.01562882749874	500.02793086357616	500.0111885719244	500.01485140813185	500.0298021331362	500.0142598603127	500.00895568680414	500.01932828858713	500.043633508409	500.0227770686373	500.02848813131965	500.00889485300326	500.01333462301153	500.0062361408614	500.00993316637295	500.02695133490334	500.0171015855997	500.00873025564	500.0029847470149	500.0306902499125
500.042172646925	500.01317691353137	500.0096430767849	500.0340735570733	500.00762341030867	500.02267394122464	500.0052245183898	500.0268185855398	500.01969074667744	500.00620625326917	500.0156116296819	500.0278414335358	500.01117374695303	500.0148412652166	500.0298012026847	500.0142397473959	500.0089288729621	500.01931819933856	500.0435337094648	500.0227042071947	500.0284794917427	500.00889223930017	500.0132288370235	500.00623378989627	500.0099152890705	500.02693740674994	500.01696481934107	500.0086976038526	500.0029078758721	500.03041496933383
500.0420749069489	500.01315552804516	500.00963687991447	500.03383593859604	500.00742804928586	500.0226276375556	500.00522060216196	500.0268166450375	500.01967575463806	500.0061971935046	500.01557998425443	500.02783181537353	500.01116012061686	500.01481907445793	500.0298000300627	500.01423788126095	500.0089265160955	500.01931069796944	500.0435195483592	500.02263411621703	500.02843796064855	500.00888867565345	500.0132226903864	500.0062330040149	500.00989625365725	500.02691496990667	500.01681824961645	500.0086469517142	500.0028562518011	500.03022256511696
500.0419478496926	500.01312500547044	500.00963494293785	500.0337975814257	500.00742804928586	500.0225481599274	500.0052152417628	500.02679755128287	500.019671096881	500.0061819624265	500.01555482702184	500.0278247494277	500.01115032479976	500.0148100706554	500.0297982024637	500.0142301082586	500.0089265160955	500.01930030330874	500.0435195483592	500.0226058239394	500.02840288673247	500.0088813918265	500.0131869394151	500.00623294320366	500.00988986076055	500.026906375015	500.01679404844504	500.0086408188408	500.00284776215125	500.0301686431764
500.0418201395431	500.01306994322687	500.0096324737661	500.03369208818685	500.0073608919107	500.022473161297	500.00521011345967	500.026775332265	500.01966735393324	500.0061718357006	500.01554219979425	500.0278085737391	500.01114819435907	500.01478238947266	500.029795455196	500.0140262300949	500.00888960605795	500.01929471724696	500.04351678307734	500.0224676455271	500.0283473798426	500.0088581845664	500.0131540879941	500.0062291280026	500.009888749399	500.0268948303431	500.0166655263077	500.0086078105604	500.0028301837792	500.03009583966025
500.0416541292714	500.01305116812415	500.00962444398704	500.0335978087719	500.0073218472617	500.02240625017225	500.00520355320464	500.0267446098386	500.01965878319754	500.00616676777764	500.01546722306966	500.02776739470323	500.0111472269046	500.014756367303	500.02979037527876	500.0139584630945	500.00888509162473	500.0192866424537	500.04351057283077	500.0223418187872	500.02833563874293	500.0088413663837	500.0131114431627	500.0062287338785	500.0098786350979	500.02687540160844	500.0164421183044	500.00855329118696	500.0027985183364	500.0300253241296
500.0414777793269	500.01302418321933	500.0096122178002	500.0334880100833	500.0072531460406	500.0223999938772	500.0051971559958	500.02667883097547	500.0196454095227	500.00616113290124	500.01542090375693	500.0277426898503	500.011138298948	500.0147428915748	500.02978395043164	500.01391970817616	500.00888135811215	500.01927028766625	500.0434876088699	500.02231630181865	500.028282885805	500.0088220753852	500.0131114431627	500.00622777360746	500.00985546251184	500.0268695100399	500.0163374270143	500.0084958389529	500.00278541364577	500.0299358507406
500.0414693738626	500.0130136684033	500.00959489132657	500.033413320373	500.00719425182115	500.0223521711014	500.0051866799217	500.02654322782564	500.01959985091105	500.00615155412436	500.01534687307213	500.027735610377	500.0111117462817	500.01473717131313	500.02978003082694	500.0138367459549	500.0088750395499	500.0192620874675	500.0434781419573	500.02226618779514	500.028282885805	500.008803454968	500.01309281974216	500.00622558101634	500.0098536785233	500.0268656096273	500.01626240818877	500.00849033111285	500.00274422676983	500.0299027714148
500.04145637585276	500.01297841266455	500.00958615688984	500.03337881803515	500.00701384231985	500.02231209228097	500.0051866124729	500.0265298098007	500.0195629935192	500.00613892889726	500.015302621937	500.02770304142507	500.01108543166055	500.0147306322181	500.0297800296529	500.01380797500104	500.00877380082625	500.0192457160768	500.04345797904324	500.0222336272233	500.02825578769404	500.0087738202823	500.0130894467685	500.0062214809483	500.00982765694715	500.026863105671	500.01624472989823	500.0084639268942	500.0026905446776	500.02976656742726
500.0412953745494	500.01281622184604	500.009580953057	500.03335651600054	500.0069468419376	500.02227477311305	500.005184915956	500.0265298098007	500.019522171846	500.006137985706	500.0152929142777	500.02765250864553	500.01108019341467	500.01472478249025	500.0297776134577	500.013772918516	500.00874980327825	500.0192213081567	500.04345628841116	500.0222050166339	500.02823417307746	500.0087738202823	500.0130894467685	500.00621106967293	500.0097983694253	500.02684848573745	500.0162074598326	500.0084572432077	500.00265614925314	500.02963118410884
500.0412640671458	500.0127364006563	500.00957565477313	500.03334176905986	500.0068300015296	500.0222618506563	500.00518343857146	500.02648971251307	500.019462650202	500.00613179680363	500.0152923737762	500.02762460829894	500.0110717295813	500.014719557613	500.0297745699592	500.013653526482	500.0087125071789	500.01920149677727	500.0433614640015	500.0221847530333	500.0282187086568	500.0087713542515	500.0130879867526	500.0061862113846	500.00978166634064	500.0268460957492	500.01607906805526	500.00842150319386	500.00252972471407	500.0292718482046
500.0411923873174	500.0125686771219	500.0095689478436	500.03331529805035	500.0068143491482	500.02222546254467	500.0051742859641	500.0264506274503	500.01925168899993	500.00611705847587	500.0152922383624	500.02756752564903	500.0110697386489	500.0147118735084	500.02977194936886	500.01360059677336	500.0086923055794	500.01919272157096	500.04335076248435	500.02214144150037	500.0281912312629	500.00876173661817	500.01308319107943	500.00616630566503	500.0097597873082	500.02683943392526	500.0159805340684	500.0084077400655	500.00242024789253	500.02908760908457
500.0411830389221	500.01246661768533	500.00956072968125	500.0332952894077	500.0067458910014	500.0222100432446	500.00517080735267	500.02640037408065	500.0190771066882	500.00611048721004	500.0152855285387	500.0273611768277	500.0110655938691	500.01470069979456	500.0297693146724	500.0135908075583	500.008690048922	500.0191896540417	500.04330349857014	500.02212069117274	500.02814669997775	500.0087570572268	500.0130784996436	500.00615578745334	500.009724796158	500.0268333193716	500.0158563424371	500.00834891156836	500.00235334635283	500.0290008681533
500.04118049391474	500.0123874288952	500.0095537893473	500.0332252594114	500.00674523269805	500.022182761061	500.00516249907366	500.0263411110991	500.0190338350863	500.00611043300387	500.0152431589995	500.02721798993014	500.01106374046225	500.01464749068367	500.0297621003952	500.01356768622406	500.00866986777106	500.01913763062504	500.0432748052603	500.02209154495466	500.0280853311736	500.00875238240974	500.0130553059484	500.0061465795023	500.00970753768286	500.02682203111533	500.0158363312277	500.00832302365444	500.0023322598707	500.0288039054848
500.04115471369255	500.0121541578826	500.0095430275315	500.0331974602696	500.0067318997835	500.02217853371513	500.0051557016496	500.0263034569683	500.01889903938434	500.0060932134667	500.0152212717626	500.02710376151146	500.0110092405597	500.01458377398524	500.0297580687429	500.01354033787993	500.00866810687694	500.01908921904345	500.04325444832415	500.0220676909801	500.0280773701457	500.0087459610112	500.01304384069573	500.0061146347585	500.00967718772824	500.02682100129596	500.01580896860355	500.00828758488456	500.0022138370099	500.02878617750423
500.0410037010145	500.01206294944035	500.0095334591048	500.0331708676532	500.0067133416247	500.022079134993	500.00515371840964	500.02627431356854	500.0188021933925	500.0060848817715	500.0151247066781	500.02697061931553	500.0109831200535	500.0145440783965	500.0297547805622	500.0135088346694	500.0086624396054	500.01908840716055	500.04322286303005	500.02201036916955	500.0280710553686	500.0087409683171	500.01299958548384	500.0060650252535	500.00965140218756	500.02682078406724	500.0157594873222	500.0082231738299	500.00207786110354	500.028742879203
500.04097786751504	500.0120322229049	500.00952738725533	500.0331034223128	500.00669179980105	500.0220042166047	500.00515186516265	500.02624141459796	500.0186745681703	500.0060741275706	500.0151131744595	500.0269011821366	500.0109655700793	500.01450223539376	500.029738014834	500.01347697299593	500.0086188988889	500.01901904389547	500.0432155998216	500.0219087581101	500.02806084829075	500.0087199858611	500.0129510905639	500.00604844732186	500.00964139589297	500.02681712762416	500.0157345211834	500.0081717625356	500.00206655706285	500.02862598432097
500.0409733508945	500.0118389218346	500.00951691119997	500.0330545722077	500.00667607977016	500.0219988305258	500.0051490573617	500.02619242825534	500.01854673453	500.00605170555895	500.0150619333602	500.0268623235578	500.01093454838286	500.01449857099925	500.0297241470011	500.0133838477493	500.00856039418306	500.0189965318839	500.04316738105683	500.0218370805512	500.02805395300084	500.00870137653624	500.012925652315	500.0059768042388	500.0096381370531	500.02681351000683	500.0156883720937	500.0081300671274	500.00203563256184	500.0282041079261
500.04096447259303	500.0118389218346	500.0095040908523	500.0330501064501	500.00666815873586	500.02197141338166	500.00514830862295	500.02612698005197	500.01849353047305	500.00602808363914	500.01500764776415	500.02678872959376	500.01091807474523	500.01434515080695	500.0297179018584	500.01327395942013	500.00852446953115	500.0189164789246	500.04309059560927	500.02181076272274	500.0280242238321	500.0086939419484	500.01279555628315	500.0059340086222	500.00962267437023	500.0268078547169	500.01548720334625	500.0080798300946	500.00198448967416	500.0280061666382
500.0409034115282	500.0118316370356	500.0094956192522	500.03293048405953	500.0066645081128	500.02197017433673	500.0051444518124	500.0261203791047	500.01841980816533	500.00598527384517	500.01500452482776	500.0267833838715	500.0108956046149	500.01399097687295	500.0297159334791	500.01324262907474	500.00843003210144	500.01882801546134	500.04305803007514	500.0217999544236	500.0280163828485	500.0086919136743	500.0127806276644	500.0058711547978	500.0096189321503	500.02680741450615	500.0152290419361	500.0080383672381	500.00192311104223	500.0279964041033
500.0408668957471	500.0118060953116	500.0094867088265	500.0328729467006	500.0066345192818	500.02192810093766	500.0051412362552	500.02609633044204	500.0183829972966	500.0059110841818	500.01499666991003	500.02678210270227	500.0108483984509	500.0139596346567	500.02971091608225	500.0131569224693	500.0083664756133	500.0188179579844	500.0429824921457	500.0217624910853	500.02800195215013	500.0086885616721	500.0127753023744	500.0058671060587	500.00960984226765	500.0268023078421	500.0150791394894	500.0080362231577	500.00188681983167	500.0278692487406
500.040740047701	500.01177254403024	500.00948524261526	500.032864020942	500.00663379561934	500.02191257800735	500.0051412362552	500.02607535232664	500.0183373173009	500.0058913982503	500.0148355055703	500.02678198267165	500.01081498342603	500.0139179271655	500.0296951807781	500.01308120806726	500.0083429751245	500.0188144747673	500.0429699518446	500.0216873815587	500.02799687830066	500.0086840156589	500.01269352151644	500.00584343493495	500.0095959346864	500.0267870746322	500.01502223814623	500.0080362231577	500.0018814903911	500.02775000537713
500.040740047701	500.0117666301027	500.00948524261526	500.03286387874437	500.00662537343084	500.0219107541644	500.0051410345818	500.0260652981245	500.0183169393861	500.0058530416311	500.01482696729863	500.0267796430876	500.0108079908075	500.01324614789405	500.02967679533936	500.0130597573656	500.00830683368906	500.01880603026285	500.0429644893847	500.0216374297042	500.02799442184926	500.00867755318876	500.01267976922554	500.0058373178156	500.00955249409833	500.0267827075139	500.01483925583875	500.00801977595626	500.0018745281802	500.02771095214115
500.0406698862676	500.01176240514997	500.0094790797703	500.03283951570927	500.00660159754784	500.0218370470678	500.0051334096408	500.02605067403516	500.01813506207264	500.00584104856995	500.01482430818305	500.02677842101065	500.0108027627619	500.0128930092215	500.02965034683706	500.01301020577233	500.0082952942755	500.0187898321233	500.0429517139956	500.02159197744527	500.0279834508401	500.00866414892835	500.01266261045674	500.0058013314098	500.00951058417405	500.0267681839722	500.0148208232874	500.0079470820473	500.00185610523033	500.0272392118548
500.0406006282612	500.0117504411685	500.0094762827934	500.0328202688869	500.0065986283846	500.02176710450743	500.00511442415007	500.02602631298606	500.01783669778627	500.00582747936585	500.01482237043876	500.0267784176972	500.01078449370823	500.01252204682424	500.0296253497905	500.0129992190035	500.0082408974981	500.0187522754911	500.0429491344302	500.0215807614832	500.0279766572053	500.00866180765803	500.01265962716934	500.0057547025758	500.00948793622587	500.02676303283346	500.0148208232874	500.0078850659896	500.0018474811678	500.02710754687973
500.0405834863991	500.0117501980613	500.0094732088078	500.0327937549007	500.0065970625987	500.021698961164	500.0051039617232	500.0260109016326	500.01758214724435	500.00581455643345	500.0147995083168	500.02676714761805	500.01078449370823	500.0121238939283	500.02961732266044	500.0129861868692	500.00816346792925	500.01864253684005	500.04293884484036	500.02156459401	500.02797146293716	500.0086585012101	500.0126462718744	500.00562371080645	500.0094498198866	500.0267593034119	500.01477400667227	500.00782993085807	500.00184357153483	500.02707800400225
500.04052693393186	500.011749745608	500.0094694491397	500.03278748503664	500.00658365609985	500.0216491210772	500.00509811220564	500.0259765244622	500.0175381897877	500.00580937847644	500.0147812351783	500.02675589549307	500.0107179017686	500.0118002745749	500.02959504980197	500.01297622146177	500.00814927470793	500.0186118305053	500.04291385992576	500.0215432239957	500.02795806594696	500.00865427865824	500.0126322357574	500.0054029093593	500.00942283451184	500.0267502341566	500.0147225223827	500.0078120065643	500.0018323696742	500.02700073932715
500.04048730776134	500.01174952290137	500.00946630968804	500.0327825032128	500.0065755837532	500.02155964439027	500.0050924916462	500.0259590958227	500.01752955989184	500.00579167704836	500.01475528216594	500.0267526380377	500.0106496269564	500.01168693754875	500.02956368472945	500.01296322037655	500.0081194355418	500.0185518245238	500.0428998642545	500.0214958911863	500.02785277054414	500.00863742209856	500.012542231493	500.0053414314464	500.0094049560119	500.0267298074554	500.0146637610738	500.0077946062519	500.00182982190756	500.0269303521668
500.040420826303	500.01174867202565	500.0094624907627	500.0327825032128	500.00655706187337	500.02148673618314	500.00509227730504	500.0259434374656	500.01749241386517	500.0057777914231	500.0147389196039	500.0267415305825	500.0104510165532	500.01145972441844	500.02953259158284	500.01295860668347	500.00809885463667	500.01854261531713	500.0428839345393	500.0214533841536	500.02784232736207	500.0086173102043	500.0125004351472	500.00524399370664	500.0093861944836	500.0267098424259	500.0146256721405	500.0077309169289	500.001829556982	500.0268085398609
500.0403942247355	500.01174695579385	500.009460866139	500.0327552335145	500.00647637742145	500.02144386741816	500.0050915108413	500.02594012207345	500.017480443843	500.00577018577593	500.01467041342767	500.02672848236153	500.01040147464744	500.0113898404017	500.0295240576073	500.01294948253167	500.00809509834875	500.01849820480186	500.0428747612037	500.0214331194366	500.0278382231573	500.00861196650175	500.01238274111154	500.0052408936104	500.0093799791321	500.02669481485185	500.0146215030054	500.0076661639036	500.0018281372498	500.0266943587508
500.04037149350984	500.0117450552112	500.0094499049093	500.0327458857175	500.00646779246335	500.02136353733033	500.00508890140776	500.02592827483113	500.01742682561144	500.00576963356554	500.01465231372504	500.0267125351755	500.01036560917015	500.0113646997105	500.02951711806816	500.01293856208366	500.0080720823999	500.0184835291999	500.0428709468155	500.0214027726482	500.0278329758339	500.008610004038	500.01234656019386	500.0052404619134	500.00936099437183	500.0266887728439	500.0145989160367	500.0075821489293	500.00182750320204	500.02668569829723
500.0403513946227	500.01174459316655	500.0094409767635	500.0327173331976	500.00645545198637	500.0212114352975	500.00508693672833	500.0258913632878	500.0173635540278	500.00576677307396	500.01455762022516	500.0266916900155	500.0103529520457	500.01128235949705	500.0295009841914	500.0129315189624	500.00807106742764	500.0184524253821	500.0428646320582	500.02137554445227	500.0278277845773	500.00858758974874	500.0122883471096	500.00521592340635	500.0093374453254	500.02667767659864	500.014551843325	500.00754064013125	500.00182677858083	500.02667487485263
500.0403091765289	500.0117427844231	500.0094347620573	500.0327008190487	500.0064410730975	500.02111838847725	500.00507871071005	500.0257456402575	500.0172806582824	500.00574107672315	500.01452618296287	500.0266852237787	500.01034574655705	500.01124250445656	500.0294841882465	500.0129093547868	500.0080254630642	500.01844974378673	500.04282311928716	500.0213493956469	500.02780159759334	500.0085483960011	500.01224140978263	500.0051501947584	500.009296758069	500.02659853947847	500.01453040502923	500.00753391407176	500.0018254925352	500.02667216775336
500.0402934380641	500.0117419234074	500.0094301088555	500.0327008190487	500.006428507125	500.0210081927295	500.0050781947226	500.025658895913	500.01718834354557	500.0057327121326	500.01446594472594	500.0266565433338	500.01028038798694	500.0112124811875	500.0294551672945	500.0128979801099	500.0079395848825	500.01844633942676	500.04280109071493	500.02133586199557	500.0277840358371	500.00853310236863	500.01217400942625	500.0051322744203	500.0092705290128	500.02659853947847	500.0144167305978	500.0074944615579	500.0018253937583	500.0266718802837
500.04026389538905	500.01173950161814	500.00941338564314	500.03269928041044	500.0064219520256	500.02044518175023	500.00507499819673	500.0255630629781	500.01711413346396	500.00571840836733	500.01435833582786	500.026652589953	500.0101619957353	500.0111142639571	500.029398648877	500.01288349515664	500.0079279027493	500.01844443176094	500.04275841910453	500.02131579774874	500.0277556887135	500.0085174433988	500.01208603331247	500.00512133757155	500.009204651037	500.02659410262424	500.01438473664535	500.007489097232	500.0018248010276	500.0266596633114
500.0402631200859	500.01173899856195	500.00938921570196	500.0326947736929	500.00639388364175	500.0197135540314	500.0050729516085	500.0255121283111	500.0170806146397	500.00570840267125	500.01426544444064	500.02664363048154	500.0101396152133	500.0110398378783	500.02938696732184	500.01285872352287	500.007927529868	500.0184411265654	500.04272088274763	500.0212865063813	500.027715912132	500.00851096087945	500.01207120310806	500.00511569046245	500.0091550398691	500.02659072481885	500.01433793277863	500.00748372895856	500.001824405838	500.026645687762
500.0402470595394	500.01173524211146	500.0093835093289	500.0326441305861	500.00637756871055	500.01913483529216	500.0050711797384	500.02546126797284	500.0170534801701	500.0057065727233	500.0141120207298	500.0266389182757	500.01013480253846	500.0109858654624	500.02935800079445	500.0128360681949	500.00792363767283	500.0184090077265	500.0426868362553	500.0212771249659	500.0276585829559	500.00849616054745	500.01201495886966	500.0050873279776	500.00911789980626	500.02658675208414	500.0141972197131	500.00747070709605	500.001823055271	500.0266408595001
500.0402422894006	500.0117294400933	500.0093835093289	500.0325961695783	500.00634016273557	500.01865961736837	500.0050708863462	500.0254491589823	500.0169957230995	500.0057051291798	500.0140417846314	500.0266322483366	500.0101347603676	500.0109537742952	500.02934153803204	500.0128219413577	500.00791593599257	500.01839271072265	500.04262508776236	500.0212670622851	500.0275560248382	500.008494780741	500.0119442269191	500.00507282023204	500.0090602835687	500.0265837198786	500.01413578154893	500.0074336276357	500.0018225176725	500.0266386135782
500.04023392731244	500.0117233443452	500.0093672817368	500.03254502127623	500.0063263206619	500.0185987852738	500.005064983634	500.02511819894414	500.0169376773715	500.00568921564195	500.01401301782704	500.02661526618635	500.01013423837975	500.0109489302769	500.0293352705466	500.0127963068822	500.0079072789926	500.01838718683234	500.0425780363246	500.0212536200653	500.0274443229382	500.0084896312701	500.0119219042797	500.0050548730806	500.00902629584294	500.02657379156335	500.0141024697007	500.0074030220332	500.00182225479796	500.02663258196696
500.04018536015633	500.0116914094788	500.00936657634935	500.03247441125706	500.0063115999265	500.0185448743184	500.0050615400938	500.02497956260186	500.0168138896679	500.00568921564195	500.01398945480634	500.0265890446714	500.0101334866953	500.0109268829633	500.0293063207322	500.01276624576155	500.0078646133648	500.01835641747334	500.04254173839763	500.0212274134891	500.02738375176364	500.0084822895877	500.0119042490313	500.0050033199216	500.0090252241635	500.0265411023032	500.01385011832406	500.0073717565306	500.00182139737956	500.0266063259768
500.0401296691554	500.0116624280461	500.0093665760072	500.0324417503096	500.0063075649267	500.0185059632825	500.005057087931	500.024706503014	500.0167983070724	500.00568320397315	500.0139819865931	500.0265729287835	500.01012189583673	500.0109110511608	500.029264663837	500.0126763626928	500.0078214394629	500.0183267106814	500.0424910523581	500.02120155366293	500.0268573468591	500.0084544554886	500.01184353990516	500.00499897408235	500.0090147715402	500.02653800996677	500.0137392895476	500.00732947887127	500.00182031529835	500.02659568564405
500.0400004626953	500.01164938168137	500.00935846215765	500.03243388654835	500.00630332999793	500.0181606497396	500.00504529748963	500.0245345031367	500.0167709292379	500.00566743428675	500.0139676432789	500.02654757569877	500.0101193123962	500.0108716699965	500.02921150724245	500.01262518271034	500.00773427215927	500.0183264210383	500.04248217592993	500.02117798630496	500.0267496894605	500.00843368751754	500.0117706177383	500.0049572541591	500.00901139580145	500.0265294996883	500.01372342887163	500.0072839259644	500.00181995734664	500.0265724324018
500.0399857914527	500.01163944550063	500.0093522547883	500.0324298776266	500.0062989085811	500.01796442875684	500.0050242380633	500.02442879380413	500.01676675625157	500.0056666813333	500.0139581837984	500.02651709275426	500.0101193123962	500.0108399779437	500.0291980619231	500.0124901245845	500.0077223410628	500.01829897295966	500.0424559803186	500.0211698490018	500.02669018124516	500.00837369487715	500.011737374988	500.0049539874962	500.00900141289117	500.02651893590047	500.0136397330095	500.00723623812434	500.0018181782313	500.02654671598214
500.03996593281994	500.0116196665646	500.0093443296185	500.03242708524647	500.00629315447003	500.0178478109855	500.00502318665826	500.02426242211305	500.01674697627357	500.00566334955766	500.013931485089	500.0265127654507	500.0101173944408	500.0107344807676	500.0291806455049	500.0124336227857	500.0076790586694	500.01828458091575	500.04243675064447	500.0211624343428	500.02650991930585	500.0083336630561	500.0117326167199	500.0049278917377	500.0089872735709	500.02651430118186	500.01348075383095	500.00723623812434	500.00181750454703	500.02653667020024
500.03986173355315	500.0116135463082	500.0093351841869	500.0324208861459	500.00628900128993	500.01779693935595	500.0050228057656	500.02426242211305	500.0167462840394	500.00565517587086	500.01386524752223	500.02648369518744	500.0101070770385	500.01065573434073	500.0291662209702	500.0124336227857	500.0076735240179	500.01826499998293	500.04239547733386	500.021135696704	500.02650991930585	500.0083052829544	500.01172208666645	500.0048904097587	500.0089618779413	500.0264607694426	500.01323018267885	500.00722988836156	500.00181693729024	500.0265333538364
500.0397881860046	500.01159153825967	500.00932942000736	500.0324134374636	500.0062809130392	500.01776722728505	500.00501650861804	500.02423373821483	500.0167131808689	500.0056421251499	500.01380049388354	500.0264743498997	500.01009261648665	500.01060471364195	500.0291468086183	500.01241046140746	500.0076231199935	500.0182541933388	500.04236657589405	500.0211226930311	500.0264116048216	500.00830144105396	500.0117079183258	500.00484028330027	500.0089448409052	500.02642002041205	500.01319777738024	500.007220040383	500.0018169100278	500.0264846537825
500.0397069098779	500.0115663912226	500.0093267957331	500.03239810673534	500.00627436797305	500.0177541136006	500.00501308114934	500.02416200093273	500.016674961815	500.00563230352634	500.0137537901943	500.02645989874424	500.0100706079166	500.01049613433077	500.0291261459663	500.0122001993706	500.00755502484805	500.0182015646465	500.04231077050883	500.0210989623279	500.0263455373917	500.00829616876297	500.0116987077795	500.0048106363254	500.0088903813209	500.02640884591966	500.0130982187848	500.0071901998746	500.00181578514463	500.0264765244439
500.03962208928374	500.0115421668399	500.00932583373526	500.0323159355876	500.00626034605455	500.01771898924596	500.00499039750605	500.0241276482622	500.0165819757039	500.0056212592384	500.01373244176057	500.02642615741587	500.01006840969666	500.01042688141825	500.0291055399751	500.01209748578435	500.0075022733954	500.0181904686143	500.04227322175757	500.02108727290937	500.02628573701656	500.0082908153293	500.01164314275655	500.0047893684926	500.00882164106827	500.0263550134979	500.01306658804435	500.00716768794916	500.0018152129941	500.02646799729325
500.03962208928374	500.0115354168275	500.00932571332186	500.03231298608296	500.0062099275017	500.01764384178904	500.0049823700156	500.0241108651502	500.01653591727285	500.005620347841	500.0135892115201	500.0264146462652	500.0100579306316	500.01042688141825	500.0290886534927	500.0120018864013	500.007394419972	500.01816745634767	500.04227144832385	500.02108637569125	500.0262169340618	500.0082651899173	500.01162901781584	500.00474833052607	500.00878339092674	500.02633815883297	500.01306348498554	500.0071531782145	500.00181490069434	500.02646548794206
500.0395025930151	500.01152827508093	500.0093253002733	500.0323118699345	500.00605438649796	500.0175755716117	500.00496819014603	500.02408686516327	500.0165158631029	500.00561358737167	500.0134881997059	500.0264073138732	500.010053120781	500.0104160823368	500.02904828959714	500.01176008527784	500.0073326518809	500.0181659928484	500.0422527663968	500.0210747333468	500.02619491711295	500.00825871666757	500.0116226028824	500.0046817711683	500.0087826886154	500.02631447750264	500.01302297848025	500.007139519014	500.001814680701	500.02644768502284
500.03946815431334	500.01152745331143	500.0093207817678	500.0323010102217	500.0057063392409	500.0175404868987	500.00496219673727	500.0240647961774	500.0164943809952	500.0056060944274	500.01347023084014	500.0264066194785	500.01004407736497	500.0103204196649	500.0290276058993	500.01129417762274	500.00724795840165	500.01816454019456	500.0420980683864	500.0210610459596	500.0261454819733	500.00824479783483	500.0115871732314	500.00467880333724	500.0087811715703	500.0263087373778	500.0129571184955	500.00710750600723	500.00181396577517	500.0264426279275
500.0394070198821	500.0115235613448	500.0093072213658	500.0322932966175	500.0055577897464	500.0175167285533	500.0049617569286	500.02404273778734	500.01648944963614	500.00559307121506	500.01343007360094	500.02640355778607	500.01004370741066	500.01028931913305	500.0290212556411	500.0112094367029	500.00722148143836	500.0181549775317	500.0420356864441	500.02105242721166	500.02609277805436	500.0082350338758	500.0115255528971	500.0046546372263	500.00877264530266	500.026291867723	500.0128728496355	500.007105083283	500.00181367361097	500.02641460648465
500.03934959825403	500.01149871282223	500.00930689795814	500.0322873731989	500.0055477943276	500.0175167285533	500.00495483145363	500.02399526515154	500.0164755356174	500.00558761994114	500.0133911546998	500.0264026390546	500.01004039114434	500.0101905854604	500.029019250082	500.0111520482104	500.00706550780205	500.0181398834077	500.04192544446215	500.02101764486514	500.02607803223935	500.00822020857294	500.01147227035835	500.0046287652025	500.0087701268506	500.0262775446929	500.01286255814443	500.0071031814587	500.0018091316928	500.0263960667623
500.039304983719	500.01148953273014	500.00930462729843	500.03228569406593	500.0055082120958	500.0174569442848	500.0049477579869	500.0239597663818	500.016455415169	500.0055850803152	500.0133536572073	500.0263970352064	500.0100401179217	500.01015560576053	500.0290134419044	500.0110454264805	500.00691119118113	500.01812637742603	500.04184891417094	500.02100136087546	500.02590794904216	500.0081661920419	500.0114458683888	500.0044968293112	500.00874037323297	500.0262542600537	500.0128534649686	500.00710141948224	500.001804249944	500.0262956264871
500.0392679031808	500.0114558527824	500.00930392318503	500.03227201138316	500.0054602787975	500.01743522632216	500.00494271686745	500.02393085890617	500.01644493565806	500.0055846164294	500.0132388008465	500.0263960623751	500.0100400930516	500.0100796448339	500.0290029763045	500.01095996229316	500.0068083005807	500.0181169434502	500.04178786610896	500.020983290077	500.0258470065669	500.00812858642996	500.0114376327579	500.00447649751067	500.00870780868013	500.02624793567134	500.01283590998077	500.0070810270532	500.0018038593354	500.02614862904653
500.0391323960298	500.01144066396347	500.00930365336586	500.03225800214983	500.0054598242347	500.017434367661	500.0049261537525	500.02382095023916	500.01642761132433	500.0055756390601	500.01308938397165	500.0263816123752	500.010033944971	500.0100077216988	500.0289553859941	500.0108769026354	500.0067284267517	500.0181055402935	500.04177520374606	500.0209029839006	500.0257936708131	500.0081123882177	500.01137324357506	500.004447588799	500.00867155264683	500.02622642654467	500.01279595169024	500.0070724907888	500.00180349021684	500.0259445533101
500.03906511424543	500.01140277075825	500.0093003566543	500.0322506762829	500.00542206735344	500.0174214795264	500.0049187701951	500.0237543941098	500.0164060090511	500.00557240674715	500.0129386633447	500.0263577556946	500.0100299977434	500.0099788189976	500.02894473516596	500.01083909170245	500.0066922367749	500.01810255586105	500.04168340497534	500.02080647675143	500.025741183574	500.0080998938219	500.0113714059038	500.0043999851849	500.0085841921761	500.026213895531	500.0127709383482	500.0070620163204	500.0018032260855	500.0259029898529
500.03905699826305	500.0113876320908	500.00929621526825	500.0322365346345	500.00538217683373	500.0173881697817	500.0049098269455	500.023754302079	500.01640368684434	500.00556579880526	500.0128474442439	500.02629097361495	500.0100251901442	500.00994470307205	500.0289435129213	500.0107760276686	500.00665991346375	500.0181013252229	500.0415127663219	500.0207731534006	500.0257236586844	500.0080281354801	500.0113327193969	500.0043701355943	500.0085543710588	500.02620043222714	500.0127508066525	500.00703645204	500.001802966563	500.0257258772373
500.03901695604424	500.0113695033205	500.00928990178386	500.0322102130695	500.0053673279254	500.0173716438923	500.00490363384296	500.02371845540057	500.01638693123704	500.00556220778145	500.0127768833736	500.02622387963316	500.0100104644778	500.00983041257	500.0289287447849	500.01055226455554	500.0066565335663	500.01809877413643	500.0413504303605	500.0206280698184	500.02569874729454	500.00795581720996	500.011313052398	500.0043229914614	500.00854454435614	500.02618684613213	500.01268323503956	500.00703048340705	500.001801876908	500.0256788037581
500.03893542539345	500.01136222022166	500.0092801324706	500.0321856016126	500.00536191084706	500.0172608578054	500.0048969674037	500.02368003191725	500.01637132777313	500.0055498270005	500.01268489265436	500.0261193137718	500.00998943003395	500.00982059115694	500.0289026276025	500.0103513451682	500.0066565335663	500.01809766316063	500.0412774042292	500.0205756041615	500.02568387756276	500.00791011854307	500.0112926331464	500.00426984975184	500.0085384272364	500.02618329776567	500.0126097173718	500.007022000075	500.0018012657414	500.0256034373715
500.0387700002331	500.0113476067427	500.0092745015152	500.03215043591604	500.005346721087	500.01718577075184	500.00487054697396	500.02360122666494	500.01634726675746	500.0055393721618	500.0125885812705	500.0260288397082	500.00995764203896	500.00974289495684	500.0288868427793	500.01030394979796	500.00663598499614	500.01809603587736	500.0412774042292	500.0205153781139	500.0256715937328	500.00785035990197	500.0112400925519	500.0042592735575	500.008530937943	500.02617383354647	500.01250559914695	500.00700276060206	500.00179995396627	500.02552239787235
500.03869002017086	500.01133637232994	500.0092711811524	500.03212147476336	500.005333681671	500.01711885295026	500.00486457505497	500.0235337767676	500.0163324010134	500.0055162796396	500.01243539333166	500.0258883537128	500.0099115306829	500.00960476711515	500.02888067318673	500.01028968086126	500.00663598499614	500.0180949058419	500.0412569156859	500.0204820412853	500.02565074510125	500.00779422735695	500.0112147287246	500.0042490693932	500.00852611484333	500.0261684341633	500.0124081397528	500.0069394677854	500.00179449357984	500.02538622516283
500.03826952984235	500.0113142521988	500.0092676704395	500.0320053294238	500.00531459919955	500.01710978548516	500.0048514224069	500.02350730415884	500.0163219313171	500.00551092296826	500.01241558813257	500.0255980577512	500.00988269299495	500.0095293366743	500.02886688049324	500.0102713051193	500.00663454745427	500.01809419789515	500.04124802850527	500.02039023646336	500.02565050920737	500.00774985601845	500.0111548078485	500.0042285853464	500.0085109814866	500.02616460940806	500.0123436539559	500.00690039516365	500.0017895085711	500.0253181001631
500.0380339638331	500.01129847415774	500.00926065601965	500.03193728385065	500.0052986746492	500.01708388988294	500.0048433299737	500.0235000069576	500.0162875587725	500.0054902151561	500.012408452582	500.0253320753291	500.00987320270957	500.0095293366743	500.0288580232781	500.0102533867737	500.006633031514	500.01809395863137	500.04124502116593	500.0203870298779	500.0256354170092	500.00772545333905	500.0111461645303	500.0041745729671	500.008496635968	500.0261550959841	500.0123092926722	500.00687150048765	500.00178708885886	500.0252895622922
500.03802573578656	500.01128356396356	500.00925159889715	500.0319256498368	500.0052815342974	500.0170498060394	500.0048370766398	500.023427129883	500.0162826529926	500.0054727871899	500.01236040941717	500.02515364415314	500.00986566128296	500.009508440616	500.0288411587689	500.0102231596981	500.0066298360953	500.0180936871817	500.0412380325265	500.02032867553044	500.02555997007966	500.00771795640907	500.0110795904667	500.0041573585742	500.0084888670782	500.02615299916306	500.0122601466242	500.0068321661926	500.0017846129254	500.02528747828933
500.0380247342021	500.0112729075198	500.0092378596923	500.03187506307404	500.0052654690803	500.01691134399283	500.0048294862098	500.0234224507174	500.0162755605105	500.0054721891493	500.01231291811104	500.0248459146891	500.0098160573246	500.0095026466828	500.02880006689384	500.01015402095516	500.0066255113183	500.0180933393302	500.0412372971383	500.0202821032321	500.025434965728	500.00771427833075	500.01100191768927	500.0041115067216	500.0084885117373	500.02614691325795	500.0122482362319	500.00677760047563	500.0017818262596	500.02527947282636
500.0380101296292	500.01125542102636	500.00922015830287	500.0318286313226	500.00521263917136	500.0169084612507	500.0047611305118	500.0233688450078	500.01626618973404	500.0054659007924	500.01230464225716	500.02429287295377	500.0096835483552	500.00944576401093	500.02875356544115	500.0100740251359	500.0066204620664	500.01809244857776	500.04123624148315	500.0201614720027	500.0253647523504	500.007690012506	500.0109564458862	500.00403367017367	500.0084858082782	500.02613106638347	500.0121008461877	500.00675281878387	500.0017806402336	500.02524955310764
500.0378980804942	500.0112418087333	500.00921896438535	500.031722359725	500.00521263917136	500.01688850522913	500.00474484569867	500.02326914028515	500.01625889518897	500.00544705831703	500.01230439865753	500.02342993648506	500.0093731394076	500.00942143192077	500.02868942171887	500.0099596367563	500.00660611440895	500.0180902753384	500.0412286082855	500.01998780091145	500.02532581336385	500.00768213410106	500.0109396374331	500.0039781952545	500.0084693284444	500.02612179965223	500.01199144898504	500.0067443644827	500.00177908296087	500.02523118339707
500.03782690842286	500.0112244071558	500.0092186844288	500.03166685941846	500.00521217797626	500.01687550939783	500.00473510437376	500.02320184560085	500.0162579181974	500.00542751715346	500.01227467854847	500.0232960788932	500.00923885105925	500.00941043698174	500.0285958265052	500.009811880051	500.00660069214615	500.0180898808769	500.0412167921774	500.01977466514853	500.0252964259464	500.00765848311573	500.01092508564335	500.00392222689095	500.00845834473733	500.02611159338204	500.0119816734267	500.0067370766628	500.0017769206874	500.02522347677393
500.03780756086746	500.0112051826276	500.0092116857519	500.0315529893703	500.0052034770948	500.01677979199167	500.00473510437376	500.0231916031149	500.01625645697123	500.00538279489837	500.01223551690185	500.0232675342336	500.0088187466774	500.00940064815984	500.0285851259537	500.00972332743044	500.00658401005256	500.01808863930677	500.04120462309777	500.01966995044717	500.02523734266913	500.00763703034954	500.01087155643336	500.0039083150708	500.00845696463716	500.02609925338845	500.01196223690897	500.00672522978346	500.00177391338497	500.02521387335446
500.0377602035792	500.0111887104352	500.0091913350023	500.03143663526055	500.00512588563686	500.016767899573	500.00473127825035	500.023185288398	500.016254523343	500.0053461925432	500.0121840732495	500.023251381038	500.00875400638176	500.0093902166203	500.02857270389575	500.0096844773082	500.0065836214471	500.0180842486874	500.04118382412526	500.01954734255327	500.02510269698007	500.00761392985936	500.0108439343278	500.0038888487038	500.00843488243817	500.02609717884917	500.0119283927238	500.0067186473081	500.0017710437752	500.02520777269
500.037697472934	500.011095038784	500.0091782599769	500.0313715799448	500.00510639764184	500.01663437495523	500.00472602393256	500.0231479392786	500.01624857318745	500.00531969824186	500.0121362870896	500.023112039157	500.0087027179831	500.00938848373664	500.028515900702	500.00961704017	500.00658144350405	500.0180766904362	500.041170685876	500.0183035459651	500.0250892982696	500.0076063271883	500.010752734898	500.0038758267879	500.00843488243817	500.0260881180045	500.01190596350244	500.00670918323266	500.0017699288444	500.0252010649902
500.03767497705104	500.0110679989008	500.00915112311725	500.0313410760027	500.0050878890476	500.0165905959342	500.004708296903	500.0231214306277	500.0162449209016	500.0053007374243	500.01210652205543	500.0230911224497	500.00865455294627	500.0093783578513	500.0284785601879	500.009575353541	500.0065688259075	500.0180709004302	500.0411488911333	500.01710835595236	500.0250540135677	500.0075960690407	500.01066465184164	500.00384575861193	500.00843155340215	500.02607128096105	500.0118658210022	500.00670276531525	500.001769410234	500.0251995400895
500.03764031470905	500.01105394172777	500.009126397178	500.0313200067185	500.0050583311216	500.01647545339836	500.00470436021703	500.0231046459788	500.0162420974877	500.0052515503669	500.01199396634377	500.0229958258129	500.008569760708	500.00936089513425	500.02846281688085	500.0095134676606	500.0065567789789	500.01806545294124	500.04114311379783	500.01692315108335	500.02501686103466	500.0075929481161	500.0105987262644	500.0038354009371	500.00842997669906	500.0260710563325	500.0118050080763	500.0066893344955	500.00176786267906	500.02519344723
500.03744182913204	500.0110286797727	500.00907079295246	500.03131759030686	500.00504688991134	500.01645661420935	500.00470026934454	500.0230933558976	500.0162390039314	500.00523477857803	500.0119334190898	500.0229818970162	500.0085074664625	500.00934226223455	500.0284440557462	500.0094540074566	500.00654655312275	500.01805899379127	500.04113238148585	500.01686883210533	500.0249696622057	500.0075850208528	500.01050621217667	500.0038223852805	500.00842698167526	500.02606999280636	500.01178736947935	500.0066831785002	500.00176633984375	500.02518989764366
500.0374273890394	500.01101282636307	500.00904825062923	500.0312962094091	500.0050346700566	500.0163603627507	500.0046964148844	500.02306850166474	500.01623658346324	500.0051818909896	500.0119261480344	500.0229669575693	500.0084518936508	500.0093287090647	500.0284278036201	500.00939582071567	500.0065292050432	500.0180490931694	500.0411118291604	500.0168542790219	500.0249422145677	500.0075805556137	500.01048648544224	500.0038190677393	500.00842590769577	500.02606621686493	500.01174336188905	500.00668223979795	500.0017633618684	500.02518500420837
500.03738959658324	500.0109918901568	500.00904825062923	500.0312905499447	500.00502157342834	500.01635162408206	500.0046804504832	500.02300647131204	500.01622661980133	500.0051522327667	500.01191676772083	500.0229560449191	500.00836515868235	500.00932852822353	500.0284140392133	500.0093278110849	500.0065282131949	500.01804077027214	500.0411092555597	500.0168194343596	500.0249106594156	500.00756601538274	500.01047740872406	500.00381651227036	500.0084204760304	500.0260648708381	500.01169633004	500.00667970545027	500.0017600998264	500.0251747102512
500.0372963884319	500.0109620179853	500.00903849552225	500.0312765837903	500.0050104963738	500.0163451092411	500.0046649698743	500.02297056666237	500.01622661980133	500.0051443625676	500.0119042586256	500.0229454746697	500.00832857936183	500.0093166177759	500.0284140392133	500.00924000939466	500.0065217182562	500.0180381606099	500.0411063028311	500.0168147303098	500.0248700592376	500.00754981142103	500.0104637174493	500.00381337578466	500.0084182535077	500.02605749503476	500.01167208012964	500.0066784418467	500.001758103806	500.0251664360907
500.0372845391928	500.0109435779725	500.009007901676	500.0312622593821	500.00500373885876	500.01628939013034	500.00465152718033	500.0229122402646	500.01621965597695	500.00511289726796	500.01190325661764	500.02293088180846	500.00832857936183	500.0093007639318	500.0284140392133	500.0091674178896	500.00651408524766	500.0180286203602	500.04110256507045	500.0168094024807	500.02481232413106	500.00754451490894	500.0104251609469	500.003809601622	500.008417589118	500.02605725409904	500.01165430776683	500.00667024408983	500.0017577864573	500.025158774563
500.0371713676206	500.0109404390532	500.0089807967888	500.03125435443945	500.00500373885876	500.01620480782526	500.0046360487725	500.02286542914663	500.01621679687184	500.0051051367092	500.0119001688593	500.0229219118482	500.00832596146927	500.0092939273682	500.02841266594095	500.00913163554014	500.00650776310374	500.0180253907841	500.0410993841908	500.0167978172703	500.0247948905937	500.00752485795897	500.01040181915414	500.0038081675629	500.008413394754	500.0260531924677	500.0116200392193	500.00666731120697	500.0017563979518	500.0251559699336
500.0371295802445	500.0109287463518	500.0088875140343	500.0312472742038	500.00499327610396	500.0161733888296	500.0046308084361	500.0228037658958	500.01620974884645	500.0050849211309	500.0118981100717	500.0229094546439	500.0083181127034	500.0092939273682	500.028410764068	500.0090998786627	500.0065050716391	500.0180240154652	500.0410947776748	500.0167919437719	500.0247654358956	500.00751270335337	500.0103993257025	500.00377876593365	500.00840856021256	500.02604874338584	500.01158983940684	500.0066596189029	500.0017539450789	500.025151415457
500.0371295802445	500.01092266603746	500.0088646280524	500.03123653636317	500.0049807051517	500.01601535307844	500.00462150978564	500.0227522657295	500.0162002253833	500.0050715684507	500.0118872964655	500.0229091429003	500.00831189527406	500.0092924848432	500.02840807761095	500.0090026913237	500.0064917523845	500.0180210792524	500.0410933430377	500.0167775219286	500.0247082181792	500.0074928098151	500.01039882249313	500.0037431113859	500.00840762745844	500.0260469201814	500.01157296376186	500.00665396969856	500.0017490043107	500.02514657641615
500.0371204585654	500.01091952776125	500.0087922019138	500.0312131632432	500.004944217016	500.0159988115121	500.0045962596988	500.0227091193099	500.0161977643276	500.00506915093615	500.0118727821963	500.0229056775099	500.00830351633766	500.0092876231681	500.02840798491707	500.0087553565007	500.00648927078515	500.0180087277823	500.0410674219298	500.0167568860417	500.0246787882913	500.0074876555591	500.01039526012346	500.00374262401834	500.0084033665836	500.02604287038815	500.0115408869691	500.00664985396725	500.0017446502469	500.02514114619
500.0370680693122	500.010914282032	500.0087713606842	500.0311940817539	500.00492825700576	500.01566458487235	500.0045856098803	500.02269036403845	500.0161951628184	500.00506349643746	500.0118382023018	500.0229021448836	500.00830203174706	500.0092382166882	500.0283998820147	500.0086012318363	500.00648675403227	500.0179981009644	500.0410633372213	500.0167413170561	500.024599690171	500.0074822738457	500.0103915489997	500.0037341848158	500.00839963098406	500.02602950514057	500.0114851237956	500.00664575600024	500.00174112972815	500.02513542546717
500.03705275502284	500.0109057027071	500.0087259715141	500.03116867579126	500.0048956507266	500.01535988131906	500.00456304134815	500.02261573452296	500.0161945596539	500.0050610571324	500.0118118235268	500.0228891409034	500.00829741073227	500.0091589424846	500.0283970439934	500.0084843407519	500.006484519198	500.01798407272065	500.04105831153703	500.0167114425354	500.02456577213786	500.00747643527023	500.01037618499885	500.003731144987	500.00839495163075	500.0260183560312	500.01141057169264	500.00664185203215	500.0017386849768	500.0251352867828
500.03700324886455	500.01089497143084	500.00864439817326	500.03114767121616	500.00486102209544	500.0152664570351	500.00455265462824	500.02255020712767	500.0161931441098	500.00504787571816	500.0117720172995	500.02286753082944	500.0082877064862	500.0091239633557	500.0283890245088	500.00836225853254	500.00648027780653	500.01795825951643	500.0410479640187	500.0166582258867	500.0245445782854	500.0074745822794	500.0103605703173	500.00371936675367	500.00838731588715	500.02601814840807	500.0113938876411	500.00663883408345	500.0017371462978	500.02513369929983
500.036973389602	500.01088772710665	500.0086218237964	500.0311445658586	500.0048351936462	500.0152396791821	500.0045377747805	500.0224267640215	500.01618931104446	500.00500872296993	500.0117195978523	500.0228580230824	500.0082790883061	500.00910265008054	500.02838886483465	500.00829416486044	500.0064786218986	500.01795825951643	500.0410460768254	500.01664258456185	500.0245441007116	500.0074710838993	500.01035740675314	500.00371097133876	500.00838432387656	500.026016707432	500.01136023803576	500.0066365576095	500.00173666603456	500.02513290662375
500.0368611336487	500.01087602679183	500.00860244906715	500.0311205692012	500.00481872109526	500.0152311110685	500.00452612002823	500.02229246806917	500.01618834806993	500.0049963898893	500.0116968963454	500.02284061873263	500.0082202824098	500.00906330579767	500.0283777245581	500.0082552583508	500.0064782134589	500.0179571199065	500.04103912452945	500.0166219736325	500.02450203312225	500.0074643306024	500.01029579786683	500.00368984396414	500.0083829173661	500.0260060838209	500.01134321749913	500.0066337670464	500.0017335670193	500.0251320444628
500.03682855263327	500.01085646788255	500.0085907461262	500.03111743888945	500.00480868704847	500.0151306962722	500.004522332011	500.022172460224	500.01616850808733	500.00497151164404	500.0116107150854	500.0228374217799	500.0081971585462	500.0090270476712	500.028368768819	500.0081292812141	500.00647576783905	500.0179557090121	500.04103180589095	500.01659160860385	500.024496909936	500.0074594568893	500.0102758290018	500.00365668589995	500.0083820040838	500.02600513221194	500.0113191747002	500.0066304797812	500.0017327747728	500.02513150209904
500.03663841110006	500.01084634448523	500.0085820838165	500.0311010432758	500.0047152682859	500.01511249717214	500.0045184742839	500.0220702488047	500.01614751449694	500.0048979297729	500.0115628028999	500.02279572577936	500.0081692434386	500.0089674985774	500.02834671267954	500.0081168474875	500.006470042668	500.0179407246629	500.0410313486918	500.0165513632156	500.02446150740474	500.00745523238527	500.01022868225937	500.003641649602	500.00837567984235	500.02599623592357	500.01130910988593	500.00662961218165	500.00173252538735	500.0251309657989
500.0365947636408	500.01083292471105	500.0085640146907	500.03104986649845	500.0046674890149	500.0150682809979	500.0045143228773	500.02200292318275	500.0161359543782	500.00485699827715	500.01156029639253	500.0227858519968	500.008098992991	500.0089569768498	500.02834351161295	500.00809757197845	500.0064660889954	500.0179181180342	500.0410295351693	500.0165210518494	500.0243978367362	500.0074476310002	500.01015712639236	500.00362732537866	500.0083704322058	500.0259899369164	500.0112963449247	500.0066126501019	500.0017321773328	500.0251308960364
500.0362816426803	500.0108147339961	500.00852311795245	500.0310387439837	500.00462314274347	500.0149954773238	500.00450971562077	500.02198513690894	500.01608856173095	500.00482066144565	500.0115543735481	500.0227858387769	500.0080966414205	500.00893605270204	500.0283423063886	500.00808331819087	500.00646199383283	500.01790373975996	500.04099970863257	500.01651284922	500.0243092929097	500.0074336582418	500.01005085528493	500.0036218002192	500.00836909245874	500.02598792251644	500.0112752973029	500.0066110517174	500.0017267677949	500.02513064563993
500.0360709580551	500.01080888616207	500.0084869697971	500.0310328021664	500.0045976512377	500.0149508111242	500.0045076742272	500.02195206872585	500.0160429721622	500.0047962266442	500.01155287211907	500.0227794203265	500.00809248860037	500.00892902476096	500.0283241427488	500.00801134917026	500.00645300413146	500.01790325910576	500.0409986530235	500.01651284922	500.0241654539419	500.00743166714574	500.0098886797226	500.003604186176	500.0083657350812	500.02598592124474	500.01121797119646	500.0066038612353	500.0017265714245	500.0251303715683
500.0359672071424	500.01080666421586	500.0084857152114	500.0310302237477	500.00455421903797	500.0149376096429	500.00449796886926	500.02193744966826	500.0159258428134	500.00479419194966	500.011551203189	500.0227731913658	500.0080730972876	500.0089259733579	500.02831566771954	500.00801134917026	500.006447764584	500.0179029300115	500.04099401705025	500.01650008057055	500.0240746483296	500.00742955008604	500.0098669485294	500.0035810523478	500.00836351542	500.0259851295163	500.0111504438569	500.0066028695123	500.00172622107937	500.0251298450278
500.03527994522204	500.0107974602169	500.00846388584495	500.0309876583376	500.004537716613	500.0148296886596	500.00449345571315	500.02191200328747	500.01587857272153	500.0047835676633	500.0115497567706	500.0227559593168	500.0080390875376	500.00892202132803	500.0283032530234	500.0080062670269	500.0064476987069	500.0179026026096	500.04099361738093	500.01648576650103	500.0240106628824	500.0074257308478	500.00985453451915	500.00351500327093	500.00835047721694	500.0259804197177	500.0111281086141	500.0065997788839	500.0017249487019	500.02512899057797
500.0352122245138	500.01077954633365	500.00844384277514	500.0309689780623	500.00453393927165	500.0147767692286	500.0044786941323	500.02183102994013	500.01587090993047	500.00476930176814	500.01154697207994	500.0227477946922	500.00796148609066	500.0089102980885	500.02828633961053	500.0079904831596	500.00644302952	500.0178989137836	500.0409826952372	500.01648267682316	500.0240106628824	500.00741415490575	500.0098400553704	500.00350474466825	500.008342425053	500.0259725898083	500.011062736372	500.00657046268685	500.00172419776925	500.025126704681
500.03514772986017	500.0107775472139	500.0084363599443	500.0309313559867	500.00452716533135	500.01466916692607	500.0044786941323	500.02180919502274	500.0158491448896	500.00472507506595	500.0115462312772	500.0227178342321	500.0079501060512	500.00886342052644	500.02823984453977	500.00795356532683	500.00643440364814	500.0178985530649	500.0409707185494	500.01647605381106	500.02397868213444	500.00739779503226	500.0097847232573	500.00348109687684	500.0083299003486	500.0259640458922	500.0110175943006	500.0065518223597	500.0017193066128	500.0251217519151
500.0350509547137	500.0107662787086	500.0084266709254	500.0308775597266	500.00452243927003	500.01461390636877	500.00447797330906	500.02180577624137	500.0158379393172	500.00472411856254	500.0115203414552	500.0226765230377	500.0079287987312	500.008843331433	500.02821525635653	500.0079254056339	500.0064286703683	500.01789829446244	500.04096306596676	500.01647192282553	500.02388317796675	500.0073779514733	500.0097648536843	500.0034681829857	500.0082998601255	500.02594465728663	500.0109153104504	500.0065363542383	500.0017176726453	500.0251185912842
500.03502785519754	500.0107660510752	500.0084245291112	500.03086380544113	500.00451817122956	500.0145606164492	500.0044776795997	500.02179135995385	500.01582637384354	500.00471749977277	500.0115115612671	500.022534742528	500.0077936732039	500.0088409885617	500.02818946494665	500.0079249793545	500.00642077751996	500.0178980322903	500.0409299643374	500.01646776805757	500.02381895025	500.0073696987082	500.00975735813	500.0034289156365	500.00829636563225	500.02591669683414	500.0108782977092	500.0065354568748	500.0017163076705	500.02511841295603
500.03495938291417	500.01076408361797	500.0084226612177	500.0307702539209	500.0045112218922	500.0144932330103	500.00447728957465	500.0217752601436	500.0158099295841	500.0047162284373	500.01147753925056	500.02253037877665	500.00744829759327	500.00883210908495	500.02813312979	500.0079161540437	500.00641474137024	500.0178971814788	500.04092488988124	500.0164598036133	500.0237298898276	500.00736597877653	500.00971711731677	500.003387698718	500.0082870281722	500.0259086894376	500.0106968202145	500.0065318224997	500.00171154122	500.02510291543024
500.0348093059608	500.0107636633637	500.00842118156754	500.03075425714326	500.0044884302426	500.01434309549444	500.00447688742844	500.02177501928765	500.0157910491657	500.00471012883133	500.0114580743648	500.02246662437386	500.0074159064894	500.00881792362344	500.028117046729	500.0079042423191	500.00640885055384	500.0178971667316	500.0409185935015	500.0164467892389	500.0236623055728	500.0073596984611	500.0097064085711	500.00334510839866	500.00827704867567	500.0258859558828	500.01068140343784	500.0065297417698	500.0017111025622	500.0250839986269
500.03476542829253	500.01076183192015	500.00841909207224	500.0307244679412	500.0044587886099	500.0142704860693	500.00447661032166	500.02176845798186	500.0157458639857	500.0047068146095	500.0114299344759	500.02241180784563	500.00739657555624	500.0088169944952	500.0281147471429	500.0078736104357	500.00639875242325	500.01789680754285	500.04091085212605	500.0164451852919	500.02364474675727	500.0073276257351	500.0096765295159	500.00328746264563	500.00827704867567	500.02583799163716	500.01067670334567	500.00652625164525	500.00170847557354	500.0250775191406
500.03475651601457	500.0107604512534	500.0084151596188	500.0307030476371	500.0044574586659	500.0142065077361	500.0044765066891	500.0217653622223	500.01571448382805	500.0047036826684	500.0113943250711	500.02235444245844	500.00736143740903	500.00880782295144	500.0280801805726	500.0078187606499	500.00639345292177	500.01789677918987	500.0409064523262	500.01643902535005	500.02342635617265	500.0073006604264	500.0096337145565	500.0032140831285	500.0082696447482	500.02581485925185	500.0106762975193	500.00651704219825	500.00170749105195	500.02507605868334
500.03475309707824	500.01075865668605	500.0084099697003	500.03065993190035	500.0044504266317	500.0142041464273	500.00447615439896	500.02175253477657	500.0156691121939	500.0047024237597	500.01133129379076	500.02232103006355	500.00733142865454	500.00879397725157	500.02807352744884	500.0076974230817	500.00639041594087	500.01789677172354	500.0409050921037	500.01642893713955	500.0233823944205	500.00729633362704	500.0096219066422	500.0031637266019	500.00825532120336	500.0258020448273	500.0105886109217	500.00651251238537	500.0017042230422	500.02507602057045
500.03475309707824	500.0107532955061	500.00840708386534	500.03062773750264	500.00444122303634	500.0141766114285	500.0044758749996	500.02175229178374	500.0156511942392	500.00469828191393	500.01131391091917	500.02231956612803	500.0073045435185	500.0087730703427	500.02806420797816	500.007555857597	500.0063816417174	500.0178967468818	500.0408978120421	500.0164247878792	500.0233458713552	500.00729037611404	500.0096210427133	500.0031287164275	500.0082505112781	500.02580092386165	500.01047787914877	500.00651235652026	500.0017021945825	500.02507404153295
500.0347164630533	500.01075184930954	500.0084013212987	500.0306146884711	500.0044335870621	500.014126966736	500.0044754469698	500.021746605192	500.0156348130491	500.0046740946351	500.0113072799939	500.02230554845187	500.00729273393097	500.00877029573275	500.0280634365122	500.00746925303014	500.0063729772011	500.0178967459684	500.0408942958309	500.0164204032241	500.0233258926578	500.00727822700696	500.00959371747706	500.0030305530542	500.0082385712552	500.0257991708726	500.01041122486953	500.00651197854444	500.00170071426544	500.02507404153295
500.03469718790524	500.01073850597385	500.0083909074298	500.0305617167201	500.0044211584662	500.01411717381603	500.0044749111304	500.0217172583132	500.0156347017344	500.00463338252285	500.0112820949857	500.0222424695569	500.0072818945907	500.008757951153	500.0280605181721	500.00740117342815	500.0063531238598	500.01789673814307	500.040890823732	500.01641852417794	500.0232766597161	500.0072724058993	500.00958049718537	500.002934481527	500.00823692572055	500.0257986849778	500.0103954279475	500.00651139534784	500.0016960176023	500.0250717044368
500.0346721922599	500.0107278473809	500.00838965177695	500.0305549735624	500.00437870451424	500.01410025255285	500.0044744730484	500.0216809844781	500.0156340069904	500.0046239130749	500.01127433675566	500.02214702679396	500.0072679018526	500.0087354814936	500.028047916262	500.00730146864004	500.00632998212785	500.0178967371773	500.0408896581295	500.0164177875684	500.02326369090497	500.00726141298986	500.0095455757524	500.00292530533113	500.00822291130874	500.0257915192885	500.01035490188616	500.0065081795402	500.0016839508934	500.02506766633655
500.0346606807188	500.0107186663053	500.00838397303573	500.0305468434968	500.0043511622932	500.0140765107122	500.0044736139703	500.02166958069773	500.0156154091654	500.0045942663386	500.01127206250084	500.02206347560525	500.0072633113726	500.00870140316164	500.0280423744216	500.00727903265914	500.0063035999191	500.0178967347529	500.04088909940117	500.01641577563663	500.0232468570617	500.00725934126586	500.0095085916019	500.00289327380756	500.0082031541626	500.02578359300725	500.0102990464354	500.006501458514	500.0016685868757	500.0250538656973
500.0346566260313	500.0107167939902	500.00836133688097	500.0305237921344	500.00434878982475	500.0140305042125	500.0044731133042	500.0216407916071	500.0155628727182	500.0045736087829	500.0112439354022	500.02203533803834	500.0072419611637	500.0086865403183	500.0280081928295	500.00726363570055	500.00628582095027	500.0178967271088	500.0408850581566	500.01641198019627	500.02315654402526	500.0072501849193	500.0094811972641	500.0028910082297	500.00814707432096	500.0257665556927	500.01027529871413	500.00649956010176	500.00163762206597	500.0250474764484
500.03465659159156	500.010716552595	500.00834062435587	500.0305071172994	500.0043244132581	500.0139186587165	500.004472965486	500.0216254706317	500.0155003899174	500.00456521879704	500.01120893046414	500.021958549637	500.00722454181226	500.008618748166	500.02799832872506	500.0072241760409	500.00618024903434	500.0178967146343	500.0408747107208	500.016400489356	500.0231385639675	500.00723864125837	500.00947587928994	500.0028860671658	500.00794326787985	500.0257548482647	500.0102283635288	500.0064961314155	500.00163302156295	500.02504024190716
500.0346283116581	500.0107141815427	500.0083367630701	500.03043407243007	500.0043134070388	500.0138984072386	500.00447282330606	500.02159592092244	500.01544294592	500.00455274820087	500.0111893656854	500.0218635525459	500.0072160284571	500.00861054721884	500.02799592290376	500.00718719399885	500.0061109987718	500.0178966745646	500.0408707945194	500.0163907774729	500.0231109653107	500.00723092268834	500.0094618475797	500.002885645998	500.00772219148956	500.0257457701363	500.0101367614753	500.0064953352057	500.00163190635317	500.02503010826075
500.0345988835671	500.0107075668838	500.00832806310217	500.03033830535657	500.00428156981053	500.01385406258345	500.00447196658854	500.02154181221573	500.01543664723494	500.0045442144945	500.01118401842086	500.0217821708978	500.0071994893811	500.0086068846818	500.02798950042984	500.0071463896583	500.00601671990125	500.01789662357885	500.0408658246673	500.01638956429554	500.0230957976412	500.00723092268834	500.00944894064935	500.0028701788314	500.00772215953816	500.02573488758816	500.01006435468247	500.0064947378871	500.00162435931486	500.02502606351214
500.0345947133668	500.0106981359031	500.0083223994105	500.0302921360024	500.00424756122857	500.01378381641945	500.0044718569786	500.02147459543903	500.0153795620464	500.0045392340784	500.01116392457834	500.02164582270115	500.00716706620176	500.00855119934016	500.0279883042892	500.0071381771298	500.0058724008926	500.0178965363547	500.0408655494995	500.0163684400331	500.0230476836445	500.00722805022866	500.009436040329	500.00286668473683	500.00771607731195	500.02572538645336	500.0099896626431	500.0064906505246	500.0016242451577	500.0250088945029
500.03458457647224	500.0106882325017	500.0083135892725	500.0302692792675	500.00421732095543	500.01374878428663	500.0044714279123	500.0213945397779	500.01533809286974	500.0045346458849	500.011153241446	500.0216448824895	500.0071640237898	500.0085432716909	500.0279848526455	500.0070938499694	500.00575597111407	500.0178963472225	500.0408647377844	500.01633654384307	500.0230414319909	500.00721415696876	500.00942610103385	500.0028620484922	500.0076852020052	500.0257197147567	500.0099437002049	500.0064849683337	500.00162313494207	500.0249730240384
500.0345597841198	500.0106882325017	500.00830596211574	500.0302242778459	500.0041490530314	500.0137091187334	500.00447004095764	500.0211994437031	500.01532515529885	500.00453144506827	500.01112890156264	500.0215993796067	500.00715232095894	500.0084945116336	500.02798035386695	500.00708128793957	500.00557909986	500.017896193693	500.04086324498394	500.01631808867955	500.02303161663576	500.0072141301796	500.00940986927327	500.00285979681667	500.0076538012379	500.0257001706578	500.0099373892277	500.0064754335507	500.0016124336262	500.0249505194749
500.03452702402046	500.01068698375195	500.0083049605458	500.03021382575736	500.00414057217193	500.01369142553324	500.00447004095764	500.0211881930185	500.01529696299974	500.00451512751505	500.01104717961107	500.0215458583522	500.00713555307885	500.00840724568843	500.0279792680406	500.0070696575183	500.00550558537117	500.01789600130655	500.04085931811613	500.01629564139984	500.0230252244238	500.00720822486846	500.0094014764171	500.0028555711995	500.00685488329276	500.0256156820678	500.0099296282104	500.00646331281155	500.0016124067146	500.02494009890535
500.0344835007294	500.0106765521945	500.00829956398906	500.0301851848863	500.00414056996345	500.0136524671063	500.00446919073266	500.02116929746916	500.0152006912112	500.00448975602364	500.01095924764144	500.0215458583522	500.00709923135054	500.0083980248082	500.0279763416043	500.007053660044	500.0052536460618	500.01789599030815	500.0408592559439	500.01626849526326	500.0230087246322	500.00719785160146	500.009393030785	500.00284742609415	500.0068518216735	500.02559313030764	500.00992533041943	500.0064478626366	500.0016114870648	500.024925499503
500.0344604443334	500.0106695246438	500.00829783863173	500.03014980144883	500.0041148424871	500.01359288240155	500.00446839676937	500.0211622587685	500.015152919843	500.0044860639447	500.01095924764144	500.0215283071246	500.0070610060889	500.00839396881065	500.0279632439252	500.00702732999576	500.00515920427466	500.0178957416114	500.04085903526084	500.01623276708244	500.02299193828753	500.007186603948	500.0093780395791	500.00282850191127	500.006850718363	500.025566592153	500.00991820558056	500.0064045357079	500.00161023854355	500.02490023161937
500.0343964262322	500.01066761681585	500.00829569299674	500.0301120977155	500.00409036795486	500.01352551240007	500.0044674966006	500.021152892523	500.01507159069985	500.0044842396193	500.01092211986753	500.0215262512164	500.00692384425577	500.00839039843623	500.02795657142394	500.0069921055534	500.00514306814944	500.0178952269968	500.0408563266044	500.01616816090706	500.02297467661293	500.00717606623806	500.00937184465465	500.00281728157967	500.00662096168287	500.02552392078917	500.00990612682176	500.0063990756507	500.0016077615	500.02488525057953
500.0342952965995	500.0106657655496	500.00829454167996	500.0300047023937	500.00408573763013	500.0134315488935	500.00446612281394	500.0211471735362	500.0149325341673	500.0044826152409	500.0109101124839	500.0214813157208	500.0068229969304	500.00837562868105	500.02795087239247	500.0069514051726	500.0051080617915	500.0178951648574	500.0408546704981	500.01606920016286	500.0229637958219	500.0071631923892	500.009355893495	500.0027954581988	500.0064991272476	500.0254959537897	500.00990285948444	500.00637149067694	500.00160570958354	500.02487892572145
500.03426700191244	500.0106642448651	500.00829442700524	500.0299839574395	500.00405357098356	500.0134130607969	500.0044632894746	500.0211449380982	500.0148917094118	500.0044678779867	500.01084742417106	500.02146619066974	500.00681131343333	500.0083692641063	500.0279480610437	500.00690359582967	500.00498314701196	500.0178950512778	500.0408519681228	500.0160342505383	500.0229585015489	500.007146221898	500.0093317723097	500.00274528641705	500.0064276714301	500.0254592094909	500.00989426714114	500.0063458477701	500.00160558976114	500.0248754428088
500.034224679485	500.01066111107906	500.0082943279454	500.02996655980184	500.00404067908806	500.0133866440026	500.00446160925236	500.02112448960537	500.01484773034304	500.00446564199626	500.0107779090616	500.021465992977	500.00680587471885	500.0083428886925	500.02793491353736	500.0068765764845	500.0049515830297	500.0178945902022	500.0408512498333	500.0159076169507	500.02289600273815	500.00713112405094	500.00931907144997	500.00269165808277	500.00637391605113	500.0254305506774	500.0098709253727	500.00632039610485	500.0016027106401	500.02486569097
500.03416693816416	500.0106585392241	500.00829111201773	500.0299465236355	500.00403013481167	500.0133476592111	500.0044596996813	500.0210950119405	500.01460615739387	500.00445841655295	500.0107580713926	500.0213796230997	500.0068051149493	500.0083243851723	500.027922384328	500.00684851445277	500.00491071318635	500.0178934602392	500.04084793095217	500.01589652331774	500.0228891575435	500.0071149356345	500.00931534404646	500.0026484006608	500.0063615354068	500.02541375074406	500.00987016423255	500.0062888164278	500.00159840495314	500.024864072975
500.0339441063622	500.01065610133406	500.0082908814325	500.0299341103685	500.0040284397153	500.0133401607044	500.0044529932322	500.021085865573	500.014348337679	500.00445615461564	500.0107278803297	500.0213379126979	500.0067866413467	500.0083019867579	500.02790542767383	500.0068114260618	500.00487423236746	500.0178922755496	500.04084470569535	500.0157999009551	500.0228697613922	500.0070856484654	500.0093097810771	500.0025471225305	500.00633176118697	500.025400868125	500.00986449661735	500.0062373822227	500.00158830638634	500.0248625288688
500.03367231227884	500.0106556280975	500.0082897924908	500.0298581807254	500.00401311562484	500.0133324699124	500.0044455811008	500.0210748211545	500.0141977665814	500.0044466672622	500.0107220232111	500.0213195496497	500.00676738965035	500.00829455171396	500.0278961207863	500.0068073695066	500.00484857147103	500.01789124596894	500.0408429286544	500.01563483704075	500.0228558774099	500.0070834251006	500.0092975050375	500.00248736912016	500.00630228365907	500.02539922182854	500.0098458798664	500.0062373822227	500.00158607317593	500.02485848273307
500.03347407010443	500.0106545863915	500.00828813823443	500.02981963916505	500.0040031999436	500.01331016622146	500.00442669966685	500.0210700484752	500.0140224050017	500.0044383963598	500.01067301509164	500.021303487839	500.00669171150554	500.0082933633112	500.02789509938594	500.00675291621695	500.0048481763505	500.0178904937365	500.04084149414143	500.01561513028935	500.0228083352518	500.00706717624547	500.0092853557408	500.0024085417606	500.00627873740547	500.02538566890695	500.00983568134257	500.00623135095094	500.0015840793849	500.02485493751544
500.03347030018	500.0106544803215	500.00828601601415	500.02980143177945	500.0039983126601	500.0132890292396	500.0044222383019	500.0209924724162	500.01388585753955	500.00442074550193	500.01062965115875	500.02122001687235	500.00661999825587	500.00828996144634	500.02787077334546	500.0067219897746	500.00483673774903	500.017890342396	500.04084000632463	500.01561418312195	500.0227836543129	500.00704329275175	500.00925229625494	500.00232833397496	500.00625302708005	500.0253852661584	500.00981443518566	500.0062117173751	500.0015806778239	500.0248536356269
500.03336258851664	500.01065153980863	500.0082857052583	500.02977725942065	500.0039884416418	500.0132601475802	500.00442046247196	500.0209280752835	500.0138194489927	500.00440904226355	500.01059540733166	500.02105396733793	500.006610235668	500.0082881182826	500.02784547927456	500.0066831848925	500.0048163060976	500.01789011531326	500.04083707696367	500.01555615739886	500.0227767773052	500.00698198424186	500.0092357852559	500.00232326686955	500.0062175688491	500.02538207457275	500.0098082006161	500.0061639326309	500.00157757063494	500.0248515424041
500.0333404634037	500.0106477733291	500.00828046063793	500.0297575333137	500.003983977562	500.0132268038499	500.0044193795332	500.0208531212867	500.01371595604803	500.00440419292846	500.0104743883319	500.0210358829803	500.0065936370135	500.00828671805664	500.0278235187395	500.0066492404114	500.0047903989036	500.01789000239216	500.04083229717884	500.0155516597974	500.02276876505886	500.00693319210063	500.00921784827017	500.00228774407014	500.0061896547612	500.0253723004521	500.00978599960905	500.0061639326309	500.00157424943563	500.0248500210934
500.0333386038419	500.01064537210016	500.00828034458976	500.02973254106223	500.0039734449877	500.01322653794864	500.0044186334531	500.02083106927853	500.0137017777814	500.0043649223488	500.010196805033	500.02093274337886	500.0065594089616	500.00828543384364	500.0277977636778	500.0066127887425	500.0047891730871	500.01788996720046	500.0408299934649	500.01552873751666	500.0227594493923	500.00682252395256	500.0092103862535	500.00223884953874	500.00616741163714	500.0253619085656	500.0097670659421	500.00616385752085	500.0015706427823	500.02483164131485
500.0332570135469	500.0106405801891	500.0082796667576	500.0296842919528	500.0039734216083	500.0132183519748	500.00441801442304	500.0206971699361	500.01369696734633	500.00426011586336	500.01009240835214	500.02088514953726	500.00654211997295	500.00827701125553	500.0277920661204	500.0065770154563	500.0047832130437	500.01788990296984	500.04082560056037	500.01552061126563	500.0227199698376	500.0068113058297	500.0092066038455	500.002217553825	500.0061575716408	500.0253500829952	500.00973202723617	500.0061636110128	500.0015662259047	500.02481672361216
500.03323034960476	500.0106379290248	500.0082742623104	500.02966368369147	500.0039717913063	500.0132157942535	500.0044172074725	500.020668832509	500.0136497835171	500.00421448069415	500.0099736781629	500.02081539574397	500.00653222907596	500.00824218954483	500.0277699645554	500.0065695882998	500.004782465111	500.01788989145894	500.04081576500795	500.01551434849785	500.02271532376983	500.00679443694474	500.00919881778054	500.00220508916055	500.0061429346239	500.02531681553506	500.00970163433846	500.00615660980145	500.0015575533892	500.02480276076847
500.0331163370381	500.01063709816435	500.0082704686718	500.02960497892474	500.003964393253	500.01319027097185	500.0044152373888	500.02061113103593	500.01358485581983	500.0041561788298	500.00988763856265	500.0207533342583	500.0065015647503	500.00822910151265	500.02775374510315	500.0065695882998	500.0047821482006	500.0178898530224	500.0408076871573	500.01550106906564	500.02270600102656	500.006771697236	500.00918369016136	500.0021982923301	500.00612991281	500.0253145013618	500.00969041742115	500.00614654825284	500.0015566517987	500.02479710792113
500.0329886784354	500.01063419445177	500.00826329938667	500.0295731244015	500.0039474075791	500.0131761450574	500.0044125355179	500.0204995571342	500.01358485581983	500.0041324691914	500.0098813450466	500.020705413566	500.00649735084585	500.0082225537574	500.0277369144543	500.00655145443693	500.0047805821922	500.01788983105854	500.0408023888982	500.01548850489564	500.02270265256425	500.00674665489487	500.0091556330797	500.00219430719375	500.0061287846187	500.02530386453367	500.0096565444013	500.0061421995172	500.00155597003624	500.0247704834965
500.0327678484521	500.01063172848205	500.0082509013457	500.0294315531918	500.0039362140726	500.0131530313665	500.00440907655127	500.0203788088696	500.01357793999125	500.00402357789363	500.0098496038162	500.0206699541912	500.0064912620005	500.00821549078404	500.0277171513958	500.00653163984657	500.0047802849506	500.01788975785337	500.04079616046425	500.0154772008706	500.0226725171261	500.00674296275344	500.00914434480774	500.0021897091104	500.0060982073385	500.0252939144154	500.0096397743767	500.0061375886971	500.00155139231856	500.0247556122849
500.0327027907946	500.0106272906907	500.008242367264	500.02937347806454	500.0039155839453	500.0131115892763	500.00440706332176	500.0203290871356	500.0135585280291	500.00399349949345	500.00983777853793	500.02062961902055	500.0064793357643	500.0082084988986	500.02769121931715	500.00652043071085	500.00478007430576	500.0178896569039	500.0407917679984	500.0154749558878	500.02262689842246	500.0067387231909	500.00911938484717	500.0021654681887	500.0060674909135	500.02528721533605	500.00960214886857	500.0061364150979	500.0015431818714	500.0247439282593
500.03269395226204	500.0106235531537	500.0082392550918	500.02916095360183	500.00389244240034	500.0130984403366	500.0044029309643	500.0202300502702	500.0135493621603	500.00398369880725	500.0097210833829	500.02060606774785	500.0064356136298	500.00820070849056	500.0276695173429	500.00650994082935	500.004778698702	500.01788955753034	500.04078472055033	500.0154618741226	500.0225880533222	500.0067338143828	500.00911117261245	500.0021585593381	500.0060657131963	500.02528215326663	500.00960176288214	500.006132113634	500.0015406156916	500.02472198508815
500.0326487295298	500.0106186095004	500.0082388083293	500.02907685345053	500.003887705532	500.0130260045543	500.0043978067998	500.02018094177424	500.013547458526	500.00396333963874	500.0096111658941	500.0205677209858	500.0063846279488	500.0081688817886	500.02761417954747	500.00650071037376	500.004778166324	500.0178893348879	500.04078339866726	500.01544341660684	500.0225306173234	500.0067297260815	500.0091013804501	500.00215105015644	500.00606495691324	500.0251955572054	500.0095956069783	500.0061313119776	500.0015390494947	500.02471114574956
500.0325684690371	500.010613563543	500.00823741618154	500.0290452544826	500.00383211820173	500.013019954737	500.0043855184825	500.02017902009453	500.0135281071966	500.0039004176804	500.0095629866363	500.0205491399285	500.0063537438415	500.0081380711142	500.02760543048134	500.0064971718534	500.00477753463133	500.01788919318324	500.04077882722015	500.01543040812396	500.0225263041082	500.0067296322838	500.00908522985486	500.00214822583735	500.00606038667564	500.0250192546086	500.0095956069783	500.0061279027975	500.0015289090428	500.0246952366514
500.03249239364806	500.0106034041034	500.0082369039536	500.0289709312386	500.0038182435405	500.0129616933583	500.0043606563548	500.02011385319867	500.0135052807533	500.00386097332506	500.0095576913417	500.0205342751671	500.00625960865955	500.008127440888	500.0275876711908	500.00649026946354	500.0047770046501	500.01788860382834	500.04075902587954	500.0154165637829	500.02247450953075	500.0067277704614	500.0090717339334	500.00214161765507	500.0060556692501	500.0249106844046	500.0095935796883	500.00612011632376	500.0015269376425	500.0246235153644
500.03232648948125	500.0105960590668	500.00823184212146	500.02890567283845	500.0038111704814	500.01285548736615	500.00435534645055	500.0201058070613	500.01348037457507	500.0038365049169	500.0094457802416	500.0205134394505	500.0061787454319	500.0081239280263	500.0275824462108	500.00648370661816	500.00477671113066	500.0178878753458	500.0407527699511	500.01540303474405	500.02241595851615	500.006723325643	500.00905386486363	500.00213731364676	500.00605159995195	500.0247653995049	500.009584823561	500.0061112955011	500.00152572058863	500.02455064270913
500.032170954182	500.0105929465295	500.008227166032	500.0288741835703	500.0038100755076	500.0128274764671	500.00435445390633	500.02004040001924	500.0134638564348	500.00379973166207	500.0093258233812	500.0204998068337	500.006122808844	500.0081138347024	500.0275788162308	500.00646941878506	500.00477542857544	500.01788736965	500.04073044036085	500.0153506195351	500.0223395037297	500.00671588248315	500.00903522129494	500.0021289723078	500.0060500747524	500.02439288615614	500.0095717627491	500.0061087244565	500.0015237928273	500.0244569471357
500.03211866692806	500.01058323102035	500.00822453643195	500.0288387226883	500.003804931712	500.01273217802196	500.00435303322547	500.02002082905193	500.01345724157096	500.00379588124963	500.0092598470181	500.0204904287705	500.00608770069044	500.00806148564135	500.0275788162308	500.0064358354696	500.00477422398524	500.01788638797717	500.04070676481507	500.01534100104533	500.0222576186592	500.0067055826106	500.00902513252373	500.0021265629515	500.00604443222215	500.024306683349	500.00955733794075	500.00610734362124	500.0015222158352	500.02431419344157
500.0317430843653	500.01057487924385	500.00821663591296	500.0287958525153	500.0037920730188	500.0126053054731	500.00434889542964	500.0199675999945	500.01345098436195	500.00377547935716	500.0091577389671	500.02048448939115	500.0059577109525	500.0080066185121	500.0275763492646	500.00642552735053	500.00477348082666	500.01788291526884	500.04069250760057	500.0153144460264	500.02224571042115	500.0067002396764	500.0090206194315	500.00212248419274	500.0060391214738	500.02428122862153	500.00953567460954	500.0061011787452	500.00151927589366	500.02421372526845
500.03154512380934	500.01056700263496	500.0082082544211	500.02874037288626	500.0037920730188	500.01251012322126	500.00431980393563	500.0199442428364	500.0134452191221	500.00373322055043	500.00902181091067	500.0204752851257	500.0059491885653	500.0080066185121	500.02757580284026	500.00638455501695	500.0047720358287	500.01787716964964	500.0406855354494	500.0153014794294	500.02224517391977	500.0066883791155	500.009012199141	500.0021178698359	500.00603445925015	500.0242316973996	500.00951973526315	500.00609782498043	500.0015164238259	500.0240841994041
500.03153977468753	500.01055857739925	500.0081948079887	500.02858196519185	500.0037920730188	500.01246781335914	500.00431506342625	500.01994040338997	500.0134350713877	500.00363094526216	500.0089557763824	500.02042245227716	500.00591308623075	500.0079974420657	500.0275733004938	500.006362662134	500.0047720245047	500.0178699453669	500.0406701614165	500.01529333085307	500.02224390533115	500.0066871047854	500.0089929033358	500.0021112895846	500.0060331213361	500.02419775239906	500.00949782130664	500.00609659858094	500.00151601316514	500.0240556525292
500.0314157639574	500.0105543683193	500.00817915255396	500.02854277421875	500.0037891238159	500.01244067386364	500.0043108987068	500.01992601788965	500.01342753950615	500.00359612402707	500.0089422134495	500.0203618910885	500.00588219281764	500.0079883668807	500.027572205443	500.00631792843814	500.004771217621	500.01786877677006	500.0406613669177	500.0152658450452	500.02224361557654	500.00667931581233	500.0089540266413	500.00210433591866	500.00602472127844	500.0241929304928	500.00943692160047	500.0060951299509	500.001513440149	500.02378595101277
500.03126309526243	500.0105439938819	500.0081782821132	500.02851985256797	500.0037870277353	500.0124016907772	500.0043056762243	500.01992438452424	500.01342429317253	500.0034849179075	500.0088491215856	500.0203252793509	500.0058453308374	500.0079823678947	500.027571363597	500.0063151703798	500.00476998939416	500.01786814511917	500.04064284975857	500.0152131498574	500.0222433315396	500.0066655177803	500.0089419216985	500.0020991205064	500.0060234371405	500.02411775245145	500.009376170522	500.0060812477959	500.00151243969475	500.0236877364801
500.0311476950404	500.0105395051566	500.00817808813673	500.02850396035467	500.00378692336113	500.01234124621624	500.0043008076021	500.0199109853305	500.0134092813188	500.00348257255814	500.00876099684854	500.0201600510099	500.00582680787124	500.00797657487357	500.02756884150426	500.0063040669374	500.0047695450345	500.0178677297666	500.0406320821219	500.0152038571989	500.02224263707393	500.0066603829062	500.00886352639	500.00208892505117	500.0060130270017	500.0241139547287	500.0093325145264	500.0060763185386	500.0015119345106	500.02366091785814
500.03092807530834	500.01053911163905	500.0081761158311	500.0284864042949	500.0037845756238	500.01218059061245	500.004295111555	500.01990584249137	500.01339484732546	500.0034524646239	500.0087146098534	500.0201351636053	500.0058113302954	500.0079698417373	500.0275680033335	500.0062975341704	500.0047684241137	500.01786637441984	500.04062917037743	500.01519476298336	500.02223965968653	500.00665856110123	500.00882530146436	500.0020748840245	500.00601045155537	500.0241038792834	500.0093180802434	500.0060756002669	500.0015099101775	500.02365524258704
500.03047646234063	500.01053473751773	500.00817429554826	500.02846359580013	500.0037720639573	500.01213771299336	500.00426970493226	500.01990419480467	500.0133845701116	500.00342524954016	500.00870245358163	500.020095134608	500.00578655612827	500.007968314239	500.0275673202059	500.0062633146025	500.00476595775933	500.01786465180106	500.04060696055257	500.0151942901714	500.0222377398308	500.0066505676324	500.00877493754933	500.0020626877829	500.0060065936697	500.0241022173772	500.00926649450696	500.0060753739367	500.00150882427755	500.02361365225755
500.0300643177209	500.010521536934	500.0081715619442	500.02844678235783	500.00375232609264	500.0121307424144	500.0042559932936	500.01989388558997	500.0133648112638	500.0034076727362	500.0086966225578	500.02006395958017	500.0057666133351	500.0079616490971	500.027566373291	500.00621728197	500.00476471143804	500.01786437313746	500.0406016840252	500.0151895967128	500.02223417600067	500.00663748508293	500.0087669524717	500.0020507395623	500.00600014641043	500.0240790502765	500.0092402923205	500.00607214124835	500.0015080241784	500.02360330391457
500.02957635527326	500.0105101610655	500.00816957541366	500.0284450169228	500.0037273215151	500.0121107603708	500.004254326437	500.01985419972254	500.01335771923095	500.0033809590391	500.00858564882725	500.02002432342607	500.0057418167834	500.00795787291423	500.0275658381592	500.00619633772556	500.00476176566383	500.01786416030814	500.04059348176025	500.01517981453395	500.0221990018519	500.0066286594566	500.0087382386874	500.00203843994234	500.00599762179127	500.02407112342183	500.0092207947186	500.0060705861754	500.001504011951	500.0235946317678
500.0292570389596	500.0105058146268	500.00816633098606	500.0283773705636	500.00371583146034	500.01206710560206	500.0042505761211	500.01983304447543	500.0133399614533	500.00335985007183	500.0085485991158	500.02000512216324	500.0057143448941	500.0079458890065	500.0275654340489	500.00617790742166	500.00475466200845	500.01786340297696	500.0405851101169	500.0151725009546	500.0221758509644	500.00662642429126	500.0087078299771	500.00202491300547	500.00598936370045	500.02404509989736	500.0092207947186	500.0060690670714	500.0015009932451	500.0235688087718
500.0286557922381	500.01050147700835	500.0081624412431	500.0283132316756	500.00368054237134	500.012050964713	500.00424490032253	500.0197964898957	500.0133161970676	500.0033445813853	500.008499517114	500.0199853998532	500.0056863313273	500.0079390683587	500.02756372374614	500.0061532248037	500.0047541243715	500.01785877630425	500.04058105332564	500.0151673149957	500.02216615878257	500.00662608152084	500.0086848508516	500.0020169060971	500.00598536023574	500.02404509989736	500.0092149269038	500.0060656972306	500.0014972803947	500.02356111319256
500.02852040677715	500.0105003064735	500.00815973919293	500.0282320135853	500.0036711775959	500.01202889823594	500.00423970655544	500.0197813338032	500.0132957169123	500.0033210016237	500.00849610557043	500.0199520382947	500.0055957846222	500.0079354015098	500.02756191261153	500.00614392823184	500.00475346466925	500.01785658873933	500.04057621009605	500.015142643333	500.0221645277162	500.0066232924212	500.0086663155202	500.0020138461015	500.0059841694295	500.02404498332055	500.00920979214754	500.0060606860715	500.00149663568584	500.02354204191903
500.02828831652954	500.01049594799247	500.00815714498066	500.0281892261026	500.00364883429324	500.0120083318743	500.0042350635032	500.01978117446413	500.01326801725406	500.0033153194275	500.0084175688996	500.0199223839166	500.0055144067308	500.00793436029363	500.02756129226486	500.0061405147526	500.0047516564536	500.0178501520993	500.04057441918417	500.0151339326741	500.022093039795	500.0066204065602	500.0086413787051	500.0020072656596	500.00598101645085	500.0240416466343	500.0092065537421	500.0060605414919	500.00149514236796	500.02350256126
500.02820242668645	500.01049433823067	500.0081516469942	500.02812242359005	500.0036287883105	500.0119420844578	500.0042313078124	500.0197508977599	500.0132498070854	500.0032851891107	500.008317230195	500.0198361360775	500.00546294031784	500.0079330113422	500.0275577122497	500.00613788326916	500.00474939988555	500.0178497925611	500.0405708715249	500.0151294640481	500.02208797208465	500.0066180130456	500.00861204210537	500.00199806703455	500.00596514137885	500.0239938255569	500.0092027868882	500.0060597487752	500.00149395091256	500.0234858303055
500.0278441693522	500.01049113765583	500.0081491186288	500.0280355634235	500.0036120428315	500.011932623916	500.00422474858664	500.01973494229935	500.01320154445244	500.0032129690653	500.0083140551017	500.0198336051202	500.0052412722892	500.00792903996756	500.0275568456634	500.0061363202663	500.0047468726982	500.01784919600794	500.040567867827	500.0150978171433	500.02206872289304	500.00661300370217	500.008593649867	500.00199586018044	500.0059410969949	500.02397581161756	500.0092009041739	500.00605831870115	500.00149208563664	500.02346589476014
500.02719193737244	500.0104720247506	500.0081447223517	500.02795315451493	500.0036044790945	500.0119011665203	500.0042205339455	500.01971318349865	500.0131220640372	500.0031816692832	500.00829547031117	500.01980331180175	500.00500739807586	500.0079267978315	500.02755550235065	500.0061305705685	500.0047447632978	500.01784906447523	500.0405524753365	500.0150813037135	500.02206711924117	500.00660614777854	500.0085817981489	500.0019920012887	500.00591074909687	500.02395134301815	500.00919264725326	500.0060572064961	500.0014902974493	500.0234337321211
500.0269148145618	500.01045953157956	500.0081424932888	500.0278034180391	500.0035842639798	500.0116205646083	500.0042157003383	500.01967632668465	500.013112538437	500.0031696298604	500.00827714752313	500.0197775403404	500.0047501747805	500.0079252209506	500.0275514629256	500.0061131092649	500.0047434887823	500.0178465202808	500.0405488089341	500.01505363877396	500.02206086733435	500.00659662282476	500.00857747517773	500.00198764688656	500.00589211054813	500.0239433901848	500.00918159165053	500.0060562203853	500.00148875421024	500.0234010609525
500.02671484837094	500.01045685360015	500.00813962305284	500.0277304102785	500.00357461194574	500.0115612266028	500.0042131433672	500.01966337463	500.01309708835487	500.0031605653713	500.0082251252568	500.01971425742266	500.00442781641743	500.00792311663287	500.02754713322116	500.00611178987236	500.0047430019173	500.0178444952985	500.0405416580945	500.0150407461198	500.0220599452284	500.0065884008939	500.008574786338	500.001983570616	500.0058913341533	500.02391323420056	500.00916476523844	500.00605468322686	500.00148788229535	500.02337428904445
500.0264781409742	500.01044763533434	500.00813682111254	500.0276473281875	500.00356980152344	500.01152731013855	500.0042039315347	500.0196138560565	500.0130914670138	500.0031380090337	500.00818208225456	500.019700171296	500.00419051680996	500.00792169640954	500.0275422630346	500.00610847473286	500.00474255172117	500.01784140107475	500.04053845244414	500.0150007729897	500.02204666793597	500.0065868677393	500.00857232462147	500.00198057839503	500.0058854982084	500.0238863439246	500.0091425553048	500.00605156640097	500.0014852552176	500.02336798204607
500.0261990134154	500.010445196409	500.0081308401031	500.02747293622923	500.00356439868995	500.01151565269925	500.0041880141516	500.0195829008947	500.0130705924445	500.0031293090417	500.0080793570916	500.01967955337983	500.00387201266915	500.0079190605032	500.0275347893525	500.00610702844847	500.00474218657564	500.01783873134866	500.0405378828255	500.0149198987893	500.022024148238	500.00658451541466	500.00856944677747	500.0019788931991	500.00586171786534	500.0238776609945	500.0091260733102	500.00604913619105	500.00148070737464	500.02332734153134
500.0258381257928	500.0104346085066	500.00812871005655	500.0272136928538	500.0035537150753	500.0115009829972	500.00416499983015	500.01952228147496	500.0130705924445	500.00309179328923	500.00807179576327	500.0196282945432	500.00386534401525	500.0079130570331	500.0275274124511	500.0061039641691	500.0047414867309	500.0178305718326	500.0405315293983	500.01481465649834	500.0220100305143	500.00658045944107	500.00856386550896	500.00197587059915	500.0058483421025	500.02385902398913	500.0091049796984	500.00604692731315	500.0014791498422	500.0232921166771
500.0256999325049	500.0104313220744	500.0081282090909	500.0271095745846	500.00355035646425	500.0114734063025	500.00412947304034	500.0194261351414	500.01306995896914	500.00305322179355	500.00804920122215	500.01955086910743	500.0037532368077	500.0078982041493	500.027511744305	500.0061005394243	500.0047396236218	500.01782372916455	500.040523182122	500.0147756147357	500.0220093981829	500.00657662649684	500.008559179639	500.0019626598045	500.005822427184	500.0238567957962	500.0090651205532	500.00604540902793	500.0014746948115	500.02319611350003
500.02549623248706	500.01042697534865	500.0081272525968	500.0271008822159	500.00354939275053	500.0114529702539	500.00411665312487	500.0193358167684	500.01305212907306	500.0029921307147	500.00798992265067	500.0194751718744	500.0037499912456	500.0078817691868	500.02750115462476	500.00609832128794	500.0047380679273	500.01781835545995	500.0405142051516	500.0147537191622	500.02199178333075	500.00657352783037	500.0085581790948	500.0019434536917	500.005803292475	500.02385270090366	500.00905867228767	500.0060402129806	500.0014697115143	500.0231727580973
500.02538103636766	500.01042278672645	500.0081238657623	500.0270896698001	500.0035391492016	500.0114422377872	500.00411665312487	500.01930179258994	500.01302091828387	500.00293011151695	500.00795892315466	500.0194565741599	500.0037374798235	500.0078791727836	500.0274888659922	500.0060974580497	500.0047374332388	500.01781804172145	500.0404912815558	500.0147224873982	500.02196128001174	500.00657215285196	500.00854649387355	500.0019002137382	500.0057717049712	500.02384490616896	500.0090485831569	500.0060326951638	500.0014687834247	500.02316214077
500.02521667366386	500.0104067478223	500.0081172524577	500.02708270131114	500.00353167015834	500.0114252662239	500.00411396168477	500.0190577090232	500.0130045676081	500.00286655919064	500.0078658237464	500.0193920230393	500.00367966748036	500.0078777708309	500.02746391530945	500.0060922458769	500.0047358080494	500.0178164211027	500.0404762487209	500.01461539985513	500.02194993994675	500.00656994313937	500.00852877824104	500.0018264874866	500.0057495093513	500.0238394777803	500.0090221156485	500.0060301250468	500.0014649086038	500.0231513567726
500.02495405820855	500.01038529589886	500.00811552554813	500.02706078626983	500.0035238561275	500.0114202236862	500.0041116908228	500.0189876014779	500.0129992286399	500.00281864829856	500.00783807675253	500.0193294517762	500.00359409699274	500.007867505301	500.0274592670709	500.0060846858611	500.00473346968107	500.0178157420303	500.04040728694605	500.0145871323036	500.0219189565576	500.0065681031759	500.0085170576992	500.00179254665835	500.0057377901874	500.0238294236881	500.00899650277915	500.0060277603903	500.0014615436159	500.0231261752533
500.0248736992301	500.010376509359	500.008109037423	500.0270549570212	500.0034876790678	500.01137680443634	500.0041103727709	500.0188370739511	500.0129860799485	500.002727943914	500.0078139312106	500.0192938955888	500.0034815283892	500.00785067215185	500.0274468423945	500.00608230911706	500.00472870322756	500.0178147348574	500.0404049780567	500.01451492760776	500.02191553036323	500.0065648051446	500.0085032797366	500.00172879645567	500.00573759753007	500.02381901843586	500.0089625417546	500.00602020944945	500.0014592922021	500.02311333337394
500.02470214281783	500.0103760323571	500.00810218684654	500.0270162231143	500.0034549754849	500.01134736618735	500.00410845447254	500.0187987196424	500.0129527493226	500.00258187227865	500.00781250912485	500.0192666144782	500.0033516670553	500.00782980523445	500.02742748185665	500.0060784716649	500.00472480336754	500.0178134408322	500.040388900574	500.0144815623301	500.02188937197684	500.00656355231115	500.0085024925014	500.00167026575326	500.0057202117476	500.02376903349744	500.0089450872824	500.00600811832106	500.001458215224	500.0231125035207
500.02470214281783	500.0103176979076	500.0080937356645	500.0269793406805	500.0034416172375	500.011311914234	500.0041078469352	500.0187194610205	500.01293118329687	500.00254476463056	500.00779630150146	500.0192396298885	500.0033416627174	500.0078250579365	500.02739920848325	500.0060719055839	500.00472185799794	500.0178117189347	500.0403822444919	500.01447582434963	500.02188336360973	500.0065631460743	500.0084965683722	500.001663508916	500.00570580651333	500.0237305958234	500.0089001319108	500.00600497368805	500.00145627117035	500.0231055233583
500.0245618034114	500.0102919971402	500.00809165971293	500.0269748860961	500.0033761896153	500.01127983739406	500.0041034836203	500.0186528190303	500.01291623576014	500.0025064673592	500.0077653588315	500.01921185180464	500.00331693383805	500.0078198966211	500.02732795854223	500.00606939941935	500.004721738926	500.017810450678	500.04037258115113	500.0144334850485	500.0218668874711	500.00656240580105	500.00849122523965	500.0016378715557	500.0056902626094	500.0237243547288	500.00886177391936	500.00598367253014	500.0014521228487	500.0231055233583
500.02399478658003	500.01025213043084	500.0080914913852	500.0269471404043	500.00336574330237	500.0112460373564	500.0041031392226	500.0185978843464	500.01286822671403	500.0025025867422	500.0077276113008	500.019140479471	500.00327261515446	500.00780718073844	500.0272308549175	500.00606801543523	500.0047158633332	500.01780923817205	500.0403374818884	500.0144119290324	500.0218572582063	500.006561037875	500.00848473805974	500.00162276935424	500.0056888453504	500.0236101923174	500.0088469417984	500.00595732608315	500.0014499238656	500.02309218951655
500.0239902256452	500.0101289811271	500.00809059023055	500.02689309242294	500.0033477608059	500.01122218374684	500.0041026957009	500.0184480813779	500.01286557814717	500.00249741529456	500.0077015143525	500.0190988997686	500.00325598245337	500.0077979682448	500.0270947199194	500.00605286930397	500.00471242605045	500.01780922779113	500.0403201485269	500.01441159496284	500.02182823582194	500.00655941010797	500.00847477131714	500.0015367313348	500.0056862041072	500.023527123836	500.00883630227725	500.0059197900283	500.001448257362	500.02308150095433
500.0239639103393	500.01007577926896	500.00809002940565	500.0268819384834	500.0033372588197	500.0111750735668	500.00410075953994	500.0181475734861	500.0128516030988	500.00249741529456	500.0076677947817	500.01908216717123	500.0031577117402	500.00778878009595	500.02692351548717	500.0060441236952	500.0047110832903	500.0178071991548	500.0403164643888	500.01440514393033	500.0218158453125	500.0065586702534	500.0084676824016	500.00153093089216	500.0056829749351	500.0234774856489	500.0088306231434	500.00591100999486	500.00144671801155	500.0230624425571
500.02389657332384	500.0100191577073	500.00808859288094	500.0268499344852	500.0033046163447	500.01115828193093	500.004100240862	500.0179684262479	500.0127478649537	500.0024916942438	500.007634690956	500.019071268497	500.0031117893768	500.0077854590586	500.02691202771734	500.0060303744849	500.00470507514905	500.01780428670276	500.0403075550771	500.0143990584541	500.021764158435	500.0065579573696	500.00846539841825	500.0014921919024	500.0056808020712	500.02333187556417	500.0088203437899	500.00591082438024	500.0014416308093	500.0230426728523
500.02369931666107	500.00997657125237	500.0080858602902	500.02680130282255	500.0032773499455	500.0111099267774	500.0040999039305	500.0179073969124	500.0127352103231	500.0024830553999	500.0076284190802	500.0190670625729	500.00297348961044	500.00778069420386	500.02690958803163	500.0060207368156	500.0047049973572	500.017803027675	500.0402799670609	500.0143924683942	500.02173734000826	500.0065572982137	500.0084586875732	500.00147645459907	500.0056733143468	500.0230787373897	500.00881024743137	500.00586180986676	500.00143939137564	500.0230228935082
500.02340974067545	500.0099100227834	500.0080841519677	500.0267756491499	500.00324792849153	500.0111056808674	500.004099434168	500.0178309121154	500.01272202731644	500.0024751145493	500.00760698055484	500.01905946888803	500.0028518335661	500.00777373829624	500.0269067276886	500.0059931755439	500.0047047907154	500.01780271037234	500.04027947059126	500.01438190131114	500.02173213614793	500.006556490079	500.00845683062346	500.00144675551036	500.00566422877523	500.0230435918087	500.0088003628001	500.0058608712761	500.00143848253356	500.02301855873134
500.02282410106983	500.0098109545106	500.0080779942631	500.02675483327323	500.0031612966562	500.0110843019441	500.00409883103487	500.0175332415868	500.0127066527821	500.00247482687263	500.00760447404184	500.01904471629115	500.0028236043594	500.0077707044924	500.0268895573377	500.0059868681138	500.00470248771853	500.0178023846247	500.0402765333691	500.01436556289934	500.0217283418202	500.0065548901289	500.00845354592553	500.00142324668883	500.0056548699494	500.02295565064355	500.0087984232369	500.0058582909694	500.0014367787593	500.0230153843199
500.022563123875	500.0096764818088	500.00806321218846	500.0267107569283	500.00307245260757	500.0110610266062	500.0040986480708	500.0173975492542	500.0126838931683	500.00245651514774	500.0075975600924	500.01903310408045	500.0027539316385	500.0077692435231	500.0268777852714	500.00597858622257	500.00470002726496	500.01780209376255	500.0402569818706	500.01436186380954	500.0217080683259	500.00655300108633	500.0084486231753	500.0014130387336	500.0056477994243	500.0229488770386	500.0087944191517	500.0058520388391	500.0014323672645	500.022999491151
500.02234816848375	500.00966369034444	500.00803530520676	500.02667332192823	500.00291527618634	500.0110447149562	500.0040975156577	500.0173236472748	500.0126758439441	500.0024444080397	500.00758949832283	500.0190103499149	500.0027422076776	500.0077666570616	500.0268620758513	500.005945126336	500.0046982663406	500.01780186950873	500.0402362371118	500.0143617419424	500.0216951198723	500.0065486921564	500.00843627041286	500.00140817510317	500.0056440858828	500.0229468960093	500.0087929859363	500.005849307943	500.0014241244603	500.02298616833156
500.02231668462235	500.0096276861982	500.0080314995704	500.0266350585495	500.0026872709637	500.01104045381686	500.0040974189207	500.01728714028235	500.0126284224188	500.00243524579184	500.00758146905747	500.01899496373966	500.0027313580914	500.0077629605574	500.02681440573355	500.00594343440275	500.00469439794085	500.0178011861209	500.04022589416763	500.0143589315339	500.02166319245623	500.00654466188996	500.0084264431259	500.0013986645326	500.00563986841473	500.0229411334913	500.00877530550247	500.00584045163566	500.0014175598754	500.02296782496774
500.02229950549173	500.00961868900174	500.00802841749413	500.0265580243368	500.0025778557146	500.01103950803144	500.00409740584524	500.0172326009173	500.0125848283846	500.00242653106295	500.0075694107529	500.01899282446357	500.0027247217464	500.0077585140471	500.02681440573355	500.0058603342659	500.00468900613663	500.01780032507287	500.04021872849034	500.01435872111597	500.02164942363873	500.0065411709447	500.0084210416011	500.0013926874053	500.00561284707067	500.0229350611988	500.0087670081758	500.0058351473392	500.0014158861759	500.022927535657
500.0222685876782	500.00961698228747	500.00802724097827	500.0264868009557	500.00248490185925	500.0110392856743	500.00409740584524	500.0170678385009	500.01254742985833	500.0024078071187	500.0075659467943	500.01898981498886	500.0026989818518	500.00775533262424	500.0267859224399	500.0057507517963	500.00468691952216	500.0177988778289	500.0402103295714	500.0143548317599	500.0216452740691	500.00653893303826	500.0084170588123	500.00138615347987	500.00559311079	500.0229350611988	500.00875861457973	500.0058236909217	500.0014158861759	500.0229026815614
500.0222419491285	500.00961407040495	500.0080256004099	500.0264591519466	500.0024742744399	500.0110377171949	500.00409723938736	500.01697301156486	500.0125363807514	500.002394466326	500.0075659467943	500.01898149749684	500.00265554211865	500.0077495543194	500.0267460945183	500.0056615208103	500.0046843902756	500.0177933979391	500.0402039620967	500.0143389196872	500.0216278952935	500.00653765756357	500.00841213359365	500.0013756225333	500.0055783482389	500.0229334107409	500.00875095356224	500.00581554124955	500.0014135844927	500.02282031378365
500.02220750726804	500.00961377333823	500.008021712559	500.02644360826946	500.00245521956055	500.01103429179943	500.0040971932776	500.0167022962091	500.0125232013665	500.00238557016	500.0075659467943	500.01895812281873	500.00259945639704	500.0077377889212	500.02665960783474	500.0056073550958	500.00467862712907	500.0177923515196	500.04020112439906	500.014310573852	500.0215403728204	500.00653685783124	500.00840074438185	500.00137245246634	500.0055637949699	500.02292511440055	500.00874665708506	500.00580534777123	500.0014135844927	500.0227555217044
500.0221819682942	500.00961235420704	500.0080188539914	500.0264071319331	500.0023855045473	500.01101615177635	500.004097162684	500.01667272577924	500.01250066444584	500.0023682584382	500.00756549474403	500.0189465826351	500.00253586295156	500.00772271837815	500.0264377461305	500.005575412541	500.00466909947187	500.01779126820037	500.04020056701205	500.0142806845133	500.0215140017413	500.00653582025865	500.00839772576126	500.0013648071277	500.00555765912867	500.02291069855914	500.0087425861704	500.0058003731919	500.0014080912602	500.0227417742856
500.02213032918263	500.0096110527738	500.0080152663824	500.0263807996889	500.0023832785719	500.0109876638859	500.0040969061866	500.0164387128661	500.01248815292513	500.0023628627821	500.0075644469143	500.0189138600618	500.0025317805844	500.0076859004634	500.02641724031866	500.0055299479002	500.0046599203473	500.01779126820037	500.0401978165471	500.01423390114485	500.021460306069	500.00652936618553	500.00839640392553	500.0013621284707	500.005548819169	500.02289062993015	500.00872279601526	500.00577658512265	500.00140796399575	500.02269236591667
500.0221074675771	500.0096092585489	500.00801400882364	500.0263370531305	500.0023832785719	500.01094018048667	500.0040968241499	500.0163520108828	500.01248499897736	500.0023578919883	500.0075612413616	500.01886474146806	500.0025206116603	500.0076692754063	500.026416372413	500.00541407050923	500.00465222340796	500.0177911627218	500.04019542526385	500.01423390114485	500.0214046259488	500.00652788942784	500.0083912683368	500.0013547160953	500.00552403678245	500.0228810575722	500.008715373971	500.0057534323372	500.00140645007605	500.02268609237854
500.02206969715286	500.0096063705205	500.00801258229365	500.02629729064415	500.00238014367517	500.01089703973224	500.0040966804618	500.01622885120815	500.01248246589137	500.00235214109006	500.00755458363653	500.0188212841311	500.002504608481	500.00763996947717	500.0263826023469	500.005392812782	500.0046478482161	500.01779083552583	500.04019336942235	500.01423177100986	500.02130698375987	500.00652111504564	500.00838759721574	500.001352211809	500.00551142399013	500.02286543675837	500.00870098141246	500.0057455488708	500.0014060170286	500.0226372802157
500.02206099421807	500.0096029523924	500.0080016653984	500.0262759050103	500.0023801212559	500.0108695103682	500.0040963767683	500.0161911588583	500.01246991213833	500.00235214109006	500.0075492160246	500.01872316406434	500.0024889683178	500.00763720820316	500.02631359085746	500.005390129516	500.00464218805166	500.01779083552583	500.04018746838545	500.0142316817311	500.0212796989856	500.0065142801739	500.0083682802402	500.0013481158543	500.00550429752406	500.022856690209	500.008673805685	500.0057436509381	500.00140570712733	500.0226189419875
500.0220485761474	500.0095963504603	500.00799522011187	500.0262520321919	500.0023794971574	500.01085268711455	500.00409546084626	500.0161826806508	500.01241665021166	500.002333940617	500.00754521112947	500.0186884418526	500.002463870589	500.0075942428923	500.0262589453846	500.0053468761	500.00463680834054	500.01779054954983	500.0401855065497	500.0142314118977	500.0210923143184	500.0065140359357	500.00835266633925	500.00134639519405	500.00549555127577	500.02284989700536	500.00866891798563	500.0057344900945	500.001404880784	500.0226121401452
500.0220448190793	500.0095944473917	500.00798826963324	500.0262065853257	500.0023781308386	500.01082328390356	500.0040951100274	500.0161400997123	500.01240894592297	500.00232873720955	500.0075348003874	500.0186499978142	500.0024179438544	500.00758791379127	500.02615820044076	500.0052315593801	500.0046362519307	500.01779016721406	500.04017578230236	500.01423117041884	500.0207420651327	500.00650734134473	500.0083408799689	500.0013449990363	500.00548737453107	500.0228480361999	500.00860122406186	500.00570200647593	500.0014044420785	500.0225907532166
500.02203717415716	500.0095752951586	500.0079801346939	500.0261628556848	500.00237594343855	500.0107958972272	500.00409510217906	500.016049291586	500.01239619777726	500.00232804241136	500.0075313249782	500.0185973350931	500.00239115627124	500.0075312594746	500.026032435545	500.0052046793804	500.00463131823625	500.01779016721406	500.04015833821546	500.01423093054757	500.02072643140525	500.006490479931	500.0083273106776	500.00133865447964	500.0054846224262	500.0227805352899	500.0085246425513	500.00570065207427	500.00140372803696	500.022587313276
500.02197713086804	500.0095251799669	500.00797267330825	500.02606097886184	500.0023722925309	500.0107656985579	500.00409496430854	500.016049291586	500.01238136809434	500.0023170859037	500.00752679194693	500.01856339000244	500.00238554011855	500.0075269351954	500.02590259754317	500.0051766372933	500.0046290386687	500.0177900101036	500.0401427804087	500.0142307870829	500.0204904680749	500.0064849396421	500.0083018727601	500.00133401167216	500.0054846224262	500.0227342469522	500.0084312123347	500.00570049672336	500.00140268046187	500.0225852587075
500.02195270498487	500.00950672412483	500.00797070089476	500.02604340519696	500.00236519017557	500.0107589881434	500.0040931148046	500.01604918630346	500.0123450675869	500.00230003543805	500.00751596120944	500.0185359376838	500.0023781217747	500.00751418753606	500.0258099881364	500.0051514412443	500.0046236596357	500.017789693765	500.04013412950025	500.01422768273886	500.0203938066402	500.0064466515131	500.00829037671963	500.001326894136	500.0054826047802	500.0227063242428	500.00830257574546	500.00570049672336	500.0014020587046	500.0225808448113
500.02189463416966	500.0094763855208	500.007967859099	500.0260301161183	500.0023634251923	500.0107204252226	500.00409232011	500.016010345619	500.0122929919866	500.00228599233986	500.0075155261253	500.01834248509016	500.00236012840236	500.00750343726867	500.025765881975	500.0051399171047	500.0046142030393	500.01778901991906	500.04010439489895	500.01422562306976	500.02038672071745	500.0064432627961	500.00829037671963	500.0013244937365	500.0054778624909	500.02261758237216	500.00824631885826	500.0057001968769	500.0014018599414	500.0225706863004
500.02186528428814	500.00943953259065	500.0079651686187	500.0260203729974	500.00236016913726	500.01069773435273	500.0040900164623	500.0159852949692	500.0122498510063	500.0022785046364	500.0075143786736	500.0183140869973	500.00231529330875	500.00747129270303	500.02569213350654	500.0051177087986	500.00460752499674	500.01778794586886	500.04009031671325	500.01422530480596	500.0203236421361	500.00642556740183	500.00828905503187	500.00131819015087	500.00547019689617	500.02256943974965	500.008211649408	500.00569898517915	500.00140160920336	500.02255910567567
500.0218001697695	500.00941217945547	500.00796105387025	500.0259520805135	500.00235237894327	500.01068627774083	500.00408858788666	500.0158978737786	500.01220928349073	500.00227165476343	500.0075059372641	500.0181974215206	500.00227042276214	500.00745675863493	500.0255997101059	500.00509479653317	500.0045731577931	500.01778774171	500.04008139767575	500.0142235408051	500.02027890562795	500.00642125464003	500.0082806118964	500.00131581712463	500.0054680921631	500.02243016927423	500.0082039190118	500.00569841959526	500.0014010570397	500.02254207616056
500.0217601745828	500.00939234850426	500.0079591179796	500.02586265897736	500.0023408539416	500.01068627774083	500.00408294669245	500.0158223213774	500.01216528356963	500.0022633692012	500.0074910140843	500.01813130088533	500.0022563560763	500.00745224482563	500.02557532568653	500.0050487525105	500.00455351902195	500.01778737149124	500.04007248799576	500.0142219713654	500.0202406588716	500.00642125464003	500.00827655488996	500.0013154519152	500.0054677206897	500.022221525816	500.0081507665	500.00569800553666	500.00140067317403	500.02249592154345
500.0217068177499	500.0093784877375	500.0079578427271	500.02585937620637	500.00232630151584	500.01067171495845	500.0040803818001	500.0158189271879	500.0121369620833	500.0022593396367	500.0074874602827	500.01788512336583	500.0022513579395	500.00744505416515	500.0254431545494	500.00503923785635	500.00455047942637	500.0177872991733	500.04006389261457	500.014221170671	500.0202062403937	500.00641218887006	500.0082668225346	500.0013101550143	500.00546571779347	500.0220055030577	500.0081400808036	500.005697573569	500.0013992238034	500.0224368645669
500.02167587055004	500.0093737159902	500.0079577827247	500.0258439253495	500.00232013173206	500.0106499927843	500.00407903459416	500.01567419330337	500.01202111239746	500.00225878480916	500.0074809342567	500.0177068946148	500.00224714504947	500.00744156913237	500.02524969211254	500.00499154457015	500.00453063206555	500.0177870610068	500.0400481800017	500.01422049612967	500.0201540499057	500.0064068835729	500.00826394389253	500.00129731984805	500.00546381449533	500.02169990769147	500.0081381006341	500.00569705565243	500.0013930130104	500.022342559265
500.02151717508747	500.00936181337073	500.00795755679343	500.0258166647957	500.0023173783257	500.01064052509685	500.0040696060816	500.0156685192408	500.0119286622638	500.0022551792735	500.0074731130729	500.017642400571	500.0022407061007	500.0074385656427	500.0251553761137	500.00499059688605	500.004518913861	500.01778647095665	500.04004376322837	500.0142197444163	500.0201540499057	500.00640458880264	500.00825792445016	500.00128620964745	500.005459269092	500.02149456439923	500.0081235125156	500.00569696078355	500.0013842784941	500.0222976233204
500.02141303207077	500.0093535577138	500.0079549450156	500.0257897263812	500.0023107314757	500.0106380188082	500.00406110952036	500.0156497415832	500.0119220627103	500.00225284195517	500.0074639845705	500.0175339649226	500.002217178826	500.00743804995165	500.0250856021642	500.0049897491796	500.00451534179456	500.01778509644146	500.04003231147203	500.0142184936238	500.0200562481737	500.00639549302645	500.0082564556648	500.0012844777536	500.0054525418786	500.02136253474623	500.0081206095942	500.00569602861236	500.0013715423126	500.02228504807357
500.02124000744226	500.00934180819206	500.00795230119553	500.0257681677144	500.00229065714234	500.010629303591	500.004058626936	500.0156300664943	500.0118966623106	500.0022501371219	500.0074474588511	500.0173464490731	500.00219355511496	500.0074342915854	500.0250708422044	500.0049879834248	500.00449061245376	500.017783962721	500.04001870518806	500.0142167305634	500.0199678847809	500.00638990485913	500.0082489474681	500.001282151044	500.00544107881376	500.02127368513504	500.0081201636333	500.0056955431562	500.0013713056631	500.0222708622218
500.0211330291148	500.00934168257726	500.0079467606752	500.0257592100136	500.00227601331613	500.010629303591	500.0040583718354	500.0156054979934	500.0118712278906	500.00224725684194	500.00743785702696	500.0172561488525	500.0021774634664	500.0074298243652	500.0249595627353	500.0049852571296	500.00446299510315	500.01778222687415	500.0399785133296	500.01421343609405	500.0199678847809	500.00638720601444	500.0082483206788	500.0012790642045	500.00543645284847	500.0211869334125	500.0081201029546	500.00569459397127	500.0013605245363	500.02227014431696
500.0209927298523	500.00933826545867	500.0079402269085	500.0257517053479	500.00225624209065	500.0106170567079	500.0040580180711	500.0155728669459	500.01184424028435	500.0022408888487	500.00742505326326	500.0172412576411	500.00212791227506	500.0074280321247	500.0248738675387	500.0049836494568	500.00445044833873	500.01778123800074	500.0399369986639	500.0142094586163	500.0199009408976	500.00638367085253	500.00824326992586	500.00127024702334	500.00542249435784	500.0210420711585	500.0081199328631	500.0056896901037	500.00134140157746	500.02225069061757
500.0209432600327	500.0093341313292	500.00793638065556	500.02575119788935	500.002218953062	500.0106110021961	500.00405737633145	500.0155327133011	500.011756338801	500.0022378667746	500.007398758849	500.01718441587155	500.00212659747746	500.00742775753815	500.0247989244588	500.00497253867377	500.0043948751357	500.01778067200536	500.03989450404146	500.01420804852694	500.0197581996342	500.00636398901355	500.0082413467579	500.00126526934685	500.0053821113613	500.0209195501236	500.00811929199995	500.00568307472594	500.00132455438006	500.0222163542575
500.0209069236819	500.0093296286243	500.0079359342563	500.0257070571406	500.00219545673474	500.01059730601844	500.0040561469874	500.015515128188	500.01170574352886	500.0022360606679	500.0073742027489	500.0171794554126	500.00212607092277	500.007414405659	500.0247721783241	500.00496787212535	500.0043871248497	500.01777994546177	500.03978222598636	500.014201610176	500.0196699320457	500.0063172570064	500.00823558035967	500.0012569684289	500.00535451880074	500.0207808860733	500.0081191653504	500.00567957503193	500.001319631464	500.0220882108884
500.0208872649454	500.00932647224755	500.00793508391945	500.02569322897006	500.0021834725762	500.0105852158391	500.0040550783392	500.0154877133295	500.0116103426388	500.00223399171733	500.00733826697655	500.0171599998254	500.0021214144915	500.00739508589277	500.0247147187049	500.0049654867192	500.0043871248497	500.017777446943	500.0397731762984	500.0141938474166	500.01951215547666	500.00627447137333	500.00823249080213	500.0012553346595	500.00533335311275	500.02077069546397	500.00811873899517	500.0056788151423	500.0013177488191	500.0220347027037
500.02084926871595	500.0093248690398	500.0079349124989	500.02568613841964	500.0021686825028	500.010584075983	500.0040545667472	500.01538444786	500.0115140005397	500.00223331639404	500.00731840799546	500.01712716731265	500.0021189706041	500.0073724388631	500.02470152573375	500.0049628273695	500.0043861752522	500.01777059159724	500.03977128146744	500.0141815567117	500.01929442728215	500.0062194098949	500.00822585009576	500.00125072573	500.00532624736627	500.0207280428126	500.0081161490633	500.00567319716293	500.00131558201554	500.0220303171097
500.0207960970475	500.009324735293	500.0079307822186	500.02567837791105	500.0021603954614	500.01057887001053	500.00404986051956	500.0151670413682	500.011336447906	500.00223268037354	500.0072881359819	500.0171111189068	500.0021164558636	500.00732709401325	500.0246071021609	500.00496085155083	500.0043809257631	500.0177696283855	500.0397528905516	500.01416725998763	500.0190424309345	500.0061691795762	500.0082205733881	500.0012489541075	500.0053226562022	500.02033545943414	500.0081125431704	500.0056659148135	500.00130709232434	500.02202774386694
500.0207374859206	500.0093241964749	500.0079291981026	500.0256559546034	500.0021532291751	500.010577968488	500.0040470383554	500.01481202351823	500.01122788994815	500.0022315276861	500.0072290437518	500.0170835541976	500.00210972392165	500.00729046139435	500.02457544457513	500.00495527568313	500.00437563091225	500.0177653532283	500.03974031815153	500.0141354834839	500.01897567299704	500.00615623634724	500.00821633261927	500.0012444141322	500.00529757601095	500.0203099883785	500.00810984508314	500.0056631775065	500.00130209896537	500.02200626947456
500.02072473581893	500.00932253366193	500.0079255440685	500.02565199346014	500.0021483088348	500.0105773455047	500.0040445269371	500.01456216383804	500.011220848855	500.00223092097326	500.0071885518571	500.0170718821251	500.0020953498737	500.0072869408528	500.02450030696053	500.0049525656846	500.0043611156004	500.01776473622255	500.0397175463785	500.01410704237986	500.0189712825006	500.0061541545447	500.008213694615	500.0012438024793	500.00528896635194	500.02030773211743	500.00810984508314	500.0056604486813	500.0012940648772	500.02196220652223
500.02067884498337	500.00932071391657	500.0079194358921	500.02564683734926	500.0021369015587	500.01057584168797	500.0040382453078	500.0143795597725	500.0112198376114	500.0022299411057	500.0071639372147	500.01704363214816	500.0020837838074	500.0072858013393	500.0244916271121	500.0049416535293	500.00435680725434	500.0177597258174	500.0396955850954	500.0140450036917	500.0189422250964	500.0061392076504	500.00821308131026	500.0012429868137	500.0052772236308	500.02028692723616	500.00810918237534	500.00565423538086	500.0012940517908	500.0218827430515
500.02064954542817	500.00931752690065	500.00791227348043	500.02564035922154	500.0021237374958	500.0105734133863	500.0040345834229	500.01379039571555	500.01121918376964	500.0022297632877	500.0070925146965	500.0170274074068	500.0020705614501	500.00728358521394	500.02448288640807	500.0049228838918	500.00434293715404	500.01775225307574	500.0396686050859	500.0140171843785	500.0188550495273	500.0061383160881	500.008210818069	500.00124298670937	500.0052721731359	500.0202402037576	500.008108081058	500.0056529026117	500.00129213748477	500.0217507731993
500.0205442396051	500.0093148088056	500.00790605658864	500.02563916577844	500.0021142521648	500.0105707881899	500.00403421003574	500.0128187136012	500.0112178017583	500.00222969629976	500.0070647387549	500.0170269670125	500.00205677039423	500.0072816120534	500.02444044567886	500.0049047393913	500.0043336008879	500.0177412000127	500.03962072193247	500.0139510153155	500.01883620525774	500.00612937187157	500.0082091017343	500.0012427213517	500.00526562754794	500.0202132241475	500.008108081058	500.0056479810515	500.0012921125822	500.02170939552224
500.0205426235313	500.0093066590234	500.0079043256906	500.0256272168773	500.00210936589156	500.01056058228295	500.0040337661409	500.0125254573725	500.01119991320854	500.0022289599378	500.00705303052627	500.0170269670125	500.00204327688846	500.00725311537485	500.0243877456779	500.004885971461	500.00433041821776	500.01773003142927	500.0396026256647	500.01383395756244	500.0188246425768	500.00612937187157	500.00820303027245	500.00124043281323	500.005254671964	500.02018345319414	500.00810526849153	500.0056389506447	500.00128935346606	500.0216881113295
500.0205165526321	500.00929795289596	500.00789500864613	500.0256118352581	500.00209376189605	500.0105573765213	500.00403188709953	500.01211441596416	500.01119183645636	500.0022278491081	500.00705274528934	500.0170106143141	500.0019907914978	500.0072459436465	500.02430135364364	500.00485337499515	500.0043221982273	500.0177102304448	500.0395964537485	500.0138089586626	500.0187813096775	500.0061262128889	500.00820009913383	500.00123812255583	500.00523717905264	500.019949585369	500.0080993764409	500.00563641763995	500.00128765261275	500.0216771119459
500.0205165526321	500.0092823956586	500.0078890136209	500.0255808779324	500.0020826303976	500.01055199438207	500.00402924720646	500.011809164326	500.0111896832336	500.0022258379908	500.0070355250389	500.01699884304696	500.0019397214224	500.0072446067059	500.0242875680067	500.0048313670029	500.004314096035	500.017689850417	500.03959236473963	500.01377856293766	500.01874735547295	500.00612595822406	500.00819251610466	500.0012375396356	500.0052318907391	500.019733192209	500.0080925168414	500.00563223167575	500.0012858407414	500.02164775139386
500.0205122428057	500.0092432986555	500.00788207663777	500.0255445805659	500.00208000331054	500.0105459735856	500.00402224022866	500.0117441862989	500.01118636004554	500.0022232412822	500.00701775012465	500.01698403247445	500.0019213145816	500.0072378601947	500.02423942036125	500.0047941063134	500.00430893575435	500.0176529061697	500.0395805181416	500.01376207321346	500.0187163169325	500.0061254623265	500.00819012860194	500.00123670350433	500.0052301049321	500.0196556781412	500.0080786138616	500.0056252455953	500.00128526922975	500.0216263668046
500.020508270536	500.0091855106722	500.0078510984203	500.02548514325787	500.0020667593499	500.0105395319954	500.0040109555453	500.01151640039956	500.0111801810496	500.0022225995166	500.0069955897075	500.01695644796433	500.001898430992	500.0072328804917	500.0241576610783	500.0047584735786	500.00430842994496	500.0176462503446	500.03955120519396	500.0137385402404	500.0187086796659	500.00611991747	500.00818983515035	500.0012361697773	500.0052220840126	500.0195805785223	500.00806347582767	500.00562398661083	500.00128221571765	500.0215813793879
500.02050623280945	500.00908471739046	500.00783120162794	500.02546707780886	500.0020436145066	500.01052923357446	500.0040058101674	500.0112723548199	500.0111789467105	500.0022218175416	500.00697417812074	500.01693290987845	500.00183664969745	500.007209729962	500.0241340241939	500.0047188933204	500.00429366732	500.01754902325587	500.03953546004635	500.013715030085	500.0186979521691	500.0061109304119	500.00818843381	500.0012339742453	500.00520163848125	500.0195232265694	500.0080552452683	500.0056232625762	500.0012809222091	500.0215719751483
500.02049984076314	500.0090707874317	500.0078280061884	500.02544400998653	500.00200957954706	500.01051868303887	500.00400092573	500.01126119095704	500.0111785584182	500.0022202084062	500.0069701062593	500.01692876304315	500.0017678394332	500.0071999652086	500.02411135025034	500.0046517411784	500.00429243726194	500.0174356765203	500.039523165237	500.0136944117049	500.0186979521691	500.00609750262475	500.0081863692185	500.0012334775778	500.00519862675	500.0194398642394	500.00804029379117	500.0056228418063	500.00127835289123	500.0215638944442
500.020496976164	500.0089304453013	500.00781942203673	500.02543637282207	500.001968556333	500.01051530180195	500.00399724621315	500.0111840127789	500.0111754372516	500.0022171848018	500.00696660452456	500.01681822235537	500.00169629447157	500.00719084420564	500.0240743879009	500.0046453797173	500.004278573801	500.0174008812516	500.0395182756772	500.01358391108215	500.01869362999633	500.00608761535955	500.00818434508767	500.00123103531666	500.0051737876217	500.01940399448193	500.0080260838114	500.0056202900796	500.001276619269	500.02154410283924
500.02049411942954	500.0088174227265	500.00781132855957	500.02541813986375	500.00194206234994	500.01050862891447	500.0039959034913	500.0111300618354	500.0111724137102	500.00220867429204	500.006963490031	500.01670417644806	500.001623748918	500.0071525221502	500.0240669361847	500.00464140446246	500.00426880472816	500.01735508537445	500.03950148986985	500.013366071882	500.01868872899576	500.0060819210445	500.0081833336078	500.001229361761	500.0051669589005	500.0193412989743	500.0080060345461	500.0056161414645	500.00127484913446	500.02152314360944
500.0204883051727	500.0086947632261	500.0077916771552	500.02539719964386	500.00182572307347	500.01050423988784	500.0039924524559	500.0111171550974	500.0111698946101	500.00220574224755	500.0069627270833	500.016682241105	500.0015838295153	500.0071293410163	500.02405695817544	500.00460806554275	500.0042618386764	500.01734859976347	500.03944843089016	500.01328373315766	500.018687058134	500.0060797461588	500.008181440502	500.00122660593513	500.00516461978515	500.0192887683616	500.00799004114185	500.00561327546023	500.00127229137394	500.0215032377153
500.0204830943964	500.0086411457495	500.00778120161334	500.02534691659184	500.00180861032106	500.0104886007971	500.0039906887925	500.0110997897618	500.01115965286033	500.0022010289897	500.00695917481005	500.01662816850694	500.00149786761864	500.00709283249586	500.0240225172302	500.00456965073187	500.00425204889575	500.01732914790347	500.03938954225896	500.01311174660157	500.0186827801028	500.0060751995848	500.0081791897921	500.0012249640985	500.00516461978515	500.0191564599727	500.00796705646576	500.00560899638566	500.0012692381758	500.0214875103507
500.02047433862646	500.00861336273937	500.0077785505026	500.0253392686038	500.00180007560044	500.0104821458164	500.0039881517619	500.01107690253036	500.01115730530734	500.00219606565093	500.0069543050097	500.01654243016463	500.00148305381344	500.00707810968925	500.0239698109288	500.0045650436842	500.0042430182675	500.0172955150402	500.0393793137994	500.0130601962379	500.01864058838447	500.0060746517879	500.0081791650399	500.0012198834218	500.0051638283695	500.01907528330196	500.00794608523756	500.0056057131954	500.0012688177235	500.02148265996
500.02045265206687	500.00861058022383	500.0077716690874	500.02527707975054	500.0017881485621	500.01047581590285	500.0039876100851	500.01107679951133	500.01115215593586	500.00219112103247	500.0069540624362	500.016539382985	500.0014256548053	500.00707289385974	500.02390447307516	500.0045646443137	500.0042400386075	500.0172720939199	500.0393554202566	500.0129385559199	500.01862330071964	500.00606939047134	500.008179125978	500.001217754114	500.0051623606601	500.01904947141753	500.0079289608994	500.00560463104273	500.0012681919808	500.02144897129676
500.02043659860203	500.008608736686	500.00776026506384	500.02520691774606	500.001743816719	500.0104686869332	500.0039849041462	500.0110630972289	500.01112999687257	500.00218898114696	500.00695136832286	500.01636744901435	500.0014256548053	500.00706434820324	500.0238517472333	500.0045571706781	500.00423702179114	500.0172504975794	500.0393372505562	500.0128913857991	500.01859545637086	500.0060628721202	500.00817905507057	500.00121716583817	500.00516162330604	500.0189925314066	500.0078813481827	500.0056023148915	500.00126774789464	500.0214349812542
500.0204078035784	500.00860701578114	500.0077443322893	500.0251640468962	500.00173170743324	500.0104686700661	500.0039831798536	500.01103314848865	500.01112919155855	500.00217266933737	500.0069494140747	500.01634026577534	500.0013847597207	500.0070564179556	500.02379499065074	500.0045557965415	500.0042229759279	500.0172481013639	500.0393119331199	500.01283405103766	500.01856033926816	500.00605398414393	500.0081784068417	500.0012117236657	500.0051593678001	500.0189287449725	500.0078545403869	500.00560127735264	500.00126703631537	500.02142870999336
500.0203988402197	500.00860644618217	500.00773918381617	500.0251593160759	500.00171567124437	500.0104686375964	500.0039813189951	500.01101935473616	500.0111260725788	500.0021684020133	500.0069457734532	500.0163055920653	500.00135456096365	500.00703639359324	500.0237395941121	500.00455331669855	500.00420905115413	500.0172360780843	500.03928536381443	500.01276809713534	500.0185431390617	500.0060538228905	500.00817787503416	500.00120106780633	500.00515800456765	500.01887839095133	500.0078135749924	500.00559961191806	500.0012666302151	500.0214250721145
500.02030968217053	500.00860376356167	500.0077345819397	500.0251593160759	500.00171396060927	500.0104684754018	500.0039803447107	500.01096616723197	500.01111131672394	500.00215387960384	500.00694528292104	500.0162682332293	500.00132459020483	500.00701444773836	500.0237217531497	500.0045502731956	500.00420812401074	500.0172313294929	500.0392544053383	500.0127635922291	500.01853530661964	500.0060446377673	500.00817736960295	500.0011990409695	500.00515748678407	500.0188422896802	500.00779936532416	500.0055927161321	500.0012661326579	500.02141929433645
500.02022268479516	500.0085976629607	500.00773156757043	500.0251567317717	500.001712590143	500.0104674436449	500.0039785525978	500.0109047875737	500.0110918974349	500.00214516406646	500.00694403500586	500.01617919255943	500.0012902463517	500.0070140914942	500.02368479692524	500.00453650903773	500.00420793504844	500.0172290463416	500.0392544053383	500.0127631448941	500.0185268657117	500.0060446377673	500.0081764279176	500.0011947983528	500.00515622249884	500.0188317250064	500.00779127407884	500.00559070617277	500.00126565035225	500.0214153683155
500.02008255343833	500.0085941652793	500.0077294703786	500.02515569177774	500.0016965821147	500.0104611348117	500.00397593582375	500.0108942880711	500.01106343629374	500.0021391134809	500.00694208954684	500.01607559646544	500.00128342378383	500.00701262138233	500.0236602795901	500.004512687615	500.00419573164123	500.01722646279586	500.0392515716156	500.0127596357753	500.0185224700031	500.00603975651455	500.00817619867007	500.00119167467875	500.0051554769347	500.0187950925839	500.00778991276906	500.00558646094095	500.001264766099	500.02140934935846
500.01986962916976	500.00859207766234	500.0077245852655	500.0251488856909	500.0016878759822	500.01045468374315	500.0039710164464	500.0108572344627	500.0110299885215	500.002129790334	500.0069402792303	500.01600244898805	500.00128199030866	500.00700949954535	500.023650562913	500.0044820819907	500.0041808998241	500.0172219948998	500.03924627639475	500.01274710007687	500.0185098353632	500.0060383909728	500.0081756863608	500.00118797540756	500.00515375649246	500.0187750789531	500.0077759665934	500.0055842531252	500.0012631749751	500.0214059071095
500.0196326647162	500.00858879948805	500.00772085237963	500.02514820186485	500.0016850228772	500.01045070570285	500.0039695089431	500.0108110344617	500.0109849398676	500.0021161928668	500.00693655974226	500.01593934610275	500.0012699482982	500.0070089326538	500.0236430625573	500.0044152443895	500.00416988601165	500.01721873644516	500.03923593750466	500.0127058363806	500.0185058605078	500.0060372882047	500.0081750197559	500.00118675338524	500.0051506868267	500.01875663639726	500.007764792623	500.00557783525153	500.0012620827648	500.02140480615384
500.01958286339914	500.0085860820612	500.0077155985863	500.0251402171538	500.0016765419771	500.0104415155235	500.003967497347	500.010746102093	500.0109743252298	500.00210047572756	500.00693135369573	500.01586059853184	500.0012621018635	500.00699689391104	500.02363747998686	500.0044075443771	500.00416797981825	500.0172137521789	500.03922807644176	500.0126570541454	500.01850518611946	500.0060334649825	500.0081731914662	500.0011836829782	500.005146641599	500.0186890632113	500.00776352091515	500.0055692805677	500.00126175570637	500.0213962969129
500.0195371501841	500.0085802333676	500.0077049939521	500.0251221972387	500.00167349318946	500.01044007742047	500.0039665429577	500.0106472168844	500.0109445738211	500.0020947859583	500.0069244451728	500.01572852174417	500.00125352531353	500.0069922359282	500.0236244452393	500.0044010151246	500.00416336367084	500.01720715988216	500.0392269218346	500.0126385522093	500.01849640677233	500.00603023809373	500.0081712551849	500.0011816182362	500.00514525313264	500.01865048676143	500.00776039843504	500.0055656586213	500.0012612272857	500.021391857499
500.01952460100705	500.0085768334532	500.0077031489201	500.0250896117036	500.00167131213453	500.01043432278357	500.00396513401046	500.010553437852	500.0109293258801	500.00208435338493	500.00692075912616	500.0155755945815	500.00124855749965	500.0069888184356	500.02360256758953	500.00440090123976	500.00415386683034	500.0172050404852	500.03921280836903	500.01262945812124	500.0184941583197	500.00602856215386	500.00816789235733	500.0011786561267	500.005143270464	500.01863387910373	500.0077585730076	500.0055643620779	500.00125745637143	500.0213857153149
500.0194478494946	500.0085713447539	500.00770109701034	500.02503501381386	500.0016705768341	500.01042911928255	500.0039646371266	500.0104806253932	500.0109133776875	500.0020767704302	500.00690805328577	500.0155570843028	500.0012434609489	500.0069743668437	500.02359262917076	500.004395547792	500.0041467660438	500.01719913802424	500.0392122806936	500.0125520759502	500.01849147845184	500.0060252113309	500.0081631913757	500.00116937367505	500.00514183583465	500.0185702866586	500.00775326989293	500.0055634979654	500.00125697239946	500.0213740184001
500.01939777304784	500.0085585575898	500.00769614172594	500.0249981991108	500.00166609860713	500.01042700454155	500.00396460866733	500.0103535012143	500.0108855323634	500.0020767234308	500.00689986567727	500.0155570843028	500.0012409513528	500.00697133244756	500.02359056992054	500.00439435647235	500.00414568012894	500.0171854665192	500.03921033150766	500.0125246607039	500.01849048869036	500.0060224692614	500.00816001584434	500.0011594358119	500.0051390789671	500.0184976743422	500.0077513098789	500.00556224455914	500.0012543704059	500.0213454477697
500.01926178422497	500.00854812498966	500.0076904842545	500.0249737502162	500.0016639002603	500.010423505168	500.0039642219188	500.01033818552673	500.01082968846947	500.00207588704177	500.00688555384005	500.0154607752988	500.00123940201547	500.00696880761035	500.0235879353015	500.0043853914784	500.00414126792197	500.01717762118926	500.0392028801814	500.0125055122481	500.0184870935422	500.0060221124368	500.0081570951556	500.001158787399	500.00513538192104	500.01846843850205	500.0077475724849	500.0055605927693	500.0012508515283	500.0213359384661
500.0192510391545	500.00854218417936	500.0076823114615	500.02495443428506	500.0016625173769	500.01042345596426	500.0039638461354	500.0101563243335	500.0108127613359	500.0020725826295	500.00688505221564	500.01544468404734	500.00123383485516	500.00696681847256	500.0235844028957	500.0043777053313	500.0041322532907	500.01715556698275	500.0391873957671	500.0124958484578	500.018485210555	500.0060214408518	500.00815670658704	500.00115722761524	500.0051340691219	500.01844607515375	500.00774486649885	500.0055573461273	500.0012496193108	500.0213266718312
500.019211789787	500.008542093739	500.00767534607826	500.0249367189601	500.0016589584677	500.0104213716114	500.00396236349195	500.01006941814376	500.0108017456269	500.00207206877553	500.00688161456094	500.0154097111259	500.0012302617039	500.0069639832789	500.02356800160754	500.00437256506007	500.00412597656424	500.01711972562526	500.0391860140138	500.01247642454615	500.0184740925746	500.0060209499172	500.0081565739597	500.00115619467783	500.0051326217909	500.0183872183102	500.00771471408945	500.0055512176294	500.00124850964966	500.02132302541895
500.0191648487457	500.00853970486935	500.00767214626353	500.0248744567612	500.0016573021393	500.0104203892375	500.00396082840416	500.00997573218535	500.01080089760615	500.00207026849864	500.0068815042026	500.0153940362866	500.0012287817688	500.0069549420163	500.0235661970568	500.0043666048931	500.0041138116641	500.01711778380013	500.03918225799055	500.0124572041691	500.01847076453856	500.00602050124894	500.00815508388973	500.0011502667724	500.0051288362624	500.0183562077443	500.007699779491	500.0055508124909	500.0012473960934	500.0213118405398
500.01911674265864	500.00852987370143	500.0076696254217	500.0247969752822	500.0016531507964	500.01040877796174	500.0039585463663	500.0099687519645	500.0107404173318	500.0020649935906	500.0068747969133	500.01538129508833	500.00122709058326	500.0069476011292	500.02355973002614	500.00435406173995	500.00410358990086	500.0171100476473	500.0391791237521	500.0124469899179	500.01846375113985	500.0060202111318	500.0081536720377	500.0011484115354	500.00512637527004	500.0183562077443	500.0076960430848	500.0055476576769	500.001244399892	500.021256499113
500.01908699383665	500.00851981315776	500.0076460801251	500.02478388075133	500.0016523791241	500.0103973501658	500.0039580953095	500.00994366458735	500.0107025725655	500.00206006779814	500.00687189323594	500.0153641816013	500.0012264888508	500.0069324404832	500.023558621552	500.0043518722285	500.00410228674775	500.0171028761792	500.0391764193174	500.012400012604	500.0184454626508	500.00601716488893	500.00814797185876	500.00113901505176	500.0051222509407	500.018338443226	500.0076940399071	500.00554662467295	500.00124250382777	500.02125608104075
500.01906190190385	500.0085009753574	500.00763817368943	500.0246727912403	500.00165148343365	500.0103863530152	500.0039579926044	500.00991147898253	500.0106501951021	500.00205013764577	500.0068663309885	500.01535264396057	500.0012228022319	500.00692668435704	500.0235525707139	500.00435144501756	500.0040928404094	500.01707443989153	500.0391727500815	500.012382002866	500.01843541830976	500.00601652404265	500.0081429232111	500.00113629418024	500.00511956591794	500.018321789458	500.0076903834579	500.0055417452566	500.0012422412141	500.0212518246405
500.0190465368929	500.0084865424944	500.0076105679193	500.02461097215996	500.0016511845887	500.0103859361674	500.00395487903097	500.009898400774	500.01062456911586	500.00204716140917	500.00686191659895	500.01533297231487	500.0012218377081	500.00691891066	500.0235489266102	500.0043473757997	500.00409127115734	500.01707054898463	500.03917165248566	500.01237085011286	500.0184147191591	500.00601630548084	500.00813297328693	500.0011324512968	500.0051170937469	500.0182831402671	500.00767887453753	500.00553780245366	500.00124189599495	500.02124475564324
500.0190360237	500.0084822557791	500.0076043314957	500.0245630980245	500.00164953382625	500.01038333236033	500.00395426777806	500.009866106735	500.0106072300084	500.00204008866194	500.00685957455767	500.01530937016753	500.0012196247838	500.0069064858112	500.0235406879227	500.00434380682805	500.00408782442867	500.01705773582836	500.0391644138322	500.0123664349333	500.0184017061564	500.00601600601397	500.0081324534972	500.00112783255724	500.00511476730827	500.01826954850105	500.00766647005537	500.0055290093167	500.00124189599495	500.0212407754215
500.01901777423507	500.0084702981857	500.00760372941755	500.02454454347793	500.0016461490447	500.0103798839135	500.00395269884086	500.00985640490546	500.01059396571094	500.0020363427986	500.0068532124656	500.01529121157967	500.0012170639225	500.00690082882875	500.02353595180386	500.0043341801217	500.0040852859767	500.0170461096176	500.03915731959376	500.01236151760395	500.018392687781	500.00600912732244	500.0081167423343	500.0011205382137	500.0051134280001	500.01826646598363	500.007659594746	500.00552668161004	500.00124012202656	500.0212311848549
500.01899916466436	500.00845655278266	500.0076032897814	500.0245325592861	500.0016442107013	500.0103778704755	500.00395098330847	500.0098321727364	500.0105911421203	500.00203396741693	500.0068530760294	500.0152660118187	500.00121083697735	500.00688407797617	500.0235358073684	500.0043071297841	500.00408055337573	500.01701810192077	500.0391385262308	500.0123572797041	500.01838598546	500.0060053872712	500.0080971973287	500.0011139433867	500.005112852645	500.0182436043373	500.00764642817285	500.00552028725446	500.0012389328539	500.02122402253354
500.0189982242289	500.00845439118507	500.00759884397183	500.02452728658164	500.00164237150545	500.010376137826	500.00395015879184	500.00981637764846	500.0105758815958	500.00203206325887	500.0068308981671	500.01524969595107	500.001208356662	500.00687078332095	500.02353376918535	500.00430281812527	500.0040780355145	500.0170104038813	500.0391152038946	500.0123535798603	500.01835678695346	500.0060021544155	500.008088021624	500.0011127250275	500.0051052896243	500.01823970552874	500.0076310583998	500.0055158967254	500.0012389328539	500.0212184044356
500.0189749835392	500.00845083885764	500.007596507006	500.024503752222	500.0016358622041	500.0103732431021	500.0039476422835	500.00980217723065	500.0105652469559	500.0020310355164	500.00680877958825	500.01523138252304	500.0012057567118	500.0068227609517	500.0235319029642	500.00430117127894	500.0040768869897	500.0170060755344	500.039099778568	500.01235094864376	500.01833457321726	500.00600116303826	500.00806972140015	500.00111241587155	500.00510052390916	500.01823445762193	500.0076182037993	500.0055118137094	500.00123748437125	500.0212027007271
500.01897087079664	500.0084497257031	500.00759064773086	500.02445309348394	500.0016333081622	500.0103691028168	500.0039457674691	500.0097765414674	500.01054407308436	500.00202907716175	500.00678039621914	500.0151933169794	500.001205317937	500.0067827271073	500.0235238897006	500.0042742577083	500.0040746003017	500.01699654501925	500.03909706489486	500.0123416583426	500.0183325033158	500.0059992683757	500.0080461309086	500.00111035461714	500.0050988321006	500.01822352188606	500.00759947864657	500.00550666812615	500.00123145975857	500.0212027007271
500.01896858176127	500.0084495314827	500.0075883110631	500.02441023496385	500.0016286664331	500.01036804760724	500.0039445789396	500.00976282762065	500.0105350235476	500.0020281375954	500.0067580020011	500.01518585507415	500.00120065826457	500.0067753946077	500.0235226311228	500.00426307049935	500.0040718332387	500.0169809897075	500.03905783736803	500.0123294502819	500.0183195090097	500.00599818801203	500.0080444648383	500.0011078449804	500.00509392188246	500.01821822112146	500.0075874995917	500.00550480368935	500.0012274608952	500.0212014768102
500.01896739860075	500.0084490832506	500.0075839971274	500.02438854769923	500.00162681447523	500.01036616371766	500.0039434393879	500.0097592196716	500.01052412023506	500.00202652783526	500.0067334830335	500.0151823426879	500.00119761083545	500.00675483595666	500.0235191913683	500.0042609455086	500.0040683067809	500.01695916388894	500.0390263421319	500.0123007301789	500.01830988186845	500.0059975136275	500.00803750933164	500.001097973115	500.0050914832473	500.01820836652064	500.0075831017283	500.00550259612487	500.0012214770128	500.02119281175266
500.0189661157052	500.0084480051578	500.0075794742991	500.0243691448882	500.0016202883237	500.01036367357904	500.0039416546678	500.00974648546907	500.0105137314025	500.0020252417232	500.0067232793265	500.0151734710428	500.0011921236614	500.00669327472497	500.02350753724664	500.0042603006674	500.00406671120976	500.01692850277556	500.03898531577937	500.0122868179121	500.0182916347582	500.00599363492023	500.0080163142101	500.0010772796333	500.00508729653956	500.0182022022532	500.00751455242886	500.0054957797905	500.00121948307117	500.0211899637011
500.0189572640904	500.0084468344438	500.00756912949873	500.0243622180333	500.00161394827813	500.0103621130664	500.0039412318652	500.009726291592	500.0104698898701	500.0020078386545	500.00671518189165	500.015163518485	500.0011920980125	500.00662662456745	500.02350405046525	500.00425784053573	500.00406226451827	500.01692850277556	500.0389456646179	500.012281564715	500.01827372143185	500.0059874837828	500.0080132927209	500.0010713816785	500.0050854181155	500.0181904247091	500.0074154589021	500.00549163494554	500.0012167395096	500.02118737841084
500.0189552789372	500.0084458001743	500.0075613192979	500.0243477930928	500.0016091822095	500.0103596122823	500.0039309365999	500.00972191107246	500.0104126012446	500.0020016811942	500.0067029179818	500.0151399794219	500.00118999771877	500.0065293405057	500.02350085166734	500.0042576175891	500.0040552903396	500.0169283679926	500.038849268325	500.0122722030561	500.0182721377696	500.0059753792982	500.0080022707848	500.0010612462211	500.0050822270363	500.01818777550756	500.0073742007157	500.0054894840417	500.0012121925448	500.0211846052624
500.01894781568706	500.0084425550155	500.00755098817353	500.0243384515637	500.0016023562545	500.0103589428859	500.0039249008112	500.0097139864691	500.01037863353787	500.0019917704897	500.00669796906124	500.0150704498554	500.0011844982031	500.0064489583862	500.0234978786994	500.0042543177333	500.0040492897694	500.01692765271264	500.0387991284772	500.0122665703093	500.0182696061406	500.0059746681349	500.00799911889527	500.001051648478	500.0050815142864	500.018176009164	500.0073472787134	500.0054881432389	500.0012095936793	500.0211619898228
500.01894126181446	500.0084372433379	500.00753109987164	500.024330851491	500.00159143664246	500.01035863050544	500.0039243294823	500.0097092480369	500.0103613479231	500.00198354009075	500.0066977157753	500.01503116059325	500.0011784574437	500.00631952369173	500.0234896810595	500.00425372968476	500.0040436456864	500.0169257100888	500.0387566373753	500.01225241841354	500.0182628750963	500.0059689739153	500.0079908646794	500.0010359322716	500.00508079534785	500.0181758210689	500.0072186088755	500.00548493775597	500.0012083182026	500.02114492688116
500.0189255922454	500.00843507553134	500.0075256998258	500.0242919684221	500.0015898759516	500.01035791903735	500.00392398817024	500.0097010794667	500.0103523706344	500.00196882657946	500.0066925787761	500.01500985701097	500.0011723425154	500.0062890542983	500.023484591746	500.00425198792306	500.0040369952275	500.01690791340087	500.03874753041345	500.01224652511047	500.0182499771335	500.0059682142357	500.00798908627394	500.0010341093134	500.00508027958983	500.01817404881916	500.00712379176804	500.00548273123053	500.00120390195104	500.0211421013387
500.0188972951855	500.0084333568849	500.0075216221314	500.02428834487193	500.00157814583343	500.0103577792061	500.0039232710514	500.0096877962261	500.01035117008735	500.0019508254745	500.00668204881885	500.0149857581281	500.0011674098759	500.0062156315035	500.0234666476844	500.00424983314485	500.004029132816	500.0168875247158	500.0387367974631	500.0122361009811	500.01823500096816	500.00596098117506	500.0079777854456	500.0010341093134	500.0050781835784	500.0181647091811	500.007019659386	500.0054822498412	500.00120098430585	500.02113084529236
500.01886408041025	500.00842763025923	500.0075147668917	500.0242785174157	500.0015727681072	500.0103573365586	500.0039204152272	500.00966879362016	500.01031842454677	500.0019338436489	500.0066800360146	500.01497074618754	500.0011603837507	500.00618533698605	500.02346084219084	500.0042458502806	500.00402126804687	500.0168753779916	500.0387321721097	500.0122347250107	500.0182206792804	500.0059572693237	500.0079777854456	500.0010335728187	500.00507592631857	500.01815688798	500.0069724680664	500.005480896677	500.0011967281473	500.02112728149507
500.0187667184835	500.0084259046491	500.00750581921295	500.0242652247863	500.0015660365042	500.0103555570765	500.0039153963762	500.00965790102555	500.01029299846704	500.0019255530322	500.0066714724073	500.0149497429968	500.00115358754226	500.0061663829251	500.02344211814034	500.0042407537555	500.00401726859167	500.0168685425988	500.0387279941009	500.0122318722368	500.01820764502077	500.00595626007225	500.00797769525457	500.00103163159275	500.0050742070769	500.01813908278314	500.006886923375	500.0054804054847	500.00119432456205	500.0211208884459
500.01871248732033	500.0084256910903	500.0074801264089	500.02426223688394	500.00156263709164	500.0103544653904	500.0039073877465	500.00965383446567	500.010278835077	500.0019229150181	500.0066678020961	500.0149219034216	500.0011426315799	500.00614284059395	500.0234257011912	500.00423491086	500.00401511661755	500.0168416959154	500.0387236419474	500.012224720834	500.01820018773867	500.0059556209699	500.00797763695147	500.0010253999379	500.0050732893227	500.0181227151489	500.0068186277419	500.0054740995159	500.00118489757983	500.0211155880991
500.018680277762	500.0084256346881	500.00746791368744	500.02424698940763	500.0015598883085	500.01035428247616	500.0038979599847	500.00964793620744	500.01026890301165	500.00192143021815	500.0066616523982	500.01489257022445	500.0011330110937	500.0061121713762	500.02339525629384	500.00421750537646	500.0040143438381	500.0167753561168	500.0387066248847	500.01221006824244	500.01818807148953	500.00595527537115	500.00797757489374	500.0010212872264	500.00507090163774	500.0181108146156	500.0067601922775	500.0054707731252	500.00115897480697	500.0211086469168
500.01864314281045	500.0084248177914	500.0074575387928	500.02423005867564	500.0015552249845	500.01035379489855	500.0038933836134	500.00964521288967	500.01026441328423	500.0019196736822	500.00665782446237	500.0148832314598	500.0011207121357	500.00607734694205	500.0233811917268	500.0042098519753	500.004011381986	500.0167632149754	500.03869268561886	500.01220413450505	500.01817409826833	500.0059550586786	500.00797750002	500.0010157646911	500.0050624711398	500.0181104443724	500.00672688393	500.00546334705547	500.0011379804926	500.02109208211664
500.01857457039426	500.0084246026609	500.0074481683424	500.0242294223964	500.00155226847244	500.0103522011113	500.00389153260056	500.0096407963668	500.0102451385981	500.00191248950483	500.006652972404	500.01487264711784	500.00111716563885	500.0060402497277	500.0233786037812	500.0042041380598	500.0040022083199	500.01674166825677	500.0386854762849	500.012203032965	500.01817317430414	500.00595505861776	500.00797737004706	500.0010126242608	500.0050624711398	500.0181086184718	500.00668651384393	500.00545427885083	500.00111486455256	500.0210814796349
500.0185488465353	500.0084242099315	500.00744593114683	500.0241921555954	500.00154196152005	500.01035189940575	500.0038904516064	500.00963733429654	500.01022386403474	500.00190951111546	500.0066476062406	500.01485038393344	500.0011083114363	500.00598237444206	500.0233676227859	500.0041820458037	500.00399439856255	500.0167289397427	500.03867842614585	500.01219885913866	500.0181541390873	500.0059550347931	500.0079773033759	500.0010033516861	500.005057066048	500.0181046028007	500.0066314679244	500.00542946981557	500.0010540266045	500.02105327625657
500.01853738155734	500.0084241643508	500.0074346599979	500.02418881186327	500.00152863359193	500.0103512587824	500.00388944451504	500.00962887281526	500.0102135161418	500.0019046734887	500.00663868902257	500.01479941897094	500.0010903748028	500.00597095639336	500.02334508594856	500.0041816672753	500.00398691128447	500.0167205253461	500.038677537519	500.01215363170024	500.01813316054717	500.00595498733225	500.0079769387191	500.00099191008275	500.00505187929065	500.01810145396223	500.0066174937563	500.0054292192092	500.00097356576714	500.02104178017356
500.0184481141071	500.0084237310481	500.0074243316767	500.02417781575895	500.00150953660574	500.010350274787	500.0038872937013	500.00960550610813	500.01017183072923	500.001900324067	500.0066243392642	500.0147636967681	500.0010903748028	500.0059607625329	500.023339531988	500.0041812193764	500.0039808358041	500.0167038530139	500.03867579746685	500.0121219444401	500.01810687927434	500.00595494145824	500.0079768029771	500.0009886256735	500.00504353359196	500.0180997028186	500.0065928424688	500.00542106682633	500.0009016832761	500.0210408950803
500.0182832339457	500.0084232277723	500.0073325287594	500.0241617628287	500.00149311667974	500.0103493589645	500.0038864717874	500.0095424107677	500.01014799271326	500.0018886964501	500.0066150630692	500.0147283188781	500.0010882108558	500.0059574288024	500.0233201969824	500.00418056035875	500.00396643310415	500.0166508730883	500.0386681384966	500.0121101631856	500.0180911624225	500.00595492158965	500.0079762040132	500.0009857410997	500.00503423418616	500.0180597584964	500.0065805139251	500.00541552376893	500.0007410394488	500.0210395343056
500.01824774258324	500.00842059135147	500.0073038532953	500.0241557084622	500.0014906166169	500.0103485442772	500.0038853878463	500.0094945249314	500.0100808655373	500.00188295399505	500.0066109043592	500.0147029011599	500.0010882108558	500.0059469264008	500.0233103036975	500.004179635709	500.00396110289336	500.01664387118996	500.03866258483623	500.01208160944657	500.01808448126366	500.0059548021858	500.0079752240673	500.00097870863345	500.00503145431014	500.0180584377424	500.00657388700995	500.00540252422866	500.0007201040107	500.0210394798593
500.0182230903934	500.00841999342964	500.0072746181365	500.02415474167094	500.0014854585815	500.01034816111246	500.00388487674786	500.00942446397653	500.0100808655373	500.00185998307785	500.00659340975494	500.0146737899658	500.0010874607451	500.00594450692535	500.0233020212598	500.0041762586873	500.0039493807092	500.0166403119263	500.03864694265854	500.0120728845171	500.01807009398635	500.0059546227583	500.0079744510728	500.00097206670284	500.0050229999263	500.0180520102441	500.0065678270416	500.00538826909906	500.00071539496975	500.0210357275418
500.01816721580184	500.0084188999034	500.00727341649207	500.02415137485053	500.0014848891364	500.01034638930673	500.0038840899522	500.00937189094816	500.0100376277166	500.0018491149408	500.00658633203955	500.0146567740263	500.001087001945	500.00593687690383	500.02330042414616	500.0041732391389	500.0039399102676	500.01663390686616	500.03860960887624	500.0120628619866	500.0180276688546	500.00595443973543	500.00797401480264	500.0009581193521	500.00502075192077	500.01805028879187	500.0065466901088	500.00538322026284	500.0007153644528	500.0210235393562
500.01815243304503	500.00841780781553	500.00722834822176	500.02414517350115	500.0014832645635	500.010344723077	500.00388316992724	500.0093247775288	500.01003445928666	500.0018445045709	500.0065848227252	500.0146558900774	500.0010855433111	500.00591250957365	500.0232800331881	500.00417018136613	500.00393221649136	500.0166282555264	500.03858633685036	500.01205899514997	500.0179549404606	500.00595437941104	500.0079729554623	500.00095619233923	500.0050144809085	500.01804830951846	500.0065419756876	500.00537743824947	500.0007150500563	500.0210108461806
500.0181308516917	500.0084175907477	500.00720637478696	500.02412934840424	500.00148240033684	500.0103443692913	500.0038825437826	500.0092634772308	500.00999730005566	500.0018353563386	500.00658433355005	500.0146537255471	500.0010818618464	500.0059060652242	500.0232600396733	500.00416255742795	500.00392232156014	500.0166162315481	500.03857468585136	500.01204943719324	500.01790688585925	500.0059540590744	500.00797262454836	500.00095509721825	500.0050051515088	500.0180409768735	500.0065250339522	500.0053693772186	500.0007146789089	500.0209979314366
500.01810590289153	500.00841688049127	500.00720187252915	500.02412007869134	500.0014811177455	500.0103432159426	500.003879386813	500.00924179475334	500.00996333999944	500.0018031537357	500.0065787001163	500.01463623088733	500.0010746531563	500.0059006647707	500.0232333477361	500.004156647906	500.0039071771864	500.01660769213566	500.038558625013	500.01204696599285	500.0179009669835	500.0059532221054	500.0079723101618	500.00094983269247	500.0049998276504	500.018030329738	500.00648458806387	500.00536394377394	500.0007145957426	500.02099069882615
500.01808776383365	500.0084159185597	500.0071809988433	500.0241071235502	500.00147811000977	500.01034297559687	500.003878347685	500.00908675791936	500.00988630712175	500.00180268237733	500.0065762853983	500.01462080346545	500.0010671781338	500.0058954396486	500.0232261654634	500.0041526026796	500.00389407721383	500.01660144074646	500.03855271959515	500.0120388001667	500.0178981563042	500.00595200809283	500.0079690141937	500.0009443472118	500.0049959944306	500.01802699014274	500.00644201350167	500.005353684177	500.00071390696115	500.020938905395
500.01805279770934	500.0084148758462	500.007177194617	500.0240935726773	500.0014758402046	500.0103424895509	500.0038772667916	500.00908675791936	500.0098767862661	500.00180185422585	500.00657119134286	500.01456011967355	500.0010660009879	500.00588181505987	500.02321722692704	500.00414882718246	500.0038914270031	500.0165957024483	500.03854302486053	500.01200591988936	500.0178940328641	500.0059512400007	500.00796557203495	500.00094041195456	500.0049948567163	500.0180133680015	500.0064013730459	500.0053236642245	500.0007135572982	500.0209114091999
500.01802525591154	500.0084146512933	500.0071684758631	500.02409027935096	500.00147454086465	500.0103424178259	500.00386822238266	500.0090791212525	500.0098301833356	500.001798933369	500.0065662664806	500.01452288948633	500.00106310663836	500.00586380111594	500.0232070942349	500.00414211072365	500.0038864270606	500.0165920256998	500.0385397843471	500.01199985081513	500.0178824946548	500.0059471364703	500.00796323020506	500.0009385670549	500.00499372795207	500.0180007642318	500.0063129629047	500.00531578301553	500.00071267830907	500.0209080053211
500.01797856013104	500.0084140979043	500.0071633896777	500.0240756322657	500.00147428006176	500.01034201065306	500.0038623126819	500.00907638689046	500.0098133736301	500.0017983178039	500.0065592297442	500.01451771530304	500.00106130381084	500.00585467452373	500.02320502496445	500.004136596702	500.00387633359236	500.0165882389381	500.03853668737315	500.01199801629565	500.0178683614855	500.0059464338614	500.00796034805563	500.0009337145705	500.0049931754148	500.0179864615436	500.00626186463853	500.0053080682488	500.0007121180106	500.0209073359987
500.01796892907186	500.00841373844946	500.0071581154963	500.02406729778835	500.0014737534618	500.01034191057	500.0038587830185	500.0090364577941	500.0097957381441	500.0017978527613	500.00654967525077	500.01447378479304	500.00105808240085	500.00578366512826	500.0231943254081	500.0041355784577	500.0038686338745	500.01658368075095	500.0385337416616	500.0119899011061	500.0178482755827	500.00594569527453	500.0079366711105	500.0009193643851	500.0049907567068	500.0179751943949	500.0062188036485	500.0052948076439	500.0007110025256	500.02090622207595
500.0179413578117	500.00841297293834	500.007154415691	500.0240663348815	500.0014731433204	500.01034125413173	500.00385533465277	500.0090334808132	500.00978146091353	500.0017956349918	500.00654291441793	500.0144250110057	500.00105285753034	500.00572824524187	500.0231758775488	500.00413262501405	500.0038661093504	500.01658048794087	500.0385133798085	500.01197782934537	500.01783594970885	500.0059444353555	500.00790724209526	500.00091002698395	500.00498805275697	500.0179602129342	500.006173747988	500.0052722756973	500.00071064886896	500.0209047209987
500.0178932798817	500.00841230355053	500.00715098490366	500.0240647083764	500.0014731168371	500.0103386943393	500.0038513650525	500.0089835795957	500.00974048192114	500.001795268009	500.006541303601	500.0144238895725	500.0010309973129	500.0057022240333	500.0231720777735	500.0041314788416	500.0038570510894	500.016578409206	500.0385133798085	500.01196006488107	500.0178204877228	500.00594248139504	500.00790612087724	500.00090869496	500.00498791880915	500.01795212820423	500.0061048364971	500.005270367409	500.0007092309887	500.0209001193926
500.01785694101386	500.00841008929893	500.00713282332623	500.0240443424401	500.001471816886	500.01033678470844	500.0038414481716	500.00891853407666	500.0097378652327	500.0017947898451	500.00653473968845	500.0144221739989	500.00101318002464	500.00568100065743	500.0231657395191	500.0041253071662	500.0038521084635	500.0165772215345	500.03851219480487	500.0119468532346	500.0178161606593	500.0059418311197	500.00790612087724	500.00089875812864	500.0049873957776	500.0179472232524	500.00610454595096	500.0052348740527	500.0007036766913	500.02089778305236
500.0178390709709	500.00840963225835	500.0071023592107	500.0240286117595	500.00147140404385	500.01033559995517	500.00383007576676	500.00886919540744	500.0096848739697	500.0017946035673	500.0065338805278	500.01440402844355	500.0010052823066	500.00563648758083	500.02314517956853	500.00411924086654	500.0038479427351	500.0165752801357	500.0385111078722	500.011937582865	500.01781053717775	500.0059409011819	500.0079042649282	500.0008929873421	500.00498635497013	500.0179458986393	500.0061018979903	500.00522685888853	500.00069981907484	500.02089617609954
500.01783508586743	500.0084085915226	500.0071011515189	500.0240279755207	500.0014707929127	500.01033167433616	500.0038007642284	500.0088392119916	500.0096383385438	500.0017938829104	500.0065328891142	500.0144021030229	500.0010031285013	500.005630449097	500.0231174938045	500.0041035667604	500.0038442421396	500.01656569969504	500.03849894749885	500.0118856130808	500.01779998064023	500.00593839528096	500.0079030975144	500.00088720403306	500.0049861817271	500.01793692182383	500.0060997392027	500.0051558854083	500.00069726809386	500.02089428057775
500.0178154171728	500.00840656428016	500.0070997505384	500.0240130244257	500.00147015182745	500.0103312479085	500.003791189598	500.00878877571705	500.00956927167744	500.0017936868767	500.0065314204857	500.0143907079555	500.0009956150792	500.00560231313324	500.02307674241916	500.00409711150945	500.00384256923036	500.01654919512083	500.03849723939027	500.0118741079276	500.0177935650333	500.0059368252191	500.00789972879176	500.00088488906084	500.0049861170088	500.0179345304187	500.0060910811386	500.00512547480645	500.000694381802	500.0208878299949
500.0177905859717	500.00840464163434	500.00709835812324	500.0240033162693	500.00146963769345	500.0103304065648	500.0037523258841	500.0087690312648	500.0095197649564	500.0017919282944	500.00652927977217	500.0143834807673	500.0009800969899	500.0055938377137	500.02307142715625	500.0040878857714	500.00383694877814	500.0165418253638	500.0384914401925	500.0118393628835	500.01778150118076	500.00593488739054	500.0078960601278	500.00088330456657	500.00498521924385	500.0179294782816	500.00607500089376	500.00507901279735	500.0006924164476	500.0208869002599
500.0177724451084	500.00840355284	500.0070964625724	500.02399819568234	500.00146900230686	500.010330351244	500.0037338295007	500.00875005288066	500.0095126462058	500.00179083460074	500.00652787470943	500.01437432432374	500.00097814979233	500.0055626495175	500.02306828016236	500.00408433162204	500.00381243241446	500.0165365151892	500.03848788228044	500.0117958103459	500.01777253949905	500.0059288941129	500.0078881703521	500.00088301237884	500.0049838004066	500.0179236702534	500.0060685404854	500.0050537872852	500.00069067236836	500.0208863950303
500.0177321530305	500.008399716523	500.00708543471814	500.0239902060792	500.00146714847295	500.0103302543513	500.0037138691312	500.0087103930558	500.0094917517206	500.0017902528712	500.00652734472806	500.0143693584186	500.0009753834308	500.00555804023395	500.02306825497715	500.00408121639447	500.00380948133443	500.016517117218	500.03848694781135	500.01178419808093	500.0177702045	500.00592592864956	500.00788355468165	500.00088279842095	500.00498364673126	500.01791991468843	500.0060650112278	500.0049525066097	500.00068969041524	500.0208842177354
500.017729605202	500.0083968865064	500.0070834208847	500.023986399067	500.0014649847757	500.0103300531755	500.0037023881293	500.0086873837492	500.00944504348695	500.00179018671685	500.0065163524183	500.0143513885776	500.00097467467754	500.00555804023395	500.02305324861976	500.004071491198	500.0038089495797	500.0165007271126	500.0384794543884	500.01177074842684	500.0177692623972	500.0059245970774	500.00787009001056	500.0008815965821	500.0049834314053	500.0179161607064	500.0060550020672	500.00488883378534	500.00068906404607	500.02088318298814
500.01772777830604	500.0083917175269	500.0070815349246	500.02397399501234	500.00146349832687	500.010329532368	500.0036968581947	500.00867773606757	500.00944461023033	500.00178932501547	500.0065163524183	500.0143469738104	500.00096973769246	500.0055567733972	500.0230503993471	500.004062732399	500.00379494892525	500.01649893107464	500.0384762584376	500.0117094923837	500.01776731462	500.0059231460334	500.0078697257141	500.00087905829423	500.00498293144824	500.017911624501	500.00605080917785	500.0048521045633	500.00068613072835	500.02087925431556
500.0177110735149	500.00838568876156	500.00707975270734	500.02393014462217	500.0014634980636	500.0103225919869	500.00369137596323	500.0086726148184	500.00942520249123	500.0017860132394	500.006516283316	500.01434286947216	500.00096580321383	500.00555327706064	500.0230391672669	500.0040513075834	500.0037884893169	500.01648009487485	500.03847445772163	500.0116439166401	500.0177651122521	500.00592119022116	500.00786883564666	500.000866113647	500.0049826889644	500.0179061501724	500.00604491559267	500.00478198329444	500.0006852184216	500.0208763314895
500.01764608935775	500.00837119597657	500.0070789754186	500.02391867735344	500.00146160269674	500.01030917363994	500.0036904764254	500.00867086308403	500.0094214942495	500.0017845160942	500.006512618027	500.0143398411547	500.0009588787465	500.00554632749623	500.02303142929685	500.00403547733407	500.00377727922324	500.01647862166215	500.03846700332775	500.0114670149987	500.0177651122521	500.0059197973069	500.0078668656138	500.0008499940675	500.00498136581103	500.01789901561835	500.0060396089518	500.00476679635807	500.0006852099944	500.02087187197765
500.0176192096161	500.00835408957494	500.00707894949863	500.02387722195	500.001460785531	500.01029383080595	500.0036898301744	500.00866907699725	500.0094205601344	500.0017804833964	500.00651209893226	500.0143377300427	500.0009569999912	500.0055346572975	500.02301875092235	500.00402612555655	500.0037765303693	500.0164766001221	500.0384616558723	500.01131438487	500.01776112694694	500.00591897532746	500.00786571307435	500.00083857513584	500.0049795846996	500.0178947814425	500.0060276712418	500.00471600895423	500.00068473655176	500.0208606927765
500.0175798292854	500.0083363129768	500.0070781141799	500.0238547627284	500.0014604131609	500.01028209382	500.0036812171538	500.0086633123072	500.0094200329567	500.00177956314906	500.0065091942075	500.01432894457037	500.00095553844517	500.0055248918773	500.02301786873375	500.00400620794574	500.0037700157059	500.016473108081	500.03846000744323	500.01130524507585	500.0177466615376	500.0059176830222	500.00786264602993	500.00082994074023	500.0049772311343	500.01788924189873	500.00600067928065	500.0046906691917	500.0006828660724	500.02083053391584
500.0175627318137	500.0083170022763	500.0070772624235	500.02383842927276	500.00145969107155	500.01026389374294	500.0036745664333	500.0086630726926	500.00941768921683	500.0017757243297	500.0065090051334	500.01430601800456	500.00094063698515	500.0055206242288	500.023012005124	500.0039835105175	500.0037629784998	500.016470815866	500.03845926430523	500.01128643591727	500.01774265425905	500.0059172028489	500.0078599549008	500.00081388652933	500.0049757356277	500.01788162387794	500.00597392707004	500.0046735234506	500.0006819297746	500.02082168839934
500.0175499834758	500.0082850363313	500.00707718518527	500.0238280475174	500.00145811210734	500.01025806499456	500.00367083456416	500.0086598848836	500.00941760631724	500.0017734795046	500.00650871697974	500.01429849675935	500.00093792883996	500.00550150943667	500.023007826455	500.0039674319351	500.00374425648823	500.01646906885526	500.03845813328013	500.0112733529277	500.01773497010583	500.0059169910562	500.00785843520737	500.0008111684139	500.0049706151232	500.0178696864445	500.00593243638633	500.0046707809196	500.0006804467663	500.0208202496298
500.01754827559057	500.0082284869304	500.0070760277886	500.02380604786373	500.0014567748198	500.01025314181976	500.0036650127948	500.00865418328897	500.0094156846361	500.00176700414124	500.0065035221905	500.0142917133987	500.0009370831755	500.0054905382542	500.0230046658052	500.0039505575762	500.00373569974977	500.01646699088946	500.0384556901389	500.01126450549367	500.0177303299712	500.00591656065683	500.0078547542691	500.0007974687499	500.0049668712842	500.0178600444113	500.00587789605675	500.0046636036578	500.0006799110302	500.02081777042287
500.0175087241558	500.00818726228835	500.0070737641102	500.02379904467824	500.00145520255467	500.01024931312986	500.0036535834262	500.008653241019	500.00941328942093	500.00175951176584	500.00649710977285	500.01428614876636	500.00093452451625	500.0054834745438	500.0230046381974	500.00394641520023	500.0037222795359	500.0164652257524	500.0384547074526	500.01125917365147	500.0177225251245	500.0059155847387	500.00784159017104	500.00078888725886	500.0049633496541	500.01785322088676	500.00584676769665	500.0046570415379	500.0006795002159	500.02081459400506
500.0174858945778	500.00816677196104	500.0070708488057	500.02378611396034	500.0014540803964	500.0102409377983	500.0036423874863	500.0086529256857	500.00941172662	500.0017502962756	500.006486459295	500.014278691787	500.00093452451625	500.00546245165276	500.0229990278236	500.0039260646632	500.00371245319616	500.0164617287211	500.038450980767	500.01125528191943	500.0177141325269	500.0059145496518	500.0078397918294	500.00078763904634	500.00496016473016	500.01784894300306	500.0058369621967	500.004656832297	500.00067688032414	500.02081162373406
500.01746775555415	500.008095374681	500.00706870831624	500.0237081837291	500.0014495085623	500.0102374076724	500.0036295361308	500.0086524211692	500.009400910881	500.00173983587507	500.00647036526686	500.014254691734	500.0009319501682	500.00545608938097	500.02298711156527	500.0039257531397	500.00370740032184	500.01645811917524	500.03844454358875	500.0112448517936	500.01770022241465	500.0059094496918	500.00783042203017	500.00076830386337	500.0049547678021	500.01784109298814	500.00583631882347	500.00465401593556	500.00067431953903	500.0208065467761
500.017440709091	500.00792426918133	500.0070641593187	500.023675832851	500.00144626717116	500.0102343037627	500.00362365807365	500.0086452318955	500.0093894972591	500.00173181352386	500.0064691335114	500.01418307116	500.00093142817695	500.0054493255785	500.02298135272605	500.00390986663473	500.00370705600807	500.0164496342282	500.0384435353954	500.0112386264037	500.017690914452	500.0059069777617	500.0077951070214	500.00074279097913	500.00495034964047	500.01783548899397	500.0058362234913	500.0046537882548	500.00067359490436	500.0208032459908
500.0174069676797	500.00789287606574	500.00704802643395	500.02366938583054	500.00144456574463	500.0102313675827	500.0035984813115	500.00863825763014	500.0093862282862	500.001723351618	500.0064545222107	500.01409764603994	500.00093112236954	500.00543771337044	500.02297738593944	500.0039004281552	500.003706532902	500.01643859479725	500.0384400153709	500.01122761710184	500.01768535440624	500.0059024519099	500.0077818954617	500.0007252284926	500.00494668990814	500.0178328071828	500.00583542965325	500.0046517691042	500.0006696872743	500.020801772086
500.0173985301922	500.0078252662652	500.0070466093635	500.0236558904687	500.0014406491543	500.0102270874667	500.0035901133889	500.0086187426396	500.00937739327526	500.00171915398914	500.0064398206272	500.0140134436416	500.00092846410934	500.00541408048036	500.02297273984686	500.00389561853206	500.0037014719328	500.0164029827019	500.03843872353804	500.01122446113186	500.01768422315257	500.00589820924216	500.0077730470383	500.0006721051387	500.0049419327517	500.0178301907247	500.00583255225433	500.0046508164549	500.0006652936946	500.02080079111414
500.01736951752474	500.00775100975034	500.007044201365	500.0236468215751	500.00143740362785	500.01020367190137	500.00358619102644	500.0085978713758	500.00937417426724	500.0017178890186	500.0064322984946	500.0139066069588	500.00092609947035	500.0053353635184	500.02297273984686	500.00389021966055	500.00369890635966	500.01636423030067	500.0384303185392	500.01122088913377	500.01767527581075	500.0058876843918	500.00776031625344	500.0006657770579	500.00494085525594	500.0178261017303	500.005827047566	500.0046501497981	500.0006618404994	500.02079481843504
500.0173435009031	500.0077375900153	500.0070369153387	500.0236030251127	500.0014350690746	500.0101934064122	500.00358218611694	500.0085615984624	500.0093619790966	500.00171516672174	500.0064241163249	500.0138377563726	500.0009226087135	500.0052160727602	500.02296990679486	500.0038850032392	500.00369183474163	500.01632071662164	500.03842558190706	500.0112160427162	500.0176715005127	500.00588147708385	500.00774203624667	500.0006569599615	500.00493984255223	500.01782313160714	500.00582236281224	500.00464931346494	500.000660720701	500.0207866521766
500.01732265142937	500.0076948075861	500.0070301324998	500.0235627536557	500.0014339036364	500.0101866505	500.00355512826303	500.00855255346073	500.0093416928567	500.0017015601044	500.00642109611823	500.01376932359074	500.00092158168735	500.00521332967475	500.0229664201177	500.0038831795509	500.00368892509067	500.0162947516235	500.03842231146854	500.01119983816756	500.0176685638544	500.00587061623685	500.0077287166536	500.0006375736698	500.0049376208098	500.01782222595796	500.00581538565035	500.00464765921856	500.00065968532687	500.02077565649483
500.0173041882643	500.00764006529073	500.00701637582335	500.0235556894893	500.00143320175454	500.0101712939238	500.00353714675066	500.0085520827171	500.0093278556524	500.00169051306233	500.0064095844982	500.01374493152616	500.0009187126641	500.00521332967475	500.022962522187	500.00387567496745	500.0036851716521	500.0162269027219	500.0384184285904	500.01118828548215	500.0176621653239	500.00586263356047	500.0077142946957	500.00062466948873	500.004935042518	500.01782136376414	500.00581168317837	500.0046439257857	500.0006552295284	500.02076558396925
500.01729230899645	500.0076349973249	500.00698745661987	500.0235010300667	500.00143276776265	500.0101625365702	500.00351179842306	500.0085373380052	500.00931224156136	500.00168849868095	500.0064030081052	500.01371142850206	500.0009179546855	500.00520630854936	500.0229532711304	500.0038755326745	500.00368451941654	500.01620126791664	500.0384047586032	500.01117103415584	500.01765417220616	500.00585264646634	500.0076943988648	500.0006171784445	500.0049308216885	500.0178202028941	500.0058012088417	500.0046408146765	500.00065215011847	500.02075805528796
500.01726717124274	500.0076278439406	500.0069754994223	500.0234916098916	500.00143263226374	500.0101450945331	500.00351179842306	500.00853366378414	500.00927486755097	500.00168839499116	500.0063864409559	500.0136779922656	500.00091769633224	500.0051984449717	500.0229525339776	500.00387420357583	500.0036778636756	500.01620065984554	500.0383863250858	500.0111704108657	500.0176476057651	500.00584310148554	500.0076813481335	500.000613140216	500.0049240117171	500.01781416563955	500.0057922461989	500.0046385053814	500.00064559715537	500.0207566453132
500.01723680729737	500.00762432547367	500.00697201835465	500.02349151627175	500.0014315107173	500.0101391006153	500.0035090777241	500.0085216903977	500.00925445945245	500.001688259625	500.0063798193247	500.0136349896299	500.00091751803	500.0051897178348	500.0229520857065	500.0038732419578	500.00367657263496	500.01618290501045	500.0383645544273	500.01116919442717	500.0176451745549	500.0058396497487	500.0076666908737	500.00060813364104	500.00491919618116	500.0178121139232	500.0057709134858	500.00462972110404	500.00063545074244	500.0207503785603
500.0172185578233	500.0076177116355	500.0069646280128	500.0234864899621	500.0014303981402	500.01012873986514	500.00350813618434	500.0085053153949	500.0092423000547	500.00168819014726	500.0063716142778	500.0135948129435	500.0009169479499	500.0051821401865	500.0229493691645	500.0038699849048	500.00367596792915	500.0161560530363	500.03833249192803	500.01116705669546	500.01761745012277	500.00583822346505	500.00765920423504	500.0006056408742	500.00491543834613	500.0178058120204	500.0057574465981	500.0046102827477	500.00062911698177	500.0207478497331
500.0171918242759	500.00761542245954	500.0069442981432	500.0234771435428	500.0014297997484	500.01010954057443	500.00350680512105	500.00849121718795	500.00923261341836	500.00168729507067	500.00635169031733	500.0135745626906	500.0009161677711	500.00517627058065	500.0229483298081	500.0038663127113	500.0036693778658	500.016130579089	500.03829118230027	500.0111643712757	500.0175927007372	500.0058325607001	500.0076515276867	500.00060174877274	500.0049123165256	500.01780031227315	500.00574869104827	500.0045871834736	500.00062555792584	500.0207440631723
500.017148147422	500.00761020031825	500.0069226984041	500.0234730644423	500.0014295467692	500.0101015453669	500.0035044883167	500.0084838967769	500.0092180175378	500.00168533992075	500.006340595875	500.01343988834844	500.00091480865035	500.00517231568466	500.02294312463215	500.0038648545571	500.0036672098292	500.01611112279016	500.03827004422357	500.0111600527056	500.01757587608137	500.00583132024036	500.0076436555809	500.000598183012	500.0049113276585	500.0177911674759	500.0057382308977	500.0045717814129	500.000619432541	500.0207407480985
500.01712696610866	500.00760677805215	500.0069162833007	500.0234687912526	500.0014293245247	500.0100776784593	500.00350276150164	500.0084726335486	500.00920076442253	500.0016833992267	500.006326848693	500.0134358737661	500.00091052760047	500.0051659109838	500.02293896285335	500.0038604502881	500.0036634639748	500.01608575806694	500.03825096172295	500.0111565969389	500.017541676071	500.0058311879557	500.0076407127324	500.00059774858886	500.00490896855797	500.0177896406433	500.0057304063204	500.0045610188655	500.00061650291246	500.02074031557294
500.0171176001713	500.0076060888136	500.0069155527937	500.02346660685316	500.0014284251815	500.01006044461354	500.0034991557349	500.0084550368833	500.0091920658166	500.0016827614779	500.00628790993943	500.01340073292147	500.00090696942607	500.00515404617136	500.02292923448334	500.00385686628164	500.0036619153589	500.0160433009818	500.03820143985934	500.0111540976967	500.0175251549234	500.00583058730746	500.0076227406438	500.00059719287447	500.00490724018215	500.0177807946645	500.0057231191385	500.0045445466737	500.00061549505347	500.02073960753364
500.0170821224877	500.0076054678634	500.0068928574251	500.0234583454247	500.00142773362313	500.01005101974124	500.0034935438683	500.0084127337393	500.0091683172188	500.0016818511322	500.0062515589848	500.01339037310515	500.0009068386348	500.0051408376669	500.02292923448334	500.00385580003484	500.00365556068533	500.01603680516746	500.03818937904344	500.01114659155087	500.0175167452028	500.00583000299434	500.00760516605413	500.0005969350111	500.0049046752847	500.01776923491644	500.00571642258996	500.00453666292566	500.00061160786254	500.0207374858441
500.01704874597164	500.0075992318306	500.0068917293273	500.0234515797378	500.00142747968715	500.0100373886561	500.00349007095684	500.0083714327952	500.00910862884945	500.00168096048975	500.00620809864677	500.01337493508464	500.00090632441135	500.0051209621114	500.02292923448334	500.0038538664072	500.0036489356679	500.0160325483678	500.03818924067605	500.0111396851175	500.017512752628	500.00582811457537	500.00758179935997	500.0005968436224	500.0049023988935	500.0177563491322	500.00570997790055	500.00452659625836	500.00060909412076	500.02073709461786
500.0170409127844	500.0075977031417	500.0068877846707	500.02342793544733	500.00142705640843	500.0100350829792	500.0034894364699	500.00834974049684	500.0090809088797	500.00167866856594	500.0062076901851	500.0133455927301	500.00090622991775	500.0050939299891	500.0229276822878	500.00384225721507	500.00364178256115	500.016030808714	500.0381850502422	500.01112403718156	500.01750498964054	500.0058263598533	500.0075646997577	500.0005961603768	500.00490096838155	500.01774572677033	500.00570350948374	500.00451297393346	500.0006084478866	500.0207364687328
500.01702958813604	500.007594290072	500.00688289211627	500.02341143783207	500.00142654732707	500.0100301370549	500.00348780599944	500.0083337899387	500.00904287302416	500.001674469644	500.0062020326481	500.0132965846814	500.00090586767755	500.0050789692793	500.0229276459527	500.00384062818966	500.0036375562783	500.0160276904509	500.03817876901206	500.0111239664115	500.0174920113191	500.0058246753458	500.0075311213479	500.00059512654764	500.00490032103875	500.01772772248586	500.0057006575458	500.0045050717315	500.00060840245493	500.02073636864566
500.01702211116645	500.0075882680389	500.00687831316344	500.0233740432432	500.0014261473537	500.01002978479903	500.0034842452189	500.0083272110801	500.00899745004466	500.0016707085404	500.0061951930656	500.0132562269989	500.0009054612642	500.0050775680201	500.022922504348	500.0038378564387	500.0036273926279	500.01602335264204	500.0381674863291	500.0111153864065	500.0174825467764	500.00582314208526	500.0074684740147	500.0005945275036	500.00489856307047	500.0177131231667	500.00569621431094	500.0045025988761	500.0006077972566	500.02073464306886
500.0170166375353	500.0075832933871	500.00687690447086	500.0233220012793	500.00142602696025	500.0100094291712	500.0034812360945	500.0083083523505	500.00898199623333	500.00167044809916	500.006188602932	500.0132349456419	500.0009051384807	500.0050579859648	500.022922341921	500.00383281300975	500.00360739781615	500.01601561866846	500.03816338522387	500.0110964265467	500.0174644489536	500.00582049150165	500.00744690757705	500.000593461355	500.0048941252038	500.0177077612845	500.00569321140654	500.0044985166413	500.000607639152	500.0207336779986
500.01699809632885	500.00757910545434	500.00687657241946	500.0233055115117	500.0014260190202	500.0100067377441	500.0034790244093	500.0082837593545	500.0089206448161	500.0016686534637	500.00617529741635	500.0132005828696	500.00090463859664	500.00504058209896	500.02292220088066	500.00382880152773	500.00359091029844	500.0160090475052	500.03815694585563	500.0110819574125	500.0174553009147	500.005818425626	500.00740954062	500.00059206832924	500.0048922626103	500.01768376789767	500.0056888660026	500.0044955490633	500.00060757016143	500.0207326129203
500.0169777881529	500.0075759595187	500.0068745101999	500.02326828129935	500.00142560387127	500.0100044451197	500.0034737913089	500.00826380360314	500.0089064540999	500.0016673642989	500.0061493588858	500.01316727508004	500.00090423965594	500.0050261964139	500.02292220088066	500.0038248061503	500.0035815939057	500.01599455211	500.0381403476025	500.0110709064275	500.0174508926714	500.00581663197363	500.0074055458954	500.00059103874133	500.0048915826149	500.01763833518766	500.00568254701426	500.00449438764514	500.0006075507609	500.0207317019056
500.0169256205434	500.00757484828046	500.0068729139935	500.0232382759529	500.0014253113594	500.01000317182735	500.0034680806664	500.0082570228349	500.0088764185106	500.0016635160094	500.0061491064724	500.0131547104687	500.0009036672289	500.0050042294261	500.02292132310504	500.00382228697737	500.0035724269592	500.0159860646321	500.0381403476025	500.01106498018095	500.01745029618866	500.0058160645217	500.0073882444826	500.0005909963875	500.00488952644724	500.01762362252833	500.005677432506	500.00448906211557	500.00060745433814	500.02072945002425
