# Supplementary material for: An improved FOX optimization algorithm using adaptive exploration and exploitation for global optimization
Source: PLoS One. 2025 Sep 18;20(9):e0331965. doi: 10.1371/journal.pone.0331965 (PMC12445531; doi:10.1371/journal.pone.0331965)
Supplement: S2 File — This compressed file contains all the results of the conducted experiments. Each main directory within the archive includes three subdirectories: Analysis, best_fit, and convergence. The best_fit and convergence folders contain the raw experimental data obtained from 30 independent runs. The Analysis folder includes tables and figures derived from these raw results. These files can be used to reproduce and further analyze the results presented in the manuscript. (ZIP) [file pone.0331965.s002.zip › cec2017/convergence/IWOA/C17F9.csv]

trial_1	trial_2	trial_3	trial_4	trial_5	trial_6	trial_7	trial_8	trial_9	trial_10	trial_11	trial_12	trial_13	trial_14	trial_15	trial_16	trial_17	trial_18	trial_19	trial_20	trial_21	trial_22	trial_23	trial_24	trial_25	trial_26	trial_27	trial_28	trial_29	trial_30
10552.049047039043	9777.37980103009	10192.118685213089	10794.681533558156	9673.626090496658	10049.380108301562	9628.418719805119	10183.215297782715	10584.190938425136	9836.794119134007	10715.08384606279	10887.20112057906	11210.163955267139	10150.488262525701	9485.865002319499	9829.502952693609	10865.951072195847	9404.192440260445	10265.747710966518	10302.633898873199	10518.598400347732	10003.148534756827	10406.497508834324	9758.768725909686	11219.944170237915	10698.727577361184	9772.992954252913	10136.667983726165	10634.32877459448	9109.66146446098
9700.906088416006	9777.37980103009	10192.118685213089	9991.342904932142	9673.626090496658	9993.23021973547	9628.418719805119	9886.691247843803	10027.807974391835	9836.794119134007	10711.975413669992	10876.865904705595	10954.667613146345	9940.111037019891	9485.865002319499	9829.502952693609	10657.486532502084	9404.192440260445	10140.09719286882	10302.633898873199	9514.842885035285	9894.323542061193	9629.373547925588	9536.958110580457	10706.10519987036	9827.918725152855	9772.992954252913	10136.667983726165	9086.032558376864	9109.66146446098
9700.906088416006	9736.102167346084	9878.31780591377	9927.543611329646	9330.792231601528	9993.23021973547	9628.418719805119	9742.740286055769	10027.807974391835	9836.794119134007	9963.791312259873	10876.865904705595	10305.403549743134	9940.111037019891	9485.865002319499	9421.656821447437	10500.05202575239	9077.292467218154	10140.09719286882	9983.211645811334	9514.842885035285	9894.323542061193	9461.181471197444	9536.958110580457	10508.19957103493	9827.918725152855	9772.992954252913	10136.667983726165	9086.032558376864	9109.66146446098
9475.515120624836	9367.056316066397	9878.31780591377	9384.368871865512	9199.177571164262	9454.057326261209	9442.868875850318	9742.740286055769	9980.332389809131	9485.974235311842	9893.58708155532	10876.865904705595	10305.403549743134	9940.111037019891	9485.865002319499	9421.656821447437	9741.681194828663	9077.292467218154	9882.955662053024	9613.146786094216	9514.842885035285	9873.52728748231	9461.181471197444	9536.958110580457	10460.026134764048	9827.918725152855	9772.992954252913	10136.667983726165	9042.298752841161	9065.968253167997
9385.107839963825	8962.639521522506	9878.31780591377	9274.370722650137	9116.683097696447	9435.667315704837	9442.868875850318	9701.647003657268	9515.849023890278	9386.022028057265	9512.394123736685	10676.43436869081	10231.105272352257	9893.00057492754	9485.865002319499	9421.656821447437	9508.895625336534	9077.292467218154	9589.111914903699	9613.146786094216	9153.313085418049	9846.272479286285	9461.181471197444	9477.853219077148	10460.026134764048	9614.353627773664	9772.992954252913	10136.667983726165	9031.396212886208	9059.080448620867
9043.852351767986	8962.639521522506	9685.55046201036	9224.717986643927	9116.683097696447	9278.569621669478	9441.6689632344	9665.254274597848	9191.11692777656	9386.022028057265	9512.394123736685	10525.223229744337	9730.142709952743	9893.00057492754	9485.865002319499	9269.670884545874	9429.802980418013	8737.27927765877	9254.665692119612	9613.146786094216	9130.932078466161	9834.045596030817	9428.630016973593	9477.853219077148	9405.062227496748	9527.381292047163	9772.992954252913	10119.431284054594	9019.39452314685	8980.022980381666
8728.629059256302	8874.472790298201	9676.215617524216	9147.478164294018	8970.869453330732	9090.496931429017	9435.695272586869	9664.762386193637	9191.11692777656	9354.374506782875	9512.394123736685	10367.320947423672	9578.034585105293	9893.00057492754	9485.865002319499	9269.670884545874	9025.043293545372	8543.790327597488	9243.48151383039	9613.146786094216	8804.831515384336	9834.045596030817	9428.630016973593	9252.092899250718	9401.126365376544	9520.2969436993	9406.704542936788	10119.431284054594	9019.39452314685	8874.878282867721
8499.470407186232	8874.472790298201	9600.015122699755	9147.478164294018	8970.869453330732	9090.496931429017	9037.068181797007	9585.596840759861	9048.244376400635	9349.90272767507	9511.331289315647	9344.802299627187	9208.871288813385	9817.738843367864	9474.977775275296	9247.770000568144	8994.122239696633	8543.790327597488	9243.48151383039	9613.146786094216	8670.168003587616	9832.423475705371	9428.630016973593	9055.069799688546	9385.783267001912	9505.109969209641	9190.250726648985	10119.010036856356	9019.39452314685	8829.949555983225
8179.406356586794	8870.710431136551	9566.185824528637	8842.09799969675	8962.7723830793	9051.425358329601	9037.068181797007	9520.073239620797	8944.916214001005	9337.60008878947	9101.984542209582	8501.002080253566	9208.871288813385	9769.631412470519	9427.316940722238	9245.046538020384	8901.360875041515	8158.527177429598	8947.84000939002	9613.146786094216	8649.473864841733	9704.45177579654	9422.877698122827	8980.608369495378	9384.16683601509	9482.74232338292	9190.250726648985	10111.948410976613	9019.39452314685	8815.551305270106
8165.822279871187	8870.710431136551	9542.087025049761	8761.286455739633	8952.326010125442	9045.708060613171	8878.943458702914	9500.12945053643	8944.916214001005	9279.287906296771	9101.984542209582	8315.01491232997	9139.243408646726	9762.892190328577	9427.316940722238	9245.046538020384	8901.360875041515	8109.115895504396	8947.84000939002	9613.146786094216	8628.46743876392	9638.035029443805	9422.877698122827	8976.302965739149	9347.74843679471	9478.526958128647	9190.250726648985	10052.279783030917	8829.553732152337	8795.728442910444
8022.296732290669	8861.060455741457	9540.671813626761	8717.600923515314	8944.994871095376	9022.742679596024	8784.521808394298	9493.522162901128	8908.15958971266	8906.841739311598	8812.22081603225	8315.01491232997	9120.16649816179	9746.698046081285	9427.316940722238	9174.56100031628	8849.407224438633	7967.746003544986	8947.84000939002	9613.146786094216	8608.559698814903	9475.817221665027	9415.542846326094	8970.215251307498	9214.178964561532	9319.315042976385	9190.250726648985	10013.156123432507	8829.553732152337	8795.728442910444
8019.199409052146	8861.060455741457	9437.127578038551	8717.600923515314	8869.023452025513	9004.880866549278	8722.707817393777	9431.96280045255	8776.095133307266	8676.487858315271	8677.367768507	8289.632757006664	9103.834126897666	9726.52785127959	9423.065242844961	9174.56100031628	8835.412689706282	7936.97060437572	8715.371363341317	9613.146786094216	8573.969799861788	9444.981379138677	9414.432848610035	8970.215251307498	9208.77247748728	9319.315042976385	8849.619585725502	9571.335822559964	8715.164828919413	8555.29308942734
7988.801270762794	8790.4541675301	9235.137357816528	8711.261351365236	8869.023452025513	8968.748466262621	8650.767384672106	9411.360708860404	8752.05500663101	8665.832344526987	8663.688454542113	8262.88565057873	9103.834126897666	9603.18286420365	9419.282208777886	8931.497120289241	8762.301129973817	7919.982718005697	8715.371363341317	9611.408636213888	8521.805081523391	9234.454722397368	9381.688965159785	8969.977879420334	9208.271401857324	9300.681664315962	8781.98407284043	9498.172713618364	8582.559279943758	8554.208604183434
7976.389391090536	8695.361765153193	8944.93136106995	8688.362099667851	8869.023452025513	8870.132299165285	8556.894917392132	9401.190366499646	8743.375670903395	8605.828772786048	8513.984152235485	8251.781932232312	9103.764356598622	9591.458002617584	9358.559157232448	8873.514295972898	8660.16543864243	7892.433051669977	8678.968069473376	9605.352602451956	8507.306586087292	9171.802920144884	9381.688965159785	8969.977879420334	9202.69490773317	9181.085720581937	8781.98407284043	9498.172713618364	8572.160755135526	8541.762985069996
7880.809027408952	8597.38455321615	8787.666611513587	8688.362099667851	8869.010242410011	8853.08190274698	8431.301170661176	9394.602203468892	8662.632514207493	8605.828772786048	8198.541813589592	8224.546816104488	9103.75045399501	9580.0316917764	9316.021091901195	8775.97466463967	8646.023841932572	7852.256508620825	8675.08511841128	9605.352602451956	8504.5959419041	9163.586508308215	9381.688965159785	8851.453524217257	9198.576575372674	9181.085720581937	8749.0272731101	9481.895953875288	8568.55435237056	8534.175920610178
7865.105642455326	8357.067846910963	8787.666611513587	8683.49177732227	8860.943404821106	8853.08190274698	8355.515268873463	9392.450856109537	8611.342473652825	8595.399862937891	8195.229796460804	8214.470958729646	9103.747727625498	9579.220904862139	9316.021091901195	8738.17925774927	8641.893978025018	7794.7360613855635	8673.200877597967	9605.352602451956	8504.567143551125	9143.712992734883	9354.238907711337	8793.019515602906	9198.525786335476	9149.92245370746	8729.825590985503	9453.03707184836	8559.306690478628	8533.996810922748
7790.747664282535	8357.067846910963	8787.666611513587	8683.49177732227	8776.421654142652	8850.075396723834	8354.445559773103	9389.237695579304	8611.342473652825	8565.974362765748	8195.229796460804	8214.470958729646	9102.280940602406	9579.220904862139	9304.287022632801	8730.999917364861	8597.20878110579	7794.7360613855635	8673.200877597967	9600.918391144958	8405.62289369681	9081.96646651749	9249.301028354268	8777.924608918449	9197.156977754035	9149.92245370746	8695.804063763797	9412.783851566437	8444.166873572274	8532.051673039066
7660.568687299008	8354.105877006245	8556.63812493801	8665.307703129245	8627.736520870216	8850.075396723834	8353.445011211406	9387.338326445803	8609.024667827303	8508.767714977235	8173.01631732992	8165.646508137841	8702.325364707069	9579.220904862139	9304.287022632801	8712.52403152082	8596.554078078336	7786.263666985277	8673.200877597967	9600.779719657823	8060.520191138589	9034.475770672914	9166.788525510907	8777.924608918449	9191.580413562464	9093.083863923952	8534.039738420739	9341.593162888996	8434.488101913112	8532.051673039066
7651.398516162013	8351.850942254867	8493.688966551254	8665.307703129245	8573.028040414283	8850.075396723834	8273.500063398918	9387.061151948617	8609.024667827303	8477.093968217778	8088.935442503431	8101.2739571814745	8595.47255767577	9579.220904862139	9304.287022632801	8689.973722906045	8594.52677253271	7767.589109925386	8672.359987072388	9599.976380243685	8060.520191138589	8979.32281767288	9142.32257484585	8777.924608918449	9191.057195939486	8995.523357649425	8457.81312840576	9255.301909119724	8430.70381549853	8522.286475434472
7638.767796453653	8350.95547279721	8454.009688494865	8662.877758438623	8510.826894550697	8850.075396723834	8208.078368678242	9386.850138928377	8606.506002033599	8385.56415900716	8088.93181745112	8088.210701247194	8595.47255767577	9577.508597889535	9283.27514465417	8672.122101169905	8588.545503638594	7758.46125411269	8672.359987072388	9587.010987600945	8034.887409846164	8977.155848329594	9142.32257484585	8743.404638921278	9190.033654459596	8995.523357649425	8457.81312840576	9236.952369225535	8426.695291005566	8514.853553336223
7637.313064411964	8350.870718308117	8433.385283881908	8662.877758438623	8390.43543503141	8850.075396723834	8179.84114796895	9386.50237032247	8606.506002033599	8318.630828278849	8076.230463981047	8053.257807740958	8595.47255767577	9577.508597889535	9283.27514465417	8557.190199473574	8577.185401582243	7753.806656442271	8660.850500938493	9510.125019914365	8034.887409846164	8925.791450351035	9135.768879116418	8731.771182152223	9189.89278733751	8848.800086819	8455.806333392666	8903.25211034105	8423.049261371241	8500.064590685724
7614.925487165273	8341.313707113062	8220.025772126373	8662.460217011361	8381.604427847295	8850.075396723834	8093.0989153105975	9385.592158331989	8598.632364977413	8210.162966966347	8065.697461712443	8000.897624922936	8571.54069153386	9385.039756159473	9283.27514465417	8472.271598452455	8566.341370865968	7753.497008500447	8660.850500938493	9453.339242269358	8034.887409846164	8924.1771223744	8864.224171623115	8729.594057683546	9189.730559815578	8803.306531940147	8455.643724822272	8873.025766159184	8400.783711076987	8419.213139593949
7599.730523006088	8330.556378412057	8220.025772126373	8662.460217011361	8380.693873825181	8850.075396723834	8021.678917444336	9384.903490457054	8597.386999877563	8210.162966966347	8028.0438292129	7974.454442533343	8490.673842409422	9381.813084010531	9265.485675683825	8445.345861958518	8564.847972095564	7741.3842139379285	8660.850500938493	9444.02378738884	8034.887409846164	8871.470512755779	8864.224171623115	8724.469608284013	9189.39142749702	8765.066385096543	8420.88945918186	8857.86133208742	8383.742682764407	8376.269092103354
7599.730523006088	8236.614399256701	8217.294608484222	8627.471647392375	8366.649472395206	8850.075396723834	8000.871134716751	9384.775796695554	8593.418023945575	8205.823612669847	8023.668534630946	7967.230704194393	8485.560036211471	9326.855301128377	9159.70441652113	8398.390007293834	8564.397168273284	7735.811575418628	8652.881084214307	9444.02378738884	8027.9345699475325	8864.133626826839	8850.405249708887	8712.273045049915	9188.87653495782	8719.51919481659	8397.102895913345	8836.585905030937	8377.147656861409	8305.286471113715
7598.166220388441	8214.357313926164	8211.57480651742	8627.098968683655	8351.001017783234	8849.038642902966	7978.7302556455115	9384.293381566138	8591.8565668245	8196.847651854458	7987.186830387098	7966.48335380865	8485.560036211471	9219.180962919327	9159.70441652113	8379.575069459872	8564.396038350413	7732.784962962848	8642.57740743682	9437.923340653504	8027.9345699475325	8846.28327642207	8526.516373178303	8664.914851870704	9188.740317002746	8673.726496436404	8362.437171031379	8826.832944222611	8368.166252795581	8193.220634439296
7591.487527274016	8214.357313926164	8182.424259010915	8627.098968683655	8339.974765867795	8846.823332436057	7960.445678055135	9383.190110815778	8590.826261488392	8170.735593771569	7982.913021455571	7953.426577137614	8465.190271462834	8661.045281054005	9153.961612550254	8371.368807689567	8563.749947006732	7728.825692116799	8642.57740743682	9373.486586335792	8026.515343757306	8842.687290898592	8481.005554277363	8664.914851870704	9188.670072932757	8598.477454442153	8355.973446756198	8777.703341276041	8362.686223241322	8135.061121872254
7584.378862476453	8214.357313926164	8095.646799129574	8621.437610575827	8338.844077865004	8846.823332436057	7954.195262091297	9382.78238391616	8589.958459701518	8150.045753723141	7978.8730740862	7946.455309640521	8465.190271462834	8661.045281054005	9153.406552930373	8327.521813539252	8563.291995808071	7724.21676004326	8641.596285675918	9333.148640394442	8026.515343757306	8839.559819368329	8460.28707284344	8664.914851870704	9188.670072932757	8553.126361684223	8348.801891812944	8769.050293395165	8334.690980292664	8126.905323326374
7584.203103325004	8213.333783030215	8050.839758438567	8616.984411747642	8335.102213883181	8846.749623128077	7919.319096295482	9382.505394446172	8580.106873994111	8088.845610840357	7961.245638154753	7945.27047617659	8422.828111563722	8661.045281054005	9152.319530716679	8285.373204043073	8560.660117796377	7714.036491559811	8641.596285675918	9320.275265348328	8018.75137582796	8824.73592297401	8420.220493581604	8659.529443049927	9188.667593141054	8552.327307246927	8348.801891812944	8760.531468532627	8262.038553245166	8126.383266438935
7550.799280014537	8213.333783030215	8032.300029462036	8612.703536366298	8323.480800900386	8845.169090120748	7908.722411282342	9382.379250653696	8573.362431365187	8061.016643048608	7950.25791986918	7940.122709283411	8421.202476753395	8577.171501891185	9152.319530716679	8278.70332809963	8559.82665029132	7713.673384594207	8632.25800985211	9303.643941306791	8008.751499522306	8816.083322943703	8372.106645727263	8625.042998992176	9188.605959373523	8547.314732564046	8348.801891812944	8758.25239162869	8262.038553245166	8120.302789919923
7541.112534681346	8213.333783030215	8017.831025680434	8607.15700402846	8322.16545738249	8845.169090120748	7893.0633770280265	9381.74532397855	8566.18118778202	7995.948873858023	7889.154199858752	7939.947819988001	8415.417760262753	8567.18350729275	9147.400736564763	8270.632156281405	8558.305081945065	7712.253801960004	8632.25800985211	9250.752874450724	8006.9154068488115	8814.295983492251	8330.088935702865	8579.202938177521	9188.590325548172	8504.157804657407	8348.801891812944	8757.562783321362	8257.638407869625	8120.302789919923
7530.990752113963	8213.333783030215	8009.999776511272	8598.3493438677	8320.258877612807	8845.169090120748	7881.61436653891	9381.707822130516	8553.70461997523	7950.542201449593	7873.729459800636	7937.03738949035	8409.270903587423	8449.439831287225	9139.762967523078	8267.031597770261	8557.89657343944	7711.478958657623	8599.26815522049	9185.760277455243	8006.452731314364	8764.92044240865	8312.67571181729	8552.288954876987	9188.584371010462	8436.550118224051	8348.800242098547	8756.494083930462	8238.110364861204	8118.153744379594
7527.552915331619	8213.328088227006	7965.383749833226	8593.925884189475	8320.258877612807	8844.475774404928	7881.515915377472	9381.692708599196	8543.28309872668	7632.519025512719	7864.698555809013	7934.994911950538	8401.276821114518	8243.930645950142	9139.762967523078	8266.51128030957	8556.85556035653	7711.296757995081	8594.123616893572	9100.941859094608	8005.551475103327	8729.796863469153	8279.313491501827	8541.96460735395	9188.575569908618	8419.691719971637	8348.7984766035	8755.516951438236	8224.798931978097	8106.607882681986
7523.388308724618	8213.324101250299	7953.0926244363945	8592.003711548708	8316.804866985094	8844.463102404581	7881.284471534449	9381.680082820789	8541.529895295149	7615.072272099847	7859.478359138047	7909.943990078905	8401.276821114518	8236.951229671697	9132.53874111989	8252.309120636914	8554.508309783967	7709.278348534652	8531.266572104252	9071.149740055167	8005.527984563701	8706.37908813424	8264.512547181253	8505.627182712924	9188.557997815533	8387.739618185693	8348.7984766035	8754.470959573935	8214.621986267157	8061.713539890854
7523.388308724618	8212.634017832503	7935.440117061115	8591.698613039795	8314.309630871161	8844.451304805709	7878.752029036317	9381.539960186565	8541.472448461882	7594.693891519006	7848.9271340501045	7889.89427184294	8369.719347826413	8236.951229671697	9128.007546444696	8249.469359975054	8553.670439481191	7705.15507695992	8523.126704095806	9024.459061277274	8005.516634285088	8705.935300808385	8248.484176267948	8500.700458898702	9188.551391096931	8350.95722673315	8348.783831387453	8754.057812040353	8206.42601279906	8061.578444204115
7523.388308724618	8212.634017832503	7928.908771697476	8590.732480771081	8310.47188360586	8844.420782283025	7878.604167114224	9381.476544528734	8524.631606355479	7501.228624776845	7844.862158846125	7861.413016583121	8359.515186668466	8236.951229671697	9127.714445770112	8221.067315104203	8542.465052422875	7699.286319996093	8496.645713326729	9005.866794718302	8005.516634285088	8483.3446030841	8193.830311715017	8478.145077955613	9188.551391096931	8332.56016563229	8348.779296245417	8753.336844238029	8200.802274800946	8015.231728010312
7523.315483460899	8212.634017832503	7922.328225112582	8589.321476427238	8307.352114571066	8844.37566723333	7872.902663411123	9381.455536612522	8516.699782724972	7460.090430107801	7840.227223739282	7851.731524899705	8355.28113176798	8236.951229671697	9125.045026174912	8218.397809620168	8541.958817715387	7688.485503194156	8496.349941126853	8989.47212223142	8004.952860318601	8385.463881793772	8184.303282247448	8349.576479965901	9188.549156776506	8328.05066647848	8348.779296245417	8753.219357447259	8184.3742202372405	8007.560907967161
7523.315483460899	8080.803466190741	7915.843035135698	8589.256620507747	8306.432739978964	8844.37566723333	7872.902663411123	9381.452367228056	8509.888788575197	7441.460533327782	7829.615508181611	7842.791607591771	8349.182362874093	8236.942372309808	9125.045026174912	8218.397809620168	8541.763945966544	7656.844339255485	8489.167461823206	8955.089508831203	8004.917587324364	8378.661900589885	8150.346923279852	8345.324697261341	9188.547083302774	8286.069510344016	8348.76881988206	8752.535197943373	8168.047898249085	7951.944226631981
7523.311479119251	8042.017358651462	7913.0916048279905	8585.903289176531	8306.432739978964	8840.729394200373	7869.151564511875	9381.45233818785	8507.441101790617	7376.795135019275	7824.147686524992	7840.545798221812	8327.136706083182	8234.657163944226	9121.312827996317	8208.096813222737	8541.45090373551	7648.041584549055	8487.992579662141	8798.013375329283	8004.913677719307	8370.47456657995	8144.958159002061	8328.518062076426	9188.547083302774	8196.822576044067	8348.655098776264	8752.132116894247	8166.4250994161985	7931.912373733234
7521.961313233666	8025.151631867692	7907.191779477571	8585.589631902592	8305.52171281955	8838.048027652727	7868.42795441137	9381.45103000452	8507.339547227344	7335.045037047305	7750.528774117966	7839.9571382277745	8302.841387979875	8209.705508925723	9119.190723020089	8204.740814195524	8538.98848490385	7648.041584549055	8487.372288191484	8745.217778634047	8004.836761833886	8362.91254498234	8133.170332979387	8328.518062076426	9188.5470549046	8165.350711300889	8348.022258526922	8751.31251625645	8163.840639053056	7903.6770047543005
7521.961313233666	7989.46139712733	7903.851356616483	8585.171949657262	8269.6417941027	8837.939105173016	7865.026442268906	9381.448684656232	8506.71543646218	7316.8437068533385	7750.528774117966	7815.226099252577	8281.18547953436	8209.610893437934	9116.529072799687	8204.161865990767	8536.342750144126	7629.970675688059	8390.507488479669	8742.71331322865	8004.778110653001	8346.29535615565	8117.897352690508	8322.758618531381	9188.546653834068	8148.52346587454	8348.022258526922	8751.083507504154	8153.227836857483	7895.778555763577
7521.961313233666	7946.215076034356	7896.815515005774	8582.988575951778	8268.60307810322	8837.921453558218	7858.154306339601	9381.446835379302	8501.941343938459	7291.857256747276	7747.5869249225725	7815.226099252577	8257.648785069181	8176.060307077711	9115.119478979428	8172.5569602775	8535.520098902813	7617.249525774091	8358.190193551342	8736.591073353502	8004.775923680222	8327.698955975615	8117.638258258623	8276.793079827112	9188.546339205897	8099.347596242754	8348.01917442325	8750.713081987615	8142.852591774611	7881.083890924795
7521.893078824844	7906.063114971448	7890.793039904386	8581.858499000013	8266.53731160512	8837.839423733696	7840.189074164513	9381.445499243237	8500.322804017604	7252.591885781884	7744.806478711651	7796.965752414322	8221.432063610773	8172.648670272887	9113.984728403078	8168.732754796604	8535.157881987278	7542.578224455442	8352.479642661136	8733.433334373427	8004.712745104782	8327.698955975615	8113.088637635437	8243.767984685832	9188.545216487175	8046.932906867371	8348.01917442325	8750.577831778053	8140.732332897331	7857.572694231379
7521.893078824844	7879.768582543261	7877.495024474483	8579.461089094846	8257.956329822751	8837.711947863743	7823.634803033991	9381.444723354169	8491.418716691165	7224.983241216216	7736.376419925666	7789.9011168531415	8219.265358751707	8152.563261258983	9112.535507529457	8167.408518531461	8534.648822628707	7529.996788426515	8352.479642661136	8726.92240367566	8004.432318213969	8325.556843494192	8109.872311971215	8211.392886110914	9188.544481205408	8014.901861940918	8348.01917442325	8750.512335436688	8129.850317683372	7827.828074717143
7521.887448330564	7866.198308972409	7875.118184061416	8577.165287973337	8247.86464592256	8837.599023884597	7753.350516188207	9381.443811526984	8438.560180712082	7221.38093077491	7733.870038658855	7772.835089846111	8210.389131831535	8135.213717828375	9108.449937875535	8166.609796081952	8534.227980363099	7528.334924202212	8351.309110492206	8712.90135305162	8004.4016121659515	8316.575872053112	8081.0353174223155	8160.364162931767	9188.541918250943	7985.583253981478	8348.010713707361	8750.508882146702	8109.5854798024975	7824.860374725012
7521.887448330564	7864.0198672058805	7863.623497433764	8576.646687716942	8240.083426649551	8837.593677288882	7733.415638226126	9381.443518984264	8419.278527121292	7204.66725888812	7733.333888427021	7764.72157353528	8207.488588537726	8134.975292409825	9101.495207435055	8158.922993358374	8533.431667081557	7528.135408177948	8350.38788586924	8700.227635036747	8004.288472848566	8303.368038078192	8067.231718572311	8144.692361808402	9188.538440968967	7984.357931801879	8347.935051135544	8749.607569092921	8101.283922108668	7816.615361584626
7521.824928548292	7861.802553797586	7855.902893474492	8576.646687716942	8211.791309277438	8837.488267566187	7729.742681356183	9381.443338112105	8401.403795069096	7187.623440868245	7717.872138995891	7756.518501026102	8197.72391949871	8134.975292409825	9101.495207435055	8147.33550496151	8532.833509047905	7503.1663836766265	8345.475676558712	8690.429782205547	8004.070824655408	8298.45155344495	8055.963340745744	8105.8298076974925	9188.538125164057	7979.461586703273	8347.935051135544	8749.050036836776	8089.551954230534	7814.601309490658
7521.824928548292	7850.338832347799	7839.447297430475	8576.646687716942	8211.791309277438	8837.431179526202	7725.225601459086	9381.443288798382	8395.56434299667	7185.528596539144	7700.133599260247	7755.620963985696	8184.4529147375315	8130.18174509691	9101.495207435055	8131.064944669257	8531.1385739813	7476.06154028812	8341.305181325817	8685.942791819893	8003.962263102454	8296.946288110006	8027.4210861652655	8062.442760672875	9188.536598099712	7969.513942725845	8347.935051135544	8749.025910191052	8072.167569759546	7814.554566035903
7521.823481835227	7831.265104892473	7827.905011512268	8574.832958178911	8208.145666182776	8836.164255261321	7721.212433754707	9381.443272217533	8392.58605236416	7177.83316851395	7697.034230537488	7749.208795026534	8164.708034669626	8128.649806880833	9092.759736906359	8102.950815890912	8527.634804128178	7462.964608843319	8339.54774332085	8685.32469626543	8003.510624555531	8295.564878800003	8009.084032717751	8007.113313295533	9188.530508019365	7963.761963993281	8347.933899204858	8748.97610949562	8064.369045538591	7810.75052465494
7521.815369154336	7737.95445862901	7808.579753665452	8570.758188596334	8206.217989795983	8833.065318121116	7705.9227667279265	9381.443210980748	8392.58605236416	7136.430246487808	7689.358074466155	7747.683874216872	8148.435914007498	8113.2791383876	9084.257887658101	8077.354139271184	8525.825654255703	7454.74747622511	8331.442855947083	8677.246628544137	8003.410964097026	8289.16113611195	7993.051445828203	7948.050716177887	9188.528099410949	7957.370487524481	8347.933899204858	8748.970360325242	8056.944079520433	7810.232032232783
7521.81221970263	7709.74174698894	7792.154579577311	8569.489309304834	8204.55615325656	8829.352378078282	7691.829192408605	9381.443093421425	8391.89653410951	7125.3685789162855	7685.575602488197	7742.147709260271	8139.453239232827	8109.166303943437	9080.292674033364	8053.9512073677315	8519.009289252808	7445.827412572968	8328.589690822244	8676.274911113767	8001.670539781617	8283.991936788661	7987.3131690369255	7946.88564481831	9188.527326949377	7946.9954655076	8347.933899204858	8748.9438602287	8023.227973112571	7805.937695821816
7520.2357658753235	7697.067817112206	7788.186183883258	8569.489309304834	8204.55615325656	8827.414974737983	7674.563756526748	9381.442939504894	8391.328462866672	7109.2512874170325	7675.45397749713	7732.47988254041	8126.141548315247	8078.112700361046	9068.657974333211	7951.2707944935955	8518.956744453835	7429.001057996557	8328.589690822244	8675.586378824493	7999.625337865627	8277.256485443791	7987.3131690369255	7940.3646640811985	9188.52709335832	7933.625498072759	8347.887274215824	8748.798571980751	8013.077177535698	7801.2102766424305
7519.036237837869	7664.031910855815	7787.766519726885	8568.071666715343	8204.281224217355	8822.305083969373	7641.2629113198545	9381.442610890696	8390.471658916624	7103.181821143452	7674.621596325593	7727.090403077755	8122.174390877646	8078.112700361046	9053.921519171283	7893.265760186528	8517.428497088624	7412.31442583316	8328.589690822244	8674.163558398064	7995.363354313736	8272.905640642191	7977.038011331629	7920.65953012445	9188.46836996567	7919.908660637013	8347.701107970926	8748.737565485062	8010.041144483927	7801.19136567243
7513.1380500432815	7495.553126948463	7781.89551401729	8564.055356523375	8204.101429994513	8819.983173532093	7587.143710549414	9381.442396614595	8389.474747271724	7099.813754713075	7674.430088911751	7708.345660160985	8119.835368154338	8077.72853855743	9031.897741067707	7842.781433049939	8515.231881505548	7406.584045084698	8324.375151085838	8673.232470624524	7993.739078454667	8264.109177142349	7970.3434668547725	7880.686515686394	9188.466107070803	7903.031484830212	8347.701107970926	8748.634792260555	8008.1071340822355	7795.254711189024
7512.232001368296	7443.480591789647	7778.78786478834	8563.693368658744	8203.781903960193	8819.983173532093	7551.284515631267	9381.441891285816	8388.662774778102	7074.484422460238	7674.382349993039	7706.5298768971825	8118.814486798066	8077.72853855743	9017.767360684395	7774.02449353698	8513.766944071727	7387.002198221146	8324.375151085838	8663.838876235339	7993.706791835587	8257.581359614653	7967.410234782385	7880.686515686394	9188.466107070803	7892.544664174191	8347.648892307447	8748.575543335843	8003.016324856886	7791.845496072963
7510.880590036617	7381.5797874267455	7761.367722286652	8563.213543705226	8203.079913444806	8808.215098284698	7547.322824733233	9381.441694494302	8385.539736821418	7064.800169131954	7673.615135725592	7705.315149639222	8112.789924633872	8077.531112596245	9012.079868900717	7759.21310624141	8512.043604841101	7376.089492265944	8321.684630806023	8660.64057152593	7993.089384158194	8257.034706877583	7966.2448444245065	7879.954023344611	9188.465865209437	7882.109070641656	8347.639609406502	8748.486430854671	8000.664424733158	7791.333219542354
7510.880590036617	7183.533478480278	7748.495909021022	8563.051199676898	8202.471685448114	8792.615380790587	7511.31850176525	9381.440791221	8385.539736821418	7052.095606457905	7673.034736041754	7700.651869236135	8103.214831164056	8074.652604949912	9010.528070062981	7747.555623902322	8510.111364537877	7371.451869996742	8321.31211099105	8657.937123381742	7992.440747014527	8256.100722891275	7960.305403732106	7879.178643530924	9188.465846423629	7872.892025181786	8347.380127814038	8748.463092179303	8000.141917249631	7789.189845336981
7507.78369805199	7172.15201698652	7732.715116572853	8562.776413401989	8200.462768603502	8760.999856362972	7497.80025594801	9381.440426539259	8385.09164215082	7050.269229110232	7669.634826955031	7688.425243929123	8099.3532681828765	8052.196299430257	9010.52410770551	7735.406755722537	8507.926618101761	7360.280706987062	8316.275370795054	8656.861566222551	7990.365700916441	8255.951445844581	7950.9501260703555	7877.468476647918	9188.465638212547	7866.29399611434	8347.028783592763	8748.435763128784	7997.650342831108	7787.578727922033
7501.556870352567	7166.084125226926	7717.771364990283	8562.776413401989	8190.341257800296	8702.839411652845	7486.959571950538	9381.440379167263	8383.758596924145	7047.254805617165	7667.356438912668	7685.28102240999	8088.61294259517	8049.185541654151	9010.26740431404	7728.436715632961	8506.243053419066	7340.946014331317	8313.88729659284	8634.83396807213	7985.742527742087	8253.684795780136	7942.313129338494	7874.2615863557385	9188.465529600631	7839.8672326373535	8346.385610032217	8748.37838342807	7996.4459245367525	7784.106310339215
7496.687041304319	7123.702686684246	7713.86761056746	8562.767320482038	8185.135678650595	8612.598531583762	7480.705754882834	9381.439854871616	8383.715604068906	7045.831489639883	7664.769565759256	7682.98484716122	8085.205455622981	8044.5008839961665	9009.697614528603	7721.3147147066065	8503.60254271554	7329.680422683273	8307.095070929488	8614.411739251456	7975.849610594397	8242.709346558198	7929.314624336466	7871.01269128798	9188.465275778639	7831.889520447753	8344.385269196639	8748.313745052665	7995.022726758718	7781.896001185118
7486.770590017986	7085.133213767421	7707.3892363245295	8562.743237519746	8182.382905046844	8567.441263295736	7450.861807126038	9381.439223914174	8383.06386803258	7043.271799522354	7661.048757153414	7681.284422955457	8083.490385772589	8042.9559776031265	9008.818654433308	7721.244341764651	8498.012461650662	7322.85753860935	8291.78923037511	8598.80713642588	7972.047724254998	8230.700798432426	7926.6816112941415	7867.713044285315	9188.464628414396	7827.2771413218325	8344.113093634249	8748.274276346045	7990.8048425290735	7781.896001185118
7482.017128527832	7067.60868078103	7692.590760205078	8562.640994818696	8181.484012270034	8496.655410348394	7426.3037357832	9381.438871690321	8381.451778545	7042.6034411974815	7661.048757153414	7679.943366649356	8078.475039355218	8042.839338223071	9007.671456669264	7721.244341764651	8487.763539947406	7320.818268797019	8285.289444757533	8597.742907418135	7971.506850200703	8207.587273105906	7921.076007688937	7858.983097256307	9188.463990192315	7818.497227413081	8343.36089523913	8748.211735469617	7987.361499197265	7780.583949456105
7475.958576124684	7036.424464262521	7688.145602540633	8562.383607884178	8173.756323830217	8494.72644237839	7405.503625040327	9381.437791610202	8379.576865360963	7041.805280032234	7655.444975519265	7677.515618976889	8078.321825666802	8042.839338223071	9005.553648698042	7719.361487380098	8486.474489761094	7320.818268797019	8283.382561241424	8561.482098018147	7970.845820327481	8189.921989727186	7912.375598968303	7840.443596457975	9188.461393512418	7808.73118967155	8343.125277712776	8748.181260612095	7971.144155776809	7779.984137382589
7469.099191895099	6991.0944145348285	7684.532376387751	8562.146448930001	8173.034685758241	8455.735791449872	7353.112946173894	9381.434995286452	8378.622790958181	7040.996165878127	7632.818970859546	7672.914400272041	8013.508911401793	8041.531783964808	9003.9245653473	7680.912876481779	8484.215661432536	7242.290557093343	8283.260140282067	8552.041095395054	7969.480581955451	8172.4343873283915	7901.171640550101	7836.8939824453355	9188.455014276919	7805.410618976206	8339.330621794263	8748.17555001505	7970.115157957964	7773.566308536357
7454.433358654081	6984.19378328257	7670.348820268835	8562.089885933081	8161.424035094634	8451.256280084926	7348.641545726258	9381.433696551914	8378.379346089714	7037.202554002543	7624.18458325099	7669.227041623569	7994.318921318578	8031.897558186738	9003.918495984508	7675.175442846136	8480.441401386757	7223.381221223465	8280.665254315743	8544.457730711238	7969.007559764824	8154.436242155125	7898.778322507582	7834.38602846361	9188.440485854508	7801.204519011319	8335.058495644633	8748.14758358086	7961.852879232622	7761.200008320788
7441.596907718083	6976.666981798437	7663.668859537696	8562.086503892118	8147.539567961255	8408.02909136016	7341.675377817299	9381.429932053896	8377.465620436773	7035.8853489196335	7622.218791716286	7662.6073693038325	7930.424269621377	8026.684953504682	9001.918874354424	7674.42188505314	8479.562395588468	7217.774180908157	8276.35425567221	8522.334716542915	7964.23054190912	8142.976284330181	7895.404676920512	7822.385534010372	9188.422827273436	7797.118333264807	8325.619440769311	8748.000509408652	7951.8895354174265	7722.9708768014225
7429.352438625912	6952.850048568836	7632.326899351681	8562.062738527888	8147.262623998643	8341.951351845735	7324.138581354292	9381.429932053896	8375.504787092537	7035.001831228925	7617.886949797854	7660.851683857805	7919.458807124016	8025.745867280054	9001.232024521858	7672.686869780961	8479.558235365963	7215.458626728779	8274.543741283052	8493.10722199433	7961.458217515311	8123.12607443755	7882.609064481933	7822.385534010372	9188.408763463116	7796.917769108309	8323.145412832713	8747.844410235273	7947.46705848488	7714.771737557023
7401.50148820528	6938.021240125053	7630.827281844265	8562.053029407183	8146.9825404596395	8243.595236889345	7317.086378030569	9381.427473073512	8372.707885274316	7031.80124203447	7613.652672677764	7646.159670207784	7905.678722470184	8019.010515986006	8999.000325485464	7667.391730339028	8478.830016965403	7205.062854364658	8272.453264042602	8472.797634162836	7959.386797298367	8119.735014045335	7869.1052876733365	7820.488485215446	9188.397764761405	7794.996000465278	8322.019062133611	8747.79695428997	7937.141933798519	7687.322520928133
7394.753426717927	6934.9443954047365	7630.356843715906	8562.042033746977	8146.641198949416	8237.4773031855	7313.567813190873	9381.424869762694	8371.56490159744	7029.336333670498	7613.529763703232	7623.484196105597	7902.049170294391	8017.59709039312	8999.000325485464	7654.6698412431315	8478.58505756527	7179.995526335867	8269.956153869301	8465.52431738405	7943.482895918871	8117.74416475107	7835.35602300732	7797.419660214066	9188.388402312416	7792.918374064463	8318.450095101261	8747.779090594293	7934.032927602448	7682.301907873891
7389.771752968845	6925.593500987358	7626.5073610969075	8562.042033746977	8144.050317905894	8232.964634059153	7303.36916835967	9381.423859585599	8370.479420255106	7028.962818309238	7611.388349974094	7613.6366650165455	7823.322750164806	8015.744356533767	8997.075129547258	7651.196076174516	8478.008726506012	7115.426454476766	8264.47976235413	8446.872947277396	7940.381362941625	8115.143803327693	7805.15031250037	7772.739443530425	9188.384911968655	7790.485709682392	8317.551795233707	8747.774658190487	7930.4289054031215	7676.078853331791
7385.619944402135	6919.065779715532	7612.9770099997695	8562.039978139212	8142.111131562732	8223.756803145354	7272.412201422716	9381.415225423934	8370.479420255106	7027.849358830797	7610.204678017147	7602.641253009569	7772.292972133647	8014.523405179216	8995.23140696243	7633.504203757155	8476.712740424264	7095.9064093952575	8259.21964901694	8419.496025155939	7939.470337916	8112.277273772715	7775.933374463361	7760.782358870478	9188.376729430365	7786.207157539977	8316.202685723794	8747.745877205558	7920.398511071038	7665.774214022914
7384.103855684313	6907.497217684698	7598.857457731862	8562.038900306765	8141.509706619692	8219.491836805537	7262.564465740624	9381.414443300584	8370.166410681592	7022.834009611676	7566.644146609603	7602.641253009569	7730.801276850193	8002.908478630723	8991.792823107116	7626.6725756270835	8474.217842737602	7076.5339381317	8253.172441138093	8381.621518141008	7926.25420954548	8103.895024010307	7748.348352805599	7741.399903224906	9188.337647239328	7778.9566286686	8313.487096564251	8747.718466441576	7915.964475443165	7658.793135591671
7376.197830080685	6905.064283097344	7589.78533773678	8562.038900306765	8131.442718065279	8218.14481915551	7223.360055856176	9381.414089041164	8369.62844382255	7019.094018270462	7527.338603205382	7600.106553768755	7678.520675356779	8000.7721838722955	8987.701924782006	7623.9424283177095	8473.005704381667	7043.735015019123	8243.03969184781	8355.812791270037	7923.158893583173	8090.34305968425	7728.450207121281	7721.587082757622	9188.299966793358	7772.68020276481	8313.487096564251	8747.694302290933	7903.0005376437475	7641.926787393492
7371.988629290587	6895.458458916187	7585.2816257974	8562.02874736346	8119.890831611174	8218.14481915551	7166.194043964284	9381.413395951431	8367.934154846695	7011.296279282154	7526.994546107009	7597.060251693685	7646.462637270861	7995.168850898531	8985.58329800628	7621.846813326277	8472.081109058	7012.216826239827	8233.227768217763	8349.663997949952	7921.915900030707	8082.500333447549	7712.111765397731	7672.605906229616	9188.299966793358	7767.182797298199	8312.545248396638	8747.679332252319	7894.718130883555	7612.637250814458
7362.797233549724	6892.969053915362	7561.660564130881	8561.962437866765	8118.28013821406	8212.256350451245	7156.241519232298	9381.412482140444	8365.372512322057	6998.481699891037	7521.186137676029	7596.753670905761	7617.856480250913	7992.33461966655	8983.44677447488	7616.903014797971	8471.592529627167	7004.567826689963	8224.587452493532	8340.36448391399	7921.559489273305	8073.589963521329	7697.06374494453	7667.040300547911	9188.2924233868	7764.776273627863	8310.401804872767	8747.597183358423	7888.294352444128	7592.716149894916
7360.895340427517	6885.275638958138	7541.978622061814	8561.916207599359	8118.28013821406	8203.756654989078	7147.183528432742	9381.412324190429	8355.338219159417	6995.847531128073	7519.889711726765	7595.816233004169	7595.708557979612	7984.643627673786	8976.293960362036	7615.611879149199	8470.822577305124	7000.244566329636	8222.682942365866	8321.555738064562	7920.674967613145	8048.036400540308	7675.974976619121	7664.4088139261785	9188.279577654046	7764.618211661194	8308.846331997784	8747.583394730755	7887.214214426105	7563.68764992697
7340.647613732218	6881.488821904989	7535.456743691857	8561.874229780131	8117.864798656965	8187.231581348002	7133.434590262739	9381.411766214604	8349.828094680952	6994.655140046944	7513.88970773962	7594.964468218248	7571.064209225667	7977.872401007002	8958.886256400896	7613.150039658841	8470.643115212448	6994.92173955005	8222.682942365866	8311.60971215683	7919.937328785237	8033.5696277938005	7648.837977345676	7657.061066514373	9188.259319143785	7759.269180062223	8305.292965156048	8747.570794827483	7885.131343973978	7534.954290687338
7326.906686322812	6876.365144433379	7509.509413946496	8561.818406475013	8117.174802880681	8153.893129524517	7123.3467415973055	9381.410955152869	8346.885332834652	6993.415754869958	7512.762617987459	7594.648905269118	7566.622669328754	7971.772741335797	8947.039448779478	7607.002412144326	8470.148650972607	6986.517505555967	8222.682942365866	8272.70989846683	7917.713369476339	8026.820413570402	7636.8169485543585	7654.5409690426995	9188.20670956704	7756.7774357213375	8304.929458036115	8747.485492147443	7876.82654102671	7516.241767460058
7302.730638122645	6873.939068938086	7508.795887612308	8561.724136044297	8111.174558070572	8057.197420986264	7098.029667475218	9381.409278672461	8341.899097402136	6993.266995566639	7511.953550343778	7593.160926095961	7547.6545793257255	7969.614550490518	8947.039448779478	7603.50367950653	8469.955726324022	6981.699363057544	8219.320520827303	8264.51395257323	7916.916872575767	8016.870439685591	7636.588950274124	7648.624348951767	9188.172511460833	7743.419118559782	8304.468776503138	8747.425787765615	7867.92824857128	7457.596055223718
7293.338925116315	6872.963851614664	7505.480664847449	8561.432697472876	8106.5329659949975	8045.634954185662	7073.186780894802	9381.408889240403	8326.822565021394	6992.811184592252	7501.8459605639455	7592.59134841905	7522.545723930929	7947.841596785197	8946.067220850025	7597.174603735879	8469.708403549637	6972.216437322516	8216.436090282834	8254.750193968595	7912.382919204802	8004.785770305955	7627.254082571255	7639.40596482271	9188.11249630323	7741.1714141170605	8304.030819230298	8747.412452141018	7861.647651012918	7438.366492945373
7283.338442187441	6871.4507511093325	7505.227757559249	8560.430874700138	8102.410573979151	8038.5779413193295	7051.128997551019	9381.408874421468	8326.543155433248	6990.729402954358	7494.658587184138	7592.4905383384885	7516.6401892007625	7937.16363531807	8945.621990432774	7583.077541206831	8469.560031921981	6964.0041875626675	8213.057525112014	8234.92677578735	7909.9564443461095	7994.863993721099	7624.924710124983	7620.153632111951	9187.977090870341	7740.5446282817275	8304.030819230298	8747.382145430971	7795.470430426498	7433.717102424953
7267.572207546435	6869.534237777064	7502.620874281808	8559.547516900264	8089.507694057594	8035.853312067279	7038.775302310312	9163.935455107054	8319.862399580066	6989.787287642865	7487.1036694535005	7592.465571420012	7479.59283538077	7919.0317041159315	8945.621990432774	7574.115234925505	8469.560031921981	6956.247436485664	8213.057525112014	8213.722503631623	7909.421188496707	7987.127464051775	7619.359738629515	7614.018725953659	9187.7478835642	7738.116409776872	8303.895958547277	8747.374038374197	7793.790157648905	7429.347997127391
7260.737345908385	6868.923439939911	7501.183639945528	8557.313436920256	8086.71866566896	8032.463042528948	7033.214017914363	9163.935455107054	8319.676280469466	6989.494662521831	7402.879230930166	7592.352730995846	7435.868574643356	7908.240128566637	8945.252624810912	7571.1467035720325	8469.547718566195	6951.0103995109885	8213.057525112014	8201.105271719738	7907.700614764786	7970.397704967373	7618.326050526383	7603.549630758142	9187.30125077991	7733.927762627418	8303.729978897885	8747.370178702571	7790.611351584752	7399.743728604612
7248.891476276274	6865.464133296324	7498.929254552591	8554.988398378506	8086.212234039688	8027.887505575225	7032.341508954956	9163.935455107054	8319.167741776939	6988.2444108526315	7391.390099056273	7591.816251653053	7374.328565914849	7890.284747694758	8945.252624810912	7564.854381797155	8469.486227898016	6941.758351917451	8211.977302781985	8200.52721075402	7905.720095657324	7964.437609708423	7612.887654509285	7568.073101746143	9186.659296615368	7729.850416011433	8301.467250784804	8747.363481066655	7769.431875839743	7396.118867840145
7241.425642301576	6862.787754000261	7485.562867188786	8553.717744301532	8079.9964624590575	8022.8238503920675	7030.568419607226	9163.935455107054	8317.165751267446	6987.65818686477	7382.8310488395255	7591.176131805591	7361.01476682029	7859.679928859324	8945.120346290692	7559.867860397406	8469.461116996334	6917.757571089629	8211.59677878147	8199.94357668151	7904.038434849211	7943.394709487933	7606.521986015978	7547.07408742443	9184.891040497281	7719.174165619834	8299.82136008368	8747.356193837328	7756.8272867299565	7394.557164654583
7239.682532280398	6855.227633957696	7479.583866124219	8551.97357194665	8077.271254013675	8014.48636039254	7025.992856578671	9163.935455107054	8312.329278899788	6986.2326512748705	7379.1103220669065	7590.83728297456	7342.307087217504	7840.971851270791	8943.7654910121	7558.496839843293	8469.387640534354	6917.5923419076125	8211.59677878147	8198.626197214246	7902.957940851783	7916.155313836729	7605.2148624474585	7528.1123144086805	9184.762716300942	7715.1950532119545	8299.65539914084	8747.32696873535	7750.67189075294	7379.067922071857
7224.465940920818	6853.668647776548	7460.038362297941	8551.97357194665	8073.263862550791	7993.88477691004	7025.992856578671	9163.935455107054	8311.273949402557	6984.620696982629	7377.18576710924	7590.332793804604	7335.812557799641	7840.778785475615	8943.7654910121	7556.736011381661	8469.360937888785	6916.911020572053	8211.165870700903	8144.909980813903	7899.571040211595	7914.187822784125	7602.881622121201	7516.982996880878	9184.695889863706	7706.9257538558095	8298.680830393343	8747.30793451262	7743.539822560688	7374.999703999096
7216.1693742792095	6850.97953216774	7435.505204640361	8551.835902127532	8062.176039321269	7958.373341470815	7005.75233378648	9122.704550730487	8308.965186848764	6983.141020530099	7377.070772063889	7589.939683825563	7297.066041466678	7840.045178478199	8943.7654910121	7552.6939452534125	8469.347844524022	6912.742922420909	8210.69230365434	8103.00722827784	7898.019875438358	7913.379547091922	7596.229531386846	7500.530306061712	9184.50887941643	7695.271801252351	8298.001780301754	8747.30793451262	7726.206445922802	7367.539405951295
7213.291746083889	6849.384475864612	7421.600902099771	8551.1698449137	8055.321883876501	7870.321310677038	7001.350333437748	9076.007259517104	8299.68604191851	6980.472007499185	7375.808854803255	7588.3549851532725	7274.405761538137	7833.375864577795	8943.7654910121	7542.753274270191	8469.307762221417	6909.1197236807675	8208.787089063215	8091.603894648314	7894.359992593698	7912.718463430534	7593.842725594423	7499.789916795777	9184.347779338095	7693.248570242594	8297.440100584161	8747.30517657453	7709.469927245102	7366.958898728676
7208.020346506063	6847.295378387347	7407.454982902598	8550.983532426786	8052.611702010958	7850.948938527205	6995.5401078523255	9065.852677180377	8286.373322474115	6974.8393898537415	7372.688751024735	7586.896426916785	7268.374815792379	7827.688031350495	8943.757253449989	7541.150580646643	8469.257781983186	6904.896109625002	8207.95585847907	8072.640538840143	7892.867286222322	7909.634026018547	7591.651113623365	7498.486162961005	9184.20324015509	7691.471312148098	8297.395170797285	8747.285145213475	7703.174442733984	7366.223935542863
7205.795148045107	6841.557136219096	7394.892852562952	8550.543228211154	8050.295631488466	7838.948113198552	6989.582650412738	9065.852677180377	8272.388820085931	6972.921594535212	7370.049232889913	7586.656853877768	7232.0828632815255	7823.87861724357	8943.749406166138	7538.081988735169	8469.2485552689	6896.3307824983385	8207.33328749933	8072.299540749713	7892.221240154136	7908.545023712239	7590.111244245768	7482.513127716807	9183.822067639892	7689.177453158265	8297.388152154577	8747.271053744667	7695.374109115999	7359.651569914366
7204.307197197156	6834.9407862446515	7385.098113175404	8550.219356278125	8050.06128075575	7830.422153195134	6984.346879159159	9065.852677180377	8225.109657073242	6971.116077267849	7363.327837946347	7586.402846394824	7221.325586555951	7809.843770052266	8943.743977436547	7536.0263000053865	8469.216363749874	6886.849626448442	8204.234945518214	8072.244419070119	7892.070949314672	7908.481569092544	7582.159685347579	7441.11378100644	9183.444682901514	7682.721788362077	8297.38275634854	8747.254482979026	7692.757854534853	7359.145747939223
7201.208415405695	6829.698870731051	7369.474469478851	8550.219356278125	8042.224421102144	7829.937600498481	6974.51563781495	9053.89144340072	8207.18659368754	6967.270681183997	7355.255819277252	7586.2718183598345	7218.668088458769	7800.095673968952	8943.73887602607	7534.60428272401	8469.130092522433	6886.849626448442	8203.593313616064	8068.405559637468	7891.816791833326	7905.27638757127	7575.122452915991	7420.895085072265	9179.513822834466	7677.415059032242	8297.38275634854	8747.238258276982	7691.967982546297	7359.145747939223
7200.983630050662	6828.024438446241	7366.072007220353	8549.249563179304	8038.565934932092	7829.937600498481	6967.260473390972	9053.89144340072	8206.563879461768	6966.500345821113	7349.350650413521	7586.19371576717	7215.367752986011	7792.085997175711	8943.734986588264	7524.850985483516	8469.130001622998	6876.230090030835	8202.339711919965	8067.408097070068	7891.097479074741	7903.008404158255	7566.989419112626	7395.875923390336	9177.952018227985	7669.906798674215	8297.188437475364	8747.231021560547	7691.967982546297	7358.702029192457
7199.200062388271	6826.345182716351	7360.965920824713	8549.21446448262	8021.980795302944	7828.9878907181	6965.7116728851615	9048.744253589904	8201.726183829545	6965.710371303494	7348.499334034923	7586.152321345191	7202.8286925218645	7789.1132981890305	8943.724592935861	7517.558092803246	8469.117679293473	6850.808812386775	8201.270720264776	8067.236117389194	7890.8130605325105	7900.287015563782	7564.882011995798	7355.146472936938	9177.785009562907	7658.912836341708	8297.181214073444	8747.21230372714	7684.823110842815	7358.691659522819
7197.393347837278	6804.976649679114	7338.273566053754	8548.648735102524	8015.297694815893	7828.230080867438	6961.618120808567	9041.449221212355	8198.952188387242	6961.75273199467	7346.405247026606	7584.893240413383	7194.248246178826	7719.646509115267	8943.720785240148	7511.020671341312	8469.059644256075	6845.539227807294	8197.152247680948	8066.544806457718	7890.548353517097	7899.133433774145	7558.84493756099	7350.616275201125	9177.542641783275	7650.289009530662	8297.181214073444	8747.209366996274	7674.691127840081	7358.691659522819
7195.95081875359	6792.922003989247	7336.300766767723	8547.505957998706	8014.77343101471	7828.230080867438	6960.03792626888	9040.454921744375	8176.290504854895	6956.392635759052	7343.16802169668	7584.759006824657	7175.043009442654	7674.301135286832	8943.706491847117	7510.30606666622	8469.043122543586	6842.444836369841	8194.295910044875	8065.38252580712	7890.548353517097	7898.0512266375035	7555.389126565701	7350.225926095535	9176.094221808005	7649.997790521977	8297.181214073444	8747.200715883273	7669.617290606568	7358.685360935681
7194.152225866442	6777.3412891977405	7336.300766767723	8546.019815165884	8009.8052402039675	7828.230080867438	6955.498804982081	9040.418991258015	8169.194711218993	6947.462528266228	7342.081258059502	7584.742301982834	7173.3147247966135	7607.554910264023	8943.695135383095	7505.327566812773	8468.750803789368	6841.386664959763	8192.46930502657	8064.839779485023	7890.507870260096	7896.3609814763695	7550.952067826192	7349.504938301596	9174.846507245187	7641.1289328152925	8297.030679297048	8747.190779425786	7668.110768187876	7358.685360935681
7192.691017857706	6761.153444647902	7321.907051247503	8544.930573846252	8002.469822564761	7828.230080867438	6955.449876275772	9038.410773834968	8161.213260076553	6941.659341982631	7340.796431795347	7584.62746196296	7165.020045473189	7589.702508228309	8943.69440623426	7493.039260016451	8468.555740578719	6841.386664959763	8192.32081567452	8063.603225390572	7890.47148085325	7892.526881154732	7545.720822646105	7348.234538836755	9173.231910673476	7634.34584249137	8297.030679297048	8747.183132260674	7653.917846760303	7358.684509303121
7191.079987816284	6748.019166900521	7321.458768139206	8544.930573846252	7995.762695374012	7828.230080867438	6954.288079679287	9038.410773834968	8157.280578976838	6941.225654908068	7334.391662652542	7584.568880142201	7142.8756334911395	7553.975077721873	8943.678325146466	7487.587027759297	8468.159707610434	6841.370352306885	8192.256801995914	8061.070361066612	7890.4494639729255	7885.3808864863795	7542.109684492182	7345.925450891208	9169.979208101704	7631.299301414638	8296.885337953696	8747.169274610602	7647.862372177563	7358.682932135661
7188.494637889959	6732.285013151296	7316.9644382268125	8544.718579526392	7990.299939092672	7828.230080867438	6954.233892825535	9038.410773834968	8154.791667696501	6937.59794483044	7333.47958027223	7584.221967177981	7123.614378690072	7515.516526267724	8943.653609530893	7485.653430267392	8467.657011070838	6831.156001261981	8191.987286790741	8060.023070167411	7890.4196334648595	7880.45395078484	7541.831325690019	7345.315013930413	9169.737624339028	7630.159103816217	8296.588133397654	8747.164031775028	7643.613803746491	7358.6771301095705
7187.635526931229	6729.918939116284	7311.846220738249	8542.989300802503	7969.425017165932	7828.230080867438	6953.832119449499	9023.670839093415	8153.015967603963	6937.243388085635	7331.1051343512245	7584.157303707921	7112.44621535834	7479.815182082143	8943.653609530893	7483.555444411788	8467.565722320109	6816.600908433377	8191.806651996808	8059.368583859449	7890.288222238223	7878.051867314722	7538.581970237234	7341.309654352395	9167.58834814875	7629.476099711606	8296.38319425728	8747.159599882203	7642.024492065078	7358.6771301095705
7184.821981759423	6725.618634410018	7311.093255263001	8542.28554858892	7951.580588562847	7828.230080867438	6953.261273559764	9018.938815495643	8151.390143975049	6937.004614555062	7323.489948469277	7584.048065638741	7059.096943961303	7478.781092239179	8943.629036927132	7482.0666925568685	8466.913938646612	6801.253960949092	8191.632273919526	8058.818628890684	7890.10743086689	7874.692255097228	7535.35795404889	7339.955953487814	9165.153014217187	7628.304508734592	8296.213125094564	8747.150832885953	7638.881381044555	7358.675646253772
7184.780341696434	6723.850082994504	7300.285521223781	8542.28554858892	7942.975405803409	7828.209909324422	6953.049694741055	9016.031994460405	8148.500238969186	6927.18654036792	7322.4659342869345	7583.735513739671	6980.468844843465	7440.40452089451	8943.629036927132	7480.635727617585	8466.505548375382	6796.320935168241	8191.632273919526	8048.080714531983	7889.9075315163	7852.252975062413	7534.78942238322	7337.256424729114	9162.344309866949	7627.985618800261	8296.207844378749	8747.141545821967	7627.8002982568905	7358.675646253772
7184.780341696434	6717.75619231239	7292.540892769617	8542.28554858892	7912.73766187085	7828.209909324422	6952.4936569806005	9010.974197265314	8147.27829953236	6910.697732173308	7319.444299315423	7583.391412674515	6972.27010739834	7424.181862570223	8943.626360755708	7478.553425503142	8466.42363527328	6791.8842346071315	8191.614903236575	8040.381595910895	7889.796741166756	7846.112850717991	7533.217846407342	7335.078092268402	9161.553191410321	7627.568721063863	8296.0558096124	8747.135207234685	7609.343153694432	7358.675646253772
7184.098914217726	6716.0072352880225	7289.535823531578	8542.037991047044	7906.0343372583175	7828.209171898361	6950.336551008677	9010.974197265314	8146.851355201606	6899.908921757154	7312.484210825083	7583.045038456267	6925.506340188325	7404.635691116237	8943.626360755708	7471.070294497689	8466.366019553987	6791.8842346071315	8191.5864689556665	8037.1669677065265	7889.6592061762385	7838.745031514519	7528.423665291116	7327.088358893735	9159.268663318155	7627.230690655165	8295.97664153831	8747.130596935054	7590.507207093336	7358.675646253772
7184.098914217726	6715.8487400437325	7285.163285825794	8542.030495735824	7903.791730036425	7828.208923787973	6949.687343506749	9009.030573234804	8146.287848433226	6886.868340770479	7304.134910594384	7581.544439899274	6899.761246803365	7382.609444139146	8943.626360755708	7466.605479417331	8466.148640920186	6791.8842346071315	8191.432906013906	8034.069612366713	7889.6243986506415	7822.304454554966	7527.875833596947	7320.637442058128	9158.329455653642	7626.657444632433	8295.90343498679	8747.125739545889	7585.492603092269	7358.675646253772
7183.816651201467	6715.438028698231	7269.287238685073	8542.027980688494	7877.598374791817	7828.208923787973	6947.635335283926	9008.879403630917	8145.368685636496	6878.592685951392	7290.456695209515	7581.375238847764	6891.74154639405	7371.089853906409	8943.626360755708	7466.018245866916	8466.03751143723	6789.427907559424	8190.945778433657	8014.700074650275	7889.385459912588	7795.628041019151	7523.991957570097	7309.034384766206	9157.342711781428	7625.621735068872	8295.90343498679	8747.125739545889	7583.208257289822	7358.675353899047
7183.816651201467	6714.125166681719	7258.723912892682	8542.02633147692	7863.009108255187	7828.208923787973	6947.2231994800895	9008.82467594722	8144.49384230559	6870.248919637487	7275.288655908314	7581.2322036353125	6875.492504728071	7362.661717111899	8943.626360755708	7465.367618181467	8466.026740821151	6777.149679275105	8190.945778433657	8013.278487858524	7889.198455924748	7760.850081705137	7521.329303767334	7301.808725450638	9156.576363467284	7624.265748834165	8295.83023095874	8747.109126910502	7580.100305869999	7358.675129802855
7183.691511561789	6712.429313267954	7256.245492792017	8542.02633147692	7830.619087838181	7828.201449925517	6947.125321993556	9008.794603175724	8143.640535379877	6859.6985591085295	7260.951115075456	7580.998088087443	6869.719099658962	7352.292207792305	8943.62629082214	7463.354332966799	8465.9845289775	6775.573121618661	8190.945778433657	8013.278487858524	7888.935579160753	7733.911590785758	7513.435126587586	7276.17217267203	9156.576363467284	7622.725660925276	8295.788726368657	8747.079723310908	7573.77744972195	7358.67487496402
7183.668698765367	6711.032846138398	7247.854841309003	8542.026003288787	7791.271522655796	7828.194954258473	6946.6037412964015	9007.655442086734	8141.1830606662315	6858.121327751879	7233.347495989808	7580.9883914112115	6869.719099658962	7346.407252746539	8943.62629082214	7449.846327465458	8465.799696346923	6772.2562614548415	8190.7226220947905	8013.275718036777	7888.536090320821	7729.569232168024	7511.296860725037	7271.171681358104	9156.419802587021	7622.340639498957	8295.779522127104	8747.077452382455	7567.597155872542	7358.67487496402
7183.668698765367	6709.276602926531	7245.749194345237	8542.024621108372	7756.736878946516	7828.194954258473	6944.0375516084905	9006.828524984168	8140.123199882731	6857.024712201052	7209.086960191444	7580.783647525757	6868.372171957197	7341.66059546457	8943.62629082214	7446.527145856331	8465.715409909651	6766.936186526014	8190.7226220947905	8008.842860864111	7887.5894826697795	7715.9199031358885	7507.978587524559	7271.171681358104	9156.363390543627	7621.550043290819	8295.730222193513	8747.071309257983	7563.927819578312	7358.674560319285
7183.668698765367	6705.219408766474	7241.456088893717	8542.024621108372	7721.667341992807	7828.194954258473	6943.579868157777	9004.415492184395	8139.1746790009265	6856.0456867932	7204.093159689672	7580.210849477473	6863.4459637324835	7340.653877893801	8943.62629082214	7434.9016093055925	8465.66147074501	6757.773842884576	8190.7226220947905	8007.670139413458	7887.126772230428	7700.485205762218	7505.958070545387	7271.159964494251	9156.304118333232	7619.719470056987	8295.670087040296	8747.06102763902	7559.661724097366	7358.674560319285
7183.662054201787	6699.454929054197	7235.901816768108	8542.024405696255	7716.523993782965	7828.187927737297	6942.663727051134	8999.876579658641	8137.9757695111775	6851.22040364899	7189.030052759056	7580.069826353047	6860.07203182431	7340.071656736667	8943.62629082214	7417.6108567231695	8465.5316050146	6734.660038469303	8190.7226220947905	8004.503442660093	7886.465595575199	7672.294180574585	7497.077460516308	7270.92597889495	9155.907369220793	7619.161789990397	8295.655767294455	8747.059387582574	7554.693907922252	7358.674441383198
7183.662054201787	6691.028530403731	7230.245575926139	8542.024405696255	7688.5988874725535	7828.187927737297	6936.6778989471895	8999.644108307531	8135.1576622299235	6821.586647141145	7166.405945857257	7580.007915686055	6855.509395696765	7337.947608712239	8943.626275971372	7417.6108567231695	8465.51295622839	6720.979936374459	8190.7226220947905	8003.452495434667	7886.320307606516	7659.619400139269	7496.996639198653	7261.4032780953485	9155.846829403337	7617.082167679899	8295.649298216256	8747.059364722048	7543.497454466569	7358.6744078022375
7183.662054201787	6682.3892406489085	7222.664114723455	8542.02410488495	7664.274499558501	7828.187927737297	6936.189297608565	8994.327364890605	8126.970703482825	6800.443802268949	7156.473328129304	7579.877084448986	6822.349023547213	7335.518606125358	8943.626192345502	7414.1478247222785	8465.489968758162	6710.566350769177	8190.674075168332	7999.440008428478	7886.295787657145	7653.1054301138665	7487.927741890782	7256.992393082578	9155.841798801364	7614.225616905303	8295.602704322187	8747.058777191305	7533.946383105495	7358.674358090372
7183.662054201787	6668.478758011504	7212.693881117198	8542.02410488495	7651.654866826433	7828.187927737297	6934.98389863321	8994.327364890605	8121.8572951524375	6785.069976015786	7144.090831812194	7579.721520359443	6797.1650251519095	7333.342997693161	8943.626158452682	7398.672802545297	8465.48794052427	6669.697806746729	8190.6516809370105	7999.040471633119	7886.266212145639	7639.216743835593	7481.4228508313245	7256.030905513678	9155.556631530415	7612.410800797788	8295.488867737275	8747.058567432101	7530.620803937544	7358.674292157523
7183.661589623945	6661.26701707478	7199.099595634312	8542.02410488495	7646.809948086027	7828.187927737297	6933.724708356784	8994.268379983496	8119.479456195901	6781.76479154811	7126.106337647029	7579.6839177333795	6794.894535427088	7331.263403711303	8943.62601861429	7385.434539112179	8465.417794756768	6667.88416582458	8190.453057302517	7998.74077063668	7886.195726735035	7605.864070954256	7477.16777400541	7254.598685239049	9155.225540009254	7610.368909827901	8295.376355686885	8747.058473503515	7522.428084629293	7358.674292157523
7183.661301269318	6650.473667972786	7183.740182294599	8542.02410488495	7635.577191007732	7828.187927737297	6930.3836201169	8994.268379983496	8081.657328361264	6771.026256374434	7116.278823353114	7579.647956404214	6793.01020485651	7328.557473558483	8943.625968206883	7383.922522105679	8465.400248832364	6663.763973652454	8190.173743929229	7997.807166611101	7886.182542474248	7594.451339408163	7473.042061013527	7249.120024175719	9154.536286506387	7606.9124039181615	8294.993008089317	8747.05824496513	7507.416385893688	7358.673981489751
7183.661297232927	6635.103584807179	7148.527540127441	8542.019519211655	7625.911851908664	7828.187927737297	6929.278763567826	8994.268379983496	8036.21701415113	6758.349702095016	7114.452032363216	7579.465070063657	6786.890064432785	7324.065378175956	8943.625847032292	7383.171340931707	8465.341262781181	6653.373296570181	8189.685756480454	7994.786244375238	7886.151159218921	7570.189046140261	7472.918982824678	7246.361176354672	9154.118719937924	7599.2173563393735	8294.228237063031	8747.058125126972	7503.728963924376	7358.67395562102
7183.661297232927	6627.705649734618	7106.825246620314	8542.011848075852	7623.105355644462	7828.187744454481	6929.278763567826	8994.268379983496	8010.334258002636	6752.925929919642	7104.8951132720995	7579.421320376911	6785.971341376128	7318.023995360549	8943.62579570549	7374.744777594245	8465.250316152156	6646.957415752354	8189.259227383969	7989.48251473267	7886.150944925754	7538.207663431872	7472.391956492588	7239.970017671207	9153.85074366012	7598.167660314679	8293.025375287994	8747.058112005754	7494.722938876456	7358.673945913624
7183.661295837467	6621.2490716697785	7040.918895564934	8541.972460410103	7620.555019001618	7828.187744454481	6928.974832819911	8994.268379983496	7990.4948094070905	6714.200143905846	7095.656705397367	7579.418860591789	6769.755356749975	7317.243016519471	8943.62579570549	7374.721896042785	8465.244085098682	6635.337438555962	8188.532647709182	7983.747745278116	7886.125901969354	7507.391031073174	7469.101060316689	7236.096256407619	9153.437534283701	7597.325598041597	8290.73477256869	8747.058059258547	7481.769917706204	7358.673819347601
7183.661295837467	6608.417606684794	7005.017833214755	8541.948694758465	7613.625966021176	7828.187744454481	6927.629097123633	8994.265275418771	7977.237888343942	6699.373103059492	7086.631333287778	7579.330963534868	6748.659006024873	7317.098185188387	8943.62562195778	7351.052786231065	8465.15176265238	6626.925257046933	8187.728046266913	7977.1993509436525	7886.125901969354	7500.408640095751	7466.535989515334	7233.74514535873	9153.062536574529	7596.576754127975	8289.46459171689	8747.058057282851	7472.405140695492	7358.673799958159
7183.661295837467	6608.1171063085485	6972.723311639795	8541.888922483859	7613.229351032254	7828.187744454481	6926.430447688725	8994.265275418771	7976.884499248684	6693.087718392759	7080.067635346313	7579.284714376953	6721.029427115019	7315.486232545008	8943.62541042402	7348.913566017479	8465.082745563077	6602.348849720513	8187.728046266913	7967.084393607424	7886.125752589528	7497.481854045949	7466.173541825865	7225.247645096635	9152.985503215337	7596.4929706769735	8288.888587039502	8747.058050974521	7469.585306453082	7358.672961028081
7183.661295837467	6605.936749601625	6951.151831525	8541.876516670782	7609.287928730452	7828.187744454481	6926.23176497688	8994.265275418771	7969.132024185075	6685.082441334661	7055.63963085598	7579.229803134502	6704.5557236975765	7308.595526415849	8943.625173039287	7339.986599930711	8465.01095133798	6600.26427674624	8187.728046266913	7962.937786743928	7886.11065225529	7497.481854045949	7465.53570576134	7223.3202036743505	9152.357458487762	7595.769002166612	8288.341532754679	8747.057847318927	7462.466553995187	7358.67167833214
7183.661295096335	6603.5308334782	6926.542850575769	8541.828765418988	7601.032610507562	7828.187744454481	6926.23176497688	8994.262966425369	7961.25810475515	6676.093936418266	7049.841415622456	7579.17701839679	6683.313366654651	7304.635603099025	8943.624819492723	7325.311827591305	8464.966186687223	6600.174409764867	8185.295933437713	7957.315049585862	7886.088253991537	7497.046540914138	7464.617889238773	7221.692507945555	9152.152725117325	7595.65321753098	8287.264274139736	8747.057671619557	7460.799526798366	7358.66900721454
7183.661295096335	6603.297861235158	6918.148336039822	8541.823703751652	7598.693629210655	7828.187744454481	6921.977421588469	8994.258472683623	7954.2639422458315	6656.259317044391	7023.205146998638	7579.130429748728	6683.313366654651	7295.570960364073	8943.624819492723	7316.250912242831	8464.957185704734	6599.626265823076	8183.352530759074	7956.114049262194	7886.084895639737	7495.109550230435	7464.4794281523145	7221.520651620381	9152.04835156275	7590.479602846219	8283.922377649407	8747.057575695979	7455.597228005593	7358.663409574319
7183.661295096335	6602.249654433045	6908.704613576912	8541.813216026716	7597.026029403218	7828.187744454481	6918.997320728298	8994.258415873062	7950.807821321867	6651.993598629657	7002.607587160308	7579.107308588363	6681.061661143458	7288.743614808252	8943.624819492723	7314.161458271747	8464.930006713857	6599.145895231001	8182.707608017348	7956.0359724777245	7886.078702789255	7492.687518341454	7463.874512561797	7220.212621331451	9152.00820459463	7585.780752106054	8275.10238848289	8747.057557007764	7452.057880465518	7358.647512450255
7183.661295096335	6602.099628322735	6903.197498222633	8541.813216026716	7593.741999367063	7828.187744454481	6914.680801512696	8994.258370645664	7941.6138359897905	6647.234949101899	6984.50914070371	7579.032869303133	6680.739936427505	7282.619355105051	8943.624819492723	7289.844680394393	8464.876218512341	6598.165774406038	8180.672211025183	7955.8053932922185	7886.060779672338	7482.178424802237	7463.381862741489	7217.38600232089	9151.933481850381	7584.924023839209	8274.894087569453	8747.05752127766	7447.415685909718	7358.608292014211
7183.6612950427025	6601.620607432419	6902.950425501689	8541.80756829557	7583.753586069312	7828.187744454481	6909.685546150582	8994.258357904106	7936.113489659858	6641.525361665373	6968.012803830035	7578.996038962282	6680.524107106809	7278.502608351034	8943.624661166217	7270.617799029363	8464.846751758985	6595.62043942846	8179.981841962598	7954.813572300824	7886.02332083797	7479.017733979289	7463.128108127476	7214.458379886342	9151.930810001133	7583.646979089732	8274.894087569453	8747.057508175298	7426.395170313031	7358.504276930394
7183.66129495452	6601.256630393587	6900.088934787579	8541.80756829557	7580.132730537994	7828.187726644651	6906.800893453871	8994.258357904106	7928.272424880683	6632.868131247908	6968.012803830035	7578.985940466537	6676.033627976358	7274.741904972492	8943.624586478534	7266.847222422417	8464.790219394135	6592.673123013559	8177.532989395841	7954.6089602496295	7885.9782488132905	7469.398057079459	7462.995552114205	7205.231658632577	9151.864946496065	7583.084584561782	8274.515383165643	8747.05729160627	7410.435522862219	7358.261310707643
7183.66129495452	6601.255558945959	6899.787313157149	8541.806679728601	7548.444532103673	7828.187726644651	6904.011468939221	8994.258357904106	7914.145124626066	6624.16572683567	6962.919018763228	7578.923547189835	6673.679131237682	7273.18096076512	8943.62458440115	7264.6376777580645	8464.525183488859	6590.37396619047	8172.865261385265	7954.505916721242	7885.905535307035	7466.921385979274	7461.57023021418	7202.989927440467	9151.847247031783	7581.771432773147	8274.167514141755	8747.057177337258	7394.633406205686	7358.022817773595
7183.66129495452	6601.177957579394	6898.292667110462	8541.806514025604	7522.291797509377	7828.187726644651	6900.691888830465	8994.25826090341	7913.094686941693	6616.342252496507	6953.594608545296	7578.8814660812195	6671.672001667192	7267.906373932919	8943.624582834591	7244.251728428113	8464.284436184207	6589.312736571809	8170.650951762178	7953.844499765855	7885.861329262645	7461.398523743937	7460.81173658024	7201.429499280444	9151.727621805188	7579.810376328037	8273.759215520677	8747.057177337258	7394.5947454632005	7357.881705612248
7183.66129495452	6601.177957579394	6898.115057077999	8541.805884834972	7510.279339801132	7828.187710958868	6894.163297838249	8994.25810267454	7904.003732055812	6608.615410656973	6941.283314873136	7578.697551591522	6668.266843763886	7261.905185071383	8943.624542235379	7234.460567472324	8464.231726522305	6587.911195090515	8167.298218868095	7953.707951053536	7885.83673545158	7460.333262365474	7458.861712988246	7201.194724873096	9151.727621805188	7577.915675737231	8272.975251997905	8747.057167242581	7389.751597820417	7357.862213836804
7183.66129495452	6601.141010127356	6896.351834356746	8541.803356300268	7472.927089400907	7828.187710958868	6893.748467358673	8994.25810267454	7903.69062497176	6605.114330948481	6922.311216700267	7578.635615836533	6667.504146769783	7259.762091962318	8943.624525343177	7223.3021129164745	8464.231726522305	6585.747461638594	8166.501465888555	7953.278542435069	7885.819061937271	7459.187748522671	7457.463582192749	7199.890907543274	9151.607402978338	7577.736552825443	8272.302448099126	8747.05701486501	7389.262478963428	7357.862213836804
7183.661263685333	6601.06505641848	6894.374015885155	8541.802120724435	7470.822073407171	7828.187710958868	6893.748467358673	8994.25809457494	7903.1034750873205	6603.455324051134	6900.1664212831765	7578.603692444963	6664.923190812238	7256.52218618038	8943.624515777894	7209.362731974794	8464.168877033859	6582.688653946349	8162.859991098664	7953.274381865205	7885.7802222141445	7458.423081566729	7455.895003828287	7199.086693111292	9151.579081872347	7576.720787248662	8271.348091838117	8747.056897269504	7389.262478963428	7357.861581681201
7183.661263367086	6600.886800869168	6893.335147515196	8541.800271758868	7457.384142792573	7828.187710755567	6893.701568162347	8994.258063308513	7902.644289826099	6603.452688125923	6885.4562076127595	7578.584347170237	6658.716012731513	7253.442251493191	8943.624515777894	7181.683475613571	8464.097636514529	6582.078239110542	8157.133318177427	7953.017623411565	7885.7308475094105	7457.298418178233	7451.339409461609	7197.900298798066	9151.571126727096	7576.346296461405	8270.390558308656	8747.05680167866	7389.100878721051	7357.860806773485
7183.661230871371	6600.687589604325	6892.377095305047	8541.793904909555	7447.924239395318	7828.187710755567	6893.701568162347	8994.258063142486	7900.034753384084	6600.456496399638	6885.426623418472	7578.543012497374	6645.359051505762	7236.968024465327	8943.624515777894	7177.8431009342	8464.049736919857	6581.589994333864	8155.470394748957	7952.865841421762	7885.692143621601	7455.963645966296	7446.285525532646	7197.448306573078	9151.563767261485	7570.764556022777	8270.04562512017	8747.056712876525	7389.076849050144	7357.860365935935
7183.661215791117	6599.539070669452	6890.952745943473	8541.793904909555	7424.205100304525	7828.1877047963235	6893.296068200884	8994.258063142486	7896.924566559823	6598.129987267404	6885.42093697615	7578.519015400162	6631.165105570506	7235.905409989283	8943.624515777894	7177.06978801864	8463.93438682789	6580.687240548747	8154.518207527379	7952.392369961386	7885.645122567966	7451.983796348856	7443.21765542466	7197.111591052315	9151.558030073684	7568.447872241158	8269.433390167966	8747.056572559663	7388.756136339012	7357.859409389308
7183.661196194593	6599.393354407909	6888.829988651072	8541.793858097608	7394.203580043936	7828.1877047963235	6893.212441911999	8994.258063142486	7890.7037297911	6592.956642440581	6885.348096685977	7578.477339656758	6621.89720264182	7227.954054129362	8943.624515777894	7172.293657203575	8463.568731744765	6580.029304699258	8153.392330897764	7952.0237267338325	7885.377004113551	7449.759451138761	7442.368443306509	7196.071109102561	9151.514589093622	7565.286639900103	8268.470483799116	8747.056504600208	7388.756136339012	7357.859409389308
7183.661196194593	6598.22685377676	6885.441544027462	8541.793759505104	7387.838772791487	7828.1877047963235	6892.579840138735	8994.258063142486	7885.9483691324	6569.508922150496	6885.010466586413	7578.440125804703	6598.943102253219	7201.383581037658	8943.624515777894	7169.254032582814	8463.549512075804	6577.798644010892	8152.681014054182	7951.930895931877	7885.166080007492	7443.339531458419	7441.818499708877	7194.884129944434	9151.428075121723	7560.016089168546	8266.76548321102	8747.056414217415	7388.730530171485	7357.859409389308
7183.661184558943	6596.425852764053	6870.644621574056	8541.793279587897	7383.114827272949	7828.187704307536	6891.318303642431	8994.258056593335	7867.824906300177	6563.5149338576575	6884.351253163355	7578.365649572471	6559.463519328241	7186.368500014183	8943.624515777894	7161.022258068985	8463.514695343183	6577.3496850204665	8152.294399745762	7951.118104001692	7884.740773371219	7439.224591744538	7441.797838551013	7192.614599412744	9151.412887767823	7559.487988349746	8266.187332835736	8747.056348132075	7388.724408947754	7357.859409389308
7183.661184558943	6594.717234900085	6866.44476433176	8541.79204051747	7380.05317934165	7828.187704307536	6889.995286142015	8994.258056593335	7840.431707224731	6557.126741265642	6883.942552248179	7578.1945036395555	6511.453985026275	7178.839418038921	8943.624515738778	7154.20208737163	8463.332635285216	6576.175798447809	8152.290588277736	7950.503483688542	7884.187322698552	7437.236502708651	7441.416339129005	7191.407385801438	9151.383335682163	7556.8934591551615	8266.08747999862	8747.056311857254	7388.718420686149	7357.700983082634
7183.661184558943	6593.485593519374	6860.995088354918	8541.789759861891	7378.641830371246	7828.187704307536	6889.895720382322	8994.258055846196	7837.0521809684915	6543.323726896972	6882.850201852843	7578.101159617247	6509.954283655434	7164.092990983314	8943.624515719832	7148.575419050479	8463.008884010751	6574.92938229943	8152.0772209574925	7949.657353496631	7883.870302829005	7434.3145296164885	7440.223912456784	7187.419049968922	9151.353994029596	7553.083477046923	8265.945617596572	8747.056259673138	7388.6987522331565	7357.6934952654
7183.661184558943	6591.9756768786265	6852.351749774042	8541.789071601426	7370.470514981214	7828.187704307536	6889.837739843069	8994.25706382665	7825.776966667799	6539.596076070371	6882.452385051363	7578.042455682322	6493.019413525284	7129.042150498035	8943.6245152028	7145.385741514845	8462.831718696732	6574.174203960069	8152.0772209574925	7949.257312181785	7883.809999200566	7428.455995090424	7439.652328518264	7179.113137253613	9151.34023088129	7551.129321709145	8265.672711146271	8747.056102389462	7388.647294253833	7357.6934952654
7183.661184558943	6591.656833480778	6850.728036713625	8541.788863814405	7364.452382470825	7828.187704307536	6889.540070656906	8994.25563566817	7815.2822285174225	6537.91461463571	6881.293988067416	7577.969395896489	6485.780411788469	7111.796968505795	8943.6245152028	7142.237387837277	8462.696229127032	6573.742516288754	8152.035924552229	7948.63771060191	7883.782824236817	7420.172919641789	7438.534418298008	7173.598517103506	9151.32485241237	7549.9336290428	8265.46801779904	8747.056054523055	7388.595013484683	7357.686374273019
7183.661152792652	6591.475540625678	6847.955566309808	8541.788111474183	7359.605840533426	7828.187704211984	6888.319018392497	8994.250956165924	7807.727566863565	6537.751874105139	6878.399211267938	7577.763747725415	6481.823457026654	7101.894108147784	8943.624515000243	7141.682429434567	8462.602848177565	6573.061338185461	8152.035924552229	7948.217855885848	7883.6973824432125	7412.742195050536	7436.031332057005	7170.9255314680895	9151.310198745938	7549.766992176098	8265.199610735406	8747.055707250835	7388.595013484683	7357.686374273019
7183.661098506977	6590.323240387289	6847.24928337737	8541.788111474183	7358.377022576486	7828.187703820163	6887.333568730218	8994.243518746138	7792.231323725618	6534.933391159722	6864.721574702986	7577.657105001933	6476.569004455585	7033.474142103874	8943.624515000243	7141.177475687179	8462.557162407044	6572.210897869308	8152.035852997769	7945.857302259992	7883.514512264673	7406.368767795282	7434.973324458583	7169.044152264399	9121.693030033515	7548.555573376115	8264.930131088262	8747.055637219062	7388.579009008447	7357.686374273019
7183.661007986645	6588.46979754733	6819.633921962822	8541.788016528666	7350.809891290564	7828.187703820163	6885.157770230338	8994.235287196683	7788.896232582871	6527.859515479262	6859.59703852268	7577.550019069192	6461.902942567641	7022.454789014959	8943.624515000243	7139.8035979855185	8462.478029171052	6571.335532144352	8152.035852997769	7944.0870683981175	7883.44711515009	7404.8630117376315	7426.361206612331	7165.705548747738	9121.693030033515	7546.649587040876	8264.247572444667	8747.055566620007	7388.565673773771	7357.686374273019
7183.661007986645	6585.283318219896	6816.4180121384925	8541.787941332175	7335.947258623014	7828.18770346601	6882.993577580287	8994.21813468332	7786.521851076732	6521.698215122017	6854.741401293559	7577.48481346192	6457.520712201328	7022.385785784876	8943.624515000243	7137.939586618499	8462.397458683936	6556.353923013463	8152.0358349624585	7942.46106413194	7882.3903301578375	7403.50985301896	7426.349637530087	7164.087341243513	9121.693030033515	7546.16048953949	8264.112660865023	8747.055063793778	7388.377906268935	7357.686374273019
7183.6609529586785	6583.557576396405	6809.272699818399	8541.783315171995	7333.677204575977	7828.18770308082	6879.134443323731	8994.210518048054	7785.52463560113	6516.344493760401	6847.383728964917	7577.414503206259	6448.450086263392	7021.82344841785	8943.624515000243	7133.8422299286685	8462.244366140447	6551.901704483202	8152.03582833451	7940.195816909005	7882.244844997942	7402.01146616903	7423.142532032657	7163.3058595756165	9021.54914356056	7545.719017855168	8263.548856772944	8747.054813516263	7388.149340370933	7357.686243975835
7183.660871545678	6581.420285777695	6796.430698764282	8541.782432088425	7299.237785609319	7828.18770308082	6878.968865098784	8994.199541179227	7785.442616282167	6514.4267614306045	6843.064609758766	7577.229894486211	6444.538346261351	7019.749271500285	8943.624515000243	7128.510201348104	8461.875050193341	6549.3843898967325	8152.03582833451	7938.745297828491	7882.120705189051	7385.457564138739	7414.977352997871	7161.0555827742455	9000.308271247097	7545.551583685659	8263.298081931986	8747.054563379741	7388.0705960703635	7357.686243975835
7183.660600998008	6572.111731422446	6788.798543110508	8541.778741322478	7270.679647170382	7828.187702015957	6878.927085848395	8994.138753157247	7784.21752374842	6510.561890931097	6835.652752340623	7576.990877283725	6435.079417839351	7017.115458221345	8943.624514972935	7123.65010207772	8461.47683388098	6539.824454263547	8152.03582833451	7936.481925816347	7882.085409832883	7376.592676651966	7408.104827315674	7153.963615377488	9000.308271247097	7544.610255286411	8262.816524659258	8747.054383348775	7387.736980845529	7357.686243975835
7183.66015326555	6569.766056991917	6786.693410206469	8541.776368254406	7270.679647170382	7828.187702015957	6878.803830752465	8994.032364099716	7783.964913285504	6509.750916879933	6834.711332554542	7576.641742737238	6429.811479938012	7014.187355432295	8943.624514967452	7123.629578686495	8461.255716641623	6526.599142218513	8151.997053067485	7932.157238863331	7882.072297956531	7371.274721171623	7399.092139429271	7150.076171243452	9000.308271247097	7543.208797861759	8262.48177518138	8747.054271058143	7387.674168852085	7357.6861860451745
7183.6592982640395	6562.912860594282	6785.192863432794	8541.772416148584	7269.174314468707	7828.187702015957	6878.803830752465	8993.737688840496	7783.6983142635645	6507.950952412175	6832.792061444777	7576.595353592233	6416.684640983632	7010.95390037836	8943.624514967452	7123.582756062976	8461.139801327809	6514.166909733434	8151.982804516157	7928.1906106868955	7882.071538464312	7371.274721171623	7396.81962240708	7144.202790724472	8987.031407173487	7542.915303735309	8262.303118652184	8747.053958501863	7387.565158704769	7357.684304720397
7183.658799387125	6553.086089486345	6785.192863432794	8541.76993803578	7260.101140486998	7828.187701965787	6878.265165206804	8993.35852709162	7782.8369350520115	6507.8092228535825	6828.942357566713	7576.543344231391	6408.422244609295	7008.648250485299	8943.624514967452	7120.524651261836	8461.012131949337	6493.436669661168	8151.982804516157	7924.948851977459	7882.040040373356	7370.374805708716	7392.793186827742	7144.202790724472	8968.167236550764	7542.231246582933	8261.397348600105	8747.053902260948	7387.507993084971	7357.680424182962
7183.656701298968	6551.80224631978	6784.983038984351	8541.769675213642	7221.69148614773	7828.187701950769	6876.127428348568	8992.332382465094	7781.389661121208	6502.288312206412	6824.879315184828	7576.506758794056	6398.721264365958	7003.659870380119	8943.624514967452	7112.344401484697	8460.759477901536	6486.765577834283	8151.982804516157	7921.0904174363795	7882.012663776734	7366.578544917691	7387.532233278823	7144.065447123412	8906.550955513037	7539.931689833836	8261.397348600105	8747.05375113519	7387.507993084971	7357.671334950571
7183.654379309709	6543.8451674474245	6784.529847410391	8541.769050834202	7221.155792078934	7828.187701950769	6875.425391213262	8989.991032995686	7779.99484946226	6501.232371459692	6820.50672784513	7576.370279394712	6390.578129971512	6995.3774279249565	8943.624514967452	7103.035444051731	8460.645125436415	6479.902449773664	8151.982804516157	7921.0904174363795	7881.984732176196	7357.914341619404	7381.747558974319	7143.370965854073	8891.362742291189	7534.709615175304	8261.397348600105	8747.053646952463	7387.482320561938	7357.599394811025
7183.653335583282	6536.011406352305	6783.717955757097	8541.768326662568	7177.552370460766	7828.187701950769	6875.206881200329	8985.785860266249	7779.490638822962	6498.887647773008	6818.629800337323	7576.208524663955	6380.818247159767	6989.550344621452	8943.624514967452	7085.43268538319	8460.500801069742	6469.362656446276	8151.982804516157	7908.205745929511	7881.891702400181	7354.822079239844	7380.033497253253	7142.031238952077	8856.694147052322	7534.5391830839	8261.397348600105	8747.053400057328	7387.475754486361	7357.563986612575
7183.652727267317	6527.752638079592	6782.900282573073	8541.767852683046	7168.644923850628	7828.187701950769	6875.206881200329	8982.168691314077	7779.422908550415	6495.520118052843	6818.600130803832	7576.201114432843	6348.433412513053	6983.356337704767	8943.624514967452	7081.97077500465	8460.427046448593	6451.749115547739	8151.982804516157	7907.678983099037	7881.827889204215	7352.174626348826	7377.84911500143	7141.006083993557	8781.763600826516	7531.2010972262515	8261.397348600105	8747.053248819198	7387.380260451169	7357.542722261565
7183.651270365537	6511.597710337007	6782.646099951443	8541.767718204912	7119.874191752239	7828.187701950769	6875.206881200329	8976.758442968641	7779.35045946058	6493.220663421768	6818.147421483216	7576.116547218408	6341.853192418603	6982.5958941356785	8943.624514967452	7075.693294253466	8460.404007627112	6443.437104988734	8151.980657774071	7896.445597183007	7881.791581005838	7350.825437328718	7377.552217212446	7137.623328749617	8779.709668017967	7528.735293139772	8261.396917857834	8747.05303393503	7387.2983485153645	7357.540412927761
7183.6448763748685	6500.876684728116	6781.694230530083	8541.767485591325	7105.056541147936	7828.187701950769	6875.198125676197	8971.026641459906	7777.878050899422	6490.803227361709	6818.021894610288	7576.053180179506	6333.616432827436	6981.657054857085	8943.624514967309	7074.589396808047	8460.402796777678	6430.351280340474	8151.980657774071	7885.111928639163	7881.785140697577	7349.374928676841	7375.949111460318	7136.337428643888	8770.744344572491	7525.726093158725	8261.396849066936	8747.052971517078	7386.93325735103	7357.540412927761
7183.630156680181	6478.898426904518	6778.873028963228	8541.766990978667	7092.644796813994	7828.187701573981	6875.197896555034	8970.947200057373	7775.289254873151	6488.059709214339	6817.693628068528	7575.944221669581	6329.493487876204	6978.433466754583	8943.624514967309	7060.953743988059	8460.395296831946	6400.241731403632	8151.980657774071	7878.325913728403	7881.710907811399	7348.185160292093	7375.002914173635	7136.095762876835	8770.744344572491	7520.832638110296	8261.396849066936	8747.052611602576	7386.550512342004	7357.53674819199
7183.630156680181	6444.770012632695	6776.593996959999	8541.766363859258	7082.1105991912	7828.187701553554	6875.197896555034	8959.495297069974	7772.222878601348	6486.4455762383095	6816.788747074245	7575.93408005429	6325.748738352562	6976.098331348844	8943.624514967309	7056.015570348215	8460.37423660382	6385.664434932865	8151.980646745424	7867.6384053024685	7881.559902269378	7347.8704641679715	7374.946896718249	7135.2965787553785	8721.488080211191	7514.2943495849595	8261.392154177498	8747.05227771896	7386.284985545088	7357.536740834205
7183.630156680181	6436.480699039322	6772.753589825659	8541.75970107071	7074.131285527001	7828.187701553554	6875.192149424803	8954.35250540572	7765.264816791165	6484.095787721172	6816.352052796484	7575.857131489802	6283.681630916089	6974.563366298922	8943.624514967309	7054.902410410821	8460.3671496659	6365.165768921667	8151.980628406176	7863.937338735178	7881.527454892425	7347.428357855758	7374.648934820442	7133.900805805827	8708.49834338785	7505.869349618786	8261.026383257431	8747.051964316346	7386.017463900854	7357.536592349782
7183.630156680181	6436.480699039322	6769.00547071823	8541.754998375849	7059.1595900189795	7828.187701553554	6875.083741935903	8940.790348306227	7763.976147111299	6458.142151616542	6815.920441617583	7575.801375504174	6278.531996237411	6962.020560365533	8943.624514967309	7053.178119382873	8460.353206247666	6362.218091934824	8151.980628406176	7850.630764297595	7881.297753850927	7341.545026617791	7373.831825288396	7132.45521982505	8706.760216691502	7488.49000007177	8261.026383257431	8747.051833522724	7385.247501851592	7357.522296578958
7183.628881272038	6434.136355193889	6769.00547071823	8541.75312144158	7044.023573780608	7828.187701553554	6874.046751855164	8931.211991488773	7763.786699148814	6457.429585266572	6815.664032793514	7575.784500612625	6272.596986378916	6952.772865239573	8943.624514967309	7051.3854827778805	8460.314439194635	6362.020898410348	8151.980620626561	7830.328024507759	7881.291667965793	7339.9747437975975	7369.176902903214	7131.032313880692	8696.151841003586	7484.452772098013	8260.846672828531	8747.051629002048	7384.425752373368	7357.504908078707
7183.625689363248	6433.3105451659085	6766.576478176672	8541.74334254923	7035.588322896755	7828.187701553554	6873.585704999147	8906.327330805858	7763.718295272385	6457.40425906835	6815.1916729530085	7575.783093108928	6271.5403569536675	6938.163510805864	8943.624514967309	7051.026374919087	8460.307475155547	6362.020898410348	8151.980620332245	7815.873477093238	7881.27727002006	7336.594642396908	7367.066013167223	7129.819346275418	8690.868393701512	7476.055298004724	8260.815421779076	8747.051629002048	7383.666649197966	7357.502528691189
7183.6233099506035	6423.030007257184	6762.904157832934	8541.722318074299	7035.588322896755	7828.187701553554	6872.690357340982	8890.702127623084	7762.799625607683	6456.991682967225	6814.661646682646	7575.774340880441	6269.683876253743	6937.15195370925	8943.624514967309	7048.806480597285	8460.300928430912	6361.331615460184	8151.980620332245	7791.348217579477	7881.25696788693	7335.341950475299	7366.296392262611	7126.734651390529	8678.420727123448	7472.728849711046	8260.787474817658	8747.05139104235	7383.366532318137	7357.502400782967
7183.6233099506035	6394.021193505843	6759.415814542295	8541.700432661462	7031.879517304222	7828.187701553554	6870.583264029292	8885.779846237312	7762.407539484019	6455.778483235865	6814.32892562848	7575.774340880441	6263.150875219804	6928.600385762105	8943.624514967303	7046.952644289776	8460.297753399773	6361.317963442952	8151.980613153803	7789.346122167965	7881.199667771873	7334.187717291729	7365.4953905579505	7126.333535246154	8678.420727123448	7467.983055238537	8260.768303682791	8747.05084396805	7383.337089985649	7357.502400782967
7183.622951789227	6351.069231619651	6754.681564184069	8541.694841084778	7019.457461939506	7828.18770155211	6868.928444853028	8885.69082927965	7761.260182704846	6455.21719266037	6813.446796420007	7575.760644063965	6261.266251081224	6911.62433810797	8943.624514967303	7044.2399946295045	8460.29633780276	6360.925692902967	8151.9806077456	7774.258895729115	7881.182187902723	7330.831685207614	7364.2265601273175	7125.261548369497	8668.794330059118	7463.443460759865	8260.707519770149	8747.050714467405	7382.944435488675	7357.501521949347
7183.622721277878	6334.210590728608	6744.580405368604	8541.692346836166	7018.917666592825	7828.18770155211	6867.315570473968	8883.69792839149	7758.398873003734	6454.87779839777	6813.0992270065335	7575.741235566441	6247.065350153514	6901.7648103964475	8943.624514967303	7041.723732751577	8460.28819243233	6357.639697038112	8151.980605431892	7770.521230221924	7881.0684488129655	7329.000322789307	7364.143207976492	7124.5586753412335	8668.555259664168	7456.744857390247	8260.677683414498	8747.05069080816	7382.210239886938	7357.50118225084
7183.622721277878	6328.504658633267	6737.300993147848	8541.674514723796	7012.10864645191	7828.18770155211	6863.772829243688	8880.091444775218	7756.749207284036	6450.794393957793	6812.727241470653	7575.733995728225	6238.67609573568	6896.194826514047	8943.624514967303	7036.095680891541	8460.269631612338	6354.50226185494	8151.980605431892	7747.638821350475	7880.989106972981	7323.710259814382	7362.523999951629	7123.633553434181	8664.934366619536	7450.627703245434	8260.676694857104	8747.049101374301	7380.498331779029	7357.49902204451
7183.622720835956	6321.364347030068	6737.300993147848	8541.674514723796	6990.290762100489	7828.187701550038	6863.732520387439	8879.885781331235	7754.560775289476	6448.182493037709	6812.642867825388	7575.730347095261	6233.027248546011	6887.521835945392	8943.624514967207	7034.802817302243	8460.266441151058	6353.569126321959	8151.980605431892	7743.913759996422	7880.986135234798	7319.954232520594	7359.304314018202	7123.310763020089	8655.91003274369	7444.580352772854	8260.661886973892	8747.049095974795	7378.98922386791	7357.497155841432
7183.622683841665	6312.402580654341	6731.6655533955045	8541.673197755998	6976.2373168603535	7828.187701550038	6862.654783768576	8878.934193530618	7753.599304931391	6443.987417774395	6811.981810296801	7575.725996512617	6224.182738710728	6879.535980234565	8943.624514967207	7032.608673467512	8460.264568939536	6352.190751096916	8151.980605010212	7739.745178064575	7880.979606629075	7313.729892210091	7353.995911095999	7122.843298044292	8642.196529488081	7440.164485195124	8260.584451026254	8747.049072236714	7378.838422148598	7357.496802588713
7183.622683841665	6288.165807094081	6730.32109533975	8541.673125228088	6976.157522241665	7828.187701550038	6852.2935800422265	8878.858665491949	7746.447580534113	6442.754818326403	6811.437307731287	7575.723725810719	6200.5777771483845	6873.125436727164	8943.624514967207	7030.985779054954	8460.263167375655	6351.476057820509	8151.980605010212	7734.570251596834	7880.9759269364	7308.834214251197	7352.53371493726	7121.187125239736	8621.928548599572	7438.715592304316	8260.550366023559	8747.049038932084	7376.8943691242075	7357.493213540111
7183.622683841665	6282.221438237518	6728.699631076454	8541.6721315529	6960.839973587318	7828.187701550038	6839.084403787436	8877.260951891147	7731.721516997301	6438.82077467325	6810.982585454341	7575.722579259659	6198.395297923866	6868.704249432061	8943.624514967207	7025.804385785862	8460.25701898581	6351.476057820509	8151.980605010212	7728.144733922865	7880.966969219053	7304.208594762813	7349.2835226907155	7119.066740934604	8606.25982834229	7436.210327781649	8260.49336906186	8747.048971870652	7372.214600974974	7357.490232479924
7183.622683841665	6269.896001528759	6725.504145117003	8541.671406209982	6958.479138701837	7828.187701550038	6834.142316713471	8872.864043553758	7718.918559568207	6438.51150235815	6810.188618301716	7575.720080820189	6179.69467876603	6864.487137793901	8943.624514967207	7021.256421443173	8460.24778240193	6350.842282697416	8151.9806049947265	7715.404774920809	7880.948672734928	7302.9238204828225	7346.423454672244	7111.729602307912	8593.607130738215	7434.884666568621	8260.349398091552	8747.048821104127	7368.206872246271	7357.487700296467
7183.622683841665	6235.0640285349045	6725.208417022826	8541.670006753451	6921.710864396535	7828.187701550038	6827.558681012393	8872.35210670764	7718.634886030049	6437.250893635261	6809.161075943368	7575.71937004073	6175.364173275871	6862.414779590292	8943.624514967207	7013.287464807344	8460.23612970212	6344.510669715976	8151.9806049947265	7698.404145270965	7880.919705818252	7290.688623033313	7339.680711120329	7104.951594433672	8588.478942527654	7434.001084064566	8259.983209567916	8747.04876330259	7367.010979011017	7357.482993654074
7183.622683841665	6232.123310497975	6725.041653508852	8541.669413723102	6899.946614071523	7828.187701550038	6823.884095875613	8872.267627668385	7718.598288527366	6435.997707113836	6807.539905398208	7575.717798576584	6173.764218470116	6860.892706678796	8943.624514967189	7003.441022869596	8460.228797600073	6341.077739016797	8151.9806049947265	7686.190755443863	7880.89670051148	7288.246847359049	7336.79432494681	7101.470360287284	8551.848426556655	7432.684323051091	8259.910863863366	8747.048507982396	7365.147486249368	7357.4824817991175
7183.622683841665	6231.075827140898	6724.250390573989	8541.66790642796	6888.825163780827	7828.187701550038	6814.996720566979	8866.982303011886	7716.801947150689	6434.370985351165	6805.333831280643	7575.716122089834	6173.614106293886	6858.544488125016	8943.624514967167	6994.493471678926	8460.223958726885	6339.342703163839	8151.980604932461	7679.548213212671	7880.896166238442	7282.67435991297	7330.85408682299	7098.268395889085	8551.848426556655	7432.48065899287	8259.715622405018	8747.047908931112	7365.065741782625	7357.477804768946
7183.622683841665	6229.370712816869	6721.191261996195	8541.66595238743	6884.572483047945	7828.187701550038	6796.405429936897	8866.819455584642	7714.705352257742	6433.587965614137	6801.7924769397205	7575.713777143824	6172.860266565947	6857.229312811089	8943.62451496713	6983.694161976379	8460.215159430867	6336.981261830533	8151.980604932461	7675.740634375264	7880.889887026368	7280.612943290903	7327.3042160159275	7094.780279213954	8475.02558323754	7431.951421580128	8259.523384782831	8747.047301237373	7365.065741782625	7357.430276483544
7183.622683841665	6228.39202118839	6720.183394877728	8541.66310719042	6850.012518323724	7828.187701550038	6791.968023052071	8865.420720675676	7712.561988056471	6431.878223223564	6798.558030940305	7575.710122084755	6168.853474586005	6856.102749734198	8943.62451496713	6974.437146459709	8460.209461316113	6335.030336137871	8151.980604932461	7663.920136383286	7880.8846115294555	7276.953379454548	7318.392621206527	7093.061404018284	8445.923816609564	7431.647806742039	8259.41633845288	8747.047166535784	7364.940714017549	7357.378528698579
7183.622683841665	6226.928369181123	6718.946767706651	8541.661886942364	6846.110611607795	7828.187701550038	6779.121792477226	8864.802863037294	7710.773746784764	6430.6986683667765	6797.475380662795	7575.710122084755	6166.247921902443	6854.534019336076	8943.62451496713	6971.029561335133	8460.20754087409	6333.006284953319	8151.980604894337	7655.533876055443	7880.8840579778425	7273.768759034977	7314.598795256427	7090.706499021191	8444.799910107515	7430.060929990555	8259.334431060975	8747.047166535784	7364.791571855512	7357.181633026734
7183.622683841665	6223.185758563598	6713.6697576737815	8541.657204387215	6839.628183694953	7828.187701550038	6774.128742652561	8864.380079822291	7710.721601753736	6430.642637677542	6797.462002404447	7575.707447136273	6165.001182110469	6851.9245011740595	8943.624514967025	6966.417707151103	8460.207428490308	6331.87674543303	8151.980604894337	7653.701443657763	7880.8792822165115	7271.183205741525	7313.447238031454	7089.273536543373	8439.971884077524	7428.550181664293	8259.00057788673	8747.047075437249	7364.661420955805	7356.399476208997
7183.622683841665	6220.255413123907	6712.015235599881	8541.629612779267	6836.006675035437	7828.187701549957	6774.128742652561	8864.16170437209	7709.276419806115	6430.208395211769	6794.270309966603	7575.70289762838	6156.973099822518	6850.617342936793	8943.624514967025	6961.613787608012	8460.202370630454	6329.440852124328	8151.980604894337	7653.701443657763	7880.876175860812	7266.184986041862	7311.667772814234	7086.351128519153	8416.247649953482	7426.679583817792	8258.391796007938	8747.046814594883	7364.400956855037	7355.863665727637
7183.622683841665	6212.247620175476	6708.546968641901	8541.607349276353	6834.746908553186	7828.187701549782	6771.946075245619	8863.857541323356	7708.380006439472	6429.458427266747	6790.63057422138	7575.6966371090175	6156.100338565773	6847.514198150508	8943.624514967025	6960.760478986611	8460.198789611759	6328.970984581186	8151.98060489037	7646.6144744292915	7880.868524100932	7264.075486483698	7311.203413336632	7084.0149784784935	8412.73585862809	7426.61997200888	8256.726809796939	8747.046460235153	7363.753353046484	7352.610531992674
7183.622683841665	6195.143862372817	6707.876850869862	8541.56179309079	6831.596664648503	7828.187701549582	6771.946075245619	8863.857541323356	7707.689994116107	6429.229055912941	6783.694002874825	7575.694608786425	6155.4558121689815	6844.494609460153	8943.624514967025	6959.811300087866	8460.196799526057	6327.388918477997	8151.980604880222	7637.941734797412	7880.863997932098	7260.009899121858	7311.088349494816	7083.820045067855	8400.220320760101	7424.294973643094	8256.443421923199	8747.045994997286	7359.76100246744	7344.996139629656
7183.622683841665	6194.735366108218	6706.287972950407	8541.518076173721	6826.071066573996	7828.187701549582	6771.3469090818535	8863.828466926305	7706.775013353147	6428.733406553344	6782.591397785742	7575.692370535422	6150.229465878628	6843.843351791108	8943.624514967025	6956.054789422727	8460.1929773769	6327.296757902301	8151.980604880222	7631.796584910863	7880.857823998067	7259.851947628242	7310.039654232217	7082.7961516655405	8393.755657191105	7423.585171944107	8255.100856970026	8747.045917748532	7359.76100246744	7338.440952788725
7183.622683841665	6186.209511724534	6705.147589686038	8541.518076173721	6825.086284655589	7828.187701549582	6769.124976441793	8863.828466926305	7705.9402004039575	6427.058578215272	6778.250780825796	7575.6718946358405	6148.780139068822	6841.4098010222515	8943.624514967	6952.904745727369	8460.188272684218	6324.209551633986	8151.980604879181	7616.044890865659	7880.850099147506	7258.845258351904	7308.728866551432	7082.5298207034	8209.483781856845	7421.0838998072795	8254.896692501105	8747.045499728883	7359.706655975495	7334.977301601703
7183.622683836953	6166.027579368563	6704.297605774596	8541.507879451092	6823.259335263649	7828.187701549582	6767.533203464136	8863.819395394494	7704.551550701126	6426.921753394403	6772.455842592277	7575.654172987795	6145.693428044989	6840.099996563618	8943.624514966994	6951.694607041808	8460.186399649741	6323.166652913053	8151.980604877095	7608.444199770975	7880.836187600473	7257.66804585985	7307.673960659177	7080.830662894922	8146.037875913295	7420.467880837718	8254.896692501105	8747.045398828035	7359.469806654138	7334.977301601703
7183.622683834166	6149.243433018888	6704.297605774596	8541.498081548514	6820.371774720371	7828.187701549582	6766.443826444908	8863.785440488286	7703.739448860152	6426.891351251454	6763.867597913244	7575.643957856348	6144.299893311344	6839.923277609451	8943.624514966994	6943.850634184182	8460.179183839915	6320.630335239071	8151.980604877095	7602.896825582284	7880.825544535473	7256.22810313404	7306.420028787326	7080.491924770133	8144.861486373281	7420.380225558877	8254.896692501105	8747.045153623701	7359.37908463498	7334.977301601703
7183.622683830239	6102.003066666124	6704.11813751104	8541.490875054093	6809.381077726282	7828.187701549575	6764.901020117299	8863.679860624781	7702.768761126947	6426.891351251454	6754.694203191894	7575.635433012367	6140.3629803776375	6839.893703759175	8943.624514966988	6940.036843793949	8460.175905709224	6318.99014419317	8151.980604877095	7587.325128717849	7880.812196930487	7254.674066655114	7306.281007356497	7078.759106927573	8130.866761773838	7420.151841202297	8254.896692501105	8747.045114604643	7359.175013684255	7334.306185411254
7183.622683520277	6084.915980807252	6702.067613669186	8541.468556904374	6807.673936676088	7828.187701549548	6764.426740570225	8863.568677583067	7698.5968396489	6426.869239493559	6754.686965956331	7575.633284490818	6136.444414597055	6839.800274719687	8943.624514966981	6937.615654328957	8460.17590002347	6316.320056997457	8151.980604877095	7583.598439892437	7880.8090529123365	7252.267011771546	7305.406354406339	7077.419842098592	8113.648887762027	7420.062287967887	8254.896692501105	8747.045062806508	7358.5219944787705	7330.3519853577645
7183.62268332892	6063.092140693611	6699.825226006708	8541.461775429278	6806.049242826178	7828.187701549548	6764.291397765192	8863.38378994309	7694.452126544648	6426.852163762833	6753.1007187795585	7575.618765181958	6129.492800764262	6838.407459454005	8943.624514966978	6932.4048288997465	8460.175616510229	6314.048753198676	8151.980604877095	7582.9139346502325	7880.771814760075	7252.01428556784	7303.475241585484	7075.471654270045	8107.5916496838445	7419.849029854068	8254.896692501105	8747.044742553036	7356.377641248655	7327.314565835902
7183.622683149572	6049.134972032598	6692.369146095104	8541.453498781595	6804.276126776633	7828.187701549548	6764.091898925324	8863.32818838063	7689.493431056816	6426.788358455757	6746.925644266038	7575.610909735442	6128.015947277238	6837.505337326478	8943.624514966978	6928.747019651266	8460.17545444439	6312.787613184419	8151.980604877095	7581.70304976538	7880.76044535627	7250.747471076279	7302.08400751567	7071.419303067497	8055.13676756923	7419.710365200824	8254.892474250104	8747.04422572851	7353.917438347785	7326.924260757239
7183.622683149572	6038.410846962208	6691.910796555724	8541.442881278552	6785.8824101091495	7828.187701549548	6764.086333189504	8863.069286659895	7683.577616794386	6426.788358455757	6737.35470955342	7575.596027234735	6121.3359612372615	6837.377024573635	8943.624514966978	6925.368428506407	8460.174944025155	6309.459954507021	8151.980604877095	7577.958779404178	7880.753764258813	7250.128780024364	7298.01246883969	7070.917261166248	8037.701797984751	7419.383094883555	8254.888245548973	8747.044103928713	7352.620250499901	7326.114461999432
7183.622683149572	6025.894625952241	6691.196088705782	8541.379545268785	6761.238060139792	7828.187701549534	6764.078897050793	8863.052227641405	7675.371108468834	6426.7655172798395	6727.222509532876	7575.5790058437615	6118.658904644267	6835.644853291271	8943.624514966974	6918.619763582306	8460.172523332902	6308.411656373939	8151.980604877095	7576.91528427084	7880.727456476858	7248.975753515847	7297.281702205465	7070.308699970642	8022.958294023084	7418.905364442151	8254.885747813456	8747.04401001512	7352.270166063989	7324.496964024454
7183.622683045458	6023.037057350539	6689.618085949701	8541.35273969618	6748.756751896233	7828.187701549499	6764.076753568721	8862.946655118903	7674.395360174307	6426.374005228905	6720.48280058516	7575.576659373289	6116.841146832581	6834.264812266513	8943.624514966974	6917.49353600198	8460.17174737469	6307.248321614687	8151.980604877095	7575.020481803402	7880.712970854652	7248.07999525834	7296.370119681247	7069.891719044077	7996.529176211885	7417.635606959006	8254.885747813456	8747.04380485628	7351.708134836207	7324.298380261118
7183.622683045458	6001.439980089919	6689.458423080676	8541.343719161614	6696.69755919541	7828.187701549499	6764.073046514814	8862.507400804256	7673.288106393946	6425.43888757445	6708.570293412051	7575.561246704577	6110.630616965629	6827.958210629733	8943.624514966974	6917.226810571203	8460.169094223544	6305.517850115801	8151.980604877038	7573.339957985992	7880.7074285255485	7246.591569876987	7294.6371900256845	7069.628209776431	7992.928511712023	7415.41690488699	8254.88522839133	8747.043699983926	7351.5434834740645	7323.8676911726725
7183.622682915655	5989.083367486923	6689.125136773231	8541.335891023933	6674.1957601019585	7828.187701549486	6764.073046514814	8862.060371556836	7669.778228316783	6424.707201500358	6694.65623203286	7575.512752045986	6099.811122771958	6827.599805305327	8943.624514966974	6912.182843802219	8460.16556396495	6304.741846518301	8151.9806048770115	7571.518895417094	7880.707400574904	7244.90986099568	7293.46573205942	7061.184645008492	7977.981666065955	7413.5608475132485	8254.88522839133	8747.043662744476	7343.579053861757	7323.247281454919
7183.62268270809	5985.225012836317	6687.86828779461	8541.328139942878	6670.055117347034	7828.187701549486	6764.073046514814	8861.86062405505	7665.085402521341	6424.271533007382	6694.65623203286	7575.496779360062	6086.468800508129	6821.057078613761	8943.624514966974	6909.752807427385	8460.160487337778	6304.55690629594	8151.9806048770115	7565.405694865471	7880.7015340168045	7243.924767686083	7293.063644543326	7050.815603533849	7973.691265646552	7410.998439114217	8254.884885572059	8747.043579207942	7342.941496117161	7322.882251402624
7183.62268270809	5981.888102268987	6685.594425883543	8541.324911056916	6554.921731056099	7828.187701549486	6764.070924139569	8861.857440855212	7655.096761048462	6423.149816980085	6692.668613657301	7575.485129060236	6080.26045223511	6818.292116800573	8943.624514966972	6907.7934509497145	8460.156949525066	6302.18768465828	8151.9806048770115	7562.322809768406	7880.696713909218	7242.072641332731	7291.506746258154	7045.874679416471	7968.277990538921	7409.442524681597	8254.88465024047	8747.043532883843	7342.3743576478055	7322.084900399574
7183.62268270809	5978.894344611864	6683.343999389016	8541.302918607264	6544.401742178011	7828.187701549486	6764.070580698337	8861.734477941538	7650.782576066219	6421.589678464301	6689.203015421	7575.466439420559	6055.287654941772	6816.0184883592765	8943.62451496696	6905.091510175028	8460.156909123318	6300.6089207290415	8151.9806048770115	7560.448544818203	7880.680730248093	7234.234417079482	7290.29017424299	7041.8470262802275	7960.7369311085695	7407.636701725117	8254.884089980998	8747.043437821238	7341.661482510792	7321.3724565198345
7183.62268270809	5974.338653211931	6682.847820184384	8541.286517703305	6544.401742178011	7828.187701549486	6764.070580698337	8861.70863882767	7648.554809536146	6419.579528772891	6681.856478455984	7575.452176155338	6044.083062733617	6812.190077763395	8943.624514966941	6904.862991252974	8460.156309217451	6294.6074791716255	8151.9806048770115	7557.99374599651	7880.657393533181	7233.783019433348	7288.6630583602455	7039.5286300160615	7959.889626055744	7404.205457766892	8254.884089980998	8747.04337522661	7335.6147489379555	7320.946191186052
7183.622682686459	5971.072816707512	6680.420075674659	8541.281995923071	6534.675056888828	7828.187701549486	6764.070065789004	8861.668201591983	7644.913710518384	6419.184020476454	6678.2088713763915	7575.446683449407	6040.077267960774	6803.694847162536	8943.624514965844	6900.815125634819	8460.143968195163	6284.2286179337	8151.9806048770115	7556.829837013285	7880.645760263489	7233.334762514109	7284.551454136658	7039.083490025309	7957.472122339538	7400.923039365168	8254.884089980998	8747.043359149535	7328.210942958439	7320.4603970532935
7183.622682686459	5967.410935175201	6678.065077113206	8541.281995923071	6523.165263432354	7828.187701549486	6764.069917240499	8861.619470859509	7643.6248892861195	6416.73454712084	6658.430552125235	7575.443994719993	6035.615559187556	6795.848144609845	8943.62451496439	6899.736540891521	8460.11911753922	6262.601509266184	8151.9806048770115	7551.572421253479	7880.643635427697	7231.438634400004	7281.15913665753	7038.510919842383	7955.2985455337075	7393.859581840941	8254.88393426197	8747.043338842921	7321.979632214837	7319.582882237342
7183.622682686459	5954.257574100873	6672.4452088242515	8541.277212802972	6509.777829859897	7828.187701549486	6764.069917240499	8861.61494000566	7643.6248892861195	6414.688995219171	6639.803594855279	7575.438702209715	6028.532063964806	6790.822228950707	8943.624514962556	6897.969069627899	8460.094595034037	6255.072246196926	8151.9806048770115	7549.193960532707	7880.639752299194	7229.460484311682	7280.367326286285	7038.076554224219	7952.238199401661	7393.660635292066	8254.88393426197	8747.04331940103	7312.001570891798	7317.496163210668
7183.622682686459	5924.439294316699	6662.997459248207	8541.277212802972	6505.667221099503	7828.187701549482	6764.069917240499	8861.611897873478	7641.481742137112	6410.983899308663	6625.30374864035	7575.438574295098	6018.843729968809	6788.266945198811	8943.62451495572	6897.9023277539745	8460.08449391284	6253.6404737213325	8151.9806048770115	7545.155376695836	7880.632635385821	7228.27727349384	7278.771361108643	7037.440705797534	7950.284019413253	7393.350737404141	8254.883747805128	8747.043296182255	7309.611949237682	7315.52322998045
7183.622682685928	5924.254315656593	6656.303229505729	8541.276429250342	6494.148427144135	7828.187701549482	6764.069917240499	8861.600704672986	7641.4578564323865	6409.16635867273	6618.645914432039	7575.435438561531	6017.488317929957	6787.51296196478	8943.624514949206	6894.004196422832	8460.074111365371	6243.300551550524	8151.9806048770115	7542.344688778172	7880.621697325071	7227.977644620285	7278.186591230345	7034.342889168966	7947.280527022612	7393.236561654937	8254.883747805128	8747.04326052438	7302.081961262525	7313.836946666174
7183.622682685928	5916.739939496488	6655.374881953899	8541.276383490835	6472.075783693159	7828.187701549482	6764.069856540773	8861.584940420787	7641.437252427471	6408.387189647686	6600.316245896891	7575.424052894361	6012.132075205775	6784.572889443834	8943.624514925279	6893.642911960931	8460.072605806497	6236.783046197254	8151.9806048770115	7538.937892148981	7880.583458691596	7227.14884489159	7277.542596054859	7031.661663690415	7934.091716191467	7393.159043650929	8254.883747805128	8747.043215340193	7300.196245093606	7312.735888529124
7183.622682685928	5912.421282162152	6654.227769616611	8541.276371208138	6448.700931153844	7828.187701549481	6764.069843398241	8861.527489860418	7641.417596716962	6408.2566807782805	6587.663790129858	7575.407187680213	6000.2403163850895	6783.226033883694	8943.624514878671	6891.618969878952	8460.071737866556	6225.678588067625	8151.9806048770115	7532.319388258419	7880.512440075478	7225.061715383247	7276.719501710735	7031.661663690415	7911.646329260259	7393.1034897786085	8254.883747805128	8747.043108846545	7286.936869985914	7307.678007697544
7183.622682685928	5909.0237213073115	6653.627306724713	8541.276371208138	6421.085255556145	7828.187701549481	6764.069843398241	8861.41780298877	7641.3485644485645	6407.3797006821715	6585.579563973721	7575.390110279268	5990.507274996074	6775.107168816448	8943.624514763533	6888.708198889624	8460.062688551414	6221.7243806282995	8151.9806048770115	7508.952883213441	7880.469276642997	7221.426171909014	7274.725050943607	7031.608943070667	7908.241237546188	7388.942392367761	8254.883747805128	8747.043080567246	7283.194982952858	7305.155653078755
7183.622682685401	5889.400289051407	6650.344952313339	8541.276371208138	6415.749069743832	7828.187701549481	6764.069843398241	8861.29145603831	7641.143417131173	6405.839224485469	6584.24744568566	7575.383765800538	5973.8699593916845	6772.646874709615	8943.624514674206	6887.360885720288	8460.037024124242	6218.225409978406	8151.9806048770115	7505.997390242073	7880.435173416109	7215.787821190652	7274.067447500011	7030.9199522880745	7899.603163774355	7387.265458884967	8254.883747805128	8747.043080567246	7278.749069355453	7305.155653078755
7183.622682685401	5882.318745224571	6648.939653092541	8541.276371208138	6413.186579405939	7828.187701549481	6764.0698275998175	8861.244758562443	7641.074629916208	6405.203136098117	6581.605067526956	7575.383183982631	5972.8195949996225	6770.266074840668	8943.624514466523	6884.855677065066	8459.975672018023	6209.16539160608	8151.9806048770115	7498.68242127415	7880.353865567935	7215.787821190652	7273.909435315407	7028.836903090884	7889.393597572698	7386.4189198740205	8254.883747805128	8747.043073182924	7276.920197276116	7302.951211347893
7183.622682685401	5868.82760021104	6645.587360288538	8541.276371208138	6411.831648260598	7828.187701549481	6764.069804114349	8861.06259010769	7641.01216621413	6403.735630131826	6578.017986080028	7575.381942563653	5955.1528067774825	6763.145691522544	8943.624514306845	6881.562320535069	8459.95829733825	6201.201251516295	8151.9806048770115	7496.361029837379	7880.289609835387	7215.787821190652	7273.686835903234	7024.505589404999	7889.075965222326	7385.4726040459345	8254.883747805128	8747.043042494774	7276.613587858708	7298.69078489809
7183.6226826848915	5852.995892122157	6642.63816460189	8541.276371208138	6410.121589305869	7828.187701549478	6764.069804114349	8860.86550926638	7640.839995434903	6403.355276434039	6566.610881533538	7575.378655697775	5949.055646022241	6739.819055916367	8943.624514056719	6878.37117913388	8459.873130707947	6194.13956305937	8151.9806048770115	7496.361029837379	7880.277176697189	7215.27909012317	7273.269952521816	7023.601859979475	7888.351708872825	7380.281201577397	8254.883747805128	8747.04302790621	7276.52656812246	7296.382526131999
7183.6226826848915	5823.753094478042	6641.499899747488	8541.276371208138	6408.273676646548	7828.187701549478	6764.069804105826	8860.076060997675	7640.808373937686	6398.853219125139	6561.894356122515	7575.37836421683	5946.881109765577	6711.458560547785	8943.624512921488	6877.961509645726	8459.827001447895	6192.425433477648	8151.9806048770115	7491.506645467538	7880.262423596515	7215.005143039137	7272.879141555943	7023.256495814881	7885.385691501588	7378.085411679249	8254.883747805128	8747.043018117507	7275.3367235742835	7294.287545812182
7183.6226826848915	5817.386638582218	6640.218578350966	8541.276371076801	6406.402431764641	7828.187701549477	6764.069695309679	8859.128946729112	7640.742552495159	6397.4245361533185	6561.735602971689	7575.37836421683	5946.41903861627	6698.674820668136	8943.62450991961	6877.61680315597	8459.826740987824	6191.16203480287	8151.9806048770115	7483.726951127969	7880.166915840012	7214.354776292736	7272.630661782696	7022.281910571477	7873.227169221556	7377.952158232453	8254.883741213496	8747.043005278443	7275.288414832548	7291.860702907527
7183.6226826848915	5810.962667856836	6639.029797511101	8541.276370490488	6403.242151627718	7828.187701549471	6764.069676536793	8858.44847623246	7640.680624751587	6396.467544369971	6559.584480332673	7575.377878752445	5943.378428296065	6677.015703184927	8943.624504302657	6877.280815500197	8459.823778050493	6185.187672655477	8151.9806048770115	7483.194328217498	7880.140918832735	7211.305709676933	7272.424289783713	7021.185792818693	7872.269293007615	7376.09754150274	8254.883741213496	8747.043000092224	7275.136850465708	7290.728587131222
7183.6226826848915	5802.475979925682	6635.51371480639	8541.276370490488	6396.809556883563	7828.187701549463	6764.069674153207	8858.437614331991	7640.508160453243	6396.0333004608	6558.608802709726	7575.375428926766	5941.546386030912	6643.93752539103	8943.624486700235	6877.021015150679	8459.754324121339	6175.304128606908	8151.980604877004	7480.9627452239265	7880.08314673707	7210.409247500213	7271.587042391552	7015.535238950391	7871.926438264736	7375.348974290303	8254.883741213496	8747.042997149518	7275.136850465708	7289.856072593302
7183.62268268459	5800.680248679686	6628.023502790022	8541.276369262858	6395.0184501145195	7828.187701549449	6764.069659739221	8858.416585231482	7640.433702833373	6395.6725379294585	6558.210036447199	7575.372498320964	5939.489487225937	6611.501165416028	8943.624459277877	6876.665974997596	8459.722023989687	6171.1990647943485	8151.980604877004	7479.992834280194	7880.0079117992145	7209.39959576781	7270.83607271435	7008.559731348464	7869.324034580687	7375.212154256572	8254.883741213496	8747.042994694026	7275.131539112528	7289.854082146008
7183.62268268459	5799.547623834813	6613.427289071951	8541.276369262858	6384.9117852065465	7828.187701549368	6764.069614801624	8858.41332608678	7639.148488248988	6395.488820461227	6557.09442198264	7575.367056058325	5938.043670543388	6602.9581152960345	8943.624403320555	6874.982489321202	8459.659064516434	6169.574711981445	8151.980604877004	7478.324817894381	7879.844426547877	7209.0468620716865	7268.981693792173	6996.960740242862	7868.735743251053	7373.839420833317	8254.883741213496	8747.042992780936	7275.128866524594	7289.644105051558
7183.62268268459	5793.755860716643	6606.7655862423635	8541.276369262858	6370.584167745064	7828.1877015492955	6764.069566350385	8858.317733961823	7638.41617171246	6393.242680509556	6555.864800022672	7575.364630827558	5935.9959163049025	6597.6106466588935	8943.624253767068	6869.548145358874	8459.619234223272	6168.20910304497	8151.980604877004	7476.723975639222	7879.777635278864	7208.610455208154	7264.479826575132	6995.518970103887	7867.719684191484	7373.008081361783	8254.883020476947	8747.042987715491	7275.128866524594	7289.0591892667935
7183.62268268459	5793.145993936295	6604.954199948435	8541.276369262858	6363.1091996346795	7828.1877015492355	6764.069559384138	8858.066288510005	7636.290846562312	6392.829464876808	6553.410284774817	7575.364411128581	5934.67954299706	6588.246090413992	8943.623935551943	6866.708751514708	8459.546513661287	6163.818689135246	8151.980604877004	7474.959366112157	7879.608908816415	7207.873790738122	7259.459195764156	6990.455696969269	7859.121170783666	7372.495759286483	8254.801564762474	8747.042983310925	7275.124526946523	7288.335902622108
7183.6226826845705	5788.811970447074	6602.037095376532	8541.276349684547	6326.073187444309	7828.187701549143	6764.069540337888	8857.997362319707	7635.222681389043	6392.3556493128335	6552.997704366706	7575.364218513211	5932.92449961917	6581.917247361098	8943.62341981855	6863.250063829701	8459.524443776041	6162.665036147188	8151.980604877004	7474.3441016138795	7879.509852863722	7207.035915658755	7257.2826875262535	6989.9228514854385	7856.251674486185	7372.1400171825335	8254.754008863645	8747.042968249658	7275.124526946523	7287.735675316482
7183.6226826845705	5776.572589547421	6599.456872788139	8541.276349353338	6312.029438882788	7828.187701548793	6764.0695232541875	8857.990303266428	7635.128053734735	6389.666847464456	6551.35326963265	7575.364218513211	5930.851509229304	6572.076479303086	8943.621609699218	6861.195433442212	8459.497742409265	6160.607666176544	8151.980604877004	7473.756869733567	7879.491056673086	7206.307374380365	7249.192871597298	6989.65275852692	7836.455859450567	7370.929382522287	8254.679391815112	8747.042947059384	7275.075786151111	7286.777711287931
7183.6226826845705	5774.47833878994	6597.828882746013	8541.276271558094	6290.566450073523	7828.187701548351	6764.069506920217	8857.925842602517	7633.733183578026	6387.917410365461	6551.152328769965	7575.362249831046	5930.184232433145	6568.1133519776395	8943.61893819429	6860.379434817334	8459.49648444221	6159.550617707378	8151.980604877004	7473.3270290979135	7879.322212996746	7205.200837209973	7246.788777155518	6986.382340802319	7830.336629160131	7370.414439069598	8254.366548903505	8747.042923508847	7275.047829178156	7286.448392030634
7183.6226826845705	5772.5460241263245	6594.551284397693	8541.276171994814	6289.073179131587	7828.187701547494	6764.069485966753	8857.912921153362	7628.760489444677	6387.54137990234	6549.877135305174	7575.360689425776	5930.068850692236	6559.999792878775	8943.61257000142	6859.379570452321	8459.490728027815	6157.769330942562	8151.980604877004	7471.822815841585	7879.266869839693	7204.941907024622	7243.7674608813	6985.041249924029	7796.752430883073	7368.067445813981	8254.366548903505	8747.042922727029	7275.047829178156	7286.406209943624
7183.6226826845705	5770.8892571363085	6583.928216605689	8541.27600092246	6288.980341379284	7828.187701547039	6764.069452310652	8857.890530046949	7622.981762054787	6387.513962121171	6549.755627286144	7575.357227029416	5929.69479204132	6547.424426198968	8943.59989041399	6858.0634872116825	8459.490337795954	6155.767664225007	8151.980604877004	7470.865411921935	7879.158591009906	7203.594280707222	7241.0984280206	6984.045603062886	7768.963768718364	7365.462166505255	8254.365202268425	8747.042919347405	7275.047829178156	7283.829630645463
7183.6226826845705	5770.203107575347	6568.74070566355	8541.275951383635	6282.190625151604	7828.187701546949	6764.06926696954	8857.88242968839	7620.840752474393	6386.15614216854	6545.321943642124	7575.354476396385	5928.688331361217	6539.794334174534	8943.587683918886	6856.9848808007055	8459.486651001416	6151.464175443739	8151.980604877004	7468.371435878224	7879.133525479912	7202.623083731144	7240.391979656417	6982.4869446809735	7750.578812590747	7362.597338379077	8254.294961218819	8747.042911162862	7275.0473632876765	7282.097197649289
7183.622682684392	5751.995598627974	6561.598738747528	8541.27579742729	6276.262891101254	7828.187701546308	6764.06926696954	8857.6507819542	7619.182034079292	6384.765183384872	6541.964646877714	7575.353728951655	5927.566202235131	6532.884815576899	8943.56842211411	6855.9894889632205	8459.48652893414	6147.660378058746	8151.980604877004	7467.192553451728	7879.132152061054	7201.857539244205	7240.391979656417	6982.089077887934	7690.87756456162	7362.515270724194	8254.170637142262	8747.042897502455	7275.0473632876765	7281.22485420265
7183.622682684392	5738.625699499033	6521.106883135134	8541.27518027374	6273.353048132858	7828.18770154514	6764.06926696954	8857.529800584323	7618.311510199028	6383.746597076463	6541.266077480706	7575.353535939036	5926.903411773114	6522.95366894827	8943.508713055056	6853.083096738474	8459.486096136578	6146.483070933015	8151.980604877	7465.557441982731	7879.113777762323	7194.453456589631	7240.029333946242	6981.486816468113	7634.069586773077	7362.238467192678	8254.170637142262	8747.04289348394	7275.007732323462	7280.41870650033
7183.622682683807	5726.66813203982	6493.4696082676855	8541.27474472672	6273.076878307538	7828.187701543766	6764.069243417773	8857.518707368357	7617.724623715443	6380.854042293244	6539.696362510306	7575.352070607	5926.3921171364955	6518.673602671548	8943.40547714505	6852.34917499006	8459.485480342562	6145.797485436717	8151.980604877	7463.834196024658	7879.086096797867	7194.453456589631	7239.864524229988	6977.5107897030775	7631.586024322264	7361.954033420183	8254.127739044241	8747.042889333963	7274.934319080416	7271.953497757827
7183.622682683807	5726.584773854531	6475.013454740506	8541.273832725705	6269.827914935175	7828.187701541441	6764.069206076066	8857.513299874126	7616.353583135113	6380.12487747752	6539.23741735141	7575.351080263522	5925.213486287131	6517.570494437633	8943.128434318043	6852.226460983977	8459.485363729102	6145.013525242651	8151.980604876998	7460.944602267458	7879.074709829597	7190.574447845053	7239.78295123488	6974.4284943086295	7610.319033701906	7361.887279709831	8254.127739044241	8747.042878133723	7274.919199895957	7269.70419956868
7183.622682683076	5720.120945650941	6465.3153535310375	8541.272340770289	6265.536697799893	7828.187701538357	6764.069175046066	8857.46039962165	7615.564914334684	6376.64543414799	6536.481291935095	7575.350441392329	5925.163642292236	6509.937348757807	8942.61982220682	6838.427587093361	8459.427937499342	6139.282447323706	8151.980604876998	7458.645967657242	7879.055539477156	7188.509761999992	7239.597960943848	6970.645050741266	7605.063662339148	7361.118198365779	8254.122389114025	8747.04286334178	7274.76763643185	7262.9822261750105
7183.622682682162	5719.325835380198	6455.841810196152	8541.27050044887	6262.4129514982615	7828.187701533376	6764.069148757095	8857.414911402273	7614.951978130773	6374.870523230223	6531.872309383858	7575.349485421464	5920.61263793923	6508.857222256019	8942.210330030746	6836.622760562197	8459.427213530234	6135.965641771663	8151.980604876998	7456.727751891382	7879.044019860884	7186.009497230286	7239.527838384121	6957.866961558308	7604.289899048506	7360.815324560463	8254.113491498292	8747.042829890173	7274.757160443576	7261.469688614907
7183.622682682162	5717.648087824376	6440.297864439029	8541.26847013882	6260.756932508533	7828.187701528803	6764.0691468977875	8857.381894955633	7614.121778587359	6373.892994629119	6528.6902524970255	7575.346315583984	5915.259375536734	6507.32504994026	8941.401544408578	6836.476255350558	8459.42675563947	6134.320494564234	8151.980604876998	7452.522840778152	7879.040531615003	7182.562217521774	7239.513944170166	6955.468489292182	7603.797285381306	7360.594822773244	8254.1047084813	8747.042791372161	7274.708525354327	7259.461675942693
7183.622682682162	5715.942099753336	6425.173084267405	8541.258628572632	6258.775489684733	7828.187701521517	6764.069138998095	8857.30465537446	7612.933988317861	6372.741494951528	6525.7794409328935	7575.342050411607	5912.913008072815	6506.868128166076	8941.369474597754	6835.714467352717	8459.426506700085	6133.613552178432	8151.980604876998	7449.104560229016	7879.037437125293	7180.565605719324	7239.250700901317	6952.851541474985	7594.348659203124	7360.028974417635	8254.090407495289	8747.042790194006	7274.652146584743	7258.268505404339
7183.622682682162	5714.94270342895	6399.395793066675	8541.241866911823	6255.887382295108	7828.187701509681	6764.069106401474	8857.260309796693	7612.888078085928	6371.766704853016	6525.7794409328935	7575.337716130387	5911.348228389881	6506.324096219442	8941.369474597754	6835.714467352717	8459.426293039061	6132.56513585128	8151.980604876998	7449.098887010831	7879.031698889442	7174.525433723164	7239.244925606112	6944.421910713489	7593.461838882247	7359.406200766375	8254.076244041291	8747.042786495971	7274.631429178239	7257.827605054656
7183.622682682162	5711.316589281072	6389.202058988161	8541.237570802889	6254.944288732025	7828.187701483879	6764.069030019421	8857.160902027867	7611.970456587021	6371.5532349679515	6522.314089781857	7575.336841012237	5910.006135428468	6504.399043807257	8941.367071308876	6834.934874164727	8459.414500482502	6132.258674033743	8151.980604876997	7448.86221074575	7879.02878020057	7168.728398699306	7238.619936145578	6942.03754744377	7590.776147395849	7358.235292891948	8254.016860304971	8747.042778064628	7274.631429178239	7256.958384367887
7183.622682682162	5707.558629042035	6375.589078982949	8541.237520966331	6254.368558886128	7828.187701453887	6764.06890001036	8857.101919990022	7611.429855123441	6370.738493832398	6521.135436952885	7575.334391976838	5909.230291431956	6503.6532552035205	8941.366911177693	6833.80528223124	8459.408394319706	6131.729471142479	8151.980604876997	7448.685270601478	7879.027979194975	7167.485387419847	7236.710090621259	6939.201828692865	7590.429408482068	7355.206616104616	8253.353974453728	8747.042777728077	7274.624232736574	7256.160115627428
7183.622682682162	5700.955925702237	6356.525363820543	8541.237282267	6254.295481848925	7828.187701318893	6764.0684470805245	8856.996399384265	7610.991785399398	6370.2884624915105	6519.299965274154	7575.333938547593	5908.603119699177	6501.786344324003	8941.366890867946	6830.283609971442	8459.388282105912	6131.096261414246	8151.980604876997	7447.882575920886	7879.0257549740545	7167.4815125988125	7235.99532724179	6938.609420539807	7587.199163591203	7354.534271996085	8253.072259815888	8747.042775992175	7274.616896628002	7254.277821361639
7183.622682679619	5700.165805686366	6339.013221276629	8541.23611399881	6253.448616297303	7828.187700958758	6764.0678176859765	8856.938381793876	7610.95837020011	6370.217615775831	6518.618288677113	7575.332422283738	5904.881047251861	6496.512507587851	8941.366890867946	6829.696410551215	8459.386894760555	6130.8891238720225	8151.980604876997	7447.687848778872	7879.0257549740545	7167.393275609376	7234.5336566148135	6934.78430299339	7585.474271527199	7354.082296831359	8253.072259815888	8747.042775746831	7274.616618124846	7253.639647492397
7183.622682679619	5699.468139210322	6331.7571346548175	8541.234672667957	6250.942361496931	7828.187699789295	6764.0660188067895	8856.834298307956	7610.527995922194	6369.898026573646	6516.912016490561	7575.330838870312	5902.541492976087	6489.438127452266	8941.366890867946	6828.217279554578	8459.384815078762	6129.911815866282	8151.980604876997	7446.0794196515435	7879.020307701438	7166.900984523976	7233.036229250285	6932.2073814117875	7582.069738732867	7353.351973567292	8253.071768434867	8747.042775577593	7274.616618124846	7253.086173624785
7183.622682679619	5693.734421451764	6328.848767949409	8541.231490552314	6249.003283538559	7828.187695502536	6764.064372847445	8856.739655602436	7610.117073769977	6369.6253566181	6514.37711570516	7575.327764724898	5899.459734029047	6482.008504015174	8941.366890795904	6826.077333985535	8459.37868341972	6129.726181397762	8151.980604876997	7445.123500466496	7879.007637825876	7163.758517165785	7230.515510540992	6930.107814191188	7581.035587249521	7352.760684958198	8253.070353186582	8747.042774959242	7274.616618124846	7253.086173624785
7183.622682679619	5692.206778519449	6322.677959841083	8541.225262533506	6242.457914852996	7828.187691981577	6764.052323882806	8856.65388195274	7609.917782486829	6369.527553623375	6508.966402646334	7575.327104347099	5894.722049122249	6480.042912249409	8941.366890795904	6824.160873550975	8459.352351744717	6129.568139625457	8151.980604876997	7444.269312258185	7878.990678377086	7162.005325079463	7228.819355254682	6929.623994707708	7580.4116355063215	7352.5407668198195	8253.070089524845	8747.042774411739	7274.410137476897	7253.0394041069985
7183.622682679105	5691.933887409115	6321.730716425123	8541.222201917006	6236.984628540553	7828.1876735733995	6764.035681674333	8856.544421277145	7609.400841435694	6369.348421133423	6508.028509382056	7575.324889009655	5893.2075269398465	6470.883466259065	8941.366890794663	6821.772938949995	8459.31637645368	6129.167015078166	8151.980604876997	7442.521765923214	7878.970610491764	7157.137802912554	7227.984796732884	6928.921583990715	7579.710672870026	7351.231882045169	8253.070089524845	8747.04277396567	7274.365344000108	7252.2322792708665
7183.622682678771	5691.461380319674	6314.543784095369	8541.221212862833	6234.407195676112	7828.187630030196	6763.975635642471	8856.520490827017	7608.392206007749	6369.006618365389	6504.880596231121	7575.324651565292	5889.613710710815	6461.238035072882	8941.366890794663	6818.254271679453	8459.295722323652	6128.405925450048	8151.980604876996	7440.84945605635	7878.960650459312	7149.658732518228	7227.409734380019	6928.1068331195365	7578.572643600656	7350.944184677409	8253.069956855463	8747.042773822417	7274.352226643717	7250.104209953329
7183.622682678771	5690.682390972996	6309.36044474974	8541.221212862833	6228.935208722085	7828.187574354283	6763.7502299599055	8856.45742067679	7607.091031425568	6368.549897723475	6501.137633109562	7575.324475093786	5882.973245446178	6444.501901686103	8941.366890709407	6809.439665573056	8459.238793339733	6127.323880866756	8151.980604876996	7440.522857142855	7878.952207734779	7142.6013897392095	7227.102824098235	6926.5889136494325	7577.258926281587	7350.11606209443	8253.06991909731	8747.042773359324	7274.352226643717	7249.070925618944
7183.622682678771	5681.571818428646	6299.107076992003	8541.220993571682	6223.766218796987	7828.187480173068	6763.486787162903	8856.185802289638	7605.405641101392	6368.2897983539415	6497.151378746371	7575.323055644327	5879.477795123541	6427.536956186238	8941.366890707764	6807.038230902735	8459.234810416983	6126.243720718646	8151.980604876996	7437.559619599677	7878.926471201722	7140.809849761852	7226.772648563526	6926.56238888191	7576.709087303738	7350.031510896481	8253.069281258933	8747.042772903036	7274.352148709695	7246.468094102712
7183.622682678573	5679.360964258105	6293.644707524151	8541.220948260074	6221.832233285527	7828.187171746735	6762.512568724805	8855.985337931412	7604.082328876678	6368.067618411369	6495.945352121547	7575.320899217269	5871.218553912961	6417.418478987703	8941.366890705343	6801.538513207144	8459.234810416983	6125.492664624951	8151.980604876996	7436.961995649082	7878.911447121791	7134.462638096853	7226.6945485334545	6926.3400137890585	7571.740897095721	7349.412687132605	8253.064600958383	8747.042772794559	7274.32437195166	7245.57100788137
7183.622682678572	5677.705772667714	6286.422967777877	8541.220845823647	6215.702060086815	7828.186846732037	6761.664480725295	8855.929489396216	7602.393802238917	6367.855227244254	6493.9067438080765	7575.320045869971	5867.212953022493	6415.861361392439	8941.366877817778	6782.717863888249	8459.233381216265	6124.867233936965	8151.980604876996	7435.735828712681	7878.900329745056	7134.3766970809265	7226.570190955533	6926.219683234925	7568.231945334677	7349.18584381035	8253.061422868323	8747.042772717206	7274.303285004165	7245.18927981589
7183.622682678572	5674.482776112191	6284.038211963625	8541.220649424391	6209.714333489097	7828.185801695702	6751.316750730911	8855.892793615125	7599.400560169819	6367.715039485379	6492.528296512447	7575.318979083174	5866.869850483311	6412.273797713843	8941.366731155133	6754.527528662291	8459.233381216265	6124.8466275825085	8151.980604876996	7433.633622964095	7878.895042081971	7131.840162595571	7226.46742634463	6926.117083216715	7566.668237868314	7347.570422753532	8253.055481161173	8747.042772683308	7274.229330721534	7243.890859959998
7183.622682678572	5669.919209522224	6279.756390895122	8541.220626175218	6195.684972812556	7828.1842153167545	6750.2630426321275	8855.851034437845	7599.136684570741	6367.095994438297	6489.609787975438	7575.318038827323	5865.626761561905	6410.292892271962	8941.36632689147	6748.18668734051	8459.231791619888	6124.439716903117	8151.980604876996	7431.9549018659045	7878.894806317814	7126.150698407343	7225.770170399218	6925.801131407319	7563.68858729196	7345.69794053189	8253.048945274315	8747.042772594406	7274.197711720844	7242.7411638912645
7183.622682678572	5667.4143143520505	6270.963901868946	8541.220626175218	6180.592661379582	7828.1768381248785	6749.622898542591	8855.721636850009	7597.423867586134	6365.908514727029	6485.624168586273	7575.317033229575	5865.2908067990975	6408.159610207345	8941.366004556286	6740.634938840034	8459.231319178889	6124.394537056335	8151.980604876996	7426.196277862529	7878.894359532137	7123.077347267069	7225.764915144288	6925.69294478913	7562.650083754524	7341.840013476602	8253.027494574128	8747.042772546176	7274.173436510948	7241.735712580825
7183.622682678572	5666.225635853518	6256.423476483853	8541.220626175218	6180.31756171531	7828.163195166617	6746.98563139407	8855.479036410368	7596.729065445064	6365.760802412975	6485.53342249013	7575.316707146861	5864.113308970609	6398.610882308683	8941.365611561152	6728.061244132035	8459.231001135302	6124.259554710051	8151.980604876996	7418.189464957101	7878.884166210613	7120.0291352403965	7225.659398692703	6925.136895240549	7562.566355862757	7337.666058648146	8253.016510557682	8747.04277246876	7274.173436510948	7240.744757350313
7183.622682678572	5656.013386946948	6256.423476483853	8541.220621043856	6160.417281129144	7828.142105394808	6745.097540616982	8854.892691989331	7594.457063886826	6365.759180701026	6484.450117398162	7575.316707146861	5862.409810964868	6389.575793600608	8941.364029413538	6720.5309824743235	8459.226687346847	6124.21548829883	8151.980604876996	7414.473528265857	7878.859076279637	7115.385504049311	7225.111870749267	6924.560665294159	7562.566355862757	7336.089860929328	8253.0137424147	8747.042772419733	7274.173113925415	7240.004850918106
7183.622682678571	5654.811517105345	6247.823120874514	8541.220620857684	6152.312670423562	7828.120617141316	6744.0315049338515	8854.388759001893	7592.304346501973	6362.449310683356	6480.79072654793	7575.31507669882	5861.207838154712	6387.729675456517	8941.361929395944	6715.387129116857	8459.225762850416	6124.100569863223	8151.980604876996	7394.332515418039	7878.849363403617	7112.06352721804	7224.458459612927	6924.291810567673	7562.45678396095	7335.021859785853	8253.009289578851	8747.042772351437	7274.173064292828	7238.3912330636085
7183.622682678571	5649.160751530691	6247.823120874514	8541.220620336904	6150.746995918949	7828.085785127856	6740.572554657374	8853.801097882373	7590.884429402298	6361.866875138385	6480.160263899967	7575.314551148468	5855.424929030649	6386.166698174318	8941.357907939451	6713.222918731635	8459.222234769535	6123.740903074401	8151.980604876996	7387.538647823945	7878.839242042599	7104.282293347231	7223.832841720252	6924.226555136785	7562.287212246041	7334.31650072279	8253.008823840742	8747.04277205846	7274.172954527236	7235.164576056118
7183.622682678571	5645.760516473309	6247.475006778852	8541.220620139251	6144.213816893599	7828.006497814207	6740.572554657374	8853.797423610926	7590.494927086373	6360.687322714188	6479.60170402545	7575.31379688878	5849.046030249144	6370.559545548768	8941.339326170513	6711.272731830213	8459.21933775249	6123.355837828404	8151.980604876996	7385.487292813169	7878.834470443676	7088.722244487625	7223.503010121485	6924.223701352198	7561.451557955289	7327.273277324358	8252.966236048378	8747.042772051052	7274.172954527236	7233.418214355537
7183.622682678571	5642.248375149347	6239.944038107518	8541.220620139251	6141.311079160881	7827.739055195273	6740.22049886149	8853.61056271354	7589.931877813045	6357.754994035521	6479.366277192755	7575.310955637927	5830.223858518715	6369.2657253712005	8941.301243566732	6711.272731830213	8459.217426047406	6122.80386280638	8151.980604876996	7383.896156767315	7878.825076817582	7047.052556711219	7222.899850512873	6924.197174609268	7559.522963999011	7323.926096973579	8252.943018563838	8747.04277202862	7274.17264411081	7232.709121963929
7183.6226826772545	5633.629845351119	6238.3924586420535	8541.220619094049	6135.433725418464	7827.04768904657	6740.22049886149	8852.595363838605	7589.058323135178	6356.625635191069	6478.6672134728215	7575.310418685634	5829.083883690284	6354.730798892113	8941.286393502369	6710.001635923528	8459.217002640718	6121.789383586251	8151.980604876996	7383.765518256061	7878.822900278778	7038.394933963588	7218.971909288299	6923.984101356222	7556.948255263619	7321.550068924122	8252.866395163019	8747.042771943577	7274.17264411081	7227.7099823168055
7183.6226826772545	5632.415655071105	6236.171508618291	8541.220619094049	6130.662105099928	7826.393036307309	6740.073447936076	8852.163605569298	7586.814832129717	6356.625635191069	6478.34447274825	7575.309628881951	5827.239004049608	6350.572919756143	8941.280718536698	6701.0355071745935	8459.216732653647	6120.747366942053	8151.980604876996	7382.662935895524	7878.820342772648	7015.741917698069	7218.034293711551	6923.527658945228	7550.542972547623	7319.983027546431	8252.829656204964	8747.042771863822	7274.172490105406	7226.398884827105
7183.6226826772545	5632.335173771903	6232.375996196362	8541.220618558888	6120.682422573878	7824.974819263281	6740.073447936076	8851.018102168648	7584.3948389442685	6353.759935117898	6478.091500537135	7575.308924772846	5825.639113076832	6334.315322063038	8941.276139700614	6695.507694847778	8459.21636094656	6120.111017634727	8151.980604876996	7382.2914856392745	7878.811621118112	7014.643223490185	7218.011169567769	6923.164690434882	7547.2994652318675	7319.662758968396	8252.815580230923	8747.04277182647	7274.172490105406	7222.305276331056
7183.6226826772545	5632.083268807508	6225.691756800659	8541.220618558888	6113.987447910709	7820.463697338874	6739.999163801349	8848.216483351265	7583.484352093295	6352.665360081388	6478.028244143631	7575.308419803319	5822.717680181975	6332.93672581607	8941.275980612336	6689.632119260435	8459.215969569845	6118.374915512931	8151.980604876996	7371.076869416041	7878.807968198072	7013.916600985673	7217.064318951265	6922.262318283339	7547.267551540382	7319.495801470911	8252.810870094821	8747.042771775486	7274.172354398089	7217.132455294134
7183.6226826772545	5631.370484942412	6216.946019711218	8541.220618558888	6105.393414018125	7805.467558587521	6738.822506397717	8846.97363043877	7580.928057528087	6351.6019294423795	6476.668143514825	7575.308315608686	5821.6777874300005	6327.806100057649	8941.269567541138	6687.853669582509	8459.215205716246	6117.181515075106	8151.980604876996	7368.83128578674	7878.807171577788	7013.858958353238	7216.819706334806	6922.137791551543	7547.083087685484	7318.725378041659	8252.80546552589	8747.042771739538	7274.172347565417	7209.10414514315
7183.6226826772545	5631.122823753793	6200.861557951666	8541.220618296222	6101.97520932422	7766.920730519075	6738.368152416685	8838.409364048557	7579.822686815033	6348.194417427049	6476.137407440009	7575.307314033931	5818.632189123317	6327.125640022342	8941.267338105932	6687.020035613276	8459.214903562251	6116.705919864884	8151.980604876996	7366.584115715548	7878.802106121693	7013.222704438599	7216.588744741748	6922.11670749625	7546.6458077914585	7318.61166760774	8252.800517758804	8747.042771661272	7274.172347565417	7204.860744691646
7183.6226826772545	5630.362676203324	6191.021449516831	8541.220618033416	6092.508764525774	7721.601777747639	6737.019365789011	8831.578649193903	7577.632421639555	6347.353120802789	6475.407629742669	7575.307250314791	5816.573096875445	6326.409115929513	8941.25508492664	6685.941220206828	8459.214826997902	6115.946728043186	8151.980604876996	7366.296565357214	7878.799335786711	7006.437456784056	7215.6672047873335	6922.04915688335	7546.013449849988	7318.213194445065	8252.797338795304	8747.042771605089	7274.1693812210215	7202.907890032442
7183.6226826772545	5630.208925251991	6187.968612301983	8541.220617995881	6088.281506713722	7720.17316016229	6736.192442509623	8821.379708729342	7576.99402038307	6344.62991468835	6474.007976781772	7575.307233629784	5814.893298119201	6326.166488125646	8941.251685626139	6672.390754924635	8459.214649819845	6115.543689452245	8151.980604876996	7365.972295333996	7878.788787907709	7002.165732584021	7215.6672047873335	6921.5263946786245	7545.329850127565	7317.748322354952	8252.795850770312	8747.042771505321	7274.162681433716	7201.1809650396735
7183.622682676376	5629.614998254198	6175.752577830102	8541.220617995165	6078.868598905955	7720.17316016229	6735.990013675437	8785.98810368502	7576.00966945371	6342.433222569455	6472.825264376651	7575.307043846155	5812.774411221364	6325.537372016206	8941.2073481655	6667.319411385463	8459.21457359293	6115.464644142299	8151.980604876996	7364.5716092216435	7878.785518671735	7000.020371705664	7214.766493429353	6921.414948898001	7544.911485321495	7317.016040474076	8252.792467971532	8747.04277139768	7274.15765633256	7196.693323366948
7183.6226826750535	5628.516670548755	6170.617266772467	8541.220617986957	6074.476394698816	7720.064945046436	6735.396410619999	8765.87678213563	7575.164294687158	6341.46890233021	6469.426840470461	7575.306942311689	5809.314209149845	6325.366888995468	8941.07317177625	6659.816749584845	8459.21451492175	6108.84187669371	8151.980604876994	7360.896802950057	7878.781002828573	6999.173462126857	7213.625192981836	6921.070275007772	7544.7471575850495	7316.45781150446	8252.792467971532	8747.042771375289	7274.1457933147585	7193.863808537624
7183.6226826743205	5627.740925114799	6165.241037278027	8541.220617986957	6070.942413530842	7720.064945046436	6735.280211612937	8765.87678213563	7571.257184990053	6340.100470072423	6466.851409242327	7575.3068056858265	5804.489592750503	6323.57600737918	8940.900141202488	6647.656481857183	8459.214501158422	6102.986896990773	8151.980604876994	7354.832288578143	7878.775562300443	6999.170144355203	7210.738677714368	6920.809019056825	7544.086262376345	7316.206409225617	8252.79243713846	8747.042771269835	7274.140872100811	7192.070006677429
7183.6226826743205	5625.505159254861	6163.344356734115	8541.220617986957	6065.095632455941	7720.064945046436	6734.43271888644	8744.999112080079	7570.601604927148	6336.456163832126	6462.739222836714	7575.305694436893	5794.622754197495	6317.131324407913	8940.75142829138	6630.718104120549	8459.214212472372	6102.850016846788	8151.980604876994	7349.539797066579	7878.769785623833	6999.170144355203	7209.230940434839	6920.79399594569	7543.789662376568	7315.304727315998	8252.79243713846	8747.04277105024	7274.132445200383	7189.82849663417
7183.6226826743205	5623.655768102872	6162.971068227021	8541.220617982202	6062.150705852717	7720.064945046436	6733.387613822951	8731.98264422757	7569.092683848197	6333.638722221664	6460.910979937816	7575.305139487472	5791.668286321064	6311.503269998231	8940.744272483988	6628.049124159736	8459.214137425352	6102.4619163319385	8151.980604876994	7347.094163640485	7878.767498944997	6999.1547715763745	7206.574162504427	6920.667389573833	7543.643602991635	7313.856757864386	8252.792425776961	8747.042770949549	7274.132445200383	7184.706321984337
7183.6226826743205	5623.166676270892	6162.395129874686	8541.220617972209	6059.398166697037	7720.064945046436	6733.37842429395	8720.88312500648	7566.268783383556	6330.925427755392	6456.97623768354	7575.303763682842	5785.060583939571	6287.1456983509015	8940.71391992227	6619.451069218863	8459.214053743392	6102.33512187645	8151.980604876994	7344.109489974295	7878.766109766419	6999.035104678853	7203.995152798688	6920.271587375897	7543.534003915119	7311.669086618822	8252.792425776961	8747.042770684757	7274.132445200383	7181.096951756471
7183.6226826743205	5621.630390316731	6161.7225736912105	8541.220617972209	6055.367483061633	7720.064945046436	6733.18479527666	8689.437605465715	7565.7159778748755	6324.550521596769	6449.438694614738	7575.302841083062	5783.185222584815	6248.565943418064	8940.705467547652	6613.672895043697	8459.214046152127	6101.404090265917	8151.980604876994	7336.344416817524	7878.764295424681	6998.942517696611	7202.61324542543	6919.625840253294	7543.321244975876	7309.915524254091	8252.792408758858	8747.042770667364	7274.130135950802	7178.270020096528
7183.6226826743205	5620.021404417659	6161.062405126995	8541.220617969506	6049.009914557417	7720.064945046436	6733.1744975202255	8661.021425017916	7563.752009621253	6321.833047252625	6433.361630733791	7575.301270813631	5776.434916761416	6242.332779256958	8940.644081576105	6613.056287943713	8459.214000035125	6100.61842837808	8151.980604876994	7333.258942906173	7878.76234567169	6998.512581481113	7200.73641464447	6919.018165577215	7543.303094110113	7308.922167621458	8252.79233651989	8747.042770516586	7274.130135950802	7170.983225204843
7183.622682674308	5617.8286185514235	6159.195967720174	8541.220617968826	6043.283945824115	7720.064945046436	6733.116370616311	8645.409188080874	7561.244524312528	6314.19210983412	6431.374487009566	7575.300763387608	5769.016847571204	6236.5324540875445	8940.59839591169	6610.780674502547	8459.213984432889	6097.713691198137	8151.980604876994	7331.726600921716	7878.760148997715	6998.487600195756	7199.176918933773	6917.93944444055	7543.280573656366	7307.215740333127	8252.79233651989	8747.04277034894	7274.1299656565625	7163.508279259464
7183.622682674308	5615.134729411177	6158.722775777104	8541.220617968604	6041.528073902175	7720.064850047894	6732.96285084741	8640.074072028889	7557.999997809218	6314.0460149862765	6427.74740864665	7575.299127295644	5765.574906226779	6232.088613522917	8940.515535980363	6604.6788092080715	8459.213931980055	6095.618033491036	8151.980604876994	7329.258978338333	7878.757080677568	6998.435741021336	7188.603022500383	6916.59996735133	7543.068331335852	7305.357563963202	8252.792293656643	8747.042770305621	7274.129852963832	7159.283701521484
7183.622682674308	5604.040575776628	6157.546475152692	8541.220617968604	6041.0394188976	7720.064847682235	6732.776648086946	8567.693428057439	7553.081367014341	6311.95086725577	6425.136703852514	7575.298435835169	5764.580708843771	6227.925113256552	8940.392695254031	6604.098634939246	8459.213813210285	6094.120336936357	8151.980604876994	7324.188955393739	7878.7476729281025	6998.374327516244	7185.275062928233	6914.814108718971	7542.774058149003	7304.826995111871	8252.792280574857	8747.042770224105	7274.129852963832	7152.839322382859
7183.622682674308	5591.083856886345	6157.24565403181	8541.220617968505	6038.243598876903	7720.064847682235	6732.5039672785415	8562.290739131295	7549.105112413836	6309.640481277509	6424.486974914438	7575.298162866023	5764.177793014396	6222.631669053103	8940.381254443093	6599.073138434868	8459.213700174312	6093.601657442239	8151.980604876994	7321.935499514036	7878.746385384147	6998.217968683191	7168.387849589017	6914.3477210952105	7542.533382884439	7303.593931190132	8252.792280574857	8747.042770215372	7274.129852963832	7150.857220993921
7183.622682674308	5590.578055780379	6157.0508596121745	8541.22061796845	6036.225935468361	7720.06484701368	6732.37808253846	8559.635745195877	7548.339560615344	6307.777217398426	6423.056874051734	7575.297727278264	5764.126731507206	6193.611915796745	8940.284882605609	6598.508066738747	8459.21368607931	6092.955701055056	8151.980604876994	7321.59988415551	7878.745944819106	6998.133402518508	7166.060493533918	6914.241203769007	7542.46987081435	7302.165688158441	8252.792270292854	8747.042770163465	7274.129852963832	7147.660535809288
7183.622682674308	5590.383376630613	6156.877919256884	8541.220617968413	6034.171908203541	7720.06484701368	6732.200173935133	8559.635745195877	7546.668261348252	6289.212619813813	6422.471233876954	7575.297524378609	5763.990002651729	6177.699375084643	8940.166349361123	6593.575869736943	8459.213660573476	6092.116185498125	8151.980604876994	7319.108729344468	7878.73936522047	6998.13240839754	7166.060493533918	6913.577246949522	7542.290188482267	7300.635572320533	8252.792259220929	8747.042770138956	7274.129852251496	7140.283343129963
7183.622682674308	5582.210199864146	6155.937908055411	8541.220617966905	6025.318220348932	7720.06484701368	6732.184236645995	8559.41468581176	7546.031803492731	6280.17749898134	6420.790619099397	7575.297047823495	5763.646892513231	6133.188752710502	8939.594890810178	6580.41749572811	8459.213603262433	6091.119048794156	8151.980604876994	7317.71923991193	7878.739295800989	6998.057409622794	7166.060493533918	6910.728317681129	7542.290188482267	7297.8775788810335	8252.792237295245	8747.042770114054	7274.129852251496	7135.1545132779565
7183.622682672768	5572.4968247142615	6155.249267113046	8541.220617963701	6020.833716155469	7720.06484701368	6732.15258675727	8550.680563052985	7537.762775529964	6278.401373798074	6418.924865885364	7575.295943141601	5760.2870998355	6096.194756764337	8939.11350854681	6575.475295384254	8459.21358813083	6090.722134018383	8151.980604876994	7317.309818638882	7878.7391524596815	6998.050393274482	7165.868343003982	6910.509242738186	7542.263774099867	7296.311672027697	8252.792237295245	8747.042770076878	7274.129852251496	7135.082209717195
7183.622682672768	5567.524536348664	6154.4724014145095	8541.220617960502	6015.324460883246	7720.06484701368	6731.959424458348	8550.680563052985	7533.648724516287	6277.349572173285	6413.272661485839	7575.293421544459	5759.895183296769	6023.532229542466	8937.77240194298	6566.879518845212	8459.213471256397	6089.734171413473	8151.980604876994	7316.231967808746	7878.73884842805	6998.03938616508	7164.554897703127	6910.082504021904	7541.88872731225	7295.632406327627	8252.792237295245	8747.042769954203	7274.129852251496	7135.010021385918
7183.622682672768	5563.061789444042	6153.608416404072	8541.220617805975	6009.313472127319	7720.064846985878	6731.870993724639	8548.476500733897	7528.475752597104	6276.349997920732	6409.119958993204	7575.293053625763	5758.359553285562	5978.286915519647	8936.612262680095	6559.802137654278	8459.213469087841	6089.19672476227	8151.980604876994	7312.403186737487	7878.738776466832	6997.918952210407	7161.288559759136	6909.1923456956665	7541.395898591548	7294.943802011164	8252.792237295245	8747.042769924201	7274.129852246906	7134.922416761119
7183.622682669745	5561.166127247404	6153.302369928759	8541.220617795056	6006.40565573473	7720.064846985878	6731.661910069961	8547.306907173159	7523.888299065799	6275.292735656669	6406.517503589391	7575.292479740996	5758.257309048496	5935.462802762307	8936.402976620564	6558.30813612502	8459.21327946816	6087.581937745356	8151.980604876994	7306.708424919048	7878.737093258594	6997.882884058066	7156.240292513189	6908.034863124951	7541.112609622192	7294.50836075732	8252.792236609523	8747.042769913263	7274.129852246906	7134.837381154808
7183.622682669745	5560.514588138111	6152.868084037624	8541.220617794428	6001.455389871611	7720.064846985878	6731.641197437811	8537.892939511537	7520.761576188655	6268.6349806707485	6406.2383057174075	7575.288211059219	5757.447778802702	5911.779463281364	8936.048100729793	6552.401715300469	8459.213256932753	6087.0101084147145	8151.980604876994	7304.955741059122	7878.735921052021	6997.84319628779	7153.164998362338	6907.739611841506	7541.100346315232	7294.50836075732	8252.792236609523	8747.042769896492	7274.129852242048	7134.837381154808
7183.622682664904	5557.031102392216	6151.3488201656355	8541.220617794263	5995.644526856889	7720.06484698266	6731.5746319775035	8535.554130311233	7520.198813464186	6258.081407759141	6405.8226652638505	7575.2837556976665	5753.97738584013	5889.327969246949	8935.950343810155	6547.8996047672035	8459.213248588614	6085.879807183366	8151.980604876994	7302.255668174096	7878.734184061593	6997.84319628779	7145.433960292315	6907.576989424128	7541.099044467973	7294.1914999406235	8252.792236609523	8747.042769862655	7274.129852242048	7134.837381154808
7183.622682664904	5555.584546461959	6150.100197117469	8541.220617793046	5992.858862846655	7720.06484696625	6731.5420462142565	8530.886049083232	7517.181014592404	6249.8173832783805	6400.741608482604	7575.2767420845985	5753.01981219451	5862.680151886825	8935.723413533146	6547.289613401415	8459.213106424526	6085.5976442185065	8151.980604876994	7298.586269117001	7878.733118347203	6997.810667490969	7143.683637147715	6907.321564291946	7541.070018272327	7293.994141758331	8252.792236609523	8747.042769862146	7274.129852239001	7134.837381154808
7183.622682646391	5555.408726828371	6149.135107601942	8541.220617793046	5992.28359432189	7720.0648469649	6731.510689161604	8526.09973369299	7514.874602579927	6246.4977374569335	6394.069639172567	7575.272599604151	5751.185263475107	5842.140740786765	8935.718548694838	6546.2481875462445	8459.213036846922	6081.901411627112	8151.980604876994	7294.115781742388	7878.732374394762	6997.8096497054075	7137.626088875663	6906.749710935256	7540.686975492879	7293.841776062487	8252.792236609523	8747.042769849419	7274.129852239001	7134.837381154808
7183.622682605273	5554.317866843565	6147.79852621507	8541.220617792478	5991.978631531067	7720.0648469649	6731.433610995374	8520.512474272717	7497.997808850096	6229.737590389027	6382.004625038624	7575.268569408238	5749.902462382641	5830.853610893333	8935.484885442096	6544.233262444026	8459.212954748338	6079.175484726006	8151.980604876994	7294.070578757886	7878.731822667594	6997.808640665207	7130.6684642428	6904.976884784308	7540.296801055677	7293.728121736407	8252.792236353016	8747.042769824278	7274.129852239001	7134.837381154808
7183.622682505391	5554.235333099714	6147.320567421758	8541.22061779218	5990.698788440954	7720.0648469649	6731.359799916316	8509.921079642947	7476.823312076436	6220.240555952907	6372.320167225395	7575.260425595669	5749.2243231599605	5813.71785878106	8935.077897357922	6539.915490951034	8459.212883932914	6070.586883476719	8151.980604876994	7293.47328170025	7878.7311195274415	6997.808640665207	7122.253155555027	6903.905571874475	7538.759848949345	7293.69030913819	8252.792236353016	8747.04276980372	7274.129852239001	7134.837381154808
7183.622682261433	5554.212682398818	6146.81725852362	8541.220617792114	5989.829246697513	7720.064846964886	6731.321342967066	8506.189667228078	7466.330757450317	6220.013146006917	6353.746295590416	7575.254238967531	5748.813509008371	5799.711944831664	8933.330013047464	6536.494992560042	8459.212867440154	6067.694201068287	8151.980604876994	7293.273093718966	7878.729182726136	6997.807643785694	7118.946637486806	6901.626165162114	7537.759744788806	7293.524025104174	8252.792236353016	8747.04276980372	7274.129852239001	7134.837046100446
7183.62268158089	5554.079045885176	6146.455893586639	8541.220617792096	5987.990525177927	7720.064846964886	6731.154897431951	8500.617573193464	7461.200507533515	6215.813811023343	6334.3998518400085	7575.2440131030025	5748.001234177578	5787.909230814488	8932.769210407112	6536.205628022964	8459.212854170986	6066.911985369671	8151.980604876994	7293.0777531064805	7878.724091914665	6997.807643785694	7118.572463111801	6899.226522529292	7536.580231987609	7293.336922635934	8252.792236353016	8747.042769774425	7274.1298522365405	7134.837046100446
7183.622679751127	5553.931046859422	6146.156260487346	8541.220617790754	5987.073064825942	7720.064846964886	6731.034843375279	8500.424200948453	7460.410710830857	6214.297752197957	6329.931291871371	7575.23871305985	5744.040913997838	5781.996106034225	8929.241272769921	6534.656511234353	8459.212852538496	6065.550513519935	8151.980604876994	7292.682561639052	7878.719984982913	6997.807643785694	7118.485306038721	6895.17334973693	7536.192759000292	7293.188795612863	8252.792236353016	8747.042769767198	7274.12985221703	7134.836916754917
7183.622675155731	5553.751309906163	6146.077678679534	8541.220617790132	5986.165780166914	7720.064846964876	6730.952066172976	8486.212923723822	7451.632726852878	6214.192403184641	6314.059654048745	7575.23756642082	5739.565865305892	5775.746368680186	8925.148239303144	6534.656511234353	8459.21283151455	6062.586042999268	8151.980604876994	7291.576950685224	7878.717144103792	6997.806587573095	7118.2765393674335	6894.966868310836	7536.128446396781	7293.026493800458	8252.792236287198	8747.042769726371	7274.12985221703	7134.836916754917
7183.622667584544	5552.882023996592	6145.921148203852	8541.22061778949	5981.086578095659	7720.064846964875	6730.8789081073855	8475.290737463903	7451.632726852878	6213.995606960656	6308.7716911096395	7575.233084646545	5738.795429220883	5773.450776065133	8923.545220490014	6533.4335470019605	8459.212790200476	6059.527073230814	8151.980604876994	7290.256800254747	7878.706567994562	6997.805495203209	7118.140582843075	6893.808484088517	7536.12842866901	7292.4634301564765	8252.792236287198	8747.04276969242	7274.12985221703	7134.081567678024
7183.622648257412	5550.60643856489	6145.658267077354	8541.220617788185	5976.856084432545	7720.064846964875	6730.71923202277	8468.578667731785	7451.214116817976	6213.7996585424835	6297.536158058387	7575.230698686765	5736.381486427857	5762.899797991458	8921.82061840424	6532.735269576929	8459.21278591713	6056.868951089539	8151.980604876994	7289.879805124479	7878.682215402769	6997.805487914994	7117.924914795565	6891.639460878102	7535.922751003259	7291.367598840259	8252.792236287198	8747.042769591571	7274.114086684928	7133.192345638498
7183.622607928107	5546.961741555173	6144.414308190582	8541.220617788185	5969.018711293533	7720.064846964875	6730.559587575239	8467.730622126102	7439.777383867128	6213.648311810894	6280.72657456443	7575.225894881101	5734.988799913069	5757.404756095806	8920.256285183292	6532.408345447946	8459.212779837257	6044.398917133006	8151.980604876994	7289.331511622282	7878.682215402769	6997.805487914994	7117.375755737841	6891.283069430152	7535.737768364964	7289.13613247064	8252.792236287198	8747.042769497632	7274.108863707168	7132.65930415349
7183.6224875655025	5545.151769609291	6143.997301221951	8541.220617787752	5967.184889308839	7720.064846964875	6730.468649403363	8466.325092187424	7437.237282551456	6213.583399647194	6234.417724390741	7575.220522835394	5734.6793522908765	5755.918977700111	8915.049771536069	6532.178698355703	8459.21270625114	6041.8251262264275	8151.980604876994	7288.609153296829	7878.678624681696	6997.805487914994	7115.870856935084	6889.912855856752	7535.599545785458	7287.361657282176	8252.792236287198	8747.042769324456	7274.093508164513	7132.629769960771
7183.622426424364	5544.3049627786595	6142.1649480382475	8541.220617784835	5965.2888181314875	7720.064846964875	6730.460810326157	8463.945651113796	7426.8346090002915	6213.516840412023	6217.445963778464	7575.214691776455	5734.2969085188215	5752.087064137842	8912.131585483425	6531.97726587714	8459.212687771811	6040.75401878892	8151.980604876992	7288.546931059747	7878.67659991026	6997.805487914994	7114.039183238028	6888.483116447352	7535.252355707194	7287.240301583874	8252.792236287198	8747.042769162143	7274.090681335356	7132.607199887779
7183.622280088202	5544.2807966062865	6141.679360141974	8541.220617780938	5963.887828068417	7720.064846964875	6730.439761351473	8463.160821700752	7409.485338645441	6213.406014376471	6197.38484778102	7575.212697148553	5732.699156294902	5750.7779024690235	8908.081160024347	6531.743360478197	8459.212667489317	6037.515614826893	8151.980604876989	7287.627282073793	7878.67001583796	6997.805487914994	7113.169396659181	6887.12105326503	7535.101911373218	7286.701162502674	8252.792236287198	8747.042768978376	7274.0901524147985	7132.591127560325
7183.621631248334	5541.558425472689	6141.509388678673	8541.220617770661	5961.8937198880085	7720.064846964875	6730.396028215353	8463.03295131178	7402.368826437918	6213.256584068056	6154.916755368598	7575.205320739912	5731.210545936311	5745.219538601164	8898.848753542388	6531.552484983687	8459.212667489317	6033.884818362269	8151.980604876989	7287.376416932904	7878.658048377864	6997.805484428272	7112.705329107157	6885.832845827378	7535.012518740015	7286.6221022979325	8252.792236287198	8747.042768944973	7274.0901524147985	7131.125577197525
7183.620368376909	5541.231268733583	6141.3652856697445	8541.220617749826	5955.988170932829	7720.064846964875	6730.347644281534	8462.726061524994	7401.428099658986	6213.209576305863	6120.654070200622	7575.196070097477	5729.268089694416	5743.99512276549	8888.07456877331	6531.279710211733	8459.212650619746	6031.219002690573	8151.980604876989	7285.247031710312	7878.637654308202	6997.805483540451	7112.57315034701	6885.689594700908	7534.957763680937	7286.198484198613	8252.792236285342	8747.042768785239	7274.08643947105	7130.455237269999
7183.618561967413	5539.317087146144	6141.3652856697445	8541.22061773434	5951.719711229745	7720.064846964874	6730.336546243597	8462.305564870992	7400.040262309947	6212.530334660065	6116.084902871066	7575.184451641893	5727.567942061026	5741.479596583649	8885.259946037393	6530.616214032358	8459.212535275128	6029.988791634989	8151.980604876987	7285.247031710312	7878.609411163225	6997.805483540451	7112.490108309032	6885.530512502268	7534.927851101586	7285.813573783146	8252.792236284684	8747.042768449373	7274.08632491675	7129.7811976352195
7183.613109806531	5537.292087831823	6141.156806290498	8541.220617703817	5947.881420098956	7720.064846964874	6730.307643151306	8459.676456864792	7399.174045890577	6212.070319363197	6070.234659581025	7575.170017770186	5726.6448876694385	5739.984079958522	8885.030007207752	6530.22092188925	8459.212490093485	6029.9870019818745	8151.980604876987	7284.706963482878	7878.609324684107	6997.805483540451	7112.476567085892	6885.530512502268	7534.792750473544	7285.579659522878	8252.792236284684	8747.042768354317	7274.082720661989	7129.161420415424
7183.59837474047	5536.256130905453	6140.884685813136	8541.220617703817	5941.9748118477055	7720.064846964874	6730.295436754356	8459.676456864792	7397.875242283716	6211.72611444979	6036.42915637885	7575.146201133103	5725.694841744521	5739.176363703563	8883.541552045084	6530.22092188925	8459.21247971501	6029.851490124493	8151.980604876986	7283.372431900169	7878.609008858812	6997.805483540451	7112.316898847219	6885.275228924387	7534.749902209776	7285.433682160545	8252.792236284684	8747.042768081777	7274.0770279928165	7128.92446077344
7183.578963420225	5536.256130905453	6140.067354460594	8541.220617703817	5941.620997993155	7720.064846964874	6730.142475798668	8455.1567632146	7395.708238292139	6211.5242704997945	6035.724171325533	7575.129585343315	5721.452075422491	5735.155571259796	8883.262557483156	6530.21600771275	8459.212474089285	6029.421611070635	8151.980604876986	7281.688283413502	7878.608480591908	6997.805483540451	7112.055691980562	6884.875839794792	7534.307798673397	7285.389327606734	8252.792236284684	8747.04276807585	7274.0688890958345	7128.249300612809
7183.515220289447	5535.73914693337	6139.768768373827	8541.220617702334	5941.600622462671	7720.064846964872	6730.046544002365	8452.352598119262	7395.670991973619	6211.315910622793	5985.864067446059	7575.105247516331	5717.643262571695	5730.326807775507	8882.738799303479	6529.5217991897325	8459.212451754378	6029.255447635123	8151.980604876984	7280.24585259262	7878.608198579209	6997.805483540451	7111.319565983077	6884.718418182925	7533.786291852457	7285.350422498577	8252.792236284684	8747.042767925228	7274.058768425106	7127.739895225067
7183.353167332705	5535.615891687954	6138.992513597931	8541.220617689796	5941.425424488394	7720.064846964872	6729.994945606044	8443.029704457142	7393.704101122571	6210.7492767869935	5973.248957155474	7575.082940358143	5714.80219288983	5720.46171117495	8878.657717001577	6528.996967277897	8459.21242593518	6028.295298275929	8151.980604876983	7277.841063853162	7878.606914034392	6997.805483393598	7110.52706327882	6884.141213270188	7533.569785137814	7285.301731456458	8252.79223628396	8747.042767731402	7274.052483539715	7127.283408468122
7183.006052817569	5535.509474761828	6136.7769012769695	8541.22061764821	5941.425424488394	7720.064846964871	6729.99256597405	8438.728477210454	7393.204843094135	6209.378050536821	5972.800599389535	7575.00728570331	5713.64377636654	5718.140952972154	8872.322442543002	6528.153170782727	8459.21242593518	6027.570846699684	8151.980604876983	7277.041392237153	7878.60642129484	6997.805483181328	7109.425843466304	6883.952795387853	7533.518257958351	7285.267264888278	8252.792236283682	8747.042767470557	7274.047384362595	7127.072289390192
7182.688184808581	5534.843457111054	6135.647211413939	8541.220617571209	5941.338308235073	7720.064846964871	6729.927841539427	8437.001144396647	7393.095737424679	6208.861847058193	5944.789656481412	7574.9788026485685	5713.374480299537	5711.940565204459	8861.673514005068	6527.472726746581	8459.212416287348	6027.172241837684	8151.980604876983	7276.190640120292	7878.606338070161	6997.805483181328	7108.810655332958	6883.527218309887	7533.4480881386535	7285.222316996425	8252.792236283682	8747.042767302199	7274.047384362595	7126.966080796483
7182.565730299147	5534.794564136324	6134.929803922553	8541.220617275416	5940.833975843032	7720.064846964871	6729.889652273349	8434.010820011277	7392.779813926549	6207.886976286907	5937.408031644294	7574.9429081375565	5712.192082758861	5711.53926979148	8852.588378750494	6526.886897292505	8459.212406893901	6026.819730215259	8151.980604876982	7275.527758492385	7878.606111873441	6997.805483181328	7107.525288068501	6883.411231154044	7533.248780260216	7285.161551182642	8252.792236283682	8747.042767257823	7274.046061911923	7126.90006347394
7182.528055267256	5534.32472497638	6134.795886109418	8541.22061702858	5938.058150660646	7720.064846964871	6729.889652273349	8434.010820011277	7392.0206808379235	6206.463594923474	5930.524067799889	7574.931851445187	5698.19303927285	5706.258150491428	8851.582756809308	6526.580679727114	8459.21239634409	6026.766650748897	8151.980604876982	7275.160178107742	7878.605676498466	6997.805483181328	7105.974509991442	6883.158382178252	7532.989700715407	7285.1106371895485	8252.792236283682	8747.042767242372	7274.045438545481	7126.857553610339
7182.528055267256	5531.856511581407	6134.742026898901	8541.22061637251	5937.1924175477625	7720.064846964871	6729.8869425327875	8433.777766584153	7391.621582950927	6205.750368551922	5921.225444187288	7574.866916601901	5687.324816842291	5702.842310419957	8849.400525501858	6526.380396738721	8459.212394413993	6026.638477801314	8151.980604876982	7274.137359369238	7878.605227267987	6997.805483181328	7103.578322169457	6882.726048227356	7532.896602993411	7284.925495729897	8252.792236281799	8747.042767198063	7274.043484191832	7126.649637408452
7182.5247982813435	5529.7651779745565	6134.497044977744	8541.220614368376	5936.16237409019	7720.064846964871	6729.886460228969	8433.372554311025	7391.387027483418	6205.750368551922	5906.867026611722	7574.85197765509	5685.609867000731	5701.340814114475	8848.889534412476	6525.749123142402	8459.212390953038	6026.050511360947	8151.9806048769815	7273.4593426616775	7878.604388844593	6997.805483121705	7102.883424242689	6882.4356271026	7532.788541773868	7284.615545618277	8252.792236281457	8747.042767198063	7274.043484191832	7126.606440508173
7182.5247982813435	5529.22771693271	6134.311607586841	8541.220610699904	5934.621221790897	7720.064846964871	6729.885845170852	8433.300845050715	7390.719567709513	6204.342923912834	5904.148043346881	7574.844976254986	5681.997444763645	5692.018637322845	8847.726398077124	6525.262744724529	8459.21239084641	6025.3412658105735	8151.9806048769815	7272.702327304174	7878.602604867918	6997.805483121705	7102.803569416069	6882.158440029215	7532.670905252476	7284.170303404813	8252.792236281	8747.042767194005	7274.043484191832	7126.517160893876
7182.524785316431	5527.492743393674	6134.250909670856	8541.220601404613	5933.85719362735	7720.064846964871	6729.88573939924	8432.952338743744	7388.9450804331655	6202.18546895052	5896.807885682744	7574.826284050236	5674.70573364717	5687.479051002143	8846.425553920859	6524.002333939005	8459.212386864321	6025.0031456782835	8151.9806048769815	7271.528208274747	7878.5984432284495	6997.805483121705	7102.174422157664	6881.646031428931	7532.626390778668	7283.690829487504	8252.792236277637	8747.042767182116	7274.043484191832	7126.320540720975
7182.524746790292	5527.213369786936	6134.178075260743	8541.220575570755	5933.508717395155	7720.064846964871	6729.885609981174	8431.781709469127	7388.354486808891	6200.595033574727	5889.797366503816	7574.826116115326	5672.778160412844	5686.307331905081	8841.27206306214	6522.822054468307	8459.212383327209	6024.595328290341	8151.9806048769815	7270.831418701646	7878.591291605605	6997.805483121705	7101.138890596562	6881.460173909834	7532.006463159591	7282.796728105481	8252.792236277113	8747.04276717917	7274.043484191832	7126.209529284817
7182.5247429113215	5526.6689489607725	6134.041799025798	8541.220537768497	5933.253426177998	7720.064846964871	6729.885609981174	8430.950503119673	7388.263418767351	6199.511491503979	5889.243074824262	7574.825590901005	5667.77937338817	5673.9593040033005	8830.054427854411	6520.642447114981	8459.21238044577	6024.36993177415	8151.9806048769815	7270.311960137957	7878.585846799789	6997.805483121705	7100.7534708326175	6881.319287222341	7531.360602936703	7282.428102712519	8252.792236276777	8747.042767178347	7274.043484191832	7125.819164204582
7182.524735072101	5526.154096387719	6133.973884772526	8541.220482518165	5932.785857173938	7720.06484696487	6729.885609981174	8429.946852994737	7388.245942205783	6198.984151947843	5887.100237245516	7574.825051982081	5659.931571757036	5662.430092054635	8817.978592221092	6518.092431285921	8459.212377741223	6024.2442028062105	8151.9806048769815	7269.799960188366	7878.581745497283	6997.805483121705	7097.048373370882	6881.2694951971025	7530.853192087053	7281.608035171378	8252.792236276458	8747.042767176197	7274.043484191832	7125.260411128287
7182.524735072101	5522.924905020735	6133.973884772526	8541.22032259913	5932.161572233011	7720.064846964867	6729.8856084689005	8429.946852994737	7388.225838462686	6198.393256673028	5883.633905359277	7574.82255054191	5659.796717473308	5653.160474664629	8794.214315569401	6518.0093632757325	8459.21237570511	6023.954245947571	8151.9806048769815	7269.209687437019	7878.581603245371	6997.805479124048	7095.947942423171	6880.71244479351	7530.597864992106	7280.869355608058	8252.792236275971	8747.042767171033	7274.043454517115	7124.868836267533
7182.524735072101	5521.64530342144	6133.973884772526	8541.220168883181	5930.957123420404	7720.064846964867	6729.8856084689005	8428.696515286087	7388.033932652379	6196.521436781078	5882.687380678844	7574.821929866954	5657.978164371431	5652.9208807157065	8770.166829611493	6516.225484656209	8459.21237557805	6023.731728008505	8151.9806048769815	7268.236413959725	7878.580198448343	6997.805479124048	7089.548893234519	6880.19791895411	7529.187718869978	7280.5596760424	8252.792236275971	8747.042767156447	7274.043454517115	7124.868836267533
7182.524734897112	5515.306809708198	6133.971692969209	8541.219930983612	5930.276762634006	7720.064846964866	6729.8856084689005	8427.643319250008	7387.826742692828	6196.462705754746	5882.352797962685	7574.821580178267	5655.2052928328385	5652.653258217346	8745.916829760237	6509.8464287244215	8459.212374029983	6023.006363951141	8151.9806048769815	7267.065063544413	7878.574975724209	6997.805478049721	7086.847957290822	6879.989851358702	7528.975381688381	7280.307108180061	8252.792236275935	8747.042767145816	7274.043454517115	7124.690994063671
7182.524734896128	5514.5205784443515	6133.970747509127	8541.219930983612	5930.062888064613	7720.06484696486	6729.88559335155	8424.97511448502	7387.7113879794515	6195.618967540871	5882.132092068665	7574.821580178267	5651.631621313243	5652.6109615354435	8742.003495168685	6501.809883221566	8459.212371952795	6021.709341376269	8151.980604876981	7265.0435565919715	7878.563355906331	6997.805477907238	7086.725897438688	6879.762053699009	7528.440189953846	7280.011764286722	8252.792236275935	8747.042767129853	7274.043454517115	7124.439105599394
7182.524734896128	5513.349891278598	6133.966497188796	8541.219930832787	5929.252392690111	7720.064846964849	6729.885591950273	8421.064880307378	7387.658413980617	6195.603814723785	5882.021261540684	7574.8199420438505	5648.5688584147965	5652.497093079974	8699.051173719126	6498.2018042521995	8459.21236879709	6016.149716880522	8151.980604876981	7262.627217186674	7878.55122788344	6997.805477883901	7085.231019396426	6879.595551714047	7528.306512654429	7279.415430921109	8252.792236275935	8747.042767129853	7274.043454517115	7124.079329783682
7182.524734895951	5513.040113805421	6133.966497188796	8541.21992943014	5928.509719134933	7720.064846964826	6729.88551685918	8418.303015297784	7387.54340811454	6195.468656473239	5881.993569259721	7574.819391610862	5646.595048924265	5648.386973395571	8641.609233814033	6494.1239415618475	8459.212361648606	6004.13873853921	8151.980604876981	7262.284460868504	7878.533347429573	6997.805477883901	7083.556814967923	6879.328051425375	7527.917872671781	7278.915018456101	8252.792236275935	8747.042767109495	7274.043448507705	7123.382941953721
7182.524734895927	5510.206960793922	6133.966497188796	8541.219927617882	5927.758652882944	7720.064846964785	6729.88551685918	8418.303015297784	7387.164716660001	6195.292908009117	5881.9178749646735	7574.818236003522	5641.965734074941	5646.307703875347	8585.27115286209	6485.645366220471	8459.212353664423	6001.650658118263	8151.980604876981	7260.2308380037775	7878.48184766927	6997.805477622751	7082.199070701245	6878.596373845346	7527.705195224216	7277.860710980718	8252.792236275898	8747.042767089039	7274.043446985615	7122.837827954946
7182.524734895927	5505.623454789592	6133.96594922078	8541.21992469887	5925.680616079802	7720.064846964709	6729.885515303129	8418.303015297784	7386.899084957393	6194.895949038048	5881.845009907044	7574.8177157404	5641.859710766116	5643.081054996102	8578.845480516853	6478.866358527079	8459.212328107249	6000.836654873187	8151.980604876981	7256.431605064165	7878.444005771544	6997.805477622751	7080.143020998928	6878.248768142403	7527.503567612644	7275.654658183126	8252.792236275898	8747.042767069033	7274.043443210508	7121.433689144266
7182.524734895927	5502.915300644706	6133.965687671077	8541.219919981959	5925.074110431284	7720.064846964633	6729.8855074015755	8418.058892793819	7386.619144643011	6194.591418574938	5881.789871790386	7574.813230791626	5641.859710766116	5640.305052408121	8560.935436623135	6471.771039207977	8459.212307883125	6000.722619259866	8151.980604876981	7255.298282499024	7878.41044698856	6997.805477622751	7079.478403761407	6877.983134515686	7527.017393814039	7273.355321401001	8252.792236275884	8747.04276705573	7274.043443210508	7118.6453871440135
7182.524734895927	5500.328617443326	6133.965603895672	8541.219908573821	5921.667235435544	7720.06484696451	6729.8855074015755	8417.932974004947	7386.440288676374	6194.441081238106	5881.721703259716	7574.812193389077	5641.857384746919	5638.208293115646	8560.797722424566	6470.250237291758	8459.212223993003	6000.669836172115	8151.980604876981	7249.0796121857775	7878.407854701003	6997.805477622751	7078.644911998578	6877.658386156649	7526.619159472335	7272.613318881294	8252.792236275862	8747.042767037092	7274.043443210508	7118.643355690332
7182.524734895927	5499.969260339994	6133.965603895672	8541.219879201632	5918.360647350274	7720.064846964434	6729.885504212045	8417.887705040075	7386.149767247891	6193.9647116515125	5881.703773607776	7574.810980849552	5641.406572235769	5636.732091056414	8558.758385635976	6469.0595571913245	8459.21200590487	6000.005720668306	8151.980604876981	7242.844120533356	7878.404786718382	6997.805477622751	7076.87147457133	6877.547178333752	7526.023853640993	7269.1500399307915	8252.792236275862	8747.042767031864	7274.043443210508	7118.643355690332
7182.524734895927	5498.909136503359	6133.965603895672	8541.219852394555	5910.421758292542	7720.064846964408	6729.885487640206	8417.887555158648	7385.543685241769	6193.935620192903	5881.410514007988	7574.810502963263	5641.253728232714	5635.5664234742135	8556.185200489137	6468.0538417773605	8459.211727417991	5993.0046335166535	8151.980604876981	7232.714954744861	7878.401657495598	6997.805477622751	7075.516225276314	6877.333064001787	7525.698392163204	7262.580600811751	8252.792236275855	8747.04276702222	7274.043443210508	7118.638993421647
7182.524734895926	5497.766639916248	6133.96557351085	8541.219753238289	5908.50095600333	7720.064846964408	6729.885475627968	8417.8648542698	7384.749474256116	6193.823761047834	5881.296755211672	7574.807681958978	5640.825321349384	5634.114987520479	8548.202907237785	6466.745396308001	8459.211623488482	5987.020974696924	8151.980604876981	7226.778455219366	7878.400137098231	6997.805477592796	7073.85457477249	6877.010436858417	7525.617251440725	7256.685401632641	8252.792236275855	8747.042767018262	7274.043443210508	7118.450890710117
7182.524734895926	5495.326444605203	6133.965569433674	8541.219624619516	5898.053437119556	7720.0648469643575	6729.885469038251	8417.34120674066	7384.390823922669	6193.6759118631	5881.131834917092	7574.805809650969	5640.250764708452	5632.873155159615	8542.642905938694	6465.716675827448	8459.211615127922	5984.434783813344	8151.980604876981	7212.520072667326	7878.399380983379	6997.805477592796	7073.14181997026	6876.668177347438	7525.617251440725	7256.0027328517135	8252.792236275855	8747.042767013485	7274.043443147104	7116.213300407402
7182.524734895926	5489.486865919588	6133.965554361251	8541.219404815782	5888.302002063192	7720.064846964338	6729.885463734999	8416.219793944503	7383.828996878331	6193.307121728472	5880.935599458644	7574.800322687388	5639.911717695843	5631.175934670724	8517.51883068037	6465.1888454484015	8459.211610234393	5983.380820580362	8151.980604876981	7212.398159759712	7878.398368894337	6997.805477592796	7070.616846011469	6875.953932220386	7525.167887247137	7255.608466107023	8252.792236275845	8747.042767011983	7274.043443147104	7114.000786688746
7182.524734895926	5488.510971013022	6133.965526756096	8541.219252228668	5864.097673262147	7720.064846964179	6729.885460872708	8415.18914602435	7383.477908227381	6193.018596755888	5880.860140077562	7574.796959078639	5639.72736139065	5627.408237005601	8488.963516553647	6463.584202466475	8459.21160440081	5981.802621758233	8151.980604876981	7205.347315875572	7878.3834387947245	6997.805477592796	7068.562394361	6875.081193330835	7524.998657897248	7255.358287037605	8252.792236275845	8747.042767009749	7274.0434430644045	7111.741055955624
7182.524734895925	5486.3126867633	6133.965526756096	8541.219105177304	5861.245337265523	7720.064846964135	6729.885459889113	8414.311273265947	7383.3959122071565	6192.732714458462	5880.843366734832	7574.789586359036	5639.602510094373	5626.804558080782	8474.885006496697	6458.540138032848	8459.21160440081	5980.437097780361	8151.980604876981	7190.075218597657	7878.362630553121	6997.805477592796	7064.992697420115	6874.647470336388	7524.8487877241505	7253.152205732256	8252.792236275845	8747.042767007613	7274.043443061452	7110.234446671769
7182.524734895925	5484.788823572971	6133.965526756096	8541.219077534171	5858.659318144455	7720.064846963993	6729.88545977967	8411.716478062779	7383.212225932435	6192.634031232959	5880.836460568815	7574.785092946143	5638.859081814322	5625.33032341042	8466.964690506451	6456.215293897408	8459.211592894571	5980.165180107052	8151.980604876981	7177.059374076871	7878.325036124288	6997.805477590984	7062.925778057168	6873.950380812466	7524.779949210367	7253.034799482976	8252.792236275844	8747.042767006571	7274.043443061452	7109.8526923829195
7182.524734895925	5482.425398651934	6133.965526756096	8541.2190657139	5854.5770140537525	7720.06484696374	6729.885448249544	8411.444731350995	7383.012635047489	6192.439182982636	5880.815680842903	7574.782783923205	5638.022671089278	5624.791324710688	8459.31708298258	6455.552343945936	8459.211591114767	5978.763894036893	8151.980604876981	7173.161193504254	7878.301747978239	6997.805477590411	7062.330695805474	6873.899709116167	7524.634570336221	7252.657900940252	8252.792236275844	8747.042767003279	7274.043443061452	7108.62217658869
7182.524734895925	5479.482838396856	6133.965526455654	8541.2190657139	5846.1053141714165	7720.064846963315	6729.885447512061	8409.928006879562	7382.278942484854	6192.23309096834	5880.737160869788	7574.782495707904	5637.464841873235	5623.940782220411	8445.502718949232	6455.0222143456585	8459.211586366233	5977.561064178844	8151.980604876981	7155.186676040246	7878.2618099568	6997.805477590411	7060.373962418544	6873.835549812453	7524.634570336221	7250.855899719845	8252.792236275844	8747.04276700052	7274.043442777721	7101.8768646611015
7182.524734895924	5478.104434182218	6133.965526455654	8541.219045156493	5841.030353695507	7720.064846962521	6729.885445106157	8409.234765293737	7381.629538451968	6191.68342938316	5880.600134418179	7574.781247015328	5637.19174840703	5620.820269589365	8421.316836520698	6453.224924651375	8459.211264679834	5976.123584751646	8151.980604876981	7154.625764637945	7878.175294229186	6997.805477590411	7060.195472771768	6873.780699030732	7524.460812448828	7250.002312052876	8252.792236275844	8747.04276699854	7274.043442777721	7097.366108222858
7182.524692990654	5476.203865117756	6133.965526455654	8541.21899594443	5840.269705444577	7720.064846960858	6729.885444784113	8408.762682659464	7380.222017051479	6191.294463023645	5880.550445019004	7574.78003951502	5635.6793150055855	5616.345600595623	8412.952454935577	6450.732143627995	8459.210940339854	5969.4663585615635	8151.980604876981	7145.648933580394	7878.040312251479	6997.805477587178	7059.939378523083	6873.744529616387	7524.38467096798	7249.798459041066	8252.792236275844	8747.042766995903	7274.043442716131	7090.861408254928
7182.524623086417	5473.11114196705	6133.965526455654	8541.218952209147	5839.67608749926	7720.064846958388	6729.885444712708	8407.85200695082	7378.7340932993975	6191.175701457796	5880.479360871971	7574.777543807774	5634.4145447003175	5610.412198902226	8407.232860182105	6449.450920505534	8459.210863147026	5961.264650930717	8151.980604876981	7144.2860116305	7878.003629900441	6997.805477584431	7059.400794232949	6873.693205702199	7524.071516750673	7248.030274436454	8252.792236275844	8747.042766993512	7274.043442716131	7090.861408254928
7182.52459847775	5472.983216090559	6133.965526455654	8541.21867526024	5838.667858066633	7720.064846954904	6729.885443321046	8407.261484389554	7377.193255565141	6190.944069552517	5880.429270127954	7574.766746325812	5634.034873081461	5607.948139676257	8395.912779963686	6448.737906158559	8459.210726575535	5952.08655293982	8151.980604876981	7143.019098132028	7877.947380565038	6997.805477584431	7058.931516415124	6873.528209730058	7523.767207166355	7236.875925045639	8252.792236275844	8747.042766993512	7274.043442716131	7090.394797562594
7182.52459847775	5471.837513145003	6133.965526455654	8541.217331601914	5838.054075671085	7720.064846954509	6729.885442386856	8406.821019204155	7375.8680209203485	6190.83886416524	5880.277207424445	7574.764963329932	5634.021939836357	5603.4742491395	8395.679176982972	6448.667506887939	8459.209908837092	5947.051641211181	8151.980604876981	7143.019098132028	7877.895468493156	6997.805477584431	7058.198582086192	6872.412042828089	7523.557036375956	7229.779777512463	8252.792236275844	8747.042766992867	7274.043442716131	7087.71944879699
7182.52459406932	5469.628123308996	6133.965526455654	8541.214304337864	5838.054075671085	7720.064846954127	6729.885441923918	8406.449740139624	7372.786380077301	6190.6784810287545	5879.985723904157	7574.764188603862	5633.3889321324505	5601.69452525106	8390.186011289055	6448.627543045217	8459.209603768028	5936.980816717212	8151.980604876981	7142.541466786507	7877.851811532961	6997.805477583986	7056.121865788419	6872.322096201563	7522.851834939915	7216.453615568704	8252.792236275844	8747.04276699247	7274.043442716131	7086.432858588713
7182.52459406932	5468.588493686757	6133.965526455654	8541.21345938781	5837.981481824134	7720.064846954071	6729.885441575645	8406.186840164559	7370.797084391041	6189.451264896388	5879.723261023883	7574.763318177096	5633.157901498367	5600.160486422972	8389.946579411177	6448.590751183423	8459.209348796248	5936.980816717212	8151.980604876981	7142.414970167897	7877.7604977891315	6997.805477583986	7055.9300198813135	6870.641035263872	7521.50050362904	7216.045526563825	8252.792236275844	8747.042766992014	7274.043442654979	7083.748719977134
7182.52459406932	5467.081869296813	6133.965526434555	8541.21230822859	5836.986259917377	7720.064846953966	6729.885441575645	8404.877760814217	7369.688528830977	6189.252628536452	5879.447211919764	7574.7629583436865	5631.929567265255	5599.471886333322	8388.241553297155	6448.284028961255	8459.209348796248	5935.844132995922	8151.980604876981	7141.351005787763	7877.56893462996	6997.805477583986	7052.632377001125	6868.839654956847	7519.988324259828	7210.8803314072475	8252.792236275844	8747.042766991352	7274.043442654979	7078.412067689805
7182.5245935245675	5463.580724560159	6133.965526434555	8541.211515905568	5836.938828786984	7720.06484695392	6729.885441575645	8404.794724546824	7369.236639232215	6189.1852035113425	5878.724341699007	7574.7617854527625	5631.1366671630985	5598.021139026801	8386.418242558917	6448.163457557334	8459.2093484384	5931.77268113156	8151.980604876981	7141.24566529406	7877.478217539764	6997.805477583966	7051.53629775808	6864.933682898601	7516.461096824466	7205.945281841874	8252.792236275844	8747.042766990642	7274.043442654979	7075.786443077097
7182.5245935245675	5462.446320998858	6133.965526434555	8541.211515905568	5836.938828786984	7720.06484695392	6729.885441561592	8404.794280901428	7368.724402350807	6188.99860061783	5878.724341699007	7574.761291387749	5629.522271737877	5597.797049340764	8382.904605351825	6448.052698650588	8459.209304607586	5929.68881670601	8151.980604876981	7141.0714026133655	7876.978894227162	6997.805477583966	7046.829373710526	6864.080952056816	7514.963611382873	7202.532355538169	8252.792236275844	8747.042766989842	7274.043442654979	7069.7734789163715
7182.5245935245675	5460.8064997215415	6133.965526404127	8541.211138459668	5836.938828786984	7720.064846953856	6729.885438324623	8404.794280901428	7368.351984841495	6187.993338386006	5878.724341699007	7574.760276976372	5628.008298560743	5597.289162491589	8381.941142539177	6447.919619223346	8459.209217393967	5927.490717588889	8151.980604876981	7140.437724804009	7876.49432719458	6997.805477583952	7043.745046192535	6863.618402391254	7514.85281944403	7202.213734803277	8252.792236275844	8747.04276698984	7274.043442654979	7049.403439286732
7182.5245935245675	5460.3879114582405	6133.965526365216	8541.211007528633	5836.8748408685	7720.064846953775	6729.885436725066	8404.793626887324	7367.851725839881	6187.27667605209	5878.713432782118	7574.7567980153135	5626.869410895733	5595.682891761198	8381.498232740421	6447.760845684321	8459.209211247855	5926.10613608342	8151.980604876981	7135.721054613162	7876.482076170627	6997.805477583952	7043.714460709827	6863.361832850017	7514.716661882275	7199.73551754492	8252.792236275844	8747.042766989798	7274.043442654979	7032.60344726131
7182.5245935245675	5460.209583096749	6133.965526365216	8541.211007528633	5836.8202520558825	7720.0648469536345	6729.885435062821	8404.793229100378	7367.529389248501	6186.645839934935	5878.712322948486	7574.750748040995	5624.117130449317	5595.248076512265	8378.071550012435	6447.730373156606	8459.209102648143	5923.4575479809655	8151.980604876981	7132.335759373122	7876.398495390144	6997.805477583945	7042.877828058049	6863.271055512791	7513.647616002468	7198.730357221669	8252.792236275844	8747.042766989794	7274.043442654979	6985.530758939363
7182.5245935199155	5458.979414353646	6133.965526365216	8541.210862383268	5836.804659561582	7720.064846953492	6729.885433110954	8404.792630491786	7367.523198910442	6186.058205234511	5878.69607009156	7574.744796778006	5621.810080773952	5594.229311254364	8373.482682099704	6445.670244987492	8459.209000948682	5920.082323415507	8151.980604876981	7132.33107953601	7875.845801173654	6997.805477583923	7042.853728369274	6862.5090224377545	7513.264412376633	7195.497171174086	8252.792236275844	8747.042766989784	7274.0434426472075	6957.919611825907
7182.524593463367	5458.224579594726	6133.965526365216	8541.21081837528	5836.804659561582	7720.064846953235	6729.885432303222	8404.787415565588	7367.375084204589	6185.017035694024	5878.6844333580475	7574.7403311217995	5607.308709230509	5591.607552018025	8367.832034712399	6444.768180725894	8459.208923047514	5916.027147125013	8151.980604876981	7132.312626962471	7875.489866483252	6997.805477583903	7042.853068873382	6862.224078193319	7512.883788798496	7194.568340989407	8252.792236275844	8747.042766989749	7274.0434426472075	6938.372549055424
7182.524593463367	5456.651439266578	6133.965526365216	8541.210592166863	5836.789004795384	7720.064846951665	6729.885426734177	8404.783069663363	7366.879386334747	6183.212028751411	5878.6648483132885	7574.7245576123405	5604.90737214767	5588.90473789838	8366.653719883845	6443.347342877419	8459.20891048215	5912.226486191136	8151.980604876981	7132.28247112783	7874.757508635741	6997.805477583903	7042.772770547512	6861.812800570003	7512.525465683097	7194.2182853827535	8252.792236275844	8747.042766989674	7274.043442643894	6915.30673625518
7182.524593463367	5455.4441200599895	6133.965526365216	8541.210292010725	5836.7711812537655	7720.064846949868	6729.8854265027985	8404.78139861582	7366.620981175982	6182.242145199562	5878.645310289135	7574.687148710968	5604.729527665518	5587.67575861113	8364.096806936566	6442.310341873121	8459.208876553166	5892.592996717729	8151.980604876981	7132.178403744883	7874.4269341898025	6997.805477583903	7042.702574411412	6861.582595269717	7512.110734064468	7193.4470449963865	8252.792236275844	8747.042766989502	7274.043442643894	6903.170747425227
7182.524593463367	5454.875215728141	6133.965526365216	8541.209322437524	5836.7711812537655	7720.064846949321	6729.885425952593	8404.775760728593	7366.620981175982	6182.21966991051	5878.514800313632	7574.679305305904	5604.28150394948	5586.967536571494	8360.185939130955	6440.5601773123035	8459.208854392718	5870.205817334521	8151.980604876981	7131.860472272038	7874.385578340919	6997.805477583883	7042.702574411412	6861.184162608082	7512.110734064468	7193.308744873591	8252.792236275844	8747.042766989154	7274.043442643691	6856.737907935504
7182.524593463367	5453.542325686777	6133.965526365216	8541.20571585073	5836.765808333408	7720.064846948105	6729.885425952593	8404.767782184268	7366.595823041345	6182.183386652977	5878.155141060274	7574.676454059411	5602.485152195282	5586.482079608489	8359.359420688448	6436.118755530647	8459.20884982291	5855.891309849777	8151.980604876981	7130.984092455184	7873.578455697572	6997.805477583883	7042.702574411412	6858.847344398063	7511.945222557798	7193.297214100975	8252.792236275844	8747.04276698902	7274.043442643622	6814.578359779436
7182.524593438906	5452.873885708198	6133.965526365216	8541.200516930568	5836.750185730811	7720.06484694808	6729.885425952593	8404.763059861074	7366.479911528962	6182.06944575056	5877.7419337992615	7574.676454059411	5600.86829038585	5586.274177917898	8358.488460539365	6433.2247657333955	8459.208836198002	5852.627984351805	8151.980604876981	7130.131379462957	7873.420964472243	6997.805477583854	7042.702574411412	6857.843738209068	7511.698370144942	7193.208569169091	8252.792236275844	8747.042766986366	7274.043442643622	6814.578359779436
7182.524593438906	5452.587447698489	6133.965526365216	8541.193622382038	5836.734816078639	7720.064846944445	6729.885425866067	8404.744276738867	7366.445326757659	6182.038051314836	5877.320998721925	7574.672382503511	5600.867795275207	5585.275912360992	8357.659899482354	6433.167977092796	8459.208830812913	5842.830136290937	8151.980604876981	7128.13817911174	7873.04503551192	6997.805477583854	7042.702574411412	6856.461956197293	7511.647323887908	7193.152949471149	8252.792236275842	8747.042766982016	7274.043442643573	6814.578359779436
7182.524593438906	5452.532691444569	6133.965526365216	8541.167968872276	5836.709942122574	7720.064846940507	6729.885425866067	8404.709067313026	7366.386084097022	6181.4987554740555	5877.1476386453405	7574.671072870777	5600.654183260315	5584.3667224765395	8357.586888153486	6432.37500996356	8459.208823422265	5839.871891622808	8151.980604876981	7126.663567444117	7872.106549120118	6997.805477583828	7042.702574411412	6855.749653437314	7511.517429251397	7193.137796377627	8252.792236275842	8747.042766976985	7274.043442643573	6809.339656627669
7182.5245934299655	5452.14483858906	6133.965526365216	8541.142972735463	5836.677619439927	7720.064846937602	6729.885425866067	8404.639574348548	7366.226161279917	6180.362462385397	5876.90178036381	7574.669260533489	5600.61813110549	5583.226970511495	8356.942704251162	6431.799541556213	8459.20881008788	5837.714984626891	8151.980604876981	7124.410307305221	7871.219102442047	6997.805477583819	7042.702574411412	6855.044319572349	7511.388272302945	7193.07982724109	8252.792236275842	8747.042766964261	7274.043442643381	6809.016065421882
7182.5245934299655	5451.349688109941	6133.965526365216	8541.137916282227	5836.623019348146	7720.064846935403	6729.885425855799	8404.445181677715	7366.119302429377	6180.162014439617	5876.601327650589	7574.666640901692	5599.640145223012	5581.66977945067	8352.700667941506	6430.815054061299	8459.20880190258	5830.311007830282	8151.980604876981	7122.561488464458	7871.1303290342175	6997.805477583819	7042.702563866733	6854.084205860908	7511.188302947313	7193.0351262881695	8252.792236275842	8747.042766956147	7274.043442643353	6805.671418795323
7182.524593426552	5450.294601880734	6133.965526365216	8541.13782199677	5836.553204024206	7720.064846929858	6729.885425855412	8404.28568742483	7365.989267620542	6180.121544855175	5875.865988649683	7574.666267480884	5599.402820805619	5581.6641470759405	8351.948303486588	6429.063535422906	8459.208782602698	5820.295754754746	8151.980604876981	7121.507927973681	7870.775260442927	6997.805477583819	7042.702563866733	6852.9184606194995	7511.047941544341	7192.864285512306	8252.792236275842	8747.042766955537	7274.043442643353	6800.605616623683
7182.524593426552	5449.164951743993	6133.965526365216	8541.13782199677	5836.546785713449	7720.064846928371	6729.885425850599	8404.28568742483	7365.943519111487	6179.751978669444	5875.314550027517	7574.666267452135	5598.586007497079	5580.159897064082	8350.249625843464	6426.517995594466	8459.208724528009	5815.359581813931	8151.980604876981	7120.457763557326	7870.564429013189	6997.805477583819	7042.702563866733	6852.9184606194995	7510.558567396227	7192.864285512306	8252.79223627584	8747.042766955365	7274.043442642544	6796.5092848995355
7182.524593426552	5448.384338093265	6133.965526365216	8541.13782199677	5836.504940931832	7720.064846927838	6729.885425850599	8403.908778934832	7365.943519111487	6178.143865074507	5873.2552704106865	7574.665876036838	5598.2000730977925	5577.763220839569	8347.41697488555	6424.029941132873	8459.208715067158	5803.733296082928	8151.980604876981	7119.44545614844	7869.159034645245	6997.805477583819	7042.695742895724	6852.085419999593	7510.3014965402335	7192.85544063398	8252.79223627584	8747.042766955266	7274.043442642544	6791.819648124667
7182.524593426552	5448.384338093265	6133.965526365216	8541.137818445877	5836.386140462314	7720.064846917616	6729.885425848138	8403.378210286199	7365.602458972108	6176.567153889511	5870.242749795471	7574.665812812985	5597.376255619787	5576.520405758437	8341.864302914379	6421.314304045707	8459.208712284024	5801.688154102374	8151.980604876981	7117.594642827977	7867.647886693205	6997.805477583819	7042.694761328503	6851.697320352562	7510.159124222297	7192.745929780864	8252.79223627584	8747.042766955155	7274.023704887979	6791.196067243606
7182.524593426288	5447.819938085423	6133.965526365216	8541.137818445877	5836.300084670214	7720.064846902223	6729.885425848138	8403.218742106375	7365.319982651579	6174.751621618974	5864.52109870371	7574.664649861401	5597.212964871384	5573.753588172765	8330.856109901753	6418.474502924153	8459.208669438565	5790.1711472398265	8151.980604876981	7117.216277323768	7867.303785728597	6997.805477583819	7042.694761328503	6850.310400045396	7509.366353795771	7192.212715007176	8252.79223627584	8747.042766954928	7274.00148319766	6790.075551846015
7182.52459342496	5447.168500217092	6133.9655263650775	8541.137817381621	5836.237498852874	7720.064846875894	6729.885425848058	8402.380915603193	7365.20629157012	6171.450989644759	5862.172571490346	7574.662836240242	5596.380054904524	5573.716969702253	8327.16164829949	6418.473980935706	8459.208462682753	5785.835084271588	8151.980604876981	7116.602094112438	7866.976188077458	6997.805477583819	7042.694449536215	6848.425619984475	7509.137267204303	7191.910858163192	8252.79223627584	8747.042766954411	7274.000613857616	6787.604362132625
7182.52459342496	5445.820371839165	6133.9655263650775	8541.13781662357	5836.234142344634	7720.064846833898	6729.885425848043	8401.451904093963	7364.859185725916	6163.772136311082	5862.091258612782	7574.66233040254	5594.616404796719	5572.447936768704	8304.681401865575	6416.196158914171	8459.208462682753	5779.905465631697	8151.980604876981	7115.853618149172	7866.131320140804	6997.805477583819	7042.694339738247	6847.507455530848	7509.0555568559685	7190.986458504022	8252.79223627584	8747.042766953582	7274.000540230527	6781.765789483056
7182.52459342496	5444.502510220273	6133.9655263650775	8541.109112003482	5836.218570210394	7720.064846803092	6729.885425848043	8400.468757433926	7364.654478614934	6152.5162857152445	5862.000808231408	7574.662031841697	5591.00096115657	5571.7776899709515	8296.898096843364	6415.976343571538	8459.208289959268	5771.702908280249	8151.980604876981	7115.580780753404	7865.941149007883	6997.805477583819	7042.694273769929	6846.293129136103	7509.0555568559685	7190.500838244293	8252.79223627584	8747.042766950597	7274.00030500168	6781.107238650218
7182.52459342496	5443.628032803188	6133.9655263650775	8541.077481264023	5836.196345442725	7720.064846802235	6729.885425847941	8398.900274887248	7364.628171941842	6148.245628001172	5861.83205599859	7574.6613382229825	5589.932323947728	5569.854577931955	8283.3773307618	6415.661531956552	8459.208076572311	5766.887258500517	8151.980604876981	7115.207776932169	7865.41632839158	6997.805477583819	7042.694266770913	6844.617993921894	7508.426085780299	7188.343626070886	8252.79223627584	8747.042766944576	7274.00030500168	6781.107238650218
7182.52459342496	5443.406473342993	6133.9655263650775	8541.068757019457	5836.187099675575	7720.064846802235	6729.885425847639	8397.857640395714	7364.553167757705	6146.936459135816	5860.9020848447235	7574.6611577377225	5588.592705953665	5569.301057544872	8275.024699030713	6415.213716222264	8459.20794050266	5762.4494193949395	8151.980604876981	7114.412836679266	7863.450905568033	6997.805477583819	7042.691071652415	6843.279145064725	7508.399812186786	7187.550427537604	8252.79223627584	8747.042766926192	7274.00030500168	6781.107238650218
7182.52459342496	5443.040248816207	6133.965526364829	8541.067817503834	5836.176477904571	7720.064846801459	6729.885425847635	8397.459811316501	7364.498282924617	6143.954341670207	5860.015301977212	7574.660973239376	5587.21899785569	5564.62434413069	8269.474155132792	6414.622401267438	8459.207754465118	5757.723865854733	8151.980604876981	7112.717728258826	7862.581211801414	6997.805477583819	7042.691071652415	6842.613340760231	7508.299750430251	7186.681273607149	8252.79223627584	8747.042766912811	7274.000258801154	6781.107238650218
7182.52459342496	5442.992734139478	6133.965526364829	8541.067817503834	5836.1423581876725	7720.064846799434	6729.885425847635	8396.41521603403	7364.409482987258	6140.959120863383	5856.944348337101	7574.66092669729	5586.653934831665	5560.83587085165	8268.44883841564	6413.792882321673	8459.20750322452	5756.897015033655	8151.980604876981	7112.489761268177	7862.2935235302975	6997.805477583819	7042.691071652415	6842.605373305317	7508.132392155989	7186.294127297549	8252.79223627584	8747.042766874092	7274.000196421874	6781.103766138872
7182.52459342496	5442.931406037925	6133.965526364609	8541.067595061922	5836.11413366472	7720.0648467977535	6729.885425847617	8396.040538952064	7364.409482987258	6139.415108581008	5854.053669517942	7574.660707332745	5585.902348699067	5560.83587085165	8265.127801654136	6413.6692064971585	8459.20723938026	5756.512284331754	8151.980604876981	7111.451040979344	7861.517641969383	6997.805477583819	7042.691071652415	6842.605323087404	7508.103154086628	7185.955106648713	8252.79223627584	8747.04276685813	7274.000177039823	6781.103766138872
7182.52459342496	5442.709395415332	6133.965526364587	8541.067111342032	5836.10759542902	7720.06484679663	6729.885425847608	8395.388326726523	7364.37254908997	6134.68185658317	5853.548432874598	7574.660425577269	5584.59501659863	5559.9001500421955	8261.891366144877	6413.311305312093	8459.207127671276	5753.108353781052	8151.980604876981	7111.152791521911	7861.364651361855	6997.805477583819	7042.691071652415	6842.50881637707	7508.085944201228	7185.223145777663	8252.79223627584	8747.042766840334	7274.000158048012	6781.043586377191
7182.52459342496	5442.266585266163	6133.965526364587	8541.067097326191	5836.025851580864	7720.064846794487	6729.885425847569	8394.730017932377	7364.239831857171	6132.576988350853	5850.986996315983	7574.660064020746	5583.775334918356	5558.502934478522	8256.620523828326	6412.685253949138	8459.20707419692	5751.334046639177	8151.980604876981	7110.590241110601	7860.740476964601	6997.805477583819	7042.691071652415	6842.50881637707	7508.03111080586	7183.124000018639	8252.79223627584	8747.042766804232	7274.000147264979	6780.402169219853
7182.52459342496	5441.857430200843	6133.965526364587	8541.067024288097	5835.955765900465	7720.0648467904175	6729.885425847569	8393.25609283838	7364.14132854564	6131.473102247386	5849.63784193651	7574.659541932006	5583.464366276605	5556.833116329573	8254.671952848683	6412.470359763426	8459.20701155452	5749.132693720074	8151.980604876981	7110.103540224597	7860.389059655359	6997.805477583819	7042.691071652415	6842.432002745452	7507.963032107743	7178.688669149369	8252.79223627584	8747.042766785213	7274.000147264979	6780.046841880098
7182.52459342496	5441.406378671066	6133.965526364587	8541.067024288097	5835.677533056889	7720.0648467862375	6729.885425847569	8391.191888672574	7364.007136961336	6126.0848608350625	5848.063014782242	7574.659415490194	5582.622463609439	5554.954821911141	8252.659498967023	6412.237614931371	8459.206884566134	5745.833437649404	8151.980604876981	7109.8709619934125	7860.354692303897	6997.805477583819	7042.691071652415	6841.680135318336	7507.932512511791	7177.786124683577	8252.79223627584	8747.04276676953	7274.000147264979	6780.046841880098
7182.5245934248915	5440.097717625998	6133.965526364587	8541.067022459272	5835.41623669474	7720.064846784004	6729.8854258475585	8381.952132959035	7363.925832078262	6123.783374602419	5847.751254327627	7574.659328939566	5582.564775008204	5553.0647899197165	8250.512465012973	6411.394046638377	8459.206642829966	5742.443230682112	8151.980604876981	7109.71295605546	7860.14657923719	6997.805477583817	7042.691071652415	6841.219286646881	7507.865919680917	7177.523958849513	8252.79223627584	8747.042766719433	7274.000147264979	6780.02117414789
7182.5245934248915	5438.8890895940285	6133.965526364578	8541.067022459272	5834.407012363349	7720.06484676247	6729.8854258475585	8377.523328994443	7363.836367433242	6121.669032705562	5845.797102672796	7574.65912020986	5582.345814193667	5552.911943613004	8249.683399537716	6411.394046638377	8459.20606346025	5739.924138887821	8151.980604876981	7109.381155259159	7859.4847656699585	6997.805477583817	7042.691071652415	6840.839552070771	7507.834266298217	7177.1181191017395	8252.79223627584	8747.042766658913	7274.000147264979	6780.02117414789
7182.5245934248915	5437.882891853698	6133.965526364578	8541.067022459272	5832.289734921797	7720.0648467074	6729.8854258475585	8377.267957488286	7363.7317655056995	6120.76916190975	5844.669910335715	7574.658905722452	5582.293068389314	5552.794901341649	8243.374445738646	6411.28901984194	8459.205553192834	5735.703463334794	8151.980604876981	7109.070101624541	7858.533729135745	6997.805477583817	7042.691061544044	6840.547655217744	7507.781133648261	7175.198258714008	8252.79223627584	8747.042766647151	7274.000147264979	6780.018275029464
7182.5245934248915	5437.847333877467	6133.965526364526	8541.067022459272	5828.687902293466	7720.064846629813	6729.8854258475585	8377.230930357186	7363.658774088665	6118.876392788887	5842.277728915525	7574.65849472869	5582.1114895306455	5552.514876350914	8240.720598877735	6410.982122646321	8459.205298723227	5735.606051554836	8151.980604876981	7108.869045740635	7856.205708991059	6997.805477583817	7042.691061544044	6840.432707392925	7507.751815185951	7173.155535796043	8252.79223627584	8747.042766636176	7274.000146817649	6780.014514239565
7182.5245934248505	5437.625981586984	6133.965526364526	8541.06702081346	5827.799588240795	7720.064846312464	6729.8854258475585	8377.230930357186	7363.545799072035	6117.07178887987	5841.623841364556	7574.657702129968	5582.029690218477	5552.279877949676	8240.24546956101	6409.072099200754	8459.205215474303	5734.150176598418	8151.980604876981	7108.407061861075	7854.191142617956	6997.805477583817	7042.691061544044	6840.260369127133	7507.703929999861	7172.923981574126	8252.79223627584	8747.042766634453	7274.0001459504	6780.014334195763
7182.5245934248505	5437.616662384867	6133.965526364526	8541.067020514607	5827.799588240795	7720.064845606788	6729.8854258475585	8377.06773584205	7363.4702277006	6115.767331837896	5840.385782244108	7574.656553521109	5582.01561661812	5551.881342354499	8240.183920164225	6408.515994051665	8459.205052340176	5732.129250291807	8151.980604876981	7107.647996220675	7851.284127540402	6997.805477583817	7042.691061544044	6839.847511743904	7507.6245642810045	7172.923981574126	8252.79223627584	8747.042766630813	7274.0001459504	6780.006145113361
7182.5245934248505	5437.447044002949	6133.965526364526	8541.067020414011	5827.506227493615	7720.064845037765	6729.885425847558	8376.661687382071	7363.369593948951	6112.7925794479825	5838.86286302013	7574.655021837425	5581.981338836215	5550.867833314432	8240.055843729042	6407.870369652223	8459.204953329016	5731.894849113679	8151.980604876981	7106.676218714352	7850.661138915582	6997.805477583817	7042.691061544044	6839.026852813661	7507.413680497627	7172.855650537685	8252.79223627584	8747.042766629886	7274.0001459504	6780.005490344903
7182.5245934248505	5437.447044002949	6133.965526364526	8541.067020410512	5827.388581671659	7720.06484450734	6729.885425847558	8376.628196226076	7363.278785376757	6111.07151112223	5838.214529847031	7574.654536417174	5581.7988458306845	5549.842679643731	8239.709155969675	6407.580176469526	8459.204596960757	5731.743203480137	8151.980604876981	7103.168509053063	7848.993212470896	6997.805477583817	7042.691061544044	6838.212966944975	7507.151394907508	7172.746269706307	8252.79223627584	8747.042766629886	7274.000145841402	6780.00284624147
7182.524593424849	5437.447044002949	6133.965526364512	8541.067020408582	5827.270319954577	7720.064844238036	6729.885425847558	8376.519320952833	7362.962621219625	6108.724085605268	5829.578492923645	7574.65371166836	5581.739418173818	5548.775157195534	8239.581783606169	6407.170573030503	8459.204464467755	5731.590331695354	8151.980604876981	7099.728935459517	7845.761584662217	6997.805477583817	7042.691061544044	6837.768726493936	7506.914021495443	7172.691841910104	8252.79223627584	8747.042766629764	7274.00014580814	6780.0022027751875
7182.524593424849	5437.314845238485	6133.965526364512	8541.067020408582	5826.964005988026	7720.064844238036	6729.885425847557	8376.50619841583	7362.497075229711	6107.588160892255	5826.733345708182	7574.65370020775	5581.41931513619	5544.058024083237	8239.508769055214	6406.590247614418	8459.204174025148	5731.380697687659	8151.980604876981	7098.913011403183	7843.676487927885	6997.805477583817	7042.691061544044	6837.428434626298	7506.858924507797	7172.6217103961	8252.79223627584	8747.042766629625	7274.00014580814	6780.000282630768
7182.524593424848	5437.274677326344	6133.96552636451	8541.06702040128	5826.329648960844	7720.064844238036	6729.885425847557	8376.471758756004	7362.195634399828	6106.699576738287	5826.473515078883	7574.6532862922395	5581.257841872533	5538.5235236539	8239.345891949095	6406.016846613743	8459.203927352963	5731.335913108787	8151.980604876981	7097.643838815192	7839.604711307545	6997.805477583817	7042.691061544044	6835.850992204911	7506.249753575495	7172.52175442577	8252.79223627584	8747.04276662899	7274.00014580814	6779.999984522291
7182.524593424843	5437.201066286379	6133.965526364495	8541.06702040128	5825.111790615834	7720.064844095433	6729.885425847557	8376.4571953169	7361.933962342115	6105.822105948103	5825.378734907963	7574.653083421279	5580.924902150496	5529.716722180703	8238.996690351392	6404.771928941153	8459.203829415383	5731.288188368826	8151.980604876981	7095.762179465147	7838.715205237062	6997.805477583817	7042.691061544044	6829.916190877389	7505.272668366506	7172.348424974906	8252.79223627584	8747.042766628609	7274.000145805723	6779.99998153527
7182.524593424843	5437.13122425203	6133.9655263644945	8541.067020400704	5823.170965659026	7720.064843847859	6729.885425847557	8376.4571953169	7361.848260024483	6100.887087166592	5823.3670619377635	7574.652926187028	5580.333488885713	5528.570440962763	8238.583471688464	6404.025203877142	8459.203596067036	5731.12908554446	8151.980604876981	7092.4969598338	7837.280743096978	6997.805477583817	7042.691061544044	6827.09976601324	7503.010230447	7172.279885944538	8252.792236178273	8747.042766628372	7274.000145805501	6779.999939715625
7182.524593424843	5436.93342482213	6133.9655263644945	8541.067020398285	5820.009619321798	7720.064843622731	6729.885425847557	8376.432524155787	7361.797539657018	6099.790739943441	5820.694233705293	7574.652536806933	5579.383278691903	5526.778178609222	8236.532045870335	6403.662532831289	8459.203514761293	5731.124370751264	8151.980604876981	7090.4381214816385	7834.701454605194	6997.805477583817	7042.691061544044	6826.938786462415	7498.8593765635605	7171.7030932175085	8252.792236178273	8747.04276662749	7274.000145805501	6779.999939715625
7182.524593424843	5436.58108271773	6133.9655263644945	8541.067020398285	5820.00370951372	7720.064843259042	6729.885425847555	8376.399066366012	7361.405390705952	6090.368385046889	5820.298351635708	7574.652471782775	5578.54909679551	5522.4806976890695	8235.970636674045	6403.327622502458	8459.203466529663	5730.949098139143	8151.980604876981	7087.866030903699	7833.193599411439	6997.805477583817	7042.691061544044	6825.948614176063	7493.799898766608	7171.354623779685	8252.792236173535	8747.042766625766	7274.000145804598	6779.999861790209
7182.524593424843	5435.820285453755	6133.9655263644945	8541.067020398285	5819.847595268899	7720.064841780206	6729.885425847555	8376.38941364819	7361.1611863174585	6086.2195826067755	5817.930488617784	7574.652350985934	5578.260956844807	5517.312758299314	8233.613123812955	6403.222753345858	8459.203403848693	5730.771032553536	8151.980604876981	7084.742719791222	7831.054980819817	6997.805477583815	7042.691061544044	6824.919244436942	7482.236671308822	7170.2253975394615	8252.792236145648	8747.042766619674	7274.000145804598	6779.999801062942
7182.524593424843	5435.649322449184	6133.965526364485	8541.067020398285	5819.711007415887	7720.0648395135195	6729.885425847555	8373.53166701437	7360.8449919077075	6085.555861606874	5817.459870519331	7574.651349435741	5575.752776720085	5515.355761192818	8229.18797748092	6399.555399273466	8459.203317512804	5730.534415818373	8151.980604876981	7083.0023308611235	7830.713197381191	6997.805477583815	7042.69106038369	6824.80883073468	7466.14475457717	7169.621708758126	8252.79223610292	8747.042766610375	7274.000145804598	6779.99977667178
7182.524593424843	5435.572347480561	6133.965526364485	8541.067020398285	5819.643652878808	7720.064835686985	6729.885425847555	8372.774397989124	7360.829358504089	6083.101139532797	5817.001051602922	7574.651146386477	5574.727716363016	5511.655531169233	8228.356054953452	6397.265228467805	8459.203298207382	5730.235065482316	8151.980604876981	7082.431727928126	7829.080070955916	6997.805477583815	7042.691059219044	6824.70369239318	7451.177740397549	7169.1514825348795	8252.792236079968	8747.042766591803	7274.000145803991	6779.999744172748
7182.524593424843	5435.315023959223	6133.965526364485	8541.067020398283	5819.212341131159	7720.064834706948	6729.885425847555	8372.698800725397	7360.698298128732	6079.89419420375	5810.945233249249	7574.650456586225	5573.414907180125	5510.696994266435	8226.343033891375	6396.128933243538	8459.203237858625	5730.222760891064	8151.980604876981	7082.110293854861	7828.773424493862	6997.805477583815	7042.691059219044	6823.415861404953	7430.41529515857	7168.1984160521415	8252.792236079968	8747.042766579081	7274.000145803991	6779.999730697735
7182.524593424841	5435.110193163022	6133.965526364485	8541.067020398283	5818.816851163783	7720.064834706948	6729.885425847555	8372.698800725397	7360.578576304446	6077.013161255916	5805.2978928738185	7574.6484133717195	5571.903454241867	5508.605418602827	8224.390179681746	6394.713572659923	8459.203214429186	5730.222760891064	8151.980604876981	7081.473332895869	7827.969815281218	6997.805477583815	7042.691059219044	6821.353188443235	7416.984005374488	7167.692379457618	8252.792236066765	8747.042766565439	7274.000145803929	6779.999699404927
7182.524593424841	5434.082846426957	6133.965526364485	8541.067020398283	5818.307393483773	7720.064832423076	6729.885425847555	8372.659516811842	7360.575848129019	6069.332525254779	5800.101453654753	7574.643766445904	5571.470247661466	5508.027614702086	8222.083305556622	6394.220137137704	8459.203185597959	5730.190027637292	8151.980604876981	7081.318510172161	7827.824157863547	6997.805477583815	7042.691059219044	6820.981634096853	7412.0840325366435	7167.56236619386	8252.792236032532	8747.042766548986	7274.000145803929	6779.999655248432
7182.524593424841	5433.363989801965	6133.965526364485	8541.067020398283	5817.923893315781	7720.064824253822	6729.885425847555	8372.64462020761	7360.281688469871	6066.416945742031	5792.549555232989	7574.642432264205	5570.0967439820715	5505.588811033661	8221.951779304556	6393.091421972777	8459.203159194254	5730.166675821497	8151.980604876981	7080.99033340219	7827.096517929043	6997.805477583815	7042.691059219044	6820.718767084137	7406.564655667232	7167.520834459263	8252.792236021622	8747.042766548957	7274.000145803929	6779.999655248432
7182.524593424841	5432.653128567271	6133.965526364485	8541.06702039828	5817.255618745979	7720.064816844612	6729.885425847555	8372.60753458162	7360.1298975201535	6062.649190914407	5789.91223203105	7574.642059498364	5570.0967439820715	5503.931810162721	8221.927813936818	6390.95145212262	8459.203116108542	5730.13072849291	8151.980604876981	7078.936142700813	7826.967237244342	6997.805477583815	7042.691059219044	6820.651199047104	7400.734125850719	7167.425065475762	8252.792236006597	8747.04276654822	7274.000145803929	6779.999252642474
7182.524593424841	5431.7720887235655	6133.965526364485	8541.06702039828	5816.909279208084	7720.064791479317	6729.885425847555	8372.598972430143	7359.48258054426	6059.5142377096645	5789.485243661502	7574.641037067157	5569.377542465153	5502.815601607962	8221.927813936818	6386.325919104538	8459.203091624928	5730.074849454452	8151.980604876981	7078.869684305695	7826.721200963838	6997.805477583815	7042.691059219044	6820.416742111172	7392.183473324813	7167.419701025679	8252.792236006166	8747.042766547349	7274.000145803929	6779.999252642474
7182.524593424841	5431.292052798037	6133.965526364485	8541.067020398183	5815.920820711481	7720.064778800187	6729.885425847555	8372.52335540755	7358.346369073992	6058.757572568105	5789.407171961685	7574.6406595529	5568.998015379993	5502.679420066617	8221.927813936818	6380.96762290583	8459.203088535513	5730.009375702759	8151.980604876981	7075.748965134156	7826.0540331119055	6997.805477583815	7042.691059219044	6819.918466734422	7385.962576858055	7167.373022080471	8252.792236006166	8747.042766545303	7274.000145803929	6779.999252642474
7182.524593424841	5429.869608355033	6133.965526364485	8541.067020398183	5815.311847323974	7720.064758889129	6729.885425847555	8372.466160461863	7356.347382651977	6058.452486467687	5789.10855067721	7574.640147531592	5568.810885321936	5501.496669255965	8221.927813936818	6380.9259112191085	8459.203056576494	5729.977532550057	8151.980604876981	7074.5477651364545	7825.654782218092	6997.805477583815	7042.691059219044	6819.672461037767	7380.976040667145	7167.361922373552	8252.792236005385	8747.042766542327	7274.000145803929	6779.99924398382
7182.524593424841	5427.233779916801	6133.965526364485	8541.067020398183	5814.874832299044	7720.064746330326	6729.885425847555	8372.351396820099	7355.400757683433	6058.256067413681	5788.75313556706	7574.639906644066	5568.60174590842	5501.493703486167	8221.926529606446	6380.92463312769	8459.203045449234	5729.957494054791	8151.980604876981	7072.5781453487325	7825.464764581469	6997.805477583815	7042.691059219044	6819.230543505817	7375.126531319555	7167.3257792126815	8252.792236005385	8747.042766538585	7274.000145803929	6779.99924398382
7182.524593424841	5426.7591941321425	6133.965526364485	8541.067020398174	5814.065886222131	7720.064711843974	6729.885425847555	8372.106966738254	7354.833592814629	6057.992443829592	5788.626163395684	7574.639259246369	5568.506727142071	5501.081251333192	8221.902273003954	6380.882978573781	8459.203031958961	5729.9316781524185	8151.980604876981	7071.992538087951	7825.285230112927	6997.805477583815	7042.691059219044	6818.845745752865	7374.642547147412	7167.250434899905	8252.792236005385	8747.042766536564	7274.000145803929	6779.9992227251105
7182.524593424834	5426.240637768723	6133.965526364485	8541.067020398174	5813.436848727688	7720.064698128992	6729.885425847555	8371.680193842476	7354.084265002666	6057.616568742307	5788.587464598157	7574.638145583105	5568.434726086534	5500.2177564904205	8221.882496271608	6380.473732373295	8459.203029585467	5729.902400314163	8151.980604876981	7069.382308257262	7824.973922565348	6997.805477583815	7042.691059219044	6818.748648477342	7369.296236634836	7167.233144189557	8252.792236005385	8747.042766536342	7274.000145803928	6779.9992227251105
7182.524593424834	5425.867836366376	6133.965526364485	8541.067020398174	5812.924893036974	7720.0646266106	6729.885425847555	8370.84858715206	7353.497493174017	6057.4967362643565	5787.983773805289	7574.637809893524	5568.286491922208	5499.708671793557	8221.868085149614	6379.385298865404	8459.203026447336	5729.805894437586	8151.980604876981	7068.557074778717	7824.695319640629	6997.805477583815	7042.691059219044	6818.253068910421	7367.9076262272365	7167.14098294398	8252.792236005385	8747.042766536342	7274.000145803928	6779.999216446087
7182.524593424834	5424.333819601705	6133.965526364485	8541.067020398174	5810.933066650563	7720.064519841992	6729.885425847555	8370.81940715785	7352.701058992939	6057.386510585449	5787.72398469305	7574.637518663724	5568.063834382765	5498.489895084752	8221.868085149614	6378.000206682934	8459.203016414023	5729.672954468515	8151.980604876981	7067.438833609947	7824.602803657555	6997.805477583815	7042.691059219044	6818.108587648112	7366.801604358396	7167.091628833409	8252.792236005385	8747.042766516654	7274.000145803927	6779.999214446279
7182.524593424834	5423.757200001847	6133.965526364485	8541.067020398172	5810.25762576155	7720.064519841992	6729.885425847555	8370.335101007804	7352.484476451372	6057.1369066456455	5787.322011337177	7574.637460882374	5568.0314231874245	5497.680351827282	8221.662749632735	6377.384344192492	8459.203013196504	5729.606898399236	8151.980604876981	7065.5912497749205	7824.546315586861	6997.805477583815	7042.691059219044	6817.957828292775	7366.801604358396	7167.01701887921	8252.792236005276	8747.042766480965	7274.000145803927	6779.999214446279
7182.524593424834	5423.650921924725	6133.965526364485	8541.067020398172	5808.3037527141305	7720.064519841992	6729.885425847555	8370.077380018436	7351.344283848941	6056.19912068434	5786.2320165921265	7574.637220344027	5567.849129086285	5496.347352087244	8220.055876728999	6373.818297388692	8459.202995365256	5729.466866707791	8151.980604876981	7064.640039946771	7824.468137068698	6997.805477583815	7042.691059219044	6817.835733309692	7366.72351407635	7166.885346483569	8252.792236005225	8747.04276640744	7274.000145803925	6779.999214446279
7182.524593424834	5423.486904080958	6133.965526364485	8541.067020398172	5806.2729633015615	7720.064516996823	6729.885425847555	8370.042467284375	7350.809668842546	6054.157730723455	5784.93984421937	7574.636925892209	5567.828169080628	5493.325330844009	8219.943612330626	6372.68223723799	8459.20298804069	5729.143119745	8151.980604876981	7063.47879714417	7824.439544236025	6997.805477583815	7042.691059219044	6817.787095224258	7366.657550356198	7166.585738207506	8252.792236005225	8747.042766388226	7274.000145803925	6779.999214446279
7182.524593424834	5423.070450413384	6133.965526364485	8541.067020398172	5805.315446275037	7720.064516996823	6729.885425847555	8370.036136368593	7350.731576643235	6054.112468953405	5784.299779469855	7574.636475547473	5567.646869042654	5492.360774699615	8219.943612330626	6372.593238017968	8459.202985544802	5728.836397263181	8151.980604876981	7063.040384904667	7824.354068576387	6997.805477583815	7042.691059207496	6817.750210300643	7366.605769942552	7166.37350045906	8252.792236005225	8747.04276637145	7274.000145803925	6779.9992142928095
7182.524593424833	5422.0940088972475	6133.965526364485	8541.067020398172	5804.412355250262	7720.064516996823	6729.885425847555	8369.927885819157	7350.545474817664	6053.374652765744	5783.957259858619	7574.635677860186	5567.133318353735	5492.0170445358335	8219.943612330626	6372.368573753265	8459.202978813799	5727.989510047578	8151.980604876981	7061.386054148892	7824.339329138998	6997.805477583815	7042.691059177469	6817.177413237737	7366.113016390768	7166.212878961716	8252.792236005225	8747.042766353024	7274.000145803925	6779.9992142928095
7182.524593424832	5421.09481314812	6133.965526364485	8541.067020398172	5803.786498928972	7720.064516996823	6729.885425847555	8369.886625715419	7350.204833501201	6053.086138810948	5783.910694727983	7574.634705643797	5567.0034682158075	5491.717144727386	8219.901718007419	6371.826257337053	8459.202978041438	5726.700927702915	8151.980604876981	7061.044918135382	7824.317313780639	6997.805477583815	7042.691059174827	6817.175288246784	7365.911491557046	7166.116002803648	8252.792236005225	8747.042766331231	7274.000145803925	6779.9992142928095
7182.524593424832	5421.09481314812	6133.965526364485	8541.067020398172	5801.879726712021	7720.064451448773	6729.885425847555	8369.663963099392	7350.0874619719	6053.038552782857	5783.414688321996	7574.6336965883	5566.346691506542	5491.538084343029	8219.89403953722	6365.31176769196	8459.202977221628	5724.450298027168	8151.980604876981	7060.975419200955	7824.317313780639	6997.805477583815	7042.6910591625265	6816.882807623814	7365.0840882912435	7166.089137305569	8252.7922360052	8747.042766255501	7274.000145803925	6779.9992142928095
7182.524593424832	5420.723027857048	6133.965526364485	8541.067020398172	5800.528879792869	7720.0642560654815	6729.885425847555	8369.413506155766	7349.884630469113	6051.844335569337	5783.232091973326	7574.633443070074	5565.745706817697	5491.1610360194945	8219.850840706104	6364.309073187319	8459.202976010452	5722.499298398198	8151.980604876981	7059.860562974166	7824.304279735539	6997.805477583815	7042.6910591625265	6816.859755424381	7364.080508113778	7166.079902785915	8252.7922360052	8747.042766165894	7274.000145803925	6779.999214266967
7182.524593424832	5419.886049983234	6133.965526364485	8541.067020398172	5799.576713612714	7720.064110802586	6729.885425847555	8369.161000030377	7349.8073781492685	6050.013506505587	5782.80132736673	7574.6330232419095	5565.602844407401	5491.147694063108	8219.850840706104	6364.018849714673	8459.202975063046	5721.387466472165	8151.980604876981	7059.133072543534	7824.296617242808	6997.805477583815	7042.691059154284	6816.683827534883	7362.769629126869	7166.048992277214	8252.7922360052	8747.042766112878	7274.000145803924	6779.999214266967
7182.524593424832	5417.869545688215	6133.965526364485	8541.067020398172	5798.56931313195	7720.064022361524	6729.885425847555	8369.018215551208	7349.568707807038	6047.474650200978	5782.744925681587	7574.632460369052	5565.529859907782	5491.114495196255	8219.788286822179	6363.685849317941	8459.202974683194	5720.445538268201	8151.980604876981	7058.454838500877	7824.296617242808	6997.805477583815	7042.691059154284	6816.020246913354	7360.627242327908	7165.95931283319	8252.792236005167	8747.042765971924	7274.000145803921	6779.999214266967
7182.524593424832	5416.6458106000655	6133.965526364485	8541.067020398172	5797.5531574249735	7720.0640184625445	6729.885425847555	8368.963244218412	7349.548379093854	6045.864783595297	5782.589926679521	7574.632218428263	5565.342355902393	5490.804141262738	8219.689870317652	6362.6564111399175	8459.20297427213	5720.347282421594	8151.980604876981	7058.163304880214	7824.296617242808	6997.805477583815	7042.691059152032	6815.5383245850435	7357.046699913581	7165.670867626691	8252.792236005167	8747.04276585372	7274.000145803917	6779.999214266967
7182.524593424832	5412.608299665257	6133.965526364485	8541.067020398172	5796.6773993889265	7720.0640184625445	6729.885425847555	8368.961076115587	7349.527666521493	6042.744210947609	5781.767639148956	7574.632171402973	5565.282169931618	5490.7357427681745	8219.689870317652	6362.083417300995	8459.202973100979	5719.595026754229	8151.980604876981	7057.672841057911	7824.29506322695	6997.805477583815	7042.691059151579	6814.723946897893	7356.287598226458	7165.484489562667	8252.792236005167	8747.04276583156	7274.000145803913	6779.999214266967
7182.524593424832	5406.478441265511	6133.965526364485	8541.067020398172	5795.887060190467	7720.0640184625445	6729.885425847554	8368.927643519826	7349.520650009603	6038.614811159593	5781.2828658308335	7574.630731306063	5565.104335889042	5490.637592163663	8219.689870317652	6361.289445149862	8459.202973082387	5719.15629017621	8151.980604876981	7057.259958552574	7824.294107589929	6997.805477583815	7042.691059151579	6814.379610891597	7355.77876763076	7165.4099543213015	8252.792236005167	8747.042765772105	7274.000145803907	6779.999214266967
7182.524593424832	5400.886723696522	6133.965526364485	8541.067020398172	5795.132970297431	7720.0640184625445	6729.885425847554	8368.910686435323	7349.2797864620325	6036.6982235745945	5775.84653207856	7574.630045974182	5564.827425500795	5490.588517037751	8219.689870317652	6359.463506604301	8459.202971824066	5719.065852055705	8151.980604876981	7056.64968078579	7824.29392467945	6997.805477583815	7042.691059151579	6814.137906052217	7355.467433619422	7165.322172347349	8252.792236005167	8747.042765712918	7274.000145803889	6779.999214266967
7182.524593424832	5400.714011421117	6133.965526364485	8541.067020398172	5795.038886186094	7720.0640184625445	6729.885425847551	8368.908576121845	7349.261720684211	6033.430625438984	5775.50322079535	7574.6300160119035	5564.662208789272	5490.531881886547	8219.689870317652	6359.358571862635	8459.202971632814	5718.949542891607	8151.980604876981	7055.9354646011825	7824.291370392985	6997.805477583815	7042.691059151579	6812.191949464386	7355.254515334082	7165.208250618836	8252.792236005167	8747.04276562816	7274.00014580385	6779.999214266967
7182.524593424832	5400.006790388579	6133.965526364485	8541.067020398172	5794.7474272866075	7720.064017917062	6729.885425847548	8368.908194556034	7348.669872494783	6032.908700018069	5774.4998556236515	7574.629952911532	5564.107187450402	5490.315402976785	8219.68615036106	6357.756906456349	8459.202971321247	5718.949542891607	8151.980604876981	7055.479980881136	7824.289510809031	6997.805477583815	7042.691059146188	6811.891000431313	7355.004845968388	7164.978142819439	8252.792236005167	8747.042765509115	7274.0001458036995	6779.999214266967
7182.524593424832	5400.006790388579	6133.965526364485	8541.067020398172	5794.298900613781	7720.064017849478	6729.885425847544	8368.90776982391	7348.621558230921	6032.3474503447	5773.291082044005	7574.629899759074	5563.759873160407	5489.881257087103	8219.68615036106	6357.123049206606	8459.202971199222	5718.863444718809	8151.980604876981	7055.09186768784	7824.289286513943	6997.805477583815	7042.6910591395435	6811.841395848032	7354.691923921167	7164.429763216416	8252.792236005167	8747.0427653646	7274.000145803479	6779.999214266956
7182.524593424832	5399.44658413333	6133.965526364485	8541.067020398172	5794.09248538949	7720.064017426881	6729.885425847529	8368.90700573447	7348.607347304011	6031.69400254381	5772.368007219856	7574.629594945331	5563.145591055107	5489.487198354243	8219.685651053325	6356.480735203726	8459.202969468319	5718.8333808566895	8151.980604876981	7054.534249942717	7824.2885806556715	6997.805477583815	7042.6910591395435	6811.68095837079	7354.534033935766	7163.918558116971	8252.792236005163	8747.04276527254	7274.000145802897	6779.999214266888
7182.5245934248305	5398.828317990496	6133.965526364485	8541.067020398168	5793.110568356584	7720.064017426881	6729.885425847496	8368.90700573447	7348.5941991871205	6030.608398833667	5771.628224355563	7574.628301903706	5559.9621887481935	5488.736036926068	8219.685651053325	6356.199996888162	8459.202968743193	5718.8044778211115	8151.980604876981	7053.889511355554	7824.288415368102	6997.805477583815	7042.691059139271	6811.064856851077	7354.307910217446	7163.404862540041	8252.792236005163	8747.042765217735	7274.000145801684	6779.999214266888
7182.5245934248305	5397.768798023141	6133.965526364485	8541.067020398164	5793.110568356584	7720.064017294034	6729.885425847394	8368.90449917763	7348.567684932515	6029.077934573659	5770.679562385353	7574.627361948966	5558.645409906745	5488.321470460848	8219.685455983494	6355.442706362245	8459.202967957543	5718.688753754337	8151.980604876981	7053.116604550426	7824.2881402742005	6997.805477583815	7042.691059138326	6810.64212778507	7354.140113024779	7162.862720365196	8252.792236005163	8747.042765150836	7274.000145799177	6779.999214266875
7182.52459342483	5392.506107591254	6133.965526364485	8541.067020398164	5792.462385780815	7720.064017294034	6729.885425847176	8368.90449917763	7348.559044328951	6029.072652977735	5769.8731626602885	7574.626929594742	5557.574398309995	5487.730952468519	8219.685455983494	6354.506300054429	8459.202967425612	5718.678373456792	8151.980604876981	7052.274459038671	7824.287569961279	6997.805477583815	7042.691059138326	6809.710421242741	7353.902889593882	7162.20334870015	8252.792236005163	8747.042764975204	7274.000145794731	6779.999214266875
7182.52459342483	5391.049872202743	6133.965526364485	8541.067020398164	5791.607616218249	7720.064017294034	6729.885425846555	8368.904437100031	7348.484841413816	6028.952556770233	5768.426454529721	7574.626173878928	5557.284984338933	5486.636961906688	8219.685455983494	6352.998661631518	8459.202966673687	5718.678373456792	8151.980604876981	7050.902422257643	7824.287289981258	6997.805477583815	7042.691059137716	6809.106264070943	7353.746214287695	7161.32549515665	8252.792236005163	8747.042764703765	7274.0001457883545	6779.99921426686
7182.52459342483	5389.778215703971	6133.965526364485	8541.067020398164	5790.719656858137	7720.064017294034	6729.885425845687	8368.904411575886	7348.415447538779	6026.459889970605	5765.777945660223	7574.6244590609485	5556.1468706140195	5485.911179699124	8219.685422821902	6351.2780981292735	8459.202964992688	5718.659829623288	8151.980604876981	7049.384627930843	7824.2866914578335	6997.805477583815	7042.69105913704	6808.01009277438	7353.616108229109	7161.044684589197	8252.792236005163	8747.04276417748	7274.000145784585	6779.99921426686
7182.52459342483	5384.236196270696	6133.965526364485	8541.06702039816	5790.431312532341	7720.0640172905605	6729.885425843217	8368.903930499291	7348.4141889259	6024.46974920928	5765.597805638884	7574.623887579726	5555.191668538808	5485.773320627988	8219.685417270268	6349.383326299625	8459.202962850253	5718.644537742898	8151.980604876981	7045.019507740956	7824.2866914578335	6997.805477583815	7042.691059136789	6807.573736999799	7353.4399731452595	7159.008175159649	8252.792236005163	8747.042763992024	7274.000145765124	6779.99921426686
7182.52459342483	5380.396292327528	6133.965526364485	8541.06702039816	5789.784172248706	7720.064016066568	6729.885425836297	8368.903885767919	7348.306098304119	6023.723715315495	5765.013237143874	7574.6228453536705	5554.754650475755	5485.769480674409	8219.685417270268	6348.814723495581	8459.202960597548	5718.641865131263	8151.980604876981	7044.145135049476	7824.286356895273	6997.805477583815	7042.691059136637	6807.491839248238	7353.1938933919055	7158.318407807335	8252.792236005163	8747.042763865862	7274.000145708086	6779.99921426686
7182.52459342483	5379.116189440624	6133.965526364485	8541.06702039816	5788.996611916102	7720.064016066568	6729.885425830524	8368.903838264401	7348.2315199971345	6020.374374203962	5764.679237115159	7574.622430353755	5554.579174693649	5485.768554504997	8219.685417270268	6348.085220536814	8459.202957103298	5718.610896652751	8151.980604876981	7044.042679376324	7824.285942742603	6997.805477583815	7042.691059136384	6807.439581547164	7353.077892866934	7157.0953709836485	8252.792236005163	8747.042763804118	7274.000145587772	6779.99921426686
7182.524593424829	5376.973764262059	6133.965526364485	8541.06702039816	5787.75456627414	7720.064016013883	6729.885425810264	8368.903782118885	7348.202033357251	6019.601618333112	5763.877995302134	7574.621676480398	5553.768109928207	5485.144784982816	8219.685417270268	6347.238002060776	8459.202948678534	5718.562757843588	8151.980604876981	7040.817815346467	7824.284280519735	6997.805477583815	7042.691059136384	6806.580228465964	7352.972182679441	7156.582380671821	8252.792236005163	8747.042763522037	7274.000145317684	6779.99921426686
7182.524593424829	5375.912391893401	6133.965526364485	8541.06702039816	5786.315581755152	7720.064015939005	6729.885425762089	8368.903612079295	7348.09520539262	6018.1642556577535	5762.36112421527	7574.620522450762	5553.23482309956	5485.060115721843	8219.685417074528	6346.606599220752	8459.202941009324	5718.5200025679915	8151.980604876981	7038.71416205043	7824.280424000258	6997.805477583815	7042.691059136384	6806.3913585445	7352.810039505176	7156.006353159977	8252.792236005163	8747.042763436919	7274.000145173851	6779.99921426686
7182.524593424829	5373.575653997792	6133.965526364485	8541.067020398157	5786.071437777551	7720.064015173773	6729.885425651273	8368.90314667096	7348.028253689029	6017.829696495228	5761.90313348577	7574.619424184174	5553.20935922065	5484.917687927868	8219.685417074528	6346.343581235404	8459.202914055364	5718.386596464938	8151.980604876981	7038.145669299499	7824.266814487754	6997.805477583815	7042.691059136384	6806.2007910641405	7352.710424369747	7155.190814975895	8252.792236005163	8747.042763393507	7274.000144822206	6779.99921426686
7182.524593424828	5373.105049238551	6133.965526364485	8541.067020398157	5785.227419557318	7720.064014409131	6729.885425540855	8368.902935975213	7347.990594989309	6017.303718407845	5761.017130940843	7574.61917197391	5553.121633017007	5484.810240552861	8219.685201801258	6345.902348161877	8459.202906887282	5718.213180691595	8151.980604876981	7037.121660867065	7824.251922645586	6997.805477583815	7042.691059136384	6805.677244781136	7352.648789619081	7154.884782941735	8252.792236005163	8747.04276330749	7274.000143422658	6779.99921426686
7182.524593424827	5366.650075064246	6133.965526364485	8541.067020398157	5785.064269325641	7720.0640139760735	6729.885425133667	8368.90293353553	7347.962094636799	6015.967332715811	5759.333145374731	7574.618839867578	5553.121633017007	5484.663097197398	8219.684076599604	6344.877900921825	8459.202905229089	5718.1366134915825	8151.980604876981	7036.668055657445	7824.233530807597	6997.805477583815	7042.691059136384	6805.23605368773	7352.160408337347	7154.528565308967	8252.792236005163	8747.0427632571	7274.0001421241595	6779.999214266859
7182.524593424825	5362.360996955999	6133.965526364485	8541.067020398157	5784.440057573552	7720.0640139760735	6729.885425101479	8368.902568177476	7347.81046254928	6013.652047871766	5756.422155368748	7574.618545317106	5553.05494744074	5484.512552013222	8219.680562798801	6344.011622412444	8459.202897163945	5718.129787055442	8151.980604876981	7036.3067148526425	7824.222382525912	6997.805477583815	7042.691059136384	6805.055264765611	7351.820804128242	7154.140546742363	8252.792236005163	8747.042763131672	7274.00013692513	6779.999214266859
7182.524593424825	5362.092618738547	6133.965526364485	8541.067020398157	5783.34370980141	7720.0640139760735	6729.885424142913	8368.90254875273	7347.579380195419	6011.243116853246	5752.299468061529	7574.618004097788	5552.970461336405	5484.0064977985485	8219.6746729524	6343.682821343279	8459.20289005871	5718.078700086614	8151.980604876981	7035.763387364116	7824.221937484483	6997.805477583815	7042.691059136384	6805.05423097654	7351.508417352716	7153.922944557772	8252.792236005163	8747.042763120311	7274.00012651081	6779.999214266859
7182.524593424825	5360.672326308976	6133.965526364485	8541.067020398157	5780.693162577852	7720.064013906823	6729.885421809558	8368.90254875273	7347.548390380513	6009.592107915116	5750.203237681795	7574.617751915981	5552.8716014796655	5483.776002658151	8219.66594133394	6343.682821343279	8459.202889368007	5718.002903703489	8151.980604876981	7035.372803074513	7824.219849661125	6997.805477583815	7042.691059136384	6804.838555767513	7351.076563288342	7153.6759730379545	8252.792236005163	8747.04276302605	7274.000100902172	6779.999214266859
7182.524593424825	5360.6310318710775	6133.965526364485	8541.067020398157	5780.350053723969	7720.064013906823	6729.885415849432	8368.902527121289	7347.548390380513	6004.600464343473	5749.77378784209	7574.617313877814	5552.1651565280445	5483.714228994709	8219.662580329663	6342.562357621503	8459.202886253866	5717.757465938493	8151.980604876981	7035.24689116576	7824.21590189387	6997.805477583815	7042.691059136384	6804.7850103254	7350.7204025593055	7153.429203814151	8252.792236005163	8747.042763004558	7274.000044131598	6779.999214266857
7182.524593424825	5360.412196218446	6133.965526364485	8541.067020398157	5779.202751163463	7720.064013430659	6729.885404791596	8368.902506182125	7347.538537624202	6003.921405592399	5749.468611426566	7574.616928646728	5552.023611478788	5482.051730257088	8219.629803054857	6342.270464300313	8459.20288478701	5717.696809713667	8151.980604876981	7034.500169732876	7824.213417568283	6997.805477583815	7042.691059136384	6804.780209450641	7350.298742729545	7152.911809563375	8252.792236005163	8747.042763001828	7273.999938039669	6779.999214266854
7182.524593424825	5360.412196218446	6133.965526364485	8541.067020398157	5778.268179497016	7720.064013430659	6729.885374918623	8368.9024550389	7347.525129445757	5994.828425287468	5749.034931452309	7574.616145966462	5551.755950499678	5481.366666133462	8219.581997286492	6341.871531666189	8459.202883835835	5717.4465532169	8151.980604876981	7034.016571161034	7824.209328590221	6997.805477583815	7042.691059136384	6804.758711701423	7349.548563090115	7152.227292839472	8252.792236005163	8747.042762994999	7273.99981966489	6779.999214266854
7182.524593424825	5360.412196218446	6133.965526364485	8541.067020398157	5777.551071904764	7720.064013430659	6729.885311102981	8368.902353193133	7347.516411305499	5990.813712329776	5748.6283105369475	7574.614564877413	5551.64439773905	5479.1874686468645	8219.40504948239	6341.871531666189	8459.202876431751	5717.274609595246	8151.980604876981	7033.246448803953	7824.204045168877	6997.805477583815	7042.691059136384	6804.7425106073415	7349.230485603742	7151.825730790976	8252.792236005163	8747.042762986985	7273.99933988918	6779.999214266854
7182.524593424825	5360.32193646881	6133.965526364485	8541.067020398157	5777.299961618436	7720.064013430659	6729.885186098134	8368.902255060286	7347.487013846433	5989.121050909847	5746.822761714302	7574.61321738231	5551.497065130658	5478.284321090206	8219.266988992345	6341.849506979217	8459.20287415903	5717.168195086506	8151.980604876981	7031.88325397068	7824.1978701493545	6997.805477583815	7042.691059136384	6804.372516740329	7349.22468028372	7151.78567379821	8252.792236005163	8747.042762985231	7273.99799965874	6779.999214266854
7182.524593424819	5360.282485241546	6133.965526364485	8541.067020398157	5776.851601927233	7720.064013430659	6729.884906913516	8368.901830913066	7347.45473574651	5987.142856089147	5744.9629301301275	7574.611052895202	5551.458243605815	5476.350052796054	8219.214578516294	6341.82832563423	8459.20286574151	5716.7561002092825	8151.980604876981	7030.944532145837	7824.188314836803	6997.805477583815	7042.691059136384	6804.173765649738	7349.068697431585	7151.727777954512	8252.792236005163	8747.042762974259	7273.995289881297	6779.999214266854
7182.524593424819	5360.19744573743	6133.965526364485	8541.067020398157	5775.700490642702	7720.064013430659	6729.884244231613	8368.90127112277	7347.418726336912	5986.757292275871	5743.09258133839	7574.605366783014	5551.402451974399	5475.845385344031	8218.657899602904	6341.690080354347	8459.202849927571	5716.103479027729	8151.980604876981	7029.689463334547	7824.167920635698	6997.805477583815	7042.691059136384	6803.4242203679005	7348.900690136155	7151.658983447513	8252.792236005163	8747.042762967194	7273.991603314772	6779.999214266854
7182.524593424819	5360.031732737291	6133.965526364485	8541.067020398157	5774.44313911626	7720.064013384027	6729.88308736528	8368.900662192545	7347.410882045323	5986.112605612098	5738.866165466934	7574.605043201706	5551.397551153244	5475.554586932819	8218.254561481015	6341.649726799021	8459.20284312415	5716.079093749645	8151.980604876981	7029.082714535704	7824.161436121651	6997.805477583815	7042.691059136384	6802.68324658375	7348.559631387457	7151.633252953077	8252.792236005163	8747.042762959329	7273.986944988197	6779.999214266854
7182.524593424819	5359.995171483881	6133.965526364485	8541.067020398157	5773.379581279536	7720.064013384027	6729.8797246583645	8368.899718073852	7347.410117785196	5985.698311757004	5738.866165466934	7574.604653934016	5551.186754554228	5475.202445206916	8218.254561481015	6341.511972505927	8459.202839192876	5716.064569175708	8151.980604876981	7028.548546041921	7824.152506214477	6997.805477583815	7042.691059136384	6801.870871964586	7348.235724341097	7151.6089182021315	8252.792236005163	8747.042762934518	7273.970486486081	6779.999214266854
7182.524593424819	5359.634758427635	6133.965526364485	8541.067020398157	5772.960298995165	7720.064013383929	6729.872463138703	8368.89635689562	7347.384767714349	5985.264022635631	5738.736276292662	7574.604450079773	5550.998461211969	5473.511296772027	8218.254561481015	6340.390294263076	8459.202838929948	5715.787530218692	8151.980604876981	7027.892059323903	7824.146763746442	6997.805477583815	7042.691059136384	6800.430817708552	7348.069017740706	7151.46493069653	8252.792236005163	8747.042762931233	7273.925962514669	6779.999214266854
7182.524593424819	5359.0609156172295	6133.965526364485	8541.067020398157	5772.740255792368	7720.064013381989	6729.855568978912	8368.893639460744	7347.365695276124	5984.056947958182	5738.648197974517	7574.603910321882	5550.658535318079	5472.713763289651	8218.252902110997	6338.91395399882	8459.202831687777	5715.752761038814	8151.980604876981	7025.707403683583	7824.135078310217	6997.805477583815	7042.691059136384	6798.93586158244	7347.311172836954	7151.2115995337535	8252.792236005163	8747.042762926161	7273.8127276825435	6779.999214266854
7182.524593424819	5358.718559565148	6133.965526364485	8541.067020398157	5772.246746361541	7720.064013381989	6729.8185296748725	8368.893639460744	7347.334820383805	5983.654582518243	5738.048642255028	7574.603714261278	5550.480157158071	5471.163202767022	8218.252902110997	6337.76168028654	8459.202808095375	5715.59536488644	8151.980604876981	7023.275442572329	7824.125535465347	6997.8054775838145	7042.691059136384	6797.675120016463	7346.687023456226	7150.917937822939	8252.792236005163	8747.042762924877	7273.643565183662	6779.999214266854
7182.524593424819	5357.638446793748	6133.965526364485	8541.067020398157	5770.7131590611825	7720.064013362165	6729.766091104835	8368.893428421834	7347.301192644633	5982.996400082667	5737.300802429152	7574.601452361716	5550.3748098564265	5469.466135918788	8218.252812231713	6335.48535767439	8459.20276811568	5715.471537690498	8151.980604876981	7019.568379041735	7824.087555864568	6997.8054775838145	7042.691059136384	6795.607004916626	7346.2894453689805	7150.597180944974	8252.792236005163	8747.042762923762	7273.07326760636	6779.999214266854
7182.524593424819	5356.8500584224075	6133.965526364485	8541.067020398157	5769.446158028127	7720.064013341637	6729.703227030863	8368.892607186499	7347.292142171233	5981.085362268091	5736.996720720975	7574.600971369641	5550.253310058637	5468.781736488418	8218.252812231713	6332.793104972841	8459.202748837524	5715.438326851205	8151.980604876981	7013.7474879411475	7824.023937465394	6997.8054775838145	7042.691059136384	6794.886974733395	7345.884981160804	7150.546914188784	8252.792236005163	8747.042762904734	7272.034263470338	6779.999214266854
7182.524593424818	5356.316685285797	6133.965526364485	8541.067020398157	5765.166652524226	7720.064013341637	6729.698855311635	8368.892326972647	7347.285717766061	5980.603604065501	5735.054896440643	7574.600842147618	5550.015772069278	5466.4744245330085	8218.25271053944	6332.047140781421	8459.202748732474	5715.380875158808	8151.980604876981	7012.354745700326	7823.946865208179	6997.8054775838145	7042.691059136384	6793.377670739366	7345.610503595767	7150.518839140151	8252.792236005163	8747.04276288013	7269.4673809738015	6779.999214266854
7182.524593424807	5355.527227956118	6133.965526364485	8541.067020398157	5758.065795428287	7720.064013308689	6729.520164541542	8368.890467381487	7347.236960325353	5979.444049282585	5733.565687560692	7574.599303936826	5549.556106548158	5465.963486523905	8218.245452276351	6331.991105694559	8459.202747451533	5715.101149700307	8151.980604876981	7004.1920219922895	7823.556918919656	6997.8054775838145	7042.691059136384	6789.802624867892	7344.9237436042895	7150.424420713474	8252.792236005163	8747.042762813815	7265.204030619061	6779.999214266854
7182.52459342479	5355.039071276438	6133.9655263644845	8541.067020398157	5743.243388308341	7720.0640132465005	6729.196704214677	8368.888944122864	7347.236511750828	5978.029786600395	5733.018622209117	7574.59873837215	5549.3714034271115	5464.390629127671	8218.208139405746	6331.919891173772	8459.20274515002	5714.736703164271	8151.980604876981	7002.825684299256	7823.075162445446	6997.8054775838145	7042.691059136384	6788.095323797461	7344.321189577655	7150.392389180439	8252.792236005163	8747.042762734913	7252.7476311569335	6779.999214266854
7182.5245934247605	5352.892286332578	6133.9655263644845	8541.067020398157	5732.631733631789	7720.064013203324	6728.32801301301	8368.88712844285	7347.234597796615	5977.75201162957	5732.8556153914615	7574.598418774117	5549.362220009221	5461.671676720565	8218.1546427172	6331.919891173772	8459.2027402239	5714.179412002343	8151.980604876981	7002.618931294454	7823.026920219505	6997.8054775838145	7042.691059136384	6787.404548700717	7344.321189577655	7149.995385450276	8252.792236005163	8747.042762632082	7242.814403506082	6779.999214266854
7182.524593424713	5347.338960841445	6133.9655263644845	8541.067020398157	5729.805429130426	7720.064013164953	6727.122615929613	8368.879265682102	7347.229665103841	5976.835118413527	5732.716841546333	7574.597891508858	5549.109051652982	5452.5980114570575	8218.14530742927	6331.734172178743	8459.202732158661	5713.321246982398	8151.980604876981	7002.617828348428	7823.012955713182	6997.8054775838145	7042.691059136384	6787.115955782395	7344.3159131295815	7149.889066358271	8252.792236005163	8747.042762628604	7228.391909618123	6779.999214266854
7182.524593424665	5343.112070377712	6133.9655263644845	8541.067020398157	5729.537412258432	7720.064012975063	6724.861756044601	8368.858495362303	7347.2288280475705	5976.601898868394	5732.6247719293015	7574.597141207282	5548.958740082513	5433.9325963213905	8217.998780436223	6331.674475877336	8459.202704554467	5712.58188112229	8151.980604876981	7002.617828348428	7822.993936646	6997.8054775838145	7042.691059136384	6787.05723903113	7344.298395616673	7149.876569945246	8252.792236005163	8747.042762618428	7209.836859887545	6779.999214266854
7182.524593424465	5340.163951898693	6133.9655263644845	8541.067020398157	5728.5375013737175	7720.06401283256	6720.272314414565	8368.849856970633	7347.226001812875	5976.53781973827	5731.847692896654	7574.590809377205	5548.859480706488	5422.965689578055	8217.851151773419	6331.646034475406	8459.202684377293	5711.642178846325	8151.980604876981	7002.587134382618	7822.96350977093	6997.8054775838145	7042.691059136381	6786.912743609289	7344.290043850375	7149.864609531798	8252.792236005163	8747.0427625984	7207.986018781549	6779.999214266854
7182.524593424006	5338.450949647016	6133.9655263644845	8541.067020398157	5728.15799818628	7720.06401283256	6715.517426769137	8368.846243261538	7347.22211459079	5976.5041068746905	5730.8750088783545	7574.590186116465	5548.8077891512285	5409.068867767311	8217.553271214045	6331.4893872353605	8459.202675147886	5710.5485831309015	8151.980604876981	7002.587134382618	7822.920793376627	6997.8054775838145	7042.691059136381	6786.889934249243	7344.250287126243	7149.834436207365	8252.792236005163	8747.042762584895	7196.425536033169	6779.999214266854
7182.524593422914	5335.382825343546	6133.9655263644845	8541.067020398157	5727.694471866774	7720.0640127304805	6711.348513500114	8368.84003513069	7347.219013531822	5973.906930317171	5730.130420421155	7574.590084378065	5548.7795761929765	5387.817867317738	8217.108293908797	6331.228578304121	8459.202664005756	5709.862525995443	8151.980604876981	7002.587134382618	7822.879539300563	6997.8054775838145	7042.691059136381	6786.882702827779	7344.237393810854	7149.7969440711395	8252.792236005163	8747.042762555604	7187.828432784987	6779.999214266854
7182.524593420763	5334.846372911936	6133.965526364482	8541.067020398157	5725.458376363123	7720.064012704919	6707.929140871042	8368.83013316047	7347.216938472775	5971.911212214864	5729.089426608051	7574.5899609019	5548.706948088272	5368.867067384103	8216.970775791156	6331.1139075269775	8459.202661754694	5709.36522387077	8151.980604876981	7002.587134382618	7822.73571482717	6997.8054775838145	7042.691059136381	6786.835551676212	7344.199679810926	7149.766785837231	8252.792236005163	8747.042762525829	7185.389813376979	6779.999214266854
7182.52459341566	5334.2970897461	6133.965526364482	8541.067020398157	5725.424380091926	7720.064012532389	6705.14643026632	8368.827503128641	7347.213377823552	5964.9072779560665	5726.682988351586	7574.589918399224	5548.673002356009	5349.289256050113	8216.885995663713	6331.028015070667	8459.202660846255	5706.461887166279	8151.980604876981	7002.587134382618	7822.684623018432	6997.8054775838145	7042.691059136381	6786.736382389883	7344.191291217921	7149.766699170553	8252.792236005163	8747.04276249543	7178.874825791574	6779.999214266854
7182.524593406653	5333.608219767023	6133.965526364482	8541.067020398157	5725.424380091926	7720.064012094248	6697.519899540678	8368.805626561705	7347.2047745948375	5961.854166033496	5722.089872973359	7574.589814858919	5548.512708011625	5344.674291584512	8216.797856146157	6330.677857469303	8459.202660846255	5702.415000405074	8151.980604876981	7002.587134382618	7822.680606015241	6997.8054775838145	7042.691059136381	6786.629700109448	7344.136829957154	7149.747388869415	8252.792236005163	8747.042762491865	7178.025605930767	6779.999214266854
7182.524593379929	5332.922113751403	6133.965526364482	8541.067020398157	5725.159113858286	7720.064010645315	6693.829386135946	8368.802868321985	7347.201383287528	5960.541250340815	5722.07284958265	7574.589703127816	5548.512115205582	5340.749581392792	8216.548257169932	6330.045596951255	8459.202658593698	5701.805658117769	8151.980604876981	7002.587131293558	7822.610866535347	6997.8054775838145	7042.691059136381	6786.4323684606	7344.041436498016	7149.728840410289	8252.792236005163	8747.042762491865	7177.994964813815	6779.999214266854
7182.524593358287	5332.295191180941	6133.965526364482	8541.067020398157	5725.058314016208	7720.064009621744	6686.959789562102	8368.799937820178	7347.191820039643	5960.031250185464	5721.579653994395	7574.5893566281975	5548.458004839718	5319.2808212754535	8216.22317681351	6328.802375529244	8459.202656660078	5700.797499912092	8151.980604876981	7002.586940848778	7822.610866535347	6997.8054775838145	7042.691059136381	6786.034776697173	7343.902634627523	7149.7212653780725	8252.792236005163	8747.042762487672	7177.78239532471	6779.999214266854
7182.524593302242	5331.673639834826	6133.965526364482	8541.067020398157	5724.539351393662	7720.064008040895	6686.959789562102	8368.77934398707	7347.1823379612015	5959.886202700093	5721.440876004113	7574.589298249705	5548.295348157428	5301.428158148861	8214.223679389814	6326.771112190946	8459.202652287091	5700.2474529642805	8151.980604876981	7002.584915442029	7822.593349962462	6997.8054775838145	7042.691059136381	6785.546088156169	7343.868987580984	7149.712660534483	8252.792236005163	8747.042762482844	7177.622871391019	6779.999214266854
7182.524593136137	5331.052524186584	6133.965526364482	8541.067020398157	5724.395126155147	7720.064007799632	6686.650080951834	8368.70572295431	7347.180458482611	5959.74024434128	5720.949508404245	7574.589000380654	5548.173669812445	5298.2553256934425	8214.223679389814	6325.8413538437735	8459.202645836596	5700.0635611357175	8151.980604876981	7002.584847349204	7822.575386323209	6997.8054775838145	7042.691059136381	6785.362907833028	7343.8614143971745	7149.709199994916	8252.792236005163	8747.042762475017	7177.622871391019	6779.999214266854
7182.524592851272	5330.3620548659765	6133.965526364482	8541.067020398157	5723.844754768087	7720.0640076079735	6686.650080951834	8368.654328102237	7347.172670165512	5959.520709166389	5716.585132949319	7574.588643149809	5548.046852150235	5296.195554617347	8212.904820487387	6325.139711890372	8459.202635140158	5699.234374683637	8151.980604876981	7002.584847349204	7822.562592677265	6997.8054775838145	7042.691059136381	6784.899200479653	7343.821082794005	7149.678986568779	8252.792236005163	8747.042762468991	7177.518669599566	6779.999214266854
7182.524591990994	5328.023128013055	6133.965526364482	8541.067020398157	5722.868600418528	7720.064007148041	6686.561209365198	8368.635647779025	7347.165623627569	5959.333237359526	5716.376098805608	7574.5885676638145	5547.914623336762	5294.1419424106425	8212.67084904843	6322.59192933664	8459.202628248986	5699.143274484175	8151.980604876981	7002.584847349204	7822.562592677265	6997.8054775838145	7042.691059136381	6784.577525582582	7343.780471482607	7149.654829456426	8252.792236005163	8747.0427624677	7177.379296101923	6779.999214266854
7182.524590066902	5326.2246865389225	6133.965526364482	8541.067020398157	5722.157210904767	7720.064001526036	6686.110708339065	8368.605743267073	7347.150837263501	5959.240050444827	5716.371775585005	7574.58747967064	5547.87398926265	5293.107358742356	8210.710789878356	6320.321093108591	8459.202612071273	5696.972181313546	8151.980604876981	7002.584847349204	7822.562592677265	6997.8054775838145	7042.691059136381	6784.129345202024	7343.755903963329	7149.638305166641	8252.792236005163	8747.042762466092	7177.316233071775	6779.999214266854
7182.524586233936	5324.834492792426	6133.965526364482	8541.067020398157	5721.380194894721	7720.063998188838	6685.467718491072	8368.376215941706	7347.120295495089	5959.23664153214	5710.912969260284	7574.58619834733	5547.6822429247895	5292.4845320911045	8207.224253305802	6319.376645377629	8459.202599933094	5693.393202924851	8151.980604876981	7002.584847349204	7822.562592677265	6997.8054775838145	7042.691059136381	6783.77929347247	7343.734921032635	7149.613494327217	8252.792236005163	8747.04276246349	7177.23059617826	6779.999214266854
7182.524574735668	5316.515910179224	6133.965526364482	8541.067020398157	5720.139125107897	7720.06398107527	6685.174945812105	8368.189458397184	7347.105460717934	5959.008754269845	5706.931151417042	7574.585133528529	5547.160605322224	5288.789859902167	8205.59202648809	6319.112109430199	8459.202596525443	5693.341262646285	8151.980604876981	7002.58484164171	7822.559895277268	6997.8054775838145	7042.691059136381	6783.3528565198885	7343.6678500184535	7149.594598654271	8252.792236005163	8747.04276246147	7177.218883861597	6779.999214266854
7182.524549658723	5315.049747257326	6133.965526364482	8541.067020398157	5717.687771723645	7720.06396197089	6683.843682544146	8368.006243434813	7347.080596828879	5958.838617976463	5699.289777556025	7574.5836374325645	5546.518480068683	5285.693101254848	8196.86401439014	6318.662345369415	8459.202585479745	5691.594724125383	8151.980604876981	7002.584833244251	7822.552068937866	6997.8054775838145	7042.691059136381	6783.056878354686	7343.559497451657	7149.572849759888	8252.792236005163	8747.04276246118	7177.049239751649	6779.999214266854
7182.524477946104	5312.514434715185	6133.965526364482	8541.067020398157	5716.533605694744	7720.063878238383	6682.090561531174	8367.865826324287	7347.012215561513	5958.693193401614	5698.121379639373	7574.582656689778	5546.067353242075	5279.378273587287	8186.697189506541	6317.621926717	8459.202577319775	5689.770010528911	8151.980604876981	7002.584833244251	7822.549399715572	6997.8054775838145	7042.691059136381	6782.986351454152	7343.412880723424	7149.554377176473	8252.792236005163	8747.04276246108	7176.920438756657	6779.999214266854
7182.524349297895	5311.066630164278	6133.965526364482	8541.067020398157	5716.115327322558	7720.063767780125	6679.85114383932	8367.865826324287	7346.928839518258	5958.645292875359	5698.047389347109	7574.582379432639	5545.664462865831	5273.211886776007	8160.407837498979	6317.045978871612	8459.202577211283	5686.355837317941	8151.980604876981	7002.584833244251	7822.5475384502515	6997.8054775838145	7042.691059136381	6782.037975763838	7343.255716079234	7149.546486140245	8252.792236005163	8747.042762460493	7176.885802037818	6779.999214266854
7182.524048462261	5310.749883384174	6133.965526364482	8541.067020398157	5715.6033323683505	7720.063666081942	6677.234220556111	8367.865826324287	7346.898469450168	5958.422827425297	5696.631656443445	7574.582111231279	5545.14935474599	5269.705371684337	8158.819039617023	6316.4510781715635	8459.20257675582	5681.618500463502	8151.980604876981	7002.584832556369	7822.543124870193	6997.8054775838145	7042.691059136381	6781.253862172613	7342.754309683495	7149.543950578634	8252.792236005163	8747.042762459267	7176.4726073843685	6779.999214266854
7182.523525764516	5307.798155075102	6133.965526364482	8541.067020398157	5715.566220044147	7720.063579385735	6674.912464704519	8367.865826324287	7346.81932540617	5958.1993902765835	5695.352824776578	7574.58193358344	5544.996987876627	5266.45975060954	8153.43434898742	6315.836614035834	8459.202576661854	5677.325367647343	8151.980604876981	7002.584832087958	7822.534853633606	6997.8054775838145	7042.691059136381	6781.185581155765	7342.68719050699	7149.542821888758	8252.792236005163	8747.04276245529	7176.066329289807	6779.999214266854
7182.5223585504455	5303.076378357756	6133.965526364482	8541.067020398157	5714.8637889185575	7720.063162066126	6669.946606359772	8367.852680460805	7346.595704654291	5957.870576827414	5694.540178853114	7574.581767007049	5544.540547610638	5266.0342824586605	8147.206944114488	6315.2535823668895	8459.202576644606	5676.5153578808695	8151.980604876981	7002.584832087958	7822.527938710935	6997.8054775838145	7042.691059136381	6781.169570682293	7342.3941092387495	7149.537834677272	8252.792236005163	8747.042762453064	7175.1414280961135	6779.999214266854
7182.518949308169	5299.742895569242	6133.965526364482	8541.067020398157	5714.403112805252	7720.063150306113	6669.292301701012	8367.849378600087	7346.595704654291	5956.950428865359	5694.201439126387	7574.58175261384	5544.441101014766	5265.952473685975	8145.914354667382	6313.884773902711	8459.202576485404	5676.5153578808695	8151.980604876981	7002.584832087958	7822.519738144693	6997.8054775838145	7042.691059136381	6781.121715778444	7342.310534179531	7149.487316530024	8252.792236005163	8747.042762449073	7173.6378489570025	6779.999214266854
7182.5099453550765	5297.387868420183	6133.965526364482	8541.067020398157	5714.403112805252	7720.063150306113	6668.581128301695	8367.838766636978	7346.564904453431	5956.200654461649	5693.256645333293	7574.581171977461	5544.294128273857	5265.654688027324	8144.153200572087	6312.438884074681	8459.202576341651	5675.231027085244	8151.980604876981	7002.584831708496	7822.511456027178	6997.8054775838145	7042.691059136381	6781.102552158543	7342.172586026314	7149.390095819693	8252.792236005163	8747.042762444511	7172.573645435885	6779.999214266854
7182.48890525355	5290.681147567571	6133.965526364482	8541.067020398157	5714.345458644546	7720.063150306113	6667.275873245798	8367.829606644418	7346.507792808687	5955.664862928364	5689.942334837859	7574.580933742695	5544.239381931161	5265.273529633148	8144.111785816586	6311.835339514438	8459.20257623763	5675.173918156701	8151.980604876981	7002.584831597897	7822.505162925983	6997.8054775838145	7042.691059136381	6780.898857295921	7342.038855279172	7149.326207273674	8252.792236005163	8747.042762429202	7169.322620321061	6779.999214266854
7182.454048793033	5284.486842673094	6133.965526364482	8541.067020398157	5714.227019475801	7720.06315029418	6665.066144179337	8367.801161068914	7346.40178833801	5953.9377796962	5685.90856944383	7574.580933742695	5544.030798253293	5265.13189881546	8143.860716762732	6310.835752374445	8459.202576092572	5674.833279669803	8151.980604876981	7002.584831597897	7822.492494070884	6997.8054775838145	7042.691059136381	6780.741368860273	7341.649351058753	7149.201577504325	8252.792236005163	8747.042762401941	7169.086207043922	6779.999214266854
7182.366833092935	5281.368240678748	6133.965526364482	8541.067020398157	5714.181997710532	7720.063150293605	6663.002721950808	8367.771555056304	7346.34354457998	5952.381578695556	5684.708844068873	7574.580514611116	5543.93048954323	5264.828166104064	8143.4881161905005	6309.946395510802	8459.202576041942	5674.448465366748	8151.980604876981	7002.584831597897	7822.486174819131	6997.8054775838145	7042.691059136381	6780.574057905647	7341.457335565962	7149.088507339733	8252.792236005163	8747.042762385256	7160.738336746242	6779.999214266854
7182.2622567031685	5279.955039330061	6133.965526364482	8541.067020398157	5714.077733523054	7720.063150293605	6661.177568796003	8367.771555056304	7346.191006023549	5951.928398150528	5684.500899154226	7574.57995398766	5543.638480165024	5264.154306008995	8143.411657549071	6309.614251615459	8459.202575771676	5674.385867023868	8151.980604876981	7002.584831585495	7822.477326921131	6997.8054775838145	7042.691059136381	6780.451900209872	7341.397653436692	7148.8387679391335	8252.792236005163	8747.042762383167	7156.567195120322	6779.999214266854
7181.943061747741	5278.375589762114	6133.965526364482	8541.067020398157	5713.774721705904	7720.063150293605	6660.55311268323	8367.771555056304	7346.146619220399	5951.093203644255	5683.582542664758	7574.579711231605	5543.179010637474	5263.628668729063	8142.841760450153	6309.362311478183	8459.202575534102	5674.2678948968205	8151.980604876981	7002.5848315433395	7822.474396411625	6997.8054775838145	7042.691059136381	6780.1651216928485	7341.218771622457	7148.628952942994	8252.792236005163	8747.042762381905	7155.365958930826	6779.999214266854
7181.576086620893	5277.369192249691	6133.965526364482	8541.067020398157	5713.338807540754	7720.063150293605	6660.172452698478	8367.771555056304	7346.025418823019	5950.780296769457	5683.317829197674	7574.579699527334	5542.849402595643	5263.245255178417	8142.542023277833	6309.251012475341	8459.20257533366	5674.138813180971	8151.980604876981	7002.584831540335	7822.468529152131	6997.8054775838145	7042.691059136381	6779.792805844228	7341.173554713183	7148.594530812915	8252.792236005163	8747.042762378172	7153.769835898707	6779.999214266854
7181.30222736051	5276.076210550904	6133.965526364482	8541.067020398157	5713.016896263671	7720.063150293605	6657.009194006608	8367.771555056304	7345.855560577171	5950.719028353358	5683.19884735091	7574.578849809894	5542.394831849397	5262.998580870131	8142.490756991457	6308.801468399437	8459.202575311763	5674.07252527459	8151.980604876981	7002.584831535904	7822.45193576811	6997.8054775838145	7042.691059136381	6779.588383423402	7341.104086783008	7148.585979959618	8252.792236005163	8747.042762363459	7153.769835898707	6779.999214266854
7181.30222736051	5275.5473150456855	6133.965526364482	8541.067020398157	5712.846183836222	7720.063150293605	6656.666039497283	8367.770519860838	7345.705065878869	5950.23896174099	5683.19884735091	7574.57808409408	5541.302649938964	5262.96529209423	8142.483715376238	6308.605890549684	8459.202574761572	5673.945580106665	8151.980604876981	7002.584831535904	7822.44847984287	6997.8054775838145	7042.691059136381	6779.547889761326	7340.943203382625	7148.584836593311	8252.792236005163	8747.042762352969	7153.769835898707	6779.999214266854
