# Supplementary material for: An improved FOX optimization algorithm using adaptive exploration and exploitation for global optimization
Source: PLoS One. 2025 Sep 18;20(9):e0331965. doi: 10.1371/journal.pone.0331965 (PMC12445531; doi:10.1371/journal.pone.0331965)
Supplement: S2 File — This compressed file contains all the results of the conducted experiments. Each main directory within the archive includes three subdirectories: Analysis, best_fit, and convergence. The best_fit and convergence folders contain the raw experimental data obtained from 30 independent runs. The Analysis folder includes tables and figures derived from these raw results. These files can be used to reproduce and further analyze the results presented in the manuscript. (ZIP) [file pone.0331965.s002.zip › cec2017/convergence/IWOA/C17F29.csv]

trial_1	trial_2	trial_3	trial_4	trial_5	trial_6	trial_7	trial_8	trial_9	trial_10	trial_11	trial_12	trial_13	trial_14	trial_15	trial_16	trial_17	trial_18	trial_19	trial_20	trial_21	trial_22	trial_23	trial_24	trial_25	trial_26	trial_27	trial_28	trial_29	trial_30
48663155406254.25	16051760773893.852	1111945965865794.1	41035486056101.9	58377813318.69489	1288160980228113.8	480748039127942.8	14638978161642.807	112370936261371.39	99483875763340.66	34858175177821.793	473147931007268.75	11875002334397.098	3308048581150.907	118083745499610.58	156476121985757.88	124740390625315.3	134579795722271.62	100413827838879.92	92659389376516.81	89798116388874.55	376660040803.28705	2715997550289.533	79632064315.0919	23739273520709.453	3306476767958.9014	77836185720715.19	2686141786181.6675	25410615948513.78	13058439768297.893
31021487909652.527	11544316716982.496	459435246970381.3	15429389706693.41	35799884833.97042	67097048989645.805	251944701373150.97	9567523835916.336	88871018495012.06	61765669085003.195	8393191625583.583	366297995503518.94	4855010554067.36	1646597041953.0315	27720605409008.043	75485861120071.23	98853412755987.4	20940701115465.766	75558316027893.03	66634589414931.695	72279448596731.28	97315095204.04082	64565800521.82088	78637354618.0802	12726108928749.443	1433581431385.2483	30467574926274.63	115602201798.07877	23930516564239.72	392111729291.7754
14574761963159.625	5416786870493.25	383236111464110.3	3128948963408.118	31769074333.312233	15283439826657.293	67257019341308.31	3259914764131.629	19289926363639.633	44133680975876.875	4721749967464.871	177546362954941.97	2783668441217.3096	536752157555.43134	6380601625036.599	54974946386551.5	29885123617530.32	10873214664070.463	5470868155278.263	5621041949137.68	41984960464409.58	94570762376.90323	24047995813.404327	76368572983.21701	10321120519167.127	253006988462.90128	25331849481855.06	29545994215.708996	17248650673877.947	86351255112.95035
7432531094178.032	401452954248.79865	358064130945278.9	1021501362124.6183	29873864925.3386	7606936061244.936	24837125428655.867	942719838429.4178	16423294117535.027	34644421035196.37	1289996539215.8489	85970318153207.14	2234712095551.091	114315478861.02942	4346064982250.8945	47753351701972.055	9237569885759.764	9839320802258.654	3760994800665.606	5621041949137.68	31656979086355.17	94570762376.90323	23557377908.280678	73942516013.76866	8933195259335.742	158955856592.27338	11897853312421.094	25596337818.88904	6136773845296.336	47693484465.98351
2440083502760.8667	337055903788.04816	8246285291056.767	651092010446.0585	26897714582.8801	6445139461909.756	24837125428655.867	506160504817.82666	11706186897169.652	27802679185212.6	145738729221.83817	14576002038601.72	1087609075918.3878	110597203203.76466	2149200365319.6165	37707629080626.0	2144344679312.1575	8594965614907.422	3760994800665.606	4321104528942.076	27449112037192.85	85411569664.0908	11572048776.550436	61058683480.88341	8160640260227.947	146377451393.61206	10267926885807.943	25293732374.94613	5274135606112.946	45077328753.65661
1198631298177.5566	295287400244.7585	4768233241058.159	531796850279.6688	22775839309.555595	4142545624753.054	18209819400854.79	336866502025.31165	11659373670928.617	20795672516935.82	141522854474.85886	8947422990331.695	535386330594.91345	93827767728.39479	954913559251.178	30661419052443.836	1487486436476.4165	3733416709358.8066	858374887231.5486	2496021734219.1387	22442662439080.418	81795868265.6868	11521160134.758059	47345973815.18047	7284208476201.29	111660996647.49368	8616760604516.87	24440016461.219692	1594643268012.6917	45030089132.168594
793202742914.8967	139178621751.89246	4597255982398.652	516205762671.8929	19571212460.14233	2915831730292.82	3726783314523.8784	288261526064.13525	10626166090394.848	16996102549369.559	124705575522.25685	5518762371804.672	359078316310.5702	66970275667.245224	462700359847.32227	13467560642233.268	617194091768.3436	2013935276999.1409	304735917059.5543	675910970069.2865	20176504337789.098	81550157343.74416	11393222661.910501	35638552064.00011	6260678509269.022	106908659661.7864	7405421099861.751	24348390814.405357	100201256969.59692	41564775039.936356
756631450136.6655	55916899182.07792	4456651691104.888	499968848794.456	18932926182.650406	1901833865033.4934	770394962210.4413	209616562984.6651	3377471187316.1777	13488343199973.268	110640555995.885	3930939962308.4463	177278773384.99042	53689434216.69643	313817294037.9166	8553664948909.637	578106525762.4121	1967155666120.873	227913158741.6236	531905923547.5313	18159892586542.883	77309367062.09781	11377046997.964306	32883730833.86118	4957172261571.53	96101013525.02983	6897281483631.061	23572018098.256607	97936036773.23833	40683967191.52855
711446315185.0492	52179847784.79331	3727004276003.9463	424169791438.67975	17700025655.83032	827731301163.8608	211641762438.60397	174079667106.6378	3231629613449.7163	6073701907413.542	103279305421.13812	2066324691571.9666	172293919432.84302	48508955613.24916	216449320814.9632	3704119002056.08	361905830179.51227	1198039051147.6953	140624441547.52707	353492163224.959	16325562477180.033	74002510771.85179	11211188240.111877	31601184553.357605	3229006381463.549	66003648316.66973	5206063219175.587	22817618712.45496	69017891621.23979	37696980689.50838
409119561419.94025	49506758080.529	3497349626416.219	378532963907.7437	17023450542.293623	245712818466.28607	55733280047.278	127899636859.53563	1410975716472.718	4757519036547.941	99485225551.78558	1145677731190.9927	148666680993.82193	46368980217.180725	202130021014.23657	2714801866592.5454	194767259417.76474	1055762880810.2216	138234739249.12512	284632472977.93756	14176504695752.738	73944658549.66687	11101619921.031048	29227801127.543896	2925495740186.1294	64516868796.479004	4795560345111.509	21808585059.287415	50282333975.45128	37079361591.230644
268613471205.09686	45158619192.46763	2903882129617.1523	300097569589.4304	16586155129.977613	111463525607.92805	45668896343.57411	94066119347.72215	1410975716472.718	1506423690212.5571	94359024111.68365	955866260981.5634	120299418248.1908	45519195370.00667	183505305031.5349	2468453052536.764	184523479793.74524	901428297512.993	129493937393.96965	255722013884.2198	3324047432786.142	72658084877.65071	11100651229.855211	29227801127.543896	2454567152972.7754	62556511456.882034	4633122514916.791	21281899261.074043	37458920585.37252	37019582693.20425
244750680028.19098	18495705903.834442	2117479086672.4265	282743982438.9498	15906601144.350275	104744877407.87686	37943960619.43814	77971575553.56151	1339386329236.205	793090606510.6534	80313686515.1586	788271607650.1202	120265900822.86024	45006864362.00028	150996805528.46722	2349926389084.644	164271488295.6827	877546633772.6632	117742455938.90346	193103928823.89072	3324047432786.142	71153588724.44101	11022121487.997326	29190460026.421387	2371016915565.051	59579067076.36562	4246974230387.495	21266436242.663	34816891524.24828	35046294100.39265
228219062630.6369	12594728450.326519	2013461958165.623	261300899728.11563	15851083317.557814	63876019398.810165	34237707489.81436	70115411554.33125	1274275030129.8171	189774369917.75864	71119303079.50488	461066559210.5942	89101868659.86177	42978211333.28862	103808755411.02063	2265881426059.1157	155741222536.30716	478181258342.6372	110532692043.5509	182780910126.78192	912240669337.0461	67593561112.938034	10899480990.325687	28501332520.118443	2337855210710.793	56642560540.640625	4011424845993.361	21090361186.145782	34091860338.9496	34011601332.27488
216072980207.0548	12357795648.177769	1959759329529.389	203814258258.67587	15183321550.305908	41521893118.11361	31386230290.828312	62825679419.49132	1143957119671.4612	172644332326.71426	69108731116.36705	414861425957.54596	80064450794.28998	41126171858.13643	93854941039.94164	2249621574319.483	149584004205.88556	42087914060.542435	66959499220.03393	169013515134.92798	664152968635.9049	67593561112.938034	10719460809.285156	27779794379.97973	2164221402071.6824	56242988644.064255	3895641874188.7734	21062527330.349842	32689195981.662926	33796972128.30395
212789647118.11368	12244367349.510414	1943775247263.793	135188487854.5757	14952494529.788374	39810097002.72917	28897164212.55422	55330726454.95185	1119193068634.909	126301582246.64088	60792139684.73351	336169677985.41943	68880493972.11592	39599344395.643326	74713239016.51494	1619284377448.7742	145329814288.34995	39017016147.19576	59118213021.89764	131432361959.72571	175611153406.42685	63503851535.3015	10656666610.50772	27244776074.86927	2051228900604.511	53408546304.42446	3667982687477.76	20277570800.990757	29955545368.333813	32217824575.125755
202410056459.85522	12145510412.166279	1531943021850.6099	116396843530.97296	14036032776.12525	39110709328.0227	26808937144.915142	53969499961.14878	1113135396853.0605	77909936079.31181	44963027341.98358	275349482586.97327	64850496062.38202	38531609570.63608	67124180597.07976	1406932000149.4504	142598589650.5156	28106206551.311417	58774098976.365746	130207366828.08934	160595869323.66962	61497886626.6576	10546026519.795237	26997439070.060024	2030983881990.521	47894430158.72689	3505992034642.545	20105785931.315052	28739357565.893536	30699141182.308422
200118685335.26855	12145510412.166279	1222997694024.9492	95339311336.59995	13740476442.97906	34948748356.11101	26582815853.38325	53655085931.09836	1113135396853.0605	45200814707.73852	25098782768.835476	252643824883.41245	60318481190.15381	38429158268.909004	64922571851.225655	1273994929191.8433	141117360973.57294	25015357855.18695	56113621995.804054	120947267432.54556	148529053149.61502	61491690465.8313	10436071253.953976	26832026051.713665	1979166422477.139	45894298813.441154	3433679199029.4014	19308674871.177612	28733780107.336334	27975717306.52454
194015815791.8406	12094876942.740574	1181696309914.5964	82747625794.73851	13009698717.973436	33170733808.309853	24341267348.87987	48143394258.350006	1102475412074.1802	28780369778.2709	19832817040.755817	244329192186.52185	58395606430.376366	37871629076.50625	56968648802.40571	1100011511318.8413	135885271948.7638	22144348037.01728	55514409287.30705	113863782538.46884	144867042008.633	60270814835.720535	10273449948.393232	26613996339.012566	1971881571305.2322	43127707038.63758	307736902552.0612	19156735430.415745	27943795300.857277	27519135092.92817
185809980493.91013	12058729215.829966	993908529224.4701	46238696398.860916	12621346183.49078	32812950057.526157	24167024531.062813	44239024695.27487	1011788396729.9225	27121963593.19857	16244563777.27849	202915891100.45865	55055549768.91399	36201860077.471	48676378476.38965	1020445709502.3485	128747820603.19179	20801527297.65261	51907774455.55647	109354169318.94722	135078344105.40044	59988814759.281654	10162008802.419924	26565240255.81576	1812169633909.9207	41558324327.80592	267221857409.39203	18542828275.208668	27786225169.89154	26807875537.938805
178597820404.16266	11931167190.303167	806193135963.069	41642503877.75922	11619724600.938005	32594333261.03063	23462301932.85663	41836078096.0563	1004535433690.5868	26401964982.89379	15542265076.438015	201138101258.5282	54017599531.522095	33086715065.896114	45944321224.497986	981386901827.5093	122027407190.10329	19979499231.648792	47365857497.06345	97199227792.70586	133747317910.35434	59313281179.91424	10063746166.042427	26553031644.11834	1587338622285.157	39365443325.79181	10761979411.054441	18007214842.267834	26370149884.836678	25604809965.320854
152830318786.46063	11861853606.522104	762189427751.5741	38768300430.43634	11191539398.708279	32412706027.636944	23125900621.084892	40887095268.33639	944778379237.27	25688755396.94185	12719746984.02313	161309738950.27188	53655239850.63378	32912373759.473255	45944321224.497986	973662611251.3191	119670044145.57669	19659954722.06113	42020931338.41523	89628893173.07385	125948659890.28972	58647002800.13202	9973313891.051088	26525419750.844635	1545598034214.5894	32675335868.55963	10761979411.054441	17557418458.2626	25403938486.62086	24729468437.92995
149367068542.79095	11861214307.403624	736227658188.195	37551445767.375565	10214026987.59127	32357227676.604084	23065665084.57122	40298292917.21886	938904467795.9503	25114902917.839977	10511643282.621868	131758144153.16568	52872769638.08125	32832320746.073685	44500548146.188065	971012238290.08	115839128419.53723	19578979767.654232	41455454314.786514	79333749393.89137	120925846728.18712	58097345194.95933	9929746271.891085	26437813089.29171	1532292794638.6394	31401531848.150772	10747030959.800816	17301563878.439312	23956093559.7659	22941173048.935013
138730628963.29263	11846413923.031206	732829986363.3772	36189079630.332466	9441953062.381569	32059577912.60259	22792036241.870102	39162958137.19936	916300607315.6093	24832707048.785694	9758521826.764404	128791094704.90436	51769506176.928566	32534871549.736607	43293270938.35968	950799383950.7844	113446225525.03087	19207687583.015182	38706201446.75706	69542356970.42131	111329604167.30786	56592292340.28171	9863371010.658075	26339409608.334988	1498123629277.6826	26121094158.21319	10696172660.40404	16253783278.81491	23956023438.205307	22941173048.935013
135461038131.77365	11826292180.700548	722643322525.7881	34592100753.780815	8088279941.726856	29988595522.978153	22756184426.47324	38674514547.92663	854567977341.8154	24526210835.549374	9443384321.02556	120944550489.99042	50292795465.74613	32464357834.5151	42943577147.486305	937127122277.8422	106444405578.93326	18956335016.02356	34248346031.989685	66271457572.56723	109663973435.34811	54742218630.259674	9821217816.521616	26124550946.52226	1189217380593.069	24658623992.799088	10696172660.40404	15715289886.247824	23956023438.205307	22098605205.45091
130207523353.6754	11762492136.825636	715575890369.7666	33895403295.991974	6722659350.164239	29070051989.84589	22726689353.979683	38019897597.209145	841541259487.6035	24508885704.38376	9268470371.509182	117922431182.07507	48100045714.24216	31207559145.389183	42467704273.107834	932465857985.753	101031489943.65161	18752473332.578556	31314023144.159042	65682277034.70699	106489195671.38419	53103015609.22958	9809045353.757406	26024277686.58065	1092986106383.8334	24495338472.06482	10650021505.66461	15056623833.30153	23816468884.76997	21129990003.386196
126473685540.97935	11761074796.43054	704337256595.1438	32327634861.189823	6420619550.486055	28514348566.408985	22569416001.947876	35475710584.696106	815886792078.3569	24340322593.067806	7029014425.628254	115122706162.06613	46488253157.87759	30250213733.202114	42368467123.26778	929443985668.9263	99444388884.79112	18603780529.845284	29414001966.476616	64899920221.62827	103987214696.97594	51229537837.59814	9786107404.801355	26022239706.266304	967838431341.1895	24495338472.06482	10426772756.42049	14735776141.11514	23721399687.28101	19899980235.354897
124162882110.23337	11708530483.025723	680629751338.2496	31867544686.262897	6246525593.535341	26207309308.57944	22488660837.11176	33629528728.327785	766658099898.5166	24213057520.86993	7029014425.628254	114550458537.39543	44587975661.3445	29389014264.66878	42221026582.312416	917572343012.9753	94539939075.36195	18501234212.44849	22991982220.747196	52093400585.19132	100333597205.63374	49879334855.35025	9490381950.504475	25897838949.072834	787350117567.9696	24466368585.07085	10426772756.42049	14431851746.836317	23702867218.274544	19024749309.105434
114779294493.30602	11653935708.882536	638528960274.8616	30901774669.01327	5109954243.617642	25125987997.58247	22340576641.7699	29461587022.09243	731404803408.2733	24036668206.742558	6993987417.269529	104441349169.16605	43516689859.19308	28786292574.132023	42076472671.74973	888342558518.9757	93348855728.80582	18250599492.156258	22636180368.00825	43577635386.96359	96035367787.64377	47929483727.92569	9349544915.454035	25877343847.47639	747740688205.2728	24455246899.351097	10051948108.176563	13610760863.263792	23428285925.655746	18791025816.985214
106851656263.3103	11590062280.004314	560471558689.6471	30182198560.63797	4592650148.834445	23197764695.05502	22303523150.614902	25968172329.53795	702391035551.5392	23821886530.87272	6779372879.527404	98905972768.03174	39669308105.674866	28328747767.382248	42070315412.36068	875320473794.2408	90975255770.69626	18099683347.661575	22425246696.472137	41677150135.31238	94106173261.12918	47554243002.24237	9267596551.254349	25855973994.762684	700504337389.9475	24447078212.089443	10041153629.201725	12992906617.828554	23255989881.343845	18510477004.632355
96092111053.11923	11491096681.005299	432531665610.5548	29911663728.749138	4471875120.361373	22564797145.01798	22062995647.725956	24681534116.636856	665952324610.7003	23659419934.646164	6764392244.380918	93234261626.61188	37608466017.81416	27521604928.394485	42052629340.98507	844549867179.2537	88052286801.4952	17990627056.988758	22042865388.50382	41333696787.11743	92426417523.88533	47055953356.795296	9138631099.062708	25837621291.23523	632610814224.7428	24445594269.28678	9968843146.839684	10817764684.814919	23137638862.258358	18350540219.838005
92484557207.51581	11418105085.062813	380399019080.4742	29602976058.848152	4430839656.706646	22090384243.72532	22031982019.138096	22279522781.411427	641976198112.5795	23615176359.63499	6662096825.880439	88216355662.3434	35717973645.60862	27065181727.379955	41633256834.062805	840288075092.7179	87111227252.76332	17844039552.908554	21710772512.413948	36665028840.07353	92072582780.26135	46427268583.515656	9131619960.423355	25824079166.645657	558321378393.3455	24429682279.765602	9947919805.63594	10523173957.302547	23106172545.088333	18305658262.720592
82736433358.84227	11312793712.840742	371230521394.591	29328142525.22735	4332215980.973846	20686777931.361618	21812043043.682774	21594711305.467075	633271007348.8556	23503687294.11237	6590905841.443409	85484673499.26115	32538743323.38357	26324417733.30696	40515285162.22447	785450499236.1053	86583916309.12842	17778590905.070026	19826697203.891624	31456659928.973145	91905409974.22015	46174639623.53641	9040546375.41236	25720744239.66953	490656289151.38226	24423686240.4397	9915810443.012491	9997759330.49791	23099138232.007847	17244365068.844784
80059041523.07297	11263257416.60811	362993241489.9804	28989743528.5533	4238514167.693565	20272179056.821793	21780567992.122295	20751248693.262726	601959337241.7534	23252449710.6953	6504881489.737544	81453444133.80745	32153729911.866386	25401476121.762432	39147346277.23012	717457443895.4916	82882166540.39795	17754314119.651134	19153425903.842148	31456659928.973145	90957159759.70895	46116198075.31979	8914055685.213215	25591204355.063778	440709990412.9695	24418409689.83417	9889874147.89239	9761233491.557123	23080342567.144978	16442309150.280134
80059041523.07297	10493371937.769459	355108056178.1075	28710153046.169605	4186945108.9615374	20073371223.664818	21571401141.587933	20037225370.50374	596352209509.2521	23157792720.80374	6438695345.726994	78127161518.85172	31838921350.417366	24437096316.603752	39121179420.005196	680056390801.6528	81386588750.77412	17637009500.079945	18770188926.254032	31008906214.423256	89641121633.6138	46101076552.93356	8906678569.185617	25504171236.119026	375095465747.6937	24379632506.21941	9878526036.976326	9735584209.264843	22368231733.40314	16325087288.929445
80034049603.63525	9998484647.894344	317075893364.689	28038767943.97314	4106052791.9187636	19976002329.33465	21545063981.763676	19539535569.640667	583570038468.2434	23044395366.815243	6389049504.092865	70739254323.69272	31059898795.559402	23819215512.42271	37697153336.30865	635424200243.0325	79819846082.22995	17507392798.92739	18467733255.37832	30706872451.401646	89189657384.21826	45919663816.42	8871942644.216034	25438305250.259544	270668156979.52817	24375164887.258236	9831163466.07795	9595714637.381422	21892732089.599926	15686110793.64136
77648582629.37227	9880403343.566645	308400069183.8298	27915064565.145744	4079131578.844716	19719138932.31801	21403828082.823814	18855625662.875618	564883758034.2637	22995751496.122887	6269035100.123283	60841005655.69553	30250391754.767902	23031152820.44228	36871025446.81548	604092920800.1688	78508329700.68825	17416443419.20663	18416360477.2032	30406727803.143276	86890381099.97241	45556784802.64497	8830899760.20832	25375804378.883163	192960458883.69962	24362031520.710583	9802523564.750206	9106754483.804977	21528051720.508446	15476133007.203743
77146866568.81697	9311896773.428234	296685548524.5576	27392347039.331768	4073364483.562665	19241386198.46403	21273004705.818127	17820726466.501404	564172927852.6306	22983105736.852375	6004677854.189381	57790355559.93612	29720567577.184063	20934879762.270153	36093532738.18091	497654950081.3945	75406389215.37286	17177205458.54192	18393079469.166904	30044792384.024277	82803759933.45807	45512789353.38541	8737261334.40071	25290426056.601852	136298404160.51485	24353865415.320904	9783774742.502909	8602683119.573448	20874257228.426796	15392643966.000666
72774075717.49422	9151470330.504547	281259861316.836	27083001977.902306	4064428583.63629	19163742375.10757	21176733328.81347	17795596845.328217	554673604674.4751	22926844661.5624	5854005580.507909	51222425438.334	29055485865.74983	20675861258.591713	35675347227.86744	459707971106.03424	75044181184.90508	16894043511.972017	18241075381.51674	29790461125.15868	79930418422.49806	45453390976.38584	8731667272.112015	25279653659.273933	115218285426.35638	24346414965.38214	9725570245.232496	8457717723.806602	20650573250.50484	15173801536.995337
68043929139.04184	9040123523.880583	279379769023.44965	26956244792.58801	4064427214.621714	19089680632.595135	21026479935.61018	16775463609.083622	543576931798.90247	22883103244.825043	5680762398.378784	50215382735.550156	28619702937.550503	20242549384.31505	35251868313.015465	399935551422.7141	62759420047.2025	16563327186.41385	17973664353.558666	29120091075.52728	79231367716.48628	45314756786.97528	8638269061.400532	25261196233.537083	111114172741.85184	24321118900.807213	9684004055.075048	8342490211.023715	20552704687.57848	14987214621.21252
66036793931.58754	9021385147.427835	273757072794.62973	26890366885.94001	4054087938.7874336	19060222039.00718	20958597803.868	16497359143.468687	532952162445.7531	22850968859.00201	5575551624.672143	48962796869.303764	28418758613.12022	18776303332.045685	35032105984.95539	388828851592.01373	62677418478.088684	16078445762.420918	17887506448.373623	27771918556.517982	76021279744.59598	45293231038.04794	8562565739.156902	25189553960.809143	103140848230.7482	24290948511.208538	9641205890.495071	8308547189.609159	20396092965.14767	14537026318.051622
65019518552.468666	9017517614.968775	269590460297.3095	26742586118.810143	4051782122.9417133	18411688897.682545	20930575385.378117	15881701501.531311	505945291250.97125	22802303035.108345	5529828287.350688	48861302335.13357	28374552746.65193	18076608669.139816	34597789117.383705	371985769791.2933	62224204620.974304	15727925521.620039	17707142998.20863	26901294513.7006	75006678651.14294	45263252477.313835	8458469794.665112	25183657936.309162	95240548426.45425	24157312183.753357	9594827084.004568	8109553208.490707	20310397045.990765	14493921972.069674
64062267521.95488	8907673465.810263	252162697693.72742	26726180650.35581	4045518982.9631963	18082802429.841564	20853313284.330334	15540904550.6939	477941346185.1793	22794839359.149384	5486955836.95736	48161354698.71854	27775078829.84075	17842215627.98696	33671071674.312176	339174318759.45764	55761205549.47924	15358296586.009321	17509697051.60175	25380094408.6202	74191267436.78021	45179628210.18951	8445283419.732917	25145273214.596283	91822730029.89188	24109002955.09986	9577342216.521378	8079661456.651216	20192012460.58512	14303413003.04481
63257427761.615456	8883085688.738844	247307862540.6768	26713545850.139805	4042640588.1981564	17663791650.40372	20693193968.771923	15282879961.441938	468261035964.67065	22712117720.823074	5435542721.212028	47661287735.015816	27657997490.777653	17520218991.505947	32943954888.741776	321068577606.12286	55120173406.555145	14778325087.02085	17435523317.00347	22973910683.301117	73480292929.12395	45082153762.23659	8422616172.019273	24971481155.259422	83428097220.89893	24046726022.331497	9546392676.185827	8056766949.322214	19646752124.33593	14125036832.822021
61832098234.99203	8855834397.119095	243752988340.05692	26633677651.777027	4040436792.435299	17460698547.910156	20640053700.973976	15137638365.769642	444993635395.02966	22656436501.462162	5411242484.263488	46901780158.185745	27385613337.61968	17255525548.10433	32612762758.582783	317930461750.4034	52771870412.15284	14542025484.627958	17276308582.552795	22221010723.470238	73391685358.33565	45056998835.08446	8389473680.945283	24739472724.176353	79344563570.39299	23888121370.90439	9478716980.576044	8041985886.829557	19404129468.982994	13939015474.813177
60094883150.82161	8771440740.232048	240010483152.3375	26476948178.25758	4038889770.005195	17288275287.8599	20291463922.65098	15110112814.316313	391715223946.3087	22490240398.21735	5364512089.299361	46845489007.517265	27104320846.486668	16862886136.369318	32320789631.16599	304412771779.21826	52037860463.626305	14464632462.158377	17185430185.451797	20507845032.56021	73359404634.56647	45013944953.30636	8380358372.267327	24322464266.08099	78693203429.77429	23831689012.314404	9431297024.107876	8041532834.982938	18826754485.86086	13826379524.935215
57664367716.76798	8750765931.561888	236861097349.23642	26454046495.137955	4031574465.021815	17097527727.666721	19990414217.14416	15110112814.316313	299047368164.2998	22323727323.5226	5237403081.007289	46819446211.14821	26718237750.07174	16645351403.599573	31776974585.538498	295115577075.82684	51396721358.25818	14370478067.753075	16777337460.690208	19357123797.563526	73115705841.38313	44867965035.0381	8243024825.028382	23891139126.042374	76758301564.92049	23737784920.671913	9311697215.657715	8041107286.6426735	18666931686.687706	13771840376.977404
57046568806.71296	8750765931.561888	228088296671.0632	26350712661.6219	4028253833.2844896	17019657942.751152	19629564616.368244	15082081477.606993	175928010837.77112	21990741268.092686	5110361359.333278	46526839817.445366	26583576517.521477	16574297655.320778	31549147380.254337	283998207612.5777	51169385640.384674	14162013890.537148	16773764488.663515	17656450512.735497	73067055501.25803	44821682432.61708	8227460665.978184	23865173108.048035	76156019823.42012	23367175629.71539	9303269389.220427	8003056873.478243	18455789549.326817	13750705977.048817
55589043149.681946	8736451130.978216	227965205169.50464	26316932667.213196	4025495465.849619	16822047507.574472	19581547232.34382	14987873605.114973	107340149200.4081	21578516843.01405	4973836009.645181	46430241892.99992	26336575943.17487	16573950485.295202	31428793614.684196	265974233789.64206	50712518926.418236	13757941664.573257	16549034350.160368	17556026193.162354	72891803362.483	44613838534.69088	8120463214.391926	23652148368.44779	75293264915.92032	23265057079.847954	9294903992.343845	7970050177.171433	18373389763.694157	13711076432.541422
53170202901.22962	8707739952.91309	227687510931.4053	26268898388.717052	4020664167.953767	16599475600.614092	19402249349.22755	14856448710.94721	105418695730.85435	21096139949.286366	4702489430.967245	45749257240.61012	26035846816.14867	16513625026.239119	31143397847.88522	260889026910.2428	49428084384.1302	13243251859.917131	16191860915.940155	17556026193.162354	72831562440.53731	44533588757.084175	7687133376.803811	23555967200.37535	74200704137.49957	23189464692.549114	9241361775.677113	7891726125.225579	18308876133.224476	13568809524.937428
51201491653.947266	8680872810.407394	226271709628.71613	26177745393.815536	4011718796.255104	16456340864.189194	19020227490.007435	14852624555.579939	99844442405.94063	20857131703.30734	3813790290.87688	44969527137.49943	25947865815.21571	16436020614.960835	30251048921.931053	257419649780.48575	47965917653.6109	12910311778.414072	15674891406.540876	17525036897.10908	72556416536.41127	44457087323.22454	7235574863.501684	23466484818.188206	73384793759.6967	23147787946.42546	9220201033.690664	7860153280.447535	18212191145.943775	13502648062.132221
47089906546.96787	8652112791.273474	222799962339.8313	25912278536.480297	3998664248.5326376	16345728558.627293	18941958002.70508	14807807349.65425	97332631018.4235	20511742596.22672	3382639553.645663	44070119950.3336	25889195721.191086	16241517298.943426	28788916781.865894	253634835003.24512	47223655351.38187	12910311778.414072	15487606897.716108	17390060012.17831	72064222928.205	44147599304.97461	7222808359.972015	23374555705.899075	71586298186.44568	23087447005.341225	9176892389.587435	7843592703.492874	18112624172.35481	13438199625.6493
46912025572.309235	8626766702.53364	221947576465.7605	25578564683.469383	3985980101.3864174	16283183986.388184	18860784438.404102	14807807349.65425	92323488225.77415	20164162865.912724	3364252344.725268	43946331411.64789	25706492139.242596	16143883094.424997	27947227553.94804	244413958794.86096	45869085736.11245	12494787293.082096	15347383082.071064	17364655647.01273	70220354135.45381	43995465525.9547	7221828212.921772	23360102052.07864	70984941126.06783	22867632089.659515	9126903949.20238	7769447379.710048	17985429383.447716	13289849486.926853
42491076683.607254	8596616470.553623	219951999700.37762	25126510125.32	3975650573.590779	16268015393.503433	18670459521.59534	14796843318.879755	87274804636.07808	20020440915.537415	3348713327.434285	43865986481.53442	25564728061.503536	15862261467.458096	27198375572.01236	219511063301.19424	45004805934.55718	12347348094.92795	14691548647.512207	17283113064.555637	67935373021.103264	43810672246.396835	7125615703.037395	23359592385.66749	69987542478.66202	22813000160.002926	9013493385.38466	7716892683.330927	17723653912.492207	13210453871.78496
40927593004.60265	8546803479.155978	217820597578.92044	24950978891.56391	3962861123.2442355	16193536321.632101	18508570411.433018	14774133894.055918	80449649963.82889	19665987382.75293	3239274173.736418	43740426904.207664	25491338989.031124	15656834225.631752	24565154567.192673	218207888355.6546	43461426015.86312	12156573263.131247	14409730695.440666	17182540891.93089	65797533611.20497	43671032639.24468	6994750310.322872	23352749286.003227	68239287875.39228	22724237207.395298	8960426444.553402	7642041549.818747	17659924463.17826	13107874772.252228
39997998114.44882	8495134181.802813	212904329067.20688	24650977508.361263	3952914406.5138884	16159536481.252739	17849936187.881763	14746031355.018675	79321249407.30974	19324987443.24968	2970024445.653419	43679962833.46371	25333041543.740044	15393003884.873327	20653719462.98689	215668816405.01987	40848489624.5205	12041468338.253843	13748652319.787727	17037688628.051813	61599121088.66506	43435665504.224174	6963033609.741971	23289109964.788204	66004232979.29409	22648479858.250374	8942333607.263557	7592749480.305599	17628824648.077515	12964389344.45612
39084187703.23791	8480233116.361652	211179980863.94836	24359769373.647198	3938455883.1168466	16127544313.933128	16827533374.319593	14721003820.023382	79233756252.3122	18473675811.477894	2970024445.653419	43642536196.798836	25333041543.740044	15141795776.123108	17035689038.836006	214065948966.75827	36640633098.861206	11948191393.755293	11624144234.12266	16841555071.667294	58578518569.42859	42968764008.20323	6926212429.286222	23221157004.91804	65754779856.37278	22462718292.75776	8942333607.263557	7484551431.369889	17578269071.79047	12024797753.38893
38212722393.192894	8377930416.505557	206642430868.1912	24236569554.709625	3930929776.2332454	16124549238.956034	15513693969.604015	14666254914.191212	79213577153.77245	18385995294.73068	2965758906.120309	43398681285.272026	25221862087.334385	14817502433.427258	14109634234.95169	213082474076.31857	34399095133.433655	11834499297.72975	11448742786.892824	16741281772.925985	51887672395.589325	42943628620.64721	6888176634.788598	23124721788.75553	65495292145.054214	22363800653.249332	8906201665.325886	7459950686.336835	17560573164.94915	11999867657.263132
38018923259.887856	8359709909.4091625	199335971384.99445	23744982088.848804	3909737266.58869	16081262147.059458	13407454811.273071	14613232742.453005	79156079431.87265	18298042434.909878	2946959467.699387	43224829405.48612	25120724852.624287	14626388554.11844	12876525926.856178	212637483580.86642	34217789716.40304	11737013497.71831	11124794097.997353	16657929992.18529	45680189353.14347	42809651828.80498	6849143865.698731	23062390083.136806	65109109115.22481	22292741115.30607	8872340890.491003	7395503613.860451	17402238625.916904	11234826512.887365
36812364600.01943	8332508657.95207	196412376623.88205	23547540884.5771	3903205320.2374406	16069142311.367569	13246953716.34362	14586764318.037022	79000687912.75665	18258265007.542896	2932616645.111536	43185780823.31115	24943373322.568367	14347979173.822575	12288041914.143335	210472137303.67902	30361898406.51067	11685912916.488335	10990371974.54069	16657061350.352488	42552042129.57201	42765061017.97275	6784816694.957423	23061284239.336483	64903565041.52652	22281935679.082394	8815313557.17356	7359788934.384183	17294548538.44021	8574804620.802465
36387824053.24706	8299923863.16586	190049384734.80157	23491325004.033733	3894656539.572579	15946970278.38177	13232978778.938452	14571280001.46053	78808525267.53094	17837690427.758995	2904785893.137103	43064876552.06176	24742190856.317753	14239037183.711943	11209780535.266298	210185667019.58902	28832623882.804104	11637720608.998037	10689538940.181707	16606419182.134832	40831018805.38772	42473694793.943794	6776913947.852755	23050907630.992126	64750195362.607056	22270614684.579464	8794389991.622276	7231117535.192124	17241904118.377453	8058177701.498058
35935164080.729836	8259971095.321719	189757096201.44513	23366756174.580803	3878797442.9536176	15892565434.65183	13199786982.669207	14551609569.475176	78582919257.80624	17753755500.538773	2849002747.8672056	43017623724.247086	24509644904.70622	13981899373.814922	10754759201.002548	208520615098.4174	27643188443.696274	11597522507.315777	10517130586.179117	16597834289.531563	40563788721.715614	42444568529.16029	6773575622.533615	23037876091.165825	63544979964.42689	22240957067.08975	8729847683.176588	7220231637.334078	17238557364.5418	7883759798.922942
35568565378.52294	8177191066.367486	189717796048.8584	23282142423.68655	3869558328.0875635	15879214438.493576	13082449709.237883	14549333699.465822	78341700865.36827	17748465127.770714	2818214695.8685412	42822066211.028404	24220505908.938694	13837615655.380356	10141526076.487495	208210768619.4141	25549448866.678802	11530895354.742472	10413757053.955145	16592300627.226625	40386191809.65526	42337548150.47998	6768803350.085739	23017335368.776264	61981739654.38826	22232119975.76543	8722235562.929106	7206051355.849016	17131995713.234295	7197564653.673574
35353308732.521286	8138988205.397015	188663490469.3692	23145814312.21863	3860747618.5350704	15839633889.925108	12988415932.826685	14521507017.549263	78134446756.74452	17685314439.60885	2780593583.8661933	42731925151.35763	23939252692.915386	13037511297.639212	9815521783.221788	206146485077.14624	24680974522.777588	11475227340.279282	10393291477.865742	16567263541.689335	39316006956.146935	42320349086.0824	6765653108.26987	22958359163.03253	58517986158.60146	22216322136.906418	8708087782.075798	7182768706.1917	17040046586.556948	6775833935.095176
35331370288.739334	8113727359.588536	184896025100.3803	23091986570.060715	3836208538.6934147	15695992602.15913	12988415932.826685	14519452513.121105	78054960590.851	17569255365.77162	2768339588.697623	42599140843.73082	23080429682.27531	12790609468.943953	9768992789.349487	194584855867.8454	24263427992.217678	11424622569.892157	10366724125.70685	16557866051.586008	39049713505.19971	42294745303.46251	6757863568.834592	22901109575.884636	56425108630.45494	22191586537.54666	8671147607.244492	7112271368.780702	16965478153.56606	6650800809.130324
35206603941.586395	8034842607.128208	182780505928.40314	22883779483.25221	3793992386.9613876	15555386258.47208	12988415932.826685	14508071031.889786	78027652275.44623	17543627477.93186	2763581960.640105	42345041530.577545	23061996002.37536	12192665992.803526	9590917761.771698	191813259507.97668	23977738966.476494	11372666387.137587	10351242280.252731	16552126810.840244	38870568856.84708	42234203916.64117	6742753662.373833	22880311062.51614	52552609692.8224	22175430506.55396	8606248242.787256	7075211259.269265	16884665041.673658	6611042925.910578
35067868428.03019	8006099645.953603	180449278490.0588	22712491312.199505	3772268143.0074825	15341324599.76451	12895795083.18871	14505347948.276077	77850808106.82245	17391078247.66664	2760808881.6973777	42053065839.67918	23040715716.087215	11869282748.122902	9480264909.387335	187519267186.0982	23705682448.55886	11266315808.067797	10237813310.539116	16533366216.587395	38759700484.215935	42107381765.0006	6730825410.189727	22860750249.287327	46974686089.29499	22093052185.033264	8606248242.787256	7022689755.088382	16741884323.028015	6430114252.595033
34894987194.40186	7964412674.910834	176966697209.45062	22630578550.454678	3754306976.9783106	15294243999.9894	12880322282.442293	14488591623.24053	77560962274.93022	17330812589.747025	2759772507.5259366	41927944871.02618	23031281071.706814	11083607330.364042	9450713657.383398	183897414494.9808	23321639413.7313	11246435767.759481	10117946401.396896	16510346532.64479	38406202064.87096	42021036808.16409	6698419020.1996565	22813255796.548363	45752833919.7188	22089850311.62774	8555458648.216636	6990281389.577351	16570970383.917099	6146655524.598366
34783111861.149414	7962090832.803528	176771990941.38004	22216884182.257935	3746089051.261505	14967292083.37143	12861462880.328407	14473446454.694906	77405152062.21043	17261710961.50699	2757141438.8138146	41866502338.5987	23026400965.321033	10975449884.073742	9430728673.557009	179356363797.6701	23048850234.191933	11198002781.664846	10089417767.365133	16425493116.295597	38172496692.677414	41932666816.96605	6676388711.8363695	22680873642.041767	45731301033.29859	22048562362.246246	8530798969.846127	6947398765.739672	16369807138.169693	5986309478.153598
34503717423.88611	7955421360.906699	173324501296.41113	21192919037.357597	3729431440.6462317	14848311433.808664	12853663175.811657	14441312368.908298	77258133767.05994	17207185046.384457	2753135031.1793365	41760068102.34026	22954279060.36259	10685350085.11379	9304632629.452553	161061190387.08398	22912903377.67338	11141636537.659721	10077258146.933054	16355865494.177027	37991407543.68152	41845591800.31989	6631822061.922172	22562495653.92218	45615381581.42248	22035004860.254322	8516813493.937418	6944596841.286776	16313516325.478998	5926970728.842525
34412613717.99693	7949044547.950052	171409112931.03824	20363464347.285664	3692290364.5945797	14769901037.71602	12842484611.153975	14421227014.683462	75981739845.35313	17125651707.030895	2751213897.3966055	41755783497.45717	22907982332.428295	10625462191.76823	9268510986.486101	160706758704.90146	22667105316.687946	11132293061.301687	10077258146.933054	16213303789.909676	37813650834.2916	41746258814.83186	6547230877.092967	22402583601.84001	45595394338.49912	22006603739.2338	8513723634.493014	6942359934.696808	16242030112.992863	5805492830.888554
34396167001.68877	7942608505.596857	170747653695.88998	19841968300.437565	3661070562.37494	14756586646.72872	12825834351.029507	14404155861.443102	75356513189.87093	17043114632.833662	2750553477.699826	41737542486.07707	22852912742.424934	10315146754.742601	9145214593.298908	154921419530.81387	22195137692.60395	11099636900.518661	10050657442.399181	16159596734.27505	37698209547.55805	41534589468.3402	6537003486.853521	22259499440.28382	45493008034.612175	22003339673.502796	8489519731.213792	6941301646.716598	16242030112.992863	5702811280.975112
34284606932.823654	7934389692.352357	169340808546.76346	18742836211.58556	3654669939.500503	14744795198.963322	12788212032.15607	14364582453.9509	74486008482.10161	16879336404.011995	2748938229.0784664	41709434641.56931	22807151268.813107	9880287295.849358	9019792806.234095	151113460624.70547	21900966104.199894	11022997128.640335	10013682616.603409	15932212272.412441	37491049644.75711	40634936624.26212	6517006342.361816	22046798130.39426	45441624107.848915	22002752556.77094	8432433002.073023	6934286339.530173	16234067961.773592	5648917215.188898
34226413853.82681	7927069914.998794	166324987087.31296	18099667941.751175	3622556477.4417033	14690504880.873655	12738974969.174221	14319387553.408667	73444500514.40886	16629249782.955763	2746798270.9068527	41673650433.172585	22792104975.22387	9664181554.016836	9001702939.672926	150523700804.56683	21322850900.84267	10950110863.503893	9979493298.776505	15825132099.25658	37386713402.65747	40192046174.19002	6498981418.669144	21992364508.319496	45404040140.67996	21999764756.568428	8404411286.90871	6919364654.614357	16217390760.035572	5609190956.08295
34214076528.838135	7920611544.767365	163644983745.13687	17482096012.892963	3584278683.2542496	14678797316.013607	12716813157.478968	14259221803.09032	72572412623.22609	16100989887.425732	2745273741.696838	41478866436.873825	22737686492.023598	9473515778.107512	8967441034.449627	141559372383.42316	21261853364.45197	10851593798.607937	9896367106.577627	15749082654.587704	37297124121.141365	39857774863.53364	6485276463.036065	21979190818.57693	45382893575.468636	21983404945.966057	8397047255.756509	6906192450.3597355	16178439653.20025	5567495710.126431
34197479764.709743	7917487683.764727	159122502793.83893	17120208644.3932	3523891047.047044	14643942577.576601	12647723478.074932	14201431031.663773	70489372074.18613	15876535991.840393	2742378971.8021064	41461928489.33792	22650009905.43213	9241132503.995714	8885682065.439148	135377812847.65242	21200236408.01212	10756653388.578827	9844389898.505117	15597720340.000103	37207079933.37545	39317970728.721924	6474764485.988323	21921928757.093365	45284628034.36541	21966830713.87622	8393218944.840439	6893511051.232088	16150614508.548883	5492777371.036989
34185766284.417004	7915046050.674788	144211608397.09772	17105939283.432898	3485096328.6242533	14633341831.77288	12630363809.088219	14055060546.672241	70489372074.18613	15713018436.524466	2737006249.2847776	41306924994.28266	22641249268.841454	9043179990.081459	8837149831.452963	128733798599.87782	21081452036.491566	10689668953.111717	9746720271.320606	15280476785.314613	37135722506.306145	38405633270.773285	6443300986.786039	21874113835.52317	45188553013.10506	21956077920.77241	8384292779.161779	6838672090.450958	16103884244.23078	5467636433.773334
34180532890.347996	7899747323.515196	130912445082.6251	17034051973.372059	3377540613.795446	14616271892.655247	12596431614.989277	13995768693.19114	70231188187.56888	15407617520.71005	2728723245.3976927	41264167232.840576	22469077944.741005	8958867932.964989	8738704985.534325	122574323226.28584	20953926875.16874	10537248655.587662	9673805092.469704	15001379759.61146	37101807924.27693	38395712163.244705	6440024727.59385	21848113089.273155	45105368618.186485	21937316756.637627	8378666657.7214985	6763008704.568677	16043672854.610874	5457382659.471062
34162691002.691555	7876080693.397736	89364095678.88954	17031142319.168844	3369347183.8268137	14592509974.825884	12550933273.934362	13927703923.837234	69619172140.89561	15170772793.76984	2716678410.2704406	40771443089.11319	22282996512.899902	8833849065.034658	8679831733.983154	120365551712.92276	20634704686.391766	10498593726.618483	9600037139.935856	14983212136.13875	37061366922.142914	38386192577.09482	6432178515.445831	21741097320.89084	45049765334.61194	21895193518.322918	8376086764.571521	6696851003.206511	15991635013.880184	5443816825.566758
34150103955.142483	7817734232.541597	84794634282.10233	16988997551.172178	3334530407.9746194	14534456605.528383	12505772001.554586	13801958547.587572	69574503766.54926	14975661189.706123	2708945378.723158	40460633963.62579	22167859212.232304	8785194085.461895	8597066349.014565	113255250470.71481	19910294926.177086	10459879857.795052	9254818907.113293	14905454866.575586	36905476252.49417	38240621245.98096	6424639474.677842	21563171306.11058	44698139754.12383	21867717622.326103	8360149571.793207	6598120207.465738	15975741548.539541	5317490276.769266
34036233258.096756	7796723186.135965	82615062960.2348	16955585633.755003	3287654487.905413	14506854491.167355	12503419587.096834	13756840815.196672	68265475116.39531	14723957253.327988	2693965078.527171	40215924769.343376	22030130039.15797	8683527979.895544	8525671071.857309	106720945851.45152	19236939486.234955	10446180520.122614	8831581011.23992	14604036987.766867	36865612653.061134	37881979364.9202	6410125158.842255	21021928130.969124	44558807867.16904	21814738684.220406	8332237789.515745	6467421942.359803	15948248800.072945	5233335351.154532
33990055530.75563	7749138852.1940975	76160872860.46297	16892430175.651527	3218128202.4963765	14501513094.461706	12476057456.296347	13618538640.514572	68265475116.39531	14573247805.060894	2690733718.14368	39606454423.47749	21957820700.160263	8623402538.72829	8497537383.661741	103030034844.20975	16821767354.844109	10424779176.289473	8315030223.151518	14442341560.695036	36717561170.45685	37318417240.00408	6377514463.208599	20841321844.273	44396064007.096504	21799899356.264286	8296062801.387863	6376774912.045997	15925451518.097261	5191525333.610546
33868833386.486763	7688578946.198469	57420523805.59638	16574111130.071499	3177634559.585293	14481718533.45255	12470507967.756077	13606773956.293955	68187558575.511444	14487532373.911633	2681044582.128685	39026289534.742195	21560851022.964046	8576193237.17139	8425135272.044865	102848388521.8507	14712471332.932467	10403494161.647413	8147253250.973033	14397122403.553192	36450543138.12131	37059990054.56816	6363295044.99477	20808518868.163433	44217938341.500885	21791263278.88912	8256067944.990783	6369542391.169943	15923908433.213861	5162634055.452643
33611344092.418453	7646103310.583266	53871190595.64855	16165566654.540627	3153878086.1140256	14458584962.042458	12465940658.64984	13600942125.773817	68101574663.66745	14298679250.524225	2676325723.6158133	38997376038.0454	21284383183.913082	8543651292.860949	8414269786.487048	101598589215.78075	13329459282.457142	10381688686.486887	8007171174.797671	14347158664.772326	35384911084.18783	36893484513.31612	6331429577.288896	20514467219.492878	44163488733.0136	21744197915.986	8209660659.165245	6285869253.114944	15912372749.09093	5141869227.158124
33569012243.67777	7559289164.971385	53289747376.739456	15879539599.250586	3125213490.4304028	14389430076.006966	12460934815.472216	13564764529.820194	68021863446.751755	14110233614.132124	2671578626.237765	38995437760.36377	20902871605.318714	8365062144.668526	8337271105.814378	99491504207.98723	11675359419.388561	10309320908.89778	7741184606.532284	14320494379.168827	34516118848.32038	36584229542.01079	6290050313.601391	20514086050.44575	43903970143.586555	21708206452.288353	8164251325.349748	6253522400.698237	15904762146.946932	5128913019.1197
33519900362.04282	7511208239.917032	50267415553.22446	15691275200.590559	3115899332.53463	14273978911.073172	12455776614.4081	13494148286.496729	67709729699.668724	13785376189.41056	2656857313.466084	38919193262.421844	20811877154.011856	8295035628.868208	8261306397.484842	99407524662.4038	11472639418.385065	10303810005.919157	7281313096.775876	14255522467.01886	33216314715.535645	36356922714.96305	6244319562.957819	20512619985.783047	43576709864.29213	21699587524.96351	8081214300.135316	6251710346.289924	15903244564.041182	5096988881.944045
33519531552.672325	7286978941.7741	48420627161.91991	15195121234.99878	3016763070.0925364	14190471161.747574	12441798407.291458	13467022545.444618	67537091119.49101	13642061048.28679	2653078476.6315126	38833348149.154945	20687446436.949535	8163278013.967821	8166560515.99373	93231296516.74661	11233461638.346216	10299312538.861526	6982269466.896301	14186097934.743893	31995359530.935047	36066632123.16365	6223967063.926867	20455763916.290794	43350177325.64602	21615549018.883778	7995901904.657934	6251662884.59687	15902649652.361666	5091027122.3583765
33378234749.6556	7264052466.214372	47964350817.922485	14954822960.74634	2869456961.5918345	14172003416.294659	12436394307.89149	13428781423.637167	67323901657.389366	13498261250.611403	2612114778.206612	38764093416.8337	20461095350.584167	8089281769.834896	8138856334.293889	89443258893.70656	9089941378.581444	10281016359.380997	6751320142.784361	14121520896.45693	31994455283.31286	35539514272.613716	6219295426.485741	20417628809.591606	43300340274.88433	21409406890.977226	7901966979.538531	6248797715.272979	15876507096.067324	5090367541.305658
33348772455.40181	7249313349.551608	45776584554.1334	14847836027.468882	2683312977.899892	14052893067.613134	12430667643.405874	13385318513.08429	67132686260.97679	13130121022.242247	2606211808.4093337	38595849652.78508	20108125796.041172	7867838340.553996	8087522291.990478	87026616807.8452	9002314808.371218	10221421134.273474	6512588388.029902	14114804438.67	31725137090.61924	34925750188.55943	6145922526.499199	20354072690.9273	43237803781.51957	21367183501.79171	7812426199.223884	6229513473.832743	15830511526.893936	5070530814.385457
33308499901.169685	7229062751.698344	40482532763.15086	14688576860.57382	2371824912.3228445	13946149312.487612	12430167934.384624	13372405681.553875	66720445190.20251	12340822088.792545	2585232620.6773043	38432270432.934975	19968849653.479282	7544610112.1972475	8073770616.157039	82979115979.31566	9002314808.371218	10144739422.108171	6386277287.265845	14110828254.765678	31596156993.468502	34195012529.20457	6025070172.766851	20305782340.260212	43079132320.58743	21337763817.452847	7705946292.687038	6202892415.030838	15757584668.3894	5055670823.293534
33242801562.45793	7120828174.787901	37697611357.59484	14464153473.692749	2139539273.522381	13915389582.400578	12427104918.991148	13273191085.740326	66397399444.726616	11619304060.825617	2572547017.5817194	38189042984.435524	19662933856.90055	7459967237.758279	8042490297.769944	80784107808.72939	8936025272.113293	10084024446.070824	6236449237.4139	14107802970.306479	31202491208.3796	33782361656.38786	5954196676.712213	20065230665.00442	43032772995.401955	21271016686.936596	7589006321.962273	6125208783.694998	15707695164.788258	5045202966.217861
33214927809.35902	7074463765.594997	35817642622.36135	13886152774.246073	2038553345.766339	13750057645.04824	12415400556.612822	13215435796.629244	66322982971.705154	11338491754.754282	2516095852.452554	37874062990.76223	18973421294.093803	7436804544.344727	8029531441.018411	61910485081.66465	8936025272.113293	10019783060.290173	6028337344.630144	14103951300.214931	31136851987.870304	33386625910.82223	5844652144.758595	19852623772.151608	42874593368.40088	21241597006.722973	7529681545.925775	6114304715.336871	15700805773.76091	5030093946.499394
33098295007.785995	7017657653.393038	35246529423.251236	13314796588.693289	1947266892.9644	13563664646.152304	12406598158.96012	13206837787.826721	66221797134.705154	10974601570.405367	2474459458.6399035	37832223188.32602	18141425015.50623	7429136156.324609	7987046942.438681	52404169311.2927	8712307576.162354	9731365312.301067	5971767334.52108	14098694519.503319	31107491806.30094	33147409096.1131	5766717316.028315	19713164566.639484	42838917882.58873	21226038870.470802	7450978639.089491	6110044247.291198	15615654815.193468	5018298387.920773
33054510047.477818	6927362368.398706	34000366646.592197	13065183102.297241	1901448369.7587397	13561796848.814909	12394512145.62315	13150424494.753193	66067817255.2062	10741090604.86607	2432017827.999899	37819643050.99607	17860897771.434166	7416942974.43961	7971163489.36868	31797042981.243294	8596998208.483866	9459720584.396978	5876091114.859016	14091097603.633734	31072726457.362133	32799943276.20011	5698996690.888527	19578923076.109158	42826981988.51123	21067559495.648674	7399784020.598705	6056921829.941882	15557477682.496466	5002829125.727799
32927388937.604546	6840294054.650173	33886881078.705875	12987762462.98017	1901448369.7587397	13552184233.503717	12382413433.874315	13053853089.678999	65970267430.77197	10372204377.742603	2335666840.9260902	37790158681.165245	17262002613.907146	7341985820.633976	7904102096.54378	21373401596.254253	8462500617.50974	9272087202.98856	5799811731.816596	14090092883.796207	30975097402.632744	32729382207.316692	5671839200.382719	19370887712.669624	42826981988.51123	20981011485.90176	7387558457.453245	6045639855.653736	15533959804.309595	4984555818.166492
32866733048.11628	6627297913.852006	32876167573.74311	12821579928.524809	1893418169.4163976	13544072114.598455	12375417019.859146	12955900525.21538	65852056775.71238	10120470599.37257	2266123297.986824	37741544703.88472	16716196181.434423	7262030632.673415	7847382316.357394	17147987826.80648	8216598588.953758	9124778286.86204	5606302278.224826	14086472717.240742	30695520619.858692	32553720555.37187	5608971428.917935	19256814167.67258	42801775451.390686	20963032167.06048	7326893831.598042	5999978550.42053	15510649119.235916	4945295551.342503
32657956386.671703	6467129287.746617	32331154123.792233	12672129763.549292	1882538662.284322	13528491312.152227	12366527200.556599	12918155768.360659	65820488443.071884	10048926264.065434	2033557209.037738	37641256941.79365	16680269114.331331	7203075602.349193	7769564580.381596	15707246923.438807	8007516680.552219	9011241803.15423	5528551177.005048	14085896847.225271	30429509823.81117	31388344248.381844	5532292002.398249	19162349398.980373	42775365044.93208	20896154798.029854	7319113946.453444	5983537187.877706	15502357823.340454	4881191660.792383
32606439289.046764	5865917717.726113	31359143101.006496	12602978372.801653	1860312195.891065	13508381299.095634	12365976634.497644	12801889197.75122	65754410265.17422	10047749390.887676	1981089879.1265597	37555873922.92886	16593780851.351545	7164803233.0481615	7710461692.926268	15099375929.044804	7875596056.994482	8955428739.805607	5479403476.438671	14084166707.647259	30404637817.327717	28746006836.181683	5512756627.428169	18972543295.798546	42701291716.459045	20773291150.032246	7314824280.266585	5974029962.989139	15452697472.933947	4862155013.13901
32561514566.46212	5628366601.987158	30853195712.70093	12510759214.79246	1848292715.44077	13403295903.56236	12355600738.759531	12777099278.128008	65646270565.0906	9904069995.553743	1978174612.7465398	37465820464.84943	16541576572.252455	7086482673.376637	7662447231.106029	14933591858.16098	7469767247.095635	8922652365.621841	5435441519.72547	14075078892.658504	30305149307.146774	28210072682.009113	5424981318.787185	18937581666.62386	42665290294.3098	20744816374.462864	7252448988.696441	5947607058.66794	15376484062.779568	4844156711.635902
32485279952.885742	4915183370.765533	29865966089.754604	12488342315.52799	1834066544.621996	13392418198.475698	12342476066.01204	12720090438.738598	65603327788.0794	9593896944.022127	1948411348.8392134	37258769806.67064	15982488047.891088	6876937920.646087	7586552008.345905	13833330085.932016	7131511864.484526	8904583393.081131	5385010715.079099	14058091188.457901	30003578055.01423	28157706640.51596	5356148134.750122	18926697169.267883	42639503701.534065	20561072569.39873	7245303359.197236	5943552566.24073	15338208364.80174	4839717837.017794
32134737602.16584	4511127204.093289	29314741539.664505	12486899405.33956	1829068249.9762337	13380960194.617493	12337855351.24029	12560922000.301218	65603327788.0794	9469736100.76028	1884567654.5489094	37049040293.69728	15982488047.891088	6741256289.669992	7584522952.458776	13222546099.76441	6472055172.6713915	8825634302.741985	5290034606.299556	14036014116.344217	29846743388.291378	27858077414.285423	5284508457.546936	18911827338.96588	42616182009.84202	20538347969.315857	7196083394.687262	5930283659.3395405	15325384912.593172	4838929466.371372
32034343253.869522	4314028757.4978485	28369172749.914604	12477791888.081135	1819890797.98975	13355501162.45108	12323855322.377645	12441337355.99633	65548375837.44005	8997335172.970167	1882394771.8543513	36920960479.01502	15846609744.155067	6620597572.857785	7546461035.790027	12694159979.347523	6076657830.215268	8731696455.188692	5150450328.802523	14008482820.406897	29549561707.352974	27423417496.32241	5205760762.864056	18857935842.24242	42597527817.17435	20360405521.94768	7125228653.489439	5922322338.737365	15320742143.056982	4827268962.200744
31988448668.953934	4249048213.6081386	28020199526.932144	12471343393.058212	1811029254.318708	13273036134.453175	12315884189.17467	12342155087.177097	65519390350.32857	8997335172.970167	1877595339.4142964	36861166057.67493	15548870299.895443	6389508581.058859	7544762951.277505	12211744826.232584	5750320540.299428	8555180388.3776865	4967111212.928668	13990844093.720459	28928077341.9354	27327537431.420036	5008284862.851122	18833464031.73038	42509599643.430374	20291880185.05262	7037124737.883782	5906896591.063266	15286525003.174103	4818817162.251187
31961723048.173996	4221528480.097208	27979293651.861313	12465201166.210028	1762432172.5132134	13155839085.998667	12307781647.289366	12333828063.91592	65492621151.342384	8926712830.793306	1873590038.6551034	36466789149.78972	15475917229.150606	6031651145.824617	7540517210.333181	11689621822.884186	5474890692.769346	8554624931.827763	4878432416.694858	13983255145.288616	28611331259.706303	27165757144.755875	4998380072.523367	18740500189.19846	42462510090.1899	20240130894.081867	6987299861.959221	5899699573.568504	15209715599.418436	4793503948.160466
31801877600.199104	4209876356.3174367	27881002023.53852	12452061756.31448	1731919791.2134938	13137511020.792286	12300504870.933199	12274930271.823313	65424740892.83573	8873573481.961391	1871531164.4657586	36406167036.32417	15243627777.791676	5967315874.342002	7538815848.881477	11502784378.942148	5183358936.005039	8531572555.985327	4847442512.222381	13970511967.128849	28168378906.390583	26898016344.922432	4956130734.867921	18675608795.52681	42408051873.09905	20191126325.532555	6861296242.142872	5880048777.038945	15152698601.553488	4762676209.90325
31629407143.286804	4202137628.8878565	27609651972.93439	12442972288.1634	1711191482.379063	13118254681.491695	12278941938.101017	12107175816.787596	65396587676.29022	8743363132.361986	1856580585.4591405	36086315137.82362	15049298515.032274	5944973230.565052	7533598901.981464	11364051064.862837	5027354717.8928	8496895038.497257	4740739079.546635	13967844023.898754	27857354809.169426	26641307289.685253	4904651912.81715	18621291426.218693	42252080245.07861	20097222764.168633	6597280739.867909	5863567592.945425	15139635309.642134	4752557238.0384865
31230322855.214127	4198736543.243152	27394639842.437054	12428131352.364538	1699244977.2415967	12929907327.94211	12259063244.83253	11894773910.9191	65262530899.17465	8539952060.944568	1845698513.2268553	36015817790.43196	14955427033.225489	5920924711.853401	7525262176.063638	11254899612.480528	4114116690.886681	8453822949.091714	4685275585.728325	13964023315.589418	27681181498.856995	26582592062.193954	4807119889.99926	18576781989.117508	41945234171.18388	19972304849.288197	6334189102.631135	5835436730.121586	15133184033.006231	4741146163.64884
30598155983.997574	4198636808.709993	27165722859.508133	12419645774.203657	1685942969.9268212	12881563090.95455	12252243543.78821	11800700899.615528	65187445579.39818	8379305848.931025	1829966114.4640408	36014353239.79903	14916916179.032766	5885518092.047135	7517668125.190684	10779796258.485891	3868379539.307266	8380234402.258914	4647673507.719548	13957151206.830162	27301008924.35361	26165113635.517113	4762791814.388796	18554740043.283344	41627326646.83665	19799727562.300133	6229023395.632107	5821012968.446371	15076669149.882786	4729512958.675232
30337766180.634193	4195551398.6902986	26736366859.716568	12412902243.855759	1674997598.1139715	12510077228.022095	12242499410.392347	11739059069.49715	65080470809.55853	8126785090.548088	1823694006.9718285	35945516766.94941	14740778903.157684	5885518092.047135	7513622775.778088	10762624592.356833	3868379539.307266	8298698514.356055	4625933341.640377	13953909924.623253	27146569954.426273	25701093176.200306	4729359075.1573305	18525324812.751038	40982997166.13678	19744818190.886898	6077204950.128503	5790659334.88017	15067560207.26772	4719925097.963647
29850105811.396297	4190214278.211435	26694052764.868523	12410751791.088255	1637985625.0596225	12343645718.736504	12241793777.559101	11656770188.852774	65061853332.80437	8042329309.87974	1802675363.2254114	35885163124.07443	14419952521.844566	5880018693.946368	7505387150.434696	10701901120.398975	3813915630.62938	8265607804.608591	4590491885.268509	13951864237.901844	26239338434.804974	25267683563.65088	4528879662.22974	18450809322.51266	40946111674.633865	19683533263.819927	5966061576.771561	5764399747.124115	15027915676.923868	4708055957.543681
29837224577.797882	4175516292.2623534	26571897220.325626	12406671153.465569	1603535989.50435	12156905154.98003	12169979659.866884	11644539782.928593	65043047693.6816	7990828299.917857	1777275779.9138465	35626817482.7913	14359188548.265982	5842684595.753475	7505387150.434696	10587624230.508333	3805473372.934144	8228816582.801741	4563945440.989663	13950132214.283468	25169900847.07514	24963446458.808224	4241860220.338519	18415814264.70896	40946111674.633865	19636443046.341064	5960304728.088588	5683529552.423676	15016541389.69753	4693439458.80013
29585208515.85851	4165354679.9290085	26499608160.485615	12385403900.054583	1505894301.176731	12114971577.547344	12155891320.659786	11625590675.658583	64859450408.02147	7949192629.072249	1763415904.7796078	35482017522.79374	14078282006.330313	5805112659.151289	7503892688.227227	10429310350.626959	3800372997.8719068	8155955608.366783	4526548443.324921	13949349760.931843	23742793328.30947	24788831995.690605	4090124483.567584	18327979226.70676	40875037218.83262	19573437049.326935	5880005105.993701	5466795549.74758	14917191173.600441	4678128015.769729
29189582358.977837	4112404381.1975036	26424779098.308098	12335700670.342302	1425974342.9585278	11978286600.299322	12139280934.85494	11593899391.056551	64750652864.12254	7925861415.261689	1757632080.5049553	35393018478.74159	13842075363.208673	5769011957.9329195	7496475295.891605	10367589968.561548	3787801352.5752206	8005293359.406921	4491426926.665734	13948693428.022505	23234466211.20296	24664531588.68491	4059901222.9810615	18170326171.800404	40868826979.74413	19518731835.964146	5876947123.712114	5435414740.211542	14715433167.144024	4676205172.558568
28970491174.97478	4086860691.469698	26361217915.246944	12310576752.18078	1360969801.0630639	11954403624.566694	12111209139.88844	11568658688.313116	64669945501.22072	7875548425.654093	1751100902.741059	35255161615.40107	13679007861.387579	5743823892.175733	7493549546.690321	10312210461.809229	3744673980.339405	7795011164.36432	4439157416.913313	13948335123.682835	23217480022.795998	24478468140.697475	3726592802.8891497	17888042930.261196	40846191068.506676	19393044237.72149	5872305540.521369	5153759004.444573	14585364657.070183	4670217975.219524
28908534927.614285	4079314562.920531	26106860245.69409	12307991202.311172	1327232577.1476915	11874973306.636492	12100469326.531605	11548626694.233675	64614100829.45193	7707059631.962118	1749589692.4021902	35069485782.12577	13525726851.342752	5689622169.155168	7488149918.842124	10217747960.7716	3718855513.25529	7703608989.59863	4359244702.433918	13947285733.936726	23210998094.801346	24315086399.94965	3640466319.8541446	17705297905.898537	40771623015.17162	19355614209.725346	5872305540.521369	5092503769.397396	14456706909.05858	4659324893.841941
28863515203.44861	4061344131.639906	26038413422.012344	12298162712.323013	1211117241.0904415	11719951563.448439	12006425523.841955	11536025030.822546	64465076047.58918	7626561384.8566675	1746026583.167428	35030469822.549736	13137634793.679754	5663288932.330189	7480546288.941754	10070832018.032436	3701652588.9092665	7599604325.865706	4244468704.7544656	13946821519.857912	23188817374.411816	24244047600.805283	3576757522.1528034	17408618397.34956	40602166581.00187	19295362687.863495	5870435122.178858	5008740866.17469	14388553410.55095	4651122049.23381
28758011022.038612	4045211999.51994	25765665668.748222	12284808920.153677	1178088177.5559077	11660171711.153353	12004814147.542953	11518495209.191372	64444469497.52886	7606255853.770909	1744257305.3587043	34862084955.48065	12830278392.441973	5626522266.6252165	7468116555.633204	10035756679.165976	3685899260.2291226	7549288281.422435	4088948947.213142	13946782432.95078	23185118293.739334	24092692399.942932	3446554299.531286	17360635458.286934	40439506884.67884	19156556926.511166	5869375169.06508	4873852907.431921	14206521250.282787	4608454287.933359
28423814033.08591	4031380236.690066	25648415152.541946	12278092319.912363	1150851055.19319	11502343472.946154	12004209864.827787	11495368323.64587	64399601894.0753	7514767657.502653	1743851340.069318	34812138080.28058	12558274495.865103	5448986795.286835	7445520667.4692955	9832499523.969858	3674369123.127246	7474163581.4313545	4041510673.8674383	13946310002.562656	23152663556.596737	23800172206.918793	3356287196.7506766	16945644430.511759	40340642607.50005	19091030320.553127	5867200892.070221	4832167232.051054	14091047093.897026	4599306193.745514
28057509951.299213	3982743213.870178	25567908315.624043	12275025096.352259	1121322014.5387022	11360503157.192234	12001791738.938541	11463300119.504827	64214163610.19271	7474446153.907679	1742094539.2628942	34741128698.11547	12484561274.239496	5448986795.286835	7411649176.359845	9406515910.03709	3667463702.7705436	7397371323.604202	3902332722.6458073	13945850929.012798	23129349116.29884	23170587047.018555	3281089798.877469	16903735602.245775	40149504547.849236	19091030320.553127	5844512690.086109	4776789961.484902	13909782131.572998	4587802199.280125
27845893389.595196	3851614015.700918	25450933361.42503	12270892743.490944	1109530040.2852378	11157388750.06113	11996156578.928408	11419436648.396835	64119960300.34558	7437944921.280152	1739468193.7319026	34561474934.06049	11374305963.417208	5433416248.42379	7385902285.233598	9253258879.752516	3657510887.2064586	7350671455.747343	3792472625.457504	13945328248.821444	23082671276.70855	22293543141.4976	3276485550.305459	16847537773.961714	39940878857.34745	19073796854.59226	5840746273.592027	4776789961.484902	13661481312.674833	4580039543.328709
27588652358.749065	3826515224.5372815	25372201012.400867	12256559276.080854	1096645247.6865234	11059665752.10105	11993546649.115725	11414706226.1187	64072912149.464386	7407775828.727788	1737817496.1084795	34455590087.343185	11156625798.621994	5374454038.500285	7362643738.334867	9085169103.05795	3650872908.7988887	7191142107.795958	3618419293.2395477	13943910423.801773	23041788494.0367	22274438402.76874	3258088212.113933	16792097677.855724	39527481075.80431	19073245343.827545	5804956456.846531	4776789961.484902	13540866713.340334	4569719251.179491
27187676804.69958	3793900321.517181	25036717775.51668	12250702988.427523	1070962357.4041842	10977599735.69881	11975875287.192823	11401947878.172905	64036239660.87005	7149452431.787734	1733099773.3064108	34291134218.289272	10824973174.687778	5294227218.391669	7352134781.276306	8919131671.741594	3645581396.796738	7121959241.719567	3497365459.0117393	13942776232.588581	23005251695.833374	22180983209.78605	3163133295.9115863	16738268951.56264	38500387516.57363	19071143051.707714	5804870017.574335	4774687142.752199	13529541075.90768	4515699620.807375
26441861266.964993	3791880001.2955804	24511927657.40346	12245961785.481468	1054462170.6888111	10650882761.14515	11963653456.31322	11393369993.324274	64012484028.54589	7092586824.069967	1725914145.5492435	33950720810.816975	10670972031.769007	5279931551.590494	7310622942.009107	8783005641.066532	3636974197.863539	7012077883.253474	3419361094.218547	13941074346.591156	22945115815.913055	22108311269.32508	3049071135.6155734	16717688280.659222	37629639381.637695	19035617827.488182	5788957588.295306	4773473575.123173	13483225692.775778	4509150293.918062
26387370018.578552	3787778416.630681	24483683501.54563	12238472459.417665	1046963086.6270764	10522637835.174124	11951281524.037281	11384659732.915958	64002633814.59107	6983063611.935608	1723835450.0213048	33490012666.18982	10670972031.769007	5259169439.126693	7259896517.174388	8564368418.989224	3633800471.2055497	6497921985.034541	3285473085.2161307	13938377223.641476	22839870145.62252	22038318102.702816	3044539843.713068	16701622551.566484	35975457992.582405	19025097271.279408	5779294606.327775	4764901883.969286	13437926991.917086	4338678376.09493
25528630087.806274	3774165461.9508944	24457272850.43977	12234336505.69779	994356736.9827111	10439067537.986425	11932435581.628199	11379096716.50851	63978846503.035645	6839974630.896191	1717532091.2598002	33400845319.50323	10590127498.251926	5244590925.343398	7218326230.868827	8444736591.225872	3625136396.896652	6349037665.342232	3113092319.1974673	13937900447.83869	22727726240.017914	21864630952.984364	2967266508.803463	16607871960.639713	34365346045.31958	19023483828.08177	5761786178.691836	4752426060.951158	13190989541.90005	4102278603.4618716
25097721252.690533	3724465833.7256565	24215828689.301483	12228451602.054766	987804750.8287326	10385984828.567137	11906468863.808233	11375106501.443531	63917965504.68416	6666146459.02285	1712803998.9013557	33373600405.957676	10436611152.707699	5240052988.320397	7188157942.272658	8428245678.589251	3620272442.886497	6135048293.229261	3069567412.663527	13937500142.273203	22449266844.048748	21788700183.471252	2953616572.286293	16589143398.425571	32404328111.835217	19022337861.132034	5745788930.363312	4747336252.165748	13177672667.349154	3727945381.8207526
24624286044.60107	3687713764.53709	24051029289.5474	12216917450.311846	969984252.2251358	10331280137.412497	11895483595.852434	11368817117.992302	63755109733.60908	6496360448.207537	1710374422.5040832	33188136396.32099	10241207651.294754	5227207428.533906	7106907635.810186	8367566690.309221	3606547405.6147413	5761437134.349472	3047853908.3471622	13936224674.290363	22366272975.424103	21665606113.164703	2878382168.057971	16534336814.622988	30082158060.944107	19020572072.641434	5697589572.11623	4738364053.169114	13063339582.97837	3673657195.4486184
24222162605.386677	3616991988.7562685	24038424153.863132	12212678333.510324	962164251.2493913	10294222987.482586	11873761133.494913	11358582482.24618	63728511366.86947	6115977453.639932	1697443788.5469878	33158510292.94828	10219180088.39415	5225197502.024922	7078540711.934806	8282081226.389676	3603941087.6578174	4942446511.160673	2999047975.9130993	13935106955.20335	22119395707.717175	21597045287.987904	2861125512.880934	16483016935.120102	28956737478.584568	19014354405.5953	5670311426.730618	4717526356.832342	12942223994.279348	3528834205.2349315
23319311151.496243	3305648515.928541	23801843407.079453	12205786271.047327	951521726.3127729	10265538648.01614	11869819741.772392	11344846701.979933	63706144202.391495	6079870263.650607	1693692003.036543	33106083594.527622	10183907433.12869	5217220432.915017	6959840108.587921	8243379767.766813	3603742412.8101277	4782397366.0701475	2865565826.890101	13934541143.159214	21932407277.5883	21429847975.745205	2822546289.6228433	16460230172.036379	28413145553.909367	19003959964.50482	5656952353.712775	4678169026.162237	12860100715.342484	3479057629.3034143
22806830464.29122	2990401683.292724	23662699713.077587	12202422222.188469	940511664.2046161	10146970343.800026	11856166459.2267	11342729437.780226	63700011475.26534	6051337868.89181	1689150777.0166357	32831795209.33171	10165801690.019012	5215050187.034471	6953413657.660408	8158533072.917202	3598982169.5326285	4465230610.489528	2818969861.53957	13933266952.349165	21194180331.95411	21063938546.453358	2772983021.631501	16446110043.7708	26165123543.792942	18995489757.61865	5607193498.862012	4646269195.8338	12694061441.248436	3318119204.6862516
22239683659.53612	2748280007.624907	23619680922.593357	12201778968.514267	929667274.1302608	10127968779.232933	11820924913.620913	11325065270.069508	63684280339.741264	6044187459.737302	1687727652.3077383	32685981321.1753	10157667812.829395	5208428213.500948	6912053209.542143	8153729238.243937	3595866818.6673136	4392789628.594197	2765335352.0720825	13931841434.500095	20281742729.424747	20619758134.60421	2747065585.8075995	16435134859.284185	23483988095.344524	18987179968.827633	5585884355.369503	4625772221.99768	12546525549.33689	3287178499.63376
22209179641.835026	2616690364.833436	23527554719.880337	12178791032.853722	928085478.0211958	10111703964.851072	11693656505.762182	11321774768.277374	63673480552.84086	5938679675.36953	1673026920.2729614	32170205423.777115	10046637701.737976	5206902792.174515	6903356974.972962	7966908431.520102	3595084741.805301	4275946713.172571	2750985187.801754	13927223299.714935	20187224950.32286	19494391136.92894	2720205615.3094954	16420336336.052383	21195506771.347324	18986447335.565662	5556198139.555895	4574184088.257822	12275239940.286522	3287178499.63376
21736330970.027008	2390342513.429228	23434674947.722836	12145895865.540537	927237774.9807739	10109378180.403633	11617785745.238592	11307670251.343632	63648590989.39782	5913649850.521015	1671904631.9209921	30946234592.47577	9992147744.976652	5204731634.831337	6903356974.972962	7900540222.962524	3590546990.5306273	4191079431.4332914	2743937588.6800027	13917502367.640991	20140681076.13387	18652740918.28994	2700838089.2667575	16413871375.962006	21061911581.24949	18981206808.90086	5531248921.9195595	4540815728.403131	11983936764.580324	3281262218.896635
21082822742.88074	2209658183.0142016	23039028758.793	12114493961.732304	925319427.3894409	10107204767.64145	11314247915.486412	11296735761.147148	63608643409.83942	5899270989.198164	1670942427.337054	30037488297.732376	9946461404.924978	5198736933.733315	6852466643.003348	7854343986.644391	3586649110.0487056	4137964356.077932	2743159003.8104467	13902460583.758823	20128699858.115826	17611208231.862713	2663600863.2392373	16390360095.348246	19677810128.440666	18977928100.61988	5482967880.546955	4510919337.756306	11575014254.296413	3268601231.4835935
20188830420.077736	1935908694.5097284	22936280085.258648	12089149586.496754	924951593.0436485	10099717912.551924	11079148986.342817	11289948109.254166	63571936648.80775	5820582937.166362	1670563535.916036	29257611168.61941	9898805219.249134	5191963018.049157	6816139535.568705	7702611031.996451	3584367930.502508	4100209508.990549	2737634837.4851513	13886762766.743103	19840852362.94092	15840200493.251822	2613559187.999802	16356855541.42188	19206611524.967266	18970654816.96041	5435668419.632648	4477078977.416699	11011260842.942879	3262404444.2844176
19559980168.25917	1849047208.9333904	22925246845.033817	12066977770.393162	923608422.062162	10099617893.935703	10972412531.492603	11284324623.523127	63544921751.73225	5782629120.22815	1669630640.4432473	28728726884.678085	9862485937.37125	5180654357.289147	6784729146.3493395	7674927520.78355	3582406260.0766535	4049432158.888958	2732448812.6717434	13863965212.122837	19801344710.49019	15572492116.548563	2589467411.156034	16311778153.190071	18977450139.304188	18967512905.954834	5384728599.094514	4475312738.325498	9860304613.754559	3258524775.7021832
19479501969.473484	1802246336.157991	22900952058.007347	12051614083.037031	923028962.5791119	10099465838.078604	10828498701.096407	11260127373.461372	63517036523.06552	5591273236.187171	1667793988.9653237	26513375955.528797	9814315175.194365	5150350980.907619	6697634396.162794	7629373422.628731	3579700244.4841957	3989749404.316392	2730812429.089225	13854988624.292807	19760024163.51152	15320819533.128944	2560040178.3512645	16295005509.940737	18844162552.50954	18961588848.839424	5293720866.835029	4474700383.673489	9614525453.77919	3253906204.6709714
19435957519.932552	1787098021.7261713	22831661776.274384	12004019436.98539	922801166.4068741	10099139974.08789	10795373623.987625	11233234525.10315	63467946002.70789	5527974676.141145	1666700869.1345284	22782624217.46258	9698509098.593586	5131556779.660557	6631458825.558471	7437010834.0912075	3576436351.148145	3939649445.2293954	2719547429.2987313	13836245631.03575	19707753454.01455	15312500279.330215	2539979428.24424	16240165253.380919	18826351085.6189	18957348834.150864	5223937301.575133	4453585206.56806	9025495738.537086	3250840111.202555
19403989962.916245	1781011227.5780807	22820688567.766083	11993897820.761797	920593788.3438078	10098885591.686161	10705739216.275484	11198508948.386517	63460256549.52413	5434519165.950176	1666327240.074594	19133173305.832935	9388434681.16447	5118766695.871958	6611866178.01783	7326072977.665678	3575281265.503498	3899607479.779871	2715978993.2026987	13793063304.180162	19694762614.706947	15135797673.857073	2530896465.353282	16181432982.8002	18734745938.449596	18952357329.52119	5103392142.994618	4418136930.1309185	8632077991.91404	3244153650.8989983
19364592398.239635	1780917590.1634266	22707546239.067287	11945187829.86769	919166687.1585844	10096640690.81731	10661363589.292665	11193709985.547663	63426444585.6212	5421673863.120074	1665716387.35739	18370003449.536102	9175319147.847954	5105826875.835846	6550840166.994484	7237869531.216504	3574013087.4006634	3884356752.1192703	2711313751.214071	13772909024.276178	19533976316.866585	14811751447.014322	2511425411.866026	16156974887.336935	18466121474.967583	18941902691.625397	5048382072.430708	4407149738.04456	8366308387.310203	3243276187.1307106
19319564997.84562	1772251586.5353754	22686260496.652275	11922794704.848997	918554521.8304325	10094072067.747892	10524238037.675703	11167281218.867556	63397475436.40546	5382810606.394557	1663295131.8911679	15815701120.425278	8982735735.730549	5074322520.088276	6532333089.814594	7159403477.031543	3572634543.6811233	3865926078.929149	2707709467.3682885	13702120818.004156	19525991883.06958	14712336657.632042	2494576367.141128	16153707340.147327	17929401731.157074	18931242753.214516	4855035237.314975	4389855819.199248	7992099491.51588	3241711322.6761103
19304571043.624466	1743106237.434404	22663931183.179928	11884419791.322805	917615240.4526304	10092945651.153812	10444773068.822563	11148890914.676077	63339002278.5684	5111797055.4049015	1661377500.7034764	15114418748.169361	8982735735.730549	5055958857.768031	6486246357.137339	7114723407.340854	3570304992.3173327	3855248448.151023	2704366185.976812	13625718174.41644	19481932847.588234	14595373506.893623	2468473400.154072	16123017605.226046	17893085062.63814	18920537277.608112	4798886082.740264	4372223241.55963	7883481032.561943	3240699657.2957897
19256629725.60772	1733612845.6209805	22626998267.34144	11860338026.811453	916549539.1027517	10088193834.039034	10387179945.33613	11123212340.59064	63187551320.1661	4945988412.798448	1658255829.5669634	14444973088.134748	8928663036.981752	5042327473.283872	6438051099.293453	7094507928.470369	3568795308.2369437	3846483814.906664	2703694157.734355	13559896394.479935	19464604846.965744	14310571982.796675	2443824913.2897	16017569313.55	17829995117.838287	18920152611.162937	4717234897.480525	4344120391.680267	7859477377.896996	3237097916.3803253
19174330444.955578	1724846824.9701807	22548045957.626343	11689293704.755007	915258264.945146	10086322763.299643	10225622389.711311	11109756848.82788	63159938587.2578	4831397114.630689	1653562793.2216122	14391639026.635283	8922031812.754805	5013515699.489896	6379347208.4075	7068047447.205721	3567125110.4938536	3831150541.0378714	2698664308.8399396	13438071028.631014	19460270127.94104	14165010151.714159	2433640488.04057	15889014088.061287	17637808312.871273	18919848949.44564	4574543703.949815	4313634750.276632	7832781658.7277355	3216945460.4166603
19113401309.807114	1721765770.0061402	22475755925.154903	11347745563.59427	913639908.4993885	10059677285.168707	10099759855.55082	11089122169.570654	63147788112.71656	4809316710.082582	1651837011.7393897	14368687831.142538	8881624950.080751	4950589628.652859	6302406205.740955	6997401575.893594	3564803842.2032266	3822639231.755391	2694908291.748618	13163635227.525291	19425166614.93243	13986296426.04868	2429587300.4017878	15787014114.181349	17593880713.750664	18912214655.22226	4566237928.523137	4299526788.328552	7795811086.703066	3197209161.892821
19049466049.8805	1709909001.874379	22455102497.672596	11094691706.504011	910006839.571703	10022109628.653654	9971734586.563437	11035342868.226385	63138669615.80036	4777979282.666841	1646425780.6239703	14358389221.897135	8861141864.079931	4903351748.899543	6249010465.88085	6853053930.7562895	3563399979.6377907	3790383816.6232815	2685259282.4383173	12848520029.663017	19422755296.319378	13866495349.500908	2428483377.909006	15690883598.489403	17307922761.987316	18909614970.8232	4547384334.615391	4253304668.483953	7776923830.931072	3189188804.0332785
18971854519.56511	1663578975.120594	22441655669.875977	10671681749.422976	907213084.6443157	10011297838.788706	9926413365.499475	10988791410.868534	63129212792.63883	4499717500.793018	1640522800.2281513	14346575347.061466	8811487497.42749	4865298723.8029785	6205797303.975976	6838118910.515124	3562771970.3475456	3773437764.72322	2685014594.8635054	12404688843.637463	19389697474.95408	13562702018.644444	2425759059.924945	15561805154.981897	17094238418.194958	18896391631.446552	4506323868.749191	4157071537.999704	7762181685.446413	3179420800.721975
18913369608.54069	1660551110.9829926	22441655669.875977	10555584448.394253	906213884.4664308	9988199895.081411	9755477183.98354	10870864616.250292	63125969806.659584	4340322302.585767	1639018937.0978134	14339844189.429922	8766843297.691607	4799274711.61897	6189665990.505972	6835064903.503183	3562478215.5368805	3767967402.122235	2676224256.660667	11880022365.801716	19378829177.4648	13177560981.214354	2418101225.467335	15561805154.981897	16867975965.50772	18870901063.263233	4336520022.482178	3987004857.826357	7733650295.563788	3170139281.4020567
18842458782.66853	1650893895.9451811	22438263583.18536	10473949494.103203	905431929.7103179	9954390183.47893	9645962645.676071	10839956779.12596	63112462302.74215	4285640807.5619664	1637562332.5268245	14316825126.34976	8763721161.33878	4796885915.061803	6168418488.660298	6831992217.011248	3561914387.477186	3761428102.981993	2672279190.2289205	11299075930.512987	19378829177.4648	12859640459.936127	2411256179.0174694	15260007365.974184	16615267944.50459	18841102823.74507	4313133463.643775	3856212355.59719	7709962601.502767	3154274387.917965
18834263466.769142	1627754492.3115647	22434395882.27276	10254404997.254004	901901078.9929627	9952088811.185516	9600174677.467796	10825736619.17005	63063311107.920334	4273550182.016269	1632519397.689015	14267192460.277344	8724351903.057346	4794223577.787718	6155095110.130357	6830427848.191503	3561554492.6122227	3760841655.5352917	2630967888.501373	10980349064.751738	19336969421.639683	12285418171.768488	2397132651.640247	14817623479.244015	16321138104.557714	18765249935.45187	3824756438.053654	3850952536.8111963	7686274453.772816	3138769260.429534
18811215710.669376	1623488296.0114555	22429602839.19859	9776014641.995789	898982694.7328519	9895039282.306002	9344074320.577436	10777205849.92384	63054187565.96951	4265550291.1228294	1630640849.5491903	14204299710.06128	8664188566.077793	4787429118.81281	6135285971.5896435	6822340610.360702	3557972964.375287	3749980204.1754303	2617691366.906456	9767786034.083681	19300163637.373486	12174934866.274176	2393462692.0776463	14377563370.046482	16213463622.817404	18739693529.49673	3267369879.883155	3801950359.900446	7677029671.176355	3122822192.7144666
18799818018.07053	1615060073.1083713	22416356799.435772	9052045181.57148	894453739.9608055	9871957083.161694	9284419461.830194	10748964602.125147	63039928139.19379	4253138311.371522	1629348119.2799978	14172401913.195684	8605985749.501394	4770466583.154869	6129334253.090108	6816363397.564357	3552648272.852807	3739951133.821263	2605162170.3280663	8532034795.432644	19300163637.373486	11803070231.409187	2387224748.16671	14052174922.24418	16086846027.13249	18640836728.834038	2898555658.7513933	3713109980.0758615	7643820859.872575	3118515095.081945
18729407760.11142	1588957101.2740345	22416356799.435772	8669274296.006172	892831350.3111027	9859429645.532642	9129042312.07275	10705730964.452589	63023522692.98577	4237245160.9602056	1626379345.6208239	14118484614.804417	8482358701.447822	4769027531.709696	6114443624.998844	6776584239.209489	3544625862.2266793	3724912884.361637	2598061064.211461	8012567271.646001	19289438947.460285	11032724969.252018	2384023131.7091374	13805397783.231615	15378543908.723377	18493135768.94374	2768907831.663177	3627617833.935524	7611157283.4533415	3109230037.7758875
18704455873.588776	1558581549.5996583	22405228364.3334	8466013731.041893	889754191.0912138	9813073793.679356	8722428928.683035	10650585243.217602	63015919071.695145	4232075125.25197	1622725818.7362945	13992122972.72429	8403234452.538556	4766719331.191523	6096697227.901498	6752894668.698075	3528820565.342734	3720697954.4437923	2596575415.270605	7700732457.628917	19271278053.225086	10785641053.90408	2379685634.999209	13340457717.748896	15253003353.682928	18355798491.816673	2768907831.663177	3595571689.3301754	7576838205.958503	3099504288.7699094
18482860029.242817	1536863389.598288	22251745135.806206	8400572425.257895	884484042.9147408	9751061414.524805	8365458254.609848	10631034971.849619	62944786992.79966	4226837044.2869153	1621981625.7968762	13986604102.51665	8370281389.809764	4766473738.638598	6074056124.852532	6727058136.110188	3520637191.2856364	3718607177.468248	2596340074.847814	7554867866.787185	19248914399.967003	10785641053.90408	2377697274.555485	13068966835.1599	15186217240.313225	18235956461.440434	2580203487.828591	3506008175.4959064	7551199220.154537	3095190920.817143
18270472197.238102	1529200191.988186	22246741790.574802	8400572425.257895	877169470.443948	9702147322.561634	8365458254.609848	10449920441.36051	62931158491.02312	4195250354.063269	1621455608.2836015	13940143273.022516	8320883461.024556	4759997948.438687	6014538853.023286	6684008546.015829	3512439729.147232	3713253022.0421014	2596227424.073397	7288944421.009005	19235513878.346935	10711852851.030579	2374706170.7342386	13006803138.326183	15182841641.17703	18085047226.14679	2255035432.0428386	3492564038.272211	7528830312.0689125	3090642481.436023
18122284569.85038	1512196907.480194	22218334816.635212	8321680566.650147	872490556.4122653	9656097821.63909	8253214658.237565	10390417985.208523	62928308210.344086	4178846626.446849	1619928431.1305664	13911357606.705576	8284755880.532565	4755849580.851568	5986370733.276039	6670185570.206363	3502444845.733038	3711988237.054522	2596209265.794418	7224881898.935503	19206821193.74707	10628834560.224854	2371577246.4550514	12987938976.500988	15103636509.007439	18076766905.165752	2239291258.6612396	3458877371.829407	7504293680.021787	3089096394.6860976
18058928732.681503	1508299760.3792827	22205810809.870564	8233603843.813859	867135659.2620901	9595219561.239935	8066714757.560084	10362085716.006683	62909789627.827	4096292458.3397427	1618816740.9095433	13894011786.676907	8262862939.748991	4754335752.637401	5950930605.857612	6607932568.113348	3494420763.789531	3704202283.3709316	2594937983.6497574	7124797530.167053	19194879400.885513	10606961070.88591	2368713063.484296	12958142531.11537	14915078643.729454	17998105613.43165	2204910404.8157105	3449730604.338923	7501579613.190427	3080647002.101507
18002147260.360115	1492784726.5479453	22087739536.871887	8227332842.548402	857849727.1712602	9489626802.684723	8046871375.003853	10294227820.946947	62887541617.086815	4002796485.020815	1615811368.528706	13892310268.112326	8217258739.930446	4751911019.768704	5816353113.700936	6599127964.721078	3491340351.897326	3698420675.7069592	2594188863.943625	7123213316.480958	19185227756.18296	10595556625.94752	2367685398.367311	12763634441.509819	14785815800.205574	17946764347.44123	2171013120.120375	3430245675.8902907	7495702743.443953	3063112203.567296
17925914284.762627	1474446287.814892	22082324062.904877	8217655648.853047	846265068.335674	9408364279.194448	7799487306.241713	10193023431.652243	62882598241.63958	3924041297.1145425	1612573889.6424682	13891001043.874994	8191141811.46184	4748710719.331185	5753287978.599169	6531044142.639335	3484242404.747411	3671781162.564093	2593575218.753705	7098440037.431589	19176939755.322994	10563127617.369085	2365024150.3387375	12683380022.632666	14726779102.2017	17736128811.463284	2096268975.4215717	3400691682.9509068	7482053826.716866	3041097875.911726
17866821752.161045	1450199290.6474476	22052283617.54889	8217451372.74827	842059577.1334076	9271540186.326752	7443369214.776369	10170468661.445843	62865110345.388985	3882437200.5224247	1608422695.30248	13889389172.63092	8175860253.666167	4748425971.475772	5709305364.287012	6480124456.383758	3477822054.0407195	3640500953.729689	2593074154.4015374	7087316310.102478	19150541612.644115	10472614838.77077	2363298049.7834167	12463470491.574694	14596498513.886168	17719826207.464947	2011173989.4117398	3393795609.189323	7474243375.382309	2984193319.6464105
17584718477.19737	1432022692.6614232	22045853378.40767	8212644757.415093	832776095.2997112	9146738351.447155	7355911922.67597	10055793989.858631	62858836432.55862	3673077261.9766297	1606637541.7978592	13884306258.02707	8169575679.591222	4746664635.448088	5678508430.552165	6341235682.051198	3469899529.363357	3565874589.6634607	2592599284.137292	7083710376.404152	19114604505.003563	10413192285.73287	2362692508.600096	12355850761.138062	14589816309.947319	17660163816.03749	1990856393.6518486	3373278317.9865427	7472194521.544852	2949916267.65586
17453144555.004566	1415821883.0541852	22022364036.707172	8209087312.9102	828661166.5620799	9013347842.194704	7289536557.751703	10035508521.528406	62848930678.32942	3543430884.308146	1604025811.83222	13879723076.307743	8153467244.455191	4744648268.755628	5630401581.187115	6300341613.253073	3465919185.947639	3485332712.870183	2592383794.7577977	7048272941.076639	19103098579.153152	10394650860.259766	2362362369.494449	12275027737.433134	14404586939.114552	17647869457.7055	1921252163.0708477	3330083802.137468	7460943157.595754	2942156010.3385935
17359341127.05468	1406058899.054882	21980125169.629753	8204319988.123729	824516003.6918015	8916397376.334814	7270398666.148996	9965382235.515501	62845167542.77557	3527010132.2834754	1599424374.041753	13876437295.6434	8122184692.28254	4742223643.553283	5613850986.285375	6294701567.053549	3451279431.8358903	3433217542.4734993	2592311644.1117964	6990896212.464933	19037740578.38194	10382795714.350872	2361568303.056395	12230049609.322985	14301555974.68004	17600016310.43176	1881450744.988611	3294832656.602703	7445984355.751418	2882833221.2849283
17290151261.33966	1393925778.0615222	21973454490.064865	8203175068.863483	820902778.2040178	8786579613.005125	7270398666.148996	9921986637.393915	62826950487.850105	3506747427.7088766	1597926841.536415	13874036833.938602	8106902350.814257	4740704483.196672	5606162294.857478	6278319923.214052	3426201239.9628663	3369078982.3924	2592048317.36766	6965627298.958782	19025446928.834503	10355793221.84595	2360899154.651845	12169744069.205942	14226253408.55683	17567981482.62945	1857778065.04011	3289712626.933591	7435253517.919545	2830102553.440091
17186739101.236763	1392210958.0017025	21880584775.52072	8201947900.203761	819531145.8876282	8663367180.775965	7267036771.541617	9868202941.966732	62803071768.02168	3498702297.5169973	1595638168.6869938	13866642234.397219	8088626221.375215	4737501624.581928	5592733359.436359	6274702942.082421	3399482780.2554827	3241793797.914737	2591929308.051808	6866316673.7088	19019958857.204487	10345764422.166426	2360647486.0757475	12070122550.921614	14213518412.475016	17543249489.81376	1710685963.917615	3254320600.4774036	7412435641.983986	2815584740.101276
17153902436.669668	1386884116.444657	21816435542.879787	8201818202.021834	813488442.783956	8459726279.615945	7256409719.14325	9746274721.745373	62792222798.18172	3414466285.2789936	1591855700.5657406	13857034434.123327	8078213961.576895	4731758531.541048	5565644111.918806	6256197621.129619	3396476596.3953457	3150667179.759305	2589951846.201123	6861900860.948808	19004066398.074245	10325538419.292809	2359430198.423133	11985584770.950912	14100128440.536238	17523940427.799236	1701604772.2581542	3252970578.5557284	7405220387.417779	2809349887.3355165
17078824793.68387	1377139454.1291904	21761549679.548866	8201715028.7964115	809241292.8460405	8309697697.632931	7220073568.395638	9725689384.405872	62786475173.293724	3275947508.04076	1589872898.1533692	13851481472.018747	8055464071.277219	4727550979.715255	5540545155.596492	6216406649.963619	3394694062.731328	3100984472.84283	2588024391.2835517	6860236182.885975	18984741575.914623	10316095164.113314	2358684325.2990093	11926766574.875006	14099451541.687529	17496712186.14797	1615633084.4318337	3251313031.0168543	7396338467.704081	2796642410.7128873
17052119579.015629	1369276834.6275022	21623009498.897045	8201192798.786013	805962053.6777276	8253666964.586357	7207620939.786399	9635052133.798044	62780076886.91948	3275947508.04076	1585434008.7069695	13838079467.215157	7950161827.086823	4726806030.074565	5532955248.280439	6175384934.058413	3390133324.4072566	3078113081.5182257	2586544415.060991	6749648737.936485	18965580500.392693	10295533364.7844	2357656156.948239	11794015672.607967	14057434529.667847	17486423532.945942	1610388348.1225832	3247176600.281149	7385787476.571252	2796642410.7128873
17051567850.144756	1366476167.2843304	21414271581.74528	8201058502.4032545	802336324.7336024	8241780800.179177	7188206597.326764	9604744550.022762	62774418179.67015	3273578860.8541007	1581076331.6266527	13818516387.378847	7827857689.307115	4721909916.810889	5520063427.994156	6139737564.120215	3381624320.6697745	3066314570.538218	2584304166.3512588	6734856454.313862	18953025759.151695	10248950234.19261	2357367389.760771	11763805486.633865	13929533041.033146	17472810885.561085	1586550563.4906752	3243307999.2415285	7335542397.381991	2796642410.7128873
17044892977.033901	1364232351.4210458	21315624791.377743	8200592578.026018	801694030.3860418	8148180300.712037	7171684923.215461	9557084164.537432	62768460209.347404	3264441516.0605116	1576488269.5555189	13783128659.243494	7676481380.930374	4715227707.869486	5507269102.296416	6088099152.396758	3370355578.725861	3051129086.6311846	2580282014.490324	6730720957.8611355	18939706789.00025	10218432595.76911	2355015623.3714375	11717283744.905104	13742089889.389673	17470082452.18926	1560942759.6182675	3241629290.6010356	7331196898.137295	2794240562.5520883
17032217394.961283	1362396217.5819979	21031207436.847427	8200175903.702034	799547232.4101535	8128596854.6327915	7158031510.127855	9517637950.803673	62764942379.39365	3149847203.733248	1575134610.961837	13732983060.60645	7554078855.855655	4712853656.21795	5469448512.3968525	6082718649.284994	3364437748.251129	3035290517.7593207	2575293648.1477127	6681576660.930437	18908550231.058796	10181621644.706844	2353704944.562558	11676235729.14824	13286005749.290968	17455392642.46334	1555217356.1264918	3241028491.896407	7327719326.130721	2793550206.5896425
17027877138.531784	1360417976.6880152	20906230397.681267	8199947770.731581	794007453.986588	8120156981.018433	7155903887.4196615	9466437917.786404	62757991568.09048	3051561789.9758615	1574271819.597067	13572505181.879173	7545583612.730623	4710207900.816319	5456723398.896052	6054623808.895107	3344881486.893388	3002709078.502441	2553087221.2761126	6676206346.839152	18897591140.738964	10123252711.322006	2353048320.2280755	11626694763.384142	12945798209.634556	17442932295.565186	1547869594.0903535	3240630971.290495	7322027245.429948	2792336074.892014
17024504817.329206	1354073962.314829	20675036925.302834	8199833069.063625	791299226.3490944	8052344622.970702	7127306045.773453	9447108269.576193	62745788384.34932	3026095405.0373077	1572545110.9290202	13432047237.121073	7538493554.972263	4698970937.531278	5435842140.872047	6021756289.005795	3340492224.0774813	2969552917.5062594	2537784500.1691995	6669025364.405052	18893023057.262913	10103388177.900791	2352358165.034332	11410740699.167017	12756322830.955381	17431655151.31092	1533185708.8130043	3239894908.810793	7319062343.249864	2792288902.177823
17020347148.015747	1334825874.0837934	20552341353.751522	8199773983.302153	789552378.9314394	8029972775.928178	7115033805.689261	9443989348.292484	62733779656.26793	2622124437.7859707	1570416576.415741	13118144172.417582	7423666857.612633	4695156742.976379	5408804241.484657	6007176440.2347555	3334890999.0113735	2909494258.2854643	2535657107.2855906	6645633800.106876	18886177759.776657	10047325225.22311	2352061565.787981	11255980269.924599	12119516210.526316	17417653572.1904	1521323109.3322818	3239383875.7332916	7314641754.785929	2791090126.45636
17017278439.49198	1330349850.3859074	20410322722.17492	8199693876.269352	788749164.8159457	8014653731.460595	7095306041.715531	9393259307.024225	62725435723.38107	2406834442.0762997	1568879817.8775203	13055838461.301298	7323479543.070086	4688366354.335802	5328763465.364024	5989608870.893684	3334345636.3906856	2845398195.173833	2534588933.8519177	6631159598.940234	18872552409.17287	10009901440.132334	2351257060.186924	10649761199.234543	11769406038.214506	17398978048.453945	1504569424.6007915	3238051823.374041	7308399045.519227	2790753006.390176
17004627041.117327	1318569792.061302	20081086482.1217	8199450954.6687355	788334547.389856	7985376755.332638	7069730316.257859	9348020162.631186	62685490585.11723	2371031825.1922255	1567266846.0962458	13050264229.430939	7262623075.385442	4675107670.792501	5294941322.794392	5896489191.412115	3280019946.794507	2736685178.1580634	2508109451.428455	6616998715.945857	18862319739.139477	9974397785.086336	2350122130.807678	10234773177.766281	11736096183.019709	17386737224.285435	1496701659.0477452	3236777797.7846103	7306224719.501849	2789442282.209399
16992121466.665552	1309766070.2698355	19669421984.19287	8199413805.738532	786858006.5941752	7942519615.076311	7046882439.281437	9311284102.432775	62685490585.11723	2360636649.815231	1565501589.8179967	13049756732.536543	7231781778.700363	4659763245.700854	5269088919.361725	5854138890.764258	3261634091.1366577	2585089014.2997446	2466822764.0639906	6615434052.334153	18838707985.20747	9867034626.490204	2348593000.5612273	9840617719.526575	11696743582.116262	17376398240.138718	1477262773.919518	3235849764.9900093	7303306647.933469	2783466132.069899
16939803169.728569	1301665385.5439174	19405426888.247944	8198858778.063792	785254188.1146493	7939190386.642582	7039158881.453864	9240107355.253408	62662619005.95786	2360407076.49533	1556885700.685454	13033342782.12851	7206562993.0265255	4643953563.266614	5266615633.339376	5840158573.991535	3242220712.051442	2584479755.589946	2447306131.788149	6609718153.09209	18821130917.815395	9843841827.294437	2347471545.060804	9571127800.61938	11516202767.239098	17374338178.513065	1470282337.1417112	3233631240.849328	7299781584.380177	2781927080.080487
16848592916.807596	1295251382.0076137	19199377271.06699	8198837877.483688	783578080.7799209	7937812057.328064	6974980018.566804	9186887217.04624	62638166658.471886	2355116587.776503	1551467832.8414845	13015702914.364462	7146256302.528197	4627912234.559185	5217617052.151691	5785721529.86588	3202562586.05636	2569873611.15812	2443627688.3221626	6590674397.93404	18788059560.838146	9823148147.13861	2344945224.3920274	9559858066.74105	11308981458.34273	17365148710.6945	1442937374.3038676	3233061147.113649	7295400386.924163	2780061688.3268895
16683819557.661306	1287240528.1182873	19040385170.728947	8198780923.775075	782529195.3510078	7909639425.210429	6953582771.786366	9175771608.757467	62611284151.515976	2347812333.791954	1541248881.2810752	12989932503.203531	7117168311.663893	4626538251.469705	5211547486.283605	5737140832.700665	3189813770.3825088	2455044323.5665154	2420940751.1829467	6542214326.890343	18759393844.625355	9801626578.975317	2340338783.7948833	9291799381.938063	10905388971.967955	17362670225.521595	1434434325.2217643	3232477228.9312453	7281790278.385398	2778428923.147668
16441307218.321619	1281405221.0844142	18258456896.568798	8198462599.28529	780402357.1373662	7909639425.210429	6942275413.266501	9175161426.980953	62606348053.00056	2341201877.2184963	1531330550.1250963	12965020567.206997	7092813048.285708	4607412734.957148	5143093396.580569	5722106154.906136	3102935821.392634	2389888504.8810716	2407253813.7441835	6537740749.254446	18683991077.439137	9766466330.465288	2339015096.942231	9174574549.001534	9757109992.25687	17354082536.34103	1432911280.08791	3232136940.172154	7269271755.162301	2775557752.4070773
16075296042.091211	1276200615.4994376	16822615337.692623	8198277679.479697	778327593.8347912	7900237798.057166	6933477305.850363	8985626359.866457	62597922928.92157	2334829569.0223136	1514381904.0423284	12901462391.89072	7053446353.607664	4598109642.2746525	5090665669.768283	5698180803.323981	3010980850.307226	2275202077.1763353	2397310545.5757723	6532772163.278931	18668547624.422024	9728258643.23943	2338124051.8672757	8962080962.752495	9643571948.164179	17342332164.780293	1426355928.7344842	3230589259.284739	7256610799.263846	2773932224.2016034
15776779710.217934	1271928214.3954117	14068211817.481064	8198111813.352913	777665328.0344018	7882707331.86972	6920959257.673053	8667468554.123344	62597787986.60509	2331486345.981935	1497606617.8577158	12866496487.069069	7042463839.684736	4591359512.956437	5063882053.182224	5664438920.429519	2979862750.147375	2183520546.1927476	2391774639.3533173	6500087216.122836	18631285571.138374	9714330339.671787	2334844642.133839	8811575402.680456	9605304515.41213	17340652497.993233	1419302026.14607	3230186386.682227	7244524650.682921	2773474912.0575776
15703853885.803885	1265551339.6262612	12827124690.710268	8197777734.666852	774705935.048846	7878424252.754257	6913433802.813304	8522207221.189272	62586847518.396965	2327663187.6692505	1482542649.998921	12803043744.396263	7007405212.457324	4580898169.164346	5002886504.314854	5652307822.851888	2899064459.055488	2032650985.5190446	2380948841.6944575	6467167338.265174	18552525319.622105	9588863282.967518	2334130770.056839	8770230842.820059	9589179474.820827	17324824018.892857	1415413914.6041355	3229184560.014548	7242784144.489788	2772015434.169392
15672706153.797485	1254827850.909373	12365132121.80606	8196676888.733258	772538471.4069194	7876429744.948014	6908923673.949015	8397097799.1716585	62580916624.30163	2322382327.095554	1428908447.2608843	12546455124.896805	6979651671.700371	4572149140.108481	4998615640.026607	5635592067.010914	2701615641.1552353	1607534270.6682146	2377017229.937717	6453888310.092982	18363773254.819084	9489593056.890812	2332615514.165861	8743669436.550789	9585293987.93077	17317808741.320698	1412368116.6982179	3227248003.8213186	7236312138.744154	2770778048.3207135
15645532672.477055	1248009117.1073632	12276413360.883564	8196279021.019053	772274836.7171818	7871601198.3617735	6902025903.738464	8336973341.589804	62567747237.2479	2320717335.9803977	1408984293.3506215	12439960629.15664	6977872830.636229	4565914578.058735	4957188769.23853	5621066035.866612	2655303495.110611	1166018833.5943277	2374388921.881875	6418717184.8584585	18281064494.24794	9404988938.982805	2330189254.942592	8650681351.403507	9577305990.904217	17297295875.750122	1410992005.3575957	3227136503.533461	7233607303.234804	2770409597.118755
15617276198.235546	1245409769.7312968	12186343934.270247	8195454023.717607	772046988.3300402	7863487341.190958	6882654686.132257	8057455721.805941	62537111395.793106	2311630967.2615085	1397004367.9822793	12321028264.162073	6959803819.478229	4499187665.623847	4938685001.904525	5596316852.384912	2655109947.8500433	1163611347.1249123	2373168384.6989217	6374213327.716232	18154980364.530746	9283411849.488688	2327914627.707067	8615436511.735283	9552651579.596352	17294270447.54268	1404200158.0125902	3225064279.2492986	7219378906.263265	2769288348.223042
15609279460.84419	1243503517.5137312	12061182539.476429	8194357429.272276	771605422.9076705	7846892049.864884	6878429055.924937	7902598820.394891	62475573852.1079	2294490198.45304	1377205553.7525945	12194518473.736668	6906301003.82323	4372764161.543722	4920898847.603933	5577734449.85323	2640279006.252432	1161663775.685306	2372609549.192335	6333809245.053251	17948029423.657078	9090109318.845713	2322958134.0414615	8591499883.952963	9508932683.134691	17283215624.302746	1400061052.3119195	3222248260.6400146	7154146488.745353	2768188468.9805126
15588290571.651808	1239531021.9827	11954563314.386826	8192713030.150169	771403590.4660524	7840178040.677035	6840958935.104304	7860229649.560303	62346600237.494446	2293433459.783085	1349280375.9425213	11755809505.082907	6892162117.296891	4281731100.1196218	4855253077.436744	5564225864.7290745	2630756873.215855	1147490168.2883375	2371341391.398046	6247130308.437699	17699844643.864067	9067317964.849388	2322807720.6178727	8533911297.534403	9498578220.166946	17275550762.846687	1385780868.696447	3215735587.18147	7141425860.600575	2767025069.6686225
15564772844.412378	1237773524.5161982	11913015151.133717	8188220500.709387	771178558.4620432	7832385224.479438	6755330576.990981	7849577588.053798	62260398657.2981	2287736897.416797	1336976967.3584032	11614783503.955372	6864219895.980114	4251130961.3569427	4811263364.764706	5534366475.968827	2616313445.172735	1125529547.4129503	2366854158.2309303	6177556913.922773	17672454013.239326	8962404716.706013	2319781354.130633	8512775378.827534	9339116775.928617	17260769296.256203	1379419678.4807754	3212674331.8997474	7141425860.600575	2765045230.2845807
15510454135.338982	1235795215.714681	11726137495.674715	8181170408.69099	770763781.260721	7823052663.407574	6587554223.780675	7777990072.459174	62246215602.29135	2285712674.52274	1331599067.7280009	11482472501.749874	6789984017.577959	4188221155.492059	4708133833.086234	5512291832.203113	2594784471.4046545	1104375305.4486787	2365658161.043274	6136381282.833409	17657681865.051495	8880996200.767033	2314670637.832925	8488445486.8779955	9142966173.214474	17246971455.183865	1371851733.0992675	3209104094.834947	7127763245.277014	2764124487.177989
15486160400.401361	1233819439.790762	11615449243.469114	8172834250.425904	770655350.3128582	7816778632.192429	6296915325.722219	7712945043.215279	62220861883.75115	2267510444.4360437	1327166076.4920967	11393927219.618309	6729552272.991649	4126046791.255319	4602936275.2276325	5506250487.3967705	2557854207.1501803	1089280420.2402732	2364424637.587193	6081368233.499087	17109151117.910358	8855414642.43777	2312959366.776719	8463112562.8188	8935229114.356564	17199088524.19947	1368745291.5995448	3200689485.9265766	7119637796.82652	2762622660.559604
15421177385.179968	1231159598.167693	11597363364.115398	8172289646.536387	770362633.6916065	7814228170.301009	6246970407.967919	7599556073.7073765	62175967307.7434	2253025457.9769635	1324218479.9604084	11226433757.9955	6674334216.5204935	4020020880.1446495	4512640964.698661	5470074619.770423	2521579084.7407246	1026490421.4535915	2362029266.1348925	6052263093.031896	16985786941.177336	8733046671.700083	2311655268.17898	8434940716.492581	8935229114.356564	17182851359.981476	1364643308.2403636	3193508821.991785	7105054333.790292	2757786290.3020115
15387460773.327158	1230856859.6751812	11440966330.409977	8152418245.095681	770185517.9990277	7810083886.565627	6192312089.689416	7449378753.821687	62150037793.57131	2252597259.694277	1307774643.013077	11144667489.090971	6617390915.272858	3966998756.1142836	4455911383.344776	5456234634.532906	2450131807.8725986	1016800772.8640789	2359500567.629254	6037778872.340711	16767999532.778822	8696810612.86877	2306426179.6230984	8431274821.03194	8776328198.248055	17171484001.012598	1355886348.2814863	3190689650.4728384	7104064429.475633	2755172964.4130807
15293864323.921566	1230555614.1748939	11363946113.668875	8126596503.002005	769766860.3706986	7810083886.565627	6160492006.903893	7270776311.811711	62121682736.03653	2237159214.3287773	1285644346.3234491	11090882814.471125	6610019564.111711	3957180505.4320283	4380063924.558785	5426407952.050011	2387602661.72178	1014658425.320623	2357697208.927429	6009348944.629476	16597098007.067654	8652532348.890526	2301931980.447928	8405364036.5072155	8582705397.788996	17162663976.779285	1350906651.8427575	3183483987.5305314	7100650123.413785	2754447140.076736
15275792659.748365	1230423520.3797793	11245827755.35075	8106033877.165818	768966705.1395532	7804076421.490566	6160492006.903893	7220723994.256716	62096036157.53282	2220759040.1719275	1268510802.607514	10986524781.632042	6487124814.841718	3917979550.409943	4339682269.233443	5416143327.018461	2270952310.005469	1001323651.6665424	2355513395.4871764	5980250066.120895	16306851179.855766	8572840619.774301	2297958362.0048475	8376666060.203007	8476598960.846667	17159447690.78732	1348018443.8963795	3174482179.0023766	7088692815.820223	2749838431.353868
15241077397.327192	1230025493.9469492	10624280984.547503	8062033800.311553	768557366.9126072	7795398637.817636	6144849235.953126	7220723994.256716	62036209845.55852	2196831833.3851027	1216784531.0721877	10924781748.626455	6398211865.620836	3870685151.472905	4224391913.133184	5414364120.232115	2231088824.0945516	984254903.5746965	2353273174.295609	5971829373.609986	16019756418.68053	8497679244.202128	2292042242.845721	8318438298.097039	8449845409.616689	17156618466.79774	1347985528.8560438	3165966435.506665	7087094012.519368	2746881345.878701
15233729820.25772	1229872643.6401973	10416147609.686825	8027359188.995053	768011037.4504689	7791091285.713654	6127614390.539631	7195275867.316029	62027968781.77775	2170542201.272843	1209123487.407315	10885443460.230059	6302261311.423397	3802115904.81375	4040110382.7731385	5407187883.082999	2149450002.6248193	976129675.1217079	2352843704.2461586	5951927557.778267	16016881016.985596	8189248146.690684	2286753179.0773015	8290411043.605684	8440119079.690782	17155555429.06239	1343979250.0956812	3158978756.1707854	7079412745.659371	2744878041.6959524
15199072165.71471	1229656674.7335813	10143024454.37475	7984711593.194715	767484734.4851998	7780711295.602307	6103482564.34634	7146036210.190891	62014895406.82058	2163534616.5556636	1208805156.9835663	10792247305.246408	6170108875.205341	3779494912.018878	4004325751.9070525	5402987551.556524	2108638534.9318504	969542820.5024573	2351578794.978206	5948524316.617632	15994473164.36728	8026302846.819226	2284499166.6459317	8263603949.732152	8358514064.6392	17151495236.014696	1341354651.9668753	3151278236.930924	7075086491.232282	2741466534.633388
15110020866.924019	1229308842.9123127	10005076081.897028	7945055858.938981	766652839.5096074	7774920530.675827	6083144581.960803	7126490392.348947	61985128451.84761	2151798657.09926	1181844797.3695393	10771229239.92159	6146880593.131438	3768896985.4107766	3869844279.87133	5397564257.624824	2095114813.6426876	955458492.2669535	2349567517.482485	5939129490.789543	15927926564.934711	7858073513.502132	2284283823.5986867	8176416737.418307	8349228412.900993	17149846086.212263	1341073261.3082647	3137222052.790005	7074468331.453426	2740786000.8111525
15079961187.814013	1229092181.9542196	9790525820.113014	7855717761.708452	765752698.7270521	7767527739.847362	6037964143.23307	7117393679.879751	61981028114.068634	2140958516.68467	1181844797.3695393	10755949235.723469	6101605832.888871	3721292141.0591364	3775757580.4957256	5379190607.345264	2082695077.6849427	946242348.0130847	2346582237.5319653	5928457311.4405	15869330691.753897	7592845884.336907	2283426668.06198	8128894501.593496	8347193049.0803	17148474324.330275	1339539926.3512642	3116201992.008767	7069591947.98724	2735705241.8469596
15067565447.50477	1228740845.1787379	9563907757.150421	7776463278.350935	765111161.0769401	7762617148.111358	6035397926.671133	7107241528.074655	61952265361.591675	2136379735.9087677	1178181553.95607	10724456107.464808	6084390758.456349	3671131169.9660034	3519696044.333603	5367326415.591048	2069534373.7414072	944064182.9083807	2344503461.3058424	5921982142.020664	15792424620.277468	7492841859.216926	2265358821.3181205	8108859698.800652	8342884914.019128	17147122064.408838	1337717771.878989	3036015438.0021486	7061366994.061283	2730649854.9087625
15067565447.50477	1228416033.2105675	9523429595.044758	7686293298.849668	762797763.6197678	7755358046.176004	6015612834.9671335	7097273125.603104	61938276021.36537	2129858050.4451008	1173622167.17517	10709747797.025753	6068102217.533882	3634125341.9328823	3320818401.3767514	5329027600.80649	2060231807.643172	929539828.9985404	2343411602.4606094	5915397186.579632	15790079664.693384	7132679026.807009	2242286416.3754787	8084287761.73007	8312478431.137655	17138371592.530357	1333238463.34827	2919314901.785457	7058342448.678334	2727080675.8496313
15065587667.04815	1228108233.1044347	9441352511.133718	7561614300.040943	759554477.5015757	7754476754.352155	6006499907.437927	7084270120.332886	61936083961.45036	2119682202.9986498	1173344293.5536175	10695519813.832928	6054893081.684251	3603985091.0840178	3205330859.823175	5279917884.601325	2055951665.6690898	918987083.2868893	2342105151.888241	5908331145.887798	15320247779.225529	6999014647.91861	2210227552.010128	7995484245.072255	8297124326.522841	17135152210.656109	1325726496.9410572	2917395260.653085	7055068442.976907	2725964880.2918806
15064617168.703651	1227806078.3903306	9418714390.464636	7276047359.015587	754820971.8983513	7754207944.758913	5988149179.862555	7065117402.253947	61920316489.56189	2117556074.4110155	1172923192.2658114	10692221600.908056	6024283834.370023	3529654914.5084925	2973647866.5894456	5272622105.0984535	2055854719.2573824	909854237.6290919	2339928124.597709	5897720736.27221	14920067314.09313	6532141244.751675	2202547925.0025296	7932791472.621119	8216533679.580152	17131737005.51387	1318836753.9229674	2917119812.363654	7048423301.295156	2715552955.9426255
15058460705.914759	1227665361.3876255	9401956073.098728	7074960588.10863	747589375.9666036	7726699301.289241	5954754758.064454	7027610553.097732	61905678497.916954	2115982208.3348389	1170170674.8478909	10688479478.464138	5990723722.500126	3396399435.049533	2868920150.30368	5244249427.322433	2009797822.8681152	906890465.389684	2339684123.610238	5895154717.236213	14534300489.907688	6208568858.320229	2173222189.2216015	7873462215.937218	8196518323.460838	17129823502.179794	1303271325.3930788	2907668239.6635256	7036957495.087812	2706418185.56481
15051552030.463385	1227375250.0597866	9364879752.180521	6563372250.503026	740477114.1804956	7716658768.66507	5943671025.1276245	6952058185.8174715	61801020683.96204	2093301943.1304748	1169993489.7005186	10664650009.120436	5941119261.243564	3330724883.934643	2858967017.068876	5200839842.84414	1995774047.9826295	903662232.9941809	2336885947.9069233	5875630152.795718	13866037285.839407	6184526054.089024	2152062378.479338	7823150919.610489	8186797621.334114	17125252131.807083	1280925354.734558	2903802912.601495	7028299926.300299	2696630906.546063
15050326669.606777	1227076344.8427038	9342432251.02123	6280842003.721458	735758431.0857416	7706412621.973152	5931606398.849886	6903277386.396479	61659753379.08775	2092809473.7521207	1165021481.9288108	10657799830.341734	5922502677.409915	3110663088.3329434	2741546780.9762826	5195231171.58725	1963077312.3828936	891321541.3380567	2334694496.8782997	5852032140.94661	13447009593.773926	6151458127.96844	2096743677.9937134	7666492186.169794	8149107440.1739025	17124611137.027458	1274805085.5557349	2900484151.9927654	7017900159.239806	2683433567.5912867
15028412046.321524	1226686006.5065837	9304125338.136288	5705126248.834717	734848871.6171985	7703859095.84845	5896254385.776029	6772409543.288711	61252332388.148735	2090307185.727877	1148430383.9533758	10610765699.690329	5839192858.81082	3063885601.343733	2727992869.974105	5178636138.630132	1957980171.6168897	890550438.8993775	2334046836.3554983	5839024721.743099	12346271236.372433	5992674662.836814	2081425064.7704468	7640766535.480429	8127915063.941684	17123960429.623184	1271474436.8443372	2898460385.17031	7013014650.640253	2679251965.8383255
14998137364.668434	1226124858.318386	9269351505.28278	5483589810.246137	733432878.3727605	7698799438.962616	5852671213.390905	6681061981.6468315	60889769715.67948	2087864444.1917698	1143737490.303823	10578196422.267849	5751363518.638234	2828904848.537918	2722720858.1582475	5156823313.020842	1952691041.45085	889563663.8564744	2332850127.1287518	5833781892.71604	11576356609.97081	5992674662.836814	2057508380.1410406	7532977081.327651	8084388800.807251	17120893946.264444	1253825654.426631	2882789357.826035	7005966120.583678	2677614122.621903
14985588054.62577	1225185404.71208	9259076806.68327	4996197878.414179	731668996.3035719	7696830567.768608	5820981716.83855	6631823288.360426	59234629371.64216	2069923083.6420326	1116242905.4376237	10542707439.460426	5648083202.835838	2610932099.116803	2709031348.8853335	5144132969.494405	1943721304.8729753	887625276.8918062	2332688462.2120457	5827438335.861646	11228036265.663889	5984811622.931528	2056208802.9243462	7454849713.389922	8067737806.930742	17119313717.451408	1240069586.7976537	2882274542.582977	6994405823.491694	2675867111.76337
14954698103.417116	1224926443.7565644	9258016778.647045	4484697697.151598	728668342.2754965	7688565150.404865	5631572220.241721	6575831033.533004	58076589828.676544	2056442129.175042	1107249373.0325963	10517349510.31033	5561969289.309088	2439420579.4726334	2708739259.3431544	5133627866.40461	1929317549.9327374	885894394.1612301	2332297921.6680083	5827284394.690803	9803410879.583704	5977114104.4719305	2056208802.9243462	7204621587.780777	8013815127.123471	17115057407.878939	1229546370.4413543	2881684282.80095	6984331199.526493	2675255791.765198
14948325712.21888	1224851572.0805776	9225284411.65687	4174978977.8240576	720165369.4157182	7677473643.55052	5631572220.241721	6517197138.340531	56656309524.03017	2049031611.6296375	1080330817.6077375	10507958764.455194	5474429967.960164	1874577453.5720756	2706323199.1794424	5118696942.948333	1928765532.8938415	885471068.1905767	2331889426.1830645	5821164753.579075	8998975391.533155	5969991583.54509	2056208802.9243462	6861408163.115664	7974428554.914882	17113226795.38238	1225559773.972515	2880343861.6040635	6967497391.42473	2673960671.8181753
14932104263.51535	1222822900.3313887	9187287141.408463	3480531955.353452	716779913.5571642	7670982528.672233	5615756337.011761	6496636884.405935	53447849752.80246	2048113691.6429155	1049208479.4366579	10498593572.150564	5462421340.698682	1561395800.1153927	2701824286.240137	5099703309.46904	1919625066.3681152	885013419.5073358	2331217447.2117124	5809375569.972911	8823179867.543898	5959752846.629218	2055865606.1596327	6592616179.332327	7944589979.383384	17110265702.027632	1224654852.143307	2879326194.972824	6967119616.24727	2672782432.3378143
14915121779.446766	1221300423.5725203	9170269280.473864	3474315293.461335	716158556.0558295	7657207170.873929	5589792355.129648	6493240223.516365	49075212758.81367	2046982476.7142756	1017342869.6834583	10437802629.254786	5426084265.774281	1498175247.1516004	2701801222.5041304	5084918352.991884	1918938324.7664495	883131089.3399564	2330982882.7320685	5796052139.090808	8169956489.630492	5944055928.9688	2055731512.4356072	6447154655.5951605	7932929743.497538	17108068008.308344	1222222428.295018	2877784352.15591	6940514128.275906	2670033163.4193625
14905777661.883934	1217345622.4204876	9149936573.40684	3445066827.9676385	714120757.0047678	7634850261.680474	5567079406.639488	6493183638.618358	48138904377.391	2041616170.5023372	971067420.125218	10366140590.68956	5409570939.546638	1411948480.6149116	2697121323.83102	5074639000.217032	1913224622.6085582	881174036.8981887	2329732197.1374435	5783414430.63175	7612710582.016913	5936487637.707466	2055554011.7285252	6411918908.231461	7913156626.537455	17101766104.353617	1220653789.261825	2876786147.353625	6924086369.223545	2663802912.3284006
14848015417.37259	1216844779.9950624	9133912489.26907	3430025855.653704	713965976.6067466	7633370690.812103	5534230274.346094	6488716544.009668	46946843883.284546	2041180256.5084546	763967086.3012832	10353031047.050335	5369428110.8302555	1385054705.183281	2696681568.890064	5031905188.055165	1908448944.5510585	869517474.0595725	2328205396.42644	5762166231.922108	7295601394.06607	5928094585.77014	2055358448.5384154	6392559911.427367	7896007749.83352	17101766104.353617	1215574897.7745123	2876060551.96594	6917808613.100695	2651425815.915191
14825995843.1474	1215630761.933287	9107386051.685228	3421381636.7904186	713809519.7932137	7629960769.768069	5507581255.412128	6488629222.921707	45480362744.58961	2040662990.2895453	600764472.1356286	10274473478.56894	5315518930.845732	1338716133.6919055	2696572882.77939	5001752781.858037	1902339508.6271744	859480624.6386555	2327458186.944431	5726851202.451085	7134424014.833405	5914699474.501968	2055030355.6400642	6348228768.570775	7885446939.758847	17097751353.94515	1206477450.367317	2875349643.929537	6910778162.481458	2645844850.656272
14752696442.767735	1210027486.604901	9091992853.6934	3421381636.7904186	713700292.1984007	7625518799.283744	5477512707.240924	6484618101.847535	43907993154.57097	2032151368.0134563	570770341.5583014	10211296323.23617	5301821763.377238	1308088559.9427478	2696235502.416727	4979228058.91684	1895547140.5541525	837818081.7170826	2327088069.306894	5707100076.137473	6236064283.464464	5854648894.768446	2054872535.8721561	6342395185.260025	7871393413.11546	17082235700.307491	1197097690.9791179	2872960846.154012	6905995539.243816	2624269422.5320487
14705301596.77263	1205937618.6584241	9023446271.6577	3416655096.927697	713610190.3712949	7623373947.53434	5430795202.989537	6481005934.804425	40171694365.49484	2012433743.6632955	517861535.30388784	10083560362.546228	5268018446.657705	1292825036.3842328	2694789490.0679684	4953119854.768128	1886453300.2895489	835926902.147477	2326774187.603631	5631253100.594303	5979210382.057451	5835849403.428543	2054699504.439267	6314595419.370179	7864598606.840154	17079990601.385914	1188520068.008451	2869300888.569122	6904982418.938593	2618896783.7921095
14705301596.77263	1199864803.2029228	8885619766.12675	3414286685.7014832	713551579.1683766	7595074315.114763	5417323832.777366	6466949544.094538	39470058863.29593	2010236218.546197	268331748.10214296	9964218136.107674	5249605561.513302	1289248505.6741765	2694159428.017586	4927206510.902109	1865021653.593913	825958432.8999264	2326737735.167132	5561090423.109032	5586138630.387008	5835419286.489706	2054656363.0623908	6308157064.504205	7839384115.558577	17079401180.688528	1156683522.9809842	2866064738.7514195	6896668344.532715	2594919504.4654155
14703326893.611689	1196936066.647336	8732668544.064413	3412905939.3623843	713427201.1968234	7589706545.8357	5346947333.921104	6461420344.801773	39212764281.49546	2001227176.3618968	240542934.45719942	9756004016.783915	5225784283.690755	1283836028.2218473	2683775046.001828	4902368905.168803	1847517650.7631147	820251560.4012799	2326717525.1717987	5492578222.287009	5277449744.166122	5814278823.761899	2054620852.558207	6301378591.294586	7824336017.155295	17062074049.514671	1115711000.1160295	2864583916.0006404	6884910178.651298	2589441478.477251
14703008739.289318	1193170980.4148777	8550369506.780748	3407690331.884992	713314294.4293917	7559106347.652688	5203502158.240456	6455946672.060104	38944156875.576744	1996525411.8120065	220127059.8966846	9568091124.32886	5191647681.061431	1275517545.3578444	2648426475.945316	4876433724.816897	1834548693.2209184	818220301.9932381	2326661698.01765	5404052323.771279	5196070448.700445	5800326020.145804	2054457704.2908974	6288441807.374898	7817382875.3394375	17050257411.602629	1115346196.160362	2863908429.8416514	6870814923.12485	2586834187.946337
14701698669.492397	1190131867.9532065	8366798299.982575	3407270604.348366	712906606.3568215	7537771107.86885	5131248747.499759	6444108121.106693	38038815163.57383	1984783056.6801722	212337895.90317577	9310178005.599977	5178626458.884567	1263506008.6532872	2598101637.187477	4873560617.924694	1805522758.8007438	816212686.0160407	2326188544.472509	5189497381.283069	5028113662.503828	5797633632.024853	2054388856.0474024	6283954909.209898	7772926036.608439	17020535183.425789	1114038680.1040936	2863514108.507531	6842748050.057812	2578709123.7694387
14697032182.24467	1188901086.5561993	8044825938.5767765	3406437529.107822	712534578.0779517	7517871968.309511	5128257072.000015	6427859167.560398	36994856446.7629	1956830398.9556813	206137579.97399387	9000435021.045029	5148177981.717612	1254183998.8511267	2510608464.523115	4849706118.091502	1772911421.4213197	815885665.2185255	2326107191.634514	4943476751.720684	4928917821.438398	5795223749.614946	2054246334.0322025	6247212922.23006	7744305446.638164	16971522836.908304	1110602584.18769	2862650746.2918954	6831622166.194483	2571923225.0962496
14692876887.267788	1184294315.4782174	7882168671.025562	3405046861.038236	712081276.8283863	7510119679.570579	5046901677.000578	6409784277.687345	36994856446.7629	1935327906.4124625	199160374.04170576	8761275135.069609	5134522334.519414	1248799199.509148	2420524117.420856	4837073811.487212	1752754402.529817	813627746.4097208	2325933749.3158255	4905001109.025575	4846573133.399673	5792823306.111039	2053739347.436692	6244204623.8903	7739419806.913373	16920470033.56419	1109561671.0655887	2861819140.134549	6818461047.268291	2537562715.7736216
14686097996.061768	1180287730.5332346	7656633198.641622	3403613575.6680317	711377087.6133684	7505299571.108184	4958065284.165384	6404744789.77391	36854145851.73415	1920097115.7066712	195482435.88044253	8233137670.928286	5082899637.639595	1239988986.5413206	2414129255.797309	4821930341.559876	1722936868.9635522	812029788.2120689	2325478788.4212413	4799127659.9322815	4824978833.275882	5789317687.261257	2052945476.771458	6204035549.506326	7673340393.84354	16868227842.274658	1090700181.0184696	2861090440.4749627	6802006201.152197	2510392287.3742466
14684425017.08349	1169996992.2367392	7541063857.846513	3385648907.494132	710971370.8539426	7502326173.103623	4932636812.731525	6389564378.5190115	36682652922.62982	1902733111.5693855	195454999.73066485	7715125637.622314	5037354997.540172	1235819774.9735105	2342701238.6887856	4795760741.246311	1698637431.1827786	811960227.7900659	2325382168.662722	4604037013.268899	4799748985.828434	5787315660.569671	2049151343.3884544	6186763832.346138	7654634200.511973	16731937315.442177	1076452293.8878498	2860053658.6853576	6748827033.780282	2473315829.4872146
14683537929.303345	1167301904.1425958	7472731431.038307	3367396027.278011	710912133.9912158	7502228261.29241	4719160446.317274	6375673156.355681	36350107691.74785	1898082212.7379725	194373918.56853086	7365665426.213042	4993112371.7138195	1230331596.8386505	2261996759.028935	4682679663.418035	1672166315.6922302	811226886.783216	2325216111.4443116	4578268041.481821	4712622000.665197	5785090395.308938	2047218005.8218286	6125263169.143647	7635394132.162877	16686773679.823381	1069749261.9825822	2859534821.2416534	6723683219.643976	2375179426.4908705
14682725674.270317	1165466380.2195609	7465370996.542434	3353358312.2792826	710366647.6201937	7498713811.237153	4505306497.117491	6340095984.49306	35980420227.81895	1891649304.5048218	193059206.8314302	7323658124.752875	4971587575.55173	1223407570.038093	2240768597.2704954	4434352237.34985	1653857717.5372334	805824582.2426344	2325019965.3801727	4548620639.4471035	4688560179.238342	5784679607.826081	2046341189.749327	6081332379.965945	7619591677.574155	16627085202.835596	1064264817.6596444	2859404484.882925	6682109694.794408	2343016060.681891
14682044902.45199	1162894677.0017748	7457225838.794232	3340919243.428046	710173810.9945415	7493652296.9438305	4404094879.994969	6331915811.457561	35696335966.516556	1882039352.0895224	192350895.22637507	7310435967.655168	4948401467.569948	1222722049.7451618	2238325150.003963	4401098901.934637	1630163959.945057	799601669.2773217	2324846692.2339334	4515967360.037479	4661814199.732118	5782368514.805231	2045967191.0034273	6026917175.945857	7613140838.905883	16531052158.48392	1055517824.687764	2858352778.5864363	6637975839.423779	2330104058.1485677
14667188826.16726	1160067348.0295022	7442299297.168138	3340098409.569975	709357749.7178423	7489470078.103491	4296964396.1279335	6319564034.120165	35155100837.341965	1873527511.6489902	192133920.95964718	7303484531.92232	4940091949.347891	1222497533.8596797	2184412238.231644	4300197681.805601	1600669222.5648417	787330740.0099049	2324677400.2312927	4507781619.836374	4561069833.188385	5781313914.018201	2042541660.4001093	5937966402.417034	7594758986.072693	16527528714.284056	1049226851.5409968	2855417461.997512	6599922180.666201	2324491008.605109
14665893370.545294	1158640596.4051094	7429731557.331025	3330605878.375274	709155601.6393238	7479504637.050577	4219128796.06782	6309467868.050866	34506110752.26825	1869808604.731594	187930816.61676046	7298505320.069295	4911637909.180066	1221837680.2153935	2130122076.3633616	3572374111.6553564	1593362313.4169273	773139386.091532	2324575789.0000043	4490093465.337426	4544350977.089371	5772313248.359044	2039709518.5174448	5857986818.742849	7594758986.072693	16512687315.667053	1044971406.8928484	2849847932.9749255	6500117155.379333	2299428068.946694
14648342751.74995	1157426617.0881886	7421592044.604124	3314076324.3508554	708895728.0733356	7478668178.844184	4208753422.685863	6295647516.549306	33400400641.743847	1861200506.5193896	183894505.60701677	7272233866.005794	4910787276.8897295	1220807912.0803835	2102282155.7357535	3451990673.2423496	1590868280.9695249	758496949.9994521	2324462783.795323	4487289805.952936	4509933119.089925	5765350574.170995	2039709518.5174448	5643703264.1509495	7572141613.434338	16481259213.584553	1041126542.4527024	2836584196.973365	6467044586.327025	2299428068.946694
14637717506.37725	1156984138.3724022	7417923000.856738	3305974334.4330115	708870027.9122924	7469707832.066584	4206533128.644834	6286231936.930331	31630892350.22368	1857265675.8811407	179640092.93487316	7244536079.46825	4895051885.555075	1215700632.024466	2092673885.0576172	3433051323.990254	1566228817.6405191	753201512.6759104	2324323217.463603	4485783669.619205	4462047494.700389	5758198696.298929	2039675913.5305386	5630881331.468168	7548528957.68527	16476437258.806616	1031686094.8930719	2823297068.5950828	6453047329.884046	2299428068.946694
14624168738.782566	1156430975.0043118	7415545629.645931	3296767876.5213966	708849097.9388335	7460089815.5189705	4205358904.235035	6236034751.3586	28976036107.925526	1839852412.6036181	178914451.7325311	7186269493.725764	4857439484.88484	1212991640.1192083	2082294833.482167	3417255541.702122	1558349344.5759356	743276766.1004037	2323820454.7476397	4485526201.562145	4460254321.868807	5754746516.191735	2037498041.729919	5539275333.198136	7541961890.496516	16450754637.449032	1025639421.4582267	2807720742.174388	6445276747.411239	2299160685.337993
14617913914.715675	1151837108.5920155	7401577176.024547	3282543514.406619	708748873.4809672	7456389348.827378	4204034225.38391	6203695873.846211	28648422675.433235	1826712790.155799	175780585.7445547	7150399539.482021	4815855204.629892	1212485949.6141334	2080225732.3984525	3413096244.3512316	1556116556.047004	730338930.263055	2323640172.929987	4483915273.638019	4452873418.440047	5735936509.898886	2036195849.5047066	5512032147.047035	7541544831.580159	16412008223.388628	1021784143.8428057	2774059150.6994963	6428744562.53485	2298782274.6187305
14576694411.099932	1147356675.1651073	7367674297.859917	3266106279.938321	708640840.4919983	7454223788.524906	4202970689.0200152	6201360633.762443	28523661036.467045	1813335755.674886	172026772.652747	7147293596.136758	4782931194.137551	1209287121.4108322	2080003299.0006146	3403782987.5485444	1552934545.8882368	703034694.4524403	2323445076.620074	4481632410.038988	4447831391.642904	5732083079.896671	2034622883.5738258	5509520645.348029	7534777213.556032	16351415038.982283	1019202510.4445281	2756227288.8210278	6288711192.221586	2298152287.295147
14573951885.877504	1142042147.635014	7321524309.070427	3264124145.7423644	708529884.4060696	7450305841.16802	4202966582.3197045	6199632870.32612	28515980242.624744	1811510814.3551662	170312340.72537702	7123906122.54136	4747887630.159651	1206797603.7026486	2079791635.4635243	3385157280.100803	1549656093.8773286	687980147.2290769	2323428551.571937	4481472769.05713	4446315067.493116	5729280854.597239	2029362658.5886018	5509210658.11067	7501939093.2028265	16296317509.051651	1018378356.1040213	2729787949.9061937	6261849538.549513	2297504150.21073
14567667748.153381	1131372099.6989408	7232023457.461976	3260163511.968779	708440763.2135278	7446992370.691641	4200567161.7631063	6196841032.869605	28481256375.473827	1803591712.9824889	166190396.64116943	7086599629.562821	4737337422.1634	1202409502.172457	2078707118.513874	3349446135.098621	1546617123.641639	679946199.6464127	2323375137.5718546	4480984436.442264	4437818688.679789	5722196763.393462	2028224854.997102	5506102595.6131935	7497324384.077794	16247745495.906916	1017880457.1652931	2714859375.790858	6215793965.50924	2296710408.681106
14567081688.194763	1124417829.7981322	7101227038.35282	3258817296.8179927	708363617.9998032	7445894141.151459	4198604824.972305	6192157163.782862	28416591659.352654	1789631056.0087795	157893550.53815752	6994666371.845997	4719441537.640633	1195145797.0368643	2077340566.3419976	3348374568.511774	1526679970.0488524	659359048.6333487	2323171811.834485	4480784834.499217	4436220140.620323	5711879713.762778	2026882449.5483444	5501168813.483478	7490549004.010592	16220443320.925955	1016794439.790003	2668835851.043441	6215621779.949266	2295737971.6842227
14541640239.822496	1114605318.8897936	6926535408.102113	3253989679.672473	708199296.2946211	7443160695.767152	4195220116.47031	6188837309.872703	28217954620.462837	1776998950.197808	149587733.94115183	6973018314.816088	4697502065.293563	1170031523.7949374	2076482356.0422373	3340591188.933617	1524380042.4961865	656834039.9625176	2322332282.106805	4480205697.807247	4431485663.979932	5706287969.009937	2025393054.2853866	5500218972.034339	7465142994.79709	16121645102.89852	1015683636.8181225	2561994688.4938436	6214643560.225527	2292009383.666116
14531535032.530434	1092282572.1093326	6919733926.378779	3249252337.462416	708123550.1759108	7440920880.146979	4189145988.013273	6160865843.752082	28056821591.757904	1765839332.7786567	144186521.0679919	6967710146.169424	4645292643.757885	1163676802.8848197	2075744820.5450342	3310211020.1415257	1494008240.7744546	637718803.7671895	2321003443.2629848	4479634530.691419	4426537387.920791	5703889712.920451	2025103082.8852625	5498219321.102803	7446023976.432006	16015183933.317926	1015057410.4358124	2547931770.480987	6213094145.619852	2289396756.5303044
14498752160.799997	1077898705.520573	6908971441.353978	3229202417.144086	708045959.5643563	7435344544.207833	4186733880.5795875	6150523750.328356	27891221550.430614	1761183012.444217	139732602.51451626	6945793029.874197	4639292140.046118	1151975620.438726	2074724324.7109737	3276448739.0800877	1473028342.1325784	637440884.5480027	2319996643.1864176	4479365277.918691	4423844680.1463585	5696083556.973974	2023139412.3822334	5497569291.319362	7418311824.955766	15744714046.546732	1013618047.5858381	2445006869.974056	6211026825.139087	2284524540.1999316
14482549173.436068	1064754159.5736986	6874963240.145009	3189399779.9388895	707912936.410659	7429650546.9183855	4183471282.2392592	6116522958.442252	26776612583.842484	1750939840.0399003	139428140.02274078	6873783931.7258215	4639273812.868782	1141527850.0707252	2073595997.7469337	3206491619.365117	1461292521.092779	627207960.4737873	2317531799.0106754	4478514879.746492	4423683884.591196	5694173089.211551	2018939109.8943012	5496722856.531746	7400619498.4917555	15494987492.96349	1013393530.4273515	2402076178.2503514	6202575406.847023	2279962887.691561
14444008788.759703	1052262491.7315981	6864776707.704062	3178877184.6292534	707858525.3659428	7424844664.238391	4178483326.640859	6070216138.970821	25568105718.900967	1744935298.997684	136745300.94572532	6849129115.337079	4637685366.601813	1114276174.4672828	2071244102.0324657	3125887924.210731	1456986400.7788365	618126202.402777	2315924114.583116	4477332344.895172	4422976411.725557	5692478534.083952	2017809733.3012981	5494731649.176642	7337141570.715216	15445582233.987457	1012726667.5669488	2367711275.54186	6199347531.473992	2275312719.5471244
14397527167.052183	1018550951.9432199	6860428899.536145	3135784491.892891	707712490.8641335	7380503859.400575	4174892430.361785	6037783084.887308	25099932002.06234	1736945782.8178635	135097323.17816633	6803871789.391784	4634829278.286233	1095401403.9606268	2064604069.7178125	3119044033.530953	1439787290.6821234	616485947.9305807	2314877421.1549377	4476148564.100449	4421534556.686081	5685617059.446671	2015239039.6251383	5491121153.291294	7321455529.88454	15346179178.68151	1011545862.5380647	2324105195.544761	6186497883.047656	2254559680.527969
14280223431.880684	1017384686.8438821	6847219044.508178	3134752867.21714	707668932.9821454	7372585482.381298	4156487849.040983	6036399656.348339	24252048851.065662	1722574353.9554746	133170085.50035788	6727639974.592186	4632436484.1784315	1046351613.2547299	2058170892.6902988	3047954628.917935	1406288788.9249036	610136917.2062758	2313486021.3484244	4475509006.759792	4420959497.841174	5673384814.048816	2013190345.073531	5485872138.850794	7312947410.569805	15210494947.236479	1011220417.3922472	2320743352.0314775	6160038670.246644	2249874662.1990123
14184184376.655045	1011059987.2541837	6838319941.651231	3133910045.4705467	707447945.8194836	7364787431.413179	4153359413.082672	5980827962.840427	23940367884.331184	1709933847.462142	132678197.18009916	6690588276.654437	4631664467.9215975	1024080827.5076138	2042028723.662445	3004644697.7828956	1369450443.6545384	591561993.6961646	2310510914.487873	4474085166.7264805	4419563624.016946	5664797345.503957	2010941836.954796	5481713264.562025	7311595962.899145	15086228312.880594	1010985774.6721627	2316048913.7815995	6144421270.796265	2225580015.854624
14085566089.702175	1002380271.552993	6833994771.379222	3133056710.8219047	707403891.3723259	7362448063.335531	4146236494.067571	5856082089.908054	23750120419.063633	1703399317.4585629	132479920.83130613	6683955938.516516	4629856930.831145	994775481.982999	2020309229.1963792	2969221825.7455955	1322720153.1272986	589336887.0811065	2308736520.725436	4472112318.247316	4418992294.740387	5645109667.37138	2009011964.8911283	5475811336.629133	7309854473.165308	14910865850.838842	1009630693.6235507	2300905499.062513	6131906906.367508	2207200212.0645523
14055389944.055107	991672021.0908881	6818979315.562637	3131135120.2105603	707185089.2719531	7360855613.614618	4140513216.046604	5279578605.385006	23647206793.17066	1688057172.0220926	132237035.76731129	6667488876.4095335	4626966725.443468	991777504.2232183	1992723803.9412878	2945799511.6676507	1226733425.9439645	585696847.6149715	2306415733.763498	4470425140.543953	4417544305.597833	5635909399.013535	1999469686.8705947	5472349479.556549	7274725133.202154	14702013784.401325	1008853149.1856388	2273901088.7705727	6121292601.966896	2162853207.1683974
14023655991.47673	970607481.8008652	6803702424.290783	3121802901.2061725	706542657.0022773	7356424727.56707	4129411463.320832	5107081260.635552	23466514887.361572	1669802492.7221472	132159404.27231719	6665263175.787547	4620930030.744518	991614338.0424423	1962800762.4021618	2934970753.9681416	1180704898.192901	582843556.8226542	2303130228.8029065	4469503118.370604	4416284402.238471	5619950777.756709	1994094566.1604981	5463241069.486534	7261203390.304825	14511318510.055164	1003609133.7930343	2246458879.2176914	6109796114.802348	2145864004.104957
13979701991.91536	961940297.8757377	6777047054.421043	3110634075.0386267	706132139.4350911	7354546258.5203085	4114388235.626155	5076853610.463134	23366260154.65687	1666442571.3523362	132080401.6556865	6656955864.670566	4612405095.579178	991614338.0424423	1960773945.1063895	2933350625.2889876	1142436751.128903	575677960.1825109	2293381951.2541614	4467426174.884266	4414788356.934295	5606766921.994929	1991470474.2523813	5453062068.024453	7245877919.825027	14445557612.453577	1003206090.7120024	2239557926.206518	6105929950.903783	2142756786.5599928
13946996205.428772	961135889.5921421	6766452446.112133	3108122183.5224237	705516259.4719406	7351496349.3251095	4111718893.879255	5003417576.511208	23296733189.469746	1666199401.3497913	131593504.11436675	6653007863.615004	4604720420.943594	988413412.632673	1960232846.6906497	2930469124.780775	1106119731.6189823	570357736.2137858	2292863201.0673995	4466562726.866302	4414370087.969969	5592281805.977373	1991470474.2523813	5435400060.642978	7233198807.715103	14402797706.155804	1002137793.744721	2235118397.0233126	6103144063.687007	2129027333.6163716
13913672287.350977	950606999.5560418	6724773529.635741	3106526489.899525	705099699.7353714	7349147688.1569805	4085930772.260389	4828051756.82572	23266495690.915337	1656599905.9478796	131401314.6872078	6638368131.4138975	4591745488.463507	987964016.7806996	1959788035.5650656	2922081275.6032634	1103866390.9299207	562690081.0898662	2290561946.2358456	4466043805.412853	4412894246.308487	5584309916.054393	1991436542.7482781	5427400203.586378	7223484708.343075	14378529134.517147	1001845461.2041407	2231455098.81233	6095899243.806471	2128458727.5972955
13901945137.077362	947312419.5439923	6704092998.144674	3105177719.106204	704888399.1921405	7345171739.771569	4074844439.142939	4699123223.793788	23240420701.18232	1649974251.9812257	131299829.3572699	6635333792.607492	4578092743.994684	983344827.15824	1959463543.2526572	2911156324.2279053	1097095944.0646176	561429560.8247617	2287946160.3369203	4465919317.460951	4411950135.151862	5565764325.127191	1988812907.6758258	5420246572.571718	7218812428.662141	14332224283.296227	1000286793.1287817	2213309142.823299	6071095366.931429	2127476905.073406
13898695244.202452	945784685.0168467	6702723693.438666	3091629606.3012204	703789245.9993311	7340612642.575188	4073844907.7704062	4590454658.692096	23077868273.988213	1647314354.081391	130951975.77016108	6609107003.108115	4574516260.688794	979786317.1223336	1959292607.6710653	2903840516.968401	1091258851.5184083	560103221.0839673	2285415818.879093	4465567927.5821705	4408391984.437661	5549973525.555409	1985525835.769128	5387859613.843433	7187461575.474484	14328262753.230862	999626017.9655238	2198543409.9312444	6046410469.015337	2126062096.6596835
13894844094.91235	945215973.9832367	6679234102.776303	3083756573.6825366	703171060.8359389	7329080619.713013	4070357975.793239	4495633510.10806	22919927929.952137	1645031235.8446743	130935086.99264735	6603955238.41021	4564020188.052403	977575639.3276482	1959120552.8055248	2902297998.065551	1087694381.609095	553032365.122276	2280613872.9216256	4465329466.747026	4407701730.802294	5533028477.058511	1983224652.6462758	5348766662.892424	7170574844.607103	14238554627.572308	999626017.9655238	2188360562.1611733	6027768378.936831	2122851091.48181
13891952931.597652	943665162.1408559	6652429505.518169	3080861423.927048	701976845.2089275	7325820516.585655	4068583955.2949953	4470743214.4944105	22896757752.515327	1639567612.0408645	130862172.58164681	6602497389.592861	4558492582.274021	973854417.1104547	1958804081.5432544	2898695676.3990307	1082919605.37123	552580446.6685869	2277517956.0716534	4464776293.895969	4406514483.897348	5508682401.771357	1980498007.829126	5299425482.635714	7151423866.520217	14224488296.444557	999419915.3070021	2152951978.597804	5995381300.96349	2120587807.8809698
13836998089.373167	941291014.527509	6642057025.389347	3078122738.917006	700800090.6626685	7325239703.234091	4065100900.3472986	4423176356.913618	22821405125.817307	1629046617.8033433	130750449.23760088	6594545176.926893	4543407325.846627	970312955.1953312	1958596581.3786082	2895530932.9974294	1080857021.980487	547473404.5113899	2276093018.97068	4464463548.251464	4405748692.255578	5490850982.471809	1980022458.292507	5240945234.613745	7149404453.589259	14205117880.05025	999419915.3070021	2140924839.2232883	5974142173.606893	2100319351.8986707
13826401298.180077	940081430.2029793	6636897093.916444	3075233748.753199	698697803.700558	7323731154.862845	4062589345.35104	4337924399.324226	22788700529.237095	1605859025.5881486	130750449.23760088	6591091761.345529	4524720392.738574	963277364.970118	1958249592.821827	2892841634.084002	1079591143.540333	533627300.2488884	2272719397.965335	4463571217.299795	4405394898.153876	5456710795.528102	1976362169.7816777	5209407857.026307	7143774319.3700905	14112804219.725014	999046422.8439107	2113449128.4417663	5967220620.401625	2072907528.98426
13805303389.953444	938488908.6898061	6622926684.908423	3073297858.1499696	694994556.0770923	7319301364.683053	4059519671.934394	4318616367.808956	22753387803.44583	1589751599.7946646	130748564.74679463	6584147240.719942	4518799075.914599	958378640.5269742	1958018327.6766837	2890378993.8838143	1078307199.2935426	530271908.4439147	2266714360.2923555	4463163073.478993	4405389014.309585	5393868861.507112	1974093070.9695365	5105129378.562073	7131894836.902835	14019210100.160255	998689669.1866118	2092283788.757065	5913192967.268756	2059518057.1716437
13771136266.341757	936826487.7570909	6596347754.753765	3072852205.102223	691969927.2179621	7316394202.3955	4053591551.537204	4313322192.594887	22633404986.3571	1569685792.6345427	130742771.73547436	6577064671.567747	4505500933.644034	958302819.709425	1957835727.9373133	2882049118.41245	1077503213.2061102	491494721.21131134	2258679732.4001484	4462539092.139907	4405034740.8379	5392479570.844366	1971783868.916567	5080955998.653209	7126700564.524927	13979941563.277996	998543118.1401764	2033532557.3725832	5910379797.498639	2050258306.5265691
13689254041.513052	934203247.1237609	6595038370.537463	3071251823.2852955	690734635.8758607	7312506371.327836	4053362688.736691	4303379648.900714	22576375025.986023	1521579315.3780396	130716778.31556496	6574350620.492199	4473397496.950957	958012532.48314	1957691977.8209426	2870491820.3803773	1076912523.0778244	486141402.6147089	2249613538.957828	4462076031.819548	4404622077.947718	5378294863.974227	1968034199.0044117	5032554507.047176	7100747566.844856	13799933880.329014	998391188.8871963	1995373604.6587496	5884444052.227205	2045385699.5940144
13687452430.03713	933474229.2018913	6594272261.427797	3069230826.2982483	684335847.859454	7310758456.282332	4049148470.281379	4299524305.8915415	22504189231.213924	1488165165.2300098	130661023.33938633	6567745219.311698	4454514844.18216	957716017.0024567	1957133858.8432074	2860950277.4666557	1075366844.9962192	485212369.1813084	2244655243.6374416	4461407670.686035	4404187236.229528	5366606550.601111	1966743037.0174286	4947314453.301931	7098686739.271776	13660354379.30888	998256424.3738884	1877287954.5439115	5870838010.213774	2042368352.1269925
13613631812.012882	930393103.6699036	6593339372.725636	3066673616.0276456	675043013.8080984	7309206648.637121	4045204400.4050384	4288818106.4609427	22381765204.429363	1463463787.2325625	130600367.87373693	6555373085.588046	4429342176.1483	957277688.1972284	1956788323.250633	2838296240.8723235	1072977649.7185814	485006725.9250935	2241880772.868575	4459450729.812165	4403381285.934615	5365177298.720643	1963690839.9506192	4860510894.73689	7080174069.389317	13562944299.759584	998105660.2702034	1822496061.38218	5817306222.4079	2037245628.9754043
13536903945.403316	921758876.9845903	6591347214.122564	3065802108.953109	672895222.1403085	7306806418.902987	4031107057.354682	4284618242.2536283	22126474465.34785	1431054562.1357	130595507.4776776	6550597534.49228	4408998919.48827	957064093.7672275	1955090972.4440694	2832191819.971215	1071394633.6067475	478898365.6296946	2239563560.458241	4456472025.160032	4403211699.6999235	5365024919.751162	1961431104.9355423	4720692511.668811	7074811042.189419	13556970556.616524	997885401.9089116	1822496061.38218	5740152240.612519	2034927166.9461048
13488884226.475824	921373656.7177691	6572896842.518309	3065656917.3711247	672895222.1403085	7304739459.783811	4028170382.545643	4253044733.7326345	21837586510.210445	1422071922.8786416	130589336.11732869	6544639610.329291	4392621126.904521	956735942.9887453	1954466819.4681644	2827672067.76505	1070039706.0086234	470413084.7137759	2230729514.3658476	4453213390.91985	4400922847.038479	5357805164.963175	1960552231.6073523	4654952946.642329	7059417843.388994	13111135709.88738	997722114.6411573	1728630483.9341195	5676849099.7975855	2034510283.6192048
13378728863.03144	921269542.4040749	6569942277.421692	3065654569.2273273	671764520.3290831	7304523837.219107	4019198266.149535	4245873566.4588203	21778731460.370197	1407747941.107707	130564894.70076802	6533795890.6782875	4369183598.827911	955983611.8808451	1953903908.912827	2825651433.9104633	1064743907.1618552	465621871.8535397	2220933845.191711	4449397103.464647	4396340180.744992	5353211403.174551	1956345198.864287	4517239699.8611965	7001568302.260379	12828373001.81479	997294777.6209236	1671838997.9186485	5641919325.211991	2025897039.792373
13232084597.955849	920098729.5563116	6566297088.37946	3065475979.5898123	669846503.7557662	7302885249.371362	4009599075.1561866	4243999070.25276	21778731460.370197	1398799610.0111752	130562454.33807567	6531121136.861546	4339714495.595896	955311320.600207	1953193496.49659	2823890321.7733593	1059944656.150033	454394051.7380893	2215842551.190674	4440002453.704599	4392942251.547348	5346044704.795947	1952402886.3676915	4454768569.903929	6987627057.138939	12802782509.868956	997275071.0187166	1651281031.5468984	5587345052.568883	2017032064.3094423
13079725731.524336	918954490.7389477	6564183664.942264	3065215352.828645	669139569.3151338	7302168447.368653	4000268769.0256486	4241417199.157298	21568341412.69568	1391056904.1951902	130550120.21398719	6528245190.451063	4261829934.242771	954781644.7612039	1952722236.594466	2817738268.179388	1051183884.4108442	446866308.4857335	2214302682.9527636	4436111923.42465	4385927979.119967	5328690216.510597	1948545341.1657686	4447958790.004263	6985891261.233313	12802782509.868956	997022056.2764964	1647749516.0886989	5580866272.983653	2005876599.5825024
13025308909.260075	916454922.151801	6533428225.178778	3064686999.377787	667554492.5818667	7301087077.988906	3991278121.8570676	4239477105.6745014	21382356918.31135	1385612309.6908817	130541261.15332864	6527817857.373772	4236375601.0592103	954666330.827129	1948674849.041654	2814822384.0549693	1047299124.9654624	436951678.2170209	2207809523.8897405	4431753609.861698	4380145370.632396	5328359332.983231	1931552549.1350245	4419002568.893347	6972230557.392308	12681277327.0412	996829361.4212995	1644312120.8192463	5553607816.482737	1996846192.6270084
12830063174.158516	915408413.2541184	6519406641.0281315	3063584627.0191636	665607187.2669594	7300805299.2246065	3983014255.3365984	4234899623.1434646	21139247038.223366	1380288484.2264216	130381578.56927697	6521379530.543441	4147135821.1469364	954636806.21053	1940032036.127362	2808707149.99284	1046690791.6423694	431460607.50838614	2193686889.0890026	4430411518.924955	4375824388.410523	5323296270.626465	1928922571.8408613	4399972173.505973	6886928878.915367	12662565887.722078	996610638.1552589	1639932130.681684	5508235862.19287	1989104507.9313188
12637295457.149687	912456674.5622914	6497111437.795713	3063361550.0597773	663782754.1187352	7299179518.723144	3977316253.6969533	4229858598.668991	20803137754.363342	1376123057.4438155	130378743.30755176	6516546192.002388	4092757860.604982	954624799.7002085	1921071704.7616851	2807519795.9278455	1044444204.860291	415848401.3989332	2183077389.344528	4429587511.721627	4358110470.54405	5323245956.705436	1926847295.756602	4366858340.211029	6848068411.164597	12542415466.979662	996608622.6142935	1616173468.4819407	5502404797.510589	1980145137.0041919
12446202899.855106	907188325.7579161	6478947566.47972	3063244622.294432	660771295.184292	7298083604.395079	3975007202.586688	4225818543.244331	20295752964.369347	1371680573.8156652	130356464.36997157	6512102230.176772	4077299439.320095	954368365.2550406	1890819227.1879873	2807519795.9278455	1035905692.7395046	411573467.09392166	2179810172.3086476	4428453844.819962	4344155148.5667925	5321772214.888292	1924865394.8629358	4323814653.763394	6837434121.744439	12480134501.54124	996515612.2800401	1609116417.8216164	5452257397.117619	1978407144.2788792
12334611217.53271	904810500.9762436	6457117454.30926	3063041152.2497993	658601423.5583425	7296865630.73269	3960638199.083456	4220289828.035713	19914385934.558147	1370351228.4696875	130318417.38947864	6510209159.551214	4076610997.196681	953973756.2254448	1854049233.5865178	2805821254.9422827	1020736494.4952227	411573467.09392166	2176136580.114752	4424116859.921754	4315459040.860545	5321149604.928111	1921364701.9065588	4307472201.043929	6827998111.032529	12445048569.29651	996371606.5138209	1602682590.911598	5435766926.86505	1976714421.4708135
11955183217.053076	901667477.1661015	6457051326.9923315	3062909602.7350535	658023403.3153247	7296056987.845156	3953655572.9927454	4217845838.4365983	19351862349.020634	1368314785.979505	130234395.63257596	6509528373.651991	4074890793.9271636	953622273.6065345	1833825407.2713459	2801631652.5191507	996317529.1823742	411289547.06414276	2168156696.3661966	4411942113.342024	4281499166.7963667	5309469904.452858	1915697547.0571105	4299917738.2736	6821383072.947141	12437455778.57625	996357502.598852	1596974511.4597523	5429162341.190442	1974975033.4188805
11407253118.086464	901305848.6148975	6416517605.977126	3062405563.6025743	656141843.994832	7295026988.880041	3951835516.6182127	4212402332.8243995	18724378267.908302	1358583089.4103918	130126367.40840366	6503794450.992263	4069321988.2268224	953502731.9395366	1793847847.9418123	2799834099.954512	990520834.8608583	401031748.10164446	2161689498.3207226	4400813424.950619	4253755793.866197	5298718040.295507	1913610158.7084134	4284700690.899442	6802085826.524065	12387685165.474716	996262386.2070105	1596000180.7853026	5428378320.338509	1973566324.795456
11068018845.391506	897805593.3290488	6413318951.435529	3061609134.5894074	651452325.3537214	7294877505.51331	3948290029.685893	4211118097.5127926	18400496187.689484	1356688203.5703237	130042512.65423541	6488123714.527922	4068747829.6487255	953456357.9278833	1793539436.828361	2798349431.7841854	972345918.6726017	393058458.0060173	2154877389.148909	4367439020.509033	4199891966.952527	5281141611.8789425	1911950800.6462593	4269268851.865224	6799347869.927505	12352987807.565178	996149895.525992	1575447638.378709	5422185240.055671	1971443070.42928
10524145310.085054	896966393.9741957	6410692770.71204	3061163102.665182	648768250.0470157	7294736772.3286915	3946672218.0794177	4209348759.5557947	17797076954.886887	1348315825.451075	130004492.16255656	6477132969.896544	4061717270.454603	952769871.6098046	1791371463.5125413	2794262379.4162264	950652446.5995448	386167157.03284985	2146781345.7416348	4348487919.357978	4115071708.4372797	5251326306.751374	1911623402.4910226	4267537979.741563	6778915527.889479	12293681251.894947	995844346.6351396	1569586843.0818093	5418050309.561531	1971306228.0917952
9827592915.932829	896035308.892577	6407048492.7509	3058571276.537661	645689494.5412823	7293924314.13841	3942189891.286142	4204623620.289665	17368498940.990368	1338291007.9371195	129956576.02650289	6474627712.134928	4054856744.9318256	951633497.7137607	1785895324.108112	2791659524.131446	947286929.6780558	379928076.42590463	2130795762.1970258	4333665323.619081	4037403381.3992214	5238679738.776609	1911623402.4910226	4243607798.031698	6758129542.939178	12077649843.712696	995626501.7727009	1568583246.7694058	5412158147.90967	1970948773.7658558
9352470810.705236	895866603.4904783	6402810150.0366	3052556838.320639	645426340.6058667	7292960761.795766	3936789142.6331086	4198179133.224645	16771769589.724634	1326964944.127748	129925268.41144887	6468857074.175533	4038201024.1682105	950489641.0309211	1776540158.924811	2788128616.2959466	918300725.2234948	370713272.176958	2123665117.7206087	4332539305.175182	3948287378.1059804	5228026120.429712	1910999118.224797	4204374587.6997333	6738772507.990119	12077649843.712696	995256458.9059763	1568142723.8349726	5410838300.422707	1970571064.3003223
9021842558.5441	895400420.549879	6400010778.638152	3041786082.907691	641417932.260124	7292471953.093838	3930315404.088659	4182937220.79184	16223539631.131895	1317936547.5454826	129899863.73360343	6454658412.092234	4014394506.459205	949903563.9534706	1776496877.0147629	2778217058.3398085	899244863.2163012	364870088.54967993	2115712827.0274727	4332532214.540531	3723222592.345446	5216137210.378296	1909654890.7984731	4176487178.1199946	6725374367.535618	12075462852.711262	994865932.9039868	1567943403.3637064	5404373563.690368	1962919066.7753704
6393489680.479772	894830578.2337207	6398281565.3799715	3038277369.690631	637050177.3639627	7292304348.841439	3909698724.871512	4171114812.6375046	15087896008.946375	1316812111.4761734	129869888.2801211	6450431804.944287	3978058696.2586703	947888859.737807	1774453626.1040483	2769079196.3805943	886718235.1352003	362939105.7317974	2111829854.4850163	4331558202.962464	3652459179.766631	5206177688.599409	1909201041.2979887	4170438270.334122	6713437029.267905	12057229289.068539	994466070.9627104	1567295543.114415	5402638660.385528	1960050306.1801953
5049360864.70644	894064375.5577812	6396025214.480688	3027950406.73876	633661995.7383413	7291928304.2709465	3900521545.614016	4161530690.6486845	14253926949.422832	1306637928.6226206	129811411.29600462	6448899819.772419	3895530866.0994806	946036352.4566481	1772060908.3186042	2738991590.664848	885839167.4556488	360519368.958084	2108949876.3620937	4331382146.254015	3538631895.49036	5202231202.038777	1908627110.069274	4029421230.7848167	6668743631.64033	12045798240.383465	994390732.7140982	1567187364.9068325	5393759947.608222	1956221767.2266455
4683517027.7370615	892841358.680713	6392189283.42198	3012788679.599212	617683477.9820668	7291747660.800482	3877202967.034214	4146621429.719165	14105942790.788965	1302547991.4398553	129752833.4622876	6445214064.382503	3559686113.1514225	942162798.5113993	1766922275.399379	2730187656.7351046	868297619.0392126	355788167.139099	2102663885.2174776	4330207173.767399	3444098342.1630344	5199954007.601181	1907845638.7495992	3973556401.5472207	6627890679.936692	12030898011.55335	994271793.8309239	1566096115.882665	5392279807.614693	1956112938.9023905
2984876129.353764	891545221.5902878	6387397218.8474	2993302217.345354	611329315.2298508	7291602754.46703	3870154737.88202	4139793646.9584427	13982126271.038586	1301262183.5892134	129728458.69276877	6442669182.278094	3172949383.656263	940961202.8294876	1764464932.1270137	2700860966.3918853	854520804.8578908	346937858.96219575	2096169344.2081833	4329124549.305189	3339733782.1120443	5193488831.321959	1906673163.8842142	3919304329.8024864	6542368350.282303	12020837988.362604	994171675.7438793	1565156395.6529686	5389918277.830894	1952998455.1539922
2518216521.737338	890517125.0958378	6383254183.9011965	2961454481.876988	586882505.6227129	7291005511.709332	3841588705.4454684	4138181088.7627153	13586720051.561216	1295123928.9713387	129704069.08842553	6441850863.749484	2779609689.9119935	940879999.9788665	1755126438.6218817	2684320256.9823747	843809438.0633907	340008851.88281095	2090163578.6860585	4325886277.130385	3265165263.0947194	5189673890.250394	1906016928.1234517	3714435814.134347	6383882993.565202	12001358530.67946	993017214.5139698	1564519344.7032135	5374513172.542621	1952336336.150341
1671483421.7444916	890159785.6645133	6377091809.57653	2929344543.700791	570705602.4167259	7290974324.421679	3832909164.1298447	4135293906.9489565	13504324714.14737	1293592533.845832	129555408.76886953	6439993636.646111	2756977381.9660535	940511539.6300185	1746924347.3594346	2677088549.012172	834190744.8334892	333999337.73794097	2088731428.1692088	4322491668.724556	3206097451.546365	5165661261.3610735	1904996828.2308478	3485433748.10435	6193382157.671359	11979937219.02517	992359307.5653235	1563095828.7267816	5373222382.286459	1951900948.1688404
1658750614.1944447	889743607.8137927	6373084806.328282	2893037278.0164275	569234792.0637721	7290819043.389974	3821747085.5442905	4134789987.79348	13286341252.762373	1285269850.5457954	129492167.54833965	6437824445.938896	2733505483.867739	940217924.9692242	1745106159.3080666	2659096798.1019163	828925046.6670882	329516014.7128078	2087395919.1947992	4318097964.269296	3156483288.193999	5142203736.94025	1904710862.8748424	3412663811.637008	5836940006.530541	11970432148.156052	992069340.9951491	1561465488.3180633	5370429028.080898	1951827815.2286713
1647689118.60668	889336137.0159372	6360647554.140581	2852142884.840726	565377191.8348407	7290603265.005809	3808434224.2579775	4132117890.1965647	13138065536.478134	1279860867.1558197	129477575.23983301	6434003937.403567	2646404164.0657125	940064685.8997002	1744838550.3325486	2654827219.112643	824938184.4508705	327661560.1628476	2084911369.4555473	4314974320.87526	3108456981.8581643	5110897449.770949	1903128286.695999	3239106168.919767	5721455261.548692	11954841414.239313	991894928.0324076	1554439183.0859258	5354184563.024037	1951657953.6541357
1637913991.4690518	889129500.5579606	6340111223.6339035	2771924042.947436	562171674.8586133	7290570823.101971	3803832974.039888	4128853495.4237	12852951349.878115	1275707868.7985024	129451975.0620584	6429716886.867974	2646404164.0657125	939892542.3894248	1743754300.3272405	2648857398.4562793	817153799.5279212	325313457.07107127	2079146544.9953272	4308661851.80415	3054276669.811877	5085560310.016158	1901825674.1570578	3155803841.815452	5568471198.730291	11926472810.940063	991726971.7078037	1553143943.3364193	5336606794.82773	1951512320.466853
1609712682.6635287	889052291.8012766	6308325073.962898	2709084718.856723	555950419.8526894	7290488582.345676	3766425704.3336396	4128763371.671362	12510990612.895401	1272139645.6981826	129436961.62639624	6423811267.550914	2646404164.0657125	939491109.388678	1738858346.2037587	2639542427.5973897	814868386.2771637	317143716.0529515	2074042638.1805613	4296625162.246927	3024576901.1051188	5045360255.054356	1900539355.725304	3074071861.6012917	5509162504.700727	11910460274.040848	991568624.4815131	1552473217.316008	5320256569.5646515	1951268308.844934
1586899207.6234114	888728839.6907551	6260028596.298615	2574782743.3021293	546347514.0516106	7290111974.81445	3749755802.3002834	4128598398.32069	12341743209.170399	1270143642.3094618	129357684.63190866	6423288365.141891	2646295150.9232802	939262281.209826	1733497739.494137	2628400843.7969894	810666607.1188552	316196900.03306276	2072312423.3356004	4292350705.8528166	2990792391.6571536	4961041163.136076	1899604270.1296406	3030732370.2890325	5491794617.677155	11839660569.893354	991530015.9474103	1551543695.0560753	5282899715.53243	1950394469.6810458
1581694162.8116477	888540332.9336948	6238415737.340143	2539880133.632849	546224669.7212466	7289780521.635921	3710932585.1045823	4124045540.7881384	12245627283.059109	1265544490.0500875	129338337.20297737	6413583506.439378	2645845729.8269773	938928295.8680756	1731838089.022279	2625705059.0625563	808288477.0108488	313513624.1972615	2072111890.1633465	4290777533.427826	2959536126.548361	4934462925.070088	1897980606.3396103	3000577307.647184	5491794617.677155	11762690725.747124	991402782.7249938	1550823204.0635874	5277357822.793919	1949626192.338299
1571595996.8641114	887349247.9688917	6235482300.334488	2515215454.615321	544687669.9160686	7288868907.115495	3649017981.157756	4123929077.0594573	12031559191.287489	1263200019.4872239	129337475.39383562	6410994461.498051	2645552227.687268	938493365.7175393	1729581302.631506	2623164032.851963	800134702.158686	311652860.5252652	2070998886.9232917	4287488525.347225	2943268615.8234754	4920006533.5976305	1894012926.465748	2956540051.714353	5491245605.394278	11741478241.99852	991208087.6450249	1550392962.5823917	5273724265.355682	1948619715.4922338
1541929256.1730287	885789703.5934999	6229068023.707578	2500493625.0851774	543358282.8607056	7288173641.176958	3618779346.2749996	4100826776.8276362	11853352110.394928	1256245870.7842097	129332904.88293114	6409143358.480561	2645013356.139013	938146492.964471	1728153052.848547	2619461246.916928	791183649.0682013	310684414.4710559	2070843426.2490468	4286782567.311299	2913258842.212728	4919447075.954181	1887186098.8766162	2938523825.347422	5490999124.76721	11717367057.090338	990859223.861188	1545334493.7765007	5256193303.7508955	1947100992.0259538
1475486306.8128767	884649826.6063198	6221856887.672875	2441925092.9613404	540371285.6499559	7284941628.940354	3544269686.503515	4097457565.05717	11816508150.175238	1250225012.6707375	129325583.10201453	6404115843.841915	2643697075.5954385	937321090.4777164	1728039803.4367058	2614822361.483075	768293777.1727183	310025276.0481277	2067838632.7568665	4284967977.3669276	2863255150.700205	4916752477.608591	1883537217.8173738	2910614383.647172	5489124756.916806	11647420308.155895	990644861.0247233	1540495741.7968528	5252079014.134094	1945792279.6537912
1463744895.8364503	883633073.3573854	6213220029.397375	2426347380.958204	539388860.3138466	7280875297.667138	3507508173.0579023	4094418395.1211286	11813001063.639698	1244083844.8263772	129318727.70621586	6391959015.276995	2642797826.0164595	935558303.4729003	1728039803.4367058	2604609074.860703	746846100.0950239	308915960.07214797	2066163121.4338257	4284869079.0912604	2840894578.9682097	4911730710.011053	1871848942.4127512	2910614383.647172	5488668161.507267	11641937328.59468	990111513.9033779	1536197955.3121812	5229597629.614608	1944623926.0208023
1460781061.586479	883281078.9712446	6209115252.359279	2292391688.0537286	539052567.3889632	7275086703.100234	3492061037.8422785	4088085750.4340205	11776920847.360428	1236596410.8550713	129316305.59468195	6381704795.969306	2642797826.0164595	934663309.9928428	1726142604.5503466	2596202267.9548593	725473894.2299428	306692232.9848364	2066163121.4338257	4284843574.9166584	2830261745.826252	4910044079.553142	1861405766.393128	2904751550.2816706	5488274500.352403	11602209040.647738	988441889.9658961	1534726586.966075	5225917800.967505	1940635274.0650518
1387151600.8231537	881405111.3046833	6208635452.679167	2223994228.6129017	538535979.4318999	7273786376.017578	3481343813.7356014	4074176351.920099	11740509643.067987	1230694245.7633555	129309592.79375829	6346836004.428825	2641904981.9817147	934390044.829018	1722409042.721723	2561909309.1623864	722389405.9469775	301211109.9736085	2066129584.341307	4284811124.5694966	2817027523.0207257	4907812300.654453	1850380025.4213254	2903310470.186851	5486991140.46611	11573531875.352064	987992206.1100835	1524875826.867019	5218490995.314238	1936322112.213155
1381369664.8190951	879294711.2560283	6200092764.421744	2150999952.580697	538240921.4057227	7270889751.63372	3481262582.309318	4063240329.537914	11668686860.994717	1214131901.022911	129304894.74091485	6335048872.653744	2640573546.7544465	934069734.1487658	1721139092.3614628	2532335254.2043943	698582649.4055502	296527046.3609254	2065449681.4710598	4284765132.342791	2807786374.595899	4904634643.153368	1836128234.7909133	2902256148.962444	5485697939.528482	11551788657.569798	987733305.9380432	1517228937.9017825	5213945995.595264	1932290094.6288939
1349202648.3677933	875429319.3303945	6197904401.63397	2118408479.428814	535871141.7240669	7261596851.242327	3478645191.3217635	4057868499.5579886	11660186138.668835	1171355717.0830421	129256907.0518927	6327517041.034419	2638254043.7240777	933617554.2670816	1717875363.8378863	2486262767.6382403	689837124.9797775	292100457.8566228	2064767119.0879142	4284689142.113319	2771742534.3950233	4901714818.672446	1825570918.084266	2901482666.8688626	5485290479.261432	11534693188.963278	986792351.8319181	1509236041.9916756	5213145704.097746	1930219716.163672
1338848990.0076563	871941678.7834668	6174457437.362256	2109671875.4459028	535376112.8802319	7261527740.963604	3477319271.9787674	4030327275.3121624	11654330142.43816	1132186935.4159303	129208832.72690447	6292114672.416783	2637447153.7116337	933099351.5566267	1717650541.0788343	2449004814.5262365	651179804.9021513	290216548.994242	2064698112.0130491	4284578946.9427733	2749184471.541901	4892942073.0762615	1790925286.0563598	2898137247.1747866	5483678220.104163	11518468977.678434	986509825.925973	1498489746.7896183	5200363074.630921	1926489537.933632
1309958889.4006782	868050114.8160721	6168485976.080716	2102633783.1993673	534693933.53032833	7261318252.390763	3476576459.956779	4000498737.899259	11644151588.140501	1098684135.8193946	129170342.692173	6290911568.805899	2635156663.7049036	930597209.0282055	1716881896.6121778	2424050227.9539175	637691144.5634097	284129266.6017436	2063384362.0239427	4284387713.82455	2705344244.3705792	4891564716.311798	1777529557.3683012	2896139794.7566667	5483207236.857331	11465422818.783617	984845469.0190585	1477878783.6629684	5186657083.52968	1923243237.4091575
1301919143.8050163	860784990.554846	6164528910.903991	2096978861.1597474	533773400.0013058	7260147089.867728	3472204653.4468403	3982169914.2320514	11610309838.77348	1072429640.2462254	128881668.6504102	6277223294.304632	2628774854.178584	928910780.0201662	1715370776.2013366	2403310984.791127	631310976.4934338	282114884.97279763	2063127467.292898	4284279412.377548	2667092873.0122857	4888262262.42844	1751381654.2208679	2889807135.5873947	5481822869.910077	11425424634.172682	983530192.5737822	1460514029.1449552	5168560279.070024	1919601336.7549458
1297934895.2291098	854221491.176747	6162479907.751107	2096252081.4151676	533727526.0135373	7257929704.064105	3469303492.3447156	3969681141.4692993	11526519979.593725	1056052053.857752	128629565.48707075	6276895573.718776	2619890572.278121	928454538.0657523	1714298038.5157351	2385834386.83871	629671583.9339375	280413826.0715521	2060831993.6998842	4284179268.631134	2655528280.9684205	4882568684.047159	1746662347.9730961	2884937636.622653	5481577184.252519	11414912353.872698	982463101.3939792	1428379581.8442261	5168190606.88962	1913877628.5211642
1283727139.6508508	852503572.0197569	6140981614.263979	2095134107.9887004	533139561.09119743	7256499880.012475	3464915419.760545	3955676910.8194027	11518774734.151348	1001924449.9319856	128509870.13681564	6272511399.61676	2613856788.2424626	927653164.0248504	1712130417.5070677	2378442410.8697844	623795524.5235617	279881440.6360267	2057768718.2213006	4283922357.240646	2642296413.7837358	4878880242.419175	1717744577.7261264	2871724027.6299496	5481577184.252519	11405790206.86559	981367213.4872199	1419709796.9125862	5161194813.14334	1905332973.52292
1271499511.9260592	842158538.0091411	6137980649.784123	2094345847.168341	532202607.3297545	7255990246.756603	3461822658.4544272	3902125433.5428677	11409385094.20131	974340120.7073835	128228952.37678806	6271683550.687183	2607991998.005622	926901933.8869677	1710412093.4444149	2374116783.067644	621153495.8898635	278213336.5586481	2056243990.4488103	4283536772.415116	2632844345.021566	4877913841.18785	1693585128.656206	2853141523.513415	5481193720.473841	11400140467.135574	977895833.6556886	1417012698.0209188	5158200240.990314	1893275117.025565
1257231344.033584	840853645.3525027	6137980649.784123	2092528081.6679869	531376014.62269765	7254877593.533934	3459905169.026598	3823140517.3107123	11381279478.137714	946614039.2501061	128017698.62152724	6265622127.258289	2596649385.4865084	925920742.5292182	1708124670.4241118	2371077571.6523867	613803303.8938392	276468561.022859	2054737884.1909635	4283458172.388767	2623735577.3896747	4877130755.058536	1643249581.552049	2834129051.796614	5480689941.603613	11384756970.066242	973073504.6254934	1411956549.451464	5156240863.158396	1874859843.7453763
1245403868.4406643	832735063.4123049	6137497589.515886	2091773631.9536338	530604520.6113054	7253512068.665259	3454183440.3443503	3776268524.216791	11314483166.626196	932758542.579855	127757392.96925202	6259807310.574663	2574979404.056446	924293746.127114	1707749746.087697	2367320132.8067093	612025850.2570754	276004963.7324347	2053037090.5918276	4282866128.344754	2599174151.8643856	4868131349.526859	1598153505.14153	2802782416.9600325	5477256040.957925	11377736460.503305	962973819.8559464	1407355977.1034482	5152411598.460561	1854762955.6791577
1206382135.5374818	832505489.8313919	6130834313.325737	2087727669.9346936	530281578.85403395	7252913129.327707	3452678955.205121	3705832558.664489	11266760700.92956	886550994.0276856	127593671.43782906	6253311285.026578	2560174951.6301527	921526324.0963794	1707622770.165044	2367285305.452444	610163104.5718995	275163674.9977822	2052754316.866046	4282573909.8674126	2571686548.6995263	4857535580.412663	1555355264.887674	2744134360.593601	5475695045.271802	11375899233.5007	949640725.2957326	1383104935.0636373	5148518881.467499	1823642488.2032611
1180926745.9848723	831393803.3117015	6121544882.869404	2084211799.1882312	530085780.143505	7252543981.337369	3447106867.2087665	3659639528.9569025	11218474696.057806	885330930.996476	127280782.05324075	6249761642.135006	2535492831.5474124	920525470.0198545	1707061833.1934998	2366111298.7059927	608965874.0871174	273851501.4483437	2049284021.7238724	4281234068.2715764	2558169195.258637	4829272186.033321	1456684571.1019154	2705304431.452857	5473292850.365655	11367826750.929329	939842307.5690956	1366332313.5660584	5143766720.340979	1812823789.9064386
1179683388.0620496	829444764.2768264	6117704824.963043	2079237486.4983332	527207501.3877696	7252122692.449322	3439106867.7462006	3638256302.8560815	11214641566.129438	885085600.7603236	127194925.21733315	6212502904.517854	2516932339.7010527	919763113.2426772	1706762432.2506735	2365229569.9691586	606104869.2555532	273570350.6068609	2047897616.2704353	4280867673.9053535	2544119372.145578	4811008904.775863	1406265435.268019	2621504385.0952663	5462719944.756473	11325512898.6671	925916876.8953786	1360722173.5061183	5141086444.384104	1767194439.3941448
1175864362.8798778	827221855.0486956	6111763254.371486	2070485570.2272239	521408754.448153	7250594358.384441	3433489497.092284	3636418480.6156683	11103143315.232718	852334304.192689	127108723.24561615	6186013961.508945	2511696298.8586464	918793449.5206659	1705060126.0405138	2364636999.5537343	604117177.9255008	272825165.504804	2045745526.0476282	4280589282.281665	2458531375.9738693	4801142212.980541	1363733513.7116723	2598872796.965688	5447679702.218891	11302069845.932613	918302475.6801709	1353107795.6343303	5129782309.010317	1764005995.76548
1173773461.213755	823482066.3425847	6098587652.623075	2070386227.9887228	516460999.2654294	7249752989.042304	3426188222.501189	3618158762.140177	11031367284.89373	840980004.1856714	126941558.4164435	6142147358.438547	2477091111.3138504	917366778.7609862	1703420179.447401	2363104714.4698744	602604528.0507143	272752043.98377806	2044571493.770037	4280230329.4400187	2428154322.908273	4776416468.845243	1300407629.711018	2577006755.8613057	5444454731.097359	11274186305.785547	893279823.2155572	1347655169.4356008	5111338805.775073	1763901580.590645
1172929173.0376465	822281150.7502776	6094883299.785103	2070369781.6170247	514159919.0729276	7249454458.803445	3412432702.2390785	3612761135.9496646	10981548634.279793	818736412.9675415	126637563.53595772	6140164277.93418	2417054731.8292365	917286651.1388379	1702721535.3076212	2362579945.518433	601934490.7958564	272585438.04662555	2043882709.3101704	4279641406.2494226	2413489799.685089	4715590029.826817	1151051775.5767705	2567966098.892022	5439265120.036465	11236023349.172514	868234461.3241484	1333450879.6812599	5065022840.568831	1763767751.157676
1172879013.5886083	818004091.2290134	6072798846.087355	2062967965.9938166	508086721.7425361	7248474206.503614	3390177637.2101126	3610428635.8328075	10977168772.079395	814770127.4824489	126200648.0782135	6104164744.181218	2414294744.7603226	916895127.2332745	1702208787.9513953	2361341858.101548	598398275.263911	271975881.33326	2040906281.6064987	4277365010.3414273	2390180316.9302797	4688862728.233154	1101094452.4060905	2552699610.5123053	5435966526.752117	11228850228.780703	860614902.2145569	1329189739.5853317	5003388194.605106	1763133051.3762448
1172596646.8776522	815831534.8077893	6056220526.266116	2053185772.4393654	499427625.52125007	7247376769.2098055	3379343309.2460203	3566833098.4776325	10958703759.174353	813532784.7686342	125433020.29569386	6078106512.793951	2412910221.284793	915871180.7501438	1701187599.021378	2357431458.7699447	596010939.0097113	271681849.24929065	2038944737.113867	4276115315.2245092	2352636748.7899866	4627878779.392131	920635955.4454311	2524422575.5935516	5422957597.589385	11183127285.259928	847973870.2310021	1321445364.6747606	4924831344.30972	1761476368.789247
1171313295.5390532	815058403.1556708	6041875883.189439	2049261459.9504418	493487969.6630653	7245314508.708227	3365309257.5386147	3531602588.546982	10943482923.146423	809128426.3603725	124077970.6827811	6072900337.481543	2411418630.8602014	914799790.4158252	1700805409.4708667	2355340023.777585	595277385.5418315	271395651.37821656	2038014688.1833563	4273833120.793224	2282895149.4589295	4564337718.902254	857962815.6771969	2505991638.7562776	5405012490.084555	11170301463.685623	796094289.630212	1318853972.0813456	4880074879.185638	1759234940.8623376
1170970818.8642504	811705976.7797941	6035332368.52553	2039229263.6319973	490429843.7273346	7243895790.416784	3342856420.3031297	3497917351.6991086	10929974695.945581	808915225.6620454	122623647.19369714	6053380907.070555	2408873327.185628	913002642.909153	1699925556.034297	2353726473.586075	591772978.0488827	271362954.4197843	2035615482.8686066	4271133762.405661	2239889215.972091	4521518983.869028	808715287.8424258	2500122969.1459537	5380988634.967931	11137931540.731833	789518032.7405933	1318845394.621659	4523625641.881826	1756531875.195003
1168160556.3201904	810449784.3638235	5998584456.959547	2024912557.87791	488946228.713487	7238537862.530829	3307734831.2121572	3497100800.449361	10860766235.121872	804034666.9715447	121183014.08207768	6043330849.973169	2408079926.572003	910453624.5519949	1699477178.5469294	2351674788.7165484	591268320.846285	271009172.7274275	2029650595.0025094	4268628660.5449896	2181749350.549985	4505052681.740159	749737628.9833368	2495207064.4135566	5293592525.030375	11120298393.704063	786800814.6580266	1317677670.883403	4148456083.482232	1756531875.195003
1161925438.0404336	806503691.8449731	5987842407.548703	2016526506.9524837	488227952.5333183	7234908394.84893	3268648175.6944222	3491644828.976454	10764764634.42464	803621974.3120309	119283053.84715466	6021244989.451063	2404514242.3336864	907053741.048875	1697678405.3783743	2350335505.5085483	590659874.1320513	270871259.18527466	2018338338.583885	4267396095.400212	2170494460.440793	4440659209.786224	749737628.9833368	2483010414.60174	5185922920.316218	11109389846.292454	786530241.6117898	1317414747.8080623	3328761914.6670938	1753924921.218497
1153842794.7887378	804994395.5507777	5986342500.084597	2010200774.7629228	487216815.5439408	7231813643.613273	3264213028.57929	3487636375.3932695	10715332313.53265	800972158.3185623	118859905.15302464	6013131835.25757	2401159043.235944	906640758.0838773	1696153507.8256385	2345646907.0755043	590545988.8085613	270760886.5245361	2008876054.9120836	4266993796.488847	2161386388.288164	4413547584.262208	739603449.551882	2457701167.41643	5080148346.46297	11091711937.530561	786089301.0577053	1317369992.6624362	3022886502.309676	1750889748.1341734
1150781159.1210177	803003206.7721626	5985952501.716309	2010187623.4023495	486936482.0139526	7228344148.481845	3256651332.401913	3461200355.504231	10701402721.575731	800645762.2678815	118234828.13001545	6011706187.5659685	2398613546.5338836	906466070.9123684	1693920917.285444	2344123827.844263	589079889.4498858	270487145.6760127	1977821491.441328	4266256822.2319922	2154460201.6569242	4380442623.187792	727730258.0412815	2455269848.8396974	5058354502.0382	11088924462.515223	784723978.5144666	1317349184.036809	2496243851.738298	1747850453.9453578
1132191658.4303377	801308351.8329909	5985457521.783348	2006320586.2788637	486758015.15280956	7227354869.201286	3251516545.8785744	3431482587.019176	10701402721.575731	800573228.5416584	117128987.11568177	5969905337.609272	2392903552.517742	906027983.207426	1693711090.6868207	2343573097.165539	588878556.6696677	270409850.0895415	1943353608.1166642	4266152071.1323714	2154074571.1742496	4345497782.676875	722760518.7099469	2443885765.510676	5052636493.202173	11071783795.073067	782822306.1696038	1317295393.008527	2187129600.694612	1744376057.0609686
1115965719.873949	799066853.4306321	5981215053.664533	2002506092.4383183	486758015.15280956	7226272149.695595	3239290204.1045246	3402434850.046574	10689930359.060469	800425786.4574125	114643062.78910758	5908107187.889247	2386178213.490269	905773247.0164366	1693245179.4925911	2342962620.9536037	588204883.563903	270370912.7701412	1921024769.8156261	4265942753.401923	2151467203.306954	4318852540.462712	721282410.1802895	2434771282.9343057	5047867615.422087	11060918785.017746	780818372.304726	1317273228.8524117	2187129600.694612	1736046098.6976109
1094347316.827574	798719258.8969866	5978648063.017825	1999783988.591072	486747654.22334903	7224141543.305588	3221587393.5579596	3377816516.6095786	10683438405.932669	800140963.9237213	114122221.96775146	5891632764.227855	2381548320.0529857	905170122.0139459	1692868133.2317142	2341721011.4139476	587862032.3618287	270336556.6981107	1908929621.1817796	4264981781.598554	2148561399.353289	4295140867.776005	720987483.7603537	2422750441.763477	5010734601.831412	11047072572.782671	776432582.9383043	1316735349.2191458	2159557178.0703917	1735499107.7420442
1089741008.831812	797106209.1758392	5978648063.017825	1999782824.0617082	486739794.1133419	7222931355.865258	3217444214.51938	3359482425.4542966	10608190418.421114	799519113.789458	113712739.59511705	5845745833.789982	2379606807.8706203	904350062.6448451	1692657132.6020567	2340067996.738327	587039135.1994058	270296416.73787683	1908743442.4197218	4264736096.0566835	2145467351.5734608	4234347475.1512585	720618416.9490426	2420619100.2176504	4998441399.018284	11035948964.183754	776432582.9383043	1316107018.627973	2132016113.4818022	1723060119.1162853
1083219059.8343155	795387778.9906292	5977571621.41711	1990422918.7263267	486655007.4455782	7221985730.695436	3213202788.720883	3329753942.5531793	10585744998.170612	798931061.8139354	113003976.75925423	5806393165.852079	2377735094.9208817	904130703.5013775	1692457490.3941872	2339804391.9838033	586324126.642008	270296416.73787683	1906262729.8834832	4264712252.4693723	2140547296.9562793	4223300451.0467	720250393.5965765	2406732398.5018826	4979208271.697898	11032848654.073875	774899225.5753976	1315691819.0839438	2114381076.3355892	1714757087.8762405
1082490542.103714	792304444.1725448	5974187300.287341	1968671130.913055	486634177.74571514	7220565249.242239	3179952066.5726433	3299891529.665882	10532036898.527388	798909440.3621742	112382716.81805812	5763756160.3119	2373372505.179804	903185453.0617464	1692282672.7372057	2339298345.151661	585457586.718615	270258232.62607646	1906216410.2897418	4264038557.6638165	2140177136.6537747	4204328427.0843153	718600919.3159915	2390066019.245449	4935134644.837765	11030302594.302729	768287499.7801481	1315208978.5417013	2107581404.2483454	1694970733.2406156
1066976885.8090843	790726011.17529	5973300183.535778	1939889950.0998163	486516177.9562921	7218768556.415438	3150097953.7424965	3228820493.156313	10503249101.788193	797706533.1244193	112135969.32857883	5720886298.821358	2369676441.0330033	900478408.7540737	1692013448.475725	2338867401.6938286	584605626.11052	269956442.6109029	1905472248.7399378	4263392040.2973604	2136394838.9204292	4179348096.0654874	717666746.0378348	2383407227.6822667	4935134644.837765	11025710698.038425	763930348.1927541	1314861413.170133	2085897545.9410183	1690169812.0398898
1065167721.1756568	787293339.612877	5970268608.199086	1927896131.524889	486461006.096655	7216361129.589942	3147413209.660403	3214976714.795785	10486550585.873055	797275323.0593543	111577764.16505246	5620052107.932609	2368709495.371344	898950142.3083376	1691878022.0059981	2338612121.1683426	580493553.9224632	269834249.4508626	1905466533.2781856	4262887127.690509	2131651838.1415882	4166048525.709451	717180628.1070198	2380400610.911509	4927969637.734194	11019488421.968664	761919272.647367	1313219247.8033032	2048500847.1281173	1690155729.6349902
1064015035.7768507	783740376.2686384	5968316162.743933	1885225417.6164064	486367108.2604528	7214956340.595666	3147236673.4546876	3199668146.432235	10417112469.103075	797192971.3560508	111294111.50586434	5538456920.525408	2367319980.626404	896938878.911423	1690812996.8845701	2337716191.416579	578949652.4243333	269095208.6983645	1905153050.077155	4262544677.6199107	2127023415.7787533	4149177999.3599887	715412415.5219976	2378815600.8486495	4901953535.687625	11015201732.620186	757149784.6018696	1311192945.6211076	2018731411.5663066	1680610132.9821537
1063620015.7386832	776794345.3027754	5956608742.092045	1843941466.5950022	486155496.3242214	7213545780.966428	3146090554.0794563	3188680981.1847744	10357040217.41579	797110054.2774967	110566518.33901395	5523174724.395909	2362106830.2419434	895186600.146566	1690471621.9540005	2336142863.5188217	578155467.7290466	268360434.46173087	1904727043.3403854	4262534030.1564183	2124524202.7802691	4141574618.9996066	715058009.8656774	2377248749.205314	4869411473.963616	11014783458.586811	755009908.4512898	1308662593.8202136	1991844397.62793	1650417926.172875
1063541280.1195118	773229370.915315	5953826733.72184	1785043833.5152564	486096919.3687955	7210178317.8396845	3143279746.1229243	3185584093.418885	10149384550.146786	796647028.4048649	110095925.1912393	5452241736.873073	2360790147.34902	892475766.9487915	1690089774.217914	2333899071.0297484	576547152.953881	267988287.103955	1903927473.555483	4262382101.822824	2110375418.9061537	4139559908.411206	714988533.6938194	2366189072.8097434	4854617664.253634	11014316468.44144	754897544.5355276	1302214942.7471287	1987404442.415483	1638539453.1963172
1063541280.1195118	772829799.611699	5949114751.658137	1611814459.122001	486058330.9037423	7208157116.2734995	3137204613.91272	3176041584.7708955	10049226533.109867	795849629.3213239	109336204.56584664	5405204579.56624	2360230904.241108	888726755.5098885	1689966829.0551245	2331945774.14073	575954168.4536961	267799781.7404759	1903047241.9230928	4261537671.7955704	2093741105.4016182	4139122166.463937	713982981.629026	2362915573.6154947	4825993543.077355	11014088329.33265	750108687.5159467	1298373029.2902887	1980443966.3471775	1625712043.0790298
1063388706.0804771	772105208.2955297	5947365292.554885	1573544443.6433046	485978153.0726286	7205282141.328757	3129010386.902272	3158492752.3284717	9908370484.84999	795381305.9769652	107150771.77842322	5384383845.42391	2359480696.6564107	888675698.8119012	1688611159.1824698	2328857716.121913	575908241.1895529	267765260.85053504	1902668413.5363357	4261104435.5102644	2093244686.7730918	4138977375.2776294	712761880.95722	2356193887.0150414	4788753356.4283285	11013800256.315626	748596008.7465476	1296923288.2595394	1967833872.8289816	1615742154.7541492
1063018712.5186238	771974220.4041282	5946146297.826228	1563812189.6313639	485910835.6302552	7204140434.726597	3120425442.364887	3134781856.935097	9736918435.75214	793406645.1393083	105626056.07295772	5306839113.855195	2357401499.096835	886710515.1039722	1688421792.8975072	2326325255.443404	575501662.2732793	267649523.58962575	1902347707.1299565	4260734890.329968	2090020163.4302242	4138849875.2877994	711271136.449418	2342760762.9904723	4734457732.102397	11013162635.330086	746098813.145519	1291954281.385298	1964282293.3525033	1613574715.2731903
1062603258.4708828	771510819.0079887	5946078416.200864	1557877294.5659914	485862300.0031958	7203419598.054436	3115377483.0396256	3129334489.767162	9517873019.344	790579094.3798648	104681429.60024269	5271938668.73669	2354460004.922675	886565990.5257624	1688130008.2148826	2323857040.911008	575415943.8239758	267649523.58962575	1901346645.1446018	4260005195.2835035	2086724169.2587483	4138554058.799236	710559701.2668271	2332250066.755323	4699561184.591808	11013154591.976759	746098813.145519	1291842768.2180817	1955737531.5568624	1596052418.0380456
1062405109.9955878	771375624.1369537	5944498529.0614	1539386268.153409	485772857.445406	7202863047.988159	3102024947.696177	3116469494.070384	9417502690.240694	786138740.6552242	104021629.79993626	5263654558.196313	2349282762.132227	886010303.8920333	1687245911.9706528	2315941339.3985558	574795994.7239193	267567733.95736742	1900938227.3103578	4259079918.0441504	2084715143.6927395	4135776707.823023	708803783.7088085	2317560737.956618	4549393680.91221	11012804959.130802	745141647.8074617	1289417856.9892046	1950462338.415996	1551988455.7475395
1061810995.488267	771082462.3258469	5943975694.250341	1539224712.4001567	485696763.9478869	7202609285.342727	3096966040.6483865	3113912858.546303	9396579428.106226	781429063.2471615	102851905.283767	5251857781.8987875	2347305449.973421	882648545.7331473	1686672279.9355114	2315941339.3985558	574446862.8651536	267479654.0221122	1898863223.7983625	4258389890.751813	2083006993.839644	4133424923.00613	708803783.7088085	2299866561.7268043	4460563556.736825	11012673219.17865	744983884.2000499	1285558975.675049	1943394481.1024566	1536981851.9229827
1061053646.3452481	770732874.4929452	5942307503.387894	1535763037.4531746	485536821.16425866	7201975751.300218	3094561117.318021	3106041211.8472223	9281085709.813068	778073796.31964	102283458.32933196	5240662761.557667	2344667029.399083	878654274.46272	1686526586.3805585	2315037718.9377255	573281467.6906115	267221591.20801774	1895976173.8076942	4257851284.0014586	2080102637.3730605	4129517519.3098235	708798786.7487655	2292569810.475714	4449222457.770043	11012431516.285412	744634401.1689242	1284502411.5486014	1941658214.8894534	1520414882.569208
1060282777.8280091	769962448.8621261	5941796181.8155365	1534817149.813604	485503009.7616487	7201308396.689848	3082632754.9645114	3082763047.8742585	9192029024.897514	776787676.5155399	101763434.29801814	5220136699.121146	2343534839.569446	876639414.6334604	1683367489.1430688	2314706500.021429	571638074.524718	267183735.7027813	1895112845.7100377	4254762559.356555	2069227039.95268	4128894831.4977245	708775187.5905372	2278117082.5232186	4448261538.78091	11012128824.381245	744490837.612575	1284296244.1753926	1939415147.0068083	1486330270.5191815
1058947405.8562872	769176815.6817285	5941297540.321781	1534598161.254794	485456254.84834963	7200829477.119662	3076920047.650586	3079551331.1355085	8989054504.425886	776280053.8901484	96935556.71329999	5207457059.7553	2342816997.625896	858861884.4482056	1682995084.6943007	2313392702.3748937	571434597.6703893	266952189.25305358	1894866723.6068225	4252765227.0242577	2059973168.235246	4124350306.2348356	708698314.3141001	2269827591.0662427	4447610792.003164	11011698865.804626	744212220.5585413	1284108935.0473208	1932931553.7834675	1454357972.373013
1058441964.6010265	768150773.2566006	5939262364.872931	1534396003.7145493	485443786.9757536	7200329158.288562	3075679997.647893	3074083163.223778	8746785042.400425	774997531.5071217	95049005.89419343	5186067840.09745	2342331101.611947	852999965.634418	1682735752.8573196	2312336180.964364	569796913.9958618	266514798.75503975	1894471272.9042802	4251378484.5031524	2050330107.8849163	4120622669.2140503	708500837.6599504	2253583974.948478	4442370390.532789	11010225277.319332	744111316.9455385	1284108935.0473208	1923972579.7130718	1380031955.6259713
1057643496.085032	765274642.3515438	5934900200.434497	1534387121.102164	485435499.9503766	7200236253.36263	3062376767.7129393	3063217613.5590425	8700219026.931774	764506769.5152261	95049005.89419343	5185276522.322129	2342136613.430053	844843119.751622	1680023054.240986	2311226474.846388	568923226.4516288	266514798.75503975	1894152837.1201904	4250572525.9277134	2038985676.379468	4119057638.1745305	707887542.2207805	2246153910.3349156	4439006655.694828	11008071405.31039	743865628.1977043	1283853875.3317854	1922907300.7515595	1360661031.1837947
1056689068.972721	760371392.1708524	5934900200.434497	1533419270.4523337	485435499.9503766	7200236253.36263	3050083862.130799	3050825096.598777	8629584858.668274	758020064.7158501	95041522.05124454	5181907717.8657055	2341964325.075831	837563142.1075085	1680017131.3938332	2308442492.735818	565829151.3980074	265648098.76056078	1892655010.8278983	4248015460.874285	2033108169.7036116	4116973618.9803057	707536130.1056125	2229302872.506157	4437222208.479512	11005289433.237886	743048357.8556017	1283347472.4662762	1921630124.59279	1336245744.7483997
1053406787.0855501	754360430.0267698	5934058035.028836	1533318586.8942811	485429964.79846156	7200215258.245	3037363209.3091445	3048633336.7901196	8482993563.125439	750892514.5942142	95024216.70842	5174833598.213293	2340815495.558929	834440511.750985	1678468902.9282563	2304650410.8375998	564996830.9173542	265383141.0891045	1891392403.6245031	4245649057.378339	2031239848.4732065	4110958646.6591787	705716313.3226644	2222788809.4844236	4434543132.604273	11004309935.466427	742955490.5071646	1282872550.9393291	1919143959.612552	1325198087.2534773
1052336383.1237825	747543351.4591635	5933476039.033998	1532804223.5676088	485421788.07311904	7200113941.800052	3032007250.313406	3036542914.962402	8466634084.074173	743349080.2215495	94470323.8764648	5165250272.82177	2340131424.4745855	831692599.400599	1678418563.043928	2303775374.8299007	564663091.3668951	265383141.0891045	1890104052.0774622	4243625792.5169544	2029363477.09558	4090986941.613311	703224233.6484116	2218457664.854287	4427519363.918221	11002461786.060858	742880968.8151045	1282198757.3738706	1914290725.5347016	1284088732.349272
1051911452.0523617	738811943.174986	5928818669.640997	1532324533.8872237	485364950.19875735	7200008042.978438	3023367329.9123497	3034290459.3823533	8446551168.581736	728258625.6992698	93269942.88395244	5152148187.730862	2337605715.413824	828408382.5247416	1678285735.6183858	2303028268.9851956	564663091.3668951	265366555.14402863	1889831804.4662123	4241966828.0761113	2023355160.2344575	4086524673.590253	698636816.1249515	2216466618.404475	4424459427.147241	10981396000.510658	742367721.929773	1281214378.6393094	1907133991.5611808	1260080944.6529603
1051289128.4878709	738678499.6201365	5924711880.599549	1532108910.4007175	485335883.990468	7199830988.241984	3011848519.7839084	3029375343.0229144	8415575915.091225	722221051.2580231	92742978.83125715	5148386059.446955	2335497655.3897195	820553657.9931642	1678123134.1587179	2303015843.453947	564561120.2741106	265345081.04953352	1886804342.5210016	4238718253.3925734	2023216735.622248	4077800961.8296103	691599880.739271	2214863154.3061657	4416205034.099641	10961711259.64892	742155052.2780904	1279966636.2533946	1901780872.8821762	1242589288.18044
1049379693.9182004	738572802.0545425	5921402290.913175	1531924265.8378634	485290365.87505996	7199257620.514753	2976110409.8028374	3021609402.5077844	8365678713.583322	715321553.9212376	91070241.15257588	5144065152.782898	2330799412.7823143	814448127.5116506	1678066591.5342999	2302690526.673439	564219590.308641	265246619.87548876	1886726734.379481	4234116643.4885073	2021001567.1793232	4068803344.535409	686876856.9428883	2213850085.7659874	4402681302.799008	10943251792.090061	741923599.6997473	1275651713.04765	1894677001.8999135	1229898781.4822648
1047939750.8669199	738391363.6556728	5893900760.34305	1531803971.506704	485210461.68459076	7198631105.480125	2938019727.676506	3012605295.8358564	8295953295.996579	709525501.2284386	88890459.4143767	5138708347.685943	2327309350.5765963	808018252.6215727	1677556211.325332	2301858693.5874424	563976949.273131	265176852.63697964	1886393987.7481353	4227087460.4047213	2016304339.5868185	4067260877.3801017	686822321.8386337	2212081152.047151	4385309896.47607	10921631049.330307	741209199.5226879	1272219400.6160054	1893562254.223528	1212507284.678387
1047665216.2626952	738255789.5252064	5874828492.120129	1531520704.1868463	485109620.50956684	7198381024.49794	2846792900.7461686	3008156495.054509	8178664030.98225	703453834.857291	85924995.81337595	5119322344.834137	2324808411.7400784	801207623.1434005	1677264096.7178519	2300416447.296188	563355812.5521827	265137068.68571588	1885373185.931964	4223618078.0837283	2015878312.1020517	4063465166.48904	679912272.7783549	2210466875.6886034	4370297621.996391	10882351113.512283	740976583.0896806	1270689320.480889	1888226867.9495149	1203997460.363389
1045998974.7225734	736901865.9385895	5856339034.209844	1531121389.0837984	485071095.3697639	7198014700.4881	2718921530.93934	3006256289.872402	8091289409.616034	700810050.2087542	83174325.51670912	5097078140.502792	2324305122.6273065	786616027.5541981	1676114614.26804	2298562578.8194504	563051606.917485	265028103.12857562	1884688820.3794253	4217186860.921434	2014945906.2415547	4059425966.512331	678867170.0021343	2209886864.518737	4361848326.603817	10840550678.711266	740387274.1949184	1269546377.8927157	1880797443.270846	1200231994.6276243
1045163361.5167137	736746189.4798572	5854886793.967593	1530896931.243276	485003301.45381033	7197669613.185482	2691597521.613758	3006106044.8066387	8042686599.898797	698653933.1632729	79964564.86560291	5082439707.567798	2322555518.884	772777026.3848076	1673619718.6667686	2297964723.105746	563040623.3162881	264885024.99219015	1883591354.447957	4201508443.8643074	2014091189.5967968	4057992723.060586	678412615.3808693	2208935440.7195907	4357572975.26005	10734671000.247316	740334941.1335	1269297748.0780697	1866705399.5834455	1197239707.6296077
1043195106.3122962	736050392.610808	5844419112.965009	1530146126.3688269	484965168.3632985	7197415783.906356	2676969982.4615164	3001240356.9669123	7761207641.756371	680062243.1316507	73529590.54159889	5031527919.039811	2320696481.3178816	757176052.9270387	1672411748.7096965	2295969594.5734873	562890478.5763271	264815836.76093677	1882417347.954525	4192092390.317784	2011672373.4620016	4055065584.440907	676347094.0484487	2208438152.238692	4354642653.12833	10714709047.624615	739734046.4108863	1268259664.0601914	1865423952.7631218	1197042289.5331383
1042451472.5146333	736027817.8446213	5839400892.835678	1529757514.1715288	484940397.74461156	7197275362.575011	2664671281.3734283	2991326156.419075	7737275653.790547	648287587.7597173	72647180.88347395	5016173685.082036	2319817806.6149244	742082017.368773	1670840255.5504735	2293403641.6450953	562717143.4365264	264711051.6865399	1880739918.015958	4183268824.920266	2007135898.3471048	4050943984.6358504	672942251.1040334	2207675801.77216	4348808770.7299	10706864172.937231	739078498.0432369	1266764115.2732391	1854747740.8434985	1189877828.589855
1040197708.648589	735832210.9511622	5829085181.574852	1529222866.484809	484853634.1791433	7196499915.895236	2661294859.8404365	2986330529.214021	7732669132.889534	631431133.514115	66697011.765035905	5001287471.192484	2318796135.249479	720881204.2880989	1668126377.8080368	2291847398.2088	562152701.7252073	264680108.0040255	1877578963.6077104	4172536345.417597	2002569110.6792605	4050556039.0702577	672649692.2939398	2207352723.078505	4332768911.280813	10656525665.33567	738647762.6180238	1263571006.929457	1847810879.5219486	1180933820.012785
1034330026.8115027	735661573.0278152	5825626840.06269	1528556577.9886456	484750252.6574785	7196189764.503212	2657788181.247653	2985436451.976536	7731543973.426562	594222037.8594952	64886316.38222119	4987426871.254139	2316116770.7652106	675737801.642683	1667037587.2267427	2286509281.327254	561795554.806003	264590539.9264462	1876792825.0271988	4168246473.609694	2001883540.789489	4049834595.924029	671350716.6800799	2207227550.333123	4325602782.340194	10600238225.004948	738448893.2954078	1246210824.8605125	1837773198.5985327	1158030516.811419
1028508616.3208296	735440780.7402864	5823318154.907036	1528310783.2458227	484639045.38528013	7196029654.852876	2654268935.8999734	2975231083.0214667	7729124472.177391	552891837.5416216	63127352.039083846	4985229628.116612	2316033712.4174843	658661880.2063566	1661315651.0131655	2282329255.9479527	561563215.3793585	264472549.3705897	1874544967.749234	4155134968.9777193	2001600241.16936	4048994518.8584304	670901290.7907772	2205825352.520479	4320338812.050837	10518567021.84976	738008207.359364	1236820770.0355961	1828210774.598263	1136932707.5874076
1021215917.9155719	735308199.7023678	5807372412.119859	1527757089.9004083	484636053.70463276	7195777876.474812	2653012830.8767705	2974777986.7838144	7698772080.559753	532308436.9493974	58936725.20043571	4971991761.326816	2315421148.9927564	645365317.0983049	1654131666.4874322	2275898675.762714	561155057.3297262	264402041.443799	1872662781.478016	4151820037.8668423	2001023765.118304	4046740058.745562	670384469.1122432	2198042878.2950196	4319115049.950859	10488563800.492517	737546721.4437563	1220112723.113245	1817661718.4811234	1123717024.6546583
1015905027.4839313	735212411.7120234	5801169908.501319	1526841203.8273184	484506915.65602165	7195070263.46268	2649666550.972043	2973237832.5884137	7681417583.312594	480383822.9129612	58551624.631843165	4951719930.942377	2314353814.4723096	633199974.7672029	1647664639.019485	2272486283.9172173	560591105.7182441	264211490.17259187	1870941711.9504037	4144633186.415219	2000492599.8106651	4044823169.6684217	670196544.3004246	2191364044.387043	4319115049.950859	10448431136.41338	737277781.8202208	1167229682.231182	1810213691.6011305	1084917954.3577073
1009852722.731566	734563731.8900604	5786858047.039913	1526304416.5257702	484340382.36067516	7194427859.231064	2648315905.743023	2966086724.836167	7631652055.40286	470451627.17594063	53767201.404911235	4937257935.721847	2312040004.698042	626374041.0113059	1625149434.8048522	2268056527.145972	559828273.2424407	263861371.38900095	1868799633.4566412	4135956347.230323	1999712160.3408778	4040928320.399407	669482775.8415233	2159288436.9933386	4318632282.611649	10343549278.061012	736871294.3310252	1149226599.7116327	1807268924.728683	1080447738.4765759
1006908325.3442855	733746529.295083	5771857174.125147	1525786728.5045233	483980732.4418305	7193431115.674222	2648113843.3049183	2964233477.249929	7556181080.438789	463330695.5411198	48791794.55226904	4925104177.695052	2305310552.7497354	622295673.5216137	1619270200.8060224	2262497439.7508707	556819443.6363671	263345920.07800704	1868180666.207388	4130577185.545798	1998914436.0990841	4040021723.2278814	667369488.3518496	2116543767.6658454	4318208646.084847	10315872555.801914	736277138.6727254	1120961146.6993122	1804457325.4593697	1060380083.85726
1003548607.4721587	733178463.59813	5764664662.962356	1525373117.1595266	483483626.9358948	7192138119.411115	2646140429.8752933	2961251916.0261397	7489746335.004954	458285467.8158405	47863627.50671478	4900662660.750872	2301825631.0768256	618986289.212457	1605116319.4903212	2260949855.562774	555115323.898984	262406241.4013045	1863801232.6760159	4125256338.6872144	1998559148.2388225	4036309041.4981327	664753770.7174531	2111652028.9269059	4317238536.259936	10289936699.62164	736072376.1131631	1099172904.878991	1799380159.8776054	1052925405.8107282
993840350.2920238	732315263.573682	5758002300.209851	1524569547.698754	483370311.5708773	7190556854.110788	2644187606.842236	2960230451.9155316	7423514919.097352	452241250.53611827	45638934.99832605	4875363399.182946	2297368398.892782	617884584.6434951	1577061375.2083762	2257323420.8986354	553509044.2252699	261822001.12804082	1862629969.0138159	4115250712.175868	1997548962.0503716	4032839057.9441257	660803220.366902	2111153101.018972	4315590177.097848	10213028945.507736	735069694.6848625	1089839847.920936	1795220765.3894694	1049627140.5157212
986874079.6553496	731503671.2687998	5752999676.93852	1523643822.188723	482889846.0709762	7189299130.7789345	2641067794.0210075	2956365577.991333	7233267978.456276	450910860.97911674	45344025.12089809	4815692378.858917	2292661462.603435	616333872.5325618	1517631449.716338	2251697527.5935683	551238549.939909	261515669.7608311	1860312252.7492867	4101204827.373633	1993554080.751571	4029387415.392038	658215417.519249	2111153101.018972	4314235239.473809	10151020945.65784	734859143.2423143	1084438504.7463713	1790764450.4202445	1046003803.0798377
977043228.5192455	729518536.4868197	5747392917.650897	1523407475.0508745	482723212.9252848	7186702516.814604	2638474380.0376267	2955262646.377451	7175468717.373312	449131485.5384311	44244431.78753002	4808903851.881246	2288761439.3701735	616205051.4073261	1486824113.078059	2248104027.7041845	546303381.4840145	260904644.65386772	1859067793.3753717	4067028776.900026	1991119564.810039	4026223237.5608983	655096843.5415579	2109665104.0006187	4312945478.024348	10135265578.769228	734083750.2384185	1081952008.5926497	1783625669.0840375	1045919439.822476
969496630.188412	729343328.0156323	5742333429.445374	1520291715.358677	482471562.3284013	7183434413.798062	2637727944.2200522	2953918323.414988	7103302877.008345	448850477.08605635	42857789.904258385	4771564465.044317	2283226715.3250685	615349807.6829199	1377530252.043388	2244143081.4380283	536777263.2907143	258053890.085001	1857355905.926906	4055411179.7031856	1988039435.911984	4022242584.943571	653758703.408938	2108136965.5685294	4311392693.152789	10125973939.804462	733991514.3470325	1081885830.485836	1780017596.6263077	1045884890.1696079
969496630.188412	724550832.5025011	5734773913.55073	1516354095.840157	482441871.0164835	7183171289.47029	2623074894.671724	2950824438.2809544	7058627825.771099	447036761.8390278	40548807.59831418	4755224971.8621	2276533826.1127734	614931825.1222115	1339858953.329503	2244011426.1466413	536145496.0548379	257577560.92573565	1836680088.705276	4053279138.574268	1984672695.662503	4019662069.987553	648431206.3059484	2103362065.5950506	4310714204.84143	10101425488.969091	733164786.8306342	1081817042.800555	1773271593.350603	1044043301.597756
967416198.1916857	724260017.6024677	5714328721.857981	1515591498.9907668	482412995.7125812	7182777325.300149	2622876257.970457	2950041387.698757	6845059881.895259	438646639.2069933	40494928.95111895	4735491570.1138525	2262464418.3050766	614931825.1222115	1236906680.7446606	2243002282.792787	534203232.83964664	256558004.0754849	1831707414.587401	4045935718.5736	1979765557.6620169	4014000434.0180883	647769179.4108714	2087881836.6297534	4310349467.475752	10059950110.952456	732000802.6310033	1081669816.7475688	1770534307.5189023	1043249044.9426997
962401653.3675067	722441335.3826324	5705120939.566413	1511213665.4782145	482196610.18457323	7181529702.855585	2622714799.497597	2946890991.845735	6819560512.615717	432976375.88337225	40372094.17433669	4723653016.866911	2246540489.40696	614786709.5715505	1214236231.1394598	2238898948.0718966	533504131.52390915	256444693.55588612	1783420536.5851974	4044146882.0821967	1947494739.07342	4008546662.9142876	646335630.756188	2073577688.1262102	4306821476.346726	10030782142.284014	731332556.0315498	1081189021.7187135	1762820112.4383261	1040420447.292053
958866189.6977072	721967755.6792175	5703290368.088839	1507252008.6697276	482030791.0959993	7180479935.80994	2622239502.160925	2943347776.586909	6812578883.234146	427407539.46130025	40289744.38613817	4679520933.270308	2242457557.9494023	614651187.0821159	1203701661.1060784	2237087213.355432	532707321.05109435	255520181.1568339	1763761615.720236	4041565912.804169	1925126574.5564716	4005496465.3077493	646133019.3648626	2067148207.9490705	4303616204.23453	10030673820.692467	731224172.2286816	1081056391.3209167	1760998378.9362798	1032894636.5211976
958406764.7996719	720550154.2059282	5700817491.829429	1504057588.893634	481966647.4656524	7180317433.068203	2615278226.6485586	2941044800.600558	6793068329.400629	421108779.2697012	40151941.785824776	4667377468.897274	2237661380.9918914	614348638.5499179	1199587087.827717	2236560710.824412	532080853.32232416	255241228.35214445	1740831807.7778988	4038165534.6243935	1914180405.9651847	4005496465.3077493	645160711.1683862	2065136655.7937796	4302056324.135163	10028392481.955528	729954750.9153017	1080683841.559757	1756857054.6221356	1025605213.9321185
954495865.2639842	718612530.84248	5700226410.439368	1493261188.9438066	481844676.03260636	7179915179.065565	2612032657.582105	2939321446.84432	6756656564.389984	414664335.46459055	40074371.59667201	4647949779.71197	2226603002.453426	614015467.7227092	1198089599.5866032	2235399404.318322	532053271.06124973	254408710.00243708	1733176176.1642957	4034090770.148612	1892269341.9582255	4000093244.505995	643978738.1563517	2047024439.1682377	4301414043.685013	9992733287.070744	728642370.1049385	1080271229.5336196	1754405418.4727862	985191113.7824452
951228006.497576	717377164.7377895	5699187912.025527	1487581459.1308203	481755892.7571273	7179594225.552632	2609247024.696199	2933437316.616573	6738170670.745455	411491744.6702423	39865924.704619706	4637016992.818066	2217760377.5911517	613805956.4084864	1194617675.8219638	2234279343.838715	531635408.579459	253910035.34622002	1711523587.653613	4031171385.77223	1850047305.7562273	3997900233.5862083	643317808.0082171	2035387711.4496465	4300419723.335191	9988277817.647804	727985594.2344667	1080031917.3414862	1752471306.4172065	918919674.0386522
946012631.3729638	716093774.9525386	5692294908.470884	1485055448.4957738	481426344.28815675	7178083633.332063	2606028116.74597	2924183064.1570387	6724756068.050715	405713540.33985037	39743793.691517495	4618345160.36594	2209841411.5051613	613623318.2620236	1189312170.6867368	2233989790.500867	531206072.1877214	250173433.4224938	1701703609.272711	4030358776.0879297	1847444212.6308436	3994009799.8735166	642932029.4332067	2033804487.644311	4299071775.206846	9979704403.372627	722039194.0155871	1079336287.390604	1750510950.5867677	904081834.3657582
944234998.0744249	714275588.9853482	5691383457.072795	1484407946.470643	481194207.02598226	7175915154.038819	2602455744.968292	2915944132.399381	6707482744.192206	380276187.3090436	39704826.36500554	4605329679.9595785	2187690794.1011925	613497079.7624147	1188046664.449995	2232636288.9458346	530593082.64463603	248897666.23048684	1693905978.7532334	4024142639.005404	1818855638.9136133	3992153714.5800753	642641052.8567015	2031969453.6953685	4295934336.784387	9974763821.191975	720248345.9283497	1079041354.4529507	1746912574.9814293	898979761.676771
942399898.7175616	713434924.9857099	5689023453.253189	1481821982.4223838	481141123.66890204	7175414303.462138	2600044792.910083	2901088314.361342	6702162115.550391	367137719.1897999	39622166.09020599	4597876061.534813	2177766796.729965	613307796.1250818	1184370892.356026	2232494049.516308	530052751.10877913	246645645.27723736	1665708074.9416616	4022560617.1040583	1790901461.2748175	3989481095.269231	642092215.1166178	2030064278.1121895	4288806883.733688	9972980139.485453	718706462.1428488	1077649254.6739323	1745198729.8338044	882928613.2340815
940947911.8592861	713305241.3292627	5687660913.113569	1474745446.7731104	481049214.4744723	7159442770.839868	2598798845.1044335	2899598796.7988353	6701867253.207999	355046052.1837477	39610779.271154985	4590366180.265481	2161406643.6253414	613231321.9313273	1184288953.7521756	2231225140.092577	529514561.4620744	246146863.7809375	1656453811.6778696	4021671488.230224	1763169062.9844098	3988497525.9799376	641844381.238403	2029554193.9174297	4279925193.7606444	9968237226.603636	716813594.1273748	1076330141.3311942	1742889624.1640987	880263359.3389745
933047980.1682789	712609599.3632383	5684808783.2449255	1462603718.19317	480857214.3716605	7143027157.763334	2597074125.8508673	2890268088.5972934	6699182836.996076	329537086.3898849	39499781.86202261	4588894083.849768	2156032457.7244735	613121999.1558402	1183022344.9469097	2229717636.109686	527847319.0422069	245121164.76450494	1645132432.8452318	4020210021.9876456	1730163542.342374	3981080110.3057957	641473781.7982271	2025671629.5099242	4274376212.9235444	9967309653.647596	716737597.4451255	1074308748.1867015	1733997510.8526764	878311285.925616
928356720.0251528	712297367.2259963	5680175867.644719	1456532089.38242	480752524.95304984	7083295653.670947	2595817682.7176065	2884764705.1057835	6694659783.230527	313513894.5164104	39497432.33383931	4581134283.777937	2153376578.440894	612941267.0083973	1174643898.5233734	2229362725.9954796	527540023.3246718	244763643.33718866	1639829768.2494829	4019452038.9443307	1693763906.5309906	3978378313.4855022	641376438.6898804	2023815727.0028143	4251267195.447448	9966924930.382103	716737597.4451255	1072242939.1067618	1727859196.9917495	877204473.0180726
925022059.1929541	711612417.0897552	5676917329.939375	1447872801.8907385	480657044.9673521	7047703763.123941	2595301548.5773067	2876802401.870349	6685755525.239555	274072851.2389584	39447387.53157212	4581134283.777937	2150683338.1645083	612847650.4879426	1168462220.3066866	2227969636.331336	527442528.8436884	244477413.3191281	1624741608.4035158	4019179579.833048	1669594985.4675488	3975808869.212886	641187301.2007332	2022822305.9841447	4240325341.708623	9965543386.386583	715229087.2054386	1071619046.66218	1723890758.6244318	866319249.3588922
924638578.438551	710889328.206907	5676427550.584907	1442113994.7040849	480503531.23941654	7032901636.916345	2594710570.672678	2868748810.4202085	6675348120.375196	263988776.84121686	39442158.32664285	4576748475.698397	2140617520.136251	612791792.7866362	1165166189.6941948	2226382616.114913	527175048.14659876	244280463.2988303	1619598198.496569	4018810826.0095577	1645578184.1176515	3973571899.5300827	640920346.8343941	2021927028.0068164	4225285838.447252	9963956373.573038	713463312.0874621	1071156464.5517696	1703323075.5562015	857594996.0080918
919263893.6576908	709438081.2106279	5672274542.257862	1438430854.5055165	480451967.99619	7022425253.948611	2593404682.6192145	2856149066.3514986	6673235386.013781	250258406.21900168	39420940.57096529	4575136134.784135	2131387063.5958872	612757292.1357886	1161001967.823356	2220587026.4147167	526902652.11456573	244144327.3602455	1614023130.6262734	4018571821.8683634	1608108931.3893683	3971624194.7212186	640405271.9875376	2021758930.2822933	4205294188.964121	9960113363.040907	712286539.6338205	1068312919.0265851	1682293600.6191144	835067441.318247
915415571.5490829	708614313.2867779	5648463391.313083	1434598107.6685705	480372134.2697225	7016433353.877696	2592398251.253322	2846414711.5612555	6671112434.567779	249506522.98676452	39396020.66067059	4567102636.41781	2121638898.8050919	612670809.2175934	1157375182.6256492	2214843774.237654	526667105.64038	244140263.84553918	1607919570.4222314	4018256238.8221054	1579643057.6386714	3971147608.3835335	638797850.5411882	2021319684.3574915	4194710175.577204	9958218525.878288	710506367.3106776	1065581915.58353	1676658312.063736	824208919.9167268
904280861.9474012	708511742.6866248	5628700306.170064	1432657289.4457924	480223456.29482496	7009935447.362225	2587670409.1084256	2787647863.4565425	6669732160.683806	239903991.9326078	39377624.979928106	4561305549.322884	2109814293.2684903	612480887.5039499	1156480101.5074644	2210930364.912325	526423884.93919647	243887728.87500137	1600538044.863215	4017875047.2123694	1564988328.1528366	3970412616.7902446	635746485.3026448	2021090750.1741285	4180969398.777182	9957759002.89886	710004840.6478353	1056681410.1670365	1671975078.2270849	818241742.2323548
901503321.7129297	707699540.2208725	5619635310.581777	1425533660.5308552	480135311.5295867	7007669559.367888	2583413646.9539137	2758852639.2995677	6669277795.934904	237020366.7089297	39343178.51351306	4557052593.990777	2103048215.6963806	612039422.5123806	1154480189.862557	2208454226.248249	526366731.50551116	243698388.11541054	1592576751.519451	4017735968.4993587	1546730372.5443256	3969683107.1930385	634654528.270214	2020575114.5966513	4180050346.441633	9954054571.045078	709538543.0669159	1055070088.6775483	1670992908.747113	816501673.0223826
900803999.9895706	704275659.1621966	5606706471.918435	1422528381.3791454	479840632.32138634	6998150613.12085	2575011776.6720343	2736503482.109309	6668281333.797513	230547218.8165479	39291692.639479324	4553455581.839684	2070388193.5309398	611601462.7935208	1153707566.07062	2207272648.1024528	526284428.9626898	243571461.84734842	1586992767.4816601	4017602458.8929963	1538624627.2319152	3969228867.9566164	632689042.7143621	2019868784.9266946	4180050346.441633	9951845111.275143	707633356.3581576	1050595745.3674617	1667208601.3063684	815427413.6249851
891207523.019715	701107122.5265213	5597428597.024722	1421434830.1724286	479800446.5887929	6993756913.607453	2567688270.692087	2660416923.9886413	6667273575.809277	223340885.53519082	39248229.67610953	4546405077.098804	2025126513.1611714	608814531.969404	1146173981.3483865	2201114659.103921	526091243.9741009	243459658.780302	1584028777.3534288	4017366946.8880873	1525773889.256912	3968043850.6992707	628485459.5620502	2019358099.61802	4178058254.997832	9948289460.279476	705265402.1587298	1046332677.4739853	1665318954.6338198	811526305.0216936
876484289.4541793	697261414.1280773	5578892949.55212	1417569070.5042825	479599655.52645546	6993555586.034416	2566866556.737754	2608551397.6888633	6666935112.523169	213811967.25496146	39164366.630153045	4545948270.312364	1990840194.818816	602875155.3043098	1140458349.7715948	2195780071.274001	525873390.90559745	243358782.4134253	1583713898.2775776	4017232798.8033953	1524794450.207274	3965553717.6343756	625510932.4566395	2019086673.5964956	4173415854.1400733	9945961991.43737	705265402.1587298	1045344322.830612	1665310437.6019628	806677139.0108804
867695858.5940129	692992195.1541635	5555920179.4531355	1403408231.2132702	479291518.52866846	6991562185.429773	2560667344.370993	2568602832.170148	6665316059.814442	205169448.65962204	39128084.78136143	4537984717.206918	1933885799.5816467	600782941.1071165	1124064758.0448873	2193223301.157326	525469995.2735496	243257764.8375831	1582041907.097329	4017003839.5027204	1524794450.207274	3957588131.0333543	624498047.771397	2018883189.3601665	4172860390.8464103	9940488401.457628	705265402.1587298	1042872443.1064196	1660437200.8729842	803193714.6415545
867196757.9256096	689687835.0611002	5549198962.366314	1394186049.0823662	478792345.0717053	6990297802.909295	2557236725.961812	2552736118.719314	6653618076.472623	178231521.43831998	39118646.49784315	4534249114.794864	1790401745.6495671	600782941.1071165	1113850957.7863424	2181987779.169075	524605859.956248	243146527.4260451	1580411972.2019796	4016922213.132752	1523346546.4104133	3952830556.398652	622538485.3537196	2018662712.900102	4171268335.7636466	9938946482.23166	705159504.4725938	1042722284.026548	1658689809.6244228	801453806.4573209
866021837.0109636	678385123.2275171	5534799273.072528	1382644364.1498723	478381063.7200777	6989525304.689814	2553698787.4100585	2526700020.7439847	6634170231.047411	173022420.95193347	39038410.86141133	4532668884.029466	1672369402.3981493	600531944.6542102	1103948219.1523411	2177670487.0973673	524420741.7329703	243012098.72948787	1578113903.890214	4016784352.7639356	1520460803.451515	3948063265.557653	622165784.2877331	2018410091.0238943	4166982176.12423	9938005983.467396	705159504.4725938	1038605896.5353998	1657981776.4335327	800193583.8482231
862353826.8299003	672960804.2407182	5497216704.990177	1369207873.1899421	477820673.9381105	6989496904.234207	2551833212.1161795	2512744945.316115	6619417119.565341	172052299.26458406	38965107.699722044	4512685289.177051	1576965499.5726628	600305444.9980578	1093509511.0568957	2173815562.7277493	524322141.0433782	242917242.39122155	1573909444.327175	4016377497.392957	1518320651.6705287	3939146407.0448203	619409578.3142089	2018249086.780303	4163350997.4689164	9934773022.134434	705131391.207956	1038025672.8106298	1654972749.6288645	797965286.9027795
854039217.6123791	670050948.1528927	5460248314.735046	1358543715.4784553	477195690.823408	6987549916.760496	2549551798.1483088	2485139422.1564527	6607804047.6150465	171458925.47093153	38943207.72507067	4501855635.049747	1504518338.6804104	600226266.109788	1091490822.8693054	2170796221.6100793	524120331.13925135	242780261.565661	1573676330.0339267	4015372132.765931	1514401943.1154263	3934867403.199812	618487296.7629359	2017667677.0174906	4160061049.9963784	9930433813.71812	704845303.4766277	1037960000.7020411	1654166543.3981156	797121653.1590381
853707830.3363367	665864508.9595814	5403323255.564444	1352463041.7536957	477151249.76046497	6985715339.768688	2540724163.70331	2469716738.94588	6581079112.800021	170484505.84709287	38868918.839935936	4495898506.463385	1466810789.4831686	600183449.2605609	1088853564.801125	2168715669.337927	524120331.13925135	242596341.00540558	1573676330.0339267	4013928526.877683	1507398452.800179	3906540737.7101765	616300542.5153599	2016764867.8045917	4157688927.9401813	9919151623.951952	704749806.6314253	1034542964.9337574	1654117606.2604208	793133868.3609715
847793458.0608281	664982395.8345702	5351985431.832307	1348345142.104192	476665089.62794685	6985178255.362535	2528717721.551544	2455386307.6666484	6568552593.082521	170141184.07645988	38766788.8721614	4478330870.413694	1421466698.1315277	600082348.1744224	1082794270.2183614	2167101388.2280526	523357342.4087153	242227752.83449683	1573603647.9405217	4010878209.690662	1499089363.3594239	3901322614.6896257	613033584.2895774	2016404137.4362535	4157242091.527948	9910106116.351538	704731287.5107597	1033531657.0289832	1649802585.551285	785172120.7870481
846556936.1883533	664398274.1080613	5264100650.591745	1342117818.1100147	476577834.5658495	6982701498.70157	2515398986.6708446	2440002560.7912154	6557996690.690363	168635602.10751572	38658554.44036752	4477551090.159126	1391590377.7785487	599783417.6856282	1082281872.71225	2166559276.4908533	523122784.9345797	242159653.85151878	1573178245.1147695	4009173799.1509566	1495014407.4168463	3898603793.557261	603772146.2242869	2015155711.33076	4157096728.6506553	9891904537.97114	704599204.4062134	1033401408.6839632	1645507522.6342044	773979396.1857919
846304999.8290191	653479551.9176868	5254475193.173536	1332532299.1374207	476495690.75665283	6980605752.180201	2507678559.678908	2430698806.352769	6551369777.065134	168025552.30689752	38445496.15458432	4474740583.800494	1325396567.7532022	598962016.3111655	1082221554.5384924	2166263173.721074	522723168.628025	242157961.98192215	1573039436.3900504	4008370289.359637	1493548262.3147345	3894599363.775571	596155708.5755492	2012594425.1740289	4156523582.4639883	9884046756.803268	704323488.6472424	1033266589.6745949	1640948929.082643	769091620.2780055
844875753.3625838	647065096.4008954	5182586638.908205	1324746047.9959722	476425739.41732174	6976978447.12471	2498907995.9980836	2426399324.8329897	6545138469.356348	167277165.28879187	38373695.083446994	4473443612.559366	1285294324.9751282	598235667.8675959	1080866602.3870704	2166103257.8980427	522668925.4300732	242075277.09466624	1573007054.1685529	4004594382.506328	1492443038.397876	3885961822.2813067	590706179.155654	2006743717.2093909	4155441063.2909684	9852618283.77913	704112347.074041	1033266589.6745949	1638260152.4186115	757154227.4898785
843801872.2713871	645714684.7077985	5146033843.663033	1322177084.7540555	476377924.78720003	6973643494.165132	2487601139.0200167	2420135277.2380033	6534003852.667174	167158599.0600044	38244488.73592038	4468506554.8730755	1109954774.775248	597923006.6882123	1079879958.2380688	2165810936.640205	521792128.88482714	242051788.6994704	1572996633.972467	4003686640.7488217	1489555653.059966	3882114333.1316833	590639565.9047482	1999148081.9581144	4154337099.2789917	9820249712.055649	703926651.7278739	1033263537.8321334	1616901372.639253	751316337.3375316
843801872.2713871	642498662.8874247	5121850788.352239	1321054276.65785	476332196.59249824	6972886645.046012	2472601988.0006576	2406848176.7537723	6495047338.508256	167091467.24385023	38175092.24637287	4464271303.10034	998236201.865409	597493902.2855203	1077235785.5786662	2165543618.876297	521757787.986913	242013892.38976112	1572028750.427396	4002899580.5247197	1487204983.8661098	3856675038.8173738	580404724.3837895	1985258585.0616832	4153287865.711375	9809026155.835974	703659600.8721242	1033228257.6721914	1582384386.0641594	751314831.9974586
840966765.6202453	639796455.4077762	4988577122.828935	1318042977.7180107	476272455.93310195	6968190233.663623	2465919613.6715035	2404970980.2107983	6488303529.282967	166994254.423159	38073390.74318655	4460843172.655774	894468541.6873585	597293124.5682682	1073864040.9003437	2165353269.703011	521737819.7918721	241993780.1440631	1571182950.0393958	4002417797.608591	1486531640.0112514	3850692716.91532	566650003.8233147	1967823240.9021688	4152764675.325765	9799622337.971159	702455061.2342354	1033174944.1614629	1566987660.7323852	750303479.2861321
812467336.9534225	639567267.4269123	4843052349.08298	1314922184.025719	476234881.17633176	6962490250.987015	2448646332.368142	2403171271.840762	6464500191.455908	166989923.6127092	37892346.30296893	4456076037.841322	865458507.8236533	596853696.6387845	1070019814.3263129	2165139480.5628457	521521980.6299614	241916115.37303257	1568973393.1253	4001777630.046114	1485858233.6748571	3841312124.1478114	561348265.9056523	1927256404.4561148	4152485871.224303	9793876556.9934	702089106.464511	1033127642.926406	1560405066.5023956	749345951.8375021
792427223.8353795	638368975.728003	4165548481.6002164	1313481737.2153537	476221022.160262	6939124186.17384	2439971196.2608624	2399698589.1148043	6456463621.289314	166901888.71646217	37730775.83027981	4449714331.645334	826178039.9637965	596150844.40696	1068456221.4009203	2164228068.707153	521466383.3163186	241854966.40195423	1568973393.1253	4001531285.389971	1485359966.4538789	3838035776.943697	558244963.5002835	1873568689.3483367	4152194600.9540095	9786923168.587002	700383249.8210807	1032924269.080308	1551275788.4263077	747050833.9565254
760174302.9117849	628575212.4812589	2210767843.533989	1311150946.2557552	476188891.4829471	6928737782.981445	2434679137.5452137	2398531315.270671	6449981722.450622	165023478.6069551	37405223.6904489	4448048772.375121	780860901.0603546	595665591.1161611	1060360759.403371	2163604240.906133	521370326.54420215	241462259.2368215	1568334865.1517744	4000534115.3917623	1484733222.4688983	3828628743.152717	555601509.4236135	1853567932.1880002	4151660633.73161	9786923168.587002	700383236.3954798	1032336202.1601132	1550250736.6213558	745742192.3841677
745188736.2172326	626046599.0920926	1861372199.0503764	1310030256.6440003	476188891.4829471	6871836255.584562	2430471900.1367	2391572851.830135	6439321289.328026	163564549.8643426	37271239.46340895	4447138231.516437	771842287.9064814	594956557.3409612	1054907070.077346	2160918019.6084948	521367188.93136173	241359382.8160241	1567443647.2303674	3997973732.4992604	1484507275.901134	3823671121.876887	553286807.6684531	1794502474.7433848	4150645414.328189	9785925109.604242	699709135.2266549	1031398185.0818788	1547635523.3876457	737987092.8022861
710965410.0811957	622454602.2590816	1667973964.9489121	1309371120.795181	476173791.61239225	6857560975.841781	2416652980.926067	2386552372.0688944	6434718993.686692	163256095.08586058	37271239.46340895	4438578931.377628	766878027.4069809	594619962.4066635	1051597682.1293207	2159300964.0918026	521320978.41139436	241331468.09633797	1566809954.23069	3997326946.6248446	1482788032.916308	3817705944.1279616	548539539.1691225	1773511136.7631323	4148980389.55894	9782033069.291967	699594910.009067	1030158744.163294	1544707592.8275108	736880712.6042227
700030579.8535929	618415800.3042185	1618133862.02338	1308942112.8420994	476139153.2697221	6846906376.301797	2416180742.852758	2384971351.117746	6404695530.244056	160808353.34956098	37183724.65788837	4433619089.204828	763751586.6641332	592586255.3891585	1040933391.6576362	2152746662.0241838	521185872.11987644	241298569.16698727	1565951264.3150287	3996930445.08186	1482222770.2789953	3795103977.239684	547794799.2966584	1767307624.5302765	4145995386.832951	9774800826.24058	699484777.5348487	1029186153.7832428	1542885204.3179839	736601891.5626792
699341231.4400798	617123190.6535712	1534120249.3008304	1308760055.1223466	476098990.76542	6826751169.39751	2404104855.7097445	2384675868.4699883	6400787385.876958	152962663.8683196	36988961.13078481	4425567946.265732	763342375.5142635	592219017.147224	1033647878.257131	2152191354.1617093	520950410.7763941	241288648.6643646	1563028902.2094386	3995321661.901207	1481007438.819303	3788981268.2954054	547528192.2269741	1746090091.054863	4143135200.0505567	9764520699.97944	698677084.4080083	1028666804.3000315	1534278764.8867118	735091988.7943994
685436745.6135029	614532392.6382974	1524738806.6209984	1308479520.633513	476036121.18638295	6822423449.375963	2384687565.597684	2383552111.586352	6394852888.050024	149491741.89016625	36606118.19512789	4392000345.339859	763342375.5142635	592055614.3198342	1012199382.6547416	2146657270.9234083	520874040.41007805	241285195.54499653	1559544887.666703	3992655558.60238	1480291573.3564749	3785338823.7834673	547161829.0687308	1734907023.1625721	4142440532.1493635	9763388559.579813	698238395.189143	1026593074.9958769	1530278818.7836828	733531472.6904764
679943061.9863658	605904784.7605356	1505605790.4524794	1308057059.8415878	475963973.3200011	6818139323.532997	2351109635.5147576	2382118041.6124587	6387312272.030251	147799883.7501655	36013133.703956425	4356653749.428749	761839598.8086898	591493705.0883253	1003895184.9866749	2143666517.781302	520724400.66463524	241272829.68132436	1558155676.5322666	3990146147.64139	1479508078.870559	3782247840.207754	545244542.5267144	1722580630.1076102	4137706175.9563417	9757625905.782593	697794192.4901266	1026574528.3208903	1522400953.00086	733465557.8509923
675749287.5385734	604819359.7676764	1499162726.3233109	1307375741.0918899	475901356.1128818	6808707288.107629	2273884083.4904556	2380476215.2629037	6370047341.269357	147654950.26049256	35966897.29140731	4338568132.1792145	759181179.7872664	591493705.0883253	1002920369.0455797	2139709187.1118865	520560840.747368	241272829.68132436	1557881559.97771	3985507476.6629367	1478493463.038242	3781404768.777668	543439779.9852004	1702020275.4555357	4134756689.43684	9748069445.224737	696987828.8565981	1026002239.4587803	1517672396.3594372	733147761.0540702
674329466.6617845	590041364.5581684	1492727222.0599859	1306680136.2789292	475832874.9283957	6804812169.105129	2236359467.3859124	2377681275.262791	6356649092.314015	146715777.48719248	35702928.246793814	4327804896.132948	754770268.6179521	591457208.5907826	1002773214.8776039	2127304486.8371549	520012351.84168375	241268096.28379107	1545288948.9683325	3976156095.9323945	1478328350.97368	3779013646.7648478	542276421.0782776	1692811482.0709836	4133104535.970263	9738176988.483221	696953845.6478283	1025447532.2894514	1514395310.0502563	733094715.4251986
669489129.8998717	587389025.0501761	1479097065.0319192	1306373554.673574	475742542.800112	6801200242.8784685	2185493726.2984667	2375433650.565347	6343074113.1571865	146179072.43635276	35413668.41945119	4297414657.893283	750174136.5072311	591304568.7207508	1002171706.554191	2114638362.9548266	519715403.0379175	241252869.9788096	1540723560.523963	3966110265.046669	1478185701.963984	3774981620.106513	540794415.9028593	1690766149.308451	4123904820.3326116	9725467983.676617	696934787.8017417	1024775200.3847989	1510492995.8995967	733074581.560903
667936224.2520522	582422498.3715478	1465991688.1959	1305850995.3917675	475627093.75684303	6793898730.116534	2097490123.9149964	2371453891.946393	6324834911.820294	143265193.14172712	35099713.498878665	4259819668.3448067	746652098.8330268	591152142.6304033	996363788.8381501	2104846266.1041021	519525047.52207047	241246271.1070938	1540498386.6404822	3945770569.5028377	1478039957.1913202	3772998401.5280223	539248526.1778458	1687329774.7248065	4117734038.586888	9719019089.714085	696784918.471604	1023633573.4042681	1503662420.029002	733049152.8890543
666240457.2907678	579858384.0096793	1452257457.5312684	1305538713.737437	475565194.2626041	6788555282.029352	2086439542.001618	2364059587.042433	6303094504.123278	141245892.9706752	34604251.600468725	4163427828.01009	743150630.520224	590997644.543434	995959816.8441786	2101052237.2335792	519265508.3104035	241204580.63310713	1539708724.622401	3943371607.2893667	1477201373.726049	3768159755.3401046	539038511.9790064	1685853618.0324175	4106410678.3795366	9706409012.558962	696692227.128484	1022943454.52311	1498332661.4759738	732989189.146854
665463573.4682578	578918225.0360229	1449308195.5539956	1305430447.0022697	475565194.2626041	6782515382.7932625	2083688981.4451077	2346941907.747557	6279420743.638922	140316946.7735598	34581298.85863074	4040739186.7700915	735030210.3282241	590429296.1308645	993192097.5616567	2097593750.8051872	519113418.4796451	241180056.1436885	1539536710.9249394	3908999718.929416	1476824404.0427084	3758552084.128326	538911319.1039009	1685573821.2554576	4100833524.259552	9697602972.324211	696494694.25189	1020805380.007641	1497803011.1920276	732931458.475742
661433867.459121	568961749.3002814	1446605683.042169	1305221628.3342137	475515152.53482217	6781589714.153998	2083048673.969481	2339025094.6869903	6264320170.372707	135343181.6794017	34438406.64425731	4011006345.601474	734398451.1016958	589521089.7304491	990690552.3764397	2089322409.4522595	519079762.25010365	241165037.3832272	1539414180.3044128	3873685702.492099	1476526042.5235965	3753197130.2133236	537510064.0642028	1682212490.926069	4088181677.222497	9677918620.248606	695708926.9740974	1019490237.2336693	1496503116.9529228	732855064.7408708
656331932.4254116	565910227.770312	1443788026.0110722	1305074145.133705	475488369.8250116	6780414683.16751	2083032954.9626312	2307708869.6708465	6254778187.183047	133480573.63981988	34300868.28589129	3841980364.4271507	725985832.7533463	589150119.0449615	987877475.0075026	2086210094.8360417	518930962.95949244	240969549.36285082	1538338026.018267	3838656308.645936	1475562815.572651	3746185613.716071	537253078.0541424	1679594306.0954764	4073526648.8731165	9647087921.389572	695618941.3789761	1017396639.5772644	1496194603.8278966	732832078.1847471
642000781.7043208	564794322.4309115	1440999820.7321444	1304735282.6861417	475438127.5672134	6777007764.885989	2082915008.014971	2282986234.513472	6242550997.224297	131280314.42342807	33874016.67269359	3785276453.2595425	704459603.8485394	588848551.0528622	983435933.8644581	2072400073.297083	518703945.8743912	240820533.78416976	1535869625.8846226	3803893273.5414267	1474732749.6584394	3742652762.3174067	536819065.52461034	1679524192.6922998	4043629965.2170486	9594579133.553001	695195344.7027147	1015945882.1164243	1494824204.1945324	732699650.8398861
629549245.8765006	564476547.6408765	1438101372.0790124	1304095774.8554502	475285068.485987	6775822644.944415	2082637476.8880422	2258504777.925329	6239254798.760138	129616658.3412083	33037374.34280989	3686165557.030573	696701267.5817564	588848551.0528622	980428099.9862627	2066536008.7997797	518508870.6066834	240437213.07975197	1535851941.4615417	3787086595.3255324	1474251243.483398	3727025744.059368	536323416.32129323	1677319410.0348856	4001419097.4593616	9527145098.695646	694625715.3306681	1015663979.4379631	1493898157.6858537	732653723.4088107
620619026.7616736	563830891.2001969	1436452138.0086837	1302558864.5180748	475234500.26227355	6775407221.02333	2082585273.2370107	2227262951.7494817	6231779899.338463	125546045.94327472	32654065.467769105	3672886030.7477818	674724149.98042	588638949.4922041	978509611.7517849	2056678427.6186223	518463594.21420276	240053513.11029974	1535316741.4674244	3760830743.6881323	1474129039.9539862	3721556313.6642303	534365458.3846521	1672683451.0317755	3953644064.6981487	9493932342.877235	694106692.5000542	1015531982.9906142	1493721325.651429	732576926.4351174
618267409.8720236	563624645.5146536	1433044919.5181448	1302462038.918153	475149784.85652995	6772774173.893709	2082538065.441866	2200939192.0640697	6230127482.072974	120209708.0916766	32357294.779636733	3665218047.5876	661020517.2252479	588444229.8323274	973358288.4362285	2046791774.808538	518143539.2245454	239931424.0948673	1535196273.6096303	3743494493.0037503	1473866771.0432658	3721181872.847403	532706145.4291463	1670712582.909506	3902356525.8532925	9472283409.403011	693274587.8736658	1014835375.1710383	1492847357.924281	732216209.1809918
608563212.123665	562233891.6653631	1427526815.0266747	1302220776.7523286	475005449.40278566	6762049193.010768	2082225164.854764	2160175958.279599	6228117016.266296	112729863.29744329	32306335.17203182	3613444491.9781537	639589539.8644433	588372624.0935345	971780658.2309948	2043881088.0015774	517770568.8506125	239907613.18969154	1534863822.611508	3737214420.0884404	1473792469.319634	3709009677.4368715	526972462.55293894	1667292087.2263193	3899288283.1856003	9417373943.702036	693005440.1446229	1013556398.4963267	1491899939.9839928	731874076.9151417
594681879.7188964	560181091.142455	1424673407.36145	1302079845.4413884	474881827.41297483	6749162315.936845	2082048528.3779876	2157727530.56571	6223354474.57479	105972492.74483772	30372636.84420377	3568476940.34467	639023217.696132	588114041.0095081	968538082.8352005	2037415546.54245	517384797.1929008	239758499.4307229	1534312816.693053	3547671763.1299	1473290116.226097	3698344677.703717	523612079.76614475	1657301626.510752	3807744363.5919476	9379971767.293022	692790284.2348992	1011580829.436941	1491566280.738993	731551675.8872663
591351761.0619903	559091200.2324991	1422345238.3976846	1301573489.2391925	474823513.182105	6745454049.167002	2081774224.6537716	2151289261.6964226	6219475913.447343	102531139.21159817	28976015.702574227	3331951835.6381154	634370174.3724947	588109792.2199031	968206215.8961813	2033445168.0998247	517020262.7661255	239693640.110335	1533520158.023081	3267218950.318378	1473104168.687186	3686931195.777739	520993280.8112851	1654393853.1162992	3807744363.5919476	9305673559.911207	692633144.8324374	1008570250.0390189	1491487638.8166673	730559922.6952145
589403639.2576745	555706087.2192159	1421129892.3432512	1301325352.4982114	474567606.8367341	6738169871.881912	2081444375.1915896	2145349525.4621248	6214930200.611539	101027852.25381579	26612191.363734324	2981825415.5719385	633839385.4576855	587942262.000446	968206215.8961813	2031843449.7682836	516685521.2090891	239669079.6663061	1532629174.3588033	3009476276.893118	1472763820.83133	3677704839.6711364	518566549.47304404	1653187739.2539508	3791642524.658432	9235621271.274298	692338789.1369001	1007794744.7576737	1490864424.6545184	729818542.3168763
589088233.286301	554497648.2544649	1398760211.5487523	1300526838.3603354	474436184.40204865	6733858427.762762	2080225308.6901672	2141436017.843181	6208723589.7507515	100724379.44078107	26576223.42666671	2795880431.0689383	633679581.2477431	587570746.0832771	967732021.9641331	2030193797.4279099	515880613.68992186	239653910.47742227	1531915303.0679903	2873617704.9873815	1472335317.890555	3663919728.423134	516455338.6190391	1652810761.2480922	3789750136.8237057	9187937134.191507	692016373.017047	1006458868.9297708	1490199693.802568	729516313.4833236
583081490.1439703	554080422.0683686	1391719633.9861069	1300255836.8520641	474358177.9907785	6727537998.092063	2079500504.8310344	2133514423.4180877	6202605584.261179	97624841.35774976	25406177.866189472	2745337796.8288927	630566338.5349249	586959876.4405285	967336566.5292583	2027330978.289885	515557510.7529077	239651580.05612725	1528933387.5504053	2689143436.499103	1471832815.6782048	3633188936.9942036	514979728.156383	1652565720.656367	3787944691.172854	9138228984.103794	691828002.3346541	1005968528.1348697	1489323347.3083434	728813033.0985523
570533418.7757316	553758595.0070889	1378898995.5526931	1299916102.9189172	473997120.98054284	6723182855.051669	2078885646.8994515	2120499903.66724	6199407007.6666355	96379159.00252286	24860390.89750979	2732337946.8508534	623716617.2727269	585957640.7502474	966995114.5538657	2024615831.4072807	514898144.9414594	239637594.30086362	1527745928.8381364	2634531068.123924	1470310774.1910815	3576960664.9268184	514349178.4627368	1652235741.0386446	3787519918.238007	9035152134.41596	691509901.5835886	1004974355.5904369	1488245901.8595889	728103074.6281419
566040931.0487059	552764971.3221542	1370247960.2183785	1299137101.3526294	473767163.7900491	6719905370.037167	2078876012.4083128	2109426424.7156744	6197831023.74754	94183982.21681805	24037236.75875103	2720259197.9341125	622573625.8721149	585513046.6316934	966205588.8837305	2022230335.3494709	514623039.66780764	239612210.29743686	1524577562.5553937	2615283659.02931	1467878691.6326637	3551069761.8555346	513913473.31738526	1651994804.2984514	3787443221.6133685	8949000697.39737	690514103.3326981	1003475543.6937546	1487499368.318078	727013878.8283831
561994273.1341941	551160887.0059307	1367722618.7017326	1298315346.3018372	473689583.06627023	6715008456.915424	2078166227.641702	2091513167.046494	6197774518.612693	92583626.06020407	22997432.3648246	2707942214.313647	621210315.228577	585181168.545262	965701895.020064	2017522515.6844876	514212929.3110609	239571662.75268787	1523872743.3516655	2614139237.3783903	1467002692.7063746	3504308992.5193295	513490781.9560704	1651796457.6817665	3787016632.391542	8875211252.142868	688763252.329055	1003102854.8094211	1486794664.123131	726176100.2253487
554221688.5725613	550555704.3721983	1364795517.0503602	1298241476.6248744	473679672.3928169	6702318201.21519	2076936751.6579592	2045676611.0725727	6196823194.518954	90476142.9355568	22133423.505167108	2679424236.3328915	618881738.4326324	585137846.1259905	964520829.0391853	2011358920.347554	513207295.78554136	239548253.1169127	1521568205.9507914	2613661553.5702777	1466882563.9239936	3496737910.508335	512838076.41420907	1651215871.319744	3786043078.4329286	8757106672.569536	688585770.4631923	1002764121.5959007	1483251728.7945442	724379909.798324
543834507.8889852	549520385.9925988	1358552811.5973294	1297080891.7369134	473674056.7259352	6693619126.446517	2076323169.543568	2026720189.7167752	6195563681.24579	87965407.40351522	21412592.58600273	2648507005.5737276	616931691.2005719	585069815.8731331	962975589.9154483	2006062420.4383438	512264825.1475596	239504012.06273252	1520833489.0857563	2613549791.756288	1466371882.26865	3486598493.690446	512272650.6189423	1650864484.0190465	3785316385.10552	8554342963.91254	688489225.5308276	1002252564.9799613	1481945177.2635584	723609561.9304361
539050036.9794781	546372124.546586	1355439220.9318388	1290836292.91041	473638353.6839342	6693385455.614895	2076314160.9060514	2001044617.2015364	6193700160.865856	83681064.01623894	20501629.42209167	2641067692.1895394	614238407.3038535	584261562.6181396	962596281.8014642	2000148953.1180131	510609111.6318299	239447782.97979173	1519897957.012702	2612628402.114616	1465516273.7911754	3465830816.341943	512036491.1762271	1650452016.7872775	3784849386.781205	8461002254.241652	688234875.4786338	1002140843.7524254	1476172247.1956084	720218577.419547
531962840.2599168	541468402.7983952	1348300527.6182573	1290511536.618679	473625731.52005357	6693146628.145186	2076300920.5122008	1997973336.4850395	6191142623.094499	80428067.18362817	20367996.429926146	2635725779.2178807	613115844.6924834	583294977.3625038	962586359.9327083	1993764703.766524	507194526.9358474	239383298.64838403	1519881424.5440266	2609835475.17681	1465051890.5401707	3463270766.7539825	511564865.3561984	1649947661.2990913	3783086363.3398404	8346860425.4574995	687883283.7658433	1002038601.3377	1474883594.5293708	717424229.7314578
528507835.68171245	537516039.2483448	1341558322.8654432	1289759285.3552177	473535344.4601041	6693142075.339355	2074566265.7248116	1993441793.5672414	6187803587.94088	78121365.72828323	19624023.118824	2627266298.0738897	612836390.3220649	582785287.0120631	962493737.0998119	1988279831.6656792	505757894.126817	239371341.66061455	1519399222.831007	2607719068.451149	1464168056.181094	3462080056.835159	511168919.3591147	1649756340.3808575	3782904920.1040554	8249051718.745786	687807285.1411963	1001782769.6816754	1470081793.0148945	712271200.1156805
525470513.23262703	535738247.73763347	1334352822.36203	1289098999.2584543	473504704.66877633	6687233833.790614	2071241718.067767	1992250910.4876726	6186644750.578157	76639184.8681092	19512900.63957041	2619793301.1125617	611661615.2312963	581852090.7162356	961442905.9976556	1979179478.6450744	505213986.43823737	239352984.68361723	1518470245.5278254	2602206917.1520944	1463932994.4041982	3460341363.5834394	509906327.8941818	1649701163.297227	3782690939.234234	8198830205.639091	687755612.5150989	1001484420.5296401	1466535963.6074486	711168804.8807925
502543381.6659269	535035467.8251818	1321465349.0477176	1286604092.6432168	473482510.0140255	6683296805.233948	2067855957.5077927	1986540579.3907795	6183188565.015508	76606911.78656381	19125632.701690197	2618469281.1687303	610851906.7555867	580452997.7436798	961288633.7967982	1970303141.3321087	504133156.0827792	239329575.51898968	1517989704.0641732	2595814262.6040707	1463692825.7945566	3458150803.517131	507793528.3962664	1649561749.4354339	3782258433.455832	8086859059.875846	687677962.7411861	1001169692.2174275	1462360282.5602257	709590146.1458552
496894023.2085211	533833021.98084944	1308143108.1579661	1283344068.322978	473479918.8716367	6680026236.611697	2066949631.8373713	1986540579.3907795	6177907845.476402	71925947.60770631	18960401.21047475	2614684407.5653915	610345349.9402966	578597966.7044239	961082216.4703691	1960346047.164734	502994934.83176297	239321843.58792487	1517711593.4261527	2589780834.8678136	1463398462.8645353	3454095792.1324925	507314314.7969361	1648886694.3062413	3780616448.241193	8036082420.845185	687545510.3022925	1000901303.9058621	1446003128.599297	707700585.3185799
492559293.10012287	531200692.00742155	1290236231.0232604	1280345907.6329129	473468299.97405386	6677264067.687844	2064613531.649909	1985971301.6596544	6171858791.767877	67310192.15454477	18927986.757193808	2610537348.3391123	609656521.8366213	577837049.9339286	959890209.0063846	1938359883.0713925	501562285.48205674	239303691.27910393	1517235787.5648875	2588597370.175187	1463219342.6054347	3450727764.5365086	507125915.5702011	1647502140.7995107	3779411208.777717	7937182308.2253895	687519213.8562541	1000831182.3883393	1438920091.6045282	707264156.1254779
484592477.8076719	530371428.60773003	1277154016.4913373	1277920373.0973773	473448939.738817	6669373206.13368	2063349618.7065024	1985738201.222113	6166188098.952274	64312520.4482869	18917282.897234887	2607384856.7085843	609221356.5675222	577680634.5310247	959144985.0693024	1911640504.7832537	501113312.1542963	239283384.53930023	1516844916.466884	2579511081.3623977	1462092123.8364005	3450594672.7046514	506783111.2819305	1644893076.6316912	3778773009.9595127	7842928999.932273	687384315.9273195	1000674774.2609959	1428646464.9016762	706051663.7264835
482168449.9883114	530233039.1344107	1249557700.518125	1275806956.3148837	473437309.99079245	6665710387.171439	2063068129.1855118	1981110998.8847392	6162799583.617795	62729836.55165176	18912134.013953786	2605036368.853337	608636726.386226	577644478.6049434	958769328.9221835	1889998666.040108	500755847.85651106	239263759.91613206	1515582544.2403088	2573085489.156145	1461359603.5617924	3450541383.3723335	505896138.44156885	1643701510.313826	3777267756.341581	7773667297.114288	687341502.4034307	1000581052.4170822	1423476126.3136356	704936311.8034879
480816060.69802004	529319882.9862406	1231018048.8169432	1273965682.951407	473427453.2741923	6664685007.153299	2062268827.9255877	1971000524.3113027	6150574117.358542	61617981.67215456	18904798.077467214	2601668914.942225	608228774.8242992	577468423.8128294	957035141.6557378	1857993525.5472095	499574901.73029566	239257815.8704898	1515489635.603289	2562924080.35967	1460878394.7703168	3450493265.1505113	503166115.2917004	1643020061.8632917	3775938121.388919	7728492044.924484	687327987.3914996	1000501636.7957215	1421046245.0923758	702515941.01624
479114713.0403039	527934783.82556593	1216805156.8441138	1272245662.2437797	473419928.6138866	6662522638.281203	2061563447.4843352	1959031979.2166572	6143952130.000397	61405076.74429051	18884382.796835784	2590526765.0508766	607665685.3872424	575889762.1050516	956023314.0966035	1819970755.012234	498780748.54953945	239236770.942762	1514530452.4720676	2562140273.6587586	1460126684.227646	3450139070.4025583	500575554.0392984	1642434688.9302163	3774611750.6614847	7681255168.436449	687293680.661524	1000485759.700438	1420331189.082665	701071809.5607938
468345699.3274082	526495592.9999548	1215817605.9342327	1271043982.9457436	473399605.6679456	6660644368.168518	2060796573.6705403	1951132154.0667078	6134749966.560201	61129329.900606826	18882009.847970426	2569853015.8858695	607389795.7240876	575805822.4705209	955868573.6237779	1754582483.5152426	497614032.8107279	239226462.10482907	1513714667.725469	2550002302.529592	1460042284.5132453	3449652156.208602	498843365.6142455	1641934137.0080886	3774382787.9299192	7657444080.697067	687096592.1790828	1000472582.7261629	1415802564.3190992	699424572.9576241
467707038.3273636	523736185.52490973	1207559080.5577137	1270154603.358037	473375944.114035	6659922584.568678	2060777828.5257683	1944287390.506727	6130237963.549494	59797848.04325917	18881318.10471355	2558773349.9575076	607294921.1343808	575439508.2818059	953381043.6151361	1712193390.3250668	496072281.2448704	239129135.4712321	1513677903.2294137	2549589868.6096816	1459313727.3051634	3449360601.5994143	497117473.59760475	1639044950.151016	3771941311.8600144	7647354752.902824	687038232.5662805	1000449042.286506	1412446015.4374325	696421210.9143628
467427661.3271041	522526639.1637779	1207264697.0711656	1268582861.0589836	473364945.39958405	6659635408.197069	2060724722.667798	1934263135.0672443	6094015254.986292	57642332.63276879	18873447.514544167	2555072914.639869	607256894.4628834	575416954.6135275	953324571.6709741	1655507036.2572873	492849537.25608295	239127460.73047477	1513170410.814664	2547964318.230091	1457608531.8887908	3443900912.5350866	496866867.45512974	1637352637.9075804	3770417648.917614	7624774473.918697	687030762.2118615	1000437002.6587466	1405931162.5512521	695144378.4194604
467209062.45546454	522298622.373497	1204532347.4740293	1266753805.6501813	473350400.6178967	6659183318.254863	2060461242.6666749	1930564568.368732	6072446072.214886	56907667.592745654	18859564.032521136	2521059235.163803	607183310.7571833	575081711.8380924	953110904.3710216	1647545508.819693	484913537.4488085	239124380.216813	1512539079.2651105	2546158515.34452	1453265855.6780472	3439129526.5779033	495816854.5760284	1635020386.875248	3767074913.5290184	7605523205.27963	686989246.0898503	1000427918.5547476	1399124835.0429087	694022879.2098832
466758798.6051749	522000767.0888427	1202006202.5240834	1263462588.3192325	473334880.904483	6658466253.687115	2060153008.480867	1930363588.0808246	6047577077.906582	56667928.63779489	18852567.85354449	2520647043.907488	607125215.6710835	575035626.9302436	952865431.5836276	1642611917.636546	481949099.64341414	239116900.27271277	1510888222.9632497	2544567348.881272	1452271666.656471	3438408479.898903	495271551.69034255	1629495662.95356	3766978521.0221868	7598655403.735129	686941853.4620153	1000426473.592457	1395382182.5492485	693245992.5849476
466496012.4943844	518438979.09353364	1200203198.2345808	1254821498.551579	473314977.9380316	6657454214.167408	2059325254.721187	1929819840.1753862	6026162366.4822235	56255540.900316544	18840874.29724239	2516993632.997852	604629778.3394039	574746848.3982663	952816437.5360384	1638204388.127404	477813894.52343905	239104276.02589446	1508095905.1878614	2543102617.0139546	1451579452.2848103	3437701605.5968633	494011081.47748	1628070237.2153106	3765878843.47564	7588428686.713963	686862475.3808641	1000423466.8241976	1384174798.5023527	692554504.6170089
466013461.86221206	518260037.7436158	1198115166.8676956	1233362138.593241	473312170.2637323	6654581281.46598	2059196964.187997	1929293982.9678347	6004345112.9226	55310950.93314115	18826997.73704169	2510407820.3033776	603449924.015706	574231377.8161308	951943388.1970384	1633752387.9458532	470184596.4085678	238964302.20747206	1506327888.6581948	2541883984.66525	1450382393.3818073	3435238306.5292735	493692235.97371364	1626314985.7186391	3764100742.13422	7579583655.810625	686473514.651245	1000413077.0406171	1366545751.292273	691622507.667634
464800006.94321835	518235852.938172	1194887490.284923	1182913116.5688171	473282244.3980248	6645912376.451876	2058839196.4219794	1929093527.19737	5970732161.8169	54594790.170132086	18809709.23945391	2508256825.8613586	603048107.3718178	573464558.6551752	951048325.2209184	1628954724.0158498	463609812.60803515	238852110.55392376	1502851844.331838	2538772933.8970876	1450113352.6649673	3433848400.506556	493061970.8005861	1625638827.1283891	3763890384.2133274	7574246279.819879	686314433.775426	1000407237.0776515	1356718134.0683477	690267451.8378322
464083973.7170149	517733547.7177283	1193601204.3776405	1159652095.2172272	473221308.9468175	6636987635.9709835	2058298241.8857915	1929008376.4511497	5953452382.698552	53161457.03257684	18795781.71247903	2503812425.2551246	603010149.1394441	573190119.1016395	949558096.3185713	1625712714.075297	452864877.36776316	238843980.0533253	1502394608.8034205	2537489889.004288	1448294343.8195431	3427622149.84312	492879235.3157444	1624796558.0463257	3763739984.5603337	7569934477.826614	686184218.1263621	1000392180.8594049	1353245323.0083272	688625974.6039506
463233173.9069495	517391749.48544014	1193267417.291082	1047570384.2118161	473185448.5717538	6633449149.808546	2057402026.9608302	1928788966.3574224	5923691133.593039	52217974.524417676	18761209.593045577	2497357140.1916466	602951042.3532431	572344174.2774351	949394503.0788847	1625350261.0208144	431134432.5976974	238789485.3679961	1499167528.2521532	2531574367.141309	1447014616.8302312	3425061744.1902966	492355336.1328346	1622333795.123704	3763647149.393168	7566406858.832159	685795846.188365	1000381052.8061608	1344256202.6660712	686605622.1913753
458450266.10095274	517210382.02345973	1193036604.6561143	955386558.7475847	473148850.9873172	6631177358.698494	2055985383.2909513	1928735903.5734444	5873493270.446845	52172212.46675695	18715099.5421521	2493358571.1644974	602949484.265308	570441205.312771	948971933.5785278	1622702553.8563366	422592278.84361124	238718819.1237121	1497391667.2720346	2519444330.5700507	1443132083.254373	3423739856.947718	491520355.9855507	1621635785.2887847	3763546323.0578527	7559892844.081924	685303488.4908113	1000351035.2202005	1332596332.6359396	685234727.2513814
456249364.48296124	517201261.27218014	1192647760.8711123	881008527.0361073	473146180.92541695	6628294596.805899	2049989646.5521145	1928390212.1372566	5871190745.58345	51921592.02830782	18669197.526342865	2482994650.7823124	602917583.2772486	569657449.5397881	948405478.9218924	1622598389.7997038	385294846.16343486	238664626.86914256	1496879490.1388748	2503587111.38442	1441403251.8143039	3421205016.941412	491123506.2360649	1620090512.8845427	3763502962.1075716	7551724510.63453	684644389.3274021	1000312043.536327	1316039883.2008293	684078292.4369075
452197797.2067586	516916256.489076	1192609748.7654002	854502559.9981511	473137160.78620666	6626673132.367333	2045569547.9383602	1927951005.8171306	5866765306.147472	51427636.71227448	18642770.372137874	2481236469.221184	602705529.1000835	569456195.9029778	947884386.2669675	1622320680.5279562	342204216.97312236	238602427.03467396	1495319996.3097482	2495948883.300794	1440406859.3042257	3417324840.065596	490833952.12944466	1618818668.0422227	3763074261.49873	7539613066.554387	683960254.659417	1000201633.2330533	1294662652.1083107	683048932.5836344
441096711.21774685	515780156.4376009	1192495021.2945592	794279133.3571353	473085119.98394394	6626164314.859137	2043967383.5547953	1926466502.8379648	5859394552.76277	51164900.90149729	18605345.06683743	2479597273.616602	602432957.7373531	569141531.8287165	946957074.8578306	1622177176.7861352	323964133.66248596	238594232.47246104	1493552430.882905	2489818939.4439864	1439669088.186121	3413748133.5293326	490114027.255207	1618234423.9441948	3762996399.098341	7529178548.186909	683275939.0940788	1000097963.3399017	1288747397.3090255	682526047.105841
438163523.43310714	514669221.8690734	1192386218.0033107	730026694.9561267	473031639.0701168	6626010535.371821	2040800414.8912609	1924775523.473557	5857114475.865933	50926662.91106552	18529552.81681625	2475186020.4674654	602244781.0961088	568813368.7945888	946640484.6166294	1621620140.1130319	316283714.33702457	238569101.74938142	1492042518.4830139	2484416314.420147	1438330973.6304255	3407215973.9396424	489418771.5744073	1617261503.9214163	3762871852.503758	7524087024.15609	681994925.3574963	999857748.6858289	1258495907.4785755	681629205.6540912
424548760.7591383	511641206.08843875	1192345789.4594166	705065594.0552529	472974788.273842	6624408955.949789	2033115867.501542	1921231830.3979475	5845748491.881229	50407443.531675786	18468742.81389435	2470277704.3802314	601628535.0464032	567910748.267846	946236203.8120146	1621313701.539827	314701787.81019354	238547034.82536194	1490883289.143779	2480913222.217935	1438037081.7122166	3400459188.580779	489054127.06117386	1615990863.480292	3762823636.7747927	7509403036.796884	680759246.8240737	999256325.916357	1235068793.8874102	680477590.7969614
419162940.06324613	510233476.9211871	1192090223.878371	687845569.5232315	472864515.5381901	6623033438.994721	2030938010.874924	1915311211.7100644	5836945417.545692	49596771.338218994	18367115.08586998	2462011787.220389	600323048.3679417	567553861.567864	945837787.5388368	1620327771.9142706	312795586.8264256	238416927.61104357	1490351182.6616437	2476909218.9497914	1437769309.8259764	3395018679.1289988	488676911.8920237	1615654730.586325	3762638320.352844	7504794001.334148	679581957.9110504	998586778.3204334	1229267038.3544264	679777967.7841487
416723345.25008464	508610475.7347721	1191897836.196116	667109252.8564523	472784502.99663943	6619840548.210527	2026684100.1181154	1912193720.8951054	5828927116.311354	48531799.64977345	18336296.971142173	2453465943.951001	598474976.7477692	566944406.0436366	945197164.9775091	1619433552.6970048	310600345.9942567	238240128.46351358	1490140003.5908313	2473378995.612992	1437663141.8688595	3382043475.815189	488307746.5515647	1614793161.3696878	3762362344.5083513	7500495174.632052	677858876.1651716	998487455.7853947	1226538578.4733942	679448419.1850406
415195457.3362937	502429887.7738366	1191678548.0864046	650690102.1511302	472749231.86223704	6619507142.529948	2023184810.2649472	1895386438.617129	5822217793.647841	47609193.01059076	18202912.380484127	2400656690.954318	597020447.4332912	566326202.1464329	944383850.0048198	1618192172.4141123	309185643.59503347	238121710.26583266	1489413000.5577283	2469551462.77026	1437489180.982551	3379200608.2891364	487545149.7840194	1614001589.8055942	3762113289.613515	7494987319.58122	671144171.3093033	997546984.223637	1226341938.7363186	678628294.0881349
414521416.31622183	494697643.5751396	1191602113.374605	639951482.178902	472571249.90840274	6619131545.630437	2021768745.640657	1891640891.1585324	5787648062.43218	42464974.92186468	18120309.76069375	2331738371.3669086	596463352.6462091	565694756.7593962	943638547.8150108	1615475814.7668877	308879998.5352589	238096982.68377993	1488749255.450619	2463285884.6776004	1436908921.874874	3377641845.818897	487279730.1810853	1613234919.3544338	3761763221.3293962	7492300406.266223	665411671.3526483	997442665.870145	1225270662.4227026	677226406.0319495
413860507.9124367	483208044.3628497	1191099205.5571966	627381118.9338684	472199855.4340292	6618096766.6891985	2020987536.6216834	1879137097.5964682	5766403402.642874	39465969.51961854	18112808.44655478	2216497984.9734416	596391066.2129667	564901470.072885	943134495.7957635	1608928302.9555838	307728831.253516	238073809.73149654	1488346204.4898674	2457696995.720629	1436259568.3794303	3374838516.4360595	486010405.5520333	1612761275.6849124	3761544530.469904	7488529205.061915	662378289.5202751	997239378.2515956	1224642564.70533	676936621.294444
413595626.87408596	480366552.1492314	1189867499.7615342	613261898.7422991	470680882.5004243	6618023170.756486	2020742565.589758	1874664498.326266	5736799572.320779	38606956.70338518	18105418.806068268	2087723233.7798643	596325724.4663508	564235751.7676921	942022575.8250242	1603383693.0444381	307036535.44191915	238050011.69683346	1488156090.5446262	2446475130.2624936	1435242286.5207012	3370001550.705342	484846676.7872221	1611975008.8913846	3761199208.9177136	7482936142.800058	657994854.2614859	996790958.2842075	1224229362.0370052	676860346.3098996
413586363.04638964	475844655.34003323	1189166300.7082684	601356696.2296606	469873141.3528835	6617968437.597274	2019692725.7374287	1865120418.1845107	5711048892.101599	37404661.548514195	18072781.501579747	1949601846.6462367	594952797.4374603	563666798.9492733	940699592.301039	1602610588.544439	306295163.9659829	238013893.5461147	1487735461.7054389	2435125357.627909	1434867648.4669745	3364943825.3276777	484588614.16287696	1611243381.0029037	3760297597.180884	7467307998.074389	655760685.0574815	996589041.4664294	1222726305.8957274	676769319.0520749
413389634.9814965	468492763.3969605	1187672075.2837515	592610574.4942784	469625323.64804035	6617556168.501791	2019663030.045778	1838746818.4372685	5682445344.351066	36683614.07628601	18013754.17503781	1879155311.4435775	594262035.6092645	563075154.847232	936884719.9682393	1600867247.2156444	304471606.4174105	237949706.08985868	1487203468.0447786	2433768458.477637	1434858172.24454	3362919899.563393	481463849.2493509	1606216643.0166113	3759665531.873484	7440687376.481849	654756165.833912	995502886.1258163	1219349836.2802773	676677863.6128311
412387578.1970255	468097329.2166482	1183003273.4325216	590043746.2516109	469455392.77680624	6617031265.807326	2019546917.7331445	1833001477.7849295	5670238937.1957445	35981652.55158861	18004714.269249205	1761698226.7141562	594156664.3874013	561353499.5160958	931833254.2493086	1597983427.834857	303195195.81784153	237853549.54689682	1486830315.4515312	2433526759.102099	1434511730.8741577	3361691779.2824264	478495375.46712124	1602850579.8560073	3759548241.89481	7424242642.986108	650452216.3893547	995102227.023236	1216849652.3709338	676542649.3863108
411229965.97158855	467998646.65894157	1181389817.7630775	587756928.9901114	469339733.0912091	6616658503.327404	2019546917.7331445	1830960884.7098536	5656307625.235817	34559267.5110116	17968848.564190403	1706897094.520042	594084790.6790433	560033411.9412664	930242555.5315893	1597227888.6489308	302556452.254975	237771615.50853163	1486174488.253126	2432531925.7974753	1434241008.2805414	3359365736.1029806	476624870.0760607	1599557154.7884202	3758990995.9558444	7393575527.635795	648916476.1006657	994186317.0405545	1212423464.2482455	676477568.9185394
409645596.55900705	467054462.46480536	1179567996.118076	582690645.2901338	469304432.8692103	6616549526.719844	2019488572.693247	1797090448.4993174	5642986519.631181	33919480.57371495	17940366.2856808	1693581436.6349459	593990161.402795	559893061.7407874	928873099.4120289	1596500555.3879268	302322784.29277503	237678329.29241094	1485941512.2970731	2432022212.8341737	1433317265.077256	3350395525.6153216	474538969.0223502	1599314510.0617278	3755535515.901031	7351547115.4618435	648842593.5673177	992872402.3614284	1205492745.5305412	676288606.6049674
407187207.6797527	466805197.81851155	1174103269.9364402	580954806.0866848	469272370.77890676	6616209376.959453	2019454471.0590587	1794595058.2461314	5625835534.826745	33816296.607667595	17899775.3837272	1672809539.9186177	593324781.7100803	559466643.1715215	927887825.7689054	1596316046.1550934	301883294.6609962	237551123.54212832	1485280791.622871	2430849393.767599	1432760163.385601	3334970436.6787453	472343026.6996805	1598579079.2760918	3753327529.874091	7324516801.724061	648594801.0532522	992504807.6670214	1204953454.11453	676279817.887359
405287822.959361	466578494.3151339	1171459439.3010933	579706254.0561401	469179581.01829547	6615603733.094724	2019395643.3781748	1781780776.4967785	5579109711.740795	33708633.7668422	17874585.482100196	1629087290.6600556	593305731.986718	559195200.978001	927552093.832593	1595868219.5352142	301494892.6773523	237371129.37666914	1485142928.1610107	2428528135.297813	1432334745.786012	3325832631.2718062	469845199.2915269	1596160237.524009	3750048819.126476	7282735973.441021	648206125.5281204	991861418.7502424	1197257989.3353498	676263496.2059335
403398803.7497137	465622651.95153373	1168312149.4070096	576068803.5788783	468879006.34734243	6614550631.977742	2019245258.6673555	1772203522.604477	5540129029.3835745	33472707.641209587	17861260.927149147	1609570348.798029	593151527.7354077	558739521.5902233	927548009.9172938	1595682661.3939412	301372774.3799063	237298207.53225738	1485005418.7477434	2427598644.50671	1431165000.1652477	3291012423.8790603	468208014.79303324	1591923675.0343487	3742433394.5758576	7214674158.563704	647746609.1235126	991716318.4246664	1194516703.7185607	676259384.3136679
402148418.82024705	462791210.31272507	1166187668.6662953	575662539.7170064	468445047.7419731	6613528743.1739435	2019051919.7843993	1766865131.9639368	5520258676.759589	33426281.354684606	17839234.182904907	1566615464.007238	592909851.8084211	558714639.5039036	926830409.7297856	1594253413.5933828	300856038.13992536	237129593.89687636	1484872729.4875858	2426370949.1926146	1430480627.5550091	3242757835.4108686	468004303.58149374	1591498735.2136834	3736632829.5570207	7192276795.028908	646632637.8595037	991547809.3708901	1192379921.7407892	676235555.6210811
399256694.23601025	459701984.6395136	1162787291.5148125	575402746.8523862	468037393.6993657	6611194282.57295	2018933623.5389216	1756891038.3753095	5496839687.437387	33348458.226483677	17820442.618224643	1541831301.721594	592792493.2000217	557229514.2146145	924540595.6700721	1592691345.6445127	300690647.94156945	236939924.81677324	1484638072.1556664	2426064394.7668114	1429535757.0436053	3210180503.4750953	466485606.53666216	1591444751.2086234	3734471453.5818057	7139722580.832141	646023804.3489844	991279338.5244007	1188414537.933448	676217641.8684998
397762042.8259964	459083035.7368073	1161954049.756615	575349588.7386998	466922748.08397365	6609224119.583279	2018614115.5093129	1742469751.1951678	5461706710.519567	33254168.0264693	17800898.476669148	1509270952.0144708	592645151.9040039	555999446.2551292	921516579.5839704	1587872288.418696	300425746.94615793	236855586.8184794	1483919099.7052827	2424006098.4689364	1428141701.5513139	3171622040.8797345	466451058.70372045	1591387336.6461253	3724332953.583702	7104093367.2494335	645755653.61578	991039478.2587839	1177517913.1828797	676176759.1070346
396691202.8239708	458664931.116393	1157185651.1373007	575261438.4557489	465992781.21731395	6608974327.694573	2018583722.6151834	1730627792.1910067	5429016515.667002	33171952.466658704	17787418.356417127	1505236935.1707225	592469999.2518616	554463959.2252842	920008872.656127	1587034837.2916765	300227336.0092637	236740600.8924222	1483313769.3822215	2422517693.6836658	1426909386.7617865	3170838098.1522446	466407613.4171365	1590237345.9293396	3717588525.9415855	7062246781.903764	643162224.6693355	990665122.1281648	1168593475.9145882	676149224.0639915
395942023.7740665	457816884.29431415	1153351727.6248155	574760491.7819209	464790198.4112758	6608647340.727571	2018533275.6902304	1709551437.1174421	5368661595.320733	33011577.214417666	17749309.337754127	1500802014.8480482	591893094.0627216	550757150.9266328	919428866.9841826	1584194339.7785232	299595848.98072606	236662295.74127164	1482664071.569116	2420184216.2147684	1426554816.9310577	3141729857.943263	466207118.0937807	1590021816.5282743	3713994181.786733	7047770521.333547	642780937.3434922	989965754.5025073	1164525968.1622477	676103133.0082542
395611090.05125	457659732.3210082	1150233089.223802	574465768.3392386	464058670.9688297	6608231323.13871	2018531964.765213	1685249771.9832897	5300359917.878309	32914759.257265616	17710181.064394705	1500719151.4318173	591234555.0055184	546748991.0465778	917053418.1145637	1579851516.9494154	299557104.8590094	236573736.23038018	1481356318.282395	2416839815.494602	1426062438.127138	3110300497.6206083	466124177.2771945	1589891687.653371	3713985625.181495	7015129151.37946	642199038.2583922	989256456.7668122	1160612249.2893429	675958580.1041265
395423523.2944786	457041249.6848296	1148263929.3240728	574104369.123895	463871935.1195175	6607706116.379769	2018488032.3871152	1657604689.7996964	5300264572.522458	32828253.579731196	17660498.758574247	1500719151.4318173	591003024.706422	544660823.246887	911180642.0297672	1559750624.6601179	299537379.6610098	236437242.92431816	1480122344.4214547	2413663204.530867	1425409711.387999	3076638130.514179	466078349.64213127	1589693113.6120956	3708368834.119675	7007858581.550673	641787916.896019	989012224.828723	1159007532.4436388	675449273.56026
394698770.7732929	456162202.044256	1141214228.6815498	573172427.8423208	463820160.7105444	6607369651.077512	2018366149.2802856	1629367390.9028206	5283844631.895145	32612725.03513581	17632738.80202741	1500702761.936603	590735107.4930123	542051072.6532182	909604964.2209688	1525045568.260975	299191093.64209485	236232530.55790806	1478796355.609713	2403561621.5949006	1424184191.9163425	3041283919.705303	465869663.34936994	1589374762.2423189	3703535438.4666457	6993392775.32162	641641322.2918423	988817963.1032737	1152405933.0947044	674874947.2954068
394050534.67378443	455731520.7727215	1139809322.5166426	572790070.6063832	463820160.7105444	6606886108.907843	2018325666.531296	1602963573.805241	5271801208.0542965	32291812.312129114	17606803.153983343	1500690429.4100072	590216999.8295057	541310773.4830095	905621760.7349514	1500678346.7845576	298798502.71589077	236091468.7666361	1478530317.132887	2400371374.877637	1423846062.607771	3038986886.1314526	465831773.3083992	1589251301.5359693	3692216841.314192	6987999314.709588	641558460.9264466	988359940.4187477	1141996247.3128593	674592320.0552915
393135621.51194304	455069079.3404983	1134438167.363468	572492801.8540138	463410595.37186587	6606745335.005494	2018246246.7932336	1569154499.3427095	5257741657.871397	32171578.632742688	17605272.766571157	1500625551.9278855	589878661.5404364	538795140.9036977	898403608.2238525	1477671740.4643831	298375854.4613605	235940367.7105449	1478530317.132887	2396020368.7882757	1423596673.078023	2979210999.498325	465810020.25967044	1589004287.2971115	3672234355.685388	6985040303.336491	641338514.9601116	987353159.6596485	1122115304.9217784	674034933.9709766
392364243.8803434	453222925.74948376	1117108669.8693724	572374724.34071	462752651.45075494	6606694205.050231	2017860268.2247226	1545254238.9105077	5235413660.273757	32074631.4222811	17601312.32696343	1500493411.2038472	589376172.5752442	537084251.6577201	891706650.8717859	1470329190.1508944	298173481.9365863	235897855.5103383	1478496959.934419	2394054342.0207024	1423299675.1434104	2947293792.2957687	465755741.8449992	1588481504.4947922	3615119222.3901486	6980206893.123757	640873648.2861052	986065427.5132604	1111177865.4350212	673072277.6015961
391169890.7636902	451083037.4592134	1107126207.3547795	572077333.2888271	461620106.82631445	6606647290.109751	2017593451.916282	1533112167.83027	5202682979.549868	32074586.60996523	17593858.08844074	1500449774.4140465	589179783.6660249	535188818.9721636	880389884.9688389	1462949190.3733897	297979305.8206066	235862567.3408121	1477655769.8740177	2385520233.159609	1423262154.4403374	2920627811.9368343	465561192.0629178	1588201137.2162943	3576121881.0506105	6976374188.914594	639538291.3146793	985521607.4590403	1078170680.4827104	672719504.8496966
389561283.157123	450548176.70431197	1102981461.0147357	571920616.2563379	460744037.5888216	6606574079.1649275	2017478015.2093866	1525137706.1328273	5170866570.570472	32061858.52802686	17585716.503338482	1500432195.082848	588406373.0005313	534974340.43169373	875267535.348673	1455269985.2421212	297542364.5977656	235812209.1648267	1475681115.5151772	2383472020.420021	1423047162.2061882	2920627811.9368343	465204388.3469963	1588098235.9979727	3526759596.549109	6972765388.422895	639461628.5012337	985509331.6948885	1060286379.5400444	672254807.2054254
387304326.2859235	450229237.97732997	1097142216.5285335	571749619.396188	460222147.84814817	6606492799.645397	2017408423.5693848	1501559269.2185013	5152302402.467538	31969298.68691551	17580239.866693683	1500401189.0109212	588256418.0097777	534910989.66631365	872726843.385079	1451118850.5849142	296730468.006005	235740936.4635857	1474116784.7526174	2378937253.060002	1422777155.5729218	2920179027.998657	464581634.750225	1587988542.9144135	3455511762.3998384	6966096807.811294	639273221.7531185	985066864.4656259	1056677689.3314261	671935911.7689874
384282985.1499395	449786056.67007023	1089253883.7060397	571618571.9387499	460024351.6257037	6606436427.735163	2017383355.7082367	1473516733.8093758	5103501337.134511	31936729.902541623	17574693.224153947	1500253039.421251	588256418.0097777	534855487.22522163	871808149.2884151	1450867560.966947	296019576.891903	235740021.92367247	1473953139.784224	2377094623.585832	1422288724.788659	2920179027.998657	463878316.7886482	1587595472.2180357	3441771583.2386055	6952148219.71748	639118825.9697654	984156103.3987132	1055655342.4250325	671200041.2113256
382527401.0437781	449720386.40374124	1088674046.2432275	571424316.8478651	459967452.31348145	6606324554.347623	2017362383.4025145	1458198069.8883133	5047104207.470633	31890441.676840134	17543100.054763872	1500144580.554056	588142619.6983021	534326349.8746507	870376217.8518727	1445306638.9076688	293861377.7694491	235736682.4392862	1473274649.3188176	2375816718.003248	1421044812.9502008	2919982107.497432	463574054.6350207	1586929402.719913	3432301668.7992215	6935297624.193844	638915734.4259591	982971733.2561183	1054636414.5301788	671111988.8866771
376119475.6974271	449432674.7672762	1088485110.7249036	571317025.9535882	459945876.7269332	6606263734.013084	2017204910.3204	1450290684.438475	4989154664.319119	31890441.676840134	17542344.590879988	1499902455.2728615	587914362.2607785	533439155.1088507	869588788.1110748	1439983935.3138053	292703608.83842963	235730550.42521292	1471807280.6612153	2372197631.9907885	1420634819.266297	2919871335.117677	463138278.6236147	1586535133.103181	3430447862.3306375	6927329628.723081	638876364.3398613	982407311.6554275	1054434056.8425852	668378089.4058893
368819655.584909	449060712.5031821	1083657261.7905824	571161239.2753363	459917035.21625566	6606092367.210861	2017126317.2834945	1446328050.081295	4829851568.687151	31859176.720424466	17540740.92357555	1499367353.6938946	587729906.5320704	533359409.4790074	869032956.366254	1436547048.8929636	291002695.2727734	235728356.0188013	1470765065.7687752	2368593997.716438	1420390737.8399088	2917471130.936532	462644313.52709365	1585816073.019635	3426723848.9972887	6911299011.820706	638861233.8072826	982312093.1785288	1054334824.214498	666397849.16626
365359245.2574461	448726019.89417374	1082421313.142573	571075341.019307	459906268.0480707	6605881430.07676	2016623051.1205277	1440494647.5884297	4637015544.3711	31855089.36555545	17529163.278141424	1498717735.2062511	587247408.9149202	533076059.74962914	868016331.1478543	1431762821.1483707	289845635.3277001	235725357.06275627	1470326311.8689692	2364599605.8084817	1420342570.0980546	2917371895.431819	461966026.55973715	1585555102.8199148	3425600962.1679916	6885585259.964164	638860178.3090625	982264861.561746	1054246930.9498582	664506058.195063
365359245.2574461	448192820.950073	1078868618.2122939	570993348.7560033	459899847.75096077	6605611743.235296	2016473567.7619872	1438516178.9900796	4483526716.006473	31825105.857584182	17505640.04732512	1497448563.3678854	587170882.9602802	532736179.1723621	867114348.9008474	1429769822.7708519	288983141.4210027	235719022.1176256	1469296919.7896204	2363596705.5946517	1420272828.2029626	2917357439.0616426	460688170.9905883	1585299457.7364643	3425089947.2090373	6854391589.701341	638822592.7537359	982229866.0566328	1054021192.733978	661677183.6936361
363896694.6503605	448051234.0752691	1075907474.9341385	570930509.1188111	459873124.0532524	6605298942.638956	2016398247.93351	1438173157.684968	4396161543.095415	31742250.702948388	17464612.460690774	1497138242.1049523	587130752.880731	532550586.9060123	867114348.9008474	1422800772.5911138	288745656.1750591	235713240.81920427	1467312440.262741	2363362218.5225596	1420142048.991994	2917357439.0616426	458840149.98773384	1585190228.6918988	3424329805.409927	6807445059.226379	638789758.1000577	982028954.0837269	1053703047.7516409	659147250.4847816
