# Supplementary material for: An improved FOX optimization algorithm using adaptive exploration and exploitation for global optimization
Source: PLoS One. 2025 Sep 18;20(9):e0331965. doi: 10.1371/journal.pone.0331965 (PMC12445531; doi:10.1371/journal.pone.0331965)
Supplement: S2 File — This compressed file contains all the results of the conducted experiments. Each main directory within the archive includes three subdirectories: Analysis, best_fit, and convergence. The best_fit and convergence folders contain the raw experimental data obtained from 30 independent runs. The Analysis folder includes tables and figures derived from these raw results. These files can be used to reproduce and further analyze the results presented in the manuscript. (ZIP) [file pone.0331965.s002.zip › cec2017/convergence/IWOA/C17F3.csv]

trial_1	trial_2	trial_3	trial_4	trial_5	trial_6	trial_7	trial_8	trial_9	trial_10	trial_11	trial_12	trial_13	trial_14	trial_15	trial_16	trial_17	trial_18	trial_19	trial_20	trial_21	trial_22	trial_23	trial_24	trial_25	trial_26	trial_27	trial_28	trial_29	trial_30
37015.70977549732	47843.18083538655	32795.11446010605	39774.73672946833	60495.53429036946	35241.11783239438	40985.206420476694	28680.881922694625	66287.15124631023	42513.632530920404	40873.97359912159	26114.947547418025	32098.890222252052	50899.03787002118	42365.34312229828	38718.90891455449	53993.013718529066	35485.481828431744	29253.04163164585	43843.66063795855	37150.907031420415	53231.96032911213	30211.908701458262	60604.46974232372	46146.73556660171	67930.45518896384	48308.099267549784	48757.789512097595	67662.7315007099	67162.40982475498
35941.138724760654	37081.49562876332	24268.43955704058	27052.01869738906	58271.56572515233	29593.652105149715	37392.990598616845	22434.953389671082	58439.53467625115	38512.59840061994	38252.349611093916	22174.582821133146	27967.55053879231	35128.23383383878	39055.648650147916	34081.713573793284	37948.323871667366	27284.272196310998	18608.02854579604	43843.66063795855	37009.02831313379	39615.95765968683	24116.65703572408	53178.20998598619	44757.74466891101	56663.69996723621	44850.47997435836	45732.60919864715	65953.56286829282	60810.38476178436
25535.69166723938	33937.3672395932	21572.648043677844	23186.373436216265	53350.645944452706	26372.62509515765	27530.28062006556	17048.07550316473	53227.66477452605	34895.51718890204	32842.90067575169	22174.582821133146	24601.11441709066	21735.79796599102	35006.99360884715	26003.794062619672	29128.605986114515	24383.817991814503	16862.9519560911	40836.248888290895	35854.82244009057	36911.53246213671	23599.06565110423	48288.72172378543	35677.2062151635	50792.98106972414	40210.46859376819	42727.59242517943	56010.41514533389	47530.90532852244
24263.114086856018	32349.49369682257	21121.751444624628	17021.118770632	49713.695005976115	24966.584017206285	25541.89411458911	12246.339842046666	34825.60199689206	32340.402295828724	30367.48628302355	22174.582821133146	22549.875126060102	20115.523774101664	32394.50376101237	20138.6490129479	27128.99967453182	22711.90618921155	14450.399292972339	36890.857161335276	33144.991967102	27627.66225928471	17905.929152658995	46156.62950821563	33538.6678087815	47491.443097627634	34756.75956406833	37387.895335048364	55297.33880681738	46408.251822975195
23635.803634584918	27389.155871229268	18686.414617892795	12797.69871991053	41867.79146122308	22598.437178375218	20757.77024353292	12032.354269914089	33079.12722487431	30804.772154685572	27366.56107790045	22163.112917034196	21676.811006558302	17309.195552716832	30397.35626178418	19465.272498722534	25620.08192438486	21398.865163339044	13580.112285413361	34880.2417220245	26247.33708716243	17717.35480838496	15743.945687500433	43608.1388984653	31088.442697120554	31982.299683873924	33548.37032354389	35001.57546706471	44085.22056447993	43082.13818736813
19882.060579465728	26413.0568280827	17584.86016112183	11782.884712594941	35513.86024124511	22356.995145290817	19811.991464058923	11653.20110106345	32061.33730757191	29931.865906434214	26164.515179205042	19679.289365405537	20305.85634345652	17227.857504273303	28202.541781121	16633.959155412213	24389.435472274643	19826.634982309362	13169.055715782593	32445.530245936192	24755.340887009297	16682.605347262055	13986.670248269826	31464.572652297145	30422.26786195966	29678.255241083014	27969.501167067916	31260.18470369898	31745.407483706724	40317.619243890214
19193.248677841944	25594.54694072936	17044.923454374068	10835.325890168971	34416.740403752825	21866.23766273592	18484.884650756394	10422.731030510497	29179.93677437542	26420.402454806164	23288.447493458567	18553.54793278395	18790.966243613046	16746.556299859447	24198.640074471685	15264.939153526577	24189.844492248318	19330.816251320743	12872.118993973656	31098.254024115824	24478.693736674948	14394.40926176192	13416.848856489769	31012.47112044231	25601.27062224582	27801.31846760532	27859.04788216611	29951.342496513073	27280.788694906707	39652.781218165146
18512.05377833496	25225.333313104926	15930.477926466983	10032.448338268063	28583.13101219985	21683.045499983877	18032.709895846994	9982.851869544917	27239.58996277512	25840.82050474247	21911.4239336306	17805.66548863306	17513.640981110515	16427.58415150948	23185.307061772575	14583.493815280419	22670.301164361324	18683.449805557462	12354.101944257867	30337.649711190876	22573.151123587253	12877.376606960654	11855.58878443291	30280.505679448237	25601.27062224582	25659.845803489436	26926.145892226745	29481.73575001433	25759.331916704	35186.699713066
17418.480308883107	24694.42284156263	15346.937123910157	8394.677483525478	26711.128647222788	20699.093752579673	16486.635220964185	9813.572575412692	26353.042997772158	24505.125341325493	20529.417291567082	17004.39292805182	15607.4074080346	16228.589696069643	22316.94402895833	14099.952538333873	20751.401810668125	16919.680328383914	11247.78699585175	30005.962558370655	22044.34760397301	12638.564429083946	11636.04737921865	30037.558385532604	24920.58987726488	22980.47647375442	25824.4384690969	29261.222715362208	21368.227024918662	32765.942888652826
16891.112648508224	24169.690462986702	14586.325914390878	7952.290369180685	24467.16621160645	19889.000585280974	16242.102350005176	8578.035822785854	25138.50232245861	23641.288269089968	19933.759921127035	16482.27661189407	15359.366846822368	16085.58845663487	21009.434265128504	13742.67397339646	19978.79352915652	16750.31818129063	10298.307130691413	26990.261479097524	21153.73552798901	12311.329300196576	11623.566168075991	29408.6164303566	23646.65827410389	21475.88694609589	24735.048000059902	28925.762162206203	20927.649320275134	31042.186463342947
15857.51541245204	23787.28997604425	14395.108051333213	7942.115195978657	24079.67984887357	17552.349046747273	15571.96554287957	7910.302871460372	24941.42998413816	22074.278660350228	19509.104846055336	15992.642582127044	14584.522062932294	15964.674486083655	19254.585244157202	12823.048940828925	19871.050373017282	16482.576911103217	10272.680222851755	24305.32709255843	20693.84946347325	11512.26441434123	11268.170395575486	28504.877044827408	21869.010439754948	21066.012455980042	21632.590115245785	26956.398003656355	19003.668145610798	29362.338962709422
15414.476070471099	23293.77653231491	14301.876430297449	7450.781601147456	23703.94357875837	16779.03977619225	15130.484178594732	7813.3478608342	23648.440837827042	21612.669486623567	19178.002113195576	15840.431834837284	13990.995439394446	15692.620216589425	18432.68379698331	12062.601771154625	18934.776813563283	15508.038264873963	10186.722315225898	21001.945923320836	20237.589489860504	11398.358518262983	11181.221877977918	27254.559413293468	20430.257417316894	19283.74984963247	19934.741466112016	26457.644519947044	18458.93373397604	29088.61281403173
15105.1634637583	22610.16342382767	14140.635049322136	7180.943749861701	23223.216262298993	14405.174759969348	14586.65573774841	7695.112611715111	23169.68642125508	19069.65183857215	17823.15258161977	15529.79449953564	13347.868240483054	15319.722950173405	16752.300385013375	11798.83865493017	18254.809779672258	14279.229459387008	10106.955243104128	19947.01378436892	19370.097599617493	11080.319570942316	11109.09283646387	25973.0060193946	19254.248832428755	19283.74984963247	19006.86388290643	26454.001636215027	17938.395950979524	28600.066955911378
14539.22121803624	21747.739601456517	13930.507589989938	7011.129631202129	22835.706653615613	13031.277658610305	13115.19278416325	7683.949503223609	22786.020146902516	18217.352982033717	16979.546308030596	15376.463749729153	12970.971672494361	15032.761058451835	15153.844487416689	11580.581078394229	17171.91204561901	13782.524877349342	10053.036574659936	19500.119958726882	19227.56191400786	11023.024166687563	10683.199533304072	25730.78648081028	19059.76025955714	17848.455638846914	16496.55402693389	25359.987915488095	16967.583415204397	28104.144474025714
14035.174758512663	20692.879887007108	13813.440510030869	6845.294227093221	22164.943055578206	11694.538301970071	12966.773603306186	7630.613701934858	21534.43609243249	17486.643030798063	15977.213443861621	15339.692407030028	12355.947861298608	14783.164294353248	14495.860283316595	11355.442960962584	16849.62179173725	12652.579762359499	9502.949698777362	18058.62765839729	18640.83778879321	10923.513451960962	10382.489394930219	24538.293046189177	18206.812084044665	17478.744597952053	15447.533043555732	23179.273889191525	16365.543125312946	26832.499010462736
13893.224489260929	20135.371402778983	13691.3877240766	6277.113313410954	21828.46721092319	11564.551731007696	12491.78416140643	7615.340345978978	21073.829150923462	17208.55585898684	15564.662264971663	15324.678697188605	11827.591432058249	13752.043155180476	13309.812682977838	11168.46875470058	16631.90379129281	12197.255118747596	9323.238032955263	17550.456081839166	18392.278596283773	10897.394445643025	10256.556355053119	23553.922328471792	17180.263628199216	17039.21699648428	13277.574051365122	22199.59615429236	15463.90902261683	26810.534607063484
13331.751827913053	19939.014446358542	13673.365734009352	6013.043133013726	20484.201996104082	10386.557305185144	12398.08670349932	7553.970987541329	20465.975202197777	16599.416442782847	15489.137066104422	15316.531653286705	11399.149690925216	13263.733093469204	12806.46035201981	11042.822029290171	15996.221608893158	11946.713458988377	8897.729989905125	16984.0817553858	18163.15089236943	10867.519360834713	10165.669613541933	22535.560795785525	16920.107350330134	16498.17765052559	11934.653041663945	20498.46816256695	14654.75982574154	25484.82090316543
13118.151588935145	19709.949500458933	13637.52940696386	5860.47100905904	19949.37896004591	10185.989064064222	12262.748787827268	7296.062103249349	19630.999218483168	16243.616163446906	14623.431511619621	15123.976358457647	10959.48840513484	12633.374737814416	11896.238336843844	11010.478078177039	15641.877720992401	11643.56042541826	8738.795888612703	16170.636223517104	17898.29025938391	10709.636922154139	9978.114315558714	22339.909059279486	15828.396725151888	15862.80425166195	10214.840909917566	19800.190065318315	14379.915845017002	25203.895285190974
13109.902166639584	19377.44238608173	13574.256356140402	5690.130487736998	19463.88116512841	10079.183176308181	12108.238747340822	7169.076681850873	19166.093044110465	15796.050231248122	14050.5103296027	15020.28877130651	10299.591927079671	11541.308304395423	11826.770893429077	10921.83298527793	14746.449443536154	11340.551069238836	8701.905080127824	15590.471397722114	17833.45387576127	10705.826407838433	9964.582294677546	21779.932724792776	15170.772082845444	15641.381752601412	8620.16613708579	17653.468847939752	13921.89933865606	25045.77539170699
13046.990481201212	19020.11971019475	13452.1688831064	5651.92200319788	19270.513666383144	9899.506889659151	12000.346874927316	7125.277586963595	18504.278553891992	15681.73284835309	12031.788790447274	14978.066981284202	9869.142567376583	11216.814647201256	11648.244701095371	10870.089899991759	13733.870934286062	11106.704248765474	8674.334263044333	15170.440045818988	17634.43689758373	10205.594668741138	9830.2092187697	21506.207076542338	14863.260531017484	15581.077792075672	7004.678965529456	17190.989990207574	13591.25060336966	24722.805028732237
12940.277994124852	18928.919340148317	13397.059324861402	5574.525296466833	18891.572240920377	9849.73282912647	11925.47045113303	7018.781926455965	18174.97398159577	15653.583963058949	11668.646198207845	14888.92865697116	9637.966175545358	10460.608147151186	10999.970690615224	10759.545852510033	13510.20446845482	10970.404150833681	8587.274422461898	14815.119912115022	17386.03858345973	9883.08606451721	9751.278806238284	21387.22944558977	14222.974890306301	15390.175850625572	6258.170559668067	17132.1320683423	13534.344473085623	24454.61706002864
12872.550232283262	18315.882086201047	13223.500794754771	5495.357536419355	18529.50991909943	9786.558405570433	11836.74826132484	6965.447119498796	17930.635717902893	15582.80694323746	11272.998162618438	14829.693124465231	9584.096770373155	10035.705854352464	10876.314209685659	10740.10822338844	13411.84601558187	10745.145782872049	8567.658822808351	13473.371545764468	17042.49981832694	9364.434580636687	9660.906726597575	21301.466430024167	14038.17030453623	15236.257130751177	5909.349477747411	16829.968679568017	13438.347911001852	24259.712388952576
11857.657805148681	18071.294516223803	13214.165632677077	5440.721909989271	18251.09405316138	9768.48209501205	11521.165750056765	6782.218583654071	17515.69555814029	15539.18085618856	11115.40025574031	14760.697071240731	9548.047636669642	8578.915708785971	10813.955521374266	10672.2896496417	13327.210851606698	10376.795671510865	8557.098016033582	13066.111121379945	16558.17645407477	8679.997535417264	9532.01222090111	21214.617954645644	13949.534188942978	15042.356054265705	5698.839058648177	16567.99303596605	13372.977613668147	24247.630760985092
11497.334690441023	17888.932621443237	13098.816400980062	5393.621469992203	17903.04707848845	9765.078352266464	11433.293495121989	6724.142250886418	17161.699753021338	15326.929038866057	11045.355447135385	14738.512464669808	9493.010029826997	8321.390403769623	10799.288856608811	10651.220292985277	13023.791139255643	9830.560032312676	8542.908511739799	12797.575386983392	16323.218910175288	8175.170275776876	9402.404844635812	21077.16810577442	13887.563618158114	14895.992848058013	5361.682380093797	16410.566853201402	13267.363503046876	24204.507860260015
11191.579114013637	17706.167221404557	13011.276455077528	5290.826349615495	17402.565511003177	9733.83336022089	11325.928354062895	6587.932320027175	17011.040254712025	15297.4971721291	11019.344921422116	14527.263566589552	9222.801408829971	8106.842540391273	10662.031799205231	10605.67882055484	12741.739057416547	9350.542578174305	8524.513940107587	12588.680378441779	15795.9972493129	8010.841702499401	9332.405531050355	21010.46893775085	13713.606601082753	14760.308889830589	5196.374677531455	16253.739517763395	13242.913683727666	24167.81629946641
10949.205046473946	17592.393734791447	12934.303437286311	5232.409709213222	16236.964288204124	9721.668000006228	11146.621486739221	6582.072856472064	16868.767768400285	15130.93823494266	11004.53778115002	13874.473972392148	9023.848483338405	7959.384637351739	10592.389022742702	10597.983606368078	12741.739057416547	8931.626507850106	8499.937850111019	12436.050031754385	15671.434832485194	7757.063199486894	9269.817605805669	20892.396638023583	13628.72589470714	14549.535052350262	5001.74285364314	16199.461467663405	13152.049742219104	24054.27002314893
10793.64168075739	17393.360583733083	12843.385695421224	5168.186712148271	15331.171739599054	9706.63295037941	10859.20772873403	6541.6124948796305	16341.992980080833	15063.93690427737	10921.449240953103	13509.592770476505	8609.554202354266	7807.02760275386	10577.03383586708	10539.706459979534	12716.573792807927	8702.55861166566	8450.027380800724	12036.729849992005	15443.344763025265	7548.57487249172	9203.553308672173	20611.833093574038	13412.361489107576	14463.78554459873	4784.103408375997	16137.72176623772	12985.125126738983	23849.993167869925
10678.680188497325	17083.2280045316	12739.702795207704	5112.174766546571	14334.537097021957	9694.87041147774	10710.458476122245	6449.96784458959	16045.211416036394	15010.413464679299	10841.254471901615	13492.555395002832	8154.520705946716	7606.673469433135	10486.645500017248	10447.50125302722	12645.774238404689	8501.906967015137	8425.9666926311	11778.17931055412	15069.080031229865	7284.656314775454	9147.498809807357	20429.37009233997	13189.400297051989	14315.241654976853	4556.671273906278	15892.838797512104	12755.571321375395	23847.57180108501
10615.802604257242	17037.25424179982	12708.965021621523	5091.457664394055	13393.53000032409	9689.272953710708	10533.22335007257	6411.565577383188	15880.16873424836	14982.851633117127	10806.13006019491	13292.739134252995	7647.208181495332	7463.755628940578	10407.38595854237	10376.0140701903	12418.806043829749	8237.809630562695	8377.25647414411	11678.006982719387	14995.241931151306	7150.143242327361	9051.538349298276	20280.01291293922	12726.474441348548	13938.97079975633	4432.1035772110545	15613.299119910664	12627.58800854631	23820.384928316227
10555.019681281896	17031.91305935928	12533.601290172714	5074.183570560952	12774.933957980087	9684.476769955189	10313.121807157522	6347.036305373536	15469.968777539452	14730.169572732859	10723.17227990387	13108.153596761942	7417.735999280442	7348.948118116629	10237.830539689157	10298.679812169932	12294.827869595754	8220.361180386939	8355.721483400794	11574.113405834629	14351.102259681636	7011.430877887175	8921.109975689693	20227.870381144043	12592.343714385483	13401.69133925978	4350.0256773829	15337.236576821892	12517.47946365842	23751.03678031248
10385.98212631607	16918.69072234798	12483.341623741106	5063.827178801228	12754.60561981095	9661.761697023514	10139.819872328539	6318.684564856245	15316.991367129562	14650.599825113144	10696.576123399178	12505.275826663299	6676.978983182853	7231.731892707586	10190.470226934383	10158.430491656658	12107.894234391835	8211.134923387819	8214.775318381693	11406.714607589944	13957.47039952913	6974.578991422017	8885.183333133982	20190.653386403123	12564.45923873849	12915.511996291158	4213.563542633	15186.393817664799	12475.151378395325	23691.69864451221
10352.316647556248	16722.474551901385	12391.427334720867	4970.214152832169	12661.137478611232	9604.389088639813	10062.27229468641	6242.374678060221	15045.775454753142	14568.333087423702	10641.100396263233	12304.157816225366	6308.454393377951	7072.742319111831	10134.388792699066	10100.244464697373	12016.235040589288	8206.96914435918	8158.658717245775	11389.760064766486	13802.809070224406	6921.730224340731	8869.43452137465	20132.240882159764	12303.505347449573	12297.211618233634	4186.2913140514265	15174.711922335517	12329.461878287768	23648.81659713119
10327.663812132436	16534.4653161054	12266.619683516312	4938.751525308055	12434.844314326114	9591.291958810893	10004.706198493666	6218.092362160988	14607.816924798013	14173.140947718503	10569.099399681632	11710.714735642361	6141.228923971926	6853.292512506593	9949.746728340844	10050.521987202761	11815.81262954445	8205.019842870048	7974.076869279512	11307.497658803944	13470.310868065597	6908.925606155046	8848.996663865688	20067.839945228774	11882.186505813319	12055.79452620263	4182.86149759937	15161.7067993198	12210.090479947672	23618.759203341993
10279.63944433851	16517.26697235297	12224.050064035066	4893.940482341556	12311.381413892592	9510.951192629605	9970.366160643222	6201.571586708896	14491.62540007532	14096.803156065072	10512.264264422172	11354.659583183085	6081.053551761207	6713.3937363772775	9820.219480984728	10009.099772835902	11710.496387211255	8203.68250291418	7912.87712901731	11237.517927245262	13367.950596955205	6902.664799122525	8846.293381428512	20033.483845016483	11786.432949229848	11832.84729952659	4127.582517296138	15023.277172757142	11867.739537301135	23558.334095250873
10232.539492469257	16221.757822886344	12219.346346783606	4855.186178689931	12258.403226809205	9463.738650308887	9909.007615867364	6185.7129018515125	13887.327948609001	13909.156738693056	10469.456940848522	11186.154541146492	6024.851665558284	6674.03696632686	9746.505072399063	9975.476400674568	11465.08552523941	8203.150556890356	7759.451152557352	11162.601817448924	13176.419757413381	6889.561163980468	8792.378935737383	19998.53857858688	11709.889257630097	11659.323264003084	4092.5669964280814	14937.430870651144	11650.739030042685	23502.141104784936
10163.247438147222	16057.737956994453	12203.134552037676	4840.107414905572	12115.873405815346	9455.116677862754	9752.690584428368	6172.313802067734	13332.189970219779	13337.948791610024	10422.049730560877	11171.080106864734	5973.968813067169	6620.964641072302	9693.785512376964	9960.466984859744	11411.665836375805	8201.513872518211	7705.801879478869	11064.347646611468	12821.189975490772	6871.517267186401	8733.099972397491	19922.16074099396	11594.734423401123	11563.687533769258	4050.187722451217	14808.090607857346	11575.09378490158	23467.409762513384
9711.712047716102	15768.154298423593	12156.883249901928	4808.130295338801	12092.408797893275	9435.3878048923	9695.002319223227	6148.234372993239	12769.56678732746	13337.948791610024	10371.782497775097	11156.699119124036	5958.54707672899	6616.710181255805	9601.292703207177	9955.009418997537	11324.138226567675	8199.70023056495	7636.834114884645	11028.090438707473	12691.723764000724	6848.921432829119	8709.335555673431	19894.001778882946	11464.72485102386	11507.123993080217	4038.4485435603005	14722.495344262552	11552.48172030777	23362.158724319157
9268.696785673861	15654.14103381752	12131.364512631262	4735.7719782687	11987.632691787254	9405.108098980276	9629.384025062513	6113.850086036321	12427.750635491902	13263.364343469217	10237.70760242023	11150.331155664835	5948.8773526771	6616.252488005084	9594.799244096848	9936.987046637327	11272.83719665148	8193.729972195299	7630.088893785672	10988.032842730807	11567.497896015453	6785.515262515092	8678.741609780465	19718.97276668139	11459.111029808044	11506.75695550759	4007.141088392753	14299.065309656173	11509.016888704784	23336.32064680269
8900.748520046433	15482.891908418118	12125.293626676841	4721.121407485103	11631.084734942016	9326.238845485805	9566.438185838073	6091.121052494551	12321.013136497602	13204.757953593306	10210.54395282697	11127.984221780913	5934.391434835648	6594.152402973505	9570.887128150836	9912.805546166517	11241.596675495617	8186.101550135088	7603.314239283065	10875.338873441606	11278.746749809918	6714.7051137366125	8661.557961094863	19688.13161625633	11407.980583071692	11480.70311620123	4007.141088392753	14174.842263340608	11377.688261403493	23093.176695900638
8731.180035219482	15469.708900632982	12107.211069986983	4716.317390182835	11454.037211201201	9265.889069229304	9525.754461249318	6073.52875018175	12157.0200548784	13161.796472039818	10141.64560367142	10977.957106003334	5928.714022967685	6567.506681718793	9513.937282589466	9887.463736799184	11189.582817857345	8176.533304846652	7584.41929393322	10857.076913493529	11183.16959092335	6648.078733852672	8650.69415224503	19649.76309854481	11361.880801850426	11455.761812681974	3994.340199237007	14105.78660788926	11263.922811158203	22979.08712850978
8520.414242592533	15174.686507435137	12073.595543392395	4687.729889264427	11229.656109996762	9008.52027347566	9448.9883535372	6053.945257706104	11556.188682116961	13161.415828446368	10115.737384521017	10946.761548490773	5887.599357135977	6511.545000181855	9393.6358109467	9863.82237014511	11043.784749704664	8138.357381772537	7561.832178268733	10806.45804841034	11044.490097614194	6535.496927901794	8650.48775389799	19597.147812751533	11320.345917983796	11416.399400628485	3943.0765919204027	14094.227899628742	11123.146967391453	22709.19306663346
8387.591369040068	14907.23864333863	12066.642463450087	4677.380003293735	10997.43865394346	8889.90784118966	9389.1606754554	6027.1413284041155	11407.609312441067	13098.382729682891	10103.662997820249	10807.461429235758	5862.729002745848	6471.346567855972	9320.999378148194	9853.468046654652	11039.37938010875	8064.094357095468	7530.338653672373	10694.430258731258	10860.627420113766	6418.797886670068	8649.466417571748	19507.09222840348	11317.65225923483	11412.345776314804	3888.7035241622884	14075.384418879292	10999.304198083113	22355.135044120754
8079.013511655491	14907.23864333863	12055.398961104958	4668.77303583603	10828.513113607365	8671.089529252753	9384.122963866123	6024.5031597801035	11252.520143614971	13093.574399681738	10069.899009075325	10649.700383971796	5824.6595762804645	6451.360715397278	9210.465953941188	9833.668458681908	11010.726707161926	8029.300449335165	7527.241882838043	10613.767145001982	10789.08453530828	6236.150745748442	8648.368658413201	19482.97219377966	11272.92606331831	11387.719620899601	3869.944247246669	14032.890694166568	10915.776689782666	22250.837584612764
7894.244387839897	14691.263949203618	12027.062301366233	4655.477928473299	10061.74210013587	8356.978745640252	9382.554053901978	6020.654315492808	11128.383154924113	13081.1375218819	10045.854040904362	10611.10790215479	5818.492025077186	6400.757732408444	9146.658372314558	9749.297972578226	10999.663390626247	7930.202769975283	7524.049886362845	10476.197957450648	10580.93497005583	6180.763037355105	8630.240537177193	19416.688845731234	11260.863848854868	11369.38895531396	3846.7980614915755	13984.78254763486	10860.319049110669	22122.389811157518
7745.88998920044	14682.108571419254	11991.808951153303	4644.07853720591	9699.580847712892	8206.786689035478	9380.382662280737	5997.199811788335	10934.74840084065	13059.107131880737	10024.707608998528	10474.08786196453	5802.489679346754	6388.609357444106	9112.997048771476	9720.656970960665	10975.970679331755	7916.806716299057	7513.941083079229	10284.342304147118	10511.538224899941	6142.142473565915	8627.468560312247	19396.17021951246	11215.980367374174	11317.227984310477	3839.956289363536	13923.503645311353	10848.984334997218	22071.608953843803
7475.121390587265	14669.767805949983	11950.743140100367	4637.4510434679105	9351.67940379962	7921.208828184142	9377.766896534506	5971.6957156476055	10827.838614506123	13021.064017724113	9940.02788028922	10250.885901006806	5783.502285513467	6377.478734928327	9053.060770294906	9700.11336954976	10959.894348310632	7849.247008657116	7507.634639906584	10147.87536815945	10405.447454090816	6095.033576640699	8623.326225451288	19330.3451287831	11130.940652432442	11290.35814829586	3830.7630864264547	13784.640824970991	10819.606829998664	21995.44500499433
7349.745522330656	14638.608285716999	11928.761762488244	4599.482840627808	9026.825075152527	7611.126774408983	9374.809153853306	5931.929885050681	10694.234809604584	12997.120869466884	9895.052063167948	10145.18402306447	5778.523089977023	6352.181624637451	8994.61985535238	9629.89404755806	10919.41485261352	7841.89365309022	7491.888082888586	10067.112869895022	10347.825841944345	5914.819613155535	8603.200295477503	19205.417998839195	11060.29283958952	11244.72530639807	3788.1602364275163	13696.870482332115	10728.013324546375	21842.99663600016
7279.538339731087	14586.152793472505	11879.088013945715	4595.144643635523	8756.619170799107	7406.894259263696	9361.71584771655	5913.493633589064	10549.224841380377	12976.548357739508	9880.758940055051	10074.016636517194	5778.352386752268	6346.165533169209	8882.372697195024	9572.53088071496	10884.934745058554	7809.00204732607	7471.424673539076	9943.824196514375	10148.340356845285	5784.252943886132	8590.68318309343	19069.636499175387	10999.09258707261	11185.070346457676	3780.1342336724842	13655.970486255559	10661.563387955659	21760.242183309278
7225.070446294201	14553.64159660182	11869.064334689723	4594.310856865168	8369.657197518176	7334.662144843054	9340.244422793807	5899.513349182904	10486.765752443725	12952.26675915059	9800.806311464192	9733.29232539586	5776.832564357447	6330.155087673854	8777.245479747677	9403.99322065023	10864.256166385092	7775.071564468896	7436.287707780421	9869.577968854055	9883.270425018292	5441.338812727225	8578.450773346207	18890.33225555952	10992.370307299701	11170.892031882373	3764.7265300559343	13492.699598692987	10656.918478086245	21574.9644579175
7034.8366061114675	14153.466309033096	11866.867720167236	4593.282178576304	8178.396136086546	7182.311474740573	9324.030768223352	5887.607325933617	10205.678595555533	12817.513666616556	9786.15978869836	9586.423651716736	5771.494062047839	6319.884508601675	8639.195697591656	9399.577787319076	10824.51265512538	7752.109140542086	7400.012445104975	9698.747153506962	9789.722619369433	5423.360847053198	8567.087493776231	18733.274100626506	10824.593596025596	11170.543613091368	3754.466743907734	13430.08487555273	10617.128153238109	21286.699321035903
6974.424055060637	13875.085853655402	11859.321619503069	4592.79433559862	8080.223472374788	6993.629041655018	9243.58142276339	5873.840331091113	10083.279694670606	12764.049751193941	9749.044745079427	9573.406946942789	5768.746269472144	6304.914081149802	8589.065022630937	9372.139791919202	10733.595675477542	7716.939344465085	7371.083061359025	9412.158745830357	9765.513695431635	5139.556162146664	8561.864742657053	18590.584265041227	10750.884500974362	11160.910986717927	3748.223037673749	13430.08487555273	10594.769650584944	21200.092274765717
6710.424597540073	13742.700077145226	11856.540836753818	4592.080278562166	8052.8712096667805	6724.696315039081	9174.718379665686	5841.690990306227	10076.66167453354	12715.81969522361	9718.477506220777	9548.077127750244	5763.718889119567	6293.811573679163	8385.60080939458	9347.244822009698	10559.69227912611	7680.0039518827625	7327.557310711591	9077.297725724047	9563.951584603026	4833.169753080732	8556.81899154033	18470.15486423445	10627.374156333597	11125.806213869315	3715.2038903951116	13391.9620657986	10579.33558886922	20993.917535410324
6521.023377807591	13346.131589013361	11837.83982547857	4591.481792128472	7937.250401343513	6572.161053830864	9055.061455619343	5826.817567030085	10031.026022232023	12689.595242215175	9687.880091137773	9543.27867895474	5762.707792567864	6292.259809110601	8367.914489248093	9304.443460519995	10465.268922748504	7612.065313560299	7120.790822376251	8980.609129286373	9431.52966616691	4071.8640347258292	8535.365315250212	18300.436050762924	10592.031264292174	11112.096130281838	3682.3255376994935	13379.18706019041	10555.479125457412	20853.739062924218
6320.880878388124	13282.992010973643	11832.628674383492	4589.456478025951	7930.976402964437	6398.07326092113	9007.697851148872	5795.4096452960675	9926.389055269125	12639.129490850179	9671.768930256392	9488.248025340792	5757.737005329427	6285.385023668922	8357.582392463739	9289.209302070323	10359.328067044517	7585.0330820887675	7043.455116599357	8881.000630894197	9401.547110295005	4031.9110469598136	8525.976975815342	17857.677284756657	10520.36149223802	11094.158573594417	3667.870230902498	13357.026178766928	10537.569709129319	20785.581958724364
6137.77867769391	13211.819073538725	11822.054374965956	4588.278469073611	7881.479985121877	6336.682400564187	8987.683304539596	5774.340121663171	9899.322420077651	12468.973331132041	9653.477249733114	9452.008810500252	5754.51227482509	6255.072623229761	8324.61676131653	9276.855122172006	10291.934417570306	7570.74652507689	7020.032517536187	8847.749876210837	9379.276185900258	3561.9323861265893	8523.084357700482	17398.581056788888	10465.089622376405	11084.105198282334	3637.5089097943674	13346.882228683387	10520.127403282157	20561.752889368418
5896.522868282703	13167.979962211597	11815.401544136814	4585.804644848984	7825.485395161867	6275.167608269431	8951.037548006536	5749.819749801861	9832.09592430785	12187.442241443709	9605.327773656783	9438.284556694489	5752.419825927108	6215.044630009661	8303.849950644613	9271.25841424072	10170.34705337356	7559.8000557975465	6985.553479533221	8717.550999510642	9343.841768607526	3406.484953454193	8520.885332014715	16333.88728509842	10313.329578262412	11067.987548033849	3597.991713341085	13331.575317396597	10499.893085928123	20499.348802986176
5688.307338941218	13138.35754432793	11801.291050466327	4583.051939356948	7783.284887853485	6082.906088646064	8939.413263351013	5703.067887108483	9746.40139712176	12074.593432295178	9579.0510345835	9400.470190758673	5748.75570693917	6198.906691115868	8243.513404076946	9266.462276560345	10144.094822061319	7550.787187838004	6974.217967020881	8685.142816578535	9323.423619809371	3334.6967917069114	8500.126143330379	15934.559691986064	10281.153048671431	11029.264865533289	3562.1711192362295	13307.135921353076	10493.518269940761	20208.10485785343
5533.683538321079	13065.249825344128	11780.491006381313	4582.166628702972	7772.468356558128	6032.973954956887	8915.365753452845	5686.584427039979	9468.680263797745	11925.853358014869	9529.725302474828	9363.171309188845	5745.562245757101	6177.7063381253965	8168.115379421295	9258.638873110784	10105.978701231197	7532.314017949886	6966.100740612512	8632.5180718502	9204.782126485305	3275.3871474246553	8482.685535060804	15357.517569004867	10270.177392024725	10870.509741219872	3544.990019316944	13294.579437351847	10478.741968628037	19396.00483240198
5392.128905192116	13010.85502153577	11755.608615903653	4580.687875766485	7744.681717338754	6024.69195922329	8776.108967870274	5666.886171469376	9383.3233960055	11655.493884888992	9481.7275188686	9336.91725041661	5737.8691257706705	6153.69347014475	8137.942653805169	9245.812402590267	10076.899251416613	7498.500215901757	6945.792046389352	8582.7536969667	9105.859093392248	3270.7535293191213	8459.412304120076	14676.08398803013	10265.258389297649	10837.217401830536	3526.9442566024563	13271.04247885663	10461.565634680766	19183.12792496663
5132.6856849171545	12902.470241739742	11733.224822011714	4577.432208884328	7704.635358975347	6011.302592653497	8751.504647014475	5631.850631278689	9257.238381312947	11313.806840588039	9411.661452752007	9325.032943076805	5735.658418678786	6074.09911319085	8118.414348708779	9238.162047919015	10054.600757057065	7396.700822258043	6928.513188724181	8528.558499719595	9012.045318977982	3214.5793542319884	8346.829666958138	13994.790513474785	10255.647508240889	10806.11405767261	3518.0221839172546	13223.308776522425	10451.28652543874	19171.997086491552
4956.493527194378	12887.564983693328	11710.844258714284	4569.987637455421	7684.369631895474	6003.340330375051	8670.534327369947	5587.291554947132	9181.086373044804	11245.541099760365	9363.839353511306	9288.96015104508	5734.243571392632	6004.010131492772	8096.025626485132	9217.017310626537	10046.408592876756	7355.210074167332	6906.665355570561	8463.405847171325	8927.103242320854	3142.9392683930246	8310.043247780988	13784.242442005048	10215.597576222412	10792.292210415744	3503.8449988747425	13134.855903227723	10447.075679981011	19154.76551888332
4902.820101846112	12868.176314321696	11679.77595705366	4566.927602263839	7663.031657806897	5997.126237686615	8663.80150971057	5546.575964018603	9092.40921155139	11067.859183298211	9306.983652721805	9263.965866655786	5733.352169788252	5869.760894762211	8001.856042248519	9215.948155811739	9992.611882907666	7351.232325217201	6877.694220140536	8418.186759377164	8818.913444368234	3076.700903627164	8267.643427195653	13581.270642830264	10194.358541832193	10788.896926460095	3485.5877993378026	12955.52542961546	10446.785770361297	19056.253725823284
4862.964667798552	12677.694124810845	11669.374477556052	4564.964160607055	7663.031657806897	5997.005296225251	8584.851746830476	5516.034259410214	9044.803347682682	11054.199017500643	9160.212084692947	9207.18859001634	5731.767824358877	5737.92739162605	7968.018444413181	9204.732707791109	9964.570525505042	7345.481318664549	6834.254917660379	8400.456032297716	8767.096949788136	3042.698698506852	8232.209623327471	13380.648492474325	10181.135141216217	10768.525907990796	3482.2624825271364	12812.283844440663	10405.39473717514	19036.02605755041
4854.169277157495	12543.388497337706	11579.154363413792	4564.072300999207	7660.832226810935	5988.042285068214	8560.747828883601	5489.7139988839845	9013.424572250357	11010.197670541558	8703.951802647105	9098.898177223322	5731.541822782722	5671.691586745957	7932.753336901456	9185.905466809041	9961.135880353593	7345.478479311363	6772.858561063044	8392.684232260104	8731.259737816325	3016.227905897949	8152.902080675842	13380.648492474325	10160.475273361213	10766.249890723859	3471.3058909137167	12587.68826575547	10405.39473717514	18958.25429031686
4831.937084037727	12318.166823496187	11524.887580878752	4563.672422110302	7653.794740579116	5987.715660307052	8513.180652514315	5480.727326546537	8934.710213086206	10922.996935409727	8232.979252801368	8992.81316150156	5729.00441320276	5513.921610540984	7896.798824292614	9120.864001515787	9903.48346388019	7342.179371287799	6745.67041405317	8355.572813537518	8662.756021572783	2984.150069565101	8133.91543562647	13354.691488223947	10150.483148832118	10764.256819393431	3449.169424914719	12380.832807470395	10404.531431319718	18933.884515126283
4825.079978340502	12061.62726363732	11383.041047979848	4563.452562753404	7647.698970390575	5971.461944739344	8375.9746970081	5462.166461439752	8871.777563936232	10832.864758277577	7729.119586012002	8616.198171813541	5728.570730121598	5465.987996992717	7863.820823936502	9078.62303919127	9823.579679250906	7339.1805078894395	6732.992232960387	8338.890751315697	8519.840528605542	2977.5266805631177	8025.659378564328	13275.922896667613	10127.731313349994	10756.969516987421	3430.781303100176	12007.655584286544	10404.207491193494	18910.521683099487
4819.828830647951	11964.875597942631	11321.97027390685	4560.192142596579	7642.172462281611	5962.609316757692	8330.836606182413	5458.1380512090045	8827.326122266233	10756.259539058776	7105.4238369070345	8570.39736466334	5727.02833552789	5417.441278497101	7824.803906542369	9065.248320316354	9745.280606005754	7335.237760842767	6620.736165811429	8252.780308516649	8472.202416508298	2969.318964483128	7987.425683722206	13195.834474378891	10127.731313349994	10733.853523958598	3409.0110391042317	11848.384132667328	10402.821453727012	18801.424740327944
4800.510007160493	11815.05437068164	11165.76815511058	4556.57420346319	7625.6958929415105	5955.918556515463	8318.926643369792	5449.0005078545855	8765.495240358921	10748.952414612846	6687.241427521259	8478.075384753196	5725.116794633099	5215.510811712803	7816.0162913158565	9053.007955070123	9681.946521384236	7311.532442949628	6473.650684894763	8172.405597560826	8406.901710861017	2963.6774443527406	7934.573096544541	13111.039293553049	10126.73730426374	10703.065949231606	3405.3097078796823	11779.137335516618	10400.118057865979	18312.314476651012
4797.905494762175	11700.815300950388	11079.30582239907	4553.627047724443	7548.934509423679	5950.820481551489	8054.074198864522	5442.612653129222	8723.403367888142	10737.401402975673	6522.571297161908	8457.211520025408	5724.432707503651	5072.95829476745	7786.283964012843	9041.32613882533	9585.785569099102	7283.317125252708	6440.977798925717	8106.868486833461	8323.653242043918	2958.645668179613	7900.472561705528	12909.219735158702	10118.160066131204	10687.316735316706	3390.764991340982	11567.068264586165	10397.382980137281	17884.941568448336
4789.414069164047	11616.693748438434	11004.458918770484	4550.765106436322	7393.934176848613	5937.074077726503	7996.499380226026	5431.831681918746	8669.816342775068	10685.3176672688	6323.664528051682	8427.939177866347	5723.883576653385	5024.0775661903135	7729.297391286534	9002.726243323474	9561.56813564879	7261.140461645236	6424.6560497044475	7928.381868201205	8266.28568006577	2953.76913482002	7749.746848800348	12784.070876895928	10112.05077880613	10639.811387745807	3374.0582139307858	11263.219043549725	10391.584129941775	17694.705531274296
4782.156389514685	11451.311331020424	10766.658215335721	4547.48553096775	7371.802099207039	5937.074077726503	7863.6753855707	5407.79162849769	8640.166356610302	10657.573614057752	6168.830057225706	8425.930933927912	5722.885472189015	5009.412388034618	7696.225061765402	8955.364943563687	9534.505032508756	7254.770972060587	6350.1700533166295	7882.6237323584755	8221.486564791117	2950.4789317066234	7715.490262093861	12598.377219503383	10094.169448062506	10600.672001281531	3368.787123504116	10934.70211061524	10389.190411109292	17557.734982896163
4755.155661607886	11340.658139830028	10637.28144835544	4547.255114135333	7364.047944784715	5934.91908837749	7863.342077685312	5359.988146009661	8612.91760380006	10583.03359013724	6007.655335974578	8343.47645510567	5717.25728121289	4999.616446783718	7686.562216716845	8726.744612587661	9516.654871156183	7241.064181962884	6327.099786927574	6966.577570503686	8221.486564791117	2944.5920064642078	7633.42611636593	12150.271390798254	10091.393614482062	10573.390601175355	3344.0503104025142	10481.311954816638	10388.894991704616	17360.510118027174
4749.229825703435	11106.199126265534	10568.875026777792	4545.6109537622	7290.967801280538	5923.982238606367	7814.413424253966	5340.397634096111	8594.966384516234	10535.875424157837	5732.825454126768	8284.881837916666	5715.285096478511	4975.139833238451	7650.3386586319175	8663.583362463582	9516.387606931075	7235.954965794157	6174.90850653694	6916.806298795246	8212.525093614875	2939.6738139328368	7555.718460147474	12076.503200359248	10085.234338053868	10517.330369760402	3335.950498424528	10335.878721982339	10383.164866762943	17172.371898105037
4746.0314892605165	10973.415245901138	10549.280626164673	4539.793793613102	7220.27741423266	5912.439729926509	7742.242183452192	5315.304892437953	8575.529375204327	10421.59669303916	5630.0863094296865	8234.962265958337	5711.886495310506	4966.9195016308395	7623.221340309356	8605.052494186883	9491.138466283881	7221.274451777267	6091.686679721863	6709.959476609253	8197.339316360421	2926.2152576289773	7467.233318096015	11996.386037181339	10077.282718314655	10489.700617345832	3323.331544227063	10122.290421170272	10381.255475683753	17007.829702023897
4739.747302395548	10920.272027610095	10432.945064220145	4537.3963881011305	7157.205904046693	5907.010342664712	7672.875859148076	5292.796478413379	8534.345198995325	10384.540993805853	5619.793529413116	8159.040671235833	5705.077296493391	4930.431086556073	7621.109302036997	8480.306561564947	9488.459333182973	7216.096232561138	5945.278843826588	6617.024295036949	8177.278795201973	2923.984139489337	7376.110592423099	11677.533425512545	10064.15785367914	10445.93918705374	3319.5791355445435	9962.495996053642	10378.215839015531	16928.873869019815
4724.218486395027	10775.115164701498	10351.790121895883	4530.904144402331	7128.568146615895	5899.696161240055	7639.916477413958	5276.199151938232	8480.654711425355	10307.63345441474	5581.242752656594	8142.808694390004	5682.344507673097	4915.3601983209255	7609.4697477638	8354.350876701097	9481.432403432642	7204.412130869589	5788.305390257029	6590.010651227314	8171.132194951156	2921.3515734831108	7358.866238074952	11436.28976513953	10043.400511187554	10404.43751556108	3315.273405067378	9915.783908850184	10369.766505738107	16862.135346639116
4711.0626411778785	10707.241843971131	10020.292780739028	4521.903476309832	7101.886508152551	5894.297467203059	7561.990841741771	5260.974360760032	8449.208333360657	10290.071117510144	5563.889072521619	8137.838299454205	5675.589606605597	4872.729851566685	7573.586343177279	8203.068550118245	9444.612774058334	7182.891193393218	5658.737305538388	6585.364785011939	8161.644801037948	2920.95161881594	7324.838670037044	10819.82606360684	10023.339493644078	10335.320851379265	3305.0308885165255	9721.784556073579	10363.453654335672	16837.90026357443
4698.368675676037	10668.576905257414	9914.635916427253	4505.630873040639	7065.079022960068	5882.528608105333	7390.954834375831	5242.728763480185	8448.366904111059	10168.584042394741	5518.687324458051	8100.60537853192	5642.586532271012	4788.511741505613	7540.130216977902	8065.059905825738	9429.056294578733	7163.167269931805	5528.892712152133	6565.034881732174	8154.5584569490675	2916.421382454121	7324.527486652959	10484.276025041583	10002.135133088763	10300.919539807535	3258.5781800212003	9654.048397381715	10357.884194958551	16775.082255368998
4680.101776857302	10655.390829568134	9767.777256352114	4503.288317382801	7031.69235711722	5878.423105517412	7351.487035985419	5219.772858001173	8413.739952561267	10089.504636069658	5508.576258622019	8098.853777705273	5624.040748383607	4713.165910565148	7522.75616315893	7957.204946226546	9412.796118670063	7159.586673360607	5477.0391750140525	6547.753800446969	8154.5584569490675	2916.421382454121	7316.2563925874	10301.511948705407	9996.827164782844	10243.531911984532	3228.000120227548	9616.466040214518	10351.175661094798	16669.479214768115
4665.898537587635	10602.208973411556	9654.89712653402	4499.228046495125	6987.7155180261925	5872.0747652835635	7294.166998572966	5210.118810256468	8380.716687383636	9842.42496749063	5490.077160792435	8087.144134406298	5605.869626804502	4692.900119753714	7511.345871682385	7842.59179208767	9382.825898555511	7145.538326518899	5277.101682944192	6535.744122555886	8150.568506689385	2915.0531863045985	7306.716918856336	9709.830665470174	9984.829585788922	10207.376940819344	3220.5835828807835	9526.217925732288	10342.375510330878	16631.53412176517
4659.2985943714975	10581.206882143022	9594.867846306865	4490.758830714991	6957.623902863479	5868.355860407968	7281.427469895771	5185.939131888222	8367.497684940237	9566.210262806831	5471.66589289831	8081.305736931818	5605.390143506933	4675.524082207018	7492.106449844776	7800.940476737918	9375.802739596404	7131.965341882618	5176.442051943495	6527.494941957838	8150.016473156604	2912.6162831259153	7281.096959782774	9189.790201690876	9966.569004704921	10082.18814711752	3190.00388697801	9471.94531344895	10332.058597720694	16329.729808942957
4656.4646108737925	10581.206882143022	9335.914582787706	4459.739900943848	6916.62300810168	5868.0239711511085	7186.189672164676	5168.4418358743305	8335.781904475738	9314.924942202391	5468.304110524064	8076.88059625048	5603.736485797469	4650.910587184196	7463.152907247813	7737.329082490398	9358.428853152156	7128.551182429833	5140.408739408404	6491.206664701506	8131.678400070433	2911.897321488212	7278.331570379531	8692.914366051002	9966.17595348673	9998.143236782098	3161.075810972613	9425.010816400794	10309.535319735796	15886.991368562576
4646.090524573104	10579.08204524915	9131.530738453046	4397.584028985922	6876.838830715997	5867.1414817580535	7098.025163230915	5139.835091445978	8320.89498882338	9172.922634883615	5461.601451290397	8072.090048854052	5587.452439463626	4632.785008085382	7459.865060790907	7684.2975108856745	9345.87694520965	7120.465447988771	5092.195945417549	6473.922090910165	8130.945694690494	2906.9225718137395	7260.8460392255065	7757.31154353312	9948.77511813397	9993.40566211419	3098.4297753587894	9346.237983494473	10290.429623653816	15673.586324160937
4625.110621388491	10576.411139482821	9022.890325745679	4370.920458237838	6845.212094738806	5861.403877995523	7069.640362476492	5122.484366043891	8302.70405312259	9074.599093324532	5441.848297466213	8071.433822325796	5580.838644779933	4617.762116567375	7448.30860876907	7651.899099956547	9341.141335887845	7117.295505948422	5003.872569489525	6462.8601354429975	8129.608403875584	2904.723572834936	7245.424417020081	7171.204953858585	9941.150082940789	9955.777384954745	3071.2505619363965	9287.924471110275	10242.228743487423	15621.598787321687
4605.217029006256	10569.21280049154	8829.439089561653	4344.868503449452	6772.880902579225	5860.05926151313	6983.786039397271	5075.763535046585	8279.621126239432	9045.676781351114	5426.300594662667	8070.857026296998	5573.507050879445	4617.076394511767	7438.842930168952	7638.734495322835	9335.450993978757	7113.105886648254	4839.601959749542	6450.280859462594	8103.801901341054	2903.4644432981145	7237.544690444115	7033.797326646851	9929.915340858077	9952.662611460957	3056.093981871441	9268.097870415399	10214.787409520051	15483.083576933923
4583.2189100000915	10543.959651444815	8714.408082799016	4301.87055524593	6740.101873934412	5856.048740794166	6900.435505450582	5055.901240123979	8244.072064013882	9030.201427790438	5388.91687388306	8060.550977037369	5567.0950322372155	4613.236174472999	7428.981560270115	7634.138179004885	9324.138266000662	7105.869689644216	4807.995503131034	6440.250308624056	8082.896597878681	2902.1650574482273	7224.716309350758	7024.1676552968165	9919.79538662194	9930.946082953042	3033.357648692481	9242.595153230117	10067.580900547204	15323.50253556189
4582.331731285749	10464.758083432267	8546.417453095875	4188.374845994249	6717.673740396416	5850.317726085572	6793.150387171922	5033.508360809929	8209.155683423702	8967.449301094655	5367.582247812319	8051.2446160430345	5560.754784434131	4611.522702209776	7418.056464416903	7627.956298441729	9298.379447788699	7102.6407309391325	4799.405026300161	6408.435846693537	8080.674930358238	2899.662462863295	7220.164220569182	6975.301740067248	9901.712199934409	9855.209982143037	2997.2260502699046	9221.2202857593	9994.03967196242	15155.855265947077
4569.366573099387	10416.10577313226	8544.706215268083	4096.658657238377	6706.348680482831	5839.8932512495285	6764.2624057919065	5026.174562451644	8133.052022387363	8921.629948622533	5346.370835803463	8038.722244814299	5559.4553403556865	4606.929914274416	7413.654274221631	7623.633895414339	9271.429662995452	7100.893682250536	4775.380636572138	6400.163086856491	8076.554885842727	2895.925171489469	7214.361313780251	6960.013288583457	9896.090687859758	9819.876576061648	2982.906379410879	9206.515781923614	9774.318256331675	15098.829245707555
4564.180570720121	10409.066851038273	8543.562110673189	4037.429733461465	6689.219047882496	5839.671894201027	6749.02236207081	5017.514704269532	8101.154921802263	8801.890481294737	5304.373054069698	8015.423000453492	5527.595001844339	4605.003887834063	7367.5629595041055	7620.081068198568	9257.210465154876	7091.571983093405	4725.27851938321	6368.869619843885	8073.575926788224	2884.3523961115725	7202.198681573573	6808.78261904451	9893.591705582132	9764.800205498948	2946.1183336117047	9195.093748283329	9768.085912516459	15054.001871507833
4561.755702694835	10346.597403187829	8531.054054985769	3924.9161998926243	6648.317804266973	5838.667432100235	6740.877622299679	5004.652277168965	7990.2301487967015	8688.480621416154	5273.835017838902	7997.598533831465	5516.372329818815	4580.761517309396	7363.198389358071	7616.1990804995385	9225.393206378587	7073.522490759338	4686.0078335362905	6361.805806965825	8066.8984247468625	2881.2492062614515	7194.601680465076	6725.013060390352	9891.659750443494	9741.125560034981	2935.201131352819	9166.268006139253	9755.703784612462	15009.614420777452
4536.336028653074	10310.484713270444	8531.045786164934	3824.4423091947565	6584.800294989914	5834.961711764301	6733.310380434545	4986.36962558134	7864.417621400971	8472.8501023018	5257.4506663944685	7993.970536360275	5515.457563396346	4547.520360017628	7352.684991229811	7601.369350895834	9218.22800061223	7040.731856766796	4593.311109875682	6355.977897554793	8012.315833146534	2879.333552247679	7176.072645659221	6599.752009874974	9886.545829159742	9699.22330362398	2927.0480410704195	9133.810374889537	9664.376638884414	14907.43097353887
4528.439725869013	10269.997774737285	8529.195499943082	3803.577127802496	6542.642189124986	5832.3981773836285	6720.3207248762865	4980.475351692394	7736.854424719435	8192.344437791704	5237.543331559672	7978.400180012555	5505.449717179841	4517.592730119919	7346.750496812987	7595.348572583637	9200.117335094423	7022.366820804873	4570.488529477899	6339.196808780903	7956.44026362284	2867.561094289395	7164.17622567367	6214.26243935696	9867.05895320576	9685.940607524793	2918.5489017185773	9055.686787046583	9624.87053609583	14766.951917698136
4503.333152592864	10118.500229910202	8522.13882650132	3767.851526063503	6515.317722636118	5821.019444060489	6713.4390677616475	4976.45415995489	7501.517968255917	8191.33864673995	5228.146364909992	7958.5336275137915	5493.85220539073	4505.675265796668	7330.324983471597	7588.119927989613	9196.501137278403	7000.600717628111	4553.99015805091	6327.358524023364	7899.438943059875	2861.921345502645	7120.240195568139	6166.617617681121	9846.662326285657	9684.240217310522	2899.9261581256487	8994.701655801447	9596.741775228442	14700.530244097512
4475.498576179014	10017.875521281863	8494.051490399337	3708.543625909944	6507.407177356148	5814.988454589538	6690.852885392638	4954.4905989010185	7393.604141065027	8171.830008497748	5174.433808618215	7944.7330954778245	5485.870313516907	4500.129575201109	7323.344972041232	7584.561916732693	9196.458152098196	6991.735090409445	4479.610838688558	6311.190244374535	7850.498344389026	2857.5802407864103	7105.432961692039	6129.776981933946	9812.606994601538	9679.443253026679	2881.219630050707	8925.182599845768	9513.060107069115	14601.642940776346
4381.540416836006	9984.608747375158	8484.469136675994	3649.15519945693	6500.995424130044	5813.732272027299	6678.515838886345	4946.8704217716095	7128.212194160722	8102.376113612581	5059.23627170761	7924.677535775309	5484.703784101772	4463.350959679978	7316.8629042805205	7571.821620344594	9194.7581849822	6961.443885531864	4414.663712388337	6279.938550457967	7842.330408352759	2846.6825727392898	7099.6062126437855	6099.909387807459	9795.042740449675	9676.559964646653	2854.0264308319715	8706.475043032191	9497.906771399501	14452.236059139303
4348.06704338304	9938.914056269568	8441.688621711073	3642.6981482211113	6494.148550723824	5813.062811507804	6667.66837062365	4927.767672437068	6885.3942037449715	8010.06012474831	5045.863973364656	7898.364213437996	5482.149975463618	4428.573275427627	7308.22439300492	7566.798770849656	9193.775596322452	6945.633575694285	4401.2039102902845	6275.83836129046	7833.857201954503	2828.1414679582153	7097.416041869048	6072.666278212745	9744.34132117255	9676.559964646653	2849.7596740982754	8527.343881473142	9446.309891703766	14265.180892724014
4310.789834596298	9912.877031893087	8418.569574948266	3593.848311583287	6487.280572587247	5811.59226222818	6660.627229976793	4895.363329555624	6777.475982848073	7973.500469500837	5037.148263961312	7833.393647295365	5469.57168912357	4371.498094126862	7307.270293787992	7548.357398300458	9192.360511984678	6918.256232463316	4381.12639892664	6258.289574484622	7799.267175716837	2818.9440416818506	7095.404450630949	6051.29293208793	9738.285895828725	9674.703084687837	2842.867956179324	8383.458198340166	9444.509833770418	14106.263961663173
4300.523984416253	9864.739096732414	8407.450552853774	3572.89111726005	6484.0166186218885	5809.442624061291	6654.458973342149	4859.05165385869	6733.40544707915	7906.94984877232	5017.092227460016	7811.196209343217	5464.847357682434	4295.666540995098	7292.632499731367	7536.485901648505	9184.056099118114	6879.663128248135	4359.313350366687	6243.276579711638	7747.239542020082	2788.918107953602	7075.375719431462	6026.314666260089	9733.361996726933	9673.562046489635	2838.2364031347424	8314.744530564563	9439.151484821801	14096.194814969014
4289.718846820702	9652.175202815068	8377.108297971476	3537.803895506276	6474.102502959457	5803.317464175425	6651.360046638756	4847.327090164211	6722.164239876618	7884.032774018717	4999.412611507257	7779.869140131826	5456.465555494502	4253.138635081967	7271.698022543406	7532.604646888829	9164.03460823464	6856.674933806527	4336.7421658224375	6241.713678115188	7715.197870428806	2753.9837818119554	7054.755216837198	5985.052483583623	9725.324276809399	9673.090833322267	2836.590882706002	8293.503039705061	9428.195832322315	13816.826277478045
4278.58528631429	9564.500946952254	8335.808943702057	3526.253151790015	6464.5680740893295	5797.0833496186615	6649.997093545667	4816.0812049693095	6722.164239876618	7845.876658198412	4971.056619090181	7710.1699830684	5447.976552751488	4250.733694632971	7259.1554464158	7516.278430454719	9155.816129452161	6810.478545958735	4334.0758402526435	6230.847358178332	7660.682222711912	2718.6654730373216	7027.285936655954	5969.111742267839	9717.687389239842	9670.586631655315	2827.7396211585146	8269.816732070882	9426.876343818281	13189.840839106362
4270.488640499469	9505.594983997082	8300.487434233353	3520.0991999230114	6454.767206161473	5784.965725898173	6646.639159524832	4760.343370414166	6720.660867066934	7826.996044216577	4926.911021850662	7671.369945534357	5437.228488804441	4181.549167585092	7226.626629827967	7500.845174498789	9134.72637303775	6797.9218265817335	4314.588838818599	6222.495492435405	7641.078208698424	2702.5988131873805	7016.57395814846	5968.4572942156265	9711.9418389002	9670.134375066127	2816.0970893608464	8240.346558670586	9422.366596872054	13177.511871785138
4268.188460883977	9427.632711792354	8279.005523276839	3508.5462765584357	6443.559184678545	5779.36560454869	6644.195236194558	4688.679093554547	6718.171907699755	7821.622352254951	4908.772300296573	7650.491064823602	5427.586375574649	4160.323634552891	7214.591024860441	7460.120596629812	9106.716389955332	6774.85351197918	4309.916962110188	6211.249465539094	7597.038998343739	2656.166526913392	7006.182535970682	5950.198267175125	9709.88674400403	9669.406358799919	2812.306378757488	8216.496876703015	9421.014760768618	13160.94519245006
4266.805640881742	9380.397837539653	8269.534286235466	3494.1477759902664	6442.5836528766795	5774.077146008477	6626.290656277924	4613.181061808047	6707.451374256196	7801.500783469164	4860.176441630576	7645.056098760762	5374.9957219993175	4142.5415668739815	7206.45142792713	7419.6287632348385	9099.304900906087	6749.633086903027	4268.564980894056	6204.240037898322	7560.962171049287	2649.4768752594437	6986.015933863217	5939.637752567254	9708.61909444432	9662.346974835633	2806.2718658691388	8201.971977372603	9417.602979870475	13129.00683325496
4262.753444103273	9369.956045244695	8245.753733264539	3446.736587844148	6441.138620219559	5769.716336011723	6607.565740953485	4547.733386864523	6667.964050496125	7761.718271593008	4819.8989604458575	7572.143473130864	5342.356272600942	4136.5229318821075	7197.718844404255	7341.7860485831225	9089.644856560917	6743.2074710214765	4193.313779965512	6200.085231430857	7549.178941671474	2645.5073571999887	6966.682531419868	5917.488035036313	9707.656571425861	9653.01393965223	2802.7492307077005	8199.663860152628	9417.21384085648	13075.557986720289
4260.765584530764	9362.636191175037	8243.646077570214	3390.369678669324	6424.009031149434	5763.986769678005	6580.9112150783085	4535.3178196327935	6658.605018698684	7727.939845294185	4781.545834214549	7555.272964219803	5267.286603071691	4103.059381057425	7181.220894159552	7278.314695458061	9063.201095154205	6738.06142759807	4182.929855880891	6198.571281716234	7463.9024723843	2643.160198393417	6955.756737964387	5887.147288999285	9705.523417040527	9652.112981066246	2794.181509910935	8177.874153218253	9416.433871234085	12941.56467770593
4256.585146838329	9317.698149091864	8218.414809879672	3381.4656657501255	6420.481999803763	5763.984422646775	6563.084111739424	4526.79458192395	6655.373681306019	7684.548477183152	4694.208345254346	7531.885975626554	5230.945799657089	4091.367346028186	7167.532279381712	7211.739250850543	8998.539238300606	6706.211503333963	4177.071217882333	6197.180245471824	7392.892597735608	2636.5936059505866	6945.657946886965	5871.370476629348	9702.846846773708	9651.126148938243	2787.2431043512265	8177.723491040994	9416.299984179106	12919.862646625084
4251.400196114379	9250.58490868937	8137.693827503824	3376.6419276910406	6420.309510703722	5763.004115405653	6550.912629959117	4503.534066951717	6654.29014078188	7652.405354731316	4680.344275397963	7523.503349566352	5078.617805965722	4085.8135153297694	7153.7694441339445	7158.820031330135	8891.300968384841	6694.833439203149	4168.252804301468	6193.937400755305	7216.063216688324	2632.8123886971593	6912.531664550144	5800.94645088972	9702.812735337144	9646.274342251168	2781.2190392061157	8172.775032971715	9415.89413113827	12898.556508522204
4245.853573381645	9156.46367000045	8016.222329981534	3359.65894286298	6418.940485046015	5758.9125155873435	6479.143378682647	4487.946957310998	6636.388110786336	7602.759545729914	4631.401778161184	7483.268717839614	5026.551309604328	3989.42971910791	7140.341281813309	7084.4130321509465	8861.752603744026	6680.640843242394	4161.315459552771	6190.601658156725	7138.53189560753	2631.7881540465423	6881.039139276065	5784.128261010909	9702.183384295502	9644.184331455303	2766.544627316104	8167.730743671405	9415.006920375183	12886.091148791596
4244.774037459118	9148.024151681266	7937.4931233648485	3345.8870887708867	6402.414743812653	5742.670916202137	6440.486489577837	4486.005836489661	6625.08673072919	7531.697476157577	4584.958032439853	7396.408644948226	5008.8873007509665	3976.3500856350097	7128.698297600775	6988.782221920758	8732.430055862009	6666.062289618463	4159.334468477309	6183.553464227601	7040.599626298191	2629.5545087006053	6834.853651386551	5759.064528270122	9699.0649946114	9642.170978372367	2765.317397119498	8160.086995010839	9414.844599470951	12811.229573990628
4242.387043147177	9131.82394972876	7811.933453116905	3318.134930614887	6378.2071726330305	5734.716886945033	6415.473266023908	4485.7985049921845	6621.606314198275	7516.290876750525	4535.812689903	7330.897681401691	4986.23731465429	3961.172112920913	7101.107327397114	6911.676488748725	8377.15629214644	6626.719650769703	4155.449547956259	6180.533269921481	6996.810000819027	2626.0792115492354	6784.788784631683	5732.965461628834	9698.491952601491	9616.807984677376	2759.890345432446	8156.361768883012	9414.145874708078	12790.362305238408
4234.285878756673	9117.309754679667	7768.754645533946	3282.3083335158767	6368.235373048094	5723.764492206894	6363.710293138842	4484.360540817993	6609.195622350225	7483.071521066924	4494.071018968099	7272.111161618534	4973.681407605834	3958.6167532557342	7076.021167796276	6857.6835617771385	8310.096361959986	6610.898331397902	4148.103610790438	6178.546483863535	6855.785288740923	2624.146298681239	6763.1596032090065	5712.881503182198	9698.045015642536	9599.893633942225	2752.6199356456386	8146.23969670421	9413.517864433084	12783.971732765045
4226.122707765063	9086.610266265478	7622.223078701552	3274.025677352913	6360.271373614875	5719.059303643917	6314.123029858071	4483.347315281983	6573.020969564533	7378.597042082339	4431.419746179347	7206.688546261926	4967.994418303367	3957.22657587641	7041.493004486034	6798.977642967008	8290.23840094553	6602.021476938188	4142.390015585483	6177.419936915325	6719.439125271316	2619.5259511553204	6722.987008485813	5664.049679364585	9696.33023344779	9573.594314991105	2746.8857486505262	8076.456147665554	9413.208299589842	12718.729712924242
4220.639025513156	9076.389408723762	7605.885275449871	3269.252779241628	6354.532980053071	5686.223366626694	6286.298978314789	4481.921663960708	6528.04992160657	7312.362652121716	4317.505635499492	6967.765542544046	4962.803323676129	3957.22657587641	7014.073201543428	6778.883758704002	8275.512366492565	6569.8688134259	4139.037171719606	6173.661130305233	6627.3109462795965	2617.7274160163493	6660.96953438086	5635.039081554991	9695.287610418229	9504.216747742978	2723.0015794977335	8072.391026921148	9412.276730550619	12541.129459305506
4214.306984994213	9069.990869846137	7488.193257311475	3268.0196973839834	6353.328038895408	5676.121353769449	6262.247865964242	4481.132555503418	6435.177265258186	7255.300913815136	4154.636193681223	6721.193593126213	4961.932890682671	3955.5761025677207	6987.1381050466925	6746.047097505811	8200.77205889874	6547.94174305524	4136.217517293147	6172.02675301428	6534.314267055232	2614.9039521403265	6623.10779572887	5616.798586103583	9692.909525585887	9478.607217447074	2718.380272045129	8016.796442078523	9407.273335100279	12492.627962142837
4209.718319453654	9065.094574841758	7450.661821721686	3243.5551190109163	6349.642529754613	5658.049435597951	6237.320889770318	4476.481640184237	6235.655471705604	7203.947265462554	4050.565055458126	6364.236193590647	4957.563567976243	3953.1308280741328	6967.463574815265	6741.613848868983	8195.99712545716	6492.096249869885	4135.540912871666	6170.152812870522	6443.999924877062	2609.7474867792475	6607.2195950138985	5575.474076120665	9690.961685576665	9466.28539321428	2704.0274452279987	7978.969430813525	9404.697564687778	12323.545000105118
4206.32020446231	9053.447959626463	7428.8372172458	3192.4846588339046	6347.163355643448	5634.8038087321565	6228.864249707317	4470.187206751892	6200.751983720673	7184.365886744059	3994.4328670867153	6127.1472262008465	4954.373140825585	3951.998956240993	6955.733095799755	6735.775560212856	8176.260770381461	6420.3809193389625	4133.464374321138	6157.86166871374	6393.1009644008145	2601.9108874717745	6521.948018395617	5537.5108097239945	9689.758572125937	9380.424145250374	2644.344121714062	7887.191092138411	9391.591707991241	12176.848376611755
4201.125452380773	9035.172977668637	7411.254970387853	3192.103442932788	6346.681337388777	5625.554762133431	6215.395691060321	4458.214895419291	6164.388471658657	7182.912940988688	3837.929527247581	6097.4979816863515	4954.36025620045	3950.8230639802655	6941.604485560807	6730.352488032872	8161.2336840827065	6389.444615304405	4125.145726863368	6155.074810855352	6375.005226857623	2596.3322231569155	6442.43875122631	5512.435554366185	9684.57550506294	9225.132794136118	2620.302586140324	7706.77825071046	9369.523758912728	11945.992854181159
4190.918179614684	9026.773224064676	7398.32820982808	3190.0487436276235	6337.371311488824	5591.662907425886	6192.623089212255	4456.233160853623	6095.803235208559	7164.738770992829	3808.767829721262	6075.885068332395	4954.36025620045	3949.6551216142593	6915.9977331203945	6728.315990020018	8136.296314458002	6359.526282496917	4117.897299503943	6144.932456547677	6351.967835351564	2590.235212458941	6320.307460113278	5502.917442656613	9682.23538815678	9095.082657558969	2602.890938021833	7493.797563650261	9324.230828126641	11916.30287120594
4173.122566049253	9013.39311939905	7398.1493865963785	3188.0225455206214	6334.618782877941	5569.158684836016	6160.190151533567	4453.596829097374	6069.482342492178	7140.397773571499	3791.0762219955195	6019.416142086623	4953.62074954405	3947.3532898130543	6889.77477925337	6722.250260154741	8115.062496955838	6339.253959288686	4116.584459006297	6142.999887185364	6317.899313441048	2586.7055422289045	6189.396476668384	5478.867025242538	9657.197251486896	9071.894786820627	2591.727276960037	7333.28388708414	9283.399869693701	11789.596517835347
4159.389546573086	8999.009952556644	7384.4427335731925	3185.9076470941764	6325.281535692703	5542.428547551628	6152.233261184691	4444.507708923283	6030.005687394961	7115.990929078044	3779.4032842067318	6019.416142086623	4953.048187359211	3943.523725986503	6861.433177069563	6719.845120125489	8113.905615143409	6238.351979159824	4111.868127402457	6140.393767112545	6306.997406023716	2585.2325246043547	5937.984982479155	5440.887085630539	9617.459154629092	9065.382057021108	2587.620291100068	7119.398249861397	9224.716714615346	11739.398344852854
4151.497959443635	8986.28220078097	7376.386118784659	3183.380818142815	6317.446404946503	5512.4822320684525	6090.270097475012	4434.104557328418	6002.048951779427	7101.974050485314	3770.157458724507	5995.292541364759	4952.390473770123	3919.4140930929975	6856.604154466617	6711.307730016472	8113.903202784877	6174.174242131684	4109.799462424675	6139.639047406202	6299.9257756469115	2584.6175026838378	5665.037503188635	5428.409506580546	9579.441384436263	9016.321976775813	2576.2496212956717	7034.078913993558	9184.652395360215	11697.91566771188
4121.7168903971915	8977.313612653741	7369.209787905938	3180.570710268725	6315.425176643261	5488.307260644025	6078.516801294041	4432.687414711717	5962.209364029957	7078.83556847779	3768.5026037174302	5981.679272954902	4949.44360414682	3894.6874660100834	6822.946699721589	6707.526867762441	8111.645825380158	6115.251998096775	4106.145239237692	6137.767130041408	6282.896846779417	2577.780374234921	5199.723571940319	5410.5070953513205	9556.575834909961	8858.598953212848	2568.5744370142543	6993.840844856788	9164.167254306436	11617.41665329469
4102.82042358915	8962.043152135915	7361.752314991786	3178.1151050878047	6312.360954929067	5413.570813945063	6069.882009754971	4427.745854650078	5922.365501541583	7029.466168605702	3757.7910430775214	5971.026954187148	4947.957701922064	3882.5967036632155	6801.563382526753	6705.041586515557	8110.764825118133	6073.822319594623	4101.958470465622	6134.199278549863	6278.96580841002	2575.6990667726395	5081.51095431274	5358.062370764645	9520.160358837107	8837.607513227069	2565.0630556056763	6888.908554817924	9132.556217107876	11582.596257045741
4092.7512343426874	8947.95449738756	7353.858751995211	3172.6638987789183	6302.289123355573	5393.394337475132	6062.556268299884	4420.925580434041	5901.875184058943	6826.871094114638	3741.3777073379224	5951.956501777775	4946.163756847875	3868.0606848676484	6788.492720729124	6677.111314101403	8100.375667962868	6033.284268251355	4077.2366886767377	6131.511982020154	6270.677365385136	2569.0698583625845	4721.1580481924975	5323.891476562628	9498.048253161965	8824.716519215814	2561.758445931213	6726.671500724428	9087.5170731334	11572.461010130683
4083.8849508698945	8920.368219605825	7325.19081287812	3157.302982515228	6290.766889062585	5387.033327413898	6061.247772402022	4420.925580434041	5884.036847291951	6807.244212895443	3706.3415802461695	5902.409615134543	4945.963361859651	3855.9920237160795	6759.336740128809	6589.656641782176	8099.64357158416	5990.230657019996	4015.613753738306	6122.104806725237	6258.129278809402	2561.667528504139	4280.999239423457	5247.103731178499	9439.676825171095	8824.50228919361	2555.118644730354	6597.900070503338	8984.902335108472	11545.579854215324
4079.4229104087353	8896.57823508517	7313.982102416116	3145.322026943752	6272.599281112044	5368.209158994599	6058.762779416497	4420.085354322429	5848.716890896475	6714.227344842042	3660.01302512203	5867.950642349134	4944.730595413504	3840.3914108424074	6753.742924514645	6513.419612022763	8083.267302847337	5966.816396639806	3985.3983201557407	6110.487537197693	6239.920965744714	2556.6425488783752	4216.767547453704	5228.375552883291	9350.109721872062	8822.073144115095	2552.250569684756	6567.579474035382	8944.987832088407	11502.652514547395
4061.9715817602782	8882.072811620066	7303.648317334558	3138.0221440539854	6254.791978127983	5331.261318615062	6051.476404633694	4418.634281758648	5846.934504810203	6606.768052601847	3576.4719002599477	5858.817244832567	4944.104758396278	3827.7380185524703	6749.639069751457	6494.156816060643	8040.632880992134	5922.755684263548	3968.1932541924166	6106.372429184911	6221.222572429924	2552.894549405868	4208.1899563681145	5212.865564272496	9254.374359151248	8822.073144115095	2551.066471005903	6487.92554772941	8868.139901959137	11502.390389819448
4052.708631615257	8850.481291696433	7297.817945816792	3131.5028803944465	6254.791978127983	5297.189129804504	6046.271525473484	4414.44776716841	5819.682358681499	6573.731589965086	3532.214348775164	5847.590052192376	4943.638065556895	3809.4272132414244	6748.094627387374	6489.110660601506	7975.392259454487	5911.184868340839	3966.430028726771	6081.109524952618	6172.683301560069	2537.95505979437	4138.129822126697	5188.0226726838355	9218.471070911522	8819.254799690654	2548.835546418604	6415.3059803760525	8742.554312797805	11477.50485721795
4031.8756259156785	8818.273303364685	7286.570389935893	3123.1266505082735	6254.533950237968	5280.985413989652	6044.983911060372	4408.211537971967	5819.682358681499	6522.583385712945	3424.904688583803	5836.104909385577	4943.569742679854	3791.192859055428	6743.714924644564	6468.3496437567455	7927.917150026161	5898.686895585797	3947.8903648126875	6022.7818886238265	6171.901883379108	2527.4039169352623	4024.3898685810054	5163.424159268051	9169.384546215042	8814.074711189725	2547.8283396563074	6359.616688435253	8648.19557463862	11444.928186981242
4024.943398933091	8765.203097174142	7269.435020283994	3119.6177802942293	6251.365169019386	5257.50417001494	6041.136629981937	4406.882532679087	5817.867839657021	6488.945904229857	3186.4852456934536	5771.564145743434	4943.125509931999	3787.3987362928633	6739.825634836599	6436.819082088846	7887.313386916519	5877.341897522402	3942.9343876702815	5951.041091629704	6166.313583543065	2488.2644003631203	4020.345530690297	5155.005241691542	9157.788037664006	8808.457830791282	2540.314880487066	6284.024903437406	8493.460067687703	11438.306086229532
4020.6348404822875	8741.645711217901	7257.570071648708	3116.339157065649	6244.538228476836	5230.7511828922325	6030.145898030252	4405.769846668348	5817.133977856136	6393.610902376686	3074.264894077296	5682.532275031394	4942.090843424828	3766.6915721239347	6734.78259669645	6388.80782182646	7846.488139973313	5864.446409021001	3938.475456321077	5844.4118843796505	6128.162905899879	2477.983161118556	3991.903520494147	5052.9533929856825	9148.082143837586	8785.402504897056	2537.934940819095	6231.547173846661	8370.778574750178	11355.396743011024
4012.919414307077	8734.85629765072	7242.9753824915115	3113.967121750824	6242.602127560008	5229.238087494999	6023.51658428357	4400.999873071448	5816.590424904974	6343.999240897318	2995.7200360235543	5650.532484259229	4941.183189497662	3750.809476098227	6724.729806382621	6326.870372318853	7803.611078974046	5852.133226204394	3933.5485736450605	5750.992363231467	6084.450288767688	2464.9935015542237	3984.4631086735053	4958.380876692298	9107.75955411465	8778.1335448887	2534.6470088675883	6137.80967211847	8249.36841581636	11305.452960900913
3999.1668554920493	8726.871092689216	7232.914946953471	3105.840129624504	6237.740765849958	5189.5424584168795	6014.382202402146	4396.090746026883	5815.728957041984	6198.342315090751	2935.3755379841	5538.612293616607	4940.205242197458	3738.7065981159876	6720.187710122957	6237.272462629362	7768.33316291173	5832.564896644931	3928.28634415714	5667.930557522964	6003.821747888041	2453.226800087983	3970.5880747195147	4872.182008899102	9094.473525969746	8768.007560489861	2533.3969387790844	6102.208930430508	8226.017225585783	11224.146394960691
3995.43185359019	8722.608721821724	7219.693580664029	3097.013932701411	6232.183687417301	5183.601934563409	5994.658511978579	4394.62878098751	5810.153932412478	6086.772491054572	2934.1282522440915	5510.916010008746	4938.671007264525	3726.0327859607037	6715.375709404288	6160.887757184704	7722.469382372451	5808.226796002837	3926.83533433794	5642.763028362048	5863.090405102781	2441.3525191583694	3970.341362435041	4794.850529744439	9079.07728301176	8750.761115966978	2527.3848594805863	6089.880744930679	8007.050182596891	11189.64803260839
3993.582508209428	8718.911578720516	7182.990186771908	3079.6891990495433	6231.142682546728	5174.12083522047	5992.4404748909865	4389.820991661369	5806.597227942238	5909.621659373714	2919.283358534235	5497.774502988213	4934.68855958285	3698.321822889655	6711.55754453197	6126.424703359445	7669.235786890758	5765.472892245124	3923.8441120120106	5633.107158969853	5837.991758823028	2438.1774779368193	3967.2894763435847	4749.398677276117	9075.10437169944	8745.098926060722	2521.474780495629	6028.786148411986	7907.532109698107	11168.430936533705
3989.1452128741385	8697.369996706704	7172.897491270227	3060.8462734743894	6228.660590751584	5173.811247284242	5981.762211331896	4380.697319059698	5804.519505425036	5697.45134365058	2895.4226704526995	5462.293414478556	4926.163242612048	3691.698967873025	6707.94409896817	6079.71566225574	7665.455665595996	5657.308809481072	3921.9151235077334	5554.387819402985	5774.593658053507	2434.2010485596757	3966.6114669757308	4655.48987895161	9070.892241936333	8736.442836211827	2518.656455094945	6010.483970184947	7824.370475901587	11156.223106267364
3980.917058373226	8687.822995842314	7154.933069599166	3044.3555815977834	6222.415703569333	5166.107558330713	5981.575308563595	4377.00359139461	5796.605215716291	5599.381846994935	2876.9918246511183	5442.9353688424035	4916.35990827295	3682.3044512873785	6696.757527276353	6049.109189945376	7650.475714692577	5520.035077572801	3919.484845838898	5456.446915263676	5734.006868007329	2431.834276583516	3965.3083085285643	4489.6343925690235	9061.320508232608	8720.149330211016	2512.8672451578086	5999.071079476728	7792.885522086126	11138.295612779566
3975.7874970068287	8680.284227517539	7133.341314367318	3015.326333018449	6212.244660557129	5159.762182076745	5978.7712518339	4374.0510143280335	5787.178965276827	5483.563051549613	2858.7159014355516	5420.94157653538	4905.87325055977	3671.38021836993	6694.095307612821	5976.215525050619	7638.558505556625	5436.339954388139	3919.07019758105	5440.59914795394	5718.1173079585205	2417.334731143609	3963.3189375149877	4231.414481645452	9041.448110848823	8699.973374123416	2508.9531797259715	5961.701940791751	7754.8161075503185	11080.967155096305
3969.6563469672583	8671.07657523068	7122.136390707681	2989.7006143694025	6196.182058896685	5153.054868880351	5978.319072435932	4371.25079544596	5775.439231129696	5479.464182357729	2840.196759634709	5411.019093268574	4901.942923283962	3651.812364245131	6694.033045056538	5808.708178568136	7578.023361424303	5397.442239857018	3918.2416475705118	5383.073812988521	5677.07434633888	2412.7385630354324	3962.1111875268884	4219.827622998435	9035.659560265898	8662.342246020524	2503.0519627964654	5883.141916993145	7656.382911378377	10972.456643529868
3960.6500965759633	8655.833097066683	7098.077199550204	2960.83071468976	6191.655567092342	5150.541766324638	5973.801622465215	4366.930531320551	5758.471631314201	5452.771995040657	2814.05441606602	5364.737572248931	4899.34336238418	3626.2872971497295	6691.535714244459	5797.588856800283	7509.173661941233	5381.505221802282	3911.716861466268	5359.256857588568	5647.248969722852	2404.665435394795	3961.6076597321257	4082.2702881403948	9030.355088032695	8608.190565727204	2502.414345291281	5867.706447436503	7632.7030564660545	10821.308185101108
3946.4510121990115	8611.949324863694	7079.504541152212	2943.265991680938	6184.953425318572	5149.738136654248	5969.105868912393	4361.225424968547	5748.0975417104755	5384.096496712048	2793.7380657048893	5337.262385407365	4897.310895432979	3564.953558235205	6689.667132323193	5779.894175670991	7469.835421125176	5374.910056724509	3907.3578318991713	5359.256857588568	5578.602924706809	2390.730456627638	3960.8141987115328	4065.8607270933053	9004.069509597208	8545.895581883971	2498.7942753528773	5738.390576472528	7622.985435866377	10748.177760321249
3946.0772795249068	8568.346389247927	7073.091686499584	2923.1258023343007	6181.1776482334135	5148.599291328724	5967.419398357423	4355.817029252536	5740.408456379254	5342.221028065186	2764.525626161899	5328.217907804836	4897.091717189537	3532.535141365348	6683.119640302808	5750.399053433293	7395.9306243690835	5370.270064055363	3901.822574418505	5342.135748857265	5547.838222409	2385.4794322167363	3957.9722804590274	4036.7112605939037	8989.926359258714	8485.53120388876	2498.331645469725	5684.435704118499	7618.267261105685	10652.527312068203
3928.466691162855	8494.965942926334	7048.1850307431305	2918.3591549874436	6177.639078930305	5146.72557113876	5964.867683368796	4347.230518224198	5733.461654015152	5341.087597927151	2742.4289261425733	5295.555599133432	4893.687245340678	3526.0190107825706	6679.073211081209	5724.642039897482	7334.465209292523	5367.003538052657	3897.615565944871	5302.698167908682	5397.416318280674	2374.3976351899037	3954.942202539621	4036.086331679596	8947.813244257415	8477.634479862907	2496.8442025314557	5664.241090495824	7612.772948436212	10551.200603867823
3916.5896605737507	8428.286203289173	7006.937119915867	2901.2546908529457	6172.940415284541	5144.911951580886	5962.269173818177	4336.935796873081	5725.384354450792	5332.480162977001	2723.990533790988	5248.38022140365	4889.655736079696	3510.068638718483	6675.681083895429	5712.0076481448305	7308.763244747291	5353.444597016908	3886.1247611884246	5278.052399466092	5317.2736830903605	2371.373838608559	3954.1191951411147	4025.81534388745	8874.633159053772	8477.634479862907	2496.7164344772173	5531.343361241588	7612.304993910366	10441.544142776658
3902.7695751881915	8376.47256699269	6974.671700959136	2893.2252380189934	6170.532477063188	5142.833410933072	5953.738286483721	4323.342202691211	5698.113967342278	5315.3927191170615	2723.0172510580373	5171.682026180712	4883.9679845133605	3506.6736472268185	6669.283918274359	5704.878510492513	7172.2492082818035	5317.561960763445	3878.1048609676914	5252.923364655052	5306.788515332056	2362.732615265156	3952.580645227661	4013.8887217574247	8736.776838821479	8472.713217218825	2495.5328035266175	5501.778484461473	7610.089750616744	10216.5836840332
3888.97996846743	8284.671804367284	6961.842154745522	2888.8976006949	6152.278333788451	5139.790869486214	5945.178421619034	4314.342962138833	5636.1664084901395	5310.23507427822	2702.68261817974	5111.702166909458	4878.061135975131	3479.7198472228847	6662.467338631503	5698.191999581333	7073.223637078794	5300.077753998563	3871.594918594196	5203.49561310215	5267.124161815765	2354.541062140298	3951.559564613517	4008.947999065346	8685.826683776684	8432.79649670851	2493.254295647032	5458.274279508984	7609.640103212254	9979.66478400314
3852.5273624391366	8211.271296983157	6951.914325248397	2872.8301101584425	6146.032081212749	5138.01981211231	5933.078880326911	4296.2799031208615	5590.006385906058	5287.023796283811	2685.7357589091775	5039.615545144087	4875.2490723258015	3457.9151871530576	6649.834772953352	5695.591254036342	7036.50923319714	5289.329147184643	3854.2927603315024	5203.49561310215	5185.142758215568	2349.163504798123	3951.2259010314974	4008.542257573339	8632.28638283993	8423.930495503293	2491.9064370884616	5378.564771211054	7609.029751360167	9809.334529319653
3838.6275167547283	8009.734682059116	6948.602573362958	2864.387364878035	6126.54100085604	5122.216242910542	5917.6238849476595	4269.309543199009	5565.7725054870825	5278.144499033271	2678.8175669370007	4975.821907579652	4871.629802920321	3451.571603481696	6626.219260062457	5691.310371331307	6985.522950576914	5268.311182828493	3847.1314251624617	5146.215383070865	5166.930221297604	2334.6721660345274	3949.8840613551765	4008.186925405928	8599.809019781083	8382.058866161782	2489.406731973	5339.533169667581	7607.370303554862	9429.489531314128
3825.4126940293927	7826.539600544465	6931.549121249842	2848.3299273174775	6098.5249309586825	5115.2143853712805	5911.313161805925	4224.500412345092	5558.156691380734	5273.603467444555	2673.0034797677677	4880.155162762964	4871.015087084828	3437.0706372934624	6605.690249994503	5690.101634774828	6873.258896361539	5263.783721805091	3845.513720981191	5094.8122665986575	5150.4282878610875	2329.924041428742	3948.7303932584596	4006.769822064632	8498.077175238064	8355.45154898897	2489.1134798565217	5298.078044037838	7600.134960426663	9350.661136140365
3805.4971019486925	7707.923928048543	6921.4349168121735	2842.1385227922406	6088.921322761684	5107.324925535014	5899.2958548074575	4187.527202914311	5524.536769299012	5269.024681312961	2667.038552914188	4816.077342777343	4863.595511310134	3421.004269071036	6589.762184005114	5689.518405643299	6857.612043218746	5263.08934746906	3842.3479998172456	5081.446295540394	5130.684870752707	2324.603906416533	3948.670963586806	4003.3596063690943	8448.931075018514	8308.685609067292	2487.6078981669516	5264.157918756116	7592.368951609554	8933.412122019856
3774.500181536079	7683.957596024083	6908.389236146791	2834.3588542871635	6085.2508968439015	5088.105221925921	5879.484815696628	4180.151742473376	5509.744452332007	5260.944433251619	2646.944121812953	4776.811308193699	4861.065233077678	3402.2412018601985	6581.107934036834	5681.67964249375	6807.448992885876	5231.534625470004	3841.126923068737	5066.797931633389	5072.680743305379	2323.325339891246	3948.499839431876	3995.5886286591763	8380.561833624586	8263.616246737825	2486.6895150043683	5215.719652159408	7583.317245710737	8832.300073592556
3756.488082601389	7478.576925053932	6894.642533163161	2829.117624390837	6070.248349456109	5070.430816599805	5837.921858155469	4163.266670213048	5507.578173890281	5256.455030547621	2610.352667153412	4682.458410593246	4851.723914154788	3390.537023869527	6555.601199155533	5674.485612759159	6795.144070815373	5201.810400866115	3831.6127711501777	4964.946977445942	5061.070739259991	2322.0610937640213	3943.7003317838453	3989.8484405093345	8366.651959336323	8208.922400635474	2485.577726730355	5205.641400387956	7581.660570772935	8758.896594794087
3734.897209003006	7465.315842957571	6883.808345666677	2824.4946802268805	6054.792488674518	5054.2496397399145	5683.688306374546	4111.308717972226	5498.594951154953	5235.701660018511	2586.240515805237	4643.320444032608	4835.429186414887	3362.7045182740067	6512.983808856356	5671.627494262956	6751.550411424972	5189.749459055649	3816.696689946447	4925.919986251428	4995.621976815295	2317.68397927003	3942.598965308206	3984.828620147088	8340.624846209012	8199.182196659538	2484.9922323933088	5187.5914291485105	7580.941478217096	8682.683411363278
3717.703035457607	7465.315842957571	6881.664917070018	2823.036027633488	6043.747135989435	5049.513536626595	5584.972836064905	4108.900112964677	5493.621883733941	5220.340157868837	2521.1806241533614	4598.037942057341	4829.0925967493595	3360.7210280036957	6495.7650131141445	5664.996827881425	6683.190059054241	5163.357721741078	3804.202661144647	4897.228407194913	4977.7193900050515	2308.5625890096326	3942.3484911051596	3982.9133122387993	8334.533736628127	8173.7988538919435	2484.2994875110394	5113.461666109915	7577.010098267768	8546.997398798252
3696.018912128928	7454.4102887190775	6880.205364530213	2822.1642775354903	6035.553348634102	5030.407557553361	5568.3124061266	4101.363001188007	5483.993129798859	5203.6176990102595	2520.315876839749	4585.1653634586055	4823.772042511417	3355.112818412329	6449.272286083541	5659.952668647022	6613.0719088625565	5134.661629353836	3775.8591676494716	4884.0301887337655	4963.731583116671	2301.30204714706	3942.200710502372	3978.2807907372235	8323.981629125108	8157.813970531017	2484.0322035993136	5055.349100793123	7570.6289151211795	8514.579193082927
3688.4480200356015	7436.843531913515	6878.423271114716	2821.1316158368736	6030.538475378994	5007.066285734671	5550.947767883776	4097.8945445507015	5481.855863943048	5146.467379810325	2493.909738481837	4547.571026165054	4803.499492129694	3348.920871061736	6298.186159819119	5657.61596633011	6597.423802340454	5102.438180175596	3769.182294043528	4873.938197948773	4958.299070692116	2283.2216570273913	3941.967338105681	3977.651534165343	8309.378509839524	8139.518972701166	2483.6284233249203	5005.0031781553835	7570.077384882106	8367.467251223949
3680.2367093933294	7301.37305494863	6876.979543293995	2821.0551925661202	6026.0551232696935	4978.310600425347	5528.298027648677	4094.268338509171	5468.165586335037	5121.372550242643	2487.78944697608	4497.36025337595	4796.690564901514	3344.2743849318535	6192.667402153349	5641.270003687035	6586.566957082646	5070.778434282476	3767.318353586974	4861.018748995061	4958.016949312187	2269.9477603916985	3941.640752536426	3965.94135259799	8293.09026222544	8082.2180165364	2482.5469000120297	5004.716111515438	7565.873977709311	8333.464370031335
3674.401406023554	7295.328958827707	6876.359890199605	2820.8522263571667	5994.007245191282	4943.10355728776	5523.855783362315	4087.518281669536	5460.263189398988	5100.482067236708	2478.739981087986	4477.272846717244	4789.333527978948	3334.4340237902848	6057.089888805157	5631.732405749484	6567.86254490409	5045.688010454639	3757.594434948892	4843.264177467822	4956.434783435973	2257.138228726345	3939.212107916697	3964.3203042860023	8248.473083097011	8040.793988589571	2482.3658443385325	4982.327196658514	7547.509418563349	8111.056299621596
3670.8919251655166	7279.623173834449	6874.00110060367	2819.6836217566556	5990.589256966063	4888.934189525118	5514.712179754567	4084.811732029481	5450.446969705019	5042.788418733111	2459.849011297811	4462.393890138321	4785.798179960432	3329.256225355907	6047.497597704955	5619.571732893319	6556.65545267089	5004.890051272536	3735.8629877688795	4827.905132722347	4956.434783435973	2246.9468840424925	3937.4858130177768	3960.0234964358115	8222.676388582046	8036.070563396785	2481.977145787411	4959.104517754861	7533.841780675407	7875.453217483952
3665.843957177725	7269.629329518767	6870.5240210174725	2818.841540431332	5976.624637571572	4757.790007202154	5514.712179754567	4083.5692184737836	5445.794840775131	4990.341219563372	2447.1844010418904	4417.554669752003	4725.987935819034	3321.2218136835113	6000.261322739826	5610.08033637102	6549.465595010675	4972.079154953361	3732.276187080859	4821.307645284407	4951.248910170565	2245.224746187213	3932.237480049083	3947.3427640305254	8200.013258397783	8029.96007086761	2481.7644702780817	4935.0724998836995	7516.1695424271475	7771.476935134401
3624.709369196834	7258.406909283932	6869.78295649632	2818.143818507029	5967.941768478426	4711.244515211266	5503.341873293193	4082.72969153264	5443.098663411482	4920.455310578461	2446.84087112646	4400.435880285127	4701.854701772453	3294.9228440744682	5998.17080944745	5602.198187074847	6544.024967338854	4943.382685008517	3731.840919282426	4792.332417112619	4947.052064152736	2241.039367531404	3925.7008863498622	3935.6257053247896	8200.013258397783	8023.8233562810865	2481.55983008267	4931.799713550211	7471.764763233847	7730.9907253290785
3616.396169890361	7255.884564520094	6869.377134302026	2818.143818507029	5932.204330737444	4525.081164066196	5492.4192487290475	4082.1790804632797	5441.919156640524	4907.494969935536	2428.7061049684635	4381.877616896809	4611.344574803632	3275.0052756715213	5969.381033201596	5597.276778542834	6529.185988955541	4942.224466457398	3730.8969474315727	4748.505481512452	4942.853712282324	2237.6213554217893	3923.9775378377967	3926.260457218915	8194.025821167024	8002.360451111115	2481.4919562705904	4915.190797975117	7431.138541993565	7668.835257103782
3602.9955391921662	7252.5280429819395	6868.526285422411	2816.1555953442366	5907.405947213487	4412.134915840447	5468.385129749322	4080.0620869643185	5440.1333211503525	4885.282725221922	2420.898894125355	4377.051091512772	4545.414861225924	3268.6013569114293	5928.6812005186	5593.733413669959	6521.937008503136	4934.7804880802905	3730.2733833268107	4742.416498299426	4934.575804524066	2232.3745564870733	3922.559806809401	3925.7008726742006	8194.025821167024	7974.624093273489	2481.3971321125236	4885.018765503029	7396.748355795868	7607.191021669915
3599.5553129497825	7244.122673703851	6867.050887076558	2813.949618656258	5895.28139022719	4360.967713925402	5452.601118949469	4078.6053347715756	5438.282842428853	4876.885698941809	2412.3870541307388	4366.964549346016	4512.540637924013	3246.3717607466406	5921.6688735620255	5584.410069837137	6516.135446835446	4887.57110200119	3728.953051394788	4741.602970055708	4932.204290612259	2226.7623273728996	3921.335780247951	3918.834033071628	8193.509615900819	7961.257091702376	2481.2608511370604	4847.3009921876055	7361.79687462534	7577.436051676743
3590.4278539065094	7236.874710731859	6863.03231287902	2809.6651551955165	5872.0208629115905	4228.667029668783	5442.227917686499	4072.8932098655223	5435.42029492072	4859.594549683066	2396.53892641704	4350.556606041153	4509.818121060664	3244.6136400698992	5920.7868908321025	5576.434165956608	6513.851320357014	4849.175631981446	3727.302100766564	4732.107723747032	4928.035573469089	2208.6611523982547	3918.4370811825165	3906.7851926978424	8191.094471121878	7957.019111327588	2479.871801131957	4828.040477017089	7346.4167795788235	7541.115195917133
3583.0071329369757	7226.816269393314	6860.23832536294	2803.049820359772	5863.313747514785	4131.545527016887	5432.792738885125	4067.399048962216	5433.181365485008	4826.972568604461	2391.904693841168	4326.511787554927	4505.791200897245	3240.4167204739847	5907.293738688035	5557.308799363516	6506.358375075487	4847.36087955879	3726.1898788727563	4729.499717760724	4924.703113960956	2197.3263076729677	3916.7562847944496	3891.239015396225	8188.301872088648	7951.316762119527	2478.715774083563	4817.262216382281	7338.671934611712	7456.624040981564
3573.7517639436114	7199.506651517566	6844.75891945645	2777.2620148877245	5857.17102363189	4067.010148980958	5422.433244129601	4064.532218688355	5430.4044478800815	4816.1627472444325	2386.2415888883384	4313.035135276245	4479.7334301309775	3222.1182505316524	5906.508100521195	5549.073231857593	6498.900724135774	4845.440171123215	3721.9213177939323	4728.116724662274	4920.6050001128715	2162.512097466406	3911.5406806323313	3872.8813363436348	8183.313202012769	7943.76336175242	2477.7838694342936	4782.523089510078	7267.8516343450265	7424.473483685799
3568.752228600375	7191.0069982954665	6827.8118255204745	2757.421287447704	5842.857352728727	4023.282754587854	5406.503905875954	4062.4211213094377	5427.471957812217	4802.37327338547	2379.2065247451824	4296.964427007408	4472.521759942217	3205.764928278504	5905.108468041656	5530.320470306634	6486.936798459455	4835.039752304131	3714.009869851034	4726.272926388653	4912.53467521963	2162.106616411489	3895.237649439386	3851.607371886832	8176.489352118507	7941.882159705528	2476.7185162825513	4782.0846648398365	7198.823117819947	7410.869173985432
3551.977951327554	7174.274438061379	6827.8118255204745	2747.632790146094	5836.007763485218	3991.9520806902683	5406.503905875954	4061.2649649028017	5426.915783275105	4792.569765964973	2366.573207225887	4287.084793558708	4467.638840943167	3198.8632502450123	5902.873111036741	5498.513426682235	6479.077575175417	4827.779472456588	3709.0343304020907	4720.712230467481	4896.791778361649	2161.0516465438022	3892.752065317919	3844.517267157638	8162.957526206826	7935.747917836573	2471.0825913459853	4778.927805745143	6921.964492998148	7405.747211775917
3541.08646042883	7167.0387358450835	6822.337904174585	2745.1177704701468	5789.3222153125025	3941.947865539062	5397.719077968093	4055.3694275491366	5425.620533912067	4787.728831228	2353.7469219730765	4282.263985746	4461.5802666412255	3183.425172229261	5899.940953145042	5478.0572137713425	6463.83911479059	4822.151504332109	3705.965058321197	4712.5299865028865	4874.4926024202505	2153.589916204782	3891.609226357847	3825.527765320969	8150.8409524958	7933.5718285605935	2467.041150397849	4768.691404003893	6524.1128476806525	7397.560968248486
3532.5895107067995	7157.543960837845	6810.563197724368	2735.1742451824075	5763.788046787099	3888.61286588173	5390.629619503488	4046.1824943056954	5424.531349057215	4778.4846103289165	2335.060339391468	4268.7966777626625	4456.906100473615	3180.695427876402	5894.4425978180725	5411.711292574676	6460.664460613198	4811.962321543112	3703.9075095202193	4710.220299258317	4863.29196283822	2153.589916204782	3887.185624830534	3820.010062016288	8128.53086719086	7932.1817924151	2465.037208972832	4759.061505743038	6248.337542972722	7368.3983964908875
3530.2641884142995	7155.981283883874	6803.23546362721	2729.260776048283	5760.099836238438	3865.9939025770746	5390.57319046464	4042.742295300796	5423.875568271089	4776.663716010476	2324.0780600457174	4263.069262228462	4455.89265334747	3160.053293222916	5871.72554797056	5402.252669236499	6442.974184471475	4811.077307162811	3702.6743513382726	4704.238195997668	4838.296964020858	2152.9325827011808	3882.03584186269	3812.75214837941	8039.363947227974	7931.33969745713	2464.5551799698183	4745.157113113769	6232.7947673304625	7309.102301290741
3527.4790703407366	7154.9654441492285	6795.669413333788	2726.7451378372984	5754.64888883538	3864.144963282471	5374.791942368166	4041.4524890409994	5422.2147720457315	4764.898608616957	2279.6585911996435	4255.255105770034	4454.068164847942	3154.188407881019	5866.203498262232	5364.774428620144	6423.7810880141205	4801.503502063067	3698.6207279589826	4700.949081381395	4793.186612620167	2152.3922385761543	3874.0762345266994	3809.9916762629377	7993.403405047078	7930.989243286755	2464.5043506567395	4698.5839629683505	6060.0587703357205	7296.282010043682
3523.9077403931274	7154.240362081823	6785.7777687243	2722.9809541995214	5690.692572729681	3851.2398266906484	5368.435345407474	4038.7455673926484	5420.472293994048	4761.779405986924	2267.0879305123376	4242.696268836418	4452.163313734834	3143.6451949791676	5837.959735957829	5347.8220501080405	6417.495035098441	4766.302121078369	3693.9676299727994	4699.176153096169	4788.352108783938	2149.614417268977	3867.722855080754	3801.6846566155523	7952.671577652164	7930.159982054287	2458.482593702501	4683.601588384185	6039.945236367796	7293.258264413821
3521.326702209611	7153.120956655005	6774.985337222404	2713.210480752388	5668.218825297992	3844.2875366708854	5360.990363082684	4036.286498673329	5418.75673360983	4753.182772305478	2257.2647368762628	4211.045608877722	4447.577132787862	3138.2564893457006	5811.404834520476	5327.033923241811	6397.917079756042	4731.947858433892	3686.1593869988665	4695.240443244164	4780.3077241870205	2147.0657836015703	3864.187306051207	3793.357881658524	7895.300985121372	7928.612836155611	2457.2874540709963	4627.868575967597	6023.441895530014	7289.651111434648
3519.9346457559095	7151.731529186943	6757.975918909165	2711.42408045377	5624.507228257468	3842.895983942887	5358.796060950287	4028.170212462102	5416.572475200533	4746.464531820469	2248.874075305568	4166.015754202193	4442.384708992233	3123.467529197982	5795.600833721738	5307.863910676823	6333.683735134168	4715.564342124884	3679.066973484715	4693.2397634229765	4768.911708214149	2140.956788003591	3850.664281866799	3788.9383909119506	7778.275785581226	7927.085449996717	2455.9766643661696	4602.405564526387	5974.420655755788	7288.270108970792
3519.1911007122553	7151.673595096689	6730.928713042338	2711.4168358333463	5548.3714806750395	3841.2128976858867	5357.024041604719	4011.6068977639375	5415.967170760892	4739.335351272944	2247.935749676747	4138.108961919924	4441.154369603491	3120.692071454175	5782.833754113008	5298.298502223553	6323.923879381383	4692.744973708008	3674.54377426976	4691.185445248421	4761.995705452057	2133.8772608418376	3837.5353550065083	3786.7533385802762	7721.001088120207	7925.240785895895	2447.942362187928	4590.558886096152	5894.208605558496	7286.816954544673
3518.6039462540366	7148.885134860297	6712.847838519394	2701.4140806317823	5368.903377458531	3840.6231549309086	5355.825461791026	3997.521106847397	5415.118545907847	4724.363576662667	2247.7576880615807	4116.360484823487	4440.441015571838	3119.160314728515	5782.445559722243	5288.866038174684	6315.211650989421	4690.145476047997	3652.7717756212564	4681.624835638897	4751.394799645863	2124.1123941941482	3822.6435313522325	3781.3981817220742	7669.661813598941	7924.221447595693	2445.4522644844496	4572.244723803557	5839.505441133966	7286.246302338087
3518.483964088466	7143.768096326095	6680.648370888082	2689.576778005165	5294.568997360244	3838.3056596280344	5354.522935500301	3980.2490753446277	5414.812539438295	4712.005594423038	2247.6373271483835	4095.1643814029017	4430.929563330586	3118.1469096946225	5777.0255216499545	5282.410603550967	6313.09016685979	4683.177758431156	3638.371655261678	4676.825500002924	4740.242544019009	2116.5609256891894	3801.3217677140437	3776.7386658675796	7667.021291567728	7922.752114874463	2441.487753938602	4507.41263889172	5773.232036977436	7285.59049504511
3517.7627071128973	7143.755692493604	6644.3661042321455	2682.4954109362734	5256.823719955134	3836.671272641029	5351.169790013776	3967.977827350639	5414.262955455224	4703.40604350799	2245.7860990215704	4058.500873424686	4426.82268183165	3116.0355013810417	5758.229614203808	5273.539465527777	6307.9634617807715	4675.145550081451	3630.792828668926	4672.3417310487885	4739.308424051437	2081.5351396359974	3790.1519488561826	3749.110408434913	7664.347097678083	7921.494959572178	2436.1038435330483	4494.077930977484	5691.149000528732	7285.152066743546
3516.5906217496395	7139.375030587422	6633.118635890226	2674.429205397727	5198.883904080843	3835.107611755486	5344.647586196724	3955.2933239946947	5414.217320554937	4692.4102897175435	2232.6368085354893	4018.471073772641	4418.305227730481	3114.8920806228775	5752.994656386074	5268.7372793231	6302.011973716432	4665.871475908845	3620.396547358878	4665.961567029479	4735.368243099289	2072.008817334758	3781.342096387454	3740.4009601088737	7653.129896236479	7920.238055063934	2436.083435523212	4414.456609715891	5589.746985714572	7285.139329481942
3515.3747230540653	7137.033037605789	6609.22929482649	2673.394126108664	4991.2223154129215	3833.1147827844115	5333.1395962359875	3928.4672483057648	5414.217320554937	4674.020506795261	2213.426890019683	3979.0806155871173	4411.290524281689	3108.5687818299093	5742.4782482373685	5261.252530178756	6298.124374524152	4661.798202910502	3612.1875004453113	4656.644314860634	4733.997296079601	2056.7052563266166	3760.500806975661	3724.7891520587777	7621.233623292771	7919.120901448852	2434.3621770081154	4397.7153068761145	5487.445835107417	7285.039365639098
3513.535446335161	7135.177386304015	6584.0233616828655	2665.6009735133794	4874.165030537089	3832.1096140444247	5316.672726674182	3919.2559809667487	5414.133922640331	4655.161352888832	2197.7994158498423	3883.0321262110256	4405.790006170047	3100.1849533145937	5725.227533332485	5252.182870107966	6295.582728901959	4648.283413362395	3607.6865216240412	4646.44524127157	4728.625650864133	2028.135256333629	3735.608807131071	3706.5412722364827	7610.192911569459	7918.584192065799	2431.8259429252867	4390.081482512369	5357.8348895297495	7284.949612710554
3512.8294499382255	7133.917411717904	6562.781634443607	2657.0489382544256	4839.199105156276	3831.6176479549695	5310.333566389142	3913.1193126617004	5413.900351421397	4637.625973738442	2182.704759933421	3872.2139731084976	4400.362698784112	3092.314878383505	5712.369732682187	5248.099454121031	6284.033472379816	4639.962547015398	3604.9610206243615	4623.600534226786	4722.483236153491	2015.7183928929435	3705.0226045076943	3700.4354760122715	7594.601326593226	7917.791900140448	2430.5239818241193	4361.468255368508	5311.055400638415	7284.81710209344
3512.8219992518493	7130.983908433642	6551.586406321731	2657.0142309073804	4745.561921211836	3831.336237908352	5298.526532991356	3906.736947621894	5413.726843480454	4604.391702128607	2166.6033736114614	3870.1092487306382	4392.9416953265545	3085.5568508498163	5684.232767936242	5241.9825490028925	6274.571414889777	4583.817780307826	3602.0751745256794	4568.143285887951	4716.7086559326635	1986.1800280190644	3693.483129198942	3693.2522380869855	7591.930889386713	7917.2707566200415	2429.978389817783	4313.182119863118	5148.468869903747	7284.7457374428905
3512.2642264096053	7127.8626413802185	6533.711842860859	2656.716915941152	4694.204718164343	3830.2570374902452	5266.098831044765	3874.6733051312076	5413.6404490102705	4585.506666891491	2148.3550865294183	3866.9558692191295	4386.2694401896515	3081.271084524125	5673.542056890102	5237.3978553125335	6268.631361831223	4530.906030064974	3599.063995186647	4552.946722771943	4705.529738659738	1981.3883232587593	3680.7736083092	3689.4382356461883	7578.365447676433	7917.2073694766605	2429.9238785218963	4271.319842544827	4953.768288843998	7284.483429752859
3511.395126524833	7121.143249502681	6473.762567224008	2655.7381818788044	4671.042822194598	3829.6916105383348	5227.209600243236	3865.5896121900773	5413.58481361717	4570.627645333056	2138.04302981127	3864.6518080745186	4381.7043529549155	3078.2385038568477	5669.40128066769	5234.9286924020125	6259.031281940486	4512.826181111172	3593.6145071427172	4525.856130652643	4692.265519687544	1969.2705242216032	3666.4011855713334	3681.7469407829826	7566.062408187694	7916.792202018569	2429.4759447026686	4209.087537365822	4950.1429559217195	7284.384055260047
3510.8795228081344	7119.7671174899615	6457.625565088449	2654.082579646932	4599.32754360709	3829.6916105383348	5175.763452310848	3848.509560018356	5413.170297230247	4566.254696654984	2131.5984454013837	3861.0046892089968	4379.647064051985	3073.2204439969155	5614.9804377169685	5232.464955136451	6253.863375423768	4504.867242026665	3591.2186988252233	4512.71512653739	4677.889840340693	1964.124676652893	3666.3801410369724	3672.1854865937357	7553.101770252272	7913.230887941394	2427.918860642567	4196.743805445599	4881.539989592803	7283.700299758297
3509.3695730620684	7112.778870738718	6440.832284732129	2649.1308282419086	4556.195390270616	3829.5397728653447	5160.26313789116	3813.6900604342873	5412.697317554139	4565.427706952836	2126.8855761445384	3854.5873405435455	4377.37384703838	3067.0679149172925	5596.559742221211	5230.901838028698	6244.438594530047	4494.809153953031	3587.5929800419312	4509.763418709242	4673.104768409068	1955.661661732924	3665.9845119398406	3662.9368545484326	7536.15957324424	7913.141983181588	2427.5112562416834	4181.599626243857	4755.41396163049	7283.483022993768
3508.3310998404895	7111.119865164769	6419.895045917554	2646.024101665637	4528.025656877531	3829.3246350552267	5096.892037544374	3805.3317264152324	5412.115917902569	4541.854620390413	2123.3704282552235	3848.5285912511204	4373.824462777471	3062.8027375785173	5535.645107760273	5228.925803766244	6220.656440174225	4483.893703570858	3584.204446325149	4509.6739910115775	4653.425583163624	1947.3587860269893	3665.341851491148	3639.9398693394082	7527.918689084353	7911.981644160747	2426.34665800735	4165.172446776309	4740.484520769641	7282.420852215049
3507.098541981072	7108.652371098453	6410.783161077428	2641.9691384032803	4407.586038690421	3829.0092541785216	5070.700944763204	3789.5709342447253	5412.011140746329	4512.864620975005	2122.148500844321	3844.23351273118	4368.36786239705	3058.840028491794	5444.399714946834	5228.786683772811	6214.588058595951	4468.448707795348	3579.517362907397	4505.052142791941	4633.008947719846	1943.7543446536417	3659.849950166367	3624.179345211035	7472.7090245546215	7911.86360602578	2424.931914968973	4019.1456421503563	4739.418795005968	7281.816913019751
3505.016911035308	7099.39543565438	6386.401121498449	2632.9465934632954	4381.35311885706	3828.86309266254	5039.929012147155	3773.7778214442155	5411.544940983416	4494.14512396792	2117.5852769078	3836.187140892919	4363.416538507022	3052.235052258287	5431.27640182468	5225.218140000571	6185.882285453641	4466.813301660159	3571.0010679365273	4494.409205045967	4570.161704052723	1940.9715881786783	3647.048874069627	3613.121329723511	7438.389710533477	7911.5182629122455	2424.5379910193897	3911.177836705726	4739.418795005968	7281.638332856656
3504.0563690525687	7079.2938627597505	6371.788093276555	2622.3746419461086	4333.141246612555	3828.422512062911	5011.615761803171	3751.2515688975145	5411.528697824712	4473.20428738134	2109.2251886051727	3823.6090271698067	4358.943643398148	3040.603948143229	5408.845977561817	5223.532088617475	6155.768539158235	4465.393748987851	3558.959312086967	4489.33111520402	4542.472739776156	1939.3746663156378	3638.6362721168207	3612.2888994598334	7422.698786943967	7910.1566624113275	2423.2953440649408	3877.640544318123	4733.997942670282	7281.5788044157025
3503.4831501978533	7073.002934941654	6334.269192379032	2619.5027046190976	4305.984463127415	3827.5605099323766	4944.48689787288	3741.1413306261156	5411.513345753523	4462.111445053183	2104.137606803325	3817.958282555786	4356.952347664248	3034.7707973425586	5386.713419150217	5222.831505854744	6118.696387033714	4459.531056042954	3547.555735592437	4488.862137220319	4499.386532539729	1924.7882561836998	3622.8475803928986	3605.910728282793	7386.784129855917	7907.274872550907	2422.870539110249	3820.5250392441894	4728.140512771043	7281.441886287463
3502.066759352035	7066.597049816417	6304.665356294652	2615.553689013208	4283.887433116703	3826.9799132214275	4899.689380861513	3735.0927896944663	5411.376062038629	4401.091141820159	2098.0503539736605	3811.699101666021	4344.332565557672	3033.9290289403457	5375.202651825498	5222.474372151614	6063.998015373564	4446.553296491984	3532.7476581002384	4487.631159530814	4430.381666328814	1894.9991716856562	3614.202261615714	3604.0975563862776	7354.335817444878	7901.508112906631	2422.4110256873532	3758.6988904619975	4716.709271082937	7281.230163831574
3497.611037050875	7062.219293733952	6282.676532341318	2613.057138781741	4278.125239140574	3826.344693464506	4891.132215415486	3724.6122781394683	5411.148947834565	4288.246754417072	2094.0249391428456	3800.212130712865	4333.643549432103	3030.7959436507904	5369.450334838688	5220.656581178785	6017.694519630547	4444.049113766525	3532.7476581002384	4486.433120747908	4301.153051163748	1861.3107437992885	3600.721308366828	3600.5178568887	7339.002132910208	7893.397914294843	2421.7095194265207	3740.59432682911	4712.197886987353	7281.211205801253
3496.640634161294	7054.730524077896	6262.8639594639035	2604.4835189275373	4204.2376865013575	3825.70644730356	4881.709300031986	3710.8509421355407	5411.044755378076	4264.012575773868	2090.420730808453	3777.9813618005087	4320.196805663138	3028.6104522620813	5350.003584828421	5218.879262365125	5985.4136196783265	4443.719667045517	3522.345372443351	4486.433120747908	4164.3977254446845	1840.873907707276	3598.990150459202	3598.125156517852	7302.384643622684	7888.294487940176	2421.1649281054906	3683.4032581728493	4705.224867390454	7280.423404281838
3492.430682428955	7041.707132100276	6251.457319875966	2600.8157509445664	4177.254475320207	3825.363176428378	4880.565285573163	3707.654641661122	5410.733302063787	4234.750467123187	2088.33565049921	3749.7833619050384	4314.1506759445365	3027.0722206289047	5335.089661244115	5217.466718914022	5975.466593790975	4433.8504473099765	3515.3333159582253	4485.642540335592	4111.551924239991	1806.43670158527	3593.3360689746437	3591.144805037977	7289.2048030475535	7885.844141217377	2420.9180340809153	3661.765698559718	4698.304109781943	7279.922407067629
3490.335940459188	6997.946482355343	6245.977707537734	2597.600483142615	4148.694658231078	3823.9746480438744	4878.971637113834	3699.809450011111	5410.425198684441	4216.003094316451	2085.745134526719	3710.0855829552133	4291.351010846351	3011.27108794444	5317.521800653096	5211.99861588564	5956.320002283236	4429.283849682067	3513.965872496005	4477.543856446209	3974.2005645087324	1711.387189866166	3590.4307306465366	3584.063747947769	7246.974854867764	7883.403335404704	2419.3087200361283	3661.765698559718	4695.765951962244	7278.932711507045
3490.270629564711	6993.760213171185	6235.10776797368	2586.0418021150185	4145.5070000563	3821.341296301837	4875.8587375150355	3662.3741638485744	5410.189387258112	4202.00400215521	2084.620080641566	3646.022717476442	4254.215474548977	3009.6831741729407	5307.114534501584	5189.852106052104	5926.312667516684	4421.921645184773	3512.744102477798	4469.649478568283	3868.074124091791	1658.6856716428622	3586.5125483200527	3582.80097082145	7211.817701727088	7877.762664183407	2418.86994774812	3660.3583367004803	4691.783733193449	7278.09584899386
3488.9725010718944	6991.925840578077	6232.588949273092	2572.9829373617995	4113.179256577525	3817.6486482334335	4873.9445818982185	3597.419980780086	5409.248944745666	4152.543290204175	2079.162623672928	3599.0674523921634	4244.215861159904	3001.2376286340314	5276.376185881226	5177.848308737135	5912.963270267804	4418.616290232345	3511.895468973294	4468.132614089706	3798.510027811068	1630.4260437692487	3579.8135102475594	3578.621989651532	7206.04728584419	7873.1919012522385	2418.089595130393	3658.51796616335	4678.153452835878	7277.673948361693
3488.4654299173594	6956.648110784209	6224.660789759956	2567.914370835207	4096.713492820613	3805.2419649910626	4872.202346969229	3594.9833344142694	5407.561082366266	4107.300172487977	2060.4629573391676	3541.716789693329	4198.154951478397	2999.5362724876923	5253.052016238608	5175.284417968996	5901.441616728477	4417.542951051571	3510.571354911735	4466.281034055143	3760.060061922712	1625.6222134178847	3579.3094265556233	3574.6204637794026	7172.605962241868	7867.314851837664	2417.7175524237596	3647.4114603838384	4671.771176143567	7277.505926151132
3485.3753387454963	6947.813713917878	6222.938467643431	2564.563865794501	4057.788417611752	3798.8600671131776	4870.174019024672	3584.7456480986466	5405.995038711865	4028.4566243130616	2058.5128596355257	3493.478626404391	4170.256714896537	2984.4327745981814	5223.784118976391	5175.027171259877	5887.85662795584	4411.46825066363	3507.323320299633	4464.024244655056	3627.215420562153	1621.5779236960234	3576.669626322353	3566.267952292112	7144.856635201736	7858.171500753016	2417.2741331789425	3637.7775923975178	4643.774322775159	7277.023341697928
3482.0038313123614	6942.88374106348	6208.172577165114	2551.2044646271693	4034.595256746213	3774.6072147766417	4868.385602671434	3576.7840463164166	5405.164355404788	3989.2239202236196	2054.112216493383	3408.7472107537587	4161.334602714063	2979.923503425479	5203.700213402997	5162.836019715249	5880.172791818848	4408.683440521307	3504.7815602183923	4452.282825555588	3544.304607272532	1621.1999781807458	3574.544809580713	3562.680101572573	7137.793636738386	7844.644882956318	2416.3259724966547	3634.1093620302954	4612.697537461084	7271.1421021301785
3477.276903126013	6939.0842787532	6198.713893543005	2542.4635950379234	3960.5787477069543	3761.4119215239816	4866.254692434322	3559.6237346682624	5404.03924280217	3870.3518967847613	2051.872712254579	3307.804456100396	4152.118064355254	2975.903318542518	5199.838920060943	5157.379855771446	5859.20314311773	4405.843949459755	3497.1347207837903	4446.106846632035	3455.9588604971163	1619.5192399875157	3569.2304021100217	3559.4099635298644	7133.566505604959	7833.611187522932	2415.5512028384182	3631.3382333572226	4602.380262540281	7268.341823477878
3473.432287278604	6939.041216107482	6192.669567578045	2531.1161496129644	3924.3405785976834	3754.579058119205	4866.254692434322	3543.4346507155324	5401.212774609729	3704.9189645534016	2041.180954160882	3290.4684098857606	4134.148855227824	2919.2014778090106	5195.711964807042	5145.411428470803	5835.630913046711	4400.79353716826	3495.6227262716557	4444.665018092961	3401.3916340648093	1615.4808022954333	3561.8976909792614	3547.5408096206297	7127.835823915677	7826.373513297861	2413.984441240276	3629.5318260718277	4595.991450460106	7252.76029252462
3471.794329875556	6938.579468533999	6179.971772595582	2527.389896935472	3911.4287943834925	3737.3153036684457	4866.243760975551	3540.8371527697327	5398.923754237907	3641.400226514327	2033.7188565075828	3266.0539839869593	4129.61909360562	2835.933812894194	5166.2547077395575	5136.373083684687	5828.719474377518	4396.498527379144	3495.105500624227	4444.454677233646	3382.1592048283524	1613.9421806159178	3554.328760536237	3543.0900132563993	7101.105707446506	7815.857624223244	2413.327015931986	3623.863285344	4586.322816734665	7233.407483976607
3470.7635661813206	6937.4249826969335	6170.021666510601	2519.678100396052	3891.767148869152	3722.9804439420213	4866.129022429466	3533.639940991916	5393.775606471438	3469.5971330345524	2026.1928433064888	3216.186092236474	4127.431767047471	2796.930311437937	5127.508481971943	5129.1538735647655	5828.247076470857	4392.646404213473	3491.758415637913	4440.041021246074	3361.3674311032264	1611.755816334139	3526.297584486483	3535.151045986331	7082.103344969321	7797.660851576724	2410.4383006914204	3620.741120396617	4568.142077243578	7199.991418639083
3464.2009056976085	6935.827005950013	6154.280343448765	2483.3308786394496	3861.4265874030616	3714.0709988333197	4866.008722334943	3528.516019830906	5383.49458476549	3369.0798911480706	2012.4556258331118	3215.8636011855733	4121.04759133479	2794.847857443069	5117.145898513161	5128.977078921519	5828.026948593081	4386.702706577667	3487.314233399844	4434.631755898594	3342.5125882732905	1610.177273653179	3515.613901247983	3517.5463097941442	7047.944910861728	7797.419167381231	2409.37069866602	3616.1294953070815	4542.50650074204	7114.30105034388
3453.8427367845234	6935.178458401146	6148.895113562385	2481.169653251256	3845.666962720094	3707.939765693321	4865.861740786665	3525.407395712817	5381.207065698612	3354.073051098473	2000.5880321503798	3213.6410471900576	4093.4721562092586	2763.6355185999955	5090.597740774758	5120.665774966271	5826.17630062496	4383.4534279746895	3481.950029331175	4431.243561626558	3330.593355903294	1609.9368329406361	3503.944887569623	3507.817992406696	7012.81660745259	7781.2556692274475	2408.6040508292895	3610.4835792837575	4509.747835045662	7071.33910115797
3436.6629947586243	6933.789174036636	6146.117227010559	2445.47849538684	3842.410492983815	3642.9293854645616	4865.635987417737	3524.31560444715	5377.554495611375	3352.210227232506	2000.3424156389653	3205.8931990840947	4072.7586290437494	2753.3306182254787	5033.937682132251	5109.678522549009	5825.111464708593	4380.0202520937555	3474.448135290598	4422.9483615538575	3327.707092384517	1609.3890400897085	3501.931151719279	3502.516857550417	6978.92698295823	7774.220282684723	2408.0292044661887	3607.6277039048346	4493.73647180953	7046.876852021835
3425.501628509752	6928.451132631063	6119.642655776417	2391.9125784044527	3841.5592910815376	3616.9669544704643	4865.530129534386	3524.2828757927377	5369.752595344983	3324.3975334660036	1998.4729872983567	3196.0135497208053	4055.5079856632524	2746.7369000096355	5029.462637780126	5057.925699427388	5821.015821033406	4377.333468035524	3470.5787636759146	4418.982057930202	3316.68645427286	1606.7490459792161	3497.6399387442434	3485.5136011725663	6972.795324711304	7773.499937606861	2406.367165824515	3604.5565515660874	4464.928685007428	6898.599780403585
3419.65147968638	6922.834890878334	6113.841638746893	2367.5666364018443	3838.827439663338	3586.0069514523943	4865.352586349327	3523.5730512625955	5355.641018318162	3302.1156311252025	1987.9778200181927	3167.3089459759767	4046.711742235771	2744.6115689958115	5020.482850522681	5002.903982822858	5819.1294798901545	4370.294391475386	3466.0715053984936	4413.320118462299	3293.8668729094024	1603.940323636164	3490.7704343735236	3484.9645852755375	6935.308754698492	7773.234432382141	2403.0581316338194	3595.4426224114545	4444.468288404395	6797.919009014497
3419.65147968638	6920.167568466331	6096.520048371099	2349.4649897820286	3832.355046623071	3572.676864440964	4865.234775881927	3522.3177479038413	5350.25643345073	3282.4758408841085	1977.0323669166903	3137.407787853407	4046.711742235771	2743.045041824863	4996.4830384916295	4947.602632379082	5817.985387222631	4363.665216517835	3463.418635151578	4409.836807723255	3283.0570009594708	1591.096017644839	3489.5592939672533	3479.7768230515258	6917.783499661422	7772.4595751000315	2400.0796557446342	3593.4101514908366	4409.916510180714	6768.6517143325445
3417.3569339560445	6916.242115522204	6075.9609977103155	2348.494711141998	3825.051232870198	3503.1260920528143	4865.010903499506	3516.352587477772	5342.771085030569	3274.1841549227665	1976.5416735909962	3111.295956474348	4040.210485725783	2740.059577953454	4971.839344707277	4793.354266196774	5815.853703128688	4350.529126521875	3460.0500392940935	4398.633136093311	3271.410987385486	1583.7420959605427	3484.063026581749	3477.3514485015376	6882.749011787097	7772.252402278892	2397.0475327033855	3592.5966560344823	4357.723189795323	6695.630401462695
3414.22736410872	6913.507774151702	6064.79165281313	2331.587564495774	3820.3301193193074	3485.3410028637045	4864.776520014225	3513.8843351440833	5338.05117064835	3260.1381290676422	1975.8637581068956	3069.2177285720472	4040.119570876534	2740.059577953454	4942.039390863904	4729.971155466908	5813.447257439634	4335.730855029455	3453.4655293618453	4380.721830687613	3244.386748923114	1577.0634333333649	3482.4279226442764	3476.5849125943805	6873.110281414476	7771.896538587819	2395.3579093987673	3592.056928479056	4323.459990179619	6541.095488440051
3408.857517645988	6907.919470892334	6057.553250755343	2325.488951605821	3816.302797012489	3468.486911172202	4864.173766759884	3506.715240505478	5333.778954056942	3259.8540834891005	1974.176626531192	3031.5331863312676	4039.7381839640325	2735.635122600649	4924.200229356963	4623.417071575599	5809.062055929925	4324.675219091179	3453.3768716670243	4372.6054654904165	3212.923093964325	1571.7083914639206	3479.345263495394	3472.218903385054	6857.755156574776	7771.831610072213	2393.3368937862815	3589.5491276069747	4267.882207283052	6514.577065578538
3405.8284062552307	6906.061946588249	6038.879819504281	2321.4961541266603	3805.8351956808815	3459.0777004344636	4863.936563767261	3502.087947503945	5331.944429263554	3259.2353187249537	1972.0562445633452	3026.7364563998094	4037.5966915045015	2733.333845133715	4895.360613107346	4609.42504803762	5799.886435246562	4298.295200036573	3448.883278390714	4368.084744466207	3176.521631493226	1571.192768734382	3472.6865721083113	3461.6201560102804	6795.795543685853	7771.576596498598	2392.3567267230587	3588.921590330111	4252.653315858034	6414.311620677023
3403.256503307159	6896.316638349603	6016.240334862215	2298.7908643723895	3794.4100804398017	3452.3713105870697	4863.8456662140925	3500.729264850174	5329.699809293354	3257.832328941381	1969.8782012045478	3020.6087689106084	4032.5527475780045	2731.3034879993006	4868.7623076808595	4606.5838843973725	5795.597974746654	4248.817817130703	3444.185125379186	4366.1934134543635	3169.785431239957	1567.5293499398126	3468.038796374601	3454.9527550362627	6765.246484925953	7770.917685383871	2390.391710703637	3586.0651679987063	4247.408485395509	6398.076070656878
3396.6112742312735	6891.410053709057	6000.2873114894865	2281.085848960597	3760.789157806695	3443.5277047568147	4863.733868110225	3489.359939551063	5327.869055981599	3257.3128269034933	1962.440132619679	3014.9252618351297	4030.8776739897335	2730.1661061393665	4845.080152218889	4579.564625797504	5792.4631912347895	4166.751785141133	3436.9518872435615	4365.947205546194	3163.021909619897	1564.4126368614352	3459.286655034988	3452.418982023036	6727.851743640376	7770.2939893569355	2389.6864875295637	3580.7377658373894	4213.917943954192	6388.193397443434
3393.9784832498194	6881.412225390996	5990.815273099454	2219.7296071710475	3704.408215569052	3440.8003784911807	4863.636087351347	3487.7768605256133	5326.921768651266	3254.071255714927	1958.1748781554677	3006.9944838378615	4028.9827176183317	2727.6261609925054	4808.6881424848225	4570.514024198553	5786.687411102116	4126.582718541838	3433.805205826048	4361.416692163692	3159.4691777171115	1561.3913805488871	3430.305581888607	3448.4992591582495	6703.845113913782	7769.741933604251	2382.0275379768364	3578.0179886128044	4208.387421355477	6372.150305881255
3383.6410009290253	6873.935555378065	5978.604216010325	2211.7134932371055	3691.594007429158	3431.797782874378	4863.213149276408	3464.856520861678	5323.5619886066215	3249.983098257744	1954.0954543432388	3005.3462555966207	4025.211425747768	2722.8043987858277	4802.786868991449	4553.64039460519	5783.715216496629	4120.280425999935	3427.9747215546126	4350.090224760426	3114.84513959191	1556.1503785012044	3403.8803260026893	3441.0694932158603	6699.706500875986	7768.852597118159	2379.5169826502834	3570.1675806802214	4199.252363775676	6346.374550377604
3376.162224174162	6846.171103608028	5951.9533384736815	2207.0132393310214	3689.5330189489964	3417.600703221384	4862.53913964443	3452.647400474778	5321.365330580824	3244.7091165609154	1948.7482527067823	3004.8550870790136	4010.2383971642716	2714.5008154328075	4802.3590369970725	4541.260956629492	5778.152660509654	4119.278981824889	3420.4903932948328	4335.581043225715	3059.9636774769187	1552.3088624172988	3403.8803260026893	3437.547440769376	6689.472290344662	7766.729776015997	2369.434055380925	3559.6632728795885	4184.754877047981	6337.250219258784
3372.926819483137	6826.710923331634	5942.4320081182195	2202.129283856859	3683.4063496621984	3409.743160118678	4862.070371016206	3428.694816224966	5321.365330580824	3243.5165612365495	1946.3362361484333	3003.35336836398	3995.906155469969	2709.7760896051773	4781.043564858719	4516.755089350277	5774.4704622132485	4118.375368471891	3417.5159725998255	4328.958609400057	3030.289042104274	1538.0121827454914	3387.2996965645425	3435.669029963391	6681.037917971589	7766.612761562841	2365.237266421312	3545.2200450116597	4172.64488384329	6332.256978496044
3371.886517936675	6800.139067301034	5906.418877856794	2197.2055456633043	3677.116683810012	3402.744172735492	4861.331990992816	3412.519042009462	5320.663107201327	3243.15230218448	1941.6819737018436	2999.265937016568	3986.6081197443623	2706.8837605995705	4777.947751762338	4405.035260830737	5763.996502586598	4117.93209817509	3414.9087847973537	4311.274709602267	3013.3367375612743	1527.59524838125	3365.8752937306144	3434.603865554396	6664.312940144675	7765.4741415066555	2359.584139492214	3527.878896946071	4159.879704234626	6326.28361009679
3368.5834115694283	6795.094382154718	5846.62798894272	2195.180050939482	3675.11003222497	3397.6262999777828	4860.411275525665	3358.641105069511	5320.157639195796	3243.043115467987	1939.0728010267014	2995.6954798367983	3981.641305682445	2704.375517146522	4772.891814061289	4369.21142376442	5759.9639643240425	4115.643474763494	3410.3838424889937	4306.7679739189425	2993.1128661760663	1520.4170994473882	3360.186026170635	3433.90195072357	6653.531043253756	7763.941637348084	2359.362846364941	3492.2741892817385	4135.833466263168	6324.281826382666
3366.574129130343	6766.865975930105	5716.216611422968	2189.111431736784	3650.964913580401	3370.7767818475972	4858.761035361566	3330.3431610563653	5320.157639195796	3242.7103276362104	1932.8526328030935	2994.6787086734794	3971.15694017741	2701.3012546105138	4766.491803351882	4320.37654967274	5757.42728377406	4115.33784702424	3400.9297672723333	4298.612548692389	2993.1128661760663	1508.4739145341184	3311.798265108376	3432.463689871564	6642.080864909621	7763.349457193725	2356.7734986735454	3480.8268886065944	4130.492996097721	6311.078951472613
3360.551164545381	6755.373262055949	5557.971710984858	2176.458470470447	3639.7975796217347	3365.553378046931	4856.027760115889	3324.876673422366	5319.725119921618	3242.3189297441377	1922.0729919517128	2990.942151409581	3966.2416740614185	2700.0417313281587	4754.224203306299	4196.673111188699	5756.133331636725	4114.753152755608	3381.0970142067	4297.24553906126	2986.9613594556045	1500.992555288502	3310.042619543074	3428.8924317654796	6639.6592795454735	7761.967316041922	2349.3672208146713	3470.5717692816206	4121.852034063557	6274.000078075771
3352.543735657479	6754.498403011961	5205.838579730397	2163.6887220588223	3615.603309547316	3351.937545658845	4855.787517935822	3321.1738027432853	5315.947776271342	3241.347245774601	1921.2863441602922	2985.7336030216306	3961.019233303932	2694.1604815174815	4745.05792881601	4163.126327614699	5753.829316895903	4113.451875719668	3376.779658627713	4295.1351059626995	2980.961654663357	1470.35626425604	3296.137943522022	3421.8902179223965	6613.322601426606	7761.4926706910555	2347.51304018496	3458.1370120453794	4114.263669041164	6255.161701375776
3346.710961830804	6748.029452721227	5055.126558503894	2152.898616588815	3603.657384612685	3308.751403215969	4854.646824627702	3315.574854376173	5313.171275426699	3241.2188818427	1921.1303317695822	2983.9756595456047	3955.108190259007	2691.423286982319	4733.220559192454	4144.058015911678	5748.5836627897315	4113.313355239984	3368.0412159793714	4292.683041698143	2979.252614087223	1452.173394308404	3292.019077946632	3419.9539815231656	6605.724717251466	7760.04879904193	2343.4046816844875	3438.860164046403	4101.474309215771	6248.22128528043
3336.762003710829	6737.117883748422	4891.632310117117	2142.5723649591996	3600.5866736884986	3296.7886982870414	4852.6186434090605	3311.8885685317155	5311.429128578704	3240.960313755755	1921.0998924948892	2982.937030069645	3943.7926494752487	2690.045632558848	4729.2953555305485	4053.6543227539	5746.995213352064	4112.741773341906	3357.8985222433444	4290.089020260557	2964.510481327773	1432.4075966587984	3286.371681300532	3418.788358922697	6599.154382788215	7758.766925535002	2334.5260660586473	3417.859286932952	4077.3905616699158	6243.1622579207915
3326.572556724401	6720.719161188652	4730.5897052384535	2140.8906027064945	3594.8077899131317	3290.2301523384344	4851.151046859038	3307.8791518475327	5307.567949709642	3240.724709211775	1919.9655049959272	2979.60097775402	3929.0866923040285	2689.272876640316	4722.795511729907	3951.273634495144	5746.689853055509	4111.647247132727	3354.1690009055164	4286.960796947189	2949.789159774961	1415.9479514764898	3284.4040961921924	3417.6897118136094	6596.361721942008	7755.286578994933	2323.368555484063	3411.573106700497	4046.4879628213166	6238.158457903531
3319.9801608502307	6692.804068927233	4543.030025130553	2127.899154163596	3592.2892954708136	3275.522715694221	4848.0709184834295	3303.8354114346557	5303.428125296213	3240.1109464028036	1916.8169568761018	2975.9264059434367	3913.223858719554	2683.997936137795	4722.190769679214	3860.082550607834	5745.96360138978	4110.715248512849	3351.2252752099134	4284.874137203048	2931.8043170885026	1393.3471852648984	3279.156041632536	3417.3954950672223	6579.765629022353	7751.6720492895365	2321.1259126756167	3404.566888413153	3976.1657944373283	6238.158457903531
3311.0592680271902	6684.679578543461	4449.629659401807	2122.7970006934543	3586.834613744846	3270.3984203395867	4847.149747292719	3293.41852417079	5300.710195855548	3239.5980319511837	1914.8549780125156	2975.035680930305	3903.3768701356585	2681.878002917695	4717.9753023798485	3742.7520957805796	5734.809242346163	4110.181163170975	3343.234308163685	4281.669659109887	2910.6858000658867	1316.1248767778002	3271.499006334961	3416.717393649374	6564.4706723946265	7750.700235961884	2318.9392528531343	3395.1952671204212	3908.7402843492127	6232.1379320512
3289.3012309801416	6674.011685003728	4403.837927827239	2119.179487907124	3564.2209846190644	3264.404897593159	4845.991051957413	3288.036359686088	5296.797516025143	3239.2038370796477	1913.1804858852477	2974.107905149976	3876.1465214957507	2678.497086365174	4715.523479807646	3721.9785730767194	5729.879322838894	4110.007774000142	3341.466324887233	4276.002062902709	2899.8090868223317	1277.808062962813	3260.428705779161	3415.6844921418856	6548.065256868152	7744.873576525415	2314.8697608597436	3387.9305053350045	3835.9578404876897	6231.174797493319
3271.6275429353486	6665.54841933176	4333.970119931029	2115.9915413927192	3540.609249499602	3254.434465230487	4845.137076883361	3282.495698579411	5292.480927479185	3239.0514591151937	1909.067142937524	2971.1015516457373	3854.0602131117635	2678.1709915037027	4715.401289167199	3671.792841518808	5723.34291513087	4109.824697505868	3332.96217072274	4275.484487091143	2879.7224389108706	1228.3641661650263	3250.985718542814	3415.5556103364825	6515.672981073741	7741.0120544792035	2301.4835135966923	3366.2499996967476	3756.418684248828	6230.116913414084
3256.069148631689	6647.03669234755	4266.785395869798	2102.906405442942	3512.9354526321385	3230.140846184301	4844.521766719094	3280.3064293718126	5290.507866913243	3236.946176371977	1907.1920954574523	2968.275723730365	3845.274367428365	2675.708474242377	4713.568246967109	3588.773517456886	5713.43311540968	4109.593613721621	3329.8815592857777	4267.710008871927	2847.9795737030204	1184.345492425435	3243.6916260137345	3415.507329116563	6495.508372544271	7738.156199661617	2299.2085645594425	3358.9370084118277	3670.5542192846438	6229.590583822041
3208.499127556278	6614.995763039854	4155.018077067369	2101.6196410615785	3495.822250921206	3217.509779756524	4842.6855901401705	3278.0008182860515	5284.335400889472	3232.6534501970514	1902.6066695855345	2966.9788968291996	3822.9787005491894	2673.0607805266586	4711.111045412121	3524.610777811016	5708.978153707394	4109.107440329873	3328.798561742651	4259.429285714891	2835.8429153994125	1176.9062588070824	3241.9028068370326	3415.4897151241485	6493.686068966581	7730.529790371247	2294.4314076342093	3353.3819536390615	3521.643992225211	6228.154835177158
3174.318633425366	6596.187028748475	4119.455180704642	2096.3740636938	3460.5644294372273	3201.7882708317293	4842.478545183353	3275.711162985008	5279.912510758057	3230.858722595481	1896.719598242575	2960.5371175060172	3815.8795977272343	2669.260410461172	4702.344505119696	3497.578137091476	5703.930162574441	4108.868086234705	3328.024475354478	4248.524111107608	2830.6113255138835	1171.8840854157752	3229.7345893958745	3415.48384264387	6446.750884281523	7725.050505960698	2288.523264077444	3342.845677614574	3408.3014918219073	6221.1998220727455
3142.4025310033476	6571.541723651629	3996.094448038776	2095.623868989842	3449.9344072052268	3177.937744525853	4839.996032772015	3274.0689079863664	5277.005847003848	3218.778790050127	1889.2211810494753	2959.8727661622106	3809.737045888959	2664.4985659896024	4690.081861629596	3454.6703361755995	5692.475190031662	4108.194515117929	3326.326628884559	4248.523906147786	2822.6522544767513	1171.7214275905362	3229.0407069324965	3415.48384264387	6391.7639055720065	7712.600126302006	2280.100575902845	3336.7898363014933	3340.60956943547	6218.860208590624
3123.725044663514	6524.191949889547	3953.0373389245656	2094.4666838064413	3447.0614883989547	3124.562921096912	4837.216733855144	3272.0849735646398	5272.733179420698	3198.7830248048053	1889.140072331659	2955.2726946785624	3805.6542207231105	2660.5064838458875	4683.611173062713	3407.24060904497	5687.544410118727	4107.549489067971	3325.4406739898773	4245.077065039348	2806.0229807351116	1171.3754421590997	3227.7422542913373	3415.4445541757204	6376.698981260388	7706.961236414759	2269.12655232402	3328.5697188041017	3239.074494997237	6214.630342354406
3112.601216775919	6509.978306913049	3914.4790655638453	2088.2547910793164	3442.4153148331347	3093.053091734218	4834.1966056014235	3269.94346949427	5253.122330758244	3187.696874647466	1887.5044412387267	2947.247157149161	3799.5356327940376	2659.589817449373	4668.553050125191	3405.2630820738505	5675.06905669509	4107.05368907993	3322.897043580911	4244.505606645442	2789.3113108186835	1171.2069126755305	3225.156415765703	3415.4031774642726	6337.933373723246	7704.12933430611	2264.765837241879	3312.0880718055223	3210.402097033657	6210.714042870732
3109.523486265392	6438.708565203422	3823.9738183128543	2081.427546437654	3437.084412588638	3074.812554432879	4831.4103537830915	3263.1526181085123	5233.774188865087	3146.683862361908	1882.0581840780187	2942.168052164802	3792.5619358394188	2658.3679079543294	4634.30005946569	3367.0606232495484	5672.999962839724	4106.391148655468	3320.1650770162887	4242.345544876298	2776.1003772304284	1171.205002365902	3216.8449756733608	3415.305425296474	6251.612675821406	7694.443840136254	2262.230653937423	3270.6663975202705	3202.498521856111	6207.788026569274
3101.3337355917974	6388.911949123052	3692.163786790863	2075.8019975346524	3426.904447681332	3047.1920214998045	4830.668936538122	3254.7557673046936	5210.244355446629	3113.0989265075273	1873.608914373513	2936.7880438809593	3787.7023058297523	2657.1685148189204	4604.472326063577	3357.287287901211	5663.522017768539	4106.191840727253	3320.040192598834	4238.513377682888	2769.0843451361166	1170.8168815474855	3214.159819564165	3415.097060288227	6089.629862158372	7682.828509438613	2262.05977431521	3232.1775731954335	3181.1539900793914	6202.585168432051
3079.898230558166	6375.125487342434	3645.9823937715137	2069.302662264358	3419.3112517829895	2994.144680033386	4830.149926729417	3246.6249764281492	5174.424794140279	3103.5146176516205	1866.029969839359	2921.5403490872663	3773.470792365017	2656.732999731704	4582.167265052494	3323.1400474207603	5656.162084915589	4106.167676320985	3315.452690903486	4233.202923342657	2764.990086509576	1170.2514304653064	3213.0766744225884	3414.9218181237925	6089.629862158372	7680.615478348955	2261.8041959196407	3189.8664156291106	3174.631989238362	6202.525436843317
3072.280640957985	6356.082752816709	3620.693870887938	2055.0886265767895	3410.815011943143	2961.532019367589	4827.790234621475	3246.6146124900706	5145.331576468716	3074.9934026151227	1863.383208072617	2913.6533760673824	3763.042913429696	2655.4477658227615	4557.975381540217	3294.211345242898	5654.134719998659	4105.850970573032	3310.838504311333	4225.12085627121	2753.69870326146	1169.9003075405435	3212.178359357295	3414.858455173945	6085.469455301185	7675.900094238121	2259.1294086859843	3160.377888349327	3165.3482188179255	6201.019428724123
3068.2402254480053	6330.188892394254	3613.7237676617624	2047.08466097505	3409.249787263979	2954.075335393076	4825.0301187243185	3245.969241928107	5035.972126652201	3053.627068268593	1858.2871123983537	2905.1395720563983	3762.6637305371296	2654.16618481923	4438.301201965207	3266.106574543111	5648.989625869229	4105.299345008019	3307.0853024691933	4217.78767126049	2744.901778176868	1169.737599943239	3210.9452271402597	3414.5995057723744	6071.414508912516	7670.156757667888	2257.734763411369	3100.4783162739373	3146.13673980428	6200.545966296679
3066.44089074114	6316.0452067940305	3593.0438254481346	2023.9016827488558	3407.1704414120477	2948.2931439654626	4819.904410287788	3244.8291315939005	5003.450996380416	3042.879094107645	1856.1621418250782	2884.8497364459295	3762.0097845028477	2653.0861076987253	4432.533716614075	3196.8770805769514	5636.098932987579	4104.959048501836	3304.7556178116565	4212.100710095643	2744.8479731293887	1169.3868182925148	3208.467228300197	3414.4970748791484	6005.457144416246	7662.807502810027	2257.1433112480418	3075.8271684469273	3145.394193499426	6198.372412653183
3064.979387844448	6286.508386560612	3582.2787740112094	2016.3031513300348	3406.025581435183	2921.7540537896402	4817.101476578579	3241.774555808945	4968.685362724453	3039.1737207828396	1853.680267757613	2884.626047489399	3751.001067116886	2650.6699454311683	4377.321353045378	3182.016148913859	5629.584062236588	4104.791988544155	3304.3100375789754	4203.096131266884	2734.5855440939417	1169.1257957003397	3205.8997198768	3414.32688682133	5976.020401104042	7634.929025985818	2255.2751286841044	3065.612589793589	3141.9789758039906	6195.128735948034
3062.777350206175	6281.608754049293	3561.4607501590735	2002.549887726792	3404.846855133506	2906.190800916781	4814.631592260448	3236.2322011439687	4939.393816242897	3027.8768953692397	1850.9941443065338	2877.099819001904	3738.179874631351	2649.5388199077256	4348.906082365864	3168.338325780154	5621.9140210609	4104.614765059404	3304.2278959041564	4191.895696375417	2724.4434530409435	1168.7723133065583	3200.4446719879675	3414.051886319702	5899.349265428071	7597.244009750317	2250.0461223802185	3027.9354039056757	3136.7503026466093	6189.557513530539
3054.79935813152	6271.716412639858	3553.6969715809223	1990.836016079762	3404.3749916103297	2906.118989626465	4814.08420337558	3232.0202266070273	4920.931503939946	3019.7191704447114	1844.8763497279615	2874.363146407286	3731.065968548012	2647.9884957675836	4306.747716749916	3126.1594753532954	5618.878480442198	4104.255549118321	3303.7885965415508	4191.895696375417	2719.068810012269	1168.6969438439558	3192.5783798736775	3413.6632924972632	5831.406562571088	7553.544837865028	2244.393737807377	3020.715905238505	3111.7156818247163	6187.949766977724
3047.489624226991	6257.465936856921	3552.0226762552943	1968.8280912230468	3404.2816424346743	2905.435446041595	4807.074960451809	3226.3631744034615	4902.155304388649	3008.238775674367	1838.1924466443675	2873.3042272930265	3724.146996366705	2641.0216450570665	4239.972068132205	3104.706792344557	5616.657485671382	4103.622061855497	3303.7281133106626	4187.501568570857	2716.5126152095527	1168.4658554640696	3179.0350387354347	3413.141802923419	5817.431506673585	7448.3047164958725	2222.779340590551	3019.6078531302583	3107.2462778404047	6187.62569385624
3030.7236680004635	6223.0125707974175	3527.537217930351	1964.4145584653368	3403.453716744779	2903.077240912034	4805.698690833159	3219.2998883216874	4866.759081489166	2994.3736489760026	1834.8635572160279	2869.3076388588383	3722.278479246555	2637.6116432374256	4111.107708897094	3044.788774736645	5616.028507627684	4102.561417674544	3301.4840464292915	4182.211800707673	2711.8319375048854	1168.4072140702242	3164.903453130367	3412.374133242887	5790.850560965174	7412.663301095942	2193.9593727568317	3012.2318806945855	3102.8368412051186	6187.573975538973
3004.412903436802	6201.0740068024115	3512.3666001575984	1951.078511270051	3402.9749531393986	2902.436922731248	4805.005881439329	3214.3381362298333	4865.746010202872	2984.570934623595	1826.9718855948518	2864.801114047661	3717.520655860909	2635.266559355837	4067.003114751988	2997.3209419117397	5614.550665081344	4100.4213314090875	3299.6601833515274	4175.048251424327	2709.630356484939	1168.147920731716	3148.153614972902	3409.9524154313235	5770.547150155937	7341.4083262193335	2168.985168926023	3006.924690299069	3097.6063423017213	6186.937843107048
2985.88246008236	6169.351715161509	3489.354034733695	1929.0582673091576	3402.8029024025714	2899.2018430366415	4798.88173982634	3206.8975271639706	4857.215710261861	2969.2851863009546	1824.2308492118589	2861.609108521913	3712.913243296768	2634.6346906095196	4009.8739576307125	2993.549224535598	5612.528282873671	4098.537299720258	3297.8755004712025	4169.098345129565	2707.940544131862	1167.9922252367994	3127.166132592597	3407.564721736457	5736.280124088831	7288.885435817589	2160.0361887887198	3000.431636320618	3081.246077313263	6186.874644680472
2952.8995344783234	6146.364884770299	3475.793363545728	1898.785158987484	3402.4505541243407	2897.8625941090904	4795.277172513171	3199.0468063951876	4845.732213235169	2961.921717029383	1814.950612087547	2857.953288208344	3704.0512803518595	2627.9012578450197	4001.617010396629	2980.6561804460534	5609.447122733781	4093.852036231697	3295.6441731248447	4155.527550432271	2703.370607928619	1167.559148876714	3121.5646296541445	3405.223883689774	5721.441872728252	7258.159691300125	2146.6334071245606	2997.5543436012217	3054.192219692889	6186.395654418659
2937.884091810135	6145.329649709519	3458.5227883572775	1873.812532395033	3402.428191491076	2894.9766329594895	4792.562530940461	3194.38950292477	4827.21361616065	2961.651303988985	1814.8415769316814	2847.4236671720587	3701.3641001090564	2626.822425662282	3889.634087370382	2960.1395534040084	5606.256502823035	4088.0562454453643	3287.9809977175632	4129.945340188622	2698.3420141555116	1165.9381156575487	3108.1521203383563	3404.4291143283017	5709.884903093203	7254.8244495994795	2139.6858627323	2994.1251717834143	3046.0386640427364	6186.247130561609
2899.959615436443	6133.975994153875	3438.1514437674605	1848.6158535156649	3402.290724155678	2892.1983981625854	4787.820097497692	3190.503332849723	4798.890728480839	2954.5750270302124	1811.8602942216176	2841.6685082943777	3689.067199439921	2626.354357279818	3805.427708229748	2924.142488491986	5605.1125508714495	4084.008753322717	3283.070478365427	4115.497377453139	2688.63622225471	1165.2592746344271	3086.5254813944694	3402.513564350953	5666.805449022735	7242.438591179646	2135.299948554866	2990.009610890093	3039.8609172585557	6185.79216697037
2883.7956728993504	6053.388695583434	3429.569129924285	1829.0797235690036	3402.278046464717	2890.652659870015	4787.616949648932	3182.7781007683197	4761.3142565050775	2951.1717943170884	1809.4997404193625	2838.6202764845502	3680.2063160763355	2625.870685683287	3749.852881675301	2894.901828550904	5603.970282928746	4081.366421438591	3281.437838937454	4115.497377453139	2681.611551154893	1163.677029490921	3065.4780997401554	3402.1990194124082	5664.8307353246255	7233.858703825113	2125.564657954689	2983.750233508344	3036.8554534034984	6185.094917125114
2842.11796530312	6036.766702580263	3418.3603405131275	1824.4304705116795	3400.7290325059116	2889.3963423031573	4787.1804739926665	3179.3754084123107	4746.883697962965	2948.297523259044	1809.2537061728242	2828.1519663725953	3674.061477465172	2625.403665512475	3746.562284730635	2889.5056657162413	5602.893488263663	4077.550903385386	3279.2208275384237	4108.171297912604	2676.967083407725	1162.452831824972	2993.3166121289355	3398.97050935256	5646.483054722141	7182.33193441582	2120.5956445965894	2973.3741096450503	3034.213640518844	6183.440748952504
2828.256332113021	6016.12204914462	3405.364022435221	1814.7879469485144	3400.399746299922	2886.3659399278913	4786.112824674101	3175.5180860921732	4715.322121473858	2945.060026326758	1808.6056982318369	2820.748651484401	3651.481543886553	2623.3304558547497	3736.5301563579233	2876.2178669142813	5600.361853439231	4076.825021742332	3278.0530090958046	4098.318171699393	2667.284820644298	1160.381735096959	2860.704284919545	3396.1587441961306	5630.977994644219	7161.431015137713	2115.925617761535	2960.697340986601	3033.6397966655563	6181.405117218562
2817.046844123943	5986.610686729012	3388.5749946114533	1806.745357727994	3400.156905425262	2885.0088311565155	4784.716807980863	3170.833628779107	4696.842836358667	2942.9660806714896	1807.9242243556791	2811.028696681232	3638.545760856321	2617.845183578968	3718.094564209156	2865.042859589571	5597.407423591078	4070.4007543259104	3275.3691962200382	4083.303840229435	2657.736428023562	1159.7232922241308	2838.751455254782	3389.793265009187	5609.227246656106	7101.818477431808	2108.7613268372443	2951.16444120393	3027.51169923981	6179.780265312313
2800.1511709247848	5960.175222394557	3378.715032170342	1797.8003279789843	3400.034735632323	2883.572034460996	4782.42837398775	3166.6278391394126	4675.5389549685815	2940.4109198886213	1806.60354693966	2798.05067165771	3634.9516665496535	2614.0600357638027	3689.4364245313436	2860.23138533703	5595.561630408074	4067.331895637092	3266.701363995137	4082.622030846683	2648.564425715452	1158.0895548201202	2836.741655417179	3384.7220332470247	5608.625404505327	7088.977775679807	2103.8827514173463	2939.4115527532795	3018.565220577181	6177.34777158635
2795.5380796356317	5932.897637608109	3359.534287650232	1795.6912615233384	3399.6748462913783	2882.1546396303297	4777.4361307766485	3163.939813066642	4659.457594977266	2939.4797474753923	1806.1101270854228	2783.4673220481272	3619.4366210701182	2608.70223658334	3682.887029230838	2858.412081402639	5591.65834638584	4063.570870337963	3262.1799937872593	4080.3601422909314	2627.1581420007865	1156.3766107705906	2782.4169332231254	3375.670214709755	5606.960661067916	7047.235896003728	2076.473481402888	2927.124745310371	3015.602413033316	6174.801457526
2791.4938623022845	5869.936891700187	3343.1048388775553	1786.0627418127	3398.956838783327	2880.5629331559517	4775.408413009716	3159.58835277101	4615.533201730263	2937.4548431759863	1805.873871154457	2782.5903150533227	3614.041399368043	2601.7836516513707	3678.5756486893565	2852.024954347041	5589.379898759936	4043.183943396694	3253.1960864906273	4080.2837718202622	2620.292646141721	1154.0927712089842	2776.272216649323	3350.717359106798	5604.063112218777	6968.413941838094	2069.2089248887405	2898.64992622036	3000.1193673840326	6169.768437928003
2788.8964123053406	5845.818686195381	3340.193076922989	1780.180345051945	3398.4693498406364	2877.990523920593	4762.3045844126655	3156.3731163890466	4582.263957545911	2936.7932187408205	1805.732496789062	2781.4570594074685	3597.13867131734	2595.6108546432756	3677.2743499220405	2844.4605399769025	5587.661311647102	4038.075194952394	3248.744058305144	4079.7594518152737	2611.7878877138455	1149.5156287709453	2775.844109836919	3322.0040774808035	5578.598202253472	6862.467916538528	2059.7016896567957	2890.9503292711693	2988.0318622826076	6166.843217934167
2784.7471082435227	5785.558625585426	3332.761911563476	1771.1316790374426	3396.1865031196467	2873.9872733391953	4754.638710798354	3115.942588049592	4529.593813209255	2935.6462100311924	1805.4241914567626	2779.5425733993598	3588.8956241250157	2583.4733206420183	3663.7181217114558	2839.163465846989	5585.9373201936905	4029.54727539278	3241.5873386602216	4074.7086869473223	2605.3712782569455	1149.274309987786	2773.459400013662	3292.0260328514364	5570.676941139269	6822.57745353228	2055.3517182734117	2882.930563116798	2988.0318622826076	6166.731626525145
2782.11665682199	5776.02908080231	3328.885987969677	1755.0147096066466	3393.567372121418	2872.164671220956	4743.000564195994	3103.656191986248	4506.18898404232	2934.739831049585	1805.1676889900857	2776.987412896758	3585.4695765997917	2569.5718756839965	3660.1564254167615	2834.636493777449	5583.059081197765	4020.581785913155	3238.448871729741	4073.2061773078394	2602.7600408448784	1148.3462347948187	2767.6595429875515	3271.247132771311	5561.251720602596	6716.581067045559	2050.0706438399275	2879.6916519896276	2973.9723289341136	6166.194714693401
2776.6126017562674	5762.711720302332	3326.434739293722	1747.9501254709178	3392.8022249814558	2871.2230216585835	4737.836041108163	3101.6754627071546	4505.550387188385	2933.925740934668	1805.0704069733956	2775.960245065447	3582.0598168498536	2568.961093875223	3657.7148934094607	2828.8425530577747	5572.396699572402	4015.3266879872845	3234.774711370166	4067.925404227393	2589.4517918737797	1146.756582980569	2755.780435556257	3262.417255735218	5556.077549059421	6639.795323682257	2025.0536882657038	2871.0368266696873	2973.9723289341136	6166.0681830478825
2775.064256251645	5744.4463906622905	3321.3173142584847	1740.7671340309091	3387.4648507761813	2868.467854812097	4735.608072947862	3098.878421739192	4471.965568455865	2930.176532416573	1804.580570230448	2771.8155843344416	3572.7591090458695	2568.2368930849393	3651.8157835566585	2823.8257638590276	5569.716626217296	4012.24434051886	3230.9661399704337	4057.335830993693	2578.954433565104	1145.6896376219636	2747.9502662416194	3247.2339066308004	5553.335108487316	6374.177980665119	1991.661576512168	2864.0422459118026	2973.466834772577	6163.203038370572
2774.1436737182225	5694.022062434896	3318.0344724996266	1737.9602283350832	3379.981904555592	2866.4556187925746	4734.0369460011625	3095.1333294906594	4464.156644808451	2924.8142768469907	1804.1997685940119	2770.0719398287133	3560.5689064389967	2567.191730458537	3640.5864034015926	2816.7533290904503	5562.82320258136	4008.8788871759025	3216.8288517355463	4048.243473686392	2565.1827478964274	1145.0216567613675	2726.143612550154	3231.7462942527654	5550.732153501764	6251.76094263805	1973.352531892347	2852.05673812439	2973.2743522012856	6162.851936775092
2773.8815500983956	5604.03192531129	3311.734850656272	1736.5820887006705	3374.0070210687086	2865.034680739215	4733.6645178055915	3091.638806192968	4424.917830919752	2920.958790287764	1803.7742205080692	2768.661453472521	3555.727536828629	2565.8089725449126	3637.32568228531	2797.526154965164	5542.798845403775	4006.941177848804	3212.0187963690355	4035.6806099244695	2554.1163647184144	1142.98056087144	2710.9733414594616	3185.570041351005	5550.363475981191	6153.486455921305	1962.5242763690426	2847.0378361177686	2972.3138910704197	6162.00556299389
2773.3144876058936	5592.7555999999395	3310.800461038583	1725.9696415611945	3367.4650919751043	2864.3312697098263	4733.033406245088	3089.5541932524375	4415.150605341745	2918.436492056517	1803.4635956446589	2763.85900785391	3555.411454076716	2564.679291435903	3633.3857512649756	2776.028108836813	5531.382711226585	4006.236603668262	3208.1412711029607	4010.106298337964	2535.0635860145694	1142.1033678976087	2700.097305820532	3138.7969527764376	5541.17586245437	6089.778664897026	1960.4272376666609	2841.026807527959	2971.11970103448	6161.250887550916
2771.9588515590735	5590.491946190851	3298.527224870732	1714.3051489645843	3364.0058761984287	2863.826963347009	4732.820361159637	3086.1130155630844	4406.18467505784	2906.125932274353	1803.2018665624964	2758.379248306175	3554.494938790101	2563.6526512165865	3633.0995513653174	2760.980016966971	5524.145602346775	4006.0720252611204	3202.8025669725857	3986.6122953375716	2523.3727226926426	1141.0384873619348	2674.500417273965	3122.2927114627037	5540.173403138167	6015.253167230609	1955.950644465234	2836.6677674862162	2960.8028220658553	6156.755050645011
2770.9618148169557	5576.75857088196	3294.4138004196625	1710.839534359686	3356.7854972418354	2863.3171261717907	4732.217582129783	3046.9793021686446	4400.1003595514885	2893.939133245446	1803.1497634878485	2751.873689236285	3553.869501037095	2563.06864961555	3631.964161468163	2753.225072525468	5518.625646542416	4004.6308186639535	3178.350804903329	3975.2430617588434	2515.608145488746	1133.8878899726033	2669.025198252633	3101.828055887406	5537.005764432102	5983.988113452279	1953.305644965788	2832.9703683880284	2954.182108799287	6152.769118314052
2770.70150847457	5548.354901569849	3294.4138004196625	1709.516924162311	3352.451197082905	2863.040265697711	4731.407327696989	2838.736486144426	4365.222479240079	2884.4506841275297	1802.9857585759498	2748.8909364326264	3551.5689749010226	2562.4208385591664	3627.355941544482	2746.1737073135137	5492.422962583993	4003.164463089026	3175.8126341595366	3973.4906739717767	2504.989598888264	1129.5762757682833	2638.1627182686043	3074.193762819716	5534.329747205238	5957.177071545889	1940.708410187857	2828.941520975535	2939.882005251428	6129.661482325878
2770.681164633039	5533.401328226064	3292.2374515159604	1703.513390916302	3348.7949458670573	2860.9331910390165	4729.603511394594	2504.979503677485	4344.783230953404	2883.4989992318956	1802.92100952776	2747.880064729035	3551.0884667120245	2560.4888401668586	3618.641682947642	2742.434034707849	5483.199033241206	4002.9595304576005	3169.387306701368	3969.418978903104	2489.381614246607	1123.6264265532327	2629.7329127743365	3057.7929759411613	5534.326940713231	5924.209430349264	1935.7345301467872	2813.5867374536506	2912.006369760342	6095.370076845699
2769.51203061671	5514.565203230732	3287.312624425717	1698.6054389300305	3345.2975328249636	2858.1927758018746	4724.221941404468	2504.979503677485	4337.106294604993	2880.4334786947807	1802.756800656101	2745.4419336228207	3550.8264459407683	2558.552800293966	3607.0366396820405	2733.0003713509377	5480.2574413577695	3992.9705498696003	3151.7065952002417	3954.0795759532216	2422.7715683044885	1123.6168212290982	2593.6437878117813	3057.451414663468	5533.663060129375	5918.463602886957	1932.281673679306	2798.6544532209687	2894.0077293463796	6057.8790013554835
2766.172981881376	5512.506681750261	3285.2376647170186	1687.1713068737877	3340.2565020765564	2856.685613824238	4718.800662898083	2496.4899261313685	4319.851598448075	2878.5740490955773	1802.7117517909821	2744.152053847063	3549.879401487337	2556.7861858128485	3601.697706569184	2708.9376072399364	5477.726054163383	3990.747771099589	3151.194869347441	3944.139708460731	2383.5670798448555	1123.1794452238883	2583.0463297092056	3055.268762229206	5531.4521046212485	5911.688211116782	1931.3695649771043	2782.7625012665376	2876.81389685219	6008.655813343369
2762.106348147607	5475.583634499082	3284.86428067344	1671.390506577984	3332.9169494710036	2853.9354620230993	4718.474409576196	2467.220464082849	4270.099861907245	2875.471918119727	1802.4934722333153	2742.5840381057856	3549.107284955189	2549.9464218485673	3601.697706569184	2708.2943324547923	5469.190098664184	3988.2694228701707	3150.7082718611823	3938.5597089082135	2363.276588892471	1122.4840900201796	2582.848500037501	3049.7616788131027	5528.2042948312	5907.572338779142	1927.2043693558082	2769.7061429811615	2864.322806410075	5919.010883578815
2754.2309775998083	5468.527563608066	3263.5280440724882	1663.7177721183093	3321.327190951477	2851.70578339891	4714.752816665457	2453.6942096216594	4220.64404886634	2872.9357956712765	1802.1428787258667	2738.9290944834925	3548.6012590723594	2546.704522960458	3599.1077993618974	2706.8967954763716	5451.047964950194	3984.2584797271074	3146.727963373858	3936.787504616074	2317.521482300992	1121.7841868744501	2582.2460687035245	3045.0403847793	5527.137298489106	5897.811336468192	1926.9044332551837	2728.4260999601884	2856.5722712745537	5804.746731867602
2751.846636808145	5456.856745017787	3242.8809011710327	1651.5174553923475	3316.4338406925576	2848.993906424832	4714.042133434524	2450.834915675546	4206.642521700523	2870.2754355780944	1801.7908832764447	2737.093818395209	3547.919624684412	2546.4296605480317	3594.143296148174	2705.979999090228	5447.964770737261	3973.8167075378688	3144.112364803858	3936.787504616074	2306.466494740782	1121.0428091792423	2580.888174832424	3012.561163467829	5526.05301838606	5896.380946061955	1924.6313357548693	2714.4324443368287	2846.071409938402	5784.776877627239
2749.1211047094334	5450.545649630862	3227.9704464109855	1650.3274611609072	3309.7500826850346	2845.1266081480708	4713.288886090386	2448.319812927107	4175.694229820123	2865.7813028368632	1801.2779157407022	2727.3895306160016	3546.8406296664384	2542.113119543974	3593.4378848096285	2701.0035695126453	5443.849787830501	3965.5647788500114	3139.591031290641	3934.21013813726	2297.2694007270597	1120.4690196321217	2579.5661577502774	3005.3664932297265	5525.399360357815	5874.6596010819385	1919.8460807962915	2697.0468930581355	2841.50242918544	5716.983419603343
2748.3930598045617	5444.342516521172	3223.780247302814	1642.0472297408935	3307.991985562912	2840.819212475566	4712.5123417023715	2445.826510000397	4152.048964356497	2863.9677107306634	1800.544632587988	2714.6077358321418	3544.9881210833078	2541.2283866012463	3589.306675590862	2696.289144236174	5440.78981599533	3965.04586129756	3124.8623070153412	3929.5165363751626	2279.4102044067145	1119.9301547213213	2577.635046008433	2988.2118668564317	5524.434147252883	5865.312058323958	1905.386299076017	2693.075244320561	2818.0582701693443	5634.778399496474
2744.4237752115496	5441.581034842892	3216.574177931755	1638.4789356784518	3302.876598875404	2837.736530214356	4711.23441782722	2443.7065864080155	4107.333793077294	2861.4991946563805	1799.190547851217	2703.906172052185	3540.3864619466076	2537.801977250169	3577.975169416647	2689.955269141075	5438.018148831196	3963.5313051838175	3121.344609297074	3927.2363669521665	2275.5704652004715	1116.390655694738	2564.413246735235	2983.67623143409	5524.383749354256	5863.486149397485	1881.444505960379	2682.9789025661853	2816.239306247435	5609.9567349756235
2741.9116009320796	5425.626717860947	3205.230134054689	1614.0899644483043	3298.580465138785	2834.127196440867	4709.1846030180595	2442.485064890437	4090.7701677504006	2861.122807389235	1798.430503328417	2700.832754682617	3539.114469007283	2535.387564942142	3574.2353243407965	2682.763522286938	5437.913293001303	3959.6386011964823	3104.1013594984743	3926.195326840912	2267.918589245849	1113.162392051951	2555.26052406013	2963.9379361839665	5524.230431217667	5854.797387245796	1868.688724564186	2675.7470148381003	2808.2396509922655	5592.343218651356
2740.904162997605	5401.292600334133	3205.230134054689	1595.0883497081709	3288.7549552694777	2832.485035142282	4707.889076461398	2442.0427579824627	4055.974740982833	2855.8384153795696	1797.627573963415	2698.5094417962155	3535.2588371893266	2534.5409661733665	3567.382037883954	2676.339670395375	5436.734216186891	3957.9038174322723	3096.830829751951	3925.122321397976	2263.98926190192	1109.3798136134774	2545.2358334057376	2956.793646010704	5524.025901857742	5850.250818166078	1834.2159588870552	2668.7636308017463	2807.8373269663225	5577.6514321184
2739.5119466718825	5384.418402531486	3184.8103542374665	1574.520080371129	3288.4820399980485	2814.9645001224	4706.761724748353	2440.6507940432	4025.9780760001013	2848.563703381904	1797.608956428973	2695.4407655747186	3532.231917375607	2534.054458914984	3559.8178939462823	2674.7314421773735	5435.222402697279	3957.8823689442115	3086.151815621422	3923.645739095007	2259.638968511417	1108.7567413188895	2531.9502994141917	2950.3162589064636	5523.573168309422	5842.664914279261	1823.6667477553626	2654.846464673415	2798.8625188676597	5567.535365903806
2738.1753775623874	5376.510302576891	3164.700914157527	1562.8560990757403	3286.488428396999	2804.328640903321	4706.761724748353	2440.2495327027964	3970.9559866924287	2844.6629550008256	1796.1814175261645	2692.8913435521094	3530.5654869019463	2532.381220386695	3547.5791412873195	2670.221463678264	5433.663825529913	3957.141822291349	3081.140926843159	3909.673075839775	2253.7989324502396	1105.4246828497508	2527.030209878979	2942.712328983623	5521.934088295889	5835.276166324576	1816.9260191996468	2639.895997428337	2795.682526504381	5567.404873343363
2732.6648570206594	5362.902568737698	3162.356785412321	1558.3426598232954	3284.770064817894	2789.52648267865	4705.076043581413	2439.0657201661547	3919.0724947218027	2843.1905578825554	1794.1120002342655	2691.1941110311336	3514.8961141938184	2531.2684598261217	3532.690564891728	2663.808936930644	5430.753968678914	3956.126247032331	3063.598609524141	3903.2034496929705	2250.81796460636	1100.501655972693	2495.0995527369323	2938.5676042678456	5521.355915893929	5829.968831783476	1815.3837239604256	2618.8240788189137	2792.9654366916266	5564.776078818696
2729.134761190889	5351.262623683786	3159.585297827231	1557.2632512743103	3282.9746366546897	2781.177945549851	4704.223348308947	2437.882407397679	3890.7797994821453	2842.6483318097685	1792.8186327898193	2690.1338254216325	3508.774026784991	2530.3776404881382	3528.766555530679	2657.8391386571266	5429.4063251790285	3955.9077208533135	3044.1562532679213	3893.1105932324135	2241.4048709356953	1098.6947370737648	2481.4114770621095	2917.7810772898138	5519.903827265696	5820.867406743898	1810.7756600645398	2567.103992400264	2770.617166742865	5560.204905342541
2723.237592061479	5338.692453931552	3142.117206417547	1556.8423548610942	3281.2205534819113	2749.515638712002	4699.963993181569	2436.443507164495	3869.1933156656964	2842.2456030883914	1786.5987395612333	2687.9489505830998	3491.5189691724454	2529.8912109191515	3519.2416663326967	2656.382963116314	5428.677916889673	3946.6444370012014	3033.0021331636826	3884.5760633972095	2236.578737950327	1095.8407522926716	2449.741099924415	2883.7255540873907	5519.87148323583	5812.46253604752	1807.3507031163717	2545.617874029036	2763.240898900478	5557.45097362559
2717.423502800072	5324.80851064668	3141.15494054198	1555.6814036463911	3279.0154092478447	2730.9513021926373	4697.643398979745	2433.7070982163527	3861.155895354285	2840.951075309018	1780.1897031716849	2685.5935265774638	3484.825313601044	2528.7381497535457	3501.1491560093687	2655.614873226402	5426.89760758214	3937.8511247787183	3018.5189813718544	3751.280866093022	2236.3622018940177	1093.1154862484982	2446.856938831161	2846.275241968601	5518.598219037758	5801.707226647993	1802.9545319128933	2542.4775207973503	2760.8914480951266	5550.419824531289
2711.6430919373197	5303.5818663754335	3139.0116897189773	1552.945202774459	3276.849844102917	2721.0890374959213	4692.826649334833	2430.346238390801	3844.9971619283756	2840.0704909324486	1769.9071802075487	2683.8664085439354	3471.1336463125813	2526.9408967306426	3486.732051723021	2654.557055950603	5425.855684012459	3916.7631186850786	3003.015796054023	3569.222433048614	2228.803702367563	1091.7240855057585	2446.856938831161	2835.3780330010068	5517.527180100771	5799.530656495383	1802.3176577792158	2541.9945148982724	2759.735705333728	5545.440270342311
2706.458499639461	5277.776379750289	3138.782820906993	1545.689863386526	3272.5961301130615	2712.3551853729664	4689.615212413971	2428.990154229435	3840.33079367673	2838.4471479098215	1760.1917991578393	2682.650102154698	3468.0711205439206	2525.4057435678465	3482.686496617883	2650.115775281614	5425.17008190128	3909.808752367074	2998.6068185116374	3341.8107098265423	2227.503373249609	1087.7775584074764	2443.5968410360356	2823.3483285408897	5516.01064411344	5794.5622353319195	1792.252734521095	2539.4722511294044	2759.227709014923	5541.140990303082
2693.0565740505117	5246.316385565501	3136.520827051834	1535.9105954183046	3270.266603244478	2693.5907740455636	4686.9425188933055	2427.8171018887806	3820.022326602741	2837.6081163956096	1743.01496229182	2680.973031136791	3464.40150912717	2524.198079483513	3478.352590126466	2645.0083590044655	5424.260819287551	3909.3221295615604	2996.6255303081516	3158.9634278319877	2216.0078995363137	1086.1905478934175	2432.004000641991	2821.537741254501	5512.676356246647	5789.529079272181	1783.4453350930248	2537.1523137713916	2756.640847175123	5524.525224407248
2693.042550201283	5223.12290657908	3134.5379220622353	1515.756804744756	3268.864919026588	2690.42304313493	4677.531819067623	2425.6601863340393	3817.0512713624985	2835.9327263486707	1739.0817544831632	2680.1122065201475	3461.417210879092	2522.1773062418297	3470.642009331699	2638.2703488060506	5423.456698893266	3906.968532803112	2992.3977235337793	3027.199005619845	2214.948365478169	1081.5065390287425	2429.7233441213816	2817.9901689504677	5510.463890768331	5788.539583665624	1775.1802108635857	2533.1088445405417	2756.640847175123	5523.938497317438
2687.0838169513263	5155.559553549824	3133.3544096219234	1468.5696762853754	3265.861385769026	2686.8720922528064	4676.201576651871	2423.4049278467514	3801.118401289758	2834.298391661653	1735.7544243213767	2679.57171795461	3455.3299206296665	2520.7957232242347	3468.232346112477	2634.899772741483	5422.095962361419	3906.724820231858	2986.8233515350576	2998.872730038819	2212.5677325149327	1080.3865014687929	2420.972630694285	2816.368737186362	5506.59004935134	5786.3548091129705	1771.3457351514	2529.4284625155974	2756.5998236456417	5521.636873879353
2682.0286159659113	5093.723067600373	3132.427044462537	1424.3866548992103	3263.171671906785	2684.7894645056135	4673.659068648439	2423.141938821227	3797.038976446966	2833.151005966458	1735.7544243213767	2678.7031223854206	3448.2719039046515	2520.3724417131484	3463.2202924654885	2626.1178660680184	5421.294242994086	3906.03038989252	2982.653149129959	2975.555335480161	2208.492261295937	1076.2093798204126	2417.8609673040237	2811.1146580677823	5502.375162252351	5773.552100617762	1765.007573600922	2527.797113933512	2756.4140107566795	5512.69954003832
2678.9276550777795	5033.750239466648	3131.0784809989773	1357.3276558832238	3256.0658817597987	2683.308634309842	4663.469058723074	2422.863343791762	3783.8592333546826	2832.5441444413586	1735.5442708950457	2675.107406361094	3438.1553394927573	2519.5472577611736	3447.1255653996327	2625.557321021342	5420.63343697173	3904.528082281679	2981.3320403062094	2971.9098253960274	2192.533546530356	1065.5018495331994	2415.494907768058	2810.358246405435	5497.858079553668	5762.295480570362	1753.9283535612003	2520.3208295612103	2756.256329026218	5494.848686496738
2678.183847939269	5031.645631379654	3131.0379000364237	1311.1123631110163	3251.6222890261806	2682.119499735377	4655.485210187258	2422.3743976601713	3773.6960307658883	2832.279372627061	1734.0150910813488	2672.886417541397	3429.783878022583	2518.524638201789	3426.8218639430297	2614.951164909627	5420.228528440244	3903.088192033344	2980.6770380005164	2971.445582153651	2173.3676822480084	1061.2993992234333	2412.845591047797	2807.182839195089	5487.317909040825	5752.516399244466	1750.1611827556526	2510.3339378997653	2755.8129795806153	5475.052587804716
2677.189944158041	5026.196715442291	3130.6802706868284	1254.5346895235907	3243.4774672773233	2680.5272913386684	4652.001536553696	2422.2871838882097	3733.210162501837	2830.5788336275473	1733.1706018258776	2670.0523085727987	3405.077557815137	2517.231472988555	3401.987278714996	2607.212291832898	5419.685864347603	3899.96942694633	2980.428593164773	2971.445582153651	2155.2789194511633	1059.9935218447467	2412.226239212483	2803.271821501057	5482.360583388179	5744.152067976551	1749.5223074202722	2506.544940362606	2755.3340010693805	5468.05984335138
2676.436588213959	5016.8930011264365	3130.305178550091	1231.0710944904458	3228.914967124432	2679.8517002363265	4635.96370209577	2422.2404379085033	3699.6146237260123	2829.1043753381036	1731.0072447337939	2667.7962108875518	3379.7432165637038	2516.406539758859	3389.3179027001643	2600.9607004315285	5418.7390508756835	3899.5263824605818	2979.2771732596357	2969.2575473368465	2141.994668036197	1059.5329601703547	2411.0735562069326	2801.9912700747163	5480.011575249078	5733.943935944342	1748.1000175380639	2503.9437787805764	2754.318993654488	5461.279472546084
2674.9375446721733	5008.85243764022	3129.7579360846976	1214.0215849836559	3210.830090282686	2676.3488231194897	4631.39550178792	2422.178101213243	3686.0446848871256	2827.582346295942	1730.7585540297857	2664.9547164860705	3373.9509562581115	2513.241995497438	3385.8880879571598	2587.8707091144283	5418.481201465026	3890.8069590647547	2978.7657190469004	2968.9585150407875	2134.513760122706	1058.6111707829373	2409.4935118406574	2797.116922719972	5475.886451900931	5729.088497421819	1747.874208027828	2494.752887232946	2753.2336036620895	5446.938273511409
2674.751381676082	5002.328563286493	3128.768194447829	1171.2413124431098	3209.1362988299475	2674.35017740115	4619.456643124464	2422.1087655222054	3679.3965484370165	2827.4366941012413	1726.890351105603	2660.4730789187706	3367.577837823155	2512.930226223473	3382.0010133609917	2585.4423074651177	5417.341297016277	3889.804789418485	2977.8234228804454	2965.565753255067	2126.6320913771374	1054.65875479293	2408.464116788786	2795.6384422358274	5473.738312217283	5725.730583012509	1747.7638980659326	2493.339291780627	2751.8700232238466	5433.743215386651
2673.596691294802	4991.297951859622	3127.8746536019826	1146.012237169308	3204.4986850183623	2672.5862877781205	4610.105588142405	2422.059775732724	3618.2217227205256	2827.3024118590965	1724.1965448418648	2656.533708148035	3367.577837823155	2512.7601840820776	3359.9922089829306	2569.0613974495827	5416.759092020671	3889.073211956918	2977.563053796502	2962.98673612511	2102.5381276069775	1051.8154081732923	2406.891749602754	2794.504525179734	5473.592870008517	5723.858007043325	1746.9460144446864	2489.96564522645	2750.9711374106355	5424.351770207226
2673.205177222803	4976.997947040719	3127.0912255510975	1128.464222825366	3184.8388991497836	2665.993741567378	4607.233869792393	2421.9824883315905	3540.8153448168355	2824.9690257424336	1722.9664178548246	2653.172740244932	3367.0980316734694	2511.7297406093544	3345.3802882659584	2559.144695284521	5415.603946204569	3887.640707759215	2975.4035937884237	2958.544302409518	2095.141878885092	1048.9961368849176	2406.175152205263	2792.8189203777656	5471.80925973014	5722.293140206338	1746.4990851432801	2487.701925137978	2750.2872577970866	5423.43527235426
2672.875759285636	4974.797969645696	3124.113741284869	1124.4059959912065	3165.7379022972686	2660.4745685840835	4605.099640300145	2421.960990379401	3538.8142934588122	2823.6790563649274	1720.4103178677396	2647.583111602457	3366.3954627764474	2510.9269166214626	3329.7568219414575	2552.779462410762	5414.887792371887	3886.033543227519	2973.5042881085187	2955.7486167454745	2080.046248765102	1042.9958626272987	2405.494814930185	2792.180240291566	5470.327081083416	5721.234170148499	1742.414337234014	2483.118018389665	2749.506472468992	5415.176336673051
2671.890280125054	4973.058095549331	3121.689742834412	1104.6172131853357	3126.7778796709918	2660.0428514633627	4603.283961111057	2421.960990379401	3454.9651253140073	2822.5400488004816	1716.9760511870802	2645.9464413284404	3364.0360337011366	2510.140540184513	3328.800327241013	2549.078610640644	5414.202123314409	3883.657341338062	2972.679878088942	2954.421801056725	2071.4664929462124	1033.6158238432467	2401.2788572726413	2791.1722399324212	5470.110251416282	5720.2134735043455	1738.4555288456768	2479.1252978144453	2748.3392856510186	5405.419520424322
2668.3972736483706	4970.853987676256	3120.4218593590163	1087.8553130882972	3114.90652904834	2659.3535757290756	4600.39619713268	2421.912085421217	3409.378129083737	2819.8211458741303	1715.8647666694421	2644.703506163646	3362.875883993674	2509.9831401411448	3326.958013163025	2543.177331177122	5412.011616119935	3878.6211940234884	2970.901985993733	2951.444340824993	2066.147482741574	1028.234137969146	2400.3914618024833	2789.9414802467536	5469.374007598062	5717.559065436897	1735.6809333639906	2477.568111859802	2747.4062684015553	5389.510556906878
2665.7496396325246	4965.160437159147	3118.890191192975	1077.6073037426977	3106.9915414531047	2657.8808264149293	4591.989686886095	2421.801503871758	3387.6084486470436	2818.1730439131165	1712.9793546813346	2642.7312570669837	3362.5120351842497	2509.120487234773	3320.0940113861257	2540.7285642212332	5407.468000610814	3876.495736277041	2969.6867119016483	2947.1927833714767	2061.1231981974297	1021.3952004654079	2396.4882167386363	2785.9840657126815	5467.462605185548	5715.5451788377495	1734.6161719282743	2469.735444866471	2746.7527816925844	5375.591110861597
2664.6996409905723	4959.326014015162	3117.4507264342083	1046.1484454911395	3100.791385070776	2657.176938200722	4587.369475180948	2421.6781008095195	3382.5525639132043	2817.421690193492	1711.6930526122965	2641.508057273991	3359.8659769958895	2508.37528019243	3314.8013003525	2531.8467391314757	5405.728722274301	3874.614207227176	2968.8059759123744	2943.9491556167004	2056.416038469076	1009.6130998478743	2393.4947435561317	2784.6230398923985	5465.716435694217	5711.123985774896	1732.7889339713527	2465.679573319217	2746.03680139245	5363.238856839703
2663.0554181180205	4945.4414703890925	3116.325922896875	1045.5359607104174	3077.1720907945282	2656.1216359423465	4585.056073374686	2421.44053106303	3377.5804906928365	2815.597546171859	1709.9591746171652	2639.6170739229024	3357.238286233002	2507.842792787827	3311.3191378524534	2529.4511475320223	5404.009632889699	3873.1594099710223	2967.0817356455727	2942.1270913240546	2051.78985570805	1005.559593270379	2392.2385307066734	2782.2227468534243	5464.4800128985635	5710.403653959821	1731.9111767951822	2461.492919328607	2745.6132855201495	5351.578886403039
2658.393704808618	4941.320937475572	3113.533474613564	1045.3684584643506	3065.834423443637	2654.038744207008	4584.42731148342	2421.2869371286774	3365.286338520198	2814.4248526359675	1709.394542347222	2637.5631943953513	3351.5253808923812	2506.873454929654	3307.6137665534397	2518.081586591377	5399.433780661667	3872.0137604533284	2965.1883467642265	2940.4127972256806	2050.056819949031	1003.2906146754008	2390.145808814239	2780.8609554859586	5464.043209736228	5708.692518228359	1730.0209257269726	2457.051244028286	2743.6247969692176	5350.608700756075
2649.667540601764	4934.204685794644	3112.575434558892	1044.8134381105062	3035.8177935264716	2650.8597850639862	4577.9803870688565	2420.602009200418	3364.0599955618904	2813.0404445787153	1708.7797241568699	2635.1515687381643	3349.6029469895175	2505.7822980034957	3301.687830203282	2517.6438979412824	5393.359275702824	3869.7762827242877	2961.8665565352467	2939.0904294705538	2048.903472359788	1000.5944086818491	2389.319947315571	2780.316025533958	5463.883910203823	5707.589179703287	1727.131538999107	2450.3618044152367	2741.884692550326	5340.552991681004
2642.516834101509	4928.151082882055	3111.6061364573557	1043.542014386986	3004.006365469186	2647.2617830457098	4572.366473827133	2419.177928297931	3362.6418111419407	2809.338713905454	1707.0354235605848	2634.4350569075073	3347.8182637794353	2505.4475915295525	3298.027899104641	2516.8053456343014	5387.2537475221	3865.4142763203477	2958.4926145912327	2938.199406207116	2047.9335496393333	999.6819089566395	2388.920798152033	2779.1696083406014	5462.569107619118	5703.135751232287	1726.778471601528	2436.9135680282075	2741.107125952853	5337.342401827392
2638.6827822816554	4900.4988349851255	3110.707860244546	1042.6571129080808	2981.9239627752645	2643.9091193376894	4567.3914086752175	2418.908317035597	3357.8876694894648	2799.7950151248947	1705.2604851254023	2634.0440832106688	3345.901896252551	2502.229266195318	3296.106228332278	2515.492182109358	5387.224090288326	3863.5801306684916	2956.038879539816	2919.5409528020864	2046.9698025941332	998.3878534126627	2388.5287844155678	2778.3405993235947	5461.485369831368	5700.843173382129	1722.5421796500018	2408.326443443683	2740.255352411015	5332.6068722274185
2635.325030404519	4899.865819857333	3109.882990383817	1041.7124689687964	2968.5508853197925	2640.125519013217	4562.703325668847	2418.692253379752	3355.180912462277	2795.324241239113	1704.2760279544673	2633.330565877764	3345.777374316385	2500.394098864593	3291.4209455639293	2514.6408685888796	5386.689874362372	3856.3495197239413	2954.3828396198433	2908.4073049296717	2046.32755055049	994.1232118774797	2387.5894543583136	2777.5623105714603	5461.273048913433	5692.171121336897	1721.7612043281983	2392.4941944528473	2739.190680640551	5323.370783127697
2633.5555315198617	4896.361536545555	3108.606784007127	1041.7124689687964	2960.095597181087	2632.377315423759	4560.585372233942	2418.482602891585	3352.481029549556	2790.8212823948834	1703.2991864098035	2632.842882491086	3344.615976405174	2497.8375903195356	3290.3297211273343	2512.7437506344213	5385.839573343524	3855.7118762631953	2952.8350011573725	2902.6148960862065	2044.174411764921	993.6503874634012	2384.391953857155	2775.3195550394853	5460.392644072224	5682.156448935825	1720.5768148575044	2386.6549412881086	2737.791123470491	5320.881263252616
2632.0389490601806	4885.501114995315	3105.1358963589387	1041.4524107658383	2941.4359155377147	2625.214680313936	4559.027420403211	2418.3872858378327	3347.564906862736	2788.091886237611	1702.5197118661017	2631.0325030335766	3338.730631419462	2497.5503706973595	3285.8256016344226	2506.822376094333	5385.223921603487	3855.523542456865	2948.41979554479	2897.40333343393	2042.5511642095544	993.2577211543783	2381.9079123012834	2770.432201439178	5458.962620485557	5674.117102329128	1719.7081498726732	2383.8246489390935	2736.536876330717	5320.23886299647
2629.604863771534	4871.327985584514	3100.662675037007	1041.2589077668017	2898.3894907740055	2624.175612580867	4558.506698904852	2418.365604813353	3341.063038316588	2784.775742285154	1700.8534717577006	2629.4590794250453	3331.4605060312947	2496.3083211753706	3282.0973731978343	2501.8459328417844	5384.615905590283	3854.968600123501	2943.6999973278466	2896.1675993461895	2039.5815397429485	993.1303226260883	2379.059373179459	2765.713240593026	5457.348391634959	5665.524875935131	1718.1468975208873	2375.1354799413593	2734.5730669075365	5314.951151884026
2629.0130414109112	4862.30756616776	3098.2277976770324	1040.7475271091648	2867.6712332209945	2622.533614257165	4557.070317404721	2418.3197565666824	3338.3992043558	2780.9780295985042	1691.8535864247951	2627.815333223917	3325.913966394121	2495.468037690286	3277.6096748297296	2497.941447977202	5384.460317513235	3854.2198924185573	2941.870919381367	2895.503468378378	2037.1861937100373	991.6865280570049	2377.2215259249174	2753.199890088075	5456.354768832717	5664.421719816296	1716.8413155148999	2371.4581513490093	2731.1253403955784	5310.819683908808
2628.910575180864	4848.483808438686	3090.761861686882	1040.1228160699247	2862.02580674501	2619.3004405110696	4555.791172119703	2418.2287612672812	3334.1958508767584	2776.884774037025	1678.9331829563537	2627.5002452930503	3323.3664371373807	2495.226614136441	3274.65989354293	2490.5624933107115	5383.781410321899	3853.8309273911545	2929.3514665770304	2895.3946672442153	2036.986519915021	991.6246418826071	2375.1327540399225	2746.339415841311	5455.1564824401485	5659.242910330061	1714.3904569187328	2359.9278117141057	2728.728302774096	5304.003194033876
2628.7776380627333	4834.841015091309	3083.8451168353395	1039.4417348810532	2861.6465273471877	2615.5457774969295	4554.291634757242	2418.1788530302947	3330.340588841331	2764.944390202193	1676.5772726315856	2624.3698328502855	3323.1554458869196	2494.9138385688234	3261.2656615417463	2478.492963810453	5381.700512859021	3853.7094238580776	2921.622889452028	2895.3946672442153	2034.9173135129863	990.7114989010513	2373.7563373725934	2735.5716337878157	5454.113131595994	5654.4040003766595	1713.484368750931	2347.8361979950187	2718.354855717147	5294.407803645581
2628.4366424141244	4830.276950198758	3082.418236027155	1037.5255572579385	2861.456380000775	2608.9532534729647	4552.838126158949	2417.9709697818603	3327.189801301213	2748.0501638103924	1668.4355643652802	2623.943050393768	3322.3573024733514	2493.88269261419	3244.7848768282943	2466.303649987899	5379.6596018599375	3853.446425679758	2906.9057724252325	2895.286561394366	2033.05981762069	990.5255590058053	2371.2476290602967	2726.3790786498307	5453.470441235138	5647.878055977212	1712.4576844846872	2339.7152893780867	2717.3166182308887	5288.611819109623
2628.1005990512854	4819.927564323816	3076.0215381106027	1036.7492185417454	2860.7642579584644	2600.2315763235256	4550.346465931573	2417.8115758522626	3326.2911310810828	2729.2260580754223	1660.3745410543333	2623.3296166665637	3321.48226799986	2493.074138452589	3235.0851587930524	2452.8706330189875	5376.387912482975	3852.691718738686	2893.7127798938263	2895.1393753210564	2032.1633949170318	989.8320640859934	2369.951400123144	2717.694526462799	5451.823517362629	5638.746360592106	1707.6520829503477	2337.490466420257	2716.927349929537	5281.338880934841
2627.859498626321	4810.864795943061	3075.410847295487	1036.6495482600214	2858.972613725754	2595.3832376623823	4549.10137093925	2417.6300994869	3317.2182593059633	2692.5794791554813	1645.7727235270397	2622.6552007350638	3319.5171441497146	2492.215224620386	3202.036670449849	2426.5656008464125	5369.333665082007	3852.0621864652994	2887.2747319598475	2895.0767843451536	2030.7549287189015	989.1918526843369	2358.95102343564	2716.7932383298953	5451.210020848318	5629.253590100691	1707.4674764775152	2331.304515478657	2715.6728711985197	5269.20129413217
2627.655334741793	4795.548722666774	3075.110131675121	1036.6284769147978	2857.2538653005718	2592.079294751392	4544.991638851531	2417.3663765666424	3316.0208337893423	2683.6164839683775	1635.1676935148162	2622.475080905667	3317.5440284485308	2489.6147051697776	3181.680799080019	2404.239569529016	5364.438594800562	3851.225441607202	2880.521559613373	2894.930270570867	2029.3028804897365	988.6863677092811	2344.617509116714	2715.569166953127	5450.42171469803	5625.967769754829	1705.2076987657576	2327.349847281712	2714.78164420401	5261.982248666429
2627.5038305828916	4790.542677725629	3073.8641073046088	1036.527015126022	2856.110074870096	2587.672582128536	4543.059845320778	2417.2565988118986	3314.8313548798587	2672.564731126862	1632.0673804602982	2621.8185707085922	3313.8124789644244	2486.926202094858	3172.50633726804	2393.5021362813595	5363.256935606825	3850.098268372384	2877.2190978522685	2894.723868122158	2029.1370368501348	985.9337229238486	2333.2096848228857	2714.283491227709	5450.330084402023	5615.9791812369795	1703.4476249632853	2319.171136462545	2713.1702601976763	5240.714217313686
2627.2538088585034	4787.629245579115	3070.0815423078307	1036.1900188258383	2838.528499848334	2585.116721785479	4540.860277238087	2417.005034559268	3313.1207483706316	2667.8317032161417	1592.5656471892953	2621.4130377264887	3309.199520297917	2485.8111993031052	3165.6033031146017	2371.5042756317844	5347.553006818181	3847.455684615882	2863.4128585721596	2894.448776674525	2028.8703158080416	985.2013284662057	2319.4420992228293	2712.685533718122	5450.179173602636	5607.804631908346	1702.3777524599752	2317.7167805092968	2712.2741620844486	5221.876374456156
2626.0177285753757	4774.48354193611	3069.889368073544	1036.0894342979473	2830.9566694008054	2576.1073958521497	4523.246407128047	2416.389541350379	3311.7009511877613	2666.3251481446446	1586.501430696909	2621.144454180453	3303.0745083405773	2483.0191082201345	3155.3328448088596	2341.4175510082373	5336.228697956973	3845.581066999189	2857.566346611148	2893.984732044852	2028.263831939522	983.6240751182971	2297.5749843674466	2711.9535682643314	5449.877845726169	5593.04535706671	1699.7619772511114	2317.353853405564	2710.268693611561	5196.6475680844915
2625.4919927665574	4762.3176757632855	3069.336427030857	1035.990266304324	2807.568583106827	2560.466713377917	4522.617357069465	2415.1332421849725	3305.9008701587086	2661.4173097204975	1572.8677633196262	2620.9973340917577	3299.421492966459	2481.71055266843	3145.393723506938	2324.1602933100903	5320.467095244246	3844.989846313007	2855.9950590326	2893.550645764688	2027.236580114755	982.4611640816939	2251.9044802155904	2710.0858118997694	5449.626611740274	5562.322285007612	1698.5848159466955	2314.66726603452	2708.664158305875	5166.795584973972
2623.246552944371	4752.727124818278	3069.336427030857	1035.535674298501	2797.810275297434	2558.76294312376	4522.112313470962	2412.773222076565	3298.282433592639	2658.858248705943	1549.8116927689898	2620.668798873785	3298.480457753434	2477.630233756952	3131.0824392179347	2286.4636064548667	5309.067764334266	3844.6638104495746	2850.2851298195096	2892.0893825642606	2024.7767170846205	980.6452852387387	2228.3220641816133	2707.993239425009	5448.809381698236	5552.7784424728525	1692.9911863900445	2312.678962710287	2707.9426911058345	5140.796695348748
2622.353361657379	4743.60500407371	3068.9360245785056	1035.144589948904	2792.2307341584446	2557.498283964642	4519.758942166733	2411.3148156121997	3297.346133582833	2657.7851543147103	1544.1060566045348	2620.2549444804326	3293.942504076659	2476.1761078498457	3118.8024782992748	2254.5748289587473	5292.895926567393	3844.0770463264444	2850.258800489522	2890.0791926194406	2023.0128993810088	978.4629130518581	2177.8943889791276	2706.58346574639	5448.530867188144	5544.432746709849	1690.544286418343	2311.38485135709	2706.892570085152	5129.879368440488
2622.077809317496	4733.527265093566	3068.574449124711	1034.6852235574866	2787.326269825506	2554.8131020113356	4517.661644705021	2410.071164457445	3297.1769067405585	2649.1532772419923	1539.1538406370416	2619.9413190309165	3292.376534260948	2474.49390668205	3112.252637917237	2243.4783557007136	5273.98708377912	3843.4886813259413	2845.5387659415164	2887.4673188881616	2021.5774742233536	975.4827531227759	2175.511653119768	2706.3610421319377	5448.45419529914	5533.608683153169	1688.0687765127557	2310.7784886625413	2706.692466703913	5110.974171174116
2620.4220116656834	4726.188154084899	3068.083036099297	1034.064452182714	2783.0641614143933	2551.6140064444608	4514.322975378169	2408.588542376777	3295.1325307823467	2648.2149356507703	1508.4866047775895	2618.883116332547	3291.8674852138133	2470.861189004886	3105.7399409103186	2198.431266799501	5223.4094013609865	3841.983694258538	2839.419115960083	2884.78571316537	2021.2981205425544	974.546292825542	2174.2771002082545	2705.6168372882257	5447.576406670321	5524.852529450406	1685.2560322985535	2310.057033675903	2706.6408027414823	5083.285816891813
2618.106051813973	4725.489323964081	3066.247765819449	1032.9136127001766	2776.426475878386	2549.3391767382996	4513.893505043084	2406.8844770711466	3293.4600772981344	2645.9891598209856	1508.4839811721681	2616.6850459368143	3290.195072404808	2466.5821733340094	3101.003871089702	2172.427045015951	5164.391380016979	3840.7133061292207	2835.012360565746	2880.0851103887157	2013.621318686217	970.0468560670645	2163.607754461501	2702.604273241554	5447.505623598988	5519.427636968717	1683.1468426642414	2308.6970139410478	2702.050971178569	5057.475828151676
2615.033455925505	4724.7453548195945	3065.955355004334	1031.8714289219292	2762.118857812793	2534.2137431435826	4513.6053102403885	2406.4730141479317	3291.216482744433	2639.6657849713065	1506.5933576793718	2613.263783105038	3288.4797125868868	2464.002060013547	3086.398789485309	2170.558861397707	5100.0485188751045	3840.418371947539	2832.7003267883542	2879.250122718715	2010.5009253113403	969.8290759808463	2160.0623986164014	2701.7691346330903	5447.0495474784675	5509.358450053353	1678.9696327730815	2306.9783567002205	2702.050971178569	5048.339106061959
2612.988956719051	4720.986057286338	3065.077379691731	1030.8013552378652	2761.554417055556	2528.726555074997	4509.563325961666	2405.7608019671893	3289.104673912709	2633.2319244681958	1491.5153436051876	2611.9370770684427	3286.2290824777688	2458.44753933052	3083.7065140701147	2170.558861397707	5018.224402259917	3839.365773467021	2828.446491962929	2877.4319299131043	2007.2411966334582	955.5224086755767	2160.0623986164014	2699.820263553072	5446.316279215606	5505.903239735082	1668.8359163974935	2304.419621791846	2701.323341223761	5027.920899728513
2609.7762654227195	4714.574677421918	3065.0599132234656	1029.6149855890203	2760.018936214327	2526.25967616405	4505.195351919191	2404.440588305642	3288.5702418519186	2625.5517146742504	1485.3926420722003	2610.0876238759843	3284.492839192638	2458.44753933052	3069.732878039121	2170.5011476737814	4883.468723564116	3837.7188311188625	2827.8598472342796	2876.451381387269	2004.7130699743107	947.8047685276746	2157.137691154006	2699.556110886006	5445.035819256434	5497.529240760392	1665.6387732529722	2298.161214767649	2700.9027912739416	4999.032166761176
2608.9845103676403	4710.777310304719	3064.750334029328	1027.9418060999642	2759.4188598080136	2522.147891871958	4503.6010884977795	2403.794071896512	3288.4372237480893	2614.2060780085158	1482.0392129265401	2608.4061218681713	3275.3778997298527	2456.3793265390013	3049.59754174777	2170.334949712536	4797.210290415283	3835.8752749218115	2824.8208783868977	2874.6433159271373	2000.0108090071674	938.7444114528415	2156.1147435055254	2699.234865962506	5443.866279743012	5489.933234456322	1662.8773521361893	2296.392046848543	2700.0747294517073	4967.561169381012
2608.6410354751933	4704.001325589235	3064.3671718710316	1024.2038850384115	2758.346440436507	2516.426441007197	4502.153745983678	2403.6081725538156	3288.031952550708	2607.6050232934685	1480.471822728872	2605.401063139649	3261.411957673879	2456.1433677679465	3038.8762475872463	2169.2561363969216	4750.730876851641	3832.4488303515714	2823.0721171292626	2873.8674157298155	1994.575380262518	936.017569102726	2154.733677117203	2696.012351379012	5442.902322713133	5483.23837931146	1651.1470612359349	2295.694742763393	2696.547501733714	4955.417576172121
2606.322315685785	4698.128911646672	3063.5158509748762	1022.7297411168627	2753.2265036768604	2486.9283512645975	4501.815272314968	2403.081298144705	3287.854007567711	2607.5360069825856	1473.4753653809487	2604.9122970290696	3250.8859815250944	2455.3662480427083	3020.0362299435396	2168.6590475214075	4618.017660426919	3829.321070238709	2817.228051323141	2873.70347720509	1994.335543631626	935.2665257622269	2148.5986091071404	2694.9678121936618	5440.447150934	5474.0323104143745	1648.4869315825376	2293.2281652445417	2694.55805139941	4949.112899738624
2604.70487331724	4696.088748218776	3063.1410988979483	1022.0472854199737	2752.0912283505686	2479.1316460786506	4500.360456601635	2401.7965504123695	3287.6467867255155	2606.5292764583137	1472.0135420250797	2604.6599696623402	3236.510515634378	2455.1468051632846	2980.7685247717636	2168.5376522239317	4589.8322197506795	3824.3102198143256	2812.475716415342	2873.1686847956494	1990.2491029760415	933.8310226518553	2147.1239881626284	2693.45773325052	5436.973240214273	5465.762192320357	1648.4065894709343	2291.4290871375683	2694.067831932414	4921.237676567147
2603.5344958966593	4694.538214628071	3062.8864523657167	1021.864707555357	2751.455879249334	2473.8148350761503	4500.173812147246	2401.4239604847426	3287.594053857558	2605.4775919939775	1468.8098028231236	2603.2938050907355	3223.4697135780534	2454.678453674707	2967.7609775027045	2164.4898259983083	4550.681572664307	3821.1503315069162	2810.5915734969267	2871.3358225544844	1985.475239279034	931.4875974385299	2144.8252285731096	2690.9467269398147	5434.908171280492	5457.485143780456	1647.2482402427045	2288.9988186298797	2693.6017877571494	4888.826245869481
2602.0252908486063	4690.507568171182	3062.7810218796426	1019.6722156496307	2750.2329822688175	2461.9271998300287	4500.086221894993	2401.0367064195143	3287.523855029051	2605.365935749723	1467.9176910020403	2602.8193306012995	3201.5371332307045	2454.384496308429	2956.3117298640163	2161.3601295720946	4538.062692156703	3819.999303547813	2806.4268318359454	2870.2978206662865	1953.1876945967329	929.8960679832593	2143.340649763216	2687.105141437666	5431.884666658666	5440.686680646686	1647.2482402427045	2288.090651375998	2690.5983532803716	4868.091035381633
2601.1814282294226	4673.839592914071	3062.625084401681	1017.5928607312501	2749.63106507764	2456.3815276603996	4500.004620427908	2400.2210703974856	3287.467420818524	2605.1117744030093	1466.5433198461628	2602.7596621398343	3185.3130537927937	2453.9206937319404	2955.2072957662367	2158.6133016571184	4507.872556607885	3812.835235030623	2804.2748251249086	2869.9391498951454	1950.960843373266	926.1988386781617	2134.7501672680305	2684.223735110434	5429.855378614544	5411.402106369685	1646.0057846665436	2284.729918113064	2690.1985577949586	4855.10529667533
2599.43193627947	4672.182546726649	3061.907188483363	1015.2654215422739	2747.693522266339	2451.2242927747957	4499.910002334068	2400.195451926324	3287.3405651868843	2603.7731752661434	1460.2177690901729	2602.5758051819394	3165.552844195428	2451.486845218857	2953.078121341726	2156.4688389197527	4440.817158305902	3798.163775353134	2803.456349582397	2866.670475110076	1942.8233180597942	924.9004166678437	2119.2496579251765	2678.941528840298	5425.306454827143	5368.089515525915	1643.2586800619597	2282.642876845678	2689.954920827146	4829.097859085486
2598.61360940476	4668.806840838322	3061.46976998993	1013.8986571149964	2746.0448934503274	2446.916955786206	4499.498286361087	2399.0425871068283	3286.677543884207	2597.0866067510137	1448.767718817974	2602.2861669927497	3136.9877259248246	2451.0367036341877	2951.355982341756	2153.7598654465914	4425.5815003237685	3786.4690879955256	2799.873431993975	2864.2392896431998	1942.630365699457	920.3233689787029	2104.661779692287	2674.8708251052462	5422.622476762205	5281.367904956868	1643.0362264221467	2280.9103976456468	2689.74332230183	4788.291579051301
2597.6184590077128	4667.067559731253	3060.106785583199	1012.9799316385223	2744.5280045271656	2443.515297349278	4498.902349063292	2398.5083982538868	3285.5629854528893	2590.3834183044464	1444.3098663853432	2602.1572087072777	3127.7012137393817	2450.33277916898	2943.939932468957	2146.5477880450717	4402.911164220195	3777.17766524871	2793.8240585909093	2859.949246659174	1941.1956578803995	918.2689995446996	2087.4613294047663	2659.744144001199	5419.193358833359	5247.96712719832	1642.3761354308376	2280.4533737034953	2689.589679155737	4729.029221922203
2595.905292592542	4664.705812889755	3059.2118872367373	1009.4877041781796	2740.3039609081725	2439.125502257658	4497.496549933759	2397.70114242647	3285.0160160441205	2588.3081165259623	1443.9326889919091	2602.043689653961	3124.818599651881	2449.9048968495263	2943.1638795377557	2142.748586594811	4384.375620984255	3774.2167780585287	2788.4094921009537	2859.024974033508	1939.2621937258523	916.5286949277969	2069.0892546813066	2653.2274590036573	5416.729880110204	5243.04730964249	1641.778023836856	2280.090264854097	2689.398823326597	4720.086363087145
2594.6243941354164	4661.520160225982	3057.878995802608	1007.0999453608908	2738.736301599439	2432.4841254792877	4496.5488564957395	2396.878395773976	3284.6165975612344	2585.865589492422	1432.2571606900792	2601.1066200222053	3123.050236358056	2449.717248159983	2940.7075065007853	2131.0629221753948	4361.905606167375	3772.759110429345	2786.861105592414	2857.206739142079	1934.7175068234085	915.132017871241	2044.235604989243	2637.644527552626	5414.722514016883	5233.244015968889	1639.9663991784946	2280.0887908537816	2688.48211545845	4698.290767426845
2592.349736766719	4656.88405602504	3056.063952376385	1007.0999453608908	2736.109406069785	2430.3760099723672	4495.559317822315	2396.775990275641	3283.9964378411833	2580.67324088376	1429.059818301587	2599.431457043711	3096.3972791310152	2449.077818226672	2935.9150097398124	2114.042143121446	4341.359341808007	3771.9272352557173	2785.494942430671	2856.697181183924	1927.8337716177039	914.5788617424138	2023.263255476818	2621.709539513988	5413.804797807134	5206.707278863502	1639.5408890151546	2280.0069849584734	2688.2441990695993	4694.201900325393
2591.7944269591894	4648.484742073717	3053.8156675370597	1006.6444432879081	2736.0623952482038	2424.2288337736013	4492.686012761656	2394.9246601004447	3282.949814668585	2577.6925135878387	1426.914724332081	2597.265535506945	3090.9134230019076	2448.98648391609	2932.196316657027	2104.2244876258774	4336.674089589702	3767.492426347589	2780.2877048188197	2856.3813771184564	1919.2607449608122	914.4600655711339	1996.975995231135	2608.281050533288	5412.760466680842	5196.758522645177	1639.1686720193268	2279.4913669167117	2688.205683281944	4685.337563437458
2591.184975603182	4633.27534794209	3051.370062336422	1003.3722296460618	2734.1697299311822	2418.125417293881	4492.593494291557	2393.2720951996175	3279.960710675151	2569.38408174645	1423.848654955637	2594.136149033929	3088.14936447105	2448.398347675111	2926.0744819703586	2099.067538714634	4335.926499001991	3764.004009969541	2774.8238944354903	2855.3953797622926	1918.1748914260672	914.0776876408199	1922.2715476628125	2607.9696487102565	5409.142475103388	5183.982225500445	1638.6620458695973	2279.292748902556	2687.9571976516218	4671.965301680349
2590.7007532591692	4625.754016596366	3049.2646593017907	1001.6498492622416	2731.248376427913	2415.267791401645	4491.676510466018	2392.832337598775	3275.9700744546326	2567.832374857091	1421.4067976497997	2590.1815457902794	3085.9937051455327	2447.6550703444627	2921.2891439656137	2094.3925139767516	4335.17109146644	3756.1421867031527	2769.855165353499	2855.1085619170835	1917.6670132781003	913.0437225569824	1887.6304490656742	2598.1302114938726	5405.39948576077	5169.775788892268	1636.6300586755506	2278.7288226564197	2687.2424467837786	4666.168541973316
2589.474770712238	4618.797641843116	3047.446748080876	1001.1400165068286	2728.6899830975594	2413.824817173973	4491.542422853937	2388.72343296454	3272.24514180657	2563.9185237136876	1419.2964313311875	2590.1440266099676	3079.374684806581	2446.0795219397087	2915.3988701247404	2084.1447830485504	4333.287842678111	3748.4890942834	2766.5449355186092	2853.723601181403	1916.3479659755092	911.6428222637451	1876.0972485793684	2581.134736112549	5401.8285096830905	5155.6148541357725	1628.865266449359	2278.3488004803544	2687.091361787723	4645.051861598021
2588.5600573052143	4609.809692251249	3044.2683982839144	1000.3453321247766	2722.4414988431804	2411.2691541618656	4489.232582050409	2384.282672855101	3269.931262951662	2558.7515012737754	1413.6482058520585	2577.0299851642017	3076.73593012916	2445.168983076924	2913.6049975818573	2077.5259543174748	4331.907187765846	3747.14749920338	2756.472658353946	2852.901226838712	1911.3415427253492	910.0566924856496	1849.0099274032202	2576.1244639763345	5401.8285096830905	5144.180221044837	1625.3903755299568	2277.71382030918	2686.5099434398317	4633.310857723124
2587.580979573878	4605.466476596534	3042.269787708957	999.6399750000446	2720.4021951464	2406.737223950413	4486.653411621058	2380.7188653418043	3266.2764147498	2553.9548077691284	1412.3493121972888	2565.58626311434	3073.7593427165657	2442.34696201664	2913.3956655542097	2066.0417532362153	4330.530614638509	3739.4356632627923	2741.1808539751723	2852.5625112481202	1907.8732099206418	909.4627747051886	1839.1866106045309	2573.4290965850746	5400.477076692339	5133.773357966112	1623.9778330630515	2276.878216331684	2685.7716782039593	4622.092281413494
2586.9388555954374	4605.312778961172	3037.7085393175603	999.3100570699652	2720.069330925707	2404.834583316181	4482.173347271821	2380.4076219673657	3265.5571789083497	2550.691971346472	1410.4376415169343	2550.1423828014927	3071.7587895956744	2441.06658933383	2911.919431828107	2053.251740196716	4329.6232026326	3735.8165164522898	2735.9708197738514	2852.1190098803872	1902.8119614467566	908.7862555748452	1819.1381650193593	2572.331393379392	5400.099162249661	5092.518144738834	1623.961861463365	2276.4277670377423	2685.3075491591285	4614.777460090791
2585.8201029974257	4604.815911375569	3035.815195694561	999.1162907115859	2719.553207236924	2389.509875119075	4478.5088378424725	2374.113966471766	3263.724539195513	2546.9795435583724	1409.0929403936295	2539.785220070701	3070.1734107380103	2438.0349711689864	2910.8496052792607	2044.0952641362735	4328.253348925273	3731.207019324749	2733.2707933952415	2850.002663251633	1896.4563694407818	905.9568563323376	1809.6073624112325	2570.4706535253426	5397.052101768073	5086.297514722481	1622.2579108988298	2275.7495631437337	2681.4111836011343	4610.653740706139
2581.4391100117555	4602.48428008921	3033.3662652446465	998.556417290999	2716.1848448788187	2387.333423488357	4475.263935236251	2371.3143245882297	3262.9605868706712	2544.414627397072	1406.4401783820165	2526.437222697474	3068.722138152747	2437.6615594661725	2909.2766164284217	2039.2883115360894	4325.941694243325	3728.8119240190244	2731.506150252854	2848.828024413669	1888.0108908850734	901.5213938467194	1793.6630801749873	2566.567215262505	5395.067888219328	5084.998396359686	1616.8708045043975	2273.6431084502738	2678.4512445524374	4609.921500116749
2580.197130075222	4599.174144464492	3029.803870622188	998.369975046527	2710.302709237082	2387.276417252335	4472.707319958825	2370.2862167267563	3262.2236198531537	2543.2573153957737	1399.8475264742801	2519.179544969193	3058.863550514745	2436.413260280874	2899.070173314526	2037.0058665008582	4323.664778761247	3723.755358425743	2729.529394776151	2847.82120868069	1882.0595212205476	898.3423958688138	1783.0819186772399	2561.8375553108353	5392.2516479842525	5076.145907483529	1614.572431543846	2271.9298004994916	2675.449077129355	4609.406533807273
2576.6786495679794	4598.13552888847	3028.20203218217	998.095725998307	2707.8481050957516	2375.8499285627518	4470.5805698070335	2370.1772747619702	3259.996483028563	2541.0851512794898	1388.7282504646173	2508.049419224549	3057.1007708416623	2435.4712718645997	2894.0347926754885	2032.4216017595274	4321.894051833078	3721.219860814128	2727.912824574673	2846.997681159606	1875.6614106183551	895.115496127545	1780.7249515735016	2559.483283388554	5387.168769348554	5070.687443254737	1614.2913085194064	2271.3795979417328	2673.339448602432	4608.796081745657
2576.1498802146775	4590.178472582745	3022.914500077868	997.8570016049545	2703.0425630267964	2374.973226048645	4466.199975904567	2369.81617219229	3254.459960157491	2538.922522111523	1384.5181472964366	2489.168995223924	3048.573272350175	2434.5606765005277	2886.5943949975763	2030.3330134947234	4311.7208254488705	3719.856384618587	2727.166313784467	2846.9137511031545	1867.3825847162866	894.3306813907127	1777.8684589389864	2557.8138149708593	5379.478293935752	5070.687443254737	1612.6274777495614	2269.933649076168	2671.5508354228937	4607.30362305188
2576.026982931103	4589.812593032957	3020.2431175018714	997.28057606157	2698.575746650533	2373.4580157670607	4463.266966556986	2369.746619976945	3248.0220165993846	2538.08775931012	1383.3855533573048	2487.8044914951743	3042.615181010789	2432.331378151545	2853.807297653275	2029.0459187927006	4305.2185251331575	3711.739561896781	2727.166313784467	2846.5572121216346	1860.5552115027554	893.6350524160059	1775.473654985234	2553.0374829835605	5375.050174793506	5065.807646842465	1610.1044520674454	2269.8488094763716	2670.4593094598636	4606.3087533081125
2574.6951243467624	4580.403979479982	3014.0028286395986	996.6477777605895	2688.0373908565025	2372.922875945826	4461.034690608223	2369.6687592998346	3243.964822083147	2537.256135749739	1373.7632731260455	2475.2097677729685	3036.149928102574	2429.875603354446	2826.5782039738647	2028.5536654897107	4278.870103249514	3707.458738958716	2726.4274136704375	2845.8299525904067	1848.514759776871	893.2152636133309	1773.9560226941078	2547.486100888413	5366.3090966693235	5057.244223792493	1607.2820798798436	2269.8460478946463	2669.027070091457	4604.535490240714
2572.3741574019077	4577.501742059186	3013.0073551657183	996.4535028903786	2682.3649127442036	2364.8065175970373	4458.950812701815	2369.3852427525158	3239.3766845404684	2535.254421747174	1373.1549823439116	2474.2118192028256	3032.496801253536	2428.3153951128015	2818.6310373809292	2027.628826290209	4251.402671346314	3699.4437571748767	2725.941585072471	2845.3835572830376	1831.4276038227722	891.8693273051284	1767.5658872468257	2542.695754805571	5356.296253685987	5052.94231202993	1604.1700947738639	2268.749970967277	2668.7224965511227	4602.235272143495
2569.8880217687442	4568.857242735407	3010.7349127983757	996.2882705764564	2663.5001044214614	2364.6381094283583	4446.127472848927	2369.2269765327424	3228.1224147472903	2531.216969258448	1373.1061762108386	2470.1305846779783	3030.212109636012	2427.100973813784	2804.6729927442725	2027.303395852423	4180.5306784127915	3694.1095080704363	2725.387705234907	2843.804109739511	1821.0474790364456	890.2766373601617	1765.6516981815466	2531.6398501915646	5356.213902244265	5042.618256062742	1603.0407625937587	2267.6168961949497	2666.553942903578	4601.116858223303
2564.0859604784264	4563.817878985089	3009.467239859126	995.8295941604889	2656.126833330857	2363.521641212141	4438.917496393648	2369.174321682438	3219.77169853341	2528.0104457263087	1363.1346418289943	2460.5851159573363	3028.675363889405	2423.3158128776136	2790.4503275023344	2026.845498307969	4164.564001243814	3691.3774359914364	2724.995208726844	2843.5339475938135	1791.6471246564126	889.360339131244	1763.0442978952167	2520.709839271513	5355.234555110468	5033.5121419379875	1600.8628916259713	2266.746533395817	2655.1527032081485	4599.298355370076
2562.711088675971	4561.888739803576	3000.763218782236	994.8468507488025	2651.8659877928353	2358.6928794758505	4432.505758416836	2369.147837898618	3210.8535593164615	2527.8681462818577	1355.9035676553203	2452.881458494718	3022.3106911710483	2421.129027418938	2786.576414987253	2026.652215466627	4040.472874183869	3687.508126185699	2724.3240543138845	2843.050919673131	1789.8415501147779	887.8032355290245	1762.0875668609133	2510.929100610274	5354.478259976336	5026.832055467251	1598.3852092375819	2266.5014967841425	2654.2578430857643	4591.206182169388
2561.9917426798193	4552.1267569292895	2999.175662853248	994.258778164476	2641.0713646317286	2355.602419008286	4416.630183422163	2368.5976452568552	3209.4946565315186	2527.122433103157	1348.8959229510244	2444.2818913761585	3021.1803749278356	2420.2237033325414	2777.075720521636	2026.5522210303702	3995.604473188401	3682.5925223430545	2720.381915364637	2841.849866388943	1788.0477121467798	886.8192204914635	1761.588081817424	2485.585166802016	5351.432632270881	5016.4880531250465	1597.8645467407432	2266.4130291456986	2653.6506917536863	4584.753061982048
2559.6997087242144	4546.484128920455	2998.3428157320322	994.0101572194164	2630.624411174063	2352.6741416136183	4412.408023750032	2368.3631990253393	3205.820693447084	2523.572169693267	1344.189528935378	2443.8392708595347	3020.0300974676097	2419.3322701194415	2767.436799061451	2026.4334862167161	3957.079563119068	3680.9829400467597	2717.9592633460634	2840.975199059376	1786.4574614925684	886.5195566310617	1760.478724684615	2483.8015960955545	5347.0221966694935	5008.346652334539	1596.784729124408	2266.3029197269507	2652.7460474206428	4570.8288849864475
2556.634343749148	4542.723795406311	2994.5903361492565	993.8430054642171	2623.8585036710756	2346.271184590569	4402.388372970475	2368.283145684898	3199.661492464407	2521.139447685297	1335.498370096362	2437.506292924039	3019.5380445329833	2417.0503411443037	2766.4599575152743	2026.2934635416996	3872.2755320644374	3678.658145690748	2713.58236881688	2840.4667610266406	1784.8113834276623	886.2681518877487	1759.6955421638643	2481.804439322736	5344.153129380411	5004.657356005151	1595.8164540000605	2266.1695491653372	2651.9072433507918	4570.439016965743
2554.3012507562366	4539.958458271832	2989.5073187166377	991.9355776472561	2622.1958004276585	2342.856695600255	4384.733674234243	2367.463586882914	3198.0694412680637	2519.3839200115326	1324.413712050728	2437.4236478640687	3018.129864465216	2416.0113119887355	2764.5891937423653	2026.2294782314464	3740.750122657051	3676.8191091792587	2711.4958961323823	2839.9420711080193	1784.3670258836614	886.2459979684558	1759.5639427760775	2478.554831596125	5338.271328923093	4997.1540358591365	1593.2388094988376	2265.9647625412217	2651.065244954575	4556.146038501964
2549.8376120718494	4534.667402400454	2984.97919961386	990.4778760681438	2621.433168780356	2339.144835386988	4375.990751594209	2367.4349083114503	3197.76066044801	2519.2856886418294	1308.7105940157462	2435.1493442781957	3017.187694573053	2415.79682587268	2762.6681520574457	2026.1547953978545	3721.187533934932	3675.8937027090933	2707.971280575368	2839.2759966069225	1783.0364061535956	886.1289568381849	1759.516806351881	2475.539179389432	5337.436292282943	4996.910235584107	1591.8091924396117	2265.858079841867	2650.6130370255246	4554.891790975496
2542.3514736485963	4529.695166696826	2982.618169534807	987.7465881204555	2608.5527638007593	2336.3525305642743	4353.654614508593	2367.0923222711076	3196.00052765238	2518.827521849635	1302.9990552842223	2420.960845002937	3014.4777363336207	2414.4607295244673	2760.5506560748613	2025.724803329602	3700.2637210504295	3675.578862011004	2706.2212897714867	2833.348917193275	1782.0724140825039	886.0057362221107	1759.516806351881	2464.7066996211393	5335.915702939841	4994.366466966897	1588.5420100547526	2265.8090901143646	2649.714884048453	4537.057307801407
2542.289097293392	4526.325282351199	2981.0849749682206	986.9830208593354	2605.8426752393643	2333.7642345914887	4331.781198455761	2366.382696328631	3195.6386951601435	2518.639439505627	1291.5389851594553	2420.6162556865124	3011.204242241418	2413.5686722948417	2758.9977589663304	2025.1620661385193	3688.5945877983395	3672.2798419865703	2704.062635935288	2830.0157973920113	1780.7097026957704	885.5382778356914	1759.516806351881	2440.930241549767	5334.44217249138	4994.2161854226815	1584.0058576009233	2265.5191879587646	2647.7268331274754	4526.980080177048
2541.3163806101898	4520.136653728794	2979.5156705705263	986.9403653663268	2596.5035989042285	2331.958695203324	4317.785026510388	2366.0995352888663	3195.1281013634825	2518.2947037463764	1284.2985316587885	2420.0873512642643	3009.1454030090504	2413.286093981111	2756.5491658181736	2024.721260238789	3655.2346920279506	3669.0586229241035	2703.6667010945334	2824.749910782033	1779.613221362854	885.1296754473918	1759.502811117827	2405.5165161287005	5332.1302774104015	4992.495843243976	1583.7784132361026	2265.124742291355	2647.6124562851983	4514.047684363424
2540.5536507497386	4504.7292557233	2968.7393464931833	985.8585157891634	2590.7358773265464	2329.398729269865	4305.25862416396	2365.616308967182	3193.6312754003193	2518.2249571326256	1280.0893757570718	2419.945269400548	3003.4123846890284	2412.770591171162	2750.1879475316287	2024.068669547064	3653.1728599247813	3665.5557713637	2702.706155976207	2805.653075823291	1779.2815967225229	885.0097858074217	1759.4584491930327	2372.0721369132175	5328.400695344851	4986.786701880406	1583.0977784365039	2264.541923070768	2647.2311532162444	4500.927264085903
2537.3055528914574	4483.892816356635	2964.357903269988	985.8579705584689	2587.9725409411285	2329.2458450552067	4295.555982256119	2364.8636733138865	3193.211985215702	2517.408004326854	1278.651381050467	2419.5858284883134	2997.6502256006893	2412.441103139173	2750.1879475316287	2023.5708415085217	3653.0708968434656	3661.546537114429	2702.5627907854578	2799.662405203721	1777.115068486836	884.9152810558068	1759.3716134569818	2305.4457724764698	5326.044708377357	4983.0892376552365	1582.1428323921741	2264.1180063226866	2647.0568725627863	4484.376579293575
2531.0203311784926	4483.874397968512	2957.9665807986094	985.2903269120757	2586.4677361266454	2324.8689256261046	4283.098855023456	2363.90329259139	3192.2570048658677	2516.552486575631	1278.0415571439867	2419.5696573789346	2996.232082751351	2412.0375342751922	2749.471329981523	2021.83538530926	3652.095697330344	3656.608554942851	2700.7390586682927	2786.199986005283	1774.6975822537465	884.8223647133059	1759.2910555781707	2236.7037342308386	5319.431377482789	4978.606528272948	1578.5316109149	2263.02158193337	2646.8521142639624	4459.187649418568
2525.775802956083	4483.597156032795	2955.8555797418267	984.1505998509692	2585.8504496527335	2324.45567508356	4279.982981850757	2363.0589073942974	3192.2369310428685	2516.4277536948866	1273.6403022536824	2419.457507290812	2988.8338034780522	2411.966934799577	2749.159586284858	2021.0828241675847	3651.427487452614	3645.3311702704955	2699.8122869205895	2766.846967901686	1772.2381683392402	884.4220573673741	1759.235377281303	2208.089616503351	5318.06265851278	4976.702292002819	1577.209483151759	2262.360888718672	2646.407090507102	4437.2864236245005
2522.980689009339	4481.092336285035	2950.829983519758	982.8047233010535	2585.1603039663746	2324.1318899437947	4265.132500499218	2362.0417147166772	3188.9315033434323	2515.5983378339756	1268.9773530808754	2419.3931939366694	2977.5136084765227	2411.8886354239985	2748.434920531834	2020.335078974414	3651.3107946605382	3645.2376038982097	2696.4218420057705	2735.7073348590466	1769.5520172917463	883.9129409415611	1759.1463133957975	2169.2633326203786	5316.708165818071	4971.8189759035295	1576.6161135596358	2260.8179903365562	2645.772284595572	4425.697128315486
2519.978404869773	4479.601354883549	2948.238353801296	981.5303557310142	2585.1598398670867	2322.1493887154315	4262.691820134834	2360.872193180358	3188.676115222873	2515.146054740614	1266.861060375997	2419.348783703675	2975.5956353395472	2411.732467798668	2747.8236573347535	2019.0718485900288	3650.1499617882846	3641.6813023077593	2695.6200856869355	2710.59088927622	1767.9232473740142	883.3046095681907	1758.8895686945375	2138.976398926668	5315.499360494852	4964.429199309075	1575.9859981387372	2260.726345334374	2645.1646407396356	4408.466617494263
2508.6853233065544	4478.732666385633	2942.8232774917788	981.1224078762945	2585.1099268857783	2322.007270450813	4256.904058042935	2359.46430126726	3187.790805737794	2514.845886154092	1266.7108452354842	2419.242151736889	2974.467563761845	2411.4081232421295	2747.8236573347535	2018.0519557062057	3648.3646427545846	3641.5452720795893	2693.529839600329	2676.1984936537733	1766.018575698042	883.0807368191582	1758.6215360693761	2136.433703208446	5310.741250552008	4957.146159577985	1575.3403678392767	2260.472739864609	2645.133275884	4389.081041604838
2501.802851650953	4476.62541978123	2937.3023224068806	981.1129339598705	2584.7570880423004	2320.577912145168	4255.1035881353955	2358.7399044676586	3187.204338286767	2513.72203900645	1265.4267555135189	2418.985179168886	2972.042026971904	2411.311189732292	2747.6553225393736	2015.3457398086466	3645.1332533308782	3639.492721344137	2686.7911101301647	2664.851504093767	1763.973676064027	882.8222485053483	1757.4391928487084	2132.5089523801207	5309.935524596341	4952.875564253815	1572.5373110332987	2259.9267978292455	2644.611299478919	4387.957567524873
2495.101918411876	4475.197101850955	2934.7378779535197	979.9114409580127	2582.368674623736	2318.263016525607	4247.758505944672	2358.568425632879	3185.253200606953	2512.3684827436036	1265.1684028194422	2418.84667353023	2970.208621652303	2411.164909927386	2747.029350261158	2012.1188790970293	3643.8763889207607	3637.3390350899085	2681.120850499817	2655.7433989989227	1763.763576566758	882.3980293461958	1756.757268021943	2129.471620211271	5308.498575407238	4949.081168679913	1569.9272145129394	2259.573630609658	2643.694383775353	4386.4841198497215
2483.0126545302255	4467.347973838851	2927.8943411367604	977.1555184973555	2582.155326210531	2316.472660067821	4241.189560691065	2356.8637726234315	3183.0826287026953	2511.3796935371292	1264.6843378303583	2418.584768358214	2965.054638599605	2410.81994315906	2746.1458217219665	2010.5800747932299	3638.863222302899	3637.068314168825	2678.896288792561	2654.0815957855416	1760.514154904946	880.7745303367586	1756.2106194879295	2128.942132316429	5306.468927609347	4944.838944158249	1568.5313559893527	2259.3992425071237	2641.6030657217843	4385.783264971721
2479.681119324683	4458.026465266362	2909.2029966412197	971.6206323038241	2577.5172864190845	2313.26376694938	4234.784287167737	2355.5882903800994	3181.9616407063927	2510.847293625728	1264.2389442620415	2418.4732144264717	2961.538041405135	2410.516543356104	2745.511644286439	2009.9459595368537	3634.4060103153747	3635.1425338855693	2668.5183825653517	2652.6486675878696	1760.2252404088395	878.341633985667	1755.5102782669762	2127.9946810617275	5305.389208178474	4937.709977369671	1567.094625019532	2259.2477876062894	2639.9751997452113	4382.971261192503
2477.6296641886893	4449.66489528825	2893.8353856908902	969.2611803774346	2577.080878756254	2307.0096933471987	4220.6388030819035	2354.101923383428	3180.533064185482	2510.3383113463856	1263.2457186589975	2418.2148635613735	2959.85105587366	2409.9612544517113	2745.093401964981	2008.518060538174	3633.0311728268002	3632.4637117752527	2660.5594361965864	2648.316502682673	1760.1214286783656	876.9265751273216	1753.9371331836483	2127.6247774231915	5302.640031454979	4933.786574339439	1564.645477223294	2258.5922221395986	2639.0232231627133	4382.201802848349
2460.4050212449597	4435.39462786218	2883.8264384784407	964.0979826907474	2574.6507026811037	2304.633368420421	4211.093877691276	2353.0304009360693	3178.4031101699825	2510.246753890838	1262.6950425836226	2417.511937357863	2958.1766889997307	2409.3301028687592	2744.458748843494	2007.9838822853133	3631.176038447372	3630.076912009373	2641.66091815229	2647.6855890952447	1758.8737651262113	871.670211700369	1752.7596453658718	2127.2371996669285	5299.674574950123	4930.34278220931	1562.6876938872838	2256.726673502212	2638.92655511136	4381.05303614948
2458.786810544958	4429.22435128126	2879.501838922499	960.745119213105	2573.764284697419	2293.86892668827	4201.062180904856	2350.6375408901627	3177.3357628193553	2509.7801286142662	1260.6520173631084	2417.3525261657346	2958.1268395852007	2409.0408748977184	2744.0852468141443	2007.2541968592473	3629.6061415588415	3627.6948793455836	2636.174178556934	2646.558477985948	1757.7056530799978	868.8568620482666	1750.509998439337	2125.5154377353597	5297.208658139658	4922.990196509836	1560.3802223354908	2255.714798517731	2638.4354703459994	4379.624945774283
2445.9585624879205	4428.848934701796	2868.7188095029346	953.2199359566107	2570.8835234976964	2285.7644500060524	4174.016313296809	2349.444332374872	3177.0372213535575	2509.023119450402	1259.3749472927086	2417.0362163141217	2955.395001367589	2408.5024731041603	2742.842060401499	2005.3020106634779	3624.595151752729	3625.89824910112	2596.2503138957286	2641.0408059288416	1756.0214199709499	867.7158971777993	1747.656284320367	2124.9504861595724	5294.965289558477	4921.275873673932	1559.643915209087	2253.956857351746	2638.097938457554	4376.158353179755
2445.286396829489	4428.848934701796	2849.3380490665404	953.2107405624622	2570.2886149711503	2270.647918722844	4139.251265667749	2349.339383228814	3175.097776543106	2508.4836740482824	1258.9889530224382	2416.4940749453854	2954.5113700464462	2408.351319960909	2741.8277818464303	2004.2562887736497	3623.4699328356924	3624.999471868021	2577.413246357175	2635.9477506881462	1749.0691960795161	867.5272234272951	1745.9829176857595	2123.560722080917	5290.590677655459	4919.3173369858505	1557.1495711438201	2253.139610272011	2637.418422172057	4372.17512077108
2444.5046137616846	4428.77823593002	2838.2396623628497	953.107104925795	2570.2228125511947	2264.671760702587	4126.671840869134	2349.0596633118544	3172.0842412802017	2508.2607878018753	1258.8225149893249	2416.1287325515473	2951.677767954139	2407.721270467203	2740.06693826109	2002.418921202804	3612.8877219793167	3622.9224380786304	2570.527039615298	2604.4871312730124	1742.5160793059563	866.5009562638364	1745.1163370218442	2122.0782152496427	5286.303245279332	4918.97570773328	1555.288186010321	2251.2602601058557	2636.456184653045	4370.271244754288
2443.8548707182813	4428.533220402056	2832.4674684935785	951.773474527419	2569.911130461671	2262.2517985877803	4102.626563878395	2348.4301107493975	3167.283195413487	2507.956123849732	1258.6302477358417	2415.884051623867	2948.7100884488264	2406.9018045761	2739.4423424275437	1999.8641775728242	3612.4588351445996	3619.594327449918	2570.515551356667	2601.036006346424	1737.4093214323118	865.7562954856927	1744.2810721809676	2118.4881430751666	5275.84803739453	4915.987996336328	1552.032883632733	2250.383115366749	2635.165174136901	4368.182374402953
2442.730292253628	4428.472983998149	2829.686168115265	951.5979313985856	2569.7051092131023	2255.883565715837	4093.6343084974646	2347.5288305454405	3164.5021281776008	2507.8839572023285	1258.4419692410597	2415.687757043975	2946.5962172231625	2406.3598580295934	2739.1994727325173	1997.8585288897	3609.678117362001	3616.295762527118	2561.2759281902327	2598.9983079652393	1731.5607019029203	865.2552671855391	1742.5453459416037	2116.7445338121524	5241.806974766871	4909.768191834089	1552.032883632733	2246.7235508367608	2633.5305478278724	4366.922406500163
2442.5161248741765	4428.309173636967	2825.7297333066576	951.4705965837489	2569.304770255549	2250.0318600803985	4088.7678473071264	2346.567426065284	3162.55638010278	2507.1802155410487	1257.3612451061535	2415.0266850647063	2945.239334563257	2404.1040978145106	2738.7620303191275	1997.2766633246463	3606.685476298211	3607.695261274491	2550.9209487077133	2593.9053428842417	1724.4518146792661	864.5070905049993	1740.726313598113	2114.4596116173534	5219.619883415264	4902.549733134602	1549.910378749053	2245.387820740767	2631.823938810595	4363.65988420248
2437.4395118650255	4428.073077793664	2823.2073057599805	951.2666509448545	2567.611022662419	2245.9740797510185	4088.3921766601225	2342.0323334676223	3156.0595053542515	2505.271934186789	1257.3612451061535	2414.2415137828343	2941.9733752342404	2401.5787696717084	2738.276714756156	1996.3306425250273	3599.675895229271	3598.9026812176926	2531.038471239788	2584.352243629441	1716.1277357942256	864.2304384992968	1736.306131754302	2113.051936781523	5190.413923192261	4900.662956720728	1549.0425245763279	2241.6666791853595	2630.0801926890117	4361.249671218417
2434.664011186222	4427.686856405046	2817.9774009944267	951.2400114772074	2564.8777172394734	2242.9475709938906	4085.179413223187	2339.929574347618	3152.427077910142	2505.2571431622223	1257.0407700262892	2413.317292762668	2940.100555667511	2399.0093441876943	2736.876725273127	1995.4255112733429	3590.155019640462	3592.328300930308	2511.2837811087898	2578.010888817528	1705.9939537787823	864.052659353733	1734.4047437381225	2112.8053963644593	5188.225587434357	4898.224029712706	1548.3252266217075	2239.588433647791	2629.289204001479	4351.157872142114
2433.77705276569	4427.089241926662	2815.157788741423	951.1352647153112	2562.9012496965743	2232.3667275989346	4083.6586313962516	2338.210577653963	3147.511854347924	2503.5578727418374	1255.2622918511051	2411.763017638581	2927.914906136444	2397.6739314025026	2735.759234690229	1994.2779522420797	3590.155019640462	3584.18072166183	2507.7315548025263	2557.1733126115873	1700.6697421308902	863.8492977434539	1729.6717040546641	2108.359106781083	5187.667131820872	4892.221812790317	1547.5703764110133	2236.5427252331738	2628.6508232971883	4342.409733230121
2433.3081678483154	4425.699321209393	2808.2054123871408	951.0958372624327	2561.675299928015	2221.8120894555427	4082.6666585461476	2333.535208562503	3141.44074047235	2502.434973575505	1253.8265007810912	2405.152181442825	2918.0269994216806	2397.6264024856523	2735.1514889411847	1993.9781717998367	3586.5311876910705	3582.6200825460487	2503.3611583155507	2540.7324718138198	1700.4164586499492	863.5568652486975	1726.114476647226	2090.7378135128656	5149.148241580489	4891.736861298543	1547.478979987514	2228.58612007988	2622.9118786508984	4335.379886310559
2432.4458691391055	4424.932623488257	2794.5604912529884	950.9286312418297	2560.3364220973467	2216.6595806826836	4081.739258103843	2333.535208562503	3136.897655873813	2500.7399203951113	1252.9392829853502	2400.5776098068854	2910.0863620600717	2397.0452768845244	2734.2985862057667	1993.2217863810279	3574.3520098037516	3577.6519679063754	2500.166313113618	2534.6912378039424	1699.4205443859778	863.323160586661	1721.0334630085804	2086.0302981109776	5114.981956930519	4889.065158509812	1546.7045619996504	2212.3275918856616	2619.9891718738745	4328.837769459936
2424.9510523592926	4423.756088182072	2788.852061587608	950.6883638989743	2560.1162647362776	2204.938049759123	4081.6266060391554	2330.3462004858857	3130.2695550290773	2498.8406212070518	1252.3563781460966	2395.664475664438	2864.8784974299992	2396.4119364820076	2732.99004152916	1990.0709117529877	3554.996496294254	3577.1361667956467	2499.574565817777	2518.2936275962675	1696.9824743590207	863.1146227309654	1715.5266503257662	2082.2344466938703	5087.257451641621	4888.672721403404	1546.3647682170367	2203.9618983247883	2619.547298632141	4313.092985300182
2418.292263611705	4422.113840923392	2784.9530664918457	950.3689690835026	2558.982134570081	2198.088126244661	4081.5077031864053	2328.343556325978	3124.5159346199307	2497.1573931897833	1251.0594512911043	2393.1810943591126	2824.0689532247548	2396.368187425076	2732.0077582241697	1987.3626228405774	3537.246727914443	3565.6500648354404	2498.972497645522	2499.391655988947	1694.5422342358568	862.8852294930858	1714.3325016020733	2079.250219746909	5058.944324475389	4887.31060394583	1545.9864162814135	2203.092411693558	2617.551490941661	4312.617455387584
2416.6164832054665	4421.208039110027	2781.8759688150813	948.8070669560443	2557.15526335145	2190.1429391320294	4080.8788869436517	2324.5339457076952	3116.3555429816074	2496.63373101515	1249.7352548962092	2377.3412403636685	2787.4366064309934	2396.2248371581686	2729.3363840891684	1985.628169397939	3528.5630021680536	3558.577646748422	2495.268039587548	2484.2088591969405	1694.121667118416	862.6918995115162	1699.8523280669995	2076.5536499506247	5053.0467035902475	4884.708411980484	1544.266493556051	2202.8150221631254	2616.627689781197	4308.660507529286
2407.527596429443	4420.601618294715	2773.822291203611	946.3924109878966	2555.413521447454	2181.4027823778288	4080.321731082454	2320.088347653127	3114.1114894342554	2494.561400912579	1245.9044890172572	2368.6407711712022	2773.6716370396116	2396.1551041370494	2728.263916141657	1984.9216787530968	3512.3613113050287	3550.873369507686	2494.3375079310686	2450.974681421428	1685.5993214293087	862.4622697657967	1692.0361846515316	2073.157332482421	5050.298933117	4881.761663532801	1543.4230446250822	2202.4504413519785	2613.314810810607	4306.262855585286
2373.317178603202	4420.370153126447	2770.106790758106	946.1474972182665	2554.515898678653	2176.4291721060335	4079.74235421519	2317.14209887948	3111.4897455475443	2493.70882654056	1244.8309817043469	2364.5191996839935	2757.0489227905355	2396.001512244135	2726.6538708617672	1983.6332891490003	3496.846435507324	3538.8012560813336	2493.2300388278595	2436.4641086671895	1677.4232167937403	862.4428426064562	1688.931902359298	2071.3970932318316	5041.550093179314	4876.582325988675	1542.5983422894637	2200.654048139356	2611.910202782658	4305.561910996672
2362.344906536948	4420.09263646076	2764.6821579069483	944.7951469571773	2552.868455773992	2174.976308175702	4079.5190294893296	2316.1247202623836	3108.6839956492595	2492.933296872047	1244.4879835124123	2361.6352855775176	2756.0947293601216	2395.9466820341963	2720.4807015381657	1980.378905918037	3468.109876364957	3530.3713446782363	2488.430108555798	2428.838723717501	1673.2310857512184	862.230539452813	1687.603740200175	2069.0882983756196	5039.989180101536	4869.1236643956345	1542.3668735466658	2199.055666404389	2608.6825323032735	4299.946971460832
2361.9874356143996	4420.009844526807	2756.487562833002	944.1484781426689	2552.6804427720085	2172.5741278893747	4079.331676418881	2314.30795730797	3105.8756059502844	2489.5046726812434	1242.4290138073109	2357.325733994981	2755.986350470945	2395.54076499138	2717.9779779974047	1979.2679339191623	3459.3692815825266	3527.1624341892502	2485.4812943812267	2419.673393426999	1668.935158878663	862.1935196412111	1672.3060402898286	2065.2746721171216	5036.17402482465	4859.838062580569	1541.493497318142	2196.893900299141	2605.6767164798202	4298.725408671064
2356.280076756056	4419.312942250289	2753.9674530532448	943.4146603459784	2549.9292022254076	2171.6073390171205	4078.5436301261498	2313.4350570828065	3101.123365204029	2484.9597588912893	1241.1122705333687	2355.0871272465474	2755.986350470945	2395.1811318871696	2717.9721840028237	1971.9292145273992	3455.755227405955	3523.842327085109	2482.9635789343984	2419.256261925291	1668.411397776701	862.1786390402455	1665.3765981023485	2062.998760210225	5025.094080158246	4847.351241064256	1539.9850594294414	2194.4164454523634	2601.4170712383275	4298.706637752879
2352.516204453917	4417.977207738606	2744.630901379506	942.3969796984877	2547.623856259362	2169.824144189447	4078.264315952051	2311.512121451613	3095.5859649106637	2480.1279105274907	1238.811811546294	2352.248097590342	2755.5096796236603	2393.7327981889653	2714.824438324789	1956.8301203325036	3450.3036428256246	3517.398307667141	2474.0259927771367	2417.3842406353438	1668.325354733466	862.1678417296847	1664.5551277673799	2062.5907481133886	5019.722600542509	4845.766801212238	1537.1470630367105	2189.9908184356973	2598.8714902636743	4298.390391998151
2349.1257820843234	4415.627183159671	2739.771059038897	941.3092146894065	2537.4870377098987	2168.6152025180645	4077.1906523442767	2310.011080666686	3089.117607358464	2471.955734012072	1233.5757931472335	2348.3509134925243	2754.84001440349	2391.1689317679634	2714.3643048156446	1953.7490500608787	3449.1043478731076	3514.9322567046456	2468.055721876776	2415.617357749715	1664.251293567387	862.1545943344746	1664.354368319974	2061.335632648653	5000.38355376131	4828.411936652683	1532.7115707148848	2187.9647082765905	2596.2862263036795	4298.229796874678
2343.079432897781	4414.553213855343	2735.1587457815467	940.0901000078147	2529.1794828742645	2165.576872352898	4073.954234481794	2310.011080666686	3085.7712186475474	2462.604613098464	1226.3671060730178	2346.442684294857	2754.2190802687405	2390.0161414913096	2714.0116276631597	1945.0133325256259	3447.0173439531186	3514.209659486565	2462.7319157168663	2411.1291666749635	1660.5719248806142	862.138468626977	1664.2386020073664	2060.506471925838	4993.387034817194	4807.663723351679	1530.1047000019016	2186.1518818868085	2594.2740807053115	4297.773146776454
2341.609664874879	4411.719427367968	2723.5585990266427	939.7729355817287	2522.874258987845	2162.8142228677716	4072.2782025994193	2308.6599465013774	3080.4267688429118	2426.1656842397515	1222.1501703632207	2346.390732851829	2754.105536061783	2389.2422562052047	2713.500171784015	1942.560691151703	3445.2873715445917	3510.999124223814	2458.0206544147136	2400.091128154722	1659.1181930745574	862.1297868071184	1664.1092618214093	2059.1886297751084	4992.089910860564	4770.253135255042	1526.4353224170316	2180.6587832541677	2591.581720162013	4297.086032448559
2340.420578418123	4410.242833251061	2720.8555067776138	938.8623253967526	2510.6847711495725	2159.9175136631816	4069.182699307934	2308.324600185791	3074.984734453784	2382.096122707472	1216.9753354490783	2343.186909377243	2753.7371129551825	2388.587317314613	2713.261208924058	1935.736068244496	3445.0965903522247	3508.0641559741025	2450.036818058594	2395.4518110960066	1655.4278333615248	862.1193840364892	1663.6570502713657	2058.9406398351193	4989.763150617094	4719.823785158377	1520.9311521840823	2173.9343732638254	2590.994842175463	4296.617346742835
2331.4711051408176	4408.665697422566	2717.080566076565	938.3068133934299	2494.644451008093	2156.866995483052	4067.6248448625306	2307.1332475552654	3069.5462405655953	2352.352965204283	1214.4967775848422	2339.128130037354	2752.7391254380673	2388.210711543254	2712.776578360345	1933.0859576563594	3444.7670099529455	3506.704866557185	2436.1544380992464	2391.3992719875996	1654.1429262590545	862.1059538488735	1663.0000763392482	2058.7086045985443	4984.36555709768	4694.399374917228	1514.2796037658934	2173.4794499652126	2589.2569206899493	4296.410941949438
2324.6620286562775	4402.331852279719	2714.5938887447464	937.9623383174865	2484.4373926434164	2151.9096907509534	4066.1450330891994	2306.0638923172405	3062.8175130750515	2345.513058466483	1211.1641801315504	2338.024482773666	2752.208069003359	2387.570139185684	2712.1712358139575	1920.9271605915894	3444.473743749116	3506.135875407543	2424.6246934204896	2390.070440311359	1653.2136811704531	862.1031252387803	1662.6754466497264	2058.3726485798943	4980.32161946293	4681.410238780828	1511.3040005675148	2170.2954598476263	2587.940933646043	4295.673938953579
2321.6622454570434	4393.94347208827	2713.815433410084	937.9001109358968	2471.2883325272264	2145.9868634057966	4057.8912184913734	2301.7941285328598	3058.860440828312	2342.5591665646725	1210.052220918616	2337.9993524899064	2751.6645517250963	2387.096024864081	2711.48642593605	1913.8483208001253	3443.2959863778783	3506.1023450440807	2411.908585215875	2387.5342776131506	1651.1546678238503	862.0842907313752	1662.2707317857455	2058.3064138677305	4979.486540507433	4667.565543130173	1505.208326111399	2169.1866773174816	2587.016302609499	4295.303705632165
2314.3299615406704	4386.449461292365	2713.1208473087927	937.6893226678224	2448.6284229537364	2141.2847068972465	4055.883451256883	2291.471168306429	3048.215489342154	2340.4713068998094	1208.1085418040393	2337.752092892636	2749.98287535469	2385.7740677038228	2711.27605719196	1908.7593213618754	3442.407177262109	3505.823375373137	2400.231778595243	2385.9706345491722	1648.5003643399875	862.0165818431204	1661.6777244655634	2058.181499603729	4979.292707256125	4641.850469307149	1494.669511264271	2167.6497003866016	2582.2605235073484	4294.753927877822
2309.582153284051	4380.218785693909	2711.360226316398	937.3180007535777	2448.551141708242	2136.8713612540314	4046.694963028868	2281.2781766709168	3046.009600725673	2340.147983229068	1206.310817737873	2337.533531981969	2748.559306847396	2384.3512224304677	2711.0346922823633	1908.7500044880558	3436.6311514867557	3505.2643708854002	2392.6847541937136	2383.627061805171	1645.2616461918315	861.9101766146855	1661.1042346017678	2057.965793592448	4978.5176738717355	4589.080428947431	1489.4030731159596	2166.886366409667	2580.2185340512315	4293.602062267193
2300.502740855143	4364.466697153816	2709.9444203200733	936.5342097412318	2417.9151284458926	2135.0826055613034	4044.7173195086207	2259.0088260290086	3045.105339518698	2337.019741728688	1204.2927646384637	2337.2418195007285	2746.632586700561	2384.143937750066	2709.7142891848525	1906.8712068997097	3435.6056051333667	3505.080978021414	2386.3671129428176	2382.666505816043	1643.8931445488076	861.6560616898972	1660.4592652110525	2057.7000045657915	4977.851535454187	4473.760498453011	1488.056389990775	2163.1182632583896	2579.347718529242	4293.143927914233
2287.2834926829337	4363.152969332587	2708.984771358865	936.2760534928024	2392.281727486411	2131.2556429537253	4042.058563132217	2247.567195154985	3041.795891885328	2336.3152166433383	1202.2330574859889	2336.7756492406425	2741.0643844750657	2383.011242118518	2709.504647094629	1906.4342581692144	3429.4987390063484	3503.857754927616	2380.1260070943445	2364.3385489969983	1636.8983316912625	861.0924429552189	1659.8646544290511	2057.5532687872283	4975.687491680457	4344.469025047096	1487.4595926748523	2157.9149224946013	2576.880388378617	4292.593336978756
2280.0895517746367	4362.157893059964	2706.4399453774186	935.9622079817796	2388.820869386769	2130.958952900999	4041.439507223027	2222.849891680016	3040.257449323783	2333.820119269863	1200.9265402484637	2336.2787788594333	2738.3824322659566	2382.1971176240904	2708.9582443064965	1906.0354959377419	3428.2549725168215	3500.3670435748136	2372.2010411145197	2355.138907966592	1631.8157869810686	860.6831553109714	1658.716657220081	2057.040270682097	4971.510115608176	4252.017997026181	1487.146382606368	2153.908135671307	2575.4045057144376	4291.726541944212
2272.5121462538373	4361.128553722332	2700.4260806970924	934.8566675281871	2383.0193485589193	2130.566317837753	4041.3970449479175	2219.464323290489	3036.422580588627	2332.3203970743416	1199.1390889055729	2335.9348054648094	2722.19753302648	2381.235690955591	2708.507543363475	1905.1725241842403	3427.868773079308	3496.6111048537114	2368.1073969218933	2348.3400565990937	1631.8034539290588	860.4742807926672	1657.6109892654672	2056.312834032758	4965.809173237755	4142.287928479362	1487.0562547597337	2149.2942445233166	2571.872435242605	4290.284279662086
2266.759491787663	4360.806625578933	2694.7791668750574	933.9022142548417	2375.1984925991937	2130.1821017956536	4036.2910908069894	2213.9677382930313	3031.7558292446374	2331.7084415576637	1198.1291771245264	2335.071619805096	2720.0805191207833	2380.3901524711846	2707.6510229515084	1904.757536539705	3425.1999594563445	3494.9698414803374	2361.803312967183	2341.680402658889	1629.1578819486467	859.2665600330046	1656.3629940205321	2055.4570025194594	4964.51459698007	3931.76253009797	1486.7272399805338	2145.26252218821	2570.772650646758	4289.801348843708
2264.3977219400085	4359.823386483962	2684.2379809209933	933.2198739995275	2366.194665768411	2129.9671984959778	4036.255052447162	2197.2581742808525	3025.7746040484453	2330.995353701356	1196.86438530739	2334.1281812444513	2719.4494961548303	2380.3487955511314	2707.1338957250314	1903.034677772116	3421.145800196042	3492.5640577033596	2354.3718652081907	2338.0265653325246	1610.9223648759623	858.9031666212513	1655.0379257884147	2054.1145303741537	4961.349199777842	3813.3072666088565	1486.4360062221103	2143.789374955263	2566.526799725532	4288.899925729373
2262.0923103901478	4358.916064005832	2676.3131376304973	932.5281750238532	2363.379315502857	2129.355031759912	4035.4745641963227	2191.8417310961177	3016.5291316365206	2328.9128102163604	1194.9330725726977	2333.95941212698	2716.1626193059874	2379.401834537027	2703.671387422754	1902.3231504366647	3416.9636595629318	3487.526524827338	2348.8555376121685	2337.8432897509256	1587.1213443923468	858.1172016987865	1652.2293074600282	2053.4001653831083	4955.959250539066	3690.707050798221	1486.2156555400575	2141.1160863518917	2559.3360393725357	4286.092803739799
2257.434699014698	4357.996393951189	2674.585559118409	931.2618305479012	2362.066851187296	2127.2135191618527	4034.502072348479	2190.691175211685	3011.9059476527736	2327.4860767042355	1192.5453027981025	2332.7578758159416	2712.544734728306	2379.0030314000733	2699.6197810207605	1901.472699196058	3413.7372531142223	3486.360876040652	2342.3886558873887	2337.0393918618056	1568.8524234219033	857.3894561115924	1649.585010622079	2052.5079961907722	4955.138790930494	3679.9732322162336	1486.0050531494	2138.052613859536	2545.676817170477	4285.507040247505
2254.9507150283257	4357.584130456994	2669.9101917723797	930.3107160855683	2361.195774765615	2125.989361411802	4033.7986880290828	2188.649415354419	3008.1602833979437	2326.487408412835	1190.3841581112215	2332.436339855819	2703.4052325687494	2378.3490958234297	2693.849081795352	1900.9681938451424	3404.7621693008127	3485.3731956158135	2341.5530205479586	2335.3164482805605	1548.7876389646515	857.1126372853456	1648.7134788139672	2051.1904672986134	4953.839785046134	3648.5578029081335	1485.7393967955222	2136.2725542333683	2539.3275537648665	4284.430115574849
2254.218410241616	4357.243549755896	2668.0071908421655	930.3107160855683	2358.049899761722	2125.2210317009803	4031.5338481015024	2186.601784138169	3005.454980202032	2325.2257961820287	1186.826342636762	2332.205179863249	2701.466837812305	2377.377384003908	2689.906765907908	1900.1456468539425	3397.0037690730214	3485.136075617963	2339.99521302745	2329.7945155060925	1538.6629464364942	856.432108673903	1647.1920720478572	2050.1865692020583	4946.842578550165	3605.4383109450987	1485.655683167477	2134.309119616645	2531.5417314409256	4283.957107339549
2252.3264602536437	4356.5095096894565	2666.923918319245	930.2905865980274	2356.6761196762145	2123.9021710326188	4030.3501606002824	2183.013985451959	3005.159394850868	2323.202617376553	1185.2719985668734	2331.9692441802777	2701.2004766862424	2376.8219095816667	2680.3116676012282	1899.5263486772346	3392.673621321243	3485.126384984565	2335.969541394741	2328.0349963040344	1516.1336417095943	855.1852039179975	1644.6012727081386	2049.8842397411195	4943.325608564845	3598.5837365256966	1484.7865112732686	2132.8706415358265	2505.2416545158835	4283.071283983189
2249.038178361293	4356.2730946919	2664.213108773203	930.2576476818605	2355.6517818138227	2122.6380540773307	4027.493213773182	2181.647509579606	3003.9403705858163	2323.039803440972	1183.0159606929953	2330.883907700629	2699.8982494665033	2376.4355269534226	2673.4259794433915	1898.877452839297	3349.0482240771285	3484.589564447576	2333.250712150702	2323.6036585665242	1489.7652290944466	855.0734696458146	1641.5409956130156	2049.57613938387	4942.418347112943	3550.44541898446	1484.619827615565	2128.987292568208	2499.0182414899978	4281.985029124147
2247.69846930308	4355.989851076243	2661.4981511915116	930.2001104904901	2352.9528693236743	2122.2319865726818	4024.378688252586	2178.135399324708	2994.2117663989548	2322.648073601672	1182.2834304329172	2330.629377614384	2692.8751385442342	2375.931588781029	2666.587582024669	1898.3328066091276	3284.2853734615956	3484.217912547042	2330.1916441626313	2318.2454244044766	1448.5468544522382	854.9935986591174	1638.4886772425934	2049.118156867439	4940.935127174352	3519.857398639188	1483.736854775451	2123.484112034478	2495.1430973540996	4275.203199637999
2247.203964525284	4355.904985357742	2659.5548614459094	930.1350128942172	2352.0318247352834	2121.2594480642438	4022.225024337131	2177.7412051501083	2981.4892695593144	2321.6955408183694	1180.479926762504	2329.297529091272	2683.2633325716597	2375.832955090577	2661.9149051672903	1897.3992347868923	3262.4461118850068	3483.38133909984	2330.1896882246115	2313.6041790224826	1410.3562956307292	854.9178399462542	1636.6079177258837	2048.54590191573	4938.66389641846	3509.776310200259	1482.9607506732655	2118.497894239647	2492.4507706465324	4266.498214434986
2246.6730754309615	4354.882817078344	2657.980421760133	929.9445211929485	2350.975130317744	2120.4833041100446	4021.530341255692	2177.4712127803064	2977.7434938806687	2321.4487412150575	1174.2628242859846	2327.1905544920933	2680.9626152367314	2375.7150461314363	2657.425942607519	1896.3398554091862	3232.7753102359516	3482.760469757717	2325.497938008034	2306.2418300755344	1371.0378366749028	854.8467986283489	1630.779663982156	2047.914865784719	4936.414514732489	3504.6697101909194	1482.3807394482014	2114.3926872224383	2492.2592591421276	4264.381775130098
2244.382025075671	4354.184673321175	2655.8259396707117	929.6372348935515	2350.8593396915758	2119.0622217813598	4018.7909708118186	2176.151093995185	2975.15486568637	2321.325974175681	1172.2071400025852	2325.5437202936837	2676.092193087415	2375.2195826460393	2655.884316862644	1895.1604228582878	3210.2968631931185	3481.2131801646483	2316.221940417515	2304.0720575492915	1354.8939353801945	854.6005261288611	1626.6160991720371	2047.7307288501825	4934.94646208247	3503.1258178938256	1480.9546748850491	2112.2031673178326	2492.250500212569	4261.290879718921
2243.4187060086	4352.794681107606	2654.802506933866	928.6205106021335	2349.7868749365757	2117.3781614658737	4014.9354957933524	2175.594955583027	2972.135322739324	2321.166425894534	1169.9268977329011	2322.8365610736378	2670.0437809530836	2374.661865864046	2650.760850669584	1893.743562015553	3194.279531021856	3479.09950043329	2297.836404869754	2298.06683394001	1335.2735459906105	854.4298203127082	1624.4021080475493	2047.645922694537	4934.743830698966	3497.0141171926766	1480.2700899241493	2111.646595039456	2492.209426874672	4260.321505371734
2241.7858658230025	4349.854560259539	2651.7947451378386	927.3730548670706	2346.9818827019653	2116.770434098974	4012.8586901317112	2173.842401866953	2967.251360549155	2320.7448905964548	1167.091102939946	2320.9189356340653	2662.9771044545614	2374.6508988461796	2645.1647767789245	1893.222946252503	3193.8478614644423	3477.2673071017466	2285.40141863821	2280.0843930613432	1318.608160482371	853.9001058095687	1620.3282620410462	2047.505434869643	4933.3757952534215	3493.6884325828723	1478.9651043469112	2111.505732348758	2492.171573366925	4259.113641285749
2241.725701704515	4340.182602521605	2649.9169585619647	926.4898559081472	2345.373115930376	2116.6166001410966	4011.298459929055	2171.558795689427	2965.827843122829	2320.4553551609024	1166.7875124049647	2309.798561465708	2660.568640271908	2374.321069466506	2643.9835616993046	1892.71313963007	3191.5136717625714	3476.675256373872	2269.7993413225477	2260.271685371801	1305.420778401085	852.8411256672209	1619.4176779052161	2047.268785264027	4932.546051737249	3493.45685312834	1476.8549372530026	2111.4511511091832	2491.904741908904	4255.449679721595
2239.522831672408	4336.573426531963	2643.745730572574	926.3346583702255	2343.9682989739576	2116.543752284243	4010.487043375048	2170.818018762897	2965.3218144175758	2319.49895831052	1166.537996940784	2294.8564643094414	2644.2315787197936	2374.030129666033	2642.4522023948534	1890.9774317069848	3187.455470632981	3476.2402010667047	2249.5502690387266	2235.550607572763	1294.8800556715933	852.6958120377845	1614.8299939990702	2047.146110510563	4932.062935245346	3490.709383925883	1473.9300677038632	2111.237164742346	2491.776650579601	4254.309599637321
2237.8375936409934	4318.448811203628	2641.9985555571393	926.2250317674329	2340.1081934226013	2115.7791445376533	4004.7161498259106	2166.4630100296213	2963.1055118257536	2318.9848990392597	1166.277286438416	2289.247235366032	2638.2113640388143	2373.2039686865173	2640.987858291548	1886.0441451528106	3182.982493013544	3474.841764799048	2242.7925423991146	2226.3508223757453	1291.42145779901	852.62287741841	1611.6539807662286	2047.1184971048124	4931.510431608033	3489.946666360908	1473.1100005818994	2110.9412495059005	2491.743365645329	4249.017039430107
2236.211695887505	4302.856617569305	2640.8651173482526	925.9328339661806	2340.1081934226013	2114.92397623318	4004.4916562875883	2162.0336370720574	2959.2133665403726	2318.6116742254662	1165.6294636427665	2288.198693775679	2635.693724356122	2372.946712674817	2640.5627204440943	1879.8170676065947	3176.3926184610937	3473.938223481703	2232.31703883894	2202.793957448561	1290.9403987040523	852.2345663967441	1609.3523935646147	2046.9888119417199	4931.335395419572	3488.9309791927367	1472.9805387625518	2110.5231692887705	2491.562639456327	4245.408160459752
2235.2486632853534	4292.496772643459	2639.3298391240874	925.6456163374228	2338.7090330777046	2114.234359826194	4003.987782529797	2155.8364572535565	2954.4718105518314	2318.4378526602504	1164.762078214389	2284.990651073801	2634.457317985944	2372.462590601695	2640.2610431895396	1877.5918591156938	3171.2488866739527	3472.829998844105	2232.31703883894	2198.1502254249776	1289.477321237393	851.774441997596	1606.941313890583	2046.968968308354	4930.819528970836	3485.922966021473	1472.7092348257208	2110.1289372288807	2491.2111111475806	4239.809038274196
2232.3419500959835	4271.233396788315	2638.3398123967704	925.111919072496	2337.2010001915683	2113.80750688396	4003.5754450187073	2151.0183073268176	2951.3035405931946	2318.235775367084	1164.39679848883	2282.608035255168	2631.644861754575	2371.5101664524013	2640.1997999372165	1876.4444951214832	3162.3781575556222	3471.9149453546315	2231.848549788198	2196.4830529347864	1288.84117969294	851.3668686327218	1605.049221801425	2046.8181712681549	4930.308157071106	3483.5128672379274	1472.110103132722	2109.869149923442	2491.1166905898617	4233.5961161688665
2230.0185772661325	4254.242786440066	2636.183591928778	924.1802854715058	2335.018131861178	2113.506671468038	4001.8323889837707	2147.4194935064834	2945.981648119169	2317.366278436019	1164.1025830099968	2278.002749883406	2623.0528267579725	2370.452504579355	2640.164832737729	1875.9742551756879	3159.248884451831	3468.082894555193	2228.643771679142	2195.4465375771606	1259.2457786876762	850.2168485793668	1602.363398755816	2046.817993686258	4929.611642893295	3476.0302588169843	1471.4620255195102	2109.331052574378	2490.9073168013033	4229.791753458681
2228.439552885823	4249.995819421769	2631.6893803938365	923.162227978714	2333.6793601310446	2112.709215427748	3996.4779063625856	2141.439844139182	2937.6497339918756	2316.6987010922844	1163.4930378405777	2276.8187472540426	2620.8963786818554	2369.400449201394	2639.2003406572326	1875.350026817809	3158.7772211372235	3466.3703100908647	2206.231146578248	2194.280468621163	1246.013037416451	848.8200475377585	1601.7875313454886	2046.7681293895516	4929.186313946767	3473.8697391674136	1470.6544459492393	2108.615528055136	2490.0970668196796	4228.33231929308
2225.3035807515375	4245.177667989232	2627.470399175284	922.528032359525	2330.307230934579	2111.9839392859103	3992.069248893561	2139.730016506036	2925.1838968430848	2316.3823312892096	1162.9224539198535	2276.638676581885	2619.806032726704	2366.763194377046	2638.792682739166	1874.9019404144242	3154.0565414116245	3465.2584471932146	2192.970685400004	2193.240968472844	1233.3376809002516	847.5194203713089	1598.4152811497001	2046.6225534688767	4928.641500356292	3468.4063304787524	1469.0417986929904	2106.502459146009	2488.787869199006	4221.908310169439
2221.9558843974064	4242.543482407309	2627.1218450308534	919.8695163343189	2328.942792679596	2108.436546053258	3983.4884190420717	2138.561378454365	2919.3840887006304	2316.348850964394	1162.2816328356034	2274.279726499393	2617.560012890684	2364.3134992550645	2637.83404384629	1874.5096419713614	3153.8667743477545	3461.8371658597666	2191.2379608505635	2191.886948290723	1218.0512748168826	846.6234404919635	1595.3609285333755	2046.2050813245698	4928.5853209739425	3467.3388277431295	1467.6500186495764	2105.012474333031	2487.55209911179	4219.761883402014
2216.8641717845176	4223.714810687021	2624.970757759043	919.5001349653987	2325.3470953012375	2106.2351466398973	3976.4162667637993	2131.320122495374	2906.4021544348975	2315.1485240836964	1161.1801699373727	2273.5516062688403	2617.420536318276	2358.9471808928065	2636.6138489726973	1873.4908722684916	3153.5667197582493	3460.4315342802956	2183.990385220526	2189.420418219336	1196.230159998103	844.8981266483034	1591.1244493064987	2045.9840682971	4928.473135154369	3466.7672297413537	1464.3375340683365	2102.8293402839777	2486.7253282686347	4212.746119593703
2210.3211359700867	4209.386792378741	2621.5564781288713	918.4565054313956	2325.252710144081	2099.9338827895644	3968.2093711996336	2128.78363503558	2901.3468744655183	2314.5580614518726	1158.4531942838107	2271.088287298642	2615.886152765162	2354.749225007297	2635.2142504555372	1873.1656482195658	3153.0815412907396	3459.582424142376	2165.1511978968397	2189.0208770346603	1189.2944114753423	842.380758198395	1590.5201780304053	2045.7793736687688	4928.3276188524205	3463.3140844932013	1464.0682201275108	2102.422930848931	2486.125585341195	4203.6687895349205
2197.030426153442	4200.312737997097	2616.6374631022813	917.4950416729473	2324.6402555810087	2070.3968587400454	3953.571862112162	2126.6207519518102	2897.8708314264895	2313.0649114353573	1155.0473553298366	2269.3252565026273	2615.2467186059625	2352.7643752342424	2634.8755620044108	1873.0395808495125	3151.98657231218	3456.0620221738322	2152.545377526476	2188.4946918300493	1184.647090149758	841.4435334026332	1586.1954350744759	2045.4797911943422	4928.266069697192	3460.887092737615	1462.6744630512992	2102.2019034892855	2484.8694593081714	4197.613382403826
2187.0739858132765	4196.513107410053	2615.5899281777292	916.5222337119596	2324.586907146043	2041.2016221052465	3947.001705205094	2126.394640002433	2889.6574401223306	2312.650142279902	1153.3268433328817	2268.7028236357846	2615.044562575252	2348.143870024559	2632.2480097358534	1872.7665468075786	3149.62921840783	3455.4833387763056	2150.667435443678	2187.4908743237697	1182.7407095936169	839.9425665837873	1582.8631621248592	2045.0672197114936	4928.225630586181	3456.8756241647884	1461.450544797538	2102.066689132689	2483.728947886747	4194.896643671367
2177.301681763619	4192.3858333456255	2614.6400200164107	916.2738332627854	2323.680226017106	1996.7035839387272	3946.4504615945434	2125.5593101136074	2887.104497340518	2311.5026088024906	1151.3431817644782	2268.588019754047	2614.1906094824885	2346.246259715883	2629.6060026080518	1872.7665468075786	3145.648944437727	3455.3205809904703	2149.083923749774	2186.9919485162995	1181.240282550843	839.0763597067859	1571.7911270538366	2044.2210560001895	4928.106785053393	3450.965107197975	1459.2023528042832	2101.948318125773	2482.503829793253	4193.032903267016
2173.131166034538	4188.473454040524	2614.0164943021073	916.0708920409207	2322.7120848639993	1970.1784544455033	3945.1619237987384	2124.2875476610316	2883.846769600224	2310.924416431462	1147.6082911230892	2268.2284634445305	2611.4193209767727	2343.8003055237805	2627.1835387219794	1870.82791675197	3139.0712980856842	3455.101508139247	2148.313793487707	2186.788833779603	1179.6791520778627	837.2583154595883	1567.1141639966704	2043.838728947355	4927.346183911668	3447.3767054977257	1458.3589172093816	2101.906152988915	2481.631285081666	4190.0824233460025
2141.031445635834	4187.020752207272	2613.49654643033	915.8281385842504	2321.6309426997923	1960.2175672142864	3944.2359285784146	2123.6614231398016	2874.9095693514564	2310.772714341853	1144.7027004361303	2268.1788393755387	2608.787092009235	2342.729374242974	2624.442989979826	1870.1065095678337	3126.7855380928386	3454.965090189197	2147.1305066499563	2183.9470999378536	1177.570746207348	832.0708324129562	1562.5495861978493	2042.7642884536883	4926.4866974964425	3439.5428921208645	1455.229089391062	2101.6609368666677	2481.302682880985	4188.857833286733
2124.458367105599	4182.962085790019	2612.4551494549405	915.6005290248214	2320.4091438128416	1952.9709744654353	3943.3722774612766	2122.432931778173	2862.60810375396	2309.9010034989433	1140.4744457747918	2266.859648016169	2605.9025043418956	2342.243947422495	2622.4123097813963	1869.1860200074761	3120.5649901406146	3454.7146927549584	2146.843591742805	2183.147203197621	1175.1714315955624	828.3826514956088	1559.092059766762	2042.1102472842758	4925.25718532758	3433.3275608299327	1449.856814411923	2101.1212264434143	2481.0719094477136	4187.926426559788
2119.092464366403	4182.696925589913	2609.946225692661	915.5051647035103	2317.5176977251786	1945.651332915374	3942.4518547672824	2120.5528356569357	2852.2480656335497	2309.1414959503845	1138.3371801749845	2266.4011421948553	2597.8587760780674	2341.099943878139	2621.748867102956	1868.55538310403	3119.0983081312584	3454.5315199126308	2145.2486866736444	2181.590488340281	1172.7542406132416	825.5838542802791	1557.9227706688116	2041.8724471645128	4923.607155811663	3430.0528195201014	1445.5334077916687	2100.6449187012813	2480.7851457383185	4185.506668710836
2109.4932376102724	4182.609241014226	2604.3205852184838	915.1819737642747	2314.346325761032	1939.0177181912761	3941.5842598900936	2116.704600868129	2837.806761980665	2307.6982759467255	1135.724169434632	2263.3333157129327	2596.284433565928	2340.35785052425	2620.509653679582	1867.4050829462044	3113.573122520858	3454.3313868589707	2139.592332709465	2180.47109393862	1170.6839247304142	824.1503582779736	1557.3413576439632	2041.67980952299	4923.521170248285	3425.6420474955885	1444.7481215567166	2100.4239646366523	2480.455299497918	4183.375610232697
2100.7792784215035	4180.365749319015	2602.7650576892966	915.1408769408941	2310.370301688858	1921.9459225188752	3940.9646960170658	2114.1442992415436	2834.5371066612424	2307.0883895597253	1134.4333818582309	2259.922773154362	2584.9665827453127	2340.248922376005	2619.9949940206775	1866.6457245759975	3104.416576516583	3454.1201826631795	2137.5915142809627	2180.47109393862	1169.9918829569679	819.898551754631	1556.5868889109872	2041.028239343883	4923.474729738475	3425.0173396260852	1443.8955498296493	2100.04859479049	2479.3275473574977	4182.911375753252
2097.2321135824204	4177.590687287749	2598.989230530855	915.0926800406513	2304.2146439352987	1908.009725957384	3940.806517559511	2112.4916665570427	2807.591040809017	2306.324644312443	1133.4689689384513	2254.128045837688	2572.265305470606	2339.008361101427	2619.311704929715	1866.026038882629	3100.3878132418204	3453.7638694338643	2137.4509556837465	2179.462661451273	1168.7618652657234	818.2023078726208	1555.951460006335	2040.5540043011715	4923.034645097975	3423.897461920568	1443.3360241609187	2099.893254359794	2478.946178200331	4180.819352947259
2096.537828844529	4176.719252953637	2597.1031546575687	915.033822511108	2298.1178697891137	1892.1106219682245	3940.4016484931444	2111.007691676391	2806.6095496797047	2305.372398930044	1131.9640517991907	2248.83590566771	2552.3664291211585	2337.69672857122	2617.6770119055354	1864.8808702591268	3091.421875542687	3453.5615873215083	2136.6683204575206	2178.8282279950117	1163.8920132949338	813.771420254607	1554.0500594671532	2039.055053581855	4922.465552630338	3423.4861078382946	1442.4476162326441	2099.7514797105523	2478.6527053561745	4178.394830999074
2088.4401335557577	4173.84518996256	2594.464963920269	914.8565872120653	2297.1940404022243	1872.9911567489107	3940.155445950559	2110.007995182552	2798.824499425316	2303.4388993399216	1131.2553570822888	2248.3402589418624	2508.81425355722	2337.198109358249	2616.7936649663243	1864.5598241071086	3083.1944918233744	3453.1704695520957	2136.5343475764603	2178.3543338048453	1162.9549112111085	811.8929329929106	1551.6393349897417	2036.2393298259983	4922.231528834778	3422.715396434468	1442.402943109051	2099.740637228073	2477.5578817586465	4176.742898657227
2086.934137924036	4172.343368849189	2594.0441138213364	914.5063478381245	2295.0283429669307	1867.8587791989833	3939.536720694865	2106.3516024872606	2797.68632197003	2301.9246046415024	1128.4197838822258	2248.2327158511116	2465.4254567040366	2336.535447814979	2616.3647435620333	1864.5593082433784	3061.4250214527797	3452.464056549087	2136.5063720645085	2177.9470706819357	1159.832994680363	809.8370709157887	1549.5230761184603	2036.0117148687764	4922.041746119036	3421.8507077646386	1442.2272639854177	2099.709135811252	2475.6033908463546	4175.652598260862
2086.3858254650095	4170.165412749542	2593.2223824743724	914.4280606409676	2293.8818252560545	1861.195260200015	3938.567381136574	2104.7341729393975	2796.6188911865183	2299.519808394662	1127.0288597723347	2245.294554545888	2433.1806654297434	2334.9806276414465	2615.5740814232504	1864.0782534401635	3029.700555838249	3451.2272676723765	2136.4401370297846	2176.8778588372397	1157.4424164541833	805.5658100456669	1546.632066127852	2031.779139193691	4921.626186957074	3419.4420459449134	1442.1253472047817	2099.708781135769	2473.2001977149557	4172.635931292896
2086.043038745268	4165.7673978764215	2593.149173911157	914.4151530459538	2291.7548173750165	1858.6533073291923	3938.1543619438607	2102.927789982371	2795.803646457649	2298.210573236157	1126.0953899669098	2241.733428350978	2372.9365682250827	2334.0712056138595	2613.568669316878	1863.9800891995733	2982.664911328995	3450.079359572214	2136.389646661491	2173.2839088374217	1153.6678764022147	799.3261572779809	1544.63098870989	2028.1855654976807	4920.497188445962	3411.7324225768493	1441.9829977087138	2099.7075105573567	2471.849287746511	4170.90568664225
2085.150866030764	4163.401084872311	2592.767557918297	913.9797091259089	2289.5168608480817	1858.1584065486263	3937.8881414155867	2102.452333926917	2795.6169672812975	2297.745604629086	1125.1267179546037	2239.75934634706	2328.109974080269	2333.721163410374	2612.913303938933	1863.7426529820655	2946.7628993417115	3446.826984468266	2136.0871526470455	2169.0911168977077	1150.4114428340558	791.5619457773794	1539.805158283545	2021.9378191495423	4920.497188445962	3398.428920580311	1441.1038590599817	2099.622373591502	2469.0727848665906	4168.246878425207
2084.0761767870736	4160.4955879104	2592.7215769829368	913.4061661851399	2288.2582682204757	1858.0907891346326	3937.3212724683726	2101.8780235696986	2795.197626051938	2297.262294007837	1124.8221259738086	2235.0056445488317	2272.0362186509255	2330.7889700667065	2609.892909114102	1863.6116137419199	2945.4394073163103	3438.6074292367875	2135.1928626041763	2162.6827084664146	1150.2963720739326	790.7354221711514	1535.870274477809	2017.6341310407981	4920.071327462413	3370.3337672466037	1440.8499610196484	2099.453722982038	2467.357815949683	4164.904098894795
2082.8770240021104	4157.132489375853	2592.5452894335535	913.0850583128561	2283.4390914847027	1857.9218475999376	3937.1717257451032	2101.4369327668705	2794.9477719234815	2296.102754526004	1123.9367378612642	2232.8747460064205	2266.563558948525	2328.562946033324	2608.0545070978224	1863.4599485037525	2936.1086623297983	3434.936684860144	2134.660956668242	2158.741627911417	1149.0126410460232	790.4041563617466	1531.9567141981877	2015.1577109177888	4919.6171814232675	3360.92189252726	1440.1174580189604	2099.452122684263	2462.9490953336144	4163.118239386515
2082.2954088677957	4154.194273611329	2592.3082319579926	911.018544163604	2275.384420128853	1857.8011826104077	3937.0128538537506	2100.0916095669645	2793.176379927103	2293.12995530931	1123.5936191019919	2229.6112857719645	2258.413602589746	2325.962669027608	2606.3016123258662	1863.0437346748654	2929.025177141223	3428.7551957284477	2133.120290637282	2155.184968686763	1145.1647866234098	790.1417153517259	1527.7903793192763	2014.145440668658	4919.205665061547	3352.812721663503	1439.4996423966584	2099.282639483502	2461.5161887705262	4162.2777000479055
2081.758505701765	4152.965539789296	2591.727014582873	908.9866677547726	2273.2277324346956	1857.6211394992583	3936.804446809061	2097.5131685515953	2789.8476500061824	2292.687771229348	1123.485347125371	2228.317650395647	2247.1884496079438	2322.677569741653	2605.233929961184	1862.8721453757526	2920.302415453064	3424.6850886753355	2132.2095760056136	2151.09543615677	1142.7691833683975	789.9077033201564	1501.9191922112664	2011.528581299955	4917.865503317646	3347.5517527546167	1437.5634963356636	2099.199426676654	2460.806679626591	4161.781634978029
2081.091746507377	4150.335173779762	2591.2924107147664	906.5615317000551	2269.0236077656573	1857.465579014431	3936.477347160157	2095.7220886886553	2780.863286348532	2291.533605257447	1123.294364486042	2223.802056339812	2229.4986783593035	2319.242539413242	2602.2676169243728	1862.6101373946851	2918.0473692781516	3404.1128022026214	2131.4265245834267	2144.4097635789294	1139.5217979730737	789.0747915208602	1492.1666785006862	2009.3496639316527	4917.372260083618	3346.706846169317	1436.6969047303087	2099.1659566825065	2460.083790341684	4161.267632440415
2080.7233835012976	4149.678867445749	2590.100136468704	902.3547251584858	2265.7110627557913	1857.3183867589921	3935.711659792075	2094.3282683918337	2776.6720550896553	2291.047446404811	1122.9530489608155	2219.870669164202	2214.357152080649	2308.048676331233	2600.9132873674303	1862.266052988414	2913.8226477047924	3390.8585452121297	2129.6028299344525	2141.8157377813395	1138.3773825589228	788.770627310172	1483.030785825218	2007.3295937948087	4915.2696727783705	3345.9890636820874	1436.1327890797318	2099.1163906374877	2459.5834429478277	4159.16387212498
2080.348559297936	4149.003643488026	2588.394615705857	899.8265190554641	2264.873871532155	1857.1859272686115	3935.2304387745407	2092.1334723144564	2774.8899369110795	2290.453196983779	1122.7842122471293	2218.778734544753	2195.622064635883	2304.781442383088	2599.248396986473	1861.7977945998005	2911.4614164553427	3376.446360811915	2127.4825705023563	2139.523291770702	1134.518636058494	788.6682921612769	1471.8985038580342	2006.182862260178	4913.3719065375	3345.6638868432624	1435.037993208975	2099.0355969459547	2459.210518518375	4157.118984196437
2079.6746123901676	4148.709635539455	2586.8529185950674	898.0454881849219	2263.773385540021	1857.1532135640716	3934.0991419604725	2089.722724674515	2771.8680887131304	2289.8028020630227	1121.6255806299782	2217.6341064391027	2186.3041080668145	2300.935600301157	2598.410629347249	1861.5756830147361	2908.039652950147	3359.812304965224	2125.849304745896	2138.107875643954	1132.758282528349	788.5373502413106	1458.4141807740807	2005.9615258170184	4906.242506843029	3345.2122741244184	1433.3194888586654	2098.8694779569705	2458.6462527095186	4153.40087723477
2079.0030428979117	4148.130485051584	2585.1510055513872	896.7225647986576	2262.59273329387	1856.536958686152	3933.0493129102747	2088.040327496079	2769.4679914188155	2288.592040673153	1120.1824923976073	2216.6724933937603	2178.135911548434	2294.4879714520075	2597.460564053391	1861.2721811292733	2903.084103739079	3331.2157915299003	2124.3692884372012	2135.430687901923	1132.3488570200427	787.8541085397649	1457.35820622702	2004.421533660565	4899.667115924631	3344.5254339762805	1430.1781045010705	2098.8174592426876	2458.3023193331096	4149.6286177641405
2078.4708262825993	4146.691163648963	2583.2866919093885	895.6644608756264	2260.5043056929712	1855.6858654578705	3931.497391602692	2087.710894887461	2760.496495646442	2287.7528174727286	1117.2395555063756	2210.4668724832745	2154.898704782893	2288.607562355138	2596.873935863145	1860.990855546422	2895.4305131344136	3319.430943880871	2121.3964884041043	2133.07101196458	1131.4197803526808	786.542364455651	1452.4155032046715	2002.3198621484391	4885.16185179017	3342.662854669859	1428.6292209510625	2098.6423368298983	2457.0809553126837	4146.718737098653
2076.7137606749793	4145.2703527700505	2581.9367439373264	894.9865664290611	2259.847250083718	1855.565007717512	3930.3925386760993	2085.9062174563296	2757.3954261558056	2285.6667131124364	1114.8942621121573	2209.144599270051	2153.9014801497215	2274.3512787310647	2596.366292634996	1860.3639808507014	2885.5451185405386	3312.17778907022	2115.5158069941244	2132.4957055656937	1130.3899360414184	786.0853328511856	1450.021070603365	1999.9869943449937	4871.789435838983	3339.0311614921425	1426.8563579493778	2098.4272356755523	2456.2147046361592	4144.400603215407
2075.147088061989	4144.409940239559	2579.6766973095605	893.6638901227435	2259.0432605734595	1852.0008101935964	3929.556369266613	2083.096264242682	2748.111747372215	2285.1231451087733	1114.510489813843	2207.471031327017	2152.710234552375	2271.874585486519	2594.450684529165	1858.9843178828512	2871.2931274463094	3303.128288896043	2113.995030488042	2131.9524787205473	1128.3043726274523	785.1398253578684	1449.9145910485422	1997.478436450123	4842.866974938889	3332.092637900441	1426.2364042698691	2098.124005902689	2455.6819582490975	4138.660968838762
2072.508900519677	4141.8709376436445	2577.4413865107767	891.9550558037655	2258.955634546136	1849.3458735440222	3928.34915130976	2082.606467853496	2741.9087479319132	2283.6217533060176	1113.0229931087554	2199.856180172409	2152.187649213727	2271.224447903222	2591.327825799033	1858.4617244912517	2853.9161275831216	3296.0730159648942	2111.975940715581	2131.6774397374083	1127.5944547031536	784.2147165504703	1449.0335823286637	1993.0286203785113	4832.306838244647	3322.8499760109116	1426.0131911792575	2097.6357400529023	2454.9731595904705	4129.0458358510405
2069.079474742686	4138.350361469876	2576.032545519548	890.0607673820211	2258.4607090688187	1848.4299128829766	3927.083081632787	2080.419754988233	2732.8579431850244	2282.6793948888176	1109.8089949789764	2195.666876850859	2150.053744140856	2270.4198185373525	2589.3091695940984	1858.3207903813557	2848.65673734398	3293.9517736470393	2110.905097257738	2131.446145373278	1126.3470000370075	783.7505806739653	1446.7814282067764	1987.0613792321342	4831.734896479644	3322.1823262253524	1425.7889034066388	2097.1986084197756	2453.6614001491557	4112.957531172233
2067.46071499178	4136.555167243008	2573.654634402948	884.0412674343803	2257.877424652501	1847.2503016338828	3925.45366664984	2079.558203765393	2727.1837072709627	2280.9849086804297	1108.0523631793253	2194.0006097734677	2149.0139182181692	2268.364004203733	2588.6073511458076	1858.0166908453155	2838.4857981435603	3288.7370965167484	2109.914488159137	2131.2692986166558	1126.1585592386518	783.4455699210234	1446.4238810754528	1982.0938674799143	4827.510071727619	3322.106834951047	1425.191655899852	2095.785670806603	2453.238324212965	4099.059486749747
2067.3852670545516	4135.807221029904	2571.6652152058314	882.7709096945225	2257.263008965081	1847.1065277374985	3925.159914563436	2078.513535412408	2726.0816955553055	2277.0130595747105	1106.195882656067	2189.7829051770996	2148.1623075038633	2264.524354318375	2588.38569891875	1855.8440181786268	2830.5589570990187	3288.7370965167484	2109.3527755140008	2130.9513310850507	1125.9085018365618	783.3168148813854	1444.591327920126	1975.8446018445725	4819.090308150588	3319.251982619264	1424.678077183421	2094.0191434827157	2452.952040009198	4079.616088495977
2067.301213027675	4135.4551801250545	2570.450345719609	878.4449106699597	2255.7281991282034	1846.5252671601984	3920.5826955067487	2075.285401807407	2724.5562814903647	2277.0130595747105	1101.7621293957516	2187.254658886356	2147.6051856583135	2255.0340573585845	2579.6405431184294	1853.5295233850309	2812.5310989184386	3288.345067222094	2107.784072627787	2130.7112962468054	1125.621185635347	782.5430517099894	1441.7873711905302	1960.659551715447	4812.77769421907	3317.8749967821773	1423.4790382488843	2092.273228418043	2451.788655269361	4062.0290695662725
2067.292323430314	4134.999682478989	2568.209449018107	877.035380381259	2254.5785851929963	1846.3866735738518	3917.6033532560364	2069.794746687259	2721.017811289654	2276.7575149179133	1099.0703855532015	2183.1254791265374	2146.8219954640977	2244.5386389207406	2573.1677835862133	1852.3814848286268	2811.652266037103	3288.2853942660436	2106.4132666205387	2130.380042976052	1125.215602263364	782.1713413177488	1431.2459106681702	1956.2504474481375	4810.501701904042	3316.124002129808	1422.9007130925186	2091.7776312354526	2449.796222653465	4058.692188269232
2067.2364942301197	4134.466367489413	2567.801889610129	876.5207491855172	2253.656796990049	1846.3849631233545	3911.7860006392425	2065.3069845892464	2719.2238505613072	2275.95686791381	1096.4801844191536	2181.8893793960515	2146.7718302648173	2241.3067236213674	2567.671413431537	1850.460857343382	2809.23744826525	3288.0773055211216	2105.212269570394	2130.090618745715	1123.879051786168	781.6461437311048	1423.1026880443935	1954.2986211183427	4806.525673106969	3313.978238489512	1422.325018799149	2089.992215860248	2449.0173034672644	4047.7791859219965
2067.207035658931	4133.340277430083	2567.364339111152	876.2380812926718	2253.097371578152	1846.1062919419137	3905.3626122123355	2060.965766368165	2715.403910102654	2275.608222471904	1092.9261422851146	2181.49142721859	2146.147861073051	2234.7846526449043	2558.3913537764897	1849.8826823316049	2808.426788185602	3287.835335826499	2105.1579898887535	2128.4708573935486	1122.4275032613004	781.3407035350872	1407.5096852742963	1948.8771260146464	4804.270111342555	3311.480838799175	1422.0632768102964	2089.952706707774	2448.043513441321	4038.522380722608
2067.134488862512	4132.580787938412	2567.02746328306	876.1774314316262	2252.7201863920504	1845.3625261536524	3901.28518998966	2060.49091239019	2712.0060310586873	2274.5183522290113	1090.6242728523703	2180.878274937534	2145.9810292901807	2232.3431741713293	2552.155362889194	1849.841790960683	2805.9737870548565	3287.764493509954	2104.6636048867176	2127.1641880940233	1121.8428164618576	781.2022332494324	1398.8955955472097	1944.542108431186	4801.1300917633425	3310.131814235682	1421.9337150146112	2089.9232817806956	2447.85038971971	4016.4611811807285
2066.296601156635	4132.217089350576	2566.3419758162972	876.0932866454899	2252.697625609314	1844.469524149448	3890.1453110558773	2060.1913288846663	2705.772009048351	2274.2237474489616	1088.2476163762271	2180.8233448718147	2145.9700097055656	2229.5842284629407	2546.781653850338	1849.841790960683	2804.9198770769895	3287.6830039534957	2103.8207952845896	2124.9903691129475	1120.2628505800903	780.661930877013	1384.2565819908248	1941.511250544999	4798.922566577475	3308.8284682693857	1421.8235800137525	2089.76515757196	2447.0970044871756	4010.643566661594
2065.897975240697	4131.571321197782	2566.089804016178	875.9393947897489	2252.6081664329704	1843.0109971387803	3885.0888898809935	2060.02892071942	2700.5020994488523	2273.046046219927	1087.0125939310237	2180.404260360556	2145.907405165109	2226.54542574926	2545.492166239477	1847.3340726991823	2799.515115650211	3287.384213210939	2103.0745314173337	2124.0853224776483	1116.8200560541181	780.5085882969038	1362.5138894090712	1936.7814971142434	4789.759549626056	3306.7071853574844	1421.6975894775194	2089.7172531002225	2446.936659864494	4002.6789352104106
2065.1352261343527	4130.347871335861	2564.6673969037297	875.7993983668265	2252.5496233893227	1841.1963749108743	3880.0251762298426	2059.314378314377	2695.225638826156	2271.9950755617438	1086.9025081312607	2179.669048638947	2145.907405165109	2225.536202919168	2543.9384217057855	1844.2252031231417	2797.063269451332	3287.201311600206	2101.91288478138	2120.6836838616737	1114.9768182330795	780.4870330203	1348.4359029969894	1932.3693126925607	4784.702542381306	3302.7690728553684	1421.5332873963446	2089.7000663377266	2446.8464511936395	3997.964904951293
2064.344561778943	4129.162955698339	2561.983098732412	875.4377424659403	2252.4682657339094	1839.3298593637826	3875.8328650675535	2057.9742272694493	2688.3392842654757	2270.9706022778746	1086.3056429046023	2176.511716838226	2145.854813960201	2221.191549322799	2542.1963311434774	1844.123644622313	2794.6321124903807	3286.666074479288	2101.261742272999	2118.523320046793	1110.4879414341121	780.2578797826773	1332.335209347648	1926.0827161127731	4776.3892307171955	3299.8773117804003	1421.3554728846423	2089.432459592229	2446.7653510034543	3992.456105583138
2064.0708618028334	4127.288961899934	2560.99752045244	875.1353902312696	2252.451872305753	1836.061589589371	3872.5133465793483	2056.9851657383306	2673.1961436436645	2269.775834077838	1085.8199275626052	2175.106053580844	2145.764567662678	2218.9071462607903	2536.131327359559	1844.0463582948476	2793.8814794466107	3285.92748814777	2100.709058009099	2113.4455582118953	1102.2842215519286	779.8273185260332	1327.1281386112582	1921.2476420983205	4769.105786207879	3299.252492788299	1421.226210012483	2089.4246050335096	2446.4571402818856	3986.693493307517
2063.675084692086	4127.255270153779	2558.5825353156083	874.8612830183979	2252.405052456071	1835.700462248102	3855.836829902874	2055.8020501274805	2667.0084424218194	2268.8878551442276	1085.6204289097136	2171.753896692981	2145.709222572974	2218.424922566167	2530.0345458245747	1844.0208009731393	2793.3242146347734	3284.7781117683644	2100.446651905706	2105.6203700030755	1100.1688849855648	779.2278113958923	1325.558553696065	1917.7859743480471	4761.1000869497675	3297.8640642907444	1421.119616675081	2089.336950051517	2446.2124314151206	3979.847879760724
2063.3885579419702	4126.162223415004	2545.7762202638132	873.8189796997906	2252.338498348315	1834.7689666096182	3848.1253779952076	2055.1091391612413	2661.6963099459217	2267.6068973690453	1085.3580889289715	2169.7819896442643	2145.5764447277934	2217.5263385495946	2523.8839749835115	1844.0196664513262	2792.4401362140106	3283.513558519475	2099.5123602340395	2097.0766023411156	1097.8908588464706	778.33689622418	1321.9476959103608	1910.4232813276546	4754.349435471039	3297.2233005061194	1420.8059550283187	2089.2347852527805	2445.9971278796825	3971.4838658308367
2062.975329861418	4126.048188724017	2533.063186491646	872.9418510886153	2252.2476221510033	1833.8027466918252	3841.1603005980355	2054.7803697404806	2661.071975896585	2264.5030021845523	1085.2409445286628	2166.827114132564	2145.4378330768564	2216.258350317614	2520.123931760123	1843.9564566266936	2789.149629029829	3282.627062054346	2098.1849809737632	2093.1013880683277	1096.1575823405487	777.2704900730871	1317.3816087886262	1904.6443340535563	4747.0574870195815	3295.8960641019844	1420.022258567622	2089.199101399854	2445.5697689518893	3962.0742650935317
2062.4516600924862	4125.798715180258	2520.317486829127	871.9064431013045	2252.225752394057	1832.891335904831	3836.6050039249017	2053.7363786292017	2660.9306879063106	2260.063861976083	1084.372565206227	2164.9685881762207	2145.32743919327	2214.2385544629215	2516.797478390842	1843.8422449539444	2787.4338945767972	3281.738045451021	2097.4470805681776	2092.332224426228	1093.341994735945	776.3322361211646	1307.928538276512	1898.255226464249	4738.318835960254	3294.0769403136296	1419.521033200403	2089.1987024666455	2444.8900401828946	3951.2709911447587
2062.116715088914	4125.366631520878	2506.2015428984923	871.3805335383679	2252.221078927518	1832.3651770076017	3830.306259959508	2053.392349076318	2660.8751951508775	2257.4678122926293	1083.7858719737726	2162.7410940385157	2145.269005054244	2212.917870208045	2509.8003926474344	1843.6945775076592	2786.0151011995604	3281.365546274187	2096.8019159082496	2092.259674467003	1091.8832736261675	775.6082034438258	1302.31516003137	1892.501942812068	4732.963568695159	3293.1366000414423	1419.1084641924824	2089.1915608470445	2444.8066914427213	3948.4340578121087
2061.9497136405703	4125.221795427858	2490.664306602003	871.2504940862304	2252.1717735831216	1830.9424071055882	3825.7702134465026	2053.032413758142	2660.7968995803744	2257.4678122926293	1083.3359703773992	2162.07183210097	2145.2305975072836	2212.291078741947	2509.1192162248053	1843.3660927107874	2784.7848795136065	3281.319930651124	2096.446381116755	2092.14389008721	1090.6593326648804	775.3095779507647	1302.1185788047678	1891.4538559620107	4732.9481327272515	3292.2277191456105	1418.8251737212684	2089.1877726034954	2444.6605479328246	3939.672279202443
