# Supplementary material for: An improved FOX optimization algorithm using adaptive exploration and exploitation for global optimization
Source: PLoS One. 2025 Sep 18;20(9):e0331965. doi: 10.1371/journal.pone.0331965 (PMC12445531; doi:10.1371/journal.pone.0331965)
Supplement: S2 File — This compressed file contains all the results of the conducted experiments. Each main directory within the archive includes three subdirectories: Analysis, best_fit, and convergence. The best_fit and convergence folders contain the raw experimental data obtained from 30 independent runs. The Analysis folder includes tables and figures derived from these raw results. These files can be used to reproduce and further analyze the results presented in the manuscript. (ZIP) [file pone.0331965.s002.zip › cec2017/convergence/IWOA/C17F27.csv]

trial_1	trial_2	trial_3	trial_4	trial_5	trial_6	trial_7	trial_8	trial_9	trial_10	trial_11	trial_12	trial_13	trial_14	trial_15	trial_16	trial_17	trial_18	trial_19	trial_20	trial_21	trial_22	trial_23	trial_24	trial_25	trial_26	trial_27	trial_28	trial_29	trial_30
6240.31411385135	9511.180829944122	7060.206372589653	7389.296195515926	13441.825450543687	7377.995558525868	8176.480666840743	11136.383146540518	10719.999805811085	8449.624171657724	8723.174216541047	7971.017980404464	8426.292486832968	10074.63068667856	8650.738785723377	10238.501529114226	11957.368007491836	9453.281217578577	10645.34358091338	7919.136174388615	7770.0067357901235	7738.838800658588	7312.206074862724	9028.878549107438	6182.421686083194	12015.504063090904	7507.363923347743	8932.142094986277	7717.4039151214965	11048.470828976044
5957.576190105482	8373.7084918574	6725.1037556560805	7389.296195515926	10946.095766161181	6506.124919829459	7755.843877997954	10854.559982352846	9569.93637933041	7919.088391461892	6342.193818439775	7016.317994297705	7067.395877996732	8642.239200063013	8475.743156985574	9758.740957308059	8746.422963069082	8334.6996438096	9905.838297757035	7824.90397511584	6888.220618866227	7374.143090999388	6963.746191021775	8470.748843432983	5794.131375134606	10819.689522221151	6859.953946328588	8128.286406246362	7029.62059144194	8850.977735140863
5279.432791438216	7073.173816579789	5943.259046501898	7190.454171202883	10870.293779920223	6506.124919829459	7519.803669617098	10259.844422820715	9228.709097357547	6623.0851239998665	6283.827145755984	6432.484721143941	6853.539240010734	8202.231775259552	7188.015670442802	9728.36392678201	8568.716392740678	8240.611125540254	8343.539304329195	7675.01517469481	6210.68402827942	6954.512126495417	6801.308472614215	8405.322157196715	5381.8648280164425	7944.710804296568	6549.542406099332	6655.2984650772505	6550.268948603296	8390.03637878308
5133.874074403182	6934.802568256202	5500.124282418055	7169.365656236503	9830.37569379427	6207.329165100669	7446.531025769784	9373.880952813704	8643.615835410728	6606.15446612519	6219.78613960837	5886.9968890389055	6332.988715228417	7775.4542505861455	7118.696649419902	8506.83886559138	8154.296032944903	7415.119678431872	8230.64166579158	7670.716988165425	5886.444834207929	6438.355795751061	6801.308472614215	8256.781085917984	5209.512877511181	7575.23000004057	6454.797205808343	6261.212595780507	6371.7212992653685	8227.197751754404
5039.3095784470715	6593.902780103077	5343.144872275705	7067.935401048054	8017.9572256085075	6071.421919475491	6923.632290015577	8741.275647568218	8341.001234647745	6606.15446612519	6121.731776054421	5886.0224157759685	6198.955266362683	7461.175411407657	7089.257447385228	8276.356127553106	6261.294431610335	6967.196570713346	8138.901634630258	7661.628162838107	5886.444834207929	5880.206523705408	6547.771284013696	8252.936688009402	5178.20281511848	7575.23000004057	5960.316705428122	5971.459113066822	6071.245780015141	8106.090622221864
4985.845192518815	6414.458904159308	5120.152053732264	6930.82216454474	7619.962747879564	5773.00088166148	6872.025464126978	8491.266248236458	7785.296926720676	6576.4981412269535	5694.1456692304855	5855.93582009447	6028.557495117511	7213.654467786339	6970.8495705918285	8201.577318564026	5032.029678295819	6598.27821619607	7999.353429992261	7045.823848139995	5806.043650018004	5699.5521516702265	6529.910288481701	8018.410243451142	5162.194419363151	7125.43640112626	5839.868392070494	5793.353625837395	5989.669309415597	7584.210122145271
4938.068664613407	6056.587431404942	5117.283111936744	6785.795056147746	7554.03313657829	5685.295727090612	6541.621851982967	8201.776678631117	7703.440554985402	6545.228089701985	5645.265427182028	5776.981669799276	5807.471876142322	7099.240830299676	6824.562993793282	7829.998511609797	4933.881415333715	6287.1579914037875	7781.4650590058145	5777.996911037051	5741.429721753767	5560.845238744077	6502.501776924014	7901.800310257326	5120.8074964110165	6867.463410133294	5400.560218761884	5758.702645768813	5945.405419090432	7483.062252119157
4756.6934407422195	5982.553099562403	4966.650428613898	6492.67551823738	7506.085105376941	5662.158689560911	5984.578409317297	8016.338886940779	7341.865017388631	6501.192897433028	5594.321540153878	5404.327391568235	5756.257552034958	6853.7509437013705	6667.339039527555	7494.833504502065	4918.502687468441	6158.193888851119	7628.41710922476	5339.589225857336	5730.572303103918	5419.191078029637	6404.392932115405	7813.346489871714	5084.896193474687	6780.2042449916125	5307.981215011867	5659.233664563035	5873.629738850599	6855.434834404004
4722.263179334477	5858.917884068652	4941.930398677554	6322.330408832847	7489.019164970184	5649.049373079488	5984.578409317297	7814.076847782034	7111.901872138796	6470.045488324335	5518.930422301382	5172.82421059996	5660.086043602371	6661.917799115759	5466.547464531282	7093.723686151817	4773.3118277796075	6101.5898788044915	7588.763201006882	5051.55051603229	5684.48510940298	5382.491106902293	6204.777561418388	7796.159112693725	5016.145836649002	6666.286412790336	5195.826087587409	5570.922176892779	5855.0068814128945	6345.710763551136
4694.199228789212	5690.736499766155	4840.7996554344045	6195.973769650722	7438.858428670075	5524.9374964212375	5974.422293715155	7692.163416344364	7096.915207484317	6367.178352082405	5495.161744916835	5128.852555890429	5528.4687728866475	6638.133662614074	5437.721827907713	6971.25353136758	4726.09779929154	6056.781781047344	7571.5770456390455	4949.4255085723535	5665.522511432299	5274.276677138253	6110.5887266306	7768.428844442967	4926.699567177122	6559.309745238106	5185.531995424295	5457.480154736974	5814.848112915389	6113.338840259344
4636.608859997586	5577.257721526206	4752.103722341833	5775.077538887011	7357.712958257132	5477.569245631652	5964.959402100467	7475.600745305099	6711.852768092658	6285.360733515812	5454.764395272756	5059.2683903300795	5427.799987536835	6486.321259042999	5236.8189595114145	6955.2087733880435	4702.258238783193	6014.512620987977	7538.970727085279	4928.838067371169	5659.500641796434	5212.992341472612	5892.12187487894	7755.601817363715	4872.69562322783	6435.200586452851	5156.721589346306	5343.020034428941	5762.306385266584	6109.159695449171
4617.534535198167	5472.709885852475	4729.121702789668	5643.957713400892	7324.62794454182	5359.304482511836	5951.144913982913	7217.633296352335	6591.710034954018	6225.062933863809	5407.48661532794	5015.243001237328	5311.356037000378	6331.762088080301	5158.374432252889	6748.019399761092	4648.879979402165	5859.439830712146	7507.331135275005	4908.335622472522	5639.707618807344	5124.441128645749	5812.658234395465	7662.430615285203	4839.699602324641	6381.741758564458	5156.721589346306	5242.231445141075	5713.283040799264	6105.9257415382235
4605.357012405206	5407.364827941577	4725.276224017587	5625.8764966645795	7289.950365403277	5247.910259298442	5847.713378367367	7139.826467312284	6531.167409011857	6216.468023535135	5350.377490450446	4971.248408733423	5016.226409028667	6317.5510731701925	5158.374432252889	6658.109080793701	4633.343379821534	5789.615018178781	7341.2767673747485	4827.794038381317	5622.559465973834	5097.429607284666	5750.391339524196	7623.378530588114	4771.670573876246	6329.045128294448	5124.17843787406	5200.214254284478	5690.445793451108	6104.56542542337
4593.853965008886	5365.000175100846	4698.274033792733	5615.374842014334	7240.958549549941	5045.677370676638	5847.463704917763	7051.798612571877	6493.641373820148	6136.221892264986	5325.703378036489	4921.455981498643	5003.577978555977	6270.987176650678	5055.968102149856	6366.857513801031	4581.134658046616	5735.200401155826	7333.866622596222	4799.836868738424	5609.893376907472	5081.928527212278	5749.524827326453	7574.167833329364	4700.347188196942	6283.626147242892	5069.96898971894	5105.538658740983	5644.749638265553	6084.248789237261
4585.407851893396	5357.675461426571	4661.372331885447	5554.483403435537	7237.995971232616	4703.652770167346	5845.997086003213	6952.679401660275	6363.290318019042	6020.123157662632	5298.908156579244	4892.793157477046	4903.599011597438	6239.525883447426	4998.226874932732	6339.064405543495	4557.216002105734	5701.225884907672	7323.238146934935	4797.54641457489	5603.3381350005175	5022.5509756708	5745.76266703808	7540.937444342979	4674.498286002031	6227.113721907868	5011.499310419456	5065.582440072257	5609.426156208473	6053.760994267337
4571.88013788883	5346.762784494203	4580.340166650029	5535.5048633050255	7214.085111171503	4571.904814921166	5829.991421112655	6851.945989246087	6328.491797826759	5977.326847592551	5281.226212530375	4875.6241892058915	4877.918990780405	6236.480600074818	4938.015882650004	6310.065370158145	4529.14578989203	5639.562261894334	7321.332237534965	4731.249043479879	5591.442562915241	4956.276999614972	5702.95309943889	7499.087621733134	4656.047400250797	6159.185801161475	4944.002097469733	5050.890440987075	5576.518702722358	5994.531368657992
4564.086143691924	5331.376945191852	4580.060715344366	5478.0690834601155	7179.148184408977	4550.047517869601	5821.791728168042	6782.932136413863	6254.285647280301	5936.077425062615	5278.0361078357155	4822.034498110144	4869.652812664887	6052.554199470516	4902.122485610274	6212.803251246245	4525.974643909589	5621.276668883704	6996.923258331719	4729.162791062317	5583.561130091546	4883.791346343403	5649.362112541539	7460.570598308089	4609.460395329369	6118.399649569716	4894.191717247701	5039.83186437355	5566.221321405097	5979.334675872424
4561.942536823884	5316.798445354345	4562.462052978073	5441.836082844604	7170.284903703227	4544.162772483689	5816.9621176822575	6693.95988043605	6202.010292731993	5894.529223212347	5273.139252224456	4809.922267660015	4855.069820523566	5955.008465004754	4861.083396829332	6122.550402474024	4503.026217040675	5582.4219773159075	6996.923258331719	4686.238816626138	5567.929432431579	4842.476582995605	5625.3191878301795	7449.138352098196	4549.884726269676	6078.703922564481	4853.522049229428	5011.332717192146	5501.181047032461	5915.792781830489
4558.482692025193	5302.732207878209	4546.51352815938	5410.305392366745	7151.493759207402	4528.858443329271	5806.361366284029	6651.182036780379	6113.899761906408	5841.473309982308	5266.2272898012125	4793.694830029684	4851.182524671521	5834.8443448362395	4856.484621527212	6059.38911335022	4464.757065364148	5473.863350254905	6952.452202319658	4683.287295844397	5560.849842775876	4807.223855922974	5541.362114579968	7409.471453371104	4549.543540140752	6067.820745340214	4723.060791174792	4985.5339841948135	5477.10909913348	5903.839377999683
4556.842516288098	5285.99773859587	4520.7813025938985	5391.846665863984	7134.690927758306	4525.013749854343	5796.610406090746	6645.996292922804	6074.460776689697	5830.349359407607	5258.597634698944	4788.905993905307	4829.203855728536	5810.482503510826	4846.497851043598	5992.212691910251	4442.675051881821	5473.862360221758	6864.899956273202	4677.326253302261	5553.6764137764885	4777.256097770239	5477.642147082497	7400.4853651528965	4537.226109413959	6040.668382337895	4610.15237593027	4965.318999803814	5415.309944742192	5874.575225451063
4553.9109690023115	5224.783713021921	4473.330098310249	5373.363891775038	7105.797047728488	4516.104517764532	5778.950171148477	6600.99398749902	6040.810655918254	5822.483333507975	5255.259668220086	4772.478917137764	4826.195447767041	5764.017025850912	4808.88125054523	5943.303967306245	4416.911064877622	5449.904786002668	6583.722136267856	4668.50911934597	5536.163821301272	4755.555869255082	5319.816056203507	7355.664203253423	4530.555109878998	5950.638564330608	4505.654778625365	4952.825252960982	5345.416912756033	5839.88266998401
4550.348628389098	5191.055538799794	4441.9699849964645	5358.835406118154	7093.990209194008	4510.102857419114	5754.214523923003	6570.45679505622	6033.218057519794	5806.776190047541	5254.671699174896	4726.654688974736	4826.172023399076	5763.61775606466	4801.315094237401	5933.071252066582	4406.384790656322	5430.992822784531	6498.54120738462	4651.8295291002	5531.311161388824	4741.029136180084	5319.816056203507	7192.005821807503	4527.340719108767	5896.112672147792	4468.773027844374	4912.71939920713	5334.766650176147	5831.201545865621
4537.877243121201	5165.085845960008	4435.108892867593	5355.817593881781	6819.272288195775	4490.131458441919	5692.022136674904	6487.707573521388	5973.152585285376	5798.460140807098	5248.445740405923	4711.63760540342	4825.08146096054	5763.573807344477	4778.8518195712495	5893.2392775151	4399.304726335138	5392.193337196169	6417.555015379044	4641.664855358171	5523.394535185804	4729.405604724418	5269.201772429397	7181.413970009849	4519.823791221947	5890.322428550727	4401.287860408759	4886.00858266034	5334.766650176147	5820.656665730883
4535.984383610445	5128.295508806265	4417.830383313356	5287.112134116295	6608.662105761936	4486.362628094534	5670.095248901515	6223.544995511536	5900.348612339845	5773.7410846347975	5247.962326635929	4701.084466081182	4817.561117188494	5761.3953536370645	4773.474966992189	5846.570806201665	4393.757734277435	5382.36833405364	6374.646763294782	4621.879383466798	5522.612726427977	4693.28071734442	5189.425025623132	7143.569937592471	4511.64414458789	5878.232711019327	4358.594723346016	4791.273474667019	5331.251232700301	5791.939275311284
4524.7387977319995	5128.295508806265	4410.38801347861	5263.730099847252	6589.549090828621	4476.802535496415	5606.779127139654	5968.772364509008	5839.515208579116	5762.6572035189365	5245.333436961605	4677.353244572252	4797.943304815239	5751.092746997157	4754.291602287571	5820.696400489239	4376.944583126031	5378.128524246517	6338.906603535819	4611.889336578348	5518.394444076864	4664.720604346262	5152.7296148795995	7032.03472210018	4474.3947972769465	5846.984735896573	4351.900950092718	4757.4683067545375	5302.228438681174	5758.600896919459
4522.676386711248	5080.1483939145755	4401.707895188592	5223.65883781919	6567.446006328069	4464.9142754323875	5481.602136903481	5930.612127290427	5839.100952247154	5745.2743750569425	5242.145869509277	4668.213228403228	4790.220478132124	5738.275352078563	4736.584199178138	5812.545395620487	4373.684447407149	5375.418351329943	5364.614985763957	4602.185344219207	5510.946474164861	4642.102429024644	5065.380407795388	6995.24296608349	4468.157807114669	5803.234188325846	4294.860265595137	4712.628767752541	5292.165993987257	5747.576105584329
4516.2908023932805	5060.842931882438	4397.593748400241	5211.1100561379335	6512.6550718626295	4457.4403274357355	5464.693579110972	5861.047183431331	5783.589430242065	5732.220736246585	5240.098822939462	4654.130754555841	4768.047810262144	5734.36112236832	4728.762461243028	5805.8143644009715	4366.247350951691	5365.964701843062	4837.805274026199	4598.720112184421	5474.824161857172	4636.51645278432	5032.689180737971	6976.0399809917735	4433.892253357999	5783.931687510958	4263.850736368223	4697.336348083856	5267.3544594310815	5738.326813960545
4514.806259911832	5034.089698169251	4394.706679856431	5183.761295818179	6489.087680346367	4456.8144766084015	5437.293593581602	5825.682090729855	5763.2505432753	5721.1406171227845	5232.596408594662	4650.281643058603	4759.075756704102	5674.306521753607	4686.7663710116885	5796.597050078157	4362.276538372938	5350.479923764808	4693.757719481292	4574.955861030713	5454.739034534394	4615.5441061832735	4979.095307662084	6877.707557642157	4400.897047252561	5758.008791121745	4249.209546975794	4684.454087341115	5248.669366286502	5734.725252115587
4514.012156332135	5015.895595092223	4394.617545081073	5159.65806125725	6475.748668049381	4449.951038235556	5430.289968466998	5781.405271186231	5762.164629070784	5687.795951180769	5231.732278173562	4646.273148734606	4756.5354185791075	5623.781747813029	4672.319029435759	5775.797093100884	4354.817966241419	5264.096155910562	4676.228581716648	4562.441147458531	5428.765672117044	4599.971369122354	4926.156675263213	6856.392904260198	4393.047692224309	5747.640095694203	4217.531165071356	4663.183709793129	5233.506472134941	5729.125995580177
4511.935107166157	4995.031602788118	4393.839967995262	5151.1358097253105	6474.096506464172	4444.740904761874	5417.146033066414	5720.362277205402	5755.979464569464	5657.817097968404	5215.943622091945	4638.995959713635	4753.462846438952	5617.46908212798	4667.119779581368	5764.959044709334	4349.836482751485	5245.907319759532	4659.021768211993	4550.524006203114	5415.193879185131	4583.75180329591	4867.209453428954	6828.221812723104	4381.471279053196	5674.313337906606	4181.822275647298	4646.447505791816	5207.256447407857	5725.666312850664
4509.789311916408	4982.3994498073935	4392.862202035777	5137.940731333069	6428.630224565323	4436.444643491495	5416.692660855377	5693.343644093373	5736.499168893978	5655.727530559241	5211.853137317475	4633.593468708218	4748.287667071022	5605.3570088719825	4664.298202351333	5730.247432712943	4344.769155648095	5229.646818790665	4632.299552058956	4547.812787257816	5392.820395555611	4568.805056522385	4834.702976610904	6766.558153125752	4359.362165544351	5674.149519262726	4130.394627152933	4629.552009761454	5172.758904264323	5724.629653572503
4508.732001309422	4975.897874914994	4389.370426900011	5106.717300398326	6388.953988498124	4426.375437808747	5405.471580138559	5643.502202329347	5717.6864900656565	5629.551541516345	5211.672719996448	4629.054723841397	4745.138130314982	5585.00759482792	4649.63789915059	5713.839483162177	4341.808395447542	5214.886830718763	4603.01265881426	4546.240195150069	5386.969946331699	4557.857357122144	4803.5173465115495	6733.179870117501	4331.660971254748	5635.321170739921	4105.793065722257	4617.044827843107	5143.164839584282	5722.478262075749
4504.8797093737485	4963.7077593534905	4387.673580212062	5101.955183613813	6345.900334710374	4419.296739429796	5402.508417833811	5609.598539724764	5713.1323082380495	5603.556165031472	5208.445013693525	4614.099237891055	4734.921210008073	5580.569115971653	4635.241479054393	5706.707361436989	4337.069693734476	5206.233814187017	4587.886792489585	4545.063851406273	5380.644348419491	4541.374177336142	4720.875521814547	6725.9433909863155	4313.138409707531	5517.527212578052	4101.568525535267	4592.745834574414	5138.0020372093095	5714.027449981488
4500.361754182031	4957.087359447319	4387.673580212062	5098.196508628107	6309.406764586865	4413.664459847995	5400.546602053506	5564.178755740947	5697.087104198641	5603.311392458372	5207.937127462026	4609.33059435322	4724.040494110543	5576.5074869765185	4630.119747491828	5680.482524781128	4333.470179748778	5202.827316833147	4571.826667131605	4536.9749719780775	5370.456948764864	4519.542084537529	4685.916080952066	6724.27594485124	4267.591715179147	5482.620686141174	4063.486719950489	4589.588565223615	5113.06068320564	5708.472187522445
4498.588351543349	4934.29912954726	4385.922010551195	5094.917179449831	6304.309941304107	4405.998623472987	5398.597862488248	5549.343438492544	5685.9197150349055	5601.8935812690115	5198.938159377503	4600.065013198428	4715.122958510662	5574.447119286095	4615.30746418336	5680.094033553889	4319.019770602156	5199.141796483641	4569.166056973945	4532.347434185593	5360.680209627735	4482.10274993901	4649.986629363528	6723.644143210836	4259.493239721823	5429.538834755255	4047.5213372398957	4557.933020774614	5087.474566686131	5685.642892779743
4495.350662086259	4910.669225598814	4381.626590669759	5092.820023476731	6294.132221675977	4392.524760898771	5397.2159614253815	5535.411306489943	5684.450306125877	5592.881424507583	5193.461287876449	4553.120411955506	4709.85936037932	5573.004245375489	4608.32537948218	5679.251933769852	4310.934181348623	5191.917118361968	4564.653723891717	4530.218506523044	5334.552349264641	4469.828807623863	4633.798428259413	6719.153572723602	4259.442706089477	5365.058527443829	4040.4439038130377	4526.151965173389	5071.766211639442	5664.811276626828
4481.033785014349	4878.919037357591	4379.223506081464	5088.5416261192595	6281.689063023481	4381.644345796014	5390.5951660854935	5477.611742153264	5684.037580484572	5590.629941544079	5192.277013788761	4504.807697277778	4703.365743430834	5569.973490283208	4601.64868946534	5677.0901504534995	4303.868895919793	5182.429959593883	4560.770135533472	4528.243757120463	5300.55816104314	4461.600174088039	4621.764081617394	6712.193813373678	4225.036047513022	5325.24460936313	4021.9733220394182	4475.891969072804	5067.4155379521	5657.105112635274
4465.526058114806	4829.606882763737	4369.463984928831	5083.066710730645	6281.689063023481	4378.029818871394	5388.851397240146	5451.822546688203	5680.771467079849	5586.900879720016	5191.57768960054	4467.7000963573655	4693.416766237744	5562.7830888289645	4589.985288149666	5674.094095007147	4301.108884901112	5163.603584315452	4553.157119499775	4522.50638124664	5277.708495123005	4427.078802194326	4613.429999435386	6706.352488287466	4200.310804877245	5323.060696786559	4013.981972581182	4439.4663247172075	5065.437140706759	5650.567848335868
4458.641104669314	4760.804101551144	4360.794357675215	5078.352541536316	6265.743002205074	4364.228791441705	5376.847293099045	5429.595712878798	5677.291863315295	5571.612832763369	5188.383882227865	4451.389766922757	4687.602083495498	5552.794766989182	4588.144440087479	5667.155994384906	4298.382085102505	5129.958395652706	4547.291862332353	4516.918574928913	5200.170739522184	4408.766915654395	4606.771956722374	6689.6727565515675	4163.56330682253	5316.067999541178	4003.2743779169227	4393.963893982604	5057.4067488053815	5626.178928695537
4451.674144596229	4667.24012006006	4347.47832739476	5071.4159312149695	6227.938249412988	4350.286740103922	5371.593751426236	5410.937249405613	5674.786659509529	5569.863473613421	5185.0720971731425	4428.952750069502	4673.955588599485	5540.759229236688	4582.627934072102	5661.217590316656	4294.957437134395	5114.053057446721	4546.79972347974	4513.8914359436385	5174.212455439045	4391.486677979525	4588.6390176268405	6685.869160663252	4140.65162202679	5315.778625803796	3988.7195351928913	4296.427804364568	5054.245583962036	5618.8075020741035
4449.539370759118	4658.456515648867	4338.28680233275	5067.275836484469	6196.8900506254	4344.593812727247	5370.321872582715	5380.015351534196	5674.622760240531	5561.754617723356	5182.213438009065	4340.0884103588505	4668.141597182945	5521.72337536944	4581.121782227368	5657.910027727549	4294.250896227619	5070.78472645972	4530.202064520089	4509.691911143489	5145.0802082186765	4377.702759562683	4579.939055174296	6683.742528538778	4131.54030279252	5301.221259918493	3984.144702190455	4270.353121369081	5046.482930202352	5617.000793936619
4435.542968507767	4601.099976186486	4333.1570774275315	5062.440281533202	6173.915282447683	4329.449742166607	5368.324314212929	5366.828073389722	5674.513501320656	5553.938396025575	5179.259821622214	4338.778841333795	4662.394736722025	5512.965909164608	4578.364876059964	5650.281398597554	4293.947177987844	5017.200663795479	4526.848971989877	4507.553358530867	5094.922148311178	4370.224089451591	4567.234309478113	6683.3774781395	4098.663052678595	5290.040818106247	3975.704503254038	4215.2108089647	5040.98694271032	5608.11712155556
4435.542968507767	4576.492159850892	4330.707307699182	5055.596223615254	6142.88689510462	4313.962110326768	5366.5465814586805	5329.383944052444	5674.181583461621	5551.97780387682	5172.962282943665	4334.735498045631	4658.707857066589	5482.086372559335	4574.827712220304	5643.950771953134	4293.045417262391	4968.810595546063	4519.837424801038	4500.173149699761	5008.0720434529485	4341.605635016267	4560.90576433859	6678.112112911288	4093.0066014525396	5241.577417255181	3970.412193618088	4206.728783774394	5030.71161365337	5596.151771836697
4431.598008101186	4527.456333128426	4324.784488532572	5049.531393423527	6089.968906155588	4291.435719137333	5363.897086411244	5309.724435950801	5674.0098969240735	5539.053767232306	5169.619333304841	4315.321977008577	4649.561896228863	5463.665793850516	4573.99842357695	5641.6208657487805	4292.505797279112	4933.867540249485	4507.955298972559	4496.973476174492	4994.186023386717	4341.341608730049	4542.702953939875	6675.035272901108	4086.369827737918	5241.577417255181	3959.7772252479685	4204.204441751565	5022.970097175563	5580.946571888511
4426.587196948122	4500.703787538287	4322.579113423196	5040.8920980740695	5975.948095099326	4285.1188660531	5357.941398434932	5300.824019281694	5673.775372632938	5530.810046646249	5164.605753600926	4280.909791618629	4641.262291774794	5462.184221286058	4565.598685038802	5639.307204925614	4291.894723395534	4876.541350465724	4502.732978882188	4493.157661109486	4940.832203223847	4339.056668928193	4531.8437846695015	6665.567058410892	4059.854011561377	5203.494171424501	3959.7772252479685	4199.407651904796	5017.953040795383	5560.139279859805
4415.421247162904	4495.6693727039965	4315.372597798524	5028.015599884295	5966.054731556112	4247.6927367024	5352.270277218207	5259.833472421928	5673.361423796912	5526.783907175755	5163.886672792376	4278.879008558063	4638.668016863515	5457.494820897216	4551.044660318897	5638.764100655635	4291.51563616135	4874.787399977069	4502.360607607319	4487.763055107163	4936.413341748281	4336.179093392323	4529.954396810691	6655.639320006163	4040.2437427011323	5107.318850065672	3957.4854976301885	4191.187060240101	4993.144733407784	5535.561227301303
4414.58589911739	4485.545392722897	4311.355018887734	5023.477786650637	5956.13364167908	4236.028563374866	5341.511956333242	5259.833472421928	5673.04028607584	5522.927939070038	5162.561505988735	4267.864880910047	4635.1864797361795	5450.117500062759	4550.6701637716815	5637.895344118128	4289.321066089869	4845.429067894571	4490.952997850951	4483.387783028834	4923.647515230521	4334.806061068888	4528.95447673249	6633.027468405204	4031.798539164632	5036.833063271686	3951.1017377788476	4181.1610684602365	4984.142611401172	5491.106697121759
4409.2683626051	4480.491934981474	4308.920639970194	5007.050441721508	5926.262097000234	4207.212443810238	5331.016563124727	5259.833472421928	5672.138565762822	5505.609105314596	5160.291809333879	4254.898971957073	4634.657214981269	5366.929832932578	4550.338674826759	5633.612988316738	4288.97335349416	4825.847200654025	4480.137536154912	4479.62869398981	4910.017086173591	4321.659168466217	4526.737880283726	6613.483490425594	4026.2953496295304	5004.384807094458	3949.113938661195	4181.1610684602365	4983.086645434086	5467.284209549628
4408.489839018637	4479.794351478047	4307.735422459346	5002.749384782639	5913.194560009861	4184.556077115636	5330.197280043811	5234.823658940911	5671.695540559562	5496.019271416675	5159.683419997327	4250.717062168727	4634.606160948502	5351.175693268695	4549.871964022548	5633.192062424301	4288.379473854647	4825.486848326007	4456.569051907392	4473.625767489069	4906.05961276567	4320.257682114128	4522.814448991634	6604.338451463005	4006.5866605257024	4978.704953105602	3948.416335310991	4179.726724599203	4983.024477672592	5440.3332597617955
4406.732518865937	4478.592365814871	4304.1512416804	4978.545626487681	5823.420449234845	4174.49305605529	5324.879400137243	5192.534172381477	5671.426873242545	5485.58410716572	5157.61265167304	4234.722277317386	4614.312986846454	5351.175693268695	4548.853269652519	5631.795921195424	4287.519693371722	4811.689235203963	4455.814095029699	4467.948472213777	4884.676369957562	4319.126457879665	4521.534103635269	6601.547032860821	3998.906646757846	4966.884529996409	3945.1536118630265	4178.272439997558	4980.807139498638	5392.822308696692
4404.190439973955	4473.601592179095	4299.514123942256	4974.07912410228	5737.853787332433	4167.1081286584995	5312.0993060693945	5157.5840013155375	5671.426873242545	5477.230446459152	5156.420161262704	4229.928641912532	4608.141015455432	5334.481000635813	4546.244646851195	5628.986027306122	4287.339480871188	4791.065753594319	4455.814095029699	4462.666380276136	4877.881790434796	4315.739437329043	4520.235243345517	6601.547032860821	3962.4466393898233	4966.479813670992	3944.200746465799	4168.780693673813	4971.298827885397	5381.365395915109
4399.370089936076	4470.713017914246	4292.444272704763	4961.519797308897	5729.476256476947	4155.539492814122	5297.010434934151	5157.1525186169965	5670.578689192946	5462.6696360802	5152.664475238296	4227.685460107092	4605.785448259828	5322.460761700031	4545.520747357175	5626.850657391492	4286.607730485483	4789.659031631596	4451.942857978455	4457.509267088603	4876.128301401329	4311.45017364839	4519.692517034574	6600.968292639314	3928.548098750145	4851.153239967069	3941.0723892295173	4163.292699737303	4963.597856468633	5364.530203319631
4394.440149641404	4463.2057262794	4289.381451316618	4956.573169264696	5726.047289981465	4151.199774420878	5292.841064411066	5148.999675317658	5667.982376130378	5448.902829420556	5150.643736452441	4226.765828467155	4602.167171320365	5310.951390991559	4543.257495554643	5619.889229628965	4285.384640675134	4771.181967672089	4446.465724405492	4457.311582055083	4863.174508789337	4308.212871637256	4519.025247298896	6592.253962457635	3915.4586051835126	4805.83383356072	3940.6840529018764	4160.698599654554	4958.902882112363	5338.083951861123
4377.122536604433	4458.699478168477	4287.218779642067	4947.451365297975	5674.197268978685	4146.790516488955	5280.469234463912	5099.018982275646	5667.228938709173	5446.368239049885	5147.555811502336	4223.32941804574	4602.167171320365	5270.71975965439	4541.728363807535	5613.540034333377	4283.500919439341	4754.958422796775	4437.040373667294	4455.090531369966	4855.944004860894	4307.045679165402	4518.134380827394	6584.146203009396	3905.678520395082	4719.982620627128	3940.5088109940643	4147.00527267046	4956.141862806227	5335.458866583098
4364.48588895698	4439.444977743727	4282.871737681111	4936.692997577427	5559.39217933173	4133.261567161582	5279.895630395636	5065.31447259808	5663.7760316362255	5413.560741151101	5146.383916041282	4222.192593390451	4601.369723700407	5243.940048148432	4539.6174925648065	5599.373630212456	4281.83990390645	4720.43563190468	4435.460172286749	4452.680787651926	4842.8356456295	4301.280311471955	4517.501001390309	6565.615721238877	3894.512451463056	4701.048405580236	3925.2281924609615	4145.382757851292	4950.371510299739	5297.17354268089
4344.305027145331	4432.880280114874	4275.0032977625915	4927.195957277543	5516.621984076996	4127.525678398637	5279.737226371726	5031.442143339529	5662.4363134720425	5396.605527794842	5142.148078486332	4222.071691024727	4600.382511440741	5216.175589670587	4538.6162089927575	5594.248149532301	4279.6833185984615	4703.654344320743	4433.71842855976	4451.206970998508	4836.701979645935	4290.44931241996	4517.199063521151	6563.939406443896	3893.00623134991	4699.756782392462	3925.117123410312	4144.489360075325	4931.099046128078	5280.67631888096
4340.732080340358	4430.52841649954	4264.788394818092	4905.480122855472	5499.685803428829	4126.344312854886	5279.542969651293	4974.450409249873	5661.4750263686565	5374.448694689605	5140.236674012836	4219.903657700848	4598.928203399149	5209.930116610495	4537.689735027671	5588.196339826696	4275.528701033923	4674.897901721593	4432.879238826658	4450.352869150019	4835.241952317073	4257.71166979064	4516.281570932557	6563.719526024444	3880.9623966810277	4694.016276846432	3924.5293391692085	4141.643761565332	4927.190583892509	5234.920492449339
4330.880251877992	4398.800963817132	4246.111585593861	4889.3794910949155	5485.537038489272	4118.276810166846	5279.18375522454	4861.967384403264	5658.6768949861835	5338.670996771865	5138.9013370235325	4218.920265561122	4598.294725568012	5205.28544339914	4534.862132401362	5584.2900523181415	4274.172692003753	4672.085007633278	4431.441080351056	4447.205053697112	4833.90054919389	4238.11752077233	4514.223376713168	6562.246902763855	3875.7015149355047	4692.595507726896	3923.4128938797217	4139.564510483398	4920.886650121891	5232.382836390354
4308.687065233812	4383.071492568202	4223.2483110642015	4889.30085446233	5455.760187404695	4110.795448678055	5278.937393260465	4810.65401951931	5646.911180135418	5325.192140385887	5132.165815656883	4218.381593488619	4595.920816408612	5199.981281803139	4533.572110865558	5574.120746265251	4272.577290137369	4666.1136143523	4431.205649087025	4445.489155867546	4817.939023118396	4210.666269634074	4513.562321892819	6559.576553718776	3874.462529558369	4690.935822630284	3923.01314282762	4132.253599572079	4909.071296511476	5210.669450836667
4285.557621992497	4372.109223115045	4208.576157629279	4880.586300210291	5442.26903793401	4108.305637557616	5278.308190871208	4682.852804761638	5629.675875022376	5312.040567023034	5121.726867748849	4212.957891547314	4595.330845418797	5190.626424353526	4528.65234414826	5572.874659679026	4270.942174219703	4664.474488417381	4431.145224158743	4437.954217813072	4796.825211967319	4201.794556204196	4513.051902005778	6558.567288978436	3861.0006785691367	4686.641263697222	3921.7510477751593	4127.309818742514	4891.347330601842	5202.318764998046
4272.27240609379	4363.561835699054	4198.095847358357	4869.095481936653	5437.282266221812	4105.051046602937	5277.762229640932	4504.021678861878	5598.5333709846345	5295.414884581174	5108.671571166433	4211.380832043265	4591.334673487782	5182.733458766563	4523.528074586648	5570.866515501257	4269.622727755477	4660.299743549638	4430.973703284632	4432.982141353762	4777.227327103181	4200.307500641334	4512.603942188817	6557.652796206738	3859.8717297566836	4661.6074851282965	3920.0792856805074	4123.321850076072	4885.530283303667	5189.141456041176
4226.465572098028	4363.409674544813	4189.111750913466	4866.5004240779845	5422.053316084684	4100.137669821604	5276.369030080788	4481.126287983515	5587.087573821678	5284.966859599468	5100.790496929679	4207.577419641977	4589.565615867939	5171.549735343	4518.1877407789425	5570.265904150587	4269.404422811513	4657.733303598288	4430.812921873916	4432.4313949863645	4774.889309769833	4195.120562910149	4509.804541603594	6557.378081940523	3822.223678001954	4658.880608942055	3918.40137871756	4115.269912907519	4880.762049508536	5175.759037749577
4216.109785258037	4343.755804817576	4177.717881342879	4853.367242442719	5404.276268047841	4097.35815491283	5275.409602159749	4354.95554522529	5583.939739970336	5271.730710140986	5091.274048067902	4199.411271964224	4585.88715928787	5146.93012132322	4518.111810912827	5568.0861782384445	4259.6633269411395	4652.549731003949	4430.404168920666	4422.379820371301	4766.099876281294	4194.444801935797	4507.444151045194	6557.138182899014	3817.440063685567	4641.774549236761	3918.13094930591	4114.8769058966645	4869.013659663227	5157.923300487547
4202.272512035932	4329.085160307524	4173.474308980052	4844.025482403515	5398.12856430204	4094.031401496384	5272.465972548662	4348.272756485763	5583.074259713418	5237.208550025192	5052.621580770623	4194.371794792805	4584.48970982357	5134.73579240037	4517.3415051270695	5562.4463594513145	4257.170186605164	4645.661818244235	4429.816090622738	4418.579141931314	4747.068707468796	4189.7344090173965	4507.27759426229	6556.144613732737	3812.909119079205	4607.940325940999	3918.0204868988394	4112.918256660434	4861.83763925815	5135.467418263026
4191.461433562949	4320.370141322708	4162.532681476715	4826.3677001393435	5395.510663662779	4090.6537451272584	5270.2937330251825	4332.678818158501	5583.074259713418	5172.505524497263	5047.918042019787	4189.4012719672855	4583.037074731296	5134.4176760430655	4514.698616836021	5556.870830639378	4255.218532495435	4645.589364375566	4429.571445805296	4411.89014770265	4708.473007577988	4183.691726266096	4505.101569598326	6554.900144627749	3812.380576763128	4590.616666978615	3917.776949225251	4110.191143281694	4834.904005285587	5134.784471080129
4179.393584690834	4308.825510644555	4156.473543153992	4813.6237439239885	5369.26732204066	4090.3814431582455	5270.226287205256	4310.178923164164	5582.88695926562	5145.805275569108	5011.958522601218	4187.29803243273	4577.502597781815	5126.796963688413	4512.613406120912	5555.863631825765	4254.9904768249435	4643.249779029322	4429.221631053467	4407.453522541455	4680.176635849039	4175.86590975994	4504.7629409048495	6554.360702839203	3805.60252703486	4582.182428095247	3917.260638492455	4108.726020203989	4825.01926537659	5103.393803219209
4176.60772628292	4306.932321391377	4152.056642660007	4804.393043814351	5357.242090879843	4089.5700302969663	5270.202322203209	4288.513442384273	5582.54405003055	5130.2252979516725	5000.512037127119	4182.496329331128	4570.396347274383	5116.568229730504	4510.8998627562105	5554.445424881149	4254.677713897722	4640.8488298008615	4428.537813580243	4403.357341726989	4674.285403610891	4157.861450021088	4503.297411234049	6553.127425490091	3788.888091034023	4581.157952525546	3916.9077962818355	4104.691876342308	4801.447106701941	5067.896772338891
4175.366193244154	4300.737938531323	4143.8185177174	4798.399593690033	5341.869186947792	4087.8554136950233	5269.7159159258035	4272.473379745789	5581.895482554652	5119.656992447362	4992.808482862687	4179.6622275278005	4552.316311021088	5100.393663972955	4508.748110531438	5553.151618880669	4253.888318458274	4638.10803960637	4428.488143724441	4389.173585083494	4669.319252887402	4144.492627783772	4502.474951582787	6551.839023520817	3788.888091034023	4581.041431897033	3916.273736576964	4099.283126477175	4769.844770367441	5039.164990118796
4173.0183624414185	4294.497286941643	4142.675441784662	4790.695804642264	5328.760500823046	4084.4760174593634	5269.182571999287	4234.327530582377	5576.370866431627	5101.2155118477585	4988.284101576701	4176.0509720036325	4546.712526863532	5092.734768313838	4504.077274323024	5552.3955270889055	4253.715378896965	4632.523230733196	4427.845099243775	4380.599943350179	4654.706022307704	4143.681547288536	4501.334538924704	6551.118103967558	3788.888091034023	4579.624299523352	3914.0840821829247	4088.9370219423554	4754.604760631725	5008.7276424296215
4171.755584124792	4291.709281127805	4141.128420351112	4783.976737409223	5294.7526224379235	4077.0067189875617	5269.182571999287	4233.3202057218905	5573.775412416201	5090.689269134758	4987.69508242882	4174.136900827374	4546.5409910508215	5085.518072983245	4493.24136454083	5551.71347628166	4252.851600016793	4610.957438042206	4427.739096845563	4372.175595865654	4648.061403010847	4143.416776889673	4499.444027432002	6549.987786201662	3788.790143374631	4578.688232023884	3912.8659125005847	4086.6783849018725	4750.149396985233	5001.085142936159
4171.748027885718	4290.525141285294	4137.442997539216	4778.467658283575	5263.936226804606	4075.8210823674985	5269.048487153305	4225.216135885888	5565.788202286938	5065.558017813297	4986.03477718454	4173.68148676825	4542.14448960601	5079.992383078534	4486.0092560456405	5551.568834865169	4251.986261653578	4591.118171104211	4426.289401452772	4362.759508554407	4645.507005273646	4143.32569777484	4496.69292603848	6548.379701030839	3787.3979008817882	4578.002263025783	3912.508235613956	4082.1266200235746	4737.618029191324	4992.140490913369
4171.679496304283	4282.693190465521	4133.166250300562	4777.79996369875	5259.116643802034	4073.8081229007566	5269.047479516365	4221.912401359586	5554.64003106114	5046.909581528477	4982.048395290508	4170.28155194142	4541.479964517517	5079.992383078534	4475.570387187619	5551.097505663159	4251.868815728398	4574.505890453429	4424.8646237215335	4358.48187490079	4639.163582252777	4143.020476875374	4495.376960204684	6543.284789893711	3785.3749146122777	4577.18768951716	3911.746425132381	4080.190546820655	4731.814118090725	4987.769764918272
4170.925605019304	4281.2286319712775	4130.02081590451	4776.956078028157	5238.701524659178	4061.4054341248057	5268.846102146759	4220.138280753204	5542.110854300285	4970.542818007907	4976.530707700997	4167.019500404773	4538.172678501197	5076.904613172615	4470.606758296297	5550.586070052241	4251.563828985716	4559.749085269864	4422.745565014849	4355.019418925758	4634.365145926448	4143.020476875374	4487.221263781337	6540.281948092848	3781.1319722389485	4576.229037905245	3911.373984174935	4074.7214397242115	4722.179369145399	4976.667800465502
4170.658577807844	4278.984531760858	4119.907423323718	4775.662640269047	5235.145425866034	4059.4109715771006	5268.824945228576	4207.248222950417	5531.780911528436	4937.095278920556	4975.4733483609525	4166.249188198642	4537.309663735091	5074.605851795461	4441.726480467967	5549.805477690748	4251.457930622515	4517.609472951291	4420.0226387833345	4351.230740287044	4629.3939057961	4142.757454179786	4479.932675622902	6536.112523535063	3778.107031073612	4575.232014114814	3911.3205414894155	4063.073585629436	4692.7250143663205	4961.7705435372345
4170.336077035148	4274.846342789819	4115.77487035645	4774.198818873267	5232.7183355582365	4049.8068889071	5268.636563575907	4201.835836386891	5503.606117734458	4886.839477840264	4974.2875853441765	4164.09594663677	4536.914474904294	5072.787934175438	4382.373292585	5548.76858523064	4251.444935043455	4515.444285700789	4417.868058314193	4347.492419832495	4627.7711199356945	4142.56189070143	4474.496340979497	6533.661773602162	3776.469645803997	4574.143993583365	3911.036842487966	4045.8212128322552	4641.631963308393	4946.418264715301
4169.388348664086	4270.869647718606	4110.932205515952	4772.312603095565	5155.051742833546	4047.5314042487416	5268.39553854222	4200.952466491932	5494.726630153845	4833.565438342521	4970.583531402292	4161.040022183089	4536.393099914755	5072.25953892997	4357.388835333234	5548.543051619647	4251.425389134413	4514.08091982244	4414.660108228787	4344.975352694535	4625.310732974787	4142.063326578063	4471.222768235773	6532.513741464669	3776.0291228220094	4572.918010181359	3910.3049970698985	4037.276693943637	4627.9720546457565	4932.46922732699
4168.20739344124	4267.897511343572	4100.25027841623	4771.302528163988	5148.967621390024	4047.0045417011756	5266.330528896773	4199.671736047541	5479.75865888943	4813.394811524146	4965.848920708029	4147.590227191101	4535.28284730875	5068.597577781831	4331.561938336854	5548.5310554537355	4251.346797690683	4512.980210181392	4410.390384811345	4342.647206852571	4620.078842612659	4141.569996754916	4467.888237792999	6528.585482361534	3773.374930750192	4569.546624492387	3909.2481509744007	4025.009989965554	4624.147864645748	4926.49821445452
4166.638098765395	4256.293831427479	4079.1043034801214	4768.476913389697	5137.255056733452	4046.7946603071496	5264.409572459988	4197.83465886372	5465.234522223056	4803.415027730643	4963.946107499378	4144.009538805168	4532.285912232454	5050.007174835833	4322.350826697477	5548.022580658684	4251.325474831273	4511.118394482573	4407.708718234214	4341.819943822796	4614.406679877218	4139.210441324507	4455.791348832131	6527.1228578983555	3770.075323177751	4568.515285784914	3908.5285546153327	4014.728485209823	4624.147864645748	4923.114870193025
4164.857153420532	4252.224812562912	4067.404963201515	4762.899532555448	5132.839519992096	4045.6029055162608	5264.404221104823	4195.580427822956	5426.240343009032	4793.282637188375	4963.8104802368025	4142.756639521075	4532.0802818469265	5046.264499285808	4291.782806719643	5544.499092994884	4251.282369149897	4510.996796617488	4404.057444474883	4339.219385579983	4607.265816832557	4138.750140568754	4454.805390995994	6521.461348176797	3769.158603787382	4567.949581911995	3907.445440602072	4000.867039946277	4622.998211628999	4919.31404218762
4164.722791848926	4251.635342432299	4009.436686641008	4756.346948624733	5119.016709295548	4041.1323479243774	5264.401547517127	4185.493237098979	5406.001566785038	4759.247281476713	4956.475376485392	4140.402246902135	4531.903422089481	5039.28042670786	4251.929667316983	5541.814976050823	4251.124649909523	4510.65599011984	4403.11385004834	4332.659614451224	4605.568467690396	4136.34257447058	4454.59955331158	6512.953107699282	3764.8777729985945	4567.666833162644	3904.9479909826414	3991.3388767680945	4620.002815853109	4914.242164097868
4164.661774810065	4251.498670368884	3978.821026743424	4738.048922346948	5106.092733969785	4036.7812638921932	5264.312667690507	4180.814721366067	5366.335406139695	4723.151683585074	4954.947475600588	4136.445946654116	4531.878423246946	5023.03929506747	4242.978513785871	5540.569567119437	4250.9620917289085	4510.466967780791	4402.876504430426	4328.916142125603	4594.101638214312	4132.198714747091	4453.380673130508	6508.586087438795	3761.7869986886026	4567.183066020989	3903.951519222059	3990.0104180338126	4618.7381815305735	4907.882975520858
4164.579040932615	4251.06815007896	3973.6438614661447	4699.718520889423	5082.564276160865	4028.719347043288	5263.586093694164	4170.037288181869	5340.421860978759	4700.753175606208	4954.858758328042	4131.97736192167	4531.729470678951	5004.174722325322	4238.792748276083	5538.104609309543	4250.478943388315	4509.649934430516	4402.194734251261	4313.987857630949	4588.509118745011	4132.198714747091	4451.015669057484	6498.16358105357	3757.7941192179396	4566.217288190393	3901.7610544312342	3983.039650155777	4615.998271787851	4893.287925696695
4164.568772684015	4249.295286741113	3965.180463223035	4667.686044186339	5063.565027382095	4027.734310547912	5263.006103427346	4164.5601617764805	5309.363943462381	4666.631053039373	4953.005645671067	4129.60324351202	4531.3592469537625	5000.035165177167	4183.598721726053	5534.976147319735	4249.961019404693	4508.6533388326	4401.875269524635	4305.47161269677	4587.3479573059885	4131.0192248096155	4447.151483037436	6492.154693367511	3754.866537119703	4565.183512385483	3898.087077713458	3981.5595845239104	4614.717004082622	4884.729699385568
4164.094806097608	4248.924391460866	3940.098264614321	4658.808724463106	5032.7269325122725	4027.707919491567	5262.764841884724	4150.225686048678	5289.240005754944	4655.977713479661	4952.695968297118	4128.952422134369	4531.172492939322	4999.747220035088	4172.065710020161	5533.426171097342	4249.431673818704	4507.255531055533	4400.757851396545	4301.816654378216	4585.598823058273	4130.0050376975205	4444.348354250173	6485.459380239166	3751.350289535856	4563.225434228304	3897.407982899141	3975.0991656527785	4614.036327386926	4882.687255183866
4163.400492356852	4244.078835670464	3932.707227043499	4582.5810707589635	5002.35828788218	4027.3394803089273	5262.322366440329	4137.730303242839	5247.990956793161	4653.653474631528	4952.343715421601	4125.798559894779	4530.978462903614	4994.74689517159	4156.350305328835	5530.321716865856	4248.057294809074	4504.221061285303	4400.40119112365	4298.445277582739	4583.925588557167	4129.040461533345	4443.2292570667305	6474.196986580377	3749.5817416810496	4560.599629690023	3897.116813567477	3963.219803081787	4610.9634192434105	4879.81711402136
4161.692177824755	4240.420860939996	3903.0243521010025	4552.231433885531	4996.351312638946	4027.2681367171926	5261.922977539476	4116.763540140045	5151.258223715771	4641.150903886213	4951.360562616144	4124.047895372598	4530.75994136016	4994.1027974888175	4150.617375315074	5527.219933529972	4245.1347581674945	4501.876781149209	4399.721085434928	4297.491117683985	4576.539540471435	4128.30575363679	4439.936167523399	6461.941106240167	3749.4478039500773	4559.086552080804	3896.3164706199855	3959.3734814501386	4607.169276925044	4876.811122558872
4156.634180386459	4240.357386863886	3898.931423672264	4503.406314945902	4985.134072847182	4026.939104799529	5260.986536340057	4106.561107932596	5131.6058013389975	4635.670784598858	4950.60055725631	4120.906807536572	4530.432508606256	4969.167751793273	4142.419263696887	5525.687782982589	4243.843371003937	4497.064847252694	4398.838024354717	4294.589159453713	4572.964867383687	4127.581786501834	4437.678510626176	6436.356303788087	3740.723887136814	4553.030688590585	3895.16688547415	3954.3606436309246	4601.417035165182	4872.605696869246
4153.936865854863	4237.77952835173	3885.35867520301	4500.796765190116	4976.331047341771	4026.52687774029	5260.75315807794	4087.6322477161093	5108.66888932018	4631.553734622892	4950.232881551041	4100.067176253242	4529.56705288029	4968.958433383666	4129.698160973913	5523.5457790517885	4243.5246043243915	4491.395894462672	4396.303877813433	4293.715483872331	4566.894208965235	4126.301030710991	4432.6784131338045	6431.5123867400125	3740.1111491733677	4549.3545681690675	3893.2171272496525	3949.991354398587	4597.315492007561	4869.726599187522
4153.936865854863	4233.009518689194	3880.1499855840875	4456.354578179119	4939.950072799483	4026.3499786317184	5260.75315807794	4080.8657740994013	5094.457333949755	4631.076266498904	4948.969210303538	4082.024638206325	4528.276508804533	4968.575894613583	4119.156686754017	5517.625791506134	4240.994245853945	4481.288664536671	4395.229853295142	4293.258777388418	4533.871238460184	4123.1684525760065	4432.671837877909	6430.504914799583	3740.0044116555596	4548.91255730432	3888.3911111472976	3936.6067645976077	4585.610794305985	4864.492114605058
4153.928778044545	4228.563495996801	3878.6007883763023	4434.071635417984	4932.86200137089	4026.0220840581915	5260.698680523728	4078.4704100271756	5080.33701415667	4629.864914074171	4948.585212776752	4078.5150193659183	4527.935008148032	4967.94607488707	4116.8250594206975	5515.035139371374	4240.226088867853	4475.617491034942	4394.1533609063645	4289.252603599596	4520.146430001925	4116.55839196529	4415.94036940851	6429.383684166152	3739.558837746377	4548.87406966573	3882.780487349384	3932.3347799274347	4583.517726783524	4863.729048212032
4153.735228155445	4220.668726261854	3876.6004717538203	4429.419302006674	4924.6324075067205	4025.2305157485744	5260.667016265888	4064.834557477536	5080.326994399562	4618.891300510132	4948.245567652282	4075.7499739467453	4527.877511593562	4967.7301046422235	4106.908437383155	5513.66870383028	4235.102983710576	4446.563588604792	4393.272660631368	4287.047543930974	4518.846762656671	4108.307948203849	4411.402726587571	6428.268154972953	3739.0787036982374	4545.01001922323	3882.118558227453	3928.3881431212917	4581.708070586178	4863.523258563719
4152.9609604841235	4220.424596927962	3872.4956946691927	4428.739516630698	4914.920928689297	4024.2157275746567	5260.621303170683	4050.1621557821477	5080.294848007277	4614.836614288175	4947.457812191911	4071.8219609327675	4527.0037323294055	4967.324242730986	4076.6597664929304	5507.988308352016	4234.427937431396	4437.063986300291	4391.524175025117	4287.012202835698	4517.557740454226	4103.060265218298	4410.733240933438	6427.944377187675	3738.7865545918057	4543.524246120722	3881.921264877944	3920.4661499448184	4576.862408429704	4860.388781932535
4152.039311961068	4218.9497982793455	3872.1601254789493	4421.404004230377	4909.941179764799	4022.6140029806684	5260.394279620237	4041.2546208152507	5080.124470377724	4611.474778831324	4946.485564090237	4070.0859861143936	4526.431491646963	4965.848199780743	4062.768424729758	5507.2047789562985	4233.763162838271	4430.415701663749	4391.509792518528	4285.870646175507	4506.016546549021	4090.0649532279035	4406.393418954804	6427.387383483949	3738.5730232448313	4542.009474526962	3881.5453790082674	3914.86511764804	4574.348017850218	4857.446126074238
4144.478315455999	4216.1792146300795	3871.416630043398	4404.699859197709	4890.115946792244	4020.092135497191	5260.332918148943	4038.1881840946444	5070.872828715377	4604.841489061899	4945.8494572138015	4064.742084854787	4524.737885740637	4964.427582459195	4059.649954931566	5493.13548443081	4232.116672503051	4426.967735697923	4390.615557636667	4285.844927330226	4502.713947331546	4082.0188247233577	4404.959785179659	6424.897533071892	3737.1499021577524	4539.658040563888	3880.7082209141918	3914.386721555764	4559.687207583244	4855.225178722003
4135.621890801901	4208.71905164969	3869.4796046540623	4391.83618291301	4887.238579494284	4016.5947400618543	5260.114729059582	4029.275182873682	5061.724412694499	4592.806196337297	4945.455803136911	4058.8217729203107	4524.2814917183	4958.539237664712	4058.437509997764	5484.127360912196	4230.556228383699	4420.149438604953	4388.962418626803	4283.069333653058	4498.111854233537	4076.6820390434405	4403.370407064419	6423.849500926645	3736.116197437468	4536.160495286546	3880.6088283220206	3909.926387602971	4544.631509421513	4853.760438381185
4126.335361195857	4198.348800568251	3865.1338875326564	4379.315565621924	4872.770657583878	4015.90322024584	5260.014046173563	4019.476034815071	5050.992399011893	4586.83234904745	4944.730093413881	4042.323270272769	4523.378760840813	4958.490877041651	4057.386881114294	5473.160518673869	4226.683923546996	4410.337540410683	4387.183260681186	4282.2964991657045	4492.054970061571	4066.286576401901	4400.882282052988	6420.80934216497	3735.502934385123	4535.137355678903	3879.105807708767	3907.7906137144228	4532.1846945201305	4852.943014459905
4120.608562823356	4195.002854330718	3861.8055523195176	4370.689319150151	4869.970431959756	4015.7444327859407	5259.9135799192645	4010.9268429608574	5049.116562562524	4579.171805895673	4944.4869153470545	4034.9344658584178	4523.223717489771	4957.949827126784	4051.675832493461	5458.071662054477	4225.761661705528	4402.490162882666	4387.064062831847	4280.2084268254985	4482.77927792107	4058.0768014417754	4399.916689244639	6418.170774173477	3734.58834604188	4534.695583035159	3877.7652149712903	3905.108942594102	4526.34479309221	4850.946613088707
4118.086726028505	4189.617911505315	3854.1908235355136	4368.44752937647	4865.561916536604	4011.4876013709745	5259.87628865459	4003.7455487578845	5044.893362800771	4567.114712828399	4944.1311114411255	4001.480232983373	4521.569359009192	4956.777411791204	4048.045341721311	5456.429034885536	4224.443675616283	4398.085952951057	4386.685387899059	4278.753536886707	4457.328242715698	4056.2538450010134	4398.689819060896	6409.077498058448	3734.0149926029317	4533.2128507776	3877.466352785891	3902.1249581360303	4505.818947736286	4848.7166673786
4113.733939488439	4182.130048430754	3853.0653587023517	4367.818859286812	4856.4151573715935	4007.2313461017493	5259.857074083158	3979.6293092035958	5035.1706037967915	4563.985589025167	4942.42584682097	3993.5271708676714	4519.9539998525215	4956.162663654064	4043.037479442736	5449.801351133072	4219.746808937785	4397.382175191773	4386.685387899059	4278.083577692782	4438.337421162566	4054.9397892540924	4398.268592860719	6398.648415175792	3732.1007493638	4533.2128507776	3877.302359645807	3900.1801536564185	4447.793280422415	4844.1291372082815
4107.822678071529	4181.694230646039	3850.2230831325815	4367.397028547059	4842.832311521779	4005.9677005294766	5259.846475498531	3973.236782458328	5033.090993578005	4557.398810580726	4941.641585716581	3992.1765502201615	4513.80508704914	4955.240190564791	4040.6954956835566	5406.982447586261	4218.444681435749	4395.61069535686	4386.587893260835	4277.286960008828	4431.710079492698	4046.8341738568197	4397.976150231888	6396.3063938489595	3731.989573021773	4531.019967434022	3877.2106125131268	3899.976373646647	4374.31324353856	4843.238006733891
4103.280126770979	4176.056215793477	3847.000670926939	4365.784281901053	4817.963136985778	4005.220023683415	5259.837605578874	3972.426238023515	5027.739746468958	4554.466777133438	4940.253470190839	3987.794668590879	4500.076736998457	4952.367183336726	4037.123999117142	5384.293596328449	4215.947182142623	4394.056506195388	4386.568047529639	4276.5537199742075	4422.106410462522	4044.5383402930784	4397.792739951048	6391.7942360854995	3730.4386287624334	4530.214800491068	3876.915069253123	3899.5501589233754	4300.491385402826	4842.966660038815
4100.140994120643	4174.092047797172	3838.571835080646	4365.591989165191	4808.607326934638	4004.2619152451502	5259.8114456709345	3972.207912830989	5008.732399627646	4551.836341615951	4940.147687607431	3983.6252967299415	4483.965616533904	4951.74118025986	4032.608022406799	5360.386281286092	4209.790888821915	4393.800740904375	4386.512643004726	4274.459752170299	4416.488862005411	4039.568307080541	4397.790835035365	6389.42756162341	3729.788069965391	4526.711401267136	3874.1246546896346	3897.6295652939643	4300.491385402826	4841.345929487345
4096.224184741104	4174.023721980908	3826.9687612194393	4365.278357566329	4807.195916148274	3996.7103104796015	5259.726680206348	3969.4253457877676	4999.395531176027	4542.90127945832	4932.567736182521	3976.8931013089395	4445.85271169829	4951.344899699169	4030.7537842850807	5327.5951185379	4207.621270143026	4385.1001749499355	4386.487464581883	4273.84218442069	4413.982740632023	4038.9880320113134	4397.650031062469	6382.835584109364	3729.600332530031	4525.133888546496	3869.854707209435	3896.658395418428	4275.7931945829605	4840.310418263661
4091.0218599394866	4173.088348333184	3809.8756319258055	4365.158569521473	4801.095044437256	3991.158341090988	5259.609219530208	3969.3297787065476	4978.387459900562	4537.685561347617	4929.481956905877	3970.1101759806916	4432.022964419	4951.142830493107	4030.592704661176	5316.23616424102	4204.366240675944	4374.959890249811	4386.382964020297	4273.829901216143	4412.647241388666	4038.469475865384	4397.486120578715	6380.752996604489	3729.414581599327	4524.500664151321	3868.3082932800153	3894.8424958712208	4274.263278836693	4837.861578255308
4087.8418369896576	4172.344720167002	3804.479074139239	4364.461703255842	4796.970546566379	3990.1547802496125	5259.541533331165	3968.7557469115927	4977.745047212222	4519.278557039349	4919.697969228029	3965.800463583038	4377.367433862	4950.810136616868	4026.87246875855	5304.036530970246	4202.3624229285215	4356.3669435746615	4385.753228203137	4273.722297313969	4402.037286634274	4038.4304415949055	4397.03612771867	6380.028968371205	3727.517292877673	4519.79747734321	3867.2475764293545	3894.676009301411	4264.2769394268435	4836.918159520355
4086.055257105709	4170.795609968932	3801.8155770130634	4363.7474302662	4792.184109965048	3989.3772601873184	5259.414159822629	3968.4991015678106	4967.357805193453	4514.765920264837	4916.189914014711	3964.8481170494306	4356.85406596223	4950.783314305068	4024.8828782608807	5285.730185095739	4200.530382103596	4280.316296758638	4385.557507364818	4273.681742036336	4400.226530457676	4038.015495654074	4396.798582444162	6378.335044224097	3726.5314945600967	4517.880807792029	3864.120609903476	3893.227639479666	4263.542923122216	4834.289517545712
4081.627837608844	4170.0567357561295	3797.4318075146475	4363.248848277684	4774.533903040672	3988.8252185519364	5259.356462641544	3968.351297502557	4958.267866229085	4506.279464788813	4909.9552687217565	3962.1207651114173	4328.270014737345	4950.144649896268	4024.2818285241683	5282.63875282667	4198.606927636615	4244.625072052292	4384.918442577078	4273.431259430858	4390.264584042565	4037.6853864593413	4396.368441825319	6377.584953979001	3726.2614551064676	4516.0882356760685	3859.2368742215426	3892.670995747073	4262.311480575397	4832.697517909429
4080.288506845539	4169.304908094539	3792.7034769128286	4363.1181577223	4765.64032938974	3982.100409061636	5259.272779667893	3966.1504638433507	4945.981266272956	4494.253916809179	4903.26364272318	3960.8964510292	4320.117677671803	4949.709400564508	4021.448660077271	5276.366285060061	4196.990266703297	4222.736541298247	4384.0973422623065	4273.282084295094	4385.523336584655	4036.64132768368	4394.963328366499	6376.462122352352	3725.6496117116058	4513.932104667101	3855.6861457077925	3892.2059997800216	4261.0604462076035	4830.711967280616
4078.4945326044126	4168.872700796857	3791.8203392209703	4362.447660928637	4758.3834087538025	3966.8723017803322	5259.201149641754	3965.0223544270802	4942.527369810588	4485.668265725726	4902.347204316078	3958.0700471751934	4306.480437458418	4948.907206101622	4020.0161663204035	5272.726804988068	4192.634324707585	4207.290291315373	4382.792947219886	4272.429672465568	4382.024136197586	4033.163366515464	4394.345672903637	6374.1140815066665	3725.1549426341876	4513.080089977869	3854.527508727382	3892.169194788562	4259.0404426881505	4829.797638655944
4077.743718194428	4168.1464711128865	3791.021273018511	4360.66465648511	4758.288983394493	3958.666924304296	5259.201149641754	3960.227225037702	4939.574408354549	4473.7692379704185	4887.712393072737	3953.6651837312756	4297.79016274212	4948.4584081151625	4013.4211885199616	5270.668458942133	4187.339302606949	4203.2346842660445	4380.384558105173	4272.022285936733	4378.378253205979	4031.498643080806	4393.578383947515	6371.466524376479	3723.935318536852	4511.252179677202	3853.0994144041606	3892.169194788562	4257.953969020505	4829.3326869762905
4077.173661593548	4167.789160879967	3785.747763680778	4360.086663942932	4757.722822404344	3944.498165446179	5259.184614711448	3949.7001427133364	4939.089340935298	4462.941958076926	4887.712393072737	3951.4421624437327	4286.609480565733	4947.261194936544	4009.433937715149	5262.225615337023	4185.399740605555	4192.889973414673	4378.533361017793	4271.657877285459	4372.063602130821	4030.6052811297027	4391.655930530678	6370.320995417573	3723.045777348416	4504.918227953349	3850.09158660254	3892.1321096907304	4253.271170970006	4828.962403240455
4077.173661593548	4163.258147041811	3777.4391634326976	4359.43126960279	4751.134787935711	3928.2434162792442	5259.177974255434	3938.337181359384	4938.343862200027	4452.805846650539	4887.712393072737	3950.187099781685	4277.051240331502	4945.399297227591	4009.433937715149	5244.464808648043	4180.406990711265	4180.344537393649	4374.7428553715845	4271.0437824475575	4367.717411216921	4027.874176742029	4391.538091486467	6369.3224980507875	3720.6869958215793	4500.0526142591425	3848.886185536211	3890.493851093161	4247.954149077948	4828.642414487696
4076.905440818795	4161.83009609084	3769.2824471309514	4359.012859585997	4741.422568841615	3893.6684040672335	5259.168804671659	3934.464576202249	4935.881176238934	4445.216095045873	4887.6565994954035	3949.7260242846687	4275.204037106941	4940.628048130539	4000.204360857581	5202.422344442416	4179.413178125885	4176.920149877122	4374.17163344156	4270.195551254717	4343.8594677981255	4025.7941141716506	4391.538091486467	6368.970769986137	3719.933158948387	4485.465210882208	3848.886185536211	3889.12874875287	4240.280715343075	4828.334253280986
4076.4518916027564	4156.946899159839	3747.2188209057786	4358.39716251174	4732.8926244519325	3881.9986022266467	5259.147509060531	3933.757404364449	4931.931775433967	4434.867947937548	4886.03629462782	3948.1351235144875	4264.43267202091	4936.7073510771515	3998.217925604343	5164.2250556721865	4177.585743135975	4171.756510589712	4372.929937541328	4269.928406936055	4319.994876252191	4022.6996768651275	4391.430096910813	6367.428422672756	3719.510367008866	4467.12451625115	3848.8801562367817	3887.822859583128	4236.058468045481	4827.987749687502
4075.9271137994347	4156.4190652688085	3743.0195547952953	4357.932319094483	4722.60356442799	3843.9291449038155	5259.125733136048	3931.7640525127954	4925.2903833379205	4429.7062930846205	4884.512117269769	3946.9084340784357	4259.231041043494	4934.9127224031945	3992.969929093698	5136.655057827773	4169.30530546427	4169.596287451663	4371.702067202801	4269.501392211555	4286.222526474526	4022.3587790955685	4391.303265381543	6365.958527841948	3719.2351613705305	4466.436359294793	3848.7089929259837	3883.571001484632	4234.08395801717	4827.548345109521
4074.885240594956	4146.813831683738	3727.960513425566	4357.132934223234	4717.401526048082	3837.0022219085527	5259.112110359578	3927.1098053562105	4924.919939571781	4401.269717939043	4883.855347392164	3946.15795871125	4254.450712633206	4928.429298944813	3990.865786240637	5073.55144715907	4168.777019379118	4155.339976799525	4370.702614460942	4267.920229898564	4275.696113391969	4021.1126765742033	4390.875579104467	6363.250774050197	3719.110672249971	4443.694610946406	3848.3095411565064	3880.081707838377	4234.060285307445	4826.579240344356
4074.440636177297	4134.38868331834	3717.6011502089955	4356.712911805337	4707.253488563436	3832.4718571855265	5259.110884120186	3925.249070031758	4924.079687940368	4378.913699014374	4882.860059439845	3944.2098418458017	4242.110254248345	4926.773481502949	3974.9369683206805	5046.251027539695	4165.840020691698	4130.444265687344	4369.100995791136	4265.390072503564	4272.9966180390575	4019.889118947505	4390.327843546209	6362.940503421074	3719.070679559508	4433.451403709203	3848.056810100558	3877.526630389145	4229.528918239128	4824.566858371771
4073.65372994436	4127.128811595256	3706.3047129611437	4356.150128982161	4689.827953635189	3829.391095864041	5259.104802778891	3924.3090822090217	4922.335995063432	4364.294793373112	4881.3729033968775	3942.527762735672	4236.5920463596585	4922.821458720618	3960.5119782681563	5031.845363071035	4164.472935959786	4129.854350333044	4365.805226996931	4264.392323454422	4238.728115459971	4018.8122533666165	4389.883850836274	6358.562945215772	3718.5180072719113	4427.383368305197	3847.8166000239676	3874.5980221897953	4226.064423988304	4822.25605714135
4072.904130758049	4121.583391927685	3703.5605536607427	4355.998911305785	4680.579597887239	3827.9414922990163	5259.100827514485	3920.81705381338	4922.054850924209	4347.674927776366	4878.403314690304	3940.370791568559	4232.970285157342	4914.65713134846	3943.134154628722	4985.3058129502	4162.803867591212	4128.885873857929	4363.5484453601775	4263.558382183572	4216.801606488656	4017.6706571685927	4389.832884804713	6358.435127555835	3718.091360993698	4396.09794515608	3846.904421166497	3869.6754896076527	4224.9562189240605	4821.27913254024
4071.7448558759397	4109.622884078858	3693.1186599131033	4355.94269067448	4677.24004952524	3826.624301469212	5259.093979680962	3917.744760021727	4921.873355848886	4338.522432861093	4873.16646289918	3939.483067038829	4231.929675551831	4909.237223770249	3924.0765077654005	4929.266839944014	4161.012275106092	4127.656036684044	4351.033751130637	4261.927761071021	4189.938726477681	4017.3226959173176	4389.466904479473	6358.077702510049	3717.5491577295816	4383.27404387308	3846.8236298956162	3862.925463196692	4223.195448923984	4820.697719640226
4070.9184885731293	4106.778543056598	3684.282511730802	4355.055988542739	4670.425753781355	3823.362451021084	5259.072306432654	3917.7318053430868	4919.4935932266635	4329.8125395303905	4868.894928656795	3937.2068548877814	4230.159407483059	4908.571251577144	3904.526137446594	4881.632670901188	4160.46704979485	4126.010435519789	4347.375381683894	4257.025430120412	4153.69183004449	4017.1690887172886	4389.21000788821	6357.78400516795	3716.729073239675	4373.321422436994	3846.4141177888955	3850.878841861104	4219.516167474105	4819.789697821218
4069.3956061063736	4102.940634922244	3683.0367003497004	4353.769986449808	4666.248321594205	3822.4250438630497	5259.060615222215	3916.982509803399	4915.830969300327	4312.717410239531	4867.592598206351	3935.6998976060336	4228.036603485476	4908.420764976279	3899.2834273409853	4845.4990352065715	4159.908585008354	4123.6822916487945	4336.711735574588	4256.401233144164	4129.790895332382	4016.7586591277823	4388.93615921577	6357.230007118365	3716.4720892482424	4367.066099718753	3846.2165210161056	3847.0251271566794	4215.480053165922	4818.715062686337
4068.43646447667	4097.171218245195	3681.463272764801	4353.769986449808	4662.533736628771	3822.0646840834224	5259.054973001526	3916.4606188718076	4912.599817638713	4307.231862941828	4860.565802558696	3933.804607958831	4226.877138548537	4906.880132806289	3882.095724871957	4580.527845820702	4157.250722766778	4122.579525944521	4330.256890066625	4255.8181250858415	4111.505912393749	4016.7500782407333	4388.000678423675	6356.475691551988	3715.8524212001644	4366.209608434759	3846.1590589093803	3840.633651368132	4212.626324249154	4817.750059166764
4067.857519967809	4092.594448472705	3678.9945763072587	4353.653625014643	4656.370787977036	3818.2469848606447	5259.043858227531	3914.6913187947653	4909.922385124955	4304.156605748784	4855.255800949169	3932.550982715341	4225.859764980068	4906.4493108687275	3878.2737562526736	4463.34781839112	4155.461170927256	4121.738894652613	4325.208355936435	4253.929387608496	4088.7162446872417	4016.322391671645	4387.745674994003	6356.108337870706	3715.4055419682413	4364.851255191489	3846.124485000908	3835.595837210358	4206.630804883683	4813.232388642571
4067.3452417841463	4085.1302289395185	3677.4848069704517	4353.437497683033	4653.258086859422	3816.671519379811	5259.030642501972	3912.8762700214374	4907.661085579191	4289.938705904096	4854.126300757256	3924.853602391107	4225.122697069229	4905.512264100502	3868.466933991347	4455.292164318938	4152.275984034032	4120.420481536545	4318.290792682198	4253.409849350366	4048.6634285755517	4012.038221186963	4387.030297460044	6355.664916304609	3714.5932185825905	4354.349405428469	3846.082105800173	3828.9810734643734	4205.6540048276	4808.746210153069
4066.86923228887	4076.155165058306	3677.1350771028074	4352.763770757923	4650.242874503214	3816.1490792643635	5258.994657724228	3911.854172534175	4904.853788054494	4282.969347054159	4851.393991092523	3921.2697185944767	4224.964919564145	4904.041047877461	3865.298354819517	4444.761898900737	4148.764932781057	4119.2435452911795	4314.897298984633	4252.82879545099	4038.7566800785953	4008.537510664422	4386.2006104084885	6354.806677801122	3714.193363079089	4349.4081967961165	3845.7647290413915	3822.377984729361	4205.274278705947	4807.82506275816
4066.1141575781585	4074.815279524473	3675.9274578995773	4351.803226269678	4645.511494617019	3815.1451027927096	5258.966102745093	3908.9441694028756	4903.343169746055	4279.072635192999	4848.586464043642	3918.2679340224367	4223.852597596669	4903.149845448439	3851.115691037512	4438.198639719419	4138.251062829158	4118.871419206459	4312.058197764927	4252.285636207115	4037.358495342355	4006.7948090111922	4384.611642922019	6354.034651121825	3714.016687489589	4341.702405319816	3845.7377029350373	3815.1601705622334	4204.708401543987	4807.77469196868
4065.5953747695316	4072.0352206878088	3675.1077675922193	4349.472177311119	4641.789747853432	3811.5779383418494	5258.961712245253	3906.0760208724832	4899.37615089455	4272.805000617223	4847.749759712566	3915.583774632274	4223.030198282292	4902.162270732459	3835.4717459723897	4430.8653786213745	4134.004107021846	4117.476198707413	4302.282839688709	4251.804854469276	4032.496513658494	4006.2892951584145	4383.183178358158	6352.999412333522	3713.804047423319	4327.233375364728	3845.5155885862373	3810.3882654054423	4202.846727830711	4806.141371041454
4065.4674822834522	4070.4485744467665	3673.249490081149	4347.586784691117	4640.290931046198	3808.893234506386	5258.9341365155815	3903.634081863989	4898.511164321677	4271.520161150804	4845.512148545441	3909.458363511866	4222.728806410399	4900.991240269792	3832.4097466894937	4428.915696155069	4132.995531773194	4117.126345369086	4285.927933997402	4250.052944735409	4027.9774527700106	4005.309236781587	4382.5521318677975	6351.536259835577	3713.0181889717883	4314.672358411995	3845.2991442947596	3803.3087152002786	4202.094156631512	4805.640612859903
4062.4863239806064	4066.5513173942745	3672.332019844736	4347.567691696245	4639.452717697026	3808.231303545873	5258.926741188783	3897.0702725619676	4897.796746972999	4264.859647602438	4841.649339981042	3897.8379225306358	4219.954571338173	4896.217064772582	3827.8720628984966	4420.596380587046	4129.643435979407	4116.132516189002	4270.002505254138	4249.044584688889	4016.6938104765686	4004.4964221815108	4381.583661041854	6350.045620254562	3712.335493386326	4311.427058373703	3844.6671518928338	3796.42754167814	4197.624087496004	4804.273628047039
4060.4140583702474	4065.339009775642	3672.2318359942165	4347.502410316216	4637.221138979694	3806.8288552913255	5258.910983698233	3896.797149620593	4897.10436521313	4260.731851338223	4832.007725800144	3887.9922256071854	4219.557382615551	4893.230160848458	3826.0755536039405	4419.702878651956	4123.247601422613	4115.708373221932	4263.315508509493	4247.8516186311435	4001.887255349254	4003.069770064792	4381.07110415387	6348.277446863874	3711.05423452627	4305.587244532696	3844.198460594641	3790.2149462282705	4193.900141447356	4803.120804020589
4050.8498305546727	4060.123184630268	3671.5297445145648	4347.478086372225	4636.417879026414	3806.0938475247917	5258.897143836044	3893.793522269375	4893.395113060551	4252.56947311188	4829.165604787955	3874.1372327670874	4219.293924883999	4890.625680398189	3825.6673278621975	4398.79644677199	4118.252528892986	4114.8398088191225	4249.5344772512035	4245.745543853652	3989.5959361670493	4001.873970190022	4380.945132073926	6347.475168602614	3710.872792792846	4301.111922806176	3844.1417095694937	3782.7436665780388	4192.754751669527	4802.155168299976
4042.3499822254043	4053.964161802277	3670.809684318524	4347.386027387481	4634.682042641234	3805.695698519041	5258.884769372795	3893.2362204336932	4887.717658114503	4239.726542111064	4808.721347334897	3862.547182328778	4218.840140868465	4888.100193180455	3823.9193965968693	4394.469445786667	4112.182861599918	4114.183326799361	4240.90517578081	4243.6220957625155	3978.274728078742	4000.423888171227	4380.712832876823	6346.964210820259	3709.442250399701	4291.781393775746	3843.686844136706	3776.447508949547	4192.665834603249	4801.496718457447
4041.6792901451886	4045.683216703039	3670.424720298942	4347.350416699384	4633.958826590348	3804.5592733007607	5258.871673770102	3891.5911997371004	4873.993715331089	4220.777484395846	4789.96607977215	3854.4058893529123	4218.586611781253	4887.021328870209	3822.411110109757	4394.081987619893	4107.730885612725	4112.1764301659205	4223.887939949415	4242.705733167417	3973.3705254281754	3997.736966403814	4380.462465367775	6344.0330444782185	3708.3103685839055	4288.462856084285	3843.587836466704	3772.421455017631	4192.034534120491	4801.474099502742
4041.5907399191155	4038.164507405797	3670.424720298942	4347.318900251131	4632.555721596244	3801.5211481847837	5258.8527179783905	3889.7171075277583	4865.4256519374685	4193.080013610439	4764.336470342212	3843.411517592549	4218.422650541323	4885.489174822393	3822.0735092617488	4388.716978989225	4105.760704285642	4111.610203081055	4209.250608018341	4241.783358768982	3960.8598126011684	3995.986136589576	4380.127908283951	6339.608215695258	3707.8154175169952	4287.691417761925	3843.2683209453435	3766.08787547388	4191.332207465468	4800.408124892456
4041.4183740909975	4037.308265713146	3670.288932053217	4347.255681236342	4631.708679778121	3799.893253993887	5258.851960542757	3889.5019405714893	4861.4053978033835	4181.822577821705	4754.012838687791	3838.427362526023	4217.350891836959	4877.682054167759	3821.7701590733213	4385.8704866512635	4100.316896618122	4111.162639676981	4199.183579210927	4241.739755199129	3960.7912280284654	3994.940383695777	4379.846363928346	6334.572448173089	3707.0957115086144	4284.814678446265	3843.1954512754983	3764.669652550696	4191.108573767882	4798.732529359177
4041.373471896239	4035.3563439863237	3669.6706500599066	4346.976671967701	4630.015936398806	3795.2434626737186	5258.851960542757	3888.7395273536267	4860.863741069822	4168.15206925107	4751.335777691651	3838.02221001204	4214.990388561741	4872.693356465345	3821.68772587616	4384.512616322597	4098.078935903581	4109.146294708077	4181.7492028079905	4239.996359093642	3960.5267128938585	3994.273529730639	4377.957044581226	6331.619035087926	3707.01936893845	4284.548346873492	3843.045026154442	3763.8371216520572	4189.106377450007	4797.392752360456
4041.2946977666215	4031.7922582443043	3668.858937119523	4346.6344389408105	4626.742507699513	3790.4755302371295	5258.850909839124	3888.6275241719504	4852.550127570845	4146.090812047825	4747.677923318646	3835.9630349465033	4214.527745346022	4866.7228577964415	3821.5874427078843	4377.66964708428	4089.945479279334	4108.365731966251	4179.7298477873765	4239.27148939614	3959.8650800479863	3992.344359449753	4377.425747052963	6328.968788740078	3706.9304508381833	4284.107033150154	3842.444752613008	3762.3625873659416	4187.096848323158	4797.294797193308
4041.2703884327043	4028.2653769186027	3668.6048870234754	4346.141361878434	4624.729327404131	3773.192956698982	5258.847036944718	3886.744852292798	4848.920469926241	4144.945778129438	4740.870131119499	3834.6524500815585	4213.842832521512	4858.060894598145	3821.52665019904	4375.903080745859	4085.03088490072	4107.013415319454	4175.282782755525	4237.988911641369	3958.5242954627797	3991.3540476256576	4377.30321664758	6323.039440820346	3706.882846779589	4283.985164701489	3841.2491045480792	3761.15886245606	4184.2633985365865	4796.063148123931
4041.1391700717904	4026.7383463116057	3668.25077393671	4346.085887520757	4622.7266883172415	3763.6735485793615	5258.844679318116	3885.469780645842	4826.260694764751	4144.611024846067	4740.870131119499	3833.3615114925014	4213.830262253769	4855.303946645384	3821.485743757634	4372.6523283895285	4076.601416122718	4105.921725909112	4174.7031058256125	4236.699539369717	3956.7326794933774	3986.3624361413154	4377.202126989348	6320.761927622232	3706.535332689246	4283.436876564043	3840.210455983407	3760.613018255195	4184.164706225785	4794.461988222388
4041.098110588122	4024.7947523135317	3668.102369533862	4346.038168790776	4618.962577221881	3755.697009855916	5258.843898547137	3881.2860652884756	4811.5759526341935	4135.616865761321	4740.027445974191	3831.7587178339672	4213.523598070001	4834.5683521179	3821.4590215340986	4365.287854845252	4053.825227772384	4105.750003833082	4174.274197630979	4236.086467867513	3955.9076227844625	3983.721942771862	4376.343713705184	6316.603031923725	3705.910319333556	4283.419673817671	3839.554245686921	3760.345692498683	4184.131634399245	4793.92472174546
4041.097504035871	4021.8553631322625	3667.8028357181493	4346.03486828579	4611.787675204572	3744.647020602327	5258.834445135015	3880.6400659435985	4807.22466968634	4131.611024620352	4738.735099941149	3830.9364261363644	4212.940698257728	4811.425654556579	3821.3349043140443	4361.891623178428	4043.8061646985443	4104.456798796555	4174.065202005851	4235.323334073715	3955.061678206969	3983.5906753616	4375.010928590281	6315.096432879737	3705.89319158765	4282.91040570138	3837.684450787505	3760.289137395688	4184.012731356285	4793.633636111812
4040.889777148585	4020.9232830025067	3667.650738885831	4345.9463312632215	4607.893755961157	3739.2600259847313	5258.833561203034	3879.327582935816	4805.9371884378015	4120.1800159498425	4738.412202711888	3829.753354289882	4212.898395797838	4775.892811296965	3821.2431128798744	4360.563081835526	4025.8322862790137	4104.15008334528	4173.614529013389	4233.70121451145	3954.241546088084	3983.5906753616	4372.182273918088	6313.10694248316	3705.6755635066197	4282.702753367164	3835.933979209871	3760.2537676729717	4183.308264613468	4790.438189912989
4040.8473145751473	4017.424889381892	3666.8545202783725	4345.521176943766	4597.7039407933225	3737.184886293827	5258.831722302884	3879.120640417483	4801.269112305719	4115.981911751116	4737.049781663103	3826.996887087683	4212.193491075275	4773.809329980681	3821.0820615596963	4358.494997078765	4015.7541136239743	4104.071503816721	4172.9194259410315	4231.388676015711	3953.438875822333	3983.486389574422	4371.329407576107	6311.564014683017	3704.9385578347346	4282.642082025654	3835.79694904548	3760.24148966338	4180.09385694453	4788.534236010655
4040.554350526183	4015.158506136206	3666.030597363988	4344.862728406042	4589.903663485635	3736.4989741153013	5258.830787839985	3876.4667763771577	4796.92186472215	4110.014379358255	4734.424953684744	3824.7578294013056	4210.663286820885	4771.840646515709	3820.839182295457	4357.419629652427	4000.7295653926126	4103.4644348024985	4171.981356182477	4225.5524077619175	3952.518219591303	3983.3972117734725	4368.293123288126	6311.285164261888	3704.152838441984	4282.641323129166	3835.165053407527	3760.0416463181646	4178.233599798167	4787.414679666357
4040.2737217510858	4013.4811056167246	3664.2811002579656	4344.217987488499	4583.598225235231	3735.321465825514	5258.810069570047	3873.868025199801	4792.261894255689	4105.193621867416	4731.609111134435	3824.1844690222506	4209.196716203605	4751.854737812703	3820.7224169473475	4356.191529609221	3983.230629124886	4103.3680538691	4171.5155122206315	4222.161809776197	3952.030157910812	3982.9502746659496	4368.293123288126	6310.690707525904	3702.9209835605247	4282.573837646116	3834.4025798820476	3759.9131442797925	4172.745990579592	4786.265369338245
4040.0015631342003	4013.310242413674	3662.5546796410767	4343.796723889069	4573.485803446434	3732.779960384811	5258.791793540551	3871.7487816891276	4790.666390823835	4104.0590700023495	4726.992123846413	3821.4590033649592	4206.708532443735	4737.658373693688	3820.536534387375	4354.100151201924	3981.633565450107	4102.452493644571	4168.978464818741	4215.474311522798	3947.4116072333127	3981.929963713539	4367.543865472978	6309.524512812821	3701.101585994818	4282.489041313317	3833.599798212378	3759.7792476817394	4161.357753800576	4782.571005016901
4039.7306823750478	4012.738625825753	3662.554446901198	4343.1668739024035	4553.656543733753	3732.3765302192833	5258.738209518753	3870.322045117743	4790.645161342998	4100.909152170696	4725.669390261578	3819.187269373123	4206.458357311741	4726.449743106858	3820.129412178582	4353.898634339295	3974.2542516414096	4101.914417583062	4165.548784009944	4206.04511066669	3935.9289072098945	3980.9505198026573	4366.846277857685	6308.337765143232	3699.411667111137	4282.35927264429	3832.856294700281	3759.6350780942385	4161.357753800576	4776.951384718781
4039.5128521335514	4011.609878431585	3661.8396544027987	4342.5389169777245	4543.417367143196	3729.8980588461154	5258.737470732332	3870.083035098348	4790.093560005811	4096.372831568437	4720.1137796569365	3818.2440098387815	4206.289496591102	4720.594939823495	3819.3502215845965	4353.282757420776	3970.6081631701973	4101.671014651313	4164.064135221506	4203.018990236813	3935.555850804299	3979.625057699078	4360.547571784039	6307.192395883037	3699.218219748337	4282.049171890135	3832.2497902413197	3759.1718698171544	4159.573811203648	4761.434609353239
4039.1998875235395	4007.3636088205103	3661.029936562698	4342.115214593438	4541.81296729428	3729.5385061415727	5258.7323871200315	3867.275837119253	4786.690690854235	4090.9781270901476	4718.901884011997	3818.2440098387815	4204.051970705483	4710.673481868599	3818.8485682245628	4347.425758054814	3970.5207775831122	4101.175125160092	4162.534897000888	4200.443884320268	3932.018942382142	3977.9842835566524	4359.755065019235	6306.103388090905	3697.866383541585	4281.576162442338	3828.3407458289216	3758.6186009801745	4157.859065016269	4754.80344554768
4039.1476980152465	4005.535528327043	3660.6531241892726	4342.010746421005	4540.078822093985	3728.7812292722056	5258.731446103222	3864.2870313480994	4784.516528488419	4088.036281737859	4714.594038802711	3818.1708052572512	4201.303434294069	4701.498164872716	3818.382281118441	4342.5991528350705	3970.3516367620423	4100.863352118389	4157.924279888834	4199.48257221152	3929.3670849548034	3975.506980469987	4354.760060525132	6303.120381603558	3697.265593248112	4281.006194717339	3823.8912731702303	3758.1896484811045	4156.717402903113	4752.829329006194
4038.7787453235223	4003.729719572403	3660.2005617090654	4341.863178626663	4538.55286454788	3728.3851414837177	5258.7258246150595	3863.265840233743	4784.45798835142	4081.2043763945076	4696.813354448815	3816.7781382134035	4193.60812738362	4697.793486971516	3817.4686095449824	4336.001453255987	3967.911416111624	4099.144904822064	4156.156246120425	4198.892429995965	3927.6329366517148	3970.4079198700747	4352.454041468114	6295.136597057119	3696.6032609247395	4280.089756190079	3819.320427235057	3757.329633943841	4155.918226132826	4744.534787247083
4038.4488435991666	4003.729719572403	3658.7762312374925	4340.280065970015	4528.127738991956	3728.0610256526593	5258.722963186311	3862.724957897937	4783.5063965183745	4078.5079454457264	4690.980825530261	3814.713013250126	4192.0402950560465	4681.357550530445	3815.284051838539	4326.364961613096	3966.337583796356	4098.028177491922	4155.595937449654	4197.274286525688	3920.0536129734337	3969.6216682179847	4350.017531944402	6282.802853907002	3696.42242684053	4279.092467155013	3819.1797766884065	3756.19118465867	4154.235948162305	4737.183602889134
4038.4069468714924	3999.92380767336	3658.1053050237506	4338.675077571402	4516.736339174562	3727.3471800047973	5258.71529615285	3862.6605009854147	4780.645408342269	4075.189451954823	4673.1342141120285	3813.6921684014446	4191.792321416558	4671.673538496703	3813.420822342807	4320.854341272509	3965.069235518707	4092.759093792037	4152.542137406452	4196.504037281957	3918.1524202609808	3967.8358364486194	4343.465345709854	6274.674383483543	3695.354464971528	4278.486608407515	3817.4257095277703	3755.491872314865	4154.032135938749	4715.88517806395
4038.2198196021563	3998.6373868961846	3658.031857621363	4337.66048263828	4513.824405186539	3726.687512908531	5258.689538989525	3861.278283489308	4776.139949755482	4074.1854660960007	4670.287426634916	3813.32115142565	4191.472075540449	4671.539561721438	3812.862300327968	4320.350982837092	3964.625088619986	4086.313744594542	4150.3512819810385	4193.568131274862	3913.234908676135	3967.7817155276516	4338.659772151523	6258.432755797906	3694.5551251241045	4278.0413012266345	3817.3536070133714	3754.270114537587	4152.954701832634	4686.3128088561325
4038.0537144345217	3998.0186568492236	3657.7136582149074	4336.479052621515	4513.596303997336	3725.8618859050557	5258.667300685536	3860.5422438539363	4772.310288382318	4069.7049025675574	4665.812662636025	3812.47084123438	4190.355560785429	4671.479866701782	3811.8621340674035	4319.207267897461	3964.5956011255403	4084.4446979877803	4149.553829231263	4186.235268773276	3910.866832785113	3967.4411825188586	4330.191920574131	6249.200517880319	3693.583577210228	4278.0413012266345	3817.2594563148377	3753.692657664472	4151.780719893591	4642.922827368773
4037.517035173676	3996.44866854974	3656.734569457911	4333.8690041321615	4513.596016025313	3723.9766011274746	5258.637378560443	3855.1997621639516	4768.43485026756	4065.6828921893098	4665.694931013473	3811.09259428325	4189.105870444902	4668.893799620776	3810.0502312267636	4308.548971291405	3964.258585779554	4081.1695319680266	4149.256393588663	4181.765191119296	3908.82567729342	3965.3508345689706	4327.843452117655	6229.56235700504	3692.9776892641457	4277.978301194503	3816.931050939097	3752.487944154301	4151.730396125245	4634.9161911088195
4036.6229097685964	3993.3227028634287	3655.9729747738875	4333.344115584132	4513.418862499941	3721.250504195763	5258.5837348979985	3845.4614920831427	4766.510322954493	4064.943298166806	4665.54323381483	3810.3452453200057	4187.849621108132	4667.507342588855	3809.5543142715383	4303.745175435173	3964.1514356508674	4078.574033935971	4148.043126798215	4181.753378542779	3905.5845884005575	3964.1315376535895	4326.598462881092	6224.364068122361	3692.8045752767575	4276.624957526233	3816.5721511101847	3751.687946164904	4151.162648134982	4616.271228274429
4034.452545405894	3992.1165168572734	3655.3069800322523	4331.152410303694	4513.418862499941	3719.1139041822944	5258.566399007829	3831.1464582243507	4762.440876210601	4057.5475901063946	4665.298050594742	3810.1000459219067	4185.5202002384	4664.475362018419	3803.080097428927	4298.6028588599265	3963.3824704474864	4073.469418322103	4146.82153339247	4180.648172931137	3902.3186508026884	3962.375453845163	4322.765386343414	6203.535340420292	3692.7586427734996	4275.656469652322	3816.571959825772	3750.6492453011606	4150.544528363465	4592.234179742076
4033.9374362779563	3990.7746659600525	3655.0720577393854	4327.469304627071	4512.119183563478	3718.657975373433	5258.516513799836	3826.7856514893983	4754.343218984059	4050.8400186459094	4664.310356338066	3809.7425807193704	4180.539347464162	4661.1679471441	3794.5676789991476	4293.5384180701385	3963.0899320745493	4070.0089391605834	4146.422606384206	4180.169037036896	3901.39778512679	3961.1796316735895	4322.140910441935	6185.771264521571	3692.2992189057786	4274.417196630745	3816.5081974138384	3747.2082875078886	4149.994264745598	4573.516445304704
4033.3018745606205	3985.276156425107	3654.6054728917347	4324.843119253326	4511.376299987525	3711.941825513426	5258.505543156037	3811.4874502980906	4745.793690403516	4045.2530989288084	4663.323067922513	3808.8180202155345	4169.683065829812	4655.4907835707245	3780.8920598014574	4282.3794241815185	3962.2895857128333	4067.7051352005565	4146.266936327071	4179.681216122122	3895.031422004512	3958.283694760812	4317.671645370214	6172.601038772298	3691.4015414199957	4272.173688327977	3816.024569389114	3745.42000145949	4149.768848631318	4568.484994213957
4032.023480256633	3983.1314154028137	3654.313124674437	4321.44000298031	4511.1159908664995	3710.4582535280624	5258.499596327446	3810.033181244424	4726.498312920727	4042.9917925053473	4662.396421015267	3808.6395921745793	4161.907067497456	4649.839776618259	3769.9927186932873	4273.7169039032515	3962.2895857128333	4067.478397029165	4145.992219002071	4179.513930022424	3892.920667489725	3955.671215592647	4317.175900888431	6166.678844572941	3690.936343921529	4272.0530951497785	3815.136130142567	3744.708803117549	4148.9232318848735	4560.717674419631
4031.644102690164	3983.0798979032115	3654.222176354184	4321.0446052474	4510.893360142531	3710.4271070350837	5258.498195770169	3807.7603706020345	4726.498312920727	4037.544492549606	4659.837837032885	3807.989106115224	4160.1853445131055	4642.143116325279	3761.4838894082613	4272.246976547247	3962.206731513595	4067.390659399043	4145.560536738261	4179.498807612602	3891.2757413755044	3953.7040047281002	4314.423539805908	6163.227311849373	3690.3268520192123	4268.988105931576	3814.37597558389	3741.479131813855	4147.035135510352	4554.036293970346
4030.910510182526	3982.5157880827337	3653.253237955968	4320.0099136018	4510.868509279633	3710.2398013095144	5258.493677235449	3804.3716973633345	4726.298487353129	4032.972293577108	4658.029335404102	3807.502136688546	4152.499286653214	4637.974031933731	3738.2240803475984	4271.035648186517	3961.963049958	4067.359959261018	4145.213743743226	4179.388976397174	3891.222476463846	3951.189283615672	4312.889959818794	6128.979912533865	3689.5196516933433	4265.047682865186	3812.642988070786	3740.2646028461468	4145.189416829257	4537.027297375715
4030.0982169039744	3981.725549702984	3652.498229472626	4319.266922483028	4510.675117488792	3710.173966708933	5258.488766185137	3793.5856770646924	4726.0348036409405	4026.3190216250914	4657.08397795338	3806.818456072098	4147.3134684433635	4636.047687599738	3728.384832956899	4271.035648186517	3961.602457861449	4067.1483981973943	4144.634535329093	4179.26853296817	3887.835736553655	3949.257921731378	4308.429243421773	6123.10142033176	3688.21705623751	4261.808088247161	3812.138938897895	3737.532968518053	4143.594955173979	4526.2094395810855
4030.046854499366	3981.1401457481356	3652.197209008047	4317.907052957447	4510.59126386426	3710.0010945351764	5258.487877146925	3793.254879719667	4723.8980517579375	4024.832267236664	4654.622022349623	3806.3197315008047	4143.686089298817	4635.980107761265	3722.8252196640274	4268.068998678618	3959.8173005764866	4067.0475012984484	4144.489149030216	4178.682489769866	3885.1291550739825	3947.050275648123	4307.752585566177	6117.062559260233	3687.3168908994594	4261.394495968966	3811.210726647295	3735.0550166384155	4142.8812271208535	4480.4449461502645
4028.2315025545413	3980.5145150814114	3651.6587597113034	4315.080481553211	4510.548097034751	3709.912340279262	5258.48498496781	3790.798845282583	4723.0374148625715	4021.447906986994	4653.70029476472	3805.80883660675	4138.106558031321	4635.980107761265	3720.14968711454	4267.057706221898	3957.3157978539475	4066.9301553463256	4143.666050023974	4178.536161415695	3883.641877008548	3944.7656815329674	4303.860403412298	6110.654577170827	3685.263417066975	4258.906205575182	3807.377121278267	3734.173950098902	4141.820223190016	4468.063363168362
4024.2112357398587	3976.6597041958075	3651.5497384157134	4314.257341603251	4510.540737931995	3708.835427842586	5258.478539778909	3789.187054681104	4718.79538180835	4015.813767858109	4652.759289831467	3805.4075326245397	4133.3995401338325	4634.6189039317915	3717.6480531322854	4265.335324018914	3955.5297931822797	4066.7345235510156	4141.548582118068	4178.268453285295	3875.31743002642	3940.969478531276	4297.972744039755	6103.223905724353	3684.701574891207	4255.578390564349	3806.1349639069667	3732.269909170127	4140.059620947433	4423.078349864976
4021.52542969914	3971.8573603471223	3651.114753783243	4313.685966486966	4510.519005859792	3707.257357606353	5258.470741251539	3788.7119034966563	4716.140874172153	4010.4929655489705	4650.590717207335	3804.500158435889	4127.338002712426	4633.554860296817	3715.320387495167	4261.81606019224	3954.1569547724266	4066.2172209451624	4140.521037058778	4178.009300927986	3873.3671203045906	3936.9100779029013	4297.192871085772	6099.766784141162	3684.5656350711038	4253.091522851817	3804.8415256238486	3730.1257468514877	4138.679324062291	4392.168943898598
4017.3251139544327	3968.9995800446086	3649.5528356649697	4312.595087213309	4510.498247530333	3704.8069281629996	5258.4678296316815	3788.2276846882255	4713.254810285651	4006.2107949803467	4647.586489077399	3804.1896093889345	4125.867894811424	4631.618099065092	3709.114860487073	4261.543989983319	3947.6141858113433	4066.082515642334	4139.049367227744	4177.94777501142	3867.358162881917	3926.533041316048	4290.950545638669	6097.6043957769925	3684.074156132279	4248.220608968516	3804.811682512709	3729.004055514516	4137.905160302448	4387.631655634346
4008.3386320758623	3968.6451339645246	3649.5528356649697	4311.830621255666	4510.461221934531	3703.1899610375476	5258.46755029001	3787.955989347038	4711.641824020109	4003.350630907179	4647.39852039751	3803.8264861958924	4123.697550353216	4623.67953499574	3708.252938903881	4258.769315043511	3945.0255167216274	4065.8086825854343	4134.2096349467465	4177.90652600553	3866.6564566820107	3903.015591324955	4287.30224031692	6092.084972073877	3683.271583372886	4230.524594805418	3804.787001137737	3725.8385179231373	4137.905160302448	4384.625171376012
4006.1713259501066	3967.3823855845158	3649.330434493101	4310.957490441863	4510.4367853618205	3701.567485844653	5258.466578271196	3786.639478305531	4711.51642979284	4002.70407857212	4646.079316760165	3803.412955639457	4122.245255087845	4609.50097849674	3708.1049718661206	4256.779826170172	3944.083336493928	4065.565165188108	4133.920347571855	4177.692350079389	3866.2986312539015	3888.3446364681695	4282.880404801577	6083.414897139296	3681.105443654523	4199.09159176849	3804.7822833278933	3723.552438147545	4137.697569806422	4383.046562381649
4005.940017807121	3966.2214293122097	3648.2464451299043	4309.67506146049	4510.412344568692	3700.327192334104	5258.462521167588	3782.7759102203227	4711.43428485371	3997.534488394477	4642.152281337621	3802.658565602331	4120.9999781075585	4603.058052473568	3705.3028299069642	4252.051119561862	3942.038286967724	4064.7741057443877	4133.36258299866	4177.501473350278	3865.399539457422	3883.974642030054	4282.09315281958	6075.081984355935	3679.9860456350584	4191.30084952395	3804.7164216367237	3721.966886806494	4136.372866161674	4380.093947688265
4005.009828089091	3965.6438033246136	3647.953644876474	4308.630481081455	4510.345569087693	3698.031573931947	5258.461484759078	3782.3330441988246	4711.108365914128	3985.081407035424	4638.456618922395	3801.157162313099	4119.186332755997	4596.450594348687	3702.9542941482023	4248.722566301578	3941.387345583113	4064.5481206353834	4132.6229490239275	4177.348798820798	3864.284818813302	3883.4522652876694	4279.260262149851	6073.780927922093	3679.0795354636475	4180.355980904313	3801.8753498087526	3720.1899584179127	4135.7239692612475	4375.13461568785
4004.805626847843	3965.1315016898834	3647.0667857070903	4307.111811040187	4510.280870604318	3697.34002784248	5258.459007449746	3780.690012836203	4708.864947123238	3977.942438795856	4634.959616564579	3800.442487358852	4115.62667220512	4596.145670626783	3702.5031110956106	4248.07955468711	3941.056668102218	4063.845550740348	4131.733007428352	4177.265181914581	3862.521196752851	3882.517529380559	4276.356491256425	6070.073370695533	3678.168853098966	4153.062128105339	3801.243252758961	3715.6914309019144	4134.753877348989	4367.491348187939
4003.9367713809793	3963.438692752737	3646.461260396744	4306.421766952736	4510.223720131722	3696.236396128158	5258.455611567453	3779.738047872346	4706.3501615958585	3976.8690266635003	4634.959616564579	3794.798392651285	4111.687391738232	4595.142635716142	3701.3512905099356	4247.237506386874	3940.366764128244	4063.3652692211026	4130.784349162671	4177.135999643906	3860.369121448276	3881.8937044785625	4273.199955648211	6063.665568060331	3677.7538798796577	4115.632294063804	3789.8772153214677	3711.625369403423	4132.208559246797	4366.06573834164
4003.713904629667	3962.9929735264523	3645.957815453912	4305.8085303219505	4509.9134577421955	3695.8407537709063	5258.431620326126	3778.422940647445	4700.819152074059	3975.2661234644706	4634.959616564579	3792.999539574261	4111.517671789101	4594.103397918747	3700.070813434832	4246.000509517119	3939.7946118444565	4062.311189626304	4129.443454305371	4176.943697959532	3856.767792241527	3879.4156929035917	4271.729366619091	6062.3788759012095	3677.095548021905	4114.962770140199	3789.072887653946	3710.255365220716	4126.18609739245	4360.841275755106
4002.001279391816	3961.7967123905164	3643.9609556955756	4304.380805500766	4509.394508658547	3695.2211837941713	5258.4188850240125	3777.5801656970216	4697.635039304743	3974.6862476054903	4629.84575635496	3792.938694516979	4111.249770895709	4592.727551734792	3696.629891678988	4234.858986646569	3937.1255307729507	4061.975672709529	4127.306075352422	4176.7367215347795	3855.1826973529487	3877.636959895564	4270.446377531697	6061.45124321472	3676.0157628505794	4114.259880475384	3784.8964093990967	3699.475990148493	4121.834420227957	4357.5145529466035
4001.003908548848	3961.4797844814275	3643.5042229727196	4302.37838376447	4508.603345090976	3695.096401850563	5258.4093621036955	3776.1273051693724	4696.180628023638	3972.6887319007665	4623.760634880145	3792.745488849357	4110.586119511505	4589.11048871761	3694.5880602997904	4230.678804072279	3934.5131075479735	4061.3005042709383	4124.981952228265	4176.519237134482	3854.6414531207292	3874.288206175732	4267.220826235744	6059.597426968401	3675.855346695926	4113.274824743897	3784.4563668824067	3699.3717493016543	4119.796747661196	4357.476264527373
3999.347216753373	3959.6212963732587	3643.304552529311	4301.8773551755385	4508.179952291999	3695.0953952277996	5258.409313354442	3774.8022478531757	4692.358149763714	3969.209012494811	4618.39286614676	3789.882218015873	4109.940026909182	4588.315893652445	3694.5306503358433	4229.321089453082	3932.9122957954905	4060.9799438559207	4122.092528638434	4176.022611335564	3847.688214200949	3873.1235618051865	4265.748381811313	6058.462512282158	3675.3786344247433	4112.634780142951	3784.0619114027068	3699.3717493016543	4119.359926541227	4349.074676103547
3998.0813533013625	3958.762406493661	3642.6469263759905	4301.8773551755385	4508.101842304493	3695.0594672177604	5258.409002110105	3771.712037681041	4684.758101665117	3963.532710699227	4617.768161230853	3787.194440419908	4108.058682352853	4583.962647864872	3694.4209355370904	4225.746767902101	3931.1740929904254	4060.2295341496174	4121.223161635882	4176.013793772201	3844.6188244367695	3869.4760597289824	4265.1457629993165	6055.919659204068	3674.9602578640934	4112.027186512461	3781.347061847475	3699.3717493016543	4119.171733401782	4340.8154453303705
3990.6307314336573	3954.1681811477674	3642.3121773838775	4300.3423605919925	4507.8532156307265	3694.1032725575906	5258.396407359522	3770.799055296869	4676.289962675405	3953.909581306948	4617.718640770204	3785.3469812673216	4107.137117510838	4577.783358884217	3693.2827201586683	4196.607015916873	3929.12665140178	4059.1663977394	4118.688994971863	4175.960370259777	3842.1914332430433	3868.535260058645	4263.2995089306805	6051.398762704653	3674.043948227103	4111.414504596987	3781.0194556371725	3699.3476563833146	4113.86780574789	4337.7478383879625
3990.580446148543	3951.0721226401583	3641.75006952772	4299.622940741844	4507.260707687085	3693.5856023458755	5258.381518972277	3768.9157509480947	4643.216630714534	3945.4633865481537	4617.712888839488	3784.3475587035146	4106.904610095093	4572.8715342183405	3692.7715039142613	4182.396981193241	3927.5410059366423	4058.310678594492	4115.093571378024	4175.684168285286	3839.04918547924	3866.807312490333	4254.412982119276	6049.852606536388	3673.0758853387506	4111.049322796291	3780.638668962365	3698.9126942180483	4112.712651584516	4336.608566371325
3990.005436355047	3947.2204651670436	3639.613734460864	4297.026644206703	4506.269461591695	3692.2797466640827	5258.357659266214	3765.4412528759913	4629.592792712834	3925.160034153725	4617.17513689421	3778.153208800297	4106.577728899416	4567.395887668337	3692.4727126079583	4172.427560444879	3926.477183556701	4056.0439731916567	4109.422909060881	4175.3343856855045	3837.973824003171	3866.656567460601	4243.377573565129	6047.244247630355	3670.837257550591	4109.76932600113	3775.7530796839287	3698.820118288705	4109.754310215014	4332.302530180495
3982.792118858085	3945.6432268894505	3638.013648284471	4296.154260899421	4506.1511415417535	3690.29946272601	5258.339943988968	3763.2701740963466	4627.307738565107	3912.66295533747	4616.863354491149	3777.1396312979186	4106.346822500472	4557.763017467823	3692.114659794469	4164.038872493739	3924.2479082770787	4053.4982552637584	4103.860790123645	4175.226782001522	3837.254990504909	3866.377993569474	4232.664061430307	6046.886027954588	3667.8905912347373	4109.459136595316	3774.8899197355804	3698.553453762429	4104.353270572108	4331.620647256652
3981.5414052093543	3944.3393687148005	3634.976611107966	4294.507806624799	4505.831949922767	3689.6980053733637	5258.339733802215	3762.512597779677	4622.4519156015285	3890.3054277495257	4615.822077468285	3776.124933021069	4106.278891630815	4547.193179671132	3691.098450476626	4154.267496682243	3918.52062522656	4050.6977824431583	4103.661540516005	4175.180797523447	3835.013313857626	3864.6327922397286	4207.880166813132	6045.857233743043	3662.672790121751	4109.0096644118485	3771.294370904214	3698.278307766356	4096.531835950076	4331.325255014415
3977.877486232076	3943.6199238407976	3633.2049646643936	4290.893274704834	4505.831949922767	3687.7785952187696	5258.293083061542	3761.718634703515	4619.494226884775	3889.101250062111	4614.623669348187	3774.591662865412	4105.930549034938	4541.3948972776225	3690.4511527600343	4143.593006988871	3917.973492360632	4050.480436951635	4095.525716763961	4174.816928140263	3832.682474345981	3863.7119564736604	4186.921016871169	6044.997296289466	3662.672790121751	4107.77968067553	3763.7733659922096	3698.036340411779	4088.189953054687	4330.492945810966
3972.06807961498	3943.215699133055	3630.216953657929	4288.633376056164	4505.7601595026445	3686.199691096138	5258.277449726239	3761.3354545913153	4610.489291292613	3888.678009908544	4613.05783048486	3772.6014315684065	4105.649412292367	4540.566785884663	3690.335887864918	4120.451861122381	3917.6493900371897	4049.835212123625	4094.2109692261333	4174.612921975711	3831.314218683111	3862.9935492897876	4186.523990618981	6042.26415908717	3657.7002004226997	4107.10357237623	3761.792772419687	3697.5712654287895	4085.861940149317	4329.567670212884
3967.7928524577223	3942.8028946995973	3626.0712882251164	4283.5727813230205	4505.590633254892	3685.460344691835	5258.269085674657	3760.795696384459	4600.490900888428	3887.395102378577	4611.951647725129	3769.4124560046403	4104.432932313635	4537.954608459138	3690.0124346178377	4106.762346407266	3913.6064392101184	4048.4287349173046	4092.2851228534037	4174.412644817476	3827.090897618348	3862.5301807558053	4176.931420024808	6040.864875802774	3655.84666984207	4107.10357237623	3760.996448637071	3696.8658551504213	4085.833394161434	4329.197068716243
3963.646180577346	3940.763753394484	3618.6404547648162	4281.664107781409	4505.415174046416	3684.8567294995655	5258.200338098879	3759.769751660323	4582.156343349234	3879.44314849342	4609.736840945279	3764.9973086621826	4103.332443170615	4534.752749166863	3689.050789238775	4106.196096255893	3913.1742069098527	4047.0984651918816	4089.818300681398	4174.260072803326	3822.5293167466098	3862.2221816945366	4171.3010695024095	6027.315316556766	3651.54913190312	4106.944925268538	3759.8375224125575	3695.6793330205487	4081.9851079360014	4327.612411541935
3958.7077967640444	3940.08174272426	3615.1837176621984	4280.978808377449	4505.347281916493	3684.259307898475	5258.13048017079	3757.4454705898597	4581.066149736164	3878.9712681372944	4609.44657363033	3761.095618299879	4101.211607516305	4531.767265478832	3688.6235208555445	4105.774666185944	3913.123829506026	4046.7933194134703	4082.6036873997045	4174.095508214998	3817.8393205193897	3860.5640102563807	4168.84998051783	6024.3980668942695	3649.2835978635303	4106.831955194957	3756.966045161518	3695.6793330205487	4081.3933205959324	4325.267039618532
3951.600334763767	3939.9491270778244	3610.6066366372006	4280.558289619491	4505.290411976167	3684.1119151091752	5258.062913247113	3757.0301428884413	4568.258343013986	3878.291663961399	4609.383628566295	3755.3899005315575	4099.4964418832005	4528.273094224295	3687.964839341197	4105.50275193318	3912.5863162767073	4044.009629358571	4079.3925894279396	4173.719882636628	3812.3308948070917	3860.431114011063	4164.551278792623	6019.32457230668	3648.7589813477925	4105.6256516804715	3753.467388492243	3695.577635928174	4079.7915520495426	4324.600261955817
3943.228846079776	3939.716265234233	3605.1669557720475	4280.193314676255	4505.259551863852	3683.4635967496133	5257.95809880253	3756.615068767672	4562.107367001649	3877.7050005193782	4606.101633619493	3753.530564528225	4097.359139446338	4525.118661854586	3687.0572248156213	4104.2704992793215	3911.847723523899	4041.9489163421663	4069.6918045290877	4173.489297612883	3806.560287844929	3859.0105776837063	4159.839905375831	6017.6771506453115	3648.7589813477925	4104.718590093719	3751.907111736307	3694.747133386267	4075.8135983225784	4322.056345091455
3934.48815594872	3939.4647313187947	3604.732342012062	4276.924986979148	4505.193145262193	3681.8805275164627	5257.927980113569	3755.7775233246507	4556.200293568838	3877.5539676316694	4602.380191827424	3753.236843435562	4096.790556829878	4523.354698565401	3686.60308097587	4099.045266339218	3911.2094710685546	4039.251671764405	4057.8703633696855	4173.339870886304	3803.8879875937128	3857.598199271921	4159.386295257439	6014.301467285839	3648.5622740494005	4101.343403802421	3747.1754533761405	3694.1578115792076	4072.614371335954	4320.120754579628
3916.4979385172187	3939.0825654107457	3602.0210263901445	4272.1214032151	4505.14783446429	3680.9290546001503	5257.821806367927	3753.9118521552014	4549.906364335449	3877.1556631133035	4596.056694586626	3752.7912716244427	4096.156152377133	4518.667799664667	3683.8262526088856	4094.6235656612007	3910.0100513668663	4038.1013597397796	4049.9192566929823	4172.88159839586	3801.941885233132	3857.1940329459185	4154.590326887979	6008.692789279708	3648.263244298548	4099.594271003923	3743.713268647358	3694.149373987619	4069.3489606025596	4319.670117376766
3915.237029591939	3936.4656413707057	3599.665527905836	4268.314877765847	4505.110549367635	3680.6518915970887	5257.7904390181375	3752.32723802976	4547.020070110008	3875.745771875142	4593.663765600981	3751.8109643508215	4095.1547437301283	4516.792944134501	3681.7672828796735	4090.417033729104	3909.5828801634434	4036.9425856115686	4046.666179595456	4172.6669675037065	3800.0969535103827	3855.086191022193	4149.957140509938	6007.241675140913	3647.886671933906	4098.700793919652	3735.8317270693956	3694.130277478754	4068.663008502802	4318.059835458935
3910.5222693690575	3933.801058264833	3597.054447484843	4267.391584642842	4505.054616641093	3680.156900906969	5257.7904390181375	3751.2527635453825	4540.262416639996	3873.9335667614723	4593.6557520716215	3750.1995403069295	4094.973020780959	4515.531013731877	3680.7129701080808	4087.468946483702	3908.537444763544	4036.085021501246	4044.6355193802774	4172.041499275159	3792.506411814408	3854.663398178098	4149.435799340846	5996.576946122531	3647.3018210014784	4098.175320766857	3733.4691085375953	3694.130277478754	4067.3182177706835	4316.683017532485
3909.4926439879946	3932.2438713788592	3593.7968577522624	4265.359338752782	4504.991166000247	3679.713043261382	5257.78444623846	3751.067117813678	4536.949892932161	3873.2548828553654	4593.42760718608	3749.0892690909764	4093.6703031392217	4507.03506241847	3680.2735175064245	4084.758756374837	3907.7795526557024	4035.585787029875	4034.8348827652167	4171.746077452439	3791.249347936667	3854.59896143009	4144.984206291871	5995.789231774253	3646.668398837105	4097.146926612721	3722.527375316522	3694.001654071477	4066.1728508969413	4316.118223461512
3908.963602986153	3931.3183538179824	3589.2245325243402	4263.590357802505	4504.979969429531	3678.7780464013094	5257.7691546946335	3747.1672304883073	4524.984689152711	3870.2183999347335	4593.338185408131	3747.0747596152237	4092.2677659664832	4503.836002180871	3679.9416044184536	4082.366426306259	3907.523125167496	4034.6178829970368	4031.421316287579	4171.286229827993	3786.2479231361276	3853.8157121526083	4140.283127854211	5994.902902985943	3646.477892079638	4096.439779058246	3720.6586808220945	3693.9830313368448	4064.8477881267336	4314.926741168829
3908.2492881671947	3925.568272057939	3582.244495802678	4261.881053857361	4504.979300855498	3677.7160968940557	5257.756924586126	3746.741003124197	4523.281145265594	3869.119939792121	4593.237544185827	3741.3483583745037	4092.2641287345878	4481.037455814976	3679.274153725606	4081.1637855529425	3907.166180139329	4033.981493243503	4027.38504589484	4170.18345996354	3783.689617016802	3853.457693747371	4137.80844271519	5990.66728271458	3646.287212951545	4095.111910272369	3713.7917278694813	3693.912623735761	4062.363524369036	4313.805395109528
3908.1346789509244	3910.614323644202	3581.397911176752	4260.045399923913	4504.978802883447	3677.2971796621277	5257.75586831006	3744.604863621982	4519.025263615866	3864.9905567263268	4592.843658673854	3732.9014490674263	4091.507367076748	4452.467321157952	3678.934563385299	4078.3725887531164	3906.8247890826133	4033.2396615602215	4018.350439796154	4169.369233350873	3777.044456378547	3853.268137992543	4134.102430673371	5985.004718994402	3645.251977038472	4094.0741020119576	3710.3024649602626	3693.881065718382	4059.355393637687	4312.957187660549
3907.5827190849664	3909.366980017217	3581.2574979332403	4257.666357520992	4504.975805476538	3675.181350558623	5257.723479183056	3744.007250981972	4515.229424835153	3863.1642666898633	4592.269027294286	3731.1994620382466	4090.6123215232387	4438.296001694625	3678.422609009848	4075.0460013267793	3905.3236682573506	4032.1560059114136	4017.005125804595	4169.226618586727	3776.4404008750835	3853.1763970817565	4128.000723022495	5975.908088640591	3643.656031115503	4090.9106407210975	3709.758221176855	3693.8803424895364	4057.1374044523595	4311.3409478380045
3907.172730344025	3901.8535336647383	3580.8140304423737	4255.019662987966	4504.958306785882	3671.7208110003726	5257.703055295991	3743.1467777146663	4511.341664634819	3861.243128351306	4592.096410862898	3729.0984301894837	4090.0929312055896	4429.73196987833	3678.243062795876	4073.2821310317568	3904.2502097918054	4030.2039656812353	4016.8606183915026	4168.447663208919	3773.169808620295	3851.866901665937	4124.9077447057225	5969.169808107208	3642.925289052743	4088.535970424739	3708.152713442756	3693.832574643672	4053.979024543518	4309.646125187627
3906.551651129388	3896.944254790387	3580.17878229886	4254.335973950225	4504.943872115371	3667.468982438156	5257.68159316721	3742.2415018976085	4504.253709477307	3858.5845659953616	4591.7779856923535	3727.1095898133526	4087.7173879238817	4425.908289801472	3678.030061989681	4072.9092227544893	3904.0956678586354	4028.549760048485	4014.0510941053626	4167.78333071454	3769.768873549026	3851.6508241500433	4115.634891503989	5964.894798701898	3642.5565831119575	4086.969911119022	3706.0590626114636	3693.7172345706426	4052.805415880737	4309.426511768437
3905.7565537114433	3893.0892161188176	3579.4346691883106	4253.605549239667	4504.932179793859	3664.707699479319	5257.638988364954	3741.1015089282	4499.446982396049	3848.469481853631	4590.049710996048	3726.3034318200976	4084.5726790136196	4422.006746296521	3677.792524938129	4070.5906343960314	3903.909361062437	4027.1131072039693	4005.3372502171333	4166.507980436078	3768.6168089339267	3851.5541184661397	4108.9595685691565	5963.286450392554	3641.4475388442197	4086.7535886814017	3704.1143467167763	3693.664099479107	4052.6165092294623	4308.170802549721
3904.7938369940775	3889.281141198677	3578.3897642425363	4253.191661607694	4504.918670744922	3662.097072209717	5257.608647734818	3740.3979789535733	4498.389522430036	3839.258099458305	4589.599888669798	3726.3034318200976	4082.078814524956	4412.719102650251	3677.6989435912465	4066.604118967198	3903.548828167207	4024.280057251202	3992.347553799928	4166.49759432877	3758.243814039396	3851.4332198868037	4107.306392385965	5960.457558702687	3641.010364093585	4085.77084296306	3701.5347826508296	3693.533715329588	4050.4928414324622	4307.705877182154
3904.1919227236094	3887.8662697364043	3576.277255384218	4252.786181822227	4504.881406652329	3659.3882906475146	5257.604338132132	3737.7854615004658	4497.742276775533	3837.094124143416	4589.599888669798	3726.2626354378417	4078.102693566972	4402.947267041475	3677.5506367051407	4065.6321432984405	3903.429576239386	4023.185996667263	3979.382419828791	4166.262018331568	3753.0522619068975	3850.977421076797	4105.4653107893955	5920.379601049599	3640.796892272237	4082.90341435145	3701.5347826508296	3693.4190208308355	4040.2682357104627	4306.894698669764
3903.8583000325134	3881.0125992267776	3574.3344960508357	4252.7351914564515	4504.871091606327	3656.3646288151913	5257.587890870975	3734.933737386884	4496.393798223209	3832.437430621523	4589.59209794705	3724.7391180746076	4072.504560000307	4399.874055617053	3677.298969900856	4063.6200585215765	3903.058303724475	4022.0900399169723	3977.55206309747	4166.139315632704	3750.1721384379202	3850.6559241418468	4103.782754858488	5911.309652921182	3639.1282069808985	4082.3740740422613	3701.3353682865927	3693.389686112183	4029.474396593977	4306.448961960488
3903.6668084905696	3875.1649592512945	3572.73439744618	4250.89422833211	4504.807132607768	3651.860455134698	5257.576763845775	3731.501044343946	4490.858645886154	3828.153906651799	4589.522514036662	3721.4363629939603	4068.738902789581	4397.933844428847	3677.2310585075784	4061.5431314775	3902.486313054364	4020.7120936984197	3975.5063940215505	4166.10123426932	3749.459172431742	3849.641056950085	4101.797981044845	5907.361120965539	3635.817244555825	4080.451694718231	3699.0991256308994	3693.3478541694985	3999.690391219371	4305.627940821765
3903.434209919611	3869.7129795044048	3571.4544270449087	4249.693754839444	4504.777918286377	3645.4497430607253	5257.528508208704	3731.220788660333	4488.605055120774	3827.7954472979527	4589.486357308549	3721.06670665435	4067.6831011896247	4393.472459029838	3677.155440766568	4061.1647175996573	3901.6312900663934	4019.1302636781766	3973.4870878826487	4166.090050045481	3749.084074366385	3849.055591238478	4099.505826525072	5905.392381718028	3635.0680415929346	4079.3064927676514	3698.278191447077	3693.2985666561167	3966.425210330095	4303.590075873773
3901.028883815132	3867.563828149322	3571.0425799888894	4248.583560361269	4504.761727657526	3643.771171498565	5257.456891285118	3729.904524325434	4487.118405375899	3826.971878109889	4589.444147383667	3718.678823519168	4063.831357632521	4387.931776176065	3677.106053303324	4060.5700280359515	3900.779808179364	4018.56956253199	3969.6890958018103	4166.083573964885	3748.595126411369	3848.530476494794	4097.863324292402	5897.884133336653	3634.727131440319	4077.2865862903805	3697.675019244469	3693.275994547053	3955.4145488133117	4301.493719375564
3899.9236297474604	3860.1187939247793	3571.0425799888894	4247.667159530418	4504.735253943273	3643.677243401462	5257.397318028745	3727.296262079662	4485.177363776965	3826.27880959083	4589.327831814329	3717.637883103169	4059.2353302093998	4386.153152612485	3677.0966972089354	4059.6111084384356	3900.3375712001716	4016.034913026502	3968.4657480069664	4166.074184204113	3747.8130895907225	3847.107432827581	4096.856556783314	5892.308351729582	3633.1954618126647	4075.14458512123	3697.341037321347	3693.2344293835695	3922.695025847758	4296.504212339292
3899.141503666798	3860.1187939247793	3570.902427228321	4247.338737570422	4504.668632674246	3643.4628024228778	5257.3764783189745	3723.68675005665	4482.523720670828	3825.465327382203	4589.126460588731	3716.7130661647516	4052.433348511586	4383.51721502256	3676.948014432418	4049.8523698002136	3898.225044135836	4015.413199120726	3960.9728317601403	4166.02765757318	3743.771239578298	3846.491480098988	4095.8595493483253	5890.3899801684865	3632.5754087433106	4073.8832461322045	3697.141276308809	3693.154192126665	3917.9257162177246	4290.668229176651
3898.5152264376884	3859.462975092122	3570.324073385236	4246.571583877343	4504.592394552867	3642.1401471909303	5257.360540890433	3719.122276655049	4480.0671341319985	3824.269066648244	4588.834100917087	3716.37818771867	4041.6919204267433	4380.125421877117	3676.898740011603	4043.941930934469	3896.5919510742397	4015.2820071981805	3960.539656036689	4165.897616281777	3743.528676990418	3845.2214429757123	4092.6884298246414	5886.48976374091	3631.231260668456	4071.158278687233	3697.0824275571886	3693.064264187325	3913.006142709201	4289.735654942231
3897.5638331055843	3858.588844644364	3569.3807342273594	4243.913606787516	4504.486965767086	3642.116745076531	5257.353437010452	3713.760058723563	4480.019194032267	3823.011626149499	4588.784879511717	3716.009309761873	4035.2138386098113	4373.305144627521	3676.8230570049463	4043.3834791541003	3894.325693026461	4014.5331374857888	3959.5999330135855	4165.720386880712	3743.476372761032	3844.2521382636323	4092.4370281767697	5885.062650732072	3630.8102259324846	4067.9286262779297	3696.6709803064177	3692.7638328482053	3899.712589253405	4282.749080225742
3893.0135826571504	3853.7967356202525	3568.53723631752	4241.018607253242	4504.39009719291	3642.116745076531	5257.344502273993	3707.0405354717836	4479.22436675167	3819.7276589936937	4588.586931319189	3715.5622774828416	4027.2133036496907	4368.387727786687	3676.5800532741173	4041.8641643121114	3893.933245617567	4012.540310598198	3958.6040977745415	4164.956123156879	3743.4146599791816	3842.5862175582724	4089.025032724596	5883.884101457088	3630.3075805115222	4067.3763598293363	3696.590627296142	3692.6200318723304	3891.8895548272685	4266.226503371987
3889.2998295615657	3849.5550547781313	3565.971136151101	4237.701241894709	4504.33403967051	3641.1058672937506	5257.337556598098	3694.8819106734204	4477.749069132816	3813.856074955419	4588.041967176976	3715.3013979555326	4026.235091680575	4367.131276868651	3676.1668861996386	4038.234382238491	3893.433396807857	4010.960067296598	3957.1993312642808	4164.382712556409	3743.4062373407173	3841.00597584564	4085.7201076582387	5882.065903295446	3629.268305191902	4067.166038889215	3696.5849338037374	3692.4224648320424	3878.5569082352813	4259.320774508027
3885.967080897843	3849.135198928523	3564.3301212874467	4233.618280281409	4504.163325879524	3639.7745324470197	5257.336746788249	3693.0120402067096	4477.033227425225	3810.939853168874	4587.958834583715	3715.1711507096325	4020.726339546258	4356.893990445536	3675.6785916636827	4037.4250535516508	3892.6982104636973	4010.792307609984	3952.8516681258666	4163.172814090356	3743.3958399844487	3840.442664104931	4078.048562044696	5880.384044009106	3629.026615461095	4066.725412115548	3695.9717156720435	3692.0267018511363	3860.9348080953187	4245.544646292432
3882.857334101791	3849.135198928523	3562.6658290114533	4232.808729516121	4504.040679173257	3639.474752932968	5257.326532764385	3690.3036364996506	4476.677957341105	3806.5311666280186	4587.958834583715	3714.7853556419104	4017.5416481418897	4351.917227278496	3675.6456783505	4035.6453576603612	3891.8776633839298	4008.1778929769193	3946.9982151784766	4162.667902924106	3743.2804070600173	3839.509432754626	4074.5562878332307	5879.092122210695	3627.5532554562888	4066.6143877356044	3695.7802806634754	3691.3833060754787	3844.6209639134504	4231.832293250195
3876.440285109574	3849.13087377173	3562.215450520489	4226.5720164031245	4504.040679173257	3638.666588700287	5257.314682047567	3687.945454644921	4474.032425629112	3803.4392156547024	4587.942790014751	3714.5952989080342	4015.080258842562	4346.8424626708	3674.63536404701	4034.4177095931113	3890.9113249726943	4007.2973946601232	3935.617865980803	4160.538665310693	3743.2414041000297	3838.0804490126484	4070.872528438261	5879.04076023338	3627.391944395978	4066.3038124895647	3695.6814358661554	3690.9593321248867	3823.7188572740483	4220.06608820237
3872.4024321538727	3847.510761826985	3561.1136483157575	4225.642389151926	4503.499946235418	3636.9505219378884	5257.295745282767	3686.2382350704597	4468.5649297076825	3801.3574569090765	4587.6218375659355	3714.283180877771	4010.461405580334	4343.171655997091	3674.1832456071306	4033.907713020085	3890.0551116551783	4007.206219370339	3931.374864388603	4159.85481991218	3743.239961112842	3837.641698720423	4068.150878920852	5878.283398386808	3626.8404183534412	4064.9252755458183	3694.9016098177603	3689.759929217952	3815.454485802767	4218.979757670031
3857.3651770807196	3846.065251301212	3561.0995771061175	4225.031809085899	4503.011750845175	3636.387962765612	5257.277269944013	3684.0061294931093	4467.4827381825835	3799.0146698393855	4587.245488951883	3714.0956961087086	4009.875771402516	4342.074040333949	3673.5832788196935	4032.1961181090883	3889.1297132443706	4006.972741618116	3922.561312019716	4159.199652644689	3743.166935020393	3837.2500817807486	4067.6877217611254	5877.545833408778	3626.2919929067716	4063.7755313520192	3694.454450563606	3688.350765049857	3798.345453574271	4212.8368421996765
3842.6681684684	3844.970097894611	3560.9928932379225	4224.703141253454	4502.287594480749	3635.4273052159715	5257.269094160912	3681.910466833493	4463.66742713003	3798.2863786148628	4586.935802972202	3713.972002466163	4008.1089380420226	4340.943086353679	3672.659232579004	4031.360098316945	3888.407486948552	4006.178110507667	3919.428791453447	4158.25970603452	3743.1612556496875	3836.9061280998585	4065.0780518661086	5877.309822444445	3625.9359497314063	4063.172609760918	3694.195373969523	3687.000042964256	3792.7311684178194	4211.190526462053
3830.1193164643487	3844.5324660241467	3560.6512392330897	4223.507618240374	4502.091705512332	3628.87740237944	5257.243882516059	3674.5372501106817	4461.635307867761	3795.4217025726016	4586.785121176657	3713.17247766823	4007.731983500495	4339.795062163858	3671.7374471054545	4030.4603077934034	3885.6563442239917	4005.672310482573	3916.9057354488405	4157.982000040312	3742.950475212847	3836.3737914043822	4063.3875013702796	5875.000595158354	3625.633105654054	4062.7255756515906	3694.056505367392	3686.924802386291	3790.6572588362205	4210.315921209427
3812.938934413185	3844.4209126582145	3560.5746405390237	4221.274992543717	4501.593973331925	3624.2317689969477	5257.23460019743	3669.776775408068	4460.260650538805	3785.1124556950317	4586.700660529104	3712.8888295686143	4005.160105752272	4338.408009878633	3671.5348419772563	4029.8806565663826	3885.2029399719127	4004.369737876638	3914.26731709074	4157.457873421752	3742.6841879810117	3835.87097023398	4060.7613946929173	5874.169612103373	3624.8734261927843	4061.8788509883434	3693.9424676407516	3686.242490952319	3788.7386759686224	4208.526346264135
3812.2822338541623	3844.2133043459535	3560.1887430924726	4220.77478281103	4501.497421681233	3619.524842721644	5257.219241505814	3668.5668261493165	4458.4817901151855	3778.6279451255928	4586.642835141507	3712.8888295686143	3993.453727563687	4337.231259875884	3671.1879901647444	4029.419896861493	3878.8163395981546	4004.219572915359	3912.05428974484	4156.8900390895415	3742.611680208387	3835.7503456717923	4058.7174654456603	5873.6484059346985	3624.572565798345	4061.4442112779666	3693.7585984511356	3685.8808239273485	3786.243529919425	4206.45233774924
3794.2917325212748	3843.9896987517113	3560.0832017529556	4219.788324222876	4501.21244246748	3616.854498780958	5257.21151734966	3665.8646183189476	4451.752268119344	3775.0466257092685	4586.563403732351	3712.8325552616625	3985.1983315343787	4335.3116601231395	3670.1933615673906	4027.7542755332934	3873.752199012358	4003.9384347819246	3903.832375500918	4156.64913560094	3742.4858504486087	3835.2109819042025	4057.355765413592	5873.034827914815	3623.7238001293845	4059.8355324146614	3692.904299067434	3685.1734021635716	3785.235083285173	4205.571695281195
3790.3396749776925	3843.303256800358	3559.311307960079	4219.388035124357	4500.9321571015535	3616.0655080468323	5257.19181398331	3661.943105971758	4448.4953934457735	3770.5947111581277	4586.562648291318	3712.6778032620305	3971.417486799049	4331.968629022089	3669.625901909505	4026.1179934168003	3872.7428942020315	4002.3739054674375	3899.6041912680225	4156.364892765593	3742.4182640215977	3834.8808521455103	4056.982185562667	5872.022692224637	3623.5760406442687	4057.7650379076913	3692.5878797982123	3684.842210431052	3783.4628213780093	4203.065398105513
3788.7447340618396	3841.5538179047203	3557.816380254201	4218.984649341167	4500.67961218096	3615.8865097028893	5257.163825874815	3661.504755058885	4441.747747146798	3770.4596865645385	4586.525734407672	3712.466574738305	3951.6580012160503	4329.258425622229	3669.2920547777435	4023.8600502514855	3871.7436274991496	3997.7433934184874	3898.964814478945	4155.857385399346	3742.2797025963982	3834.39995314989	4056.628035327799	5871.047082265848	3623.3587564280097	4055.407155213196	3691.4060612859753	3684.5046341400057	3782.3277658314687	4201.989645620826
3787.1421302669955	3840.6056852768743	3555.9097654353773	4218.4159372002705	4500.59515491378	3614.702837259411	5257.132537813784	3659.9200733967546	4434.579963607335	3769.2498266997522	4586.497221415077	3712.0994552850498	3941.610187755656	4328.133118550879	3668.657780426851	4021.8882804828136	3870.8536437640532	3996.425516672174	3896.753228753192	4155.370114495206	3742.1214466513597	3833.6502631772437	4056.392384443698	5870.7132787235805	3623.3587564280097	4053.9877679642705	3689.679484936505	3683.5876427027524	3780.903960256568	4197.068635150152
3786.978300712499	3829.7872068620636	3554.0443843466664	4218.4159372002705	4500.3859262194	3613.5035444153423	5257.046149523927	3655.820520640184	4432.340844829569	3768.5383646992486	4586.455602055927	3711.5626750797387	3926.2980491352746	4325.456359129987	3667.9660524422316	4019.8798298087895	3868.8210125901105	3995.5127819262825	3873.5238734034237	4154.3840391560325	3741.8868102801403	3832.845581606017	4056.273489265206	5870.662451001897	3623.0371187144856	4052.294445930066	3688.8965752539543	3683.1878004534437	3778.2727486208387	4197.068635150152
3786.919435412601	3820.0234941522554	3552.3956471596866	4218.124326069016	4500.272704274803	3613.0849534441622	5257.038032458721	3654.750346187559	4431.907498821571	3767.889938114206	4586.399985869967	3711.0367623621137	3910.993846639416	4324.146978489371	3667.166835905776	4017.903056004069	3868.442431314997	3994.907247346904	3870.4440846712223	4153.252151034061	3741.523601704218	3832.61752309973	4056.0486409691916	5870.569163992879	3622.8645447186673	4050.7234071718035	3687.600607989091	3682.937132220958	3777.9383689090205	4195.976874019873
3786.7118406180784	3811.6649917492214	3551.1377824291976	4217.6166747872685	4500.145496875789	3612.2969281327023	5257.032283802908	3654.2440594335867	4427.035236032359	3765.63941494594	4586.373185760211	3710.979359459846	3895.3032541422835	4323.144329995572	3666.915076087891	4015.337124375201	3867.969484615226	3994.51312977422	3860.2113281152087	4152.777653847919	3741.2788892341255	3830.886454911246	4055.092812266515	5870.383586909063	3622.4568872309637	4043.6656679788102	3686.028635575468	3682.72932143618	3777.8991399584584	4194.055943635972
3786.0791613260935	3811.6649917492214	3550.4070535350206	4214.6758599992745	4500.0624048940945	3611.5237627507604	5257.027972548889	3649.145581166787	4425.113463887303	3765.478652195055	4586.326714931622	3709.7855833145345	3890.8486555638315	4320.394513849395	3666.716376589334	4011.724456602021	3867.886039417006	3993.6511490183425	3846.3590716931085	4152.61586559856	3740.798465824113	3829.3768116124284	4054.0842156599783	5870.121389165286	3622.0195260221535	4039.254548002732	3682.916137946118	3682.4496271825788	3777.346829072905	4192.352598540303
3785.323530633411	3808.672073973882	3549.8575174582525	4213.284536799842	4499.766332077607	3611.008930706148	5257.010339928203	3646.7499351047445	4421.916043942669	3765.1536465703375	4586.319970787961	3708.466914962012	3880.471181094354	4318.652098518605	3666.6829252720886	4011.199320259744	3866.7386791025856	3992.952788336479	3842.846198170286	4152.163332632353	3740.3764145806713	3828.7456417419307	4050.510267595433	5869.052572952558	3621.6911515727834	4028.613295496178	3678.3550223288644	3681.83007634096	3777.0950166387447	4192.011686682251
3784.3213587297187	3806.043750078341	3548.5895502589824	4211.72952516965	4499.356424619743	3610.5037215793327	5257.003427270394	3646.7369263917612	4419.188600123356	3763.879857789319	4586.315791800253	3706.8679050541577	3877.08959598632	4314.437465106826	3666.4154666369636	4005.5149295301007	3866.6017153943094	3991.422378380908	3833.6004925551006	4151.482849643374	3739.9058750529703	3826.3380089314564	4045.435431285408	5869.011045593341	3621.219046676404	4024.3054152486957	3673.9934813503546	3681.0026772381498	3776.9740006028005	4191.885200430364
3783.3567563480956	3803.6890088525497	3547.820003192034	4210.999326348815	4498.414446318602	3610.0258796438216	5256.977978558374	3646.2583141052182	4419.188600123356	3763.446959700529	4586.271340395812	3704.644957624222	3873.8034474944434	4309.9793930982505	3666.2489698924287	4004.0643440963577	3866.120886768209	3989.126880157549	3832.2300488313867	4150.186558948659	3739.575050228331	3822.66645105266	4044.28083338546	5868.66126678241	3620.9884600680025	4018.224559801909	3668.291368799979	3680.3393938666354	3776.764855115718	4190.9433565444815
3782.064226500349	3802.730778082533	3545.0160085520542	4209.378552345341	4497.844566770404	3607.840752880631	5256.926128465039	3643.0890592338383	4411.48664869124	3762.4937176963012	4586.222849520491	3704.0179781013708	3871.9728692345166	4307.181208996519	3665.5391982868964	4003.9115472350345	3865.865131176766	3987.583961334726	3831.580325439162	4146.584209779376	3739.1877294301034	3821.872813534439	4043.8440814031665	5868.3812478737045	3620.6077757076127	3997.3788447550505	3666.830563870556	3680.079457612155	3776.7461817740245	4189.797563173506
3781.6904521854567	3802.5238275025436	3543.2328491453845	4208.504011360657	4497.416402847861	3605.7723274101727	5256.766848623162	3640.018488325979	4410.54203344575	3761.698794256198	4586.1057786895935	3703.908148133617	3863.8544427908773	4307.181208996519	3665.1633899199073	4003.407217898438	3865.3130588846407	3985.408486454041	3830.229116226179	4145.544344320702	3738.2103788981503	3821.7424351148184	4042.8309274821663	5868.270803237393	3620.445511503259	3993.712344767923	3663.6412353660285	3678.7208802954315	3776.589446960572	4188.2733031100615
3781.66734196131	3798.733250604276	3540.937703998647	4208.236137839934	4497.361151573901	3603.7897623907365	5256.6653377182865	3638.4967373824484	4409.77255682276	3758.5050907504788	4586.067487255252	3703.4702617975363	3859.6127187586803	4306.96573155765	3664.1185240180816	3995.234996776985	3864.0895717884523	3981.879541336595	3829.43237222308	4144.936803887012	3736.7859667143534	3821.2210578349923	4041.0347441074987	5868.0291789496005	3620.368959590273	3987.7962405982316	3658.2445757927508	3678.332670425716	3776.463231005253	4186.552432268335
3781.558114020125	3797.3414930848903	3539.444497334798	4206.962129916016	4496.741987755573	3600.542609726338	5256.572519401642	3638.3863969380845	4409.20991816122	3757.417224215086	4585.969331141583	3703.029407777359	3856.3222091847438	4305.607420036047	3662.884590376814	3993.681497241674	3863.9203995171883	3978.86174771601	3829.166506968124	4139.540536438982	3736.677965795431	3820.4363592615446	4040.2043492071043	5867.830395266365	3620.138408786173	3980.0692695219286	3652.5614942565808	3678.2371151643015	3776.0993612583698	4185.518987284018
3780.9745272956006	3795.676142304598	3536.932336152765	4206.226853730485	4495.625253706018	3597.5376713735773	5256.4793971109875	3637.3092153523507	4407.328815868667	3754.9462198522856	4585.861310773307	3702.8680779313972	3855.2684000370546	4302.074260741599	3662.091360019426	3992.575835877	3863.8219053976927	3977.439500580642	3829.0416027558217	4138.027203481457	3735.9776190060174	3818.3487035026874	4040.124291906117	5867.477376152388	3619.854709806918	3977.8015578806917	3646.908716146646	3676.7619552432884	3775.1700585315516	4184.321904505652
3780.939498513314	3793.6830399196497	3533.829739586909	4202.61374839917	4494.989167634514	3594.9944842720915	5256.462778676278	3637.0971931007175	4405.082714678854	3753.1702389062784	4585.826176682383	3702.735119437619	3853.9731695757646	4301.350294331689	3660.6465966427877	3990.7552792325914	3863.7817369171917	3975.562260571533	3828.655903856239	4133.284293011371	3734.738667860168	3816.816763280672	4039.2295781010957	5866.865678241826	3619.4602980576606	3974.9661502284794	3645.84272073245	3676.495029050036	3773.7064232842504	4183.465644185387
3780.901499844967	3793.3727645869335	3532.374154709482	4199.976446520352	4494.043176136598	3594.037344000567	5256.454538165446	3634.6706448103514	4399.488274149122	3752.313485699172	4585.778322524097	3702.3909452735124	3850.4726159073825	4299.9980405044325	3659.98726769472	3989.595420925776	3863.510430293645	3973.1873585752364	3828.62887531429	4132.521008478054	3733.0680440727547	3816.397315607689	4038.1925412603055	5865.779135409346	3619.279055498679	3972.968627652287	3643.6351626141154	3676.213357697852	3773.048055804137	4182.704543135561
3780.901499844967	3793.0039462682885	3531.2629972697914	4199.587256243158	4493.361284287576	3593.156307552119	5256.449869715305	3633.142264791685	4395.797805382323	3751.158966813209	4585.697069799475	3702.1771669060963	3846.888962437037	4298.465385988291	3659.8481154506776	3988.6821522696064	3863.471386243744	3969.994488859612	3828.4558438931467	4132.08552879874	3732.6306658080357	3815.9148945404186	4038.1925412603055	5864.964771659277	3618.980139986373	3972.16641816388	3641.442960658166	3676.164091505556	3772.230077764009	4179.864257761907
3780.9000310584397	3792.148676384254	3530.067520857786	4199.097298645557	4490.582914644094	3592.0983095254032	5256.426364540086	3631.0768733331934	4394.160202534649	3750.0059635852413	4585.547833195096	3701.90720989946	3834.9017746237137	4297.83373690223	3659.5453477110073	3987.044343740405	3863.1408231449736	3966.926230104984	3828.174866954333	4131.5743908177055	3732.5215208908726	3815.4370468998522	4037.1736364910003	5863.841910053465	3618.0061022477894	3971.697813382787	3640.129442785468	3676.129920665911	3771.062085399573	4176.563739897883
3780.8601279598047	3791.605107173098	3529.5040935570096	4198.7307705423655	4487.04403046026	3591.234438345955	5256.377478384463	3630.2556206574363	4393.063947069921	3748.208029398197	4585.296826697094	3701.119084994657	3832.9323357983685	4297.520672465799	3659.3025176919655	3985.2410918263013	3862.9072430741126	3966.1347713887258	3827.962631812814	4131.385554722808	3732.2787454119252	3815.3498252246072	4037.1556047895738	5863.479075697982	3617.8582200759506	3971.087027309617	3637.4384528633122	3676.0903766063857	3769.4523944232924	4175.949287879247
3780.6472897541144	3791.0816283278396	3528.62877781873	4198.063955986275	4478.281171872146	3590.5794183672015	5256.360598273887	3629.257505292877	4390.109914934825	3747.8443638771682	4584.736899967855	3700.763696248122	3828.4156527973023	4297.381976922428	3659.1843785139476	3983.6230321375706	3862.6152297445897	3965.073779258334	3827.3596125487384	4130.756116455818	3732.084332963089	3815.1978705273013	4036.9282023105634	5862.061145642944	3617.311770305005	3969.075949455342	3637.0069107260492	3676.0009728395353	3768.5596347585215	4172.367563996937
3780.458539062327	3790.9680765296025	3526.562923703547	4196.2821629202	4472.230720289493	3589.720255670311	5256.267607687767	3624.5033157052185	4387.972953979694	3746.1300997688268	4584.313598086093	3700.3259195176215	3824.7118416997614	4296.674046262455	3658.8492980971	3982.36678344376	3862.41416710816	3961.597990380808	3826.6867528440653	4128.8490847961175	3731.615936615762	3815.0690991570705	4036.675458673516	5861.140512093744	3617.139235405153	3967.2286577676073	3636.0333780502383	3675.9820439249493	3767.609931500601	4172.117804030262
3780.245693238791	3790.803466326127	3524.635227356751	4194.455299768981	4468.273144632792	3589.5267464616563	5256.148326219291	3623.1598851804583	4387.316103172146	3744.6712994343134	4583.864869478589	3700.2152512753464	3824.0758443196964	4296.526358093963	3658.560760193291	3981.8702912816543	3862.310616414661	3946.091583743053	3825.996714966952	4125.525962039802	3731.3572943901218	3815.025582446011	4036.415262606806	5859.451572027578	3617.1048985138195	3966.362419527462	3633.5286858106256	3675.9820439249493	3765.882891530554	4171.256270321308
3780.070357992833	3790.176397405542	3522.3491098330064	4193.804864870812	4452.042942487326	3589.2869937831338	5256.029876796178	3622.090046947252	4386.82630030368	3744.1194171367115	4583.69968811968	3700.2141332430165	3823.1790733091007	4296.41229113996	3658.2640052937345	3979.4271117738494	3862.103304974852	3944.454028299647	3825.1057571642114	4122.866908885489	3730.7497486553984	3814.9031713420372	4036.3539550286623	5857.061937708328	3616.5633814702815	3965.0408820484668	3633.110499723937	3675.953465425399	3760.4496903388144	4168.876825070523
3779.928694642581	3789.82326628573	3520.390812859559	4192.050969590353	4446.412184964496	3588.9545678209956	5255.881270398922	3619.302256402471	4386.205201890971	3743.3773291128186	4583.672775326643	3700.113142865174	3819.454218484656	4296.249453728263	3657.433626970002	3978.480204183338	3861.7994774236313	3943.3637527059927	3824.305274786051	4121.5755748739875	3729.9667643586727	3814.8472007974033	4036.276224905941	5856.139443119278	3615.803504777276	3962.822609533428	3632.904512148271	3675.945431729001	3759.3248703874406	4166.721242004303
3779.4483940952196	3789.4893031840866	3520.0936399084753	4191.801276037084	4446.412184964496	3588.738300835531	5255.776879035349	3617.2946834924146	4386.114887953283	3742.4262997217543	4583.646843626033	3699.8675612637917	3817.383265170335	4296.026034390882	3656.3522216440083	3978.174135444716	3861.560658901997	3942.5151296229333	3823.1072248135633	4114.936329745025	3729.44480098187	3814.707572500727	4036.2494317015617	5854.85022871906	3614.800219656178	3962.451139244112	3632.5954230456628	3675.933635317323	3757.104620171018	4165.502435777913
3778.908510680433	3789.4116977893955	3517.883930572849	4191.521212222046	4445.3438695091245	3588.6517611366025	5255.771888748301	3615.954969639718	4385.371745405698	3736.567033701999	4583.470044312489	3699.6784859497493	3815.713174625312	4295.780654483903	3656.185603416274	3977.5384649651996	3860.9469578986545	3940.1640255121333	3820.55531511819	4111.747938381747	3728.7793272768927	3814.707572500727	4036.051866612114	5854.655891129758	3614.621740268707	3960.3177240608316	3631.642343369297	3675.9245761682932	3752.4174878894373	4163.785080697504
3777.764848575358	3788.6636951835453	3513.972078056235	4191.326382913336	4443.1167050887725	3587.094112178072	5255.745829587309	3611.2436102522033	4383.9310690538405	3732.4992441800728	4583.304260275161	3699.4073854831895	3813.676755164119	4295.3717776602225	3654.75974875436	3977.0921871413157	3860.75555897591	3940.095279207175	3819.496973142689	4109.378955998822	3728.081503421439	3814.6521580949757	4035.7851185116897	5853.0262500756635	3614.515299787977	3959.2850408331888	3630.7818784070023	3675.9201024727818	3751.207331892472	4161.732053048434
3776.85634311222	3787.798724083398	3511.079319354716	4191.2387585247225	4439.805266567225	3586.2638849325654	5255.728818078265	3609.3984146432686	4383.298255875342	3731.1212993620065	4583.084324249239	3698.5966143024884	3810.6499167143324	4295.211633212186	3652.646631896636	3975.580993024157	3860.111900503335	3939.7592040255095	3815.8873229004566	4105.477348384976	3727.485053789829	3814.3542558382965	4035.6951088694095	5852.722519554327	3614.34315411622	3956.587365267176	3630.2552337051648	3675.9111469325226	3747.3351607265613	4161.029378152765
3775.8250337525305	3787.137174069761	3509.681650839346	4190.956438781922	4434.893892238756	3585.6213399246744	5255.719036549899	3608.998085274922	4382.824601686255	3730.8975771820706	4582.975262332542	3698.3941133080903	3810.1735936880077	4295.201315665552	3649.0120547471297	3973.4991779884745	3859.7271859864604	3936.9884000936736	3813.1241727256947	4101.119093244198	3727.0688434173653	3814.2695664081875	4035.5242313589983	5852.405452720165	3613.3728630839455	3951.800694568759	3628.941262124336	3675.8880588020493	3745.166982971871	4159.219146493832
3775.2865592185944	3786.6204168021013	3503.8740357473207	4190.7841401021005	4432.8121302865275	3585.00367454429	5255.682112572733	3608.039544868453	4382.058214779843	3730.7380834846717	4582.912811211815	3698.0424644207933	3808.7315850054574	4294.986240571723	3644.931761901877	3971.2568322182283	3859.426247479866	3933.712776667023	3808.6031376411347	4096.821080201412	3726.5819824682567	3814.1255645121155	4035.340075811783	5850.027670720909	3612.605192979556	3951.545138897778	3625.8474012786724	3675.8605051292825	3739.206934775464	4158.082027582538
3773.1944979090977	3786.5525790382717	3497.8437509670084	4190.419792256057	4429.4412657626135	3584.6688591321463	5255.648697632761	3607.9388870704993	4381.838163402104	3730.56720282477	4582.7756345605685	3697.8547655487437	3807.4932942184305	4294.867837722963	3641.895715540616	3969.3101364296826	3859.2189899866553	3931.606126052706	3806.5815888255306	4090.7396479532335	3726.2135355685755	3813.933580414578	4035.2020978843093	5848.066165878205	3612.4490010979753	3948.89469436391	3622.2738623867003	3675.8297538502375	3738.2711986612285	4156.479098880638
3772.911402757949	3786.542489440054	3495.7684962825288	4190.175205594934	4418.059407766197	3583.7594992215636	5255.63699683332	3607.32209102682	4381.658628010691	3730.044519117627	4582.611802050902	3697.7424819784205	3805.0918528793936	4294.867837722963	3641.0782621259227	3968.507234725042	3859.050068282758	3929.0064565994035	3805.692532050124	4089.1289316743273	3725.899309053507	3813.7905162904217	4035.096138975383	5845.700134256118	3612.1236082388405	3943.2634907582906	3615.090006627098	3675.804743177057	3735.791723267334	4155.10825202424
3772.6509235332555	3786.48159064184	3491.1992402969313	4189.752704341623	4409.191679916109	3583.179314274301	5255.5515464401915	3607.0214806773943	4381.520512522846	3729.622065089548	4582.407962445818	3697.2586059683445	3804.5008385947895	4294.823237238337	3632.6253393722027	3967.261577961034	3858.7967602238778	3928.0520546776133	3805.48279469714	4088.4978909501215	3724.902439613039	3813.5650999074237	4034.747301509551	5842.744167863428	3611.8343764325514	3936.612350616014	3602.586659634109	3675.7654807175622	3732.369154599996	4154.709987228989
3772.334138571713	3786.428007678228	3488.756673114347	4189.521312392993	4397.8653875760865	3582.7923117087294	5255.420517553242	3605.7437975668563	4381.424721422869	3729.479647208812	4581.999020908435	3696.4162715112825	3804.5008385947895	4294.7735847699105	3630.3751635069766	3966.4325317791636	3857.7896950205754	3927.414311938793	3805.357719823356	4086.476493379193	3724.536304729648	3813.435937468065	4034.2283480918195	5839.702463094041	3611.3858761039323	3929.3922413777264	3598.8407901018813	3675.714963404208	3730.0307956079464	4153.690151085637
3771.9492502561434	3786.3951389914964	3485.0011648433338	4189.511614083434	4394.234819209905	3582.2827655415535	5255.237430461314	3603.630980700526	4381.18154326423	3728.929211531372	4581.4654032939325	3695.993013327759	3802.9358004220676	4294.773139140077	3625.0304089625233	3964.775410001132	3856.956713424349	3926.9301291704687	3805.153488337881	4085.560947515236	3724.275585802694	3813.189878204148	4033.893518159575	5838.171855802373	3610.8664734719778	3926.9203413051123	3596.4539167756634	3675.5620786971676	3729.522665674389	4153.570058007665
3771.703533851893	3786.2205564982473	3479.771375959652	4189.482589960751	4390.224775010903	3581.8886669491303	5255.137943792789	3600.4522071380497	4381.118829820472	3728.4102428384394	4580.52503969462	3695.711715498993	3802.481192996681	4294.6796042014	3621.087000522555	3962.258682234142	3856.956713424349	3926.702920862547	3805.0493405351162	4085.560947515236	3724.275585802694	3812.7292554871037	4033.4558748581085	5835.75524178008	3610.5878873725364	3913.1143508352397	3594.014354716122	3675.4416937892606	3728.3624340299157	4153.4257389972245
3770.3842507572244	3786.1590071621636	3476.0960532413396	4189.402555943691	4389.652103966554	3581.7805280889647	5255.089847021764	3598.506580714267	4381.060510182859	3728.2157063827563	4579.480231527608	3695.3297289480506	3802.441097631505	4294.603256674862	3616.2559026198264	3958.0946704680605	3856.8356274489415	3926.4214429233825	3804.9207005003905	4085.541098959337	3724.094392996043	3812.624339009344	4032.7966240803426	5834.143743081632	3609.4388769902366	3900.9329129233824	3593.1139113633053	3675.2428210786484	3727.585577470124	4153.317325342165
3768.259481942254	3785.8876987778053	3475.169796079448	4189.374060496756	4387.212230254371	3581.4536810298014	5255.039033246498	3597.6714874626678	4380.777337015621	3727.1350579520777	4578.959775556423	3695.2076491856806	3802.1769551144243	4294.560757662335	3614.714820358175	3956.932295317516	3856.2787598592795	3925.882916679646	3804.8695422183	4085.5125721936784	3724.0207387126966	3812.599933190716	4032.5717230415175	5833.70074644299	3609.139615740646	3900.048883029912	3592.261026737013	3675.1017260684503	3724.077207292499	4152.897694223115
3767.4282609322063	3785.880237809568	3474.0138256689806	4189.329764048244	4386.763855775922	3581.253301036406	5254.939560708375	3597.5132255694234	4380.498666450676	3726.9257220615796	4578.32472600947	3694.778903360665	3802.147638372559	4294.511072787258	3614.5466965290316	3956.098663789314	3855.483378404994	3925.5414696920016	3804.2996841099102	4085.4815352750848	3723.9599846584024	3812.5542247920157	4032.3092240664564	5833.551033406852	3608.841403374038	3899.9643778393265	3590.4190722274584	3674.8027986339407	3723.2868074327534	4152.60689442232
3766.7384814828365	3785.865839926305	3474.0138256689806	4189.25662960262	4382.001162267946	3581.126191711161	5254.901536813215	3597.352777330271	4379.542938896836	3725.0717364006705	4577.449939465325	3694.4378281999348	3802.015169935258	4294.488668634799	3613.685337710874	3955.5441352220323	3854.8387922569286	3925.0620744492535	3802.5036433917953	4085.1924428039993	3723.798393955028	3812.4568306092488	4032.269291220809	5833.165882914322	3608.3838729624654	3899.9603547887646	3585.1815876824403	3673.445289611939	3722.8591386974285	4152.529112677722
3765.136461080463	3785.645437173356	3473.7892584836923	4189.158493008403	4381.474319377061	3580.861055568634	5254.810439666795	3597.294518642767	4378.8529116861755	3724.279465827779	4577.08153618016	3694.1530935711417	3801.751516941816	4294.439250623261	3612.8505759729333	3955.3689906587465	3853.3740274338907	3924.6328118695246	3800.332285587813	4085.1889347706547	3723.6547003516116	3812.2739283293786	4032.2436671462465	5832.897190336538	3608.176574034041	3899.870191174526	3581.5591578496974	3673.2911406623934	3721.1065061392896	4152.200281318682
3764.2370445479996	3785.268333194319	3472.0222860358085	4189.014704681207	4380.522682028329	3580.7415944348663	5254.695641747538	3597.15557422609	4374.336745770415	3723.6578090259145	4576.852671692021	3693.8382572713253	3801.5371270638507	4294.350277732696	3611.3884762095754	3955.206343964366	3852.270852683332	3923.5727644868093	3799.397683901591	4085.0752786437506	3723.4042156800765	3812.0397014999744	4032.234382783287	5832.5387924650095	3607.8639859259174	3898.5408827614274	3580.1173622639153	3672.7379804101492	3720.0169170846966	4151.8732624021595
3761.8135742383265	3784.8400345420773	3471.398782239274	4188.763055945105	4379.324616037168	3580.6199513361853	5254.585238976536	3597.0491347653024	4363.602747209336	3722.1151833360836	4576.203711793132	3693.718624477527	3801.316348083974	4294.2485499906	3610.879341549404	3954.6970026517106	3851.800767291107	3922.227096448696	3798.2213835247276	4084.776839873676	3723.017148824459	3811.888262621129	4032.208395445923	5831.791632560325	3607.750256723788	3897.356251530514	3576.502369031834	3672.4485241322627	3718.2983376311477	4151.768888228694
3759.9307046685226	3783.955749036256	3470.618005061385	4188.717831036548	4376.778089907779	3580.0318576231903	5254.546608330809	3596.8252206069405	4352.340604192848	3721.252512181531	4575.989034155663	3693.6924835287014	3800.699539252873	4294.064096775148	3610.8546842876663	3953.7579998924957	3850.9705873328494	3921.600712870797	3796.5499486040053	4084.5184593448157	3722.8723369756053	3811.304624772996	4032.1879565148993	5831.747702391464	3607.351414947372	3896.826165950588	3572.0373498403774	3671.8979357297812	3717.793077761814	4150.851471255706
3758.657506040149	3783.1831612064725	3469.415093924796	4188.649007333713	4376.554740389789	3579.464144064164	5254.539200689412	3596.4302760895625	4334.06220654932	3717.879789399246	4575.694258074062	3693.6534445015523	3800.1525423816274	4293.628186900327	3609.793779404489	3953.0510161888096	3849.7138219092667	3920.934924099924	3795.4866842982774	4084.263355977152	3722.3812867533834	3810.814175791301	4032.1106519767955	5831.722318890356	3607.3340677451497	3895.0063590849495	3569.964210393561	3671.4501285785273	3716.0016554107765	4149.950711455664
3751.9450949096736	3781.6817546453744	3468.1185680953977	4188.336037014182	4375.8927065858425	3578.99078275668	5254.53068094986	3596.2124347099434	4295.617244300155	3714.2360928268827	4575.543578596027	3693.5606400652177	3799.9011779066386	4293.498103710809	3606.712603169647	3952.8059147103613	3848.27745503198	3920.1785376200205	3795.051747624624	4083.816245634189	3720.689818678671	3809.5775068124894	4032.1097683091557	5831.722318890356	3607.260158237991	3895.0063590849495	3569.630443049352	3670.2137151482575	3714.0975499771416	4149.144583744121
3749.6138567615903	3778.909331612652	3466.1405170899598	4188.224460463196	4373.507010762496	3578.5796479067185	5254.489308967728	3596.016214462136	4283.46255342277	3710.1205103067396	4575.337453512173	3693.1960975820666	3798.8927834533497	4293.379142576169	3606.5991129079607	3949.2119989914736	3846.9163330451784	3919.5796851706245	3793.7764565030275	4082.8562042793365	3718.6313846720304	3808.9485675716987	4032.0794609930463	5831.626136627299	3607.155944868251	3894.830707476152	3569.1091864504365	3666.6733448484492	3711.8832632493118	4146.425170584993
3747.9014683334217	3776.11226256849	3464.2357643721116	4187.282004553874	4372.239505961869	3577.9416736105277	5254.468323510993	3595.863834862841	4276.029724303836	3699.636992697264	4575.032203238263	3692.4924744859327	3797.84772454454	4293.220396890032	3606.259583667919	3948.9599721265786	3846.622586402689	3919.137387413067	3793.2871020650405	4082.8553154692054	3716.7528349318786	3808.749571969925	4032.045924018575	5831.242358659625	3607.107696429389	3893.698844384442	3563.288571692644	3665.2806052693263	3710.924365661366	4145.561591966
3746.590389556042	3773.9755344325513	3463.65818017667	4185.651842859499	4371.538169639816	3577.273146163813	5254.425109407923	3595.563391228198	4270.986367104389	3699.636992697264	4574.682635938408	3692.308449303622	3797.4964458344616	4292.931333955354	3605.560738412183	3946.7166040909337	3845.4330293393396	3918.381452145689	3792.7054472171467	4081.728048410202	3712.857612195644	3808.3914273787027	4031.9684160284023	5831.0582743543255	3607.0732116983677	3892.8242405189903	3562.0146980191826	3664.8259284369765	3707.799134871196	4142.784676967665
3745.570497104305	3771.2079698214784	3458.5785975257304	4184.885937932087	4371.410189406259	3576.816972609321	5254.424622300892	3595.4841899861917	4264.005708931776	3696.569677208433	4574.416823858674	3692.2122592838423	3795.6382215890403	4292.718416583154	3604.667772068182	3944.3800340886255	3845.2409431007427	3917.775999131327	3792.4404530303136	4081.011932751989	3712.551007349621	3808.1996640995635	4031.7858476888787	5830.608071291901	3606.5278619485402	3892.3175384526803	3561.0137177414936	3664.564467338473	3706.330303363916	4134.404930113841
3743.671681721466	3769.074660387034	3456.3804429631714	4184.867304468928	4371.387975173335	3574.8196398345785	5254.422597395189	3595.0666751282747	4250.6555493471005	3694.2853675525257	4574.314258060413	3692.1545260696084	3793.183394506527	4291.720733412567	3604.088480090866	3942.1410223948574	3844.9618840227276	3917.2119736265067	3791.4284436821754	4080.1946324933933	3710.59463634855	3808.1713758723436	4031.617569813782	5830.3375604484845	3606.017768187804	3891.77104412648	3558.7316909696224	3664.387129974794	3704.304543730642	4115.150159900351
3743.130541010237	3765.9474028890336	3455.2696572838204	4184.29794185058	4370.762071952244	3573.992152089845	5254.419851892133	3594.375374184412	4247.505427643065	3693.3065723008467	4574.314258060413	3691.495988893272	3790.7990162561564	4290.48237703043	3603.909599139878	3938.1083416786296	3844.7196148032435	3917.093240382914	3790.93761576422	4079.394011371486	3706.817817325791	3807.948777253335	4031.4872074508444	5829.946600726833	3605.6380228309154	3891.646951581214	3558.4523718875157	3664.298959309868	3701.427262220973	4061.373587824272
3742.838361515188	3764.8845138562965	3454.604362033127	4183.637247189487	4370.081428378786	3572.4708331112797	5254.412068997276	3593.638925030197	4239.946681610898	3693.1166189130836	4574.143317217834	3690.9578065558158	3790.6922996699896	4289.562649207514	3602.4603447274253	3933.9559482209215	3843.447917985396	3916.791669705481	3790.620260960075	4076.4865103434176	3703.396442635001	3807.836396228473	4031.1248487950506	5829.500859785912	3604.9320964910025	3891.567668411487	3558.2456766226787	3664.023138170594	3694.425548420942	4031.3311772724146
3741.1914395113104	3763.7855890930696	3452.491909793035	4182.080411681862	4369.6913757994225	3572.2215518885855	5254.402729390344	3592.347149879105	4235.516295342638	3692.9352112819024	4574.109534456664	3690.1358772945155	3786.4134788506576	4288.217132555408	3601.855262124133	3927.5192328523885	3842.984977845722	3915.5437709102143	3789.2381592124675	4073.0349771284755	3700.5596454518927	3807.6369088977	4031.0001489939777	5829.500859785912	3604.842928737827	3891.429855641305	3558.2456766226787	3663.745333427544	3688.6967456278735	4018.53638185286
3741.106387201594	3761.5451019777097	3452.033426585622	4182.080411681862	4368.448896839824	3571.9070098516822	5254.393569578602	3591.8397408385326	4234.124854280937	3692.836475924701	4574.084078327731	3689.540250068955	3784.033866368447	4285.811268627411	3599.8717854384827	3923.592195006382	3842.1179707063984	3915.1321122868626	3788.489818568816	4072.238531145219	3697.5763956987685	3807.4845466091692	4030.6381351965806	5828.790181616987	3604.4321511949283	3891.3501786167717	3557.347489110369	3663.1848256733074	3676.0115788745325	4002.4632714143845
3740.6519799486587	3758.9838053880558	3451.7955176927917	4181.664028600051	4367.5223366422415	3571.8275094685146	5254.392422551307	3591.0369945556795	4229.8028343995975	3692.728525641049	4574.028595768383	3689.144159415215	3783.097361977363	4278.110260906968	3597.2138784938065	3923.5384829995146	3841.031635990036	3915.012468523776	3788.246400022289	4070.5375800966667	3694.134232627802	3807.3340055498284	4030.321215126524	5828.735968953169	3604.39974758378	3891.248184589288	3556.536627849558	3662.635680650541	3672.9379016649045	3992.3375940292717
3740.5114787203197	3757.339643241976	3451.693237060573	4176.012527578956	4366.676598580298	3571.2318233662536	5254.348148327666	3590.485779764206	4228.522632131302	3692.296804073904	4573.888382684264	3686.2538168460333	3782.783229449883	4273.071632790748	3596.3809997490753	3921.730994985037	3840.5403650563067	3914.5955371996324	3787.837282985055	4069.523028492923	3691.231103068175	3807.2190061143683	4030.227953183721	5828.551377166437	3604.3275933576924	3891.1447512764707	3555.55749600586	3662.1996837583197	3672.125535152287	3985.682310995385
3740.4073786840518	3756.5620912220857	3451.379399163498	4174.522196208814	4366.324383998335	3570.2435083490027	5254.332938905871	3590.41910421621	4223.875484649021	3692.296804073904	4573.791471646865	3680.276339257777	3781.369990990437	4273.071632790748	3593.152958680495	3920.6837440455247	3840.3298525306745	3913.8466682956678	3787.635549272065	4068.3509161126685	3689.206236155933	3806.673702241412	4030.0951832366773	5828.551377166437	3604.05878350566	3891.090783270242	3555.2032909611953	3662.1719657148574	3671.905917526266	3980.8015751843286
3739.53084314956	3755.793924428327	3449.69269103606	4173.001594798897	4365.7735305077895	3567.714744558727	5254.29733608821	3590.312694987075	4221.575316578311	3691.7479678897316	4573.682526581096	3677.9127959309553	3779.01742568981	4272.354268654128	3592.6740694820855	3916.54961300834	3839.687400031067	3913.326774859979	3787.4962469836337	4067.1881056937036	3686.559277284821	3805.741351476855	4030.029284862402	5828.4267336790845	3603.759462938651	3890.9843296701265	3554.7512273757056	3661.5005587709343	3664.833043169259	3975.867657561248
3738.6045071125063	3754.147941589248	3447.6579667589317	4168.362344512255	4365.1554119608245	3567.485732791479	5254.289791371386	3590.2332783052116	4219.316358740385	3691.2751294918444	4573.551437192081	3677.8782571512684	3774.7113774714144	4269.382016009466	3592.6476825102754	3914.7202688777606	3838.7903271034656	3911.6258285304243	3787.366269947017	4065.4107996473253	3679.8707295101026	3805.5914297086674	4029.87641477676	5828.258946998671	3603.371997615975	3890.901921212244	3553.9505260342494	3660.1919530269242	3660.259428937755	3972.954121220838
3738.369646661514	3752.332875207603	3446.86396386219	4166.336505946569	4363.8904426809095	3566.797211973827	5254.286516689988	3590.0073321074588	4211.583336039141	3690.3087581038317	4573.491527054383	3677.4841730986054	3771.1198814130667	4268.617284487186	3591.6012424434375	3913.9439951860113	3837.211418724851	3910.904086607301	3787.305521415721	4063.9785784819137	3676.7923117698833	3805.432520312109	4029.807281865108	5828.1519643685915	3603.2295233521777	3890.7888995268604	3552.6424128761455	3659.667028695697	3658.284032700904	3962.6281922844523
3738.2428603426956	3751.5233046352587	3446.6031505426295	4165.983563853666	4363.458611646243	3566.6818671585233	5254.286237456505	3589.5355979446504	4205.28552917975	3689.530221552127	4573.203319012049	3676.088106577106	3763.4540146449162	4267.821955694775	3590.7368742119284	3913.6589046338318	3836.581021007826	3910.0274911642723	3787.003336511069	4063.4898183149294	3675.052892167574	3805.188713881466	4029.698285189832	5828.102347959577	3603.1423247760113	3890.7528033924464	3551.7315615084335	3658.3538641366795	3656.024230620636	3949.180353556686
3737.4088596869287	3751.5233046352587	3446.359173642408	4165.533681038459	4362.12618627246	3566.5014028827177	5254.286156119544	3589.23219457028	4200.619396469175	3688.3350892363924	4573.09109200655	3674.7501540531985	3760.1462802595797	4267.528303037503	3589.785061888092	3912.580613353103	3835.433843756462	3909.5068494176357	3786.4816684106013	4062.2486941334364	3673.7280135537835	3804.9848355146564	4029.698285189832	5828.076131061974	3603.0079706356923	3890.7184220197446	3550.6296170780065	3656.605750675278	3654.437393941225	3940.8437613290616
3736.6050283421896	3751.5233046352587	3446.2076764143585	4164.9739108570975	4360.963722485596	3566.3210564600868	5254.286156119544	3588.924978871126	4198.5123200619455	3683.008553377604	4572.754508963082	3674.1363113874086	3759.8851314159297	4267.154850996296	3588.813235856319	3912.2351913971625	3834.3954555272903	3908.928921080763	3786.2724197438824	4061.1790213898857	3673.6674355308432	3804.7129286211075	4029.532791116296	5827.844482151504	3602.8247672469597	3890.6775861628103	3550.179488206781	3655.9571488598917	3652.4943225431466	3934.9230323322954
3736.0783417545867	3750.826073756638	3446.189822967926	4164.6150092195085	4359.949682546493	3566.2433808371193	5254.286156119544	3588.7871704199615	4193.67451769784	3682.878208925548	4572.501134081853	3669.230445699065	3757.7939844470766	4264.65452431504	3587.6952880024514	3911.9326576511858	3834.0375434848766	3907.929750921263	3785.508989044478	4059.9351344107954	3673.0078335786675	3804.3117419825257	4029.279592131506	5827.685420100597	3602.6195102073093	3889.835518737179	3548.6703102950696	3655.6108069571255	3651.640224547102	3930.120986785095
3735.1432106571738	3749.9037911820806	3446.1012376479684	4163.610958414724	4358.597075512083	3566.0683044536227	5254.286154608958	3588.2830905738883	4190.455621920288	3682.4627386752763	4572.195155952019	3667.089877965259	3757.7112308297956	4263.110363099244	3586.834898920202	3911.2006292570322	3833.276792890183	3906.7451444019357	3784.557551730402	4059.1615845919277	3669.9820458294016	3804.173571671069	4029.0764454354194	5827.50811603125	3602.503564657266	3888.4072272626618	3548.4038190250567	3654.8593303658427	3650.8245535598817	3910.3472725002484
3734.382694740326	3748.4216086342035	3445.5542196959154	4162.553063715001	4358.543201373906	3565.9695224285547	5254.283343860256	3587.447436493113	4185.339528687566	3682.198515016774	4571.83330049965	3665.676956060384	3757.6988556978185	4258.271641619772	3586.2091810757815	3910.8260136483245	3832.978672842338	3906.6563361387584	3783.8373134505523	4058.6078139019583	3668.710881953607	3803.9819046338744	4028.88536363554	5827.147941825593	3602.4735003364203	3888.237213172094	3548.1527591893873	3654.046934395399	3648.0935758792457	3905.5164947165626
3733.895731191755	3748.2125922845953	3445.2110227407757	4160.887717508986	4354.890633053963	3565.5937562784975	5254.281689702015	3586.9614988198286	4181.844132837865	3682.175214095613	4571.132114417099	3665.414687479005	3757.5010580899584	4255.657141403274	3584.752389218441	3910.4135049200895	3832.410170055573	3906.6445613250817	3783.6296536010213	4057.164895467365	3667.4804566459447	3803.9059775469395	4028.1920967034675	5826.423422743768	3602.204462216234	3888.2129809430207	3547.992467923436	3650.749601174416	3647.9443680023523	3899.6617011235703
3733.5876648190506	3748.074102168205	3444.9691568452595	4160.238482141054	4352.73750132483	3565.4504018340162	5254.2765928923845	3586.792052508695	4176.054487627669	3682.1714529573837	4570.094366992587	3664.6008329925153	3757.40501422891	4254.404661375967	3584.261619289005	3909.8802429685247	3830.976102941174	3906.516974288683	3783.504956843489	4056.667433025158	3666.117814241643	3803.821637130013	4027.6359239143408	5824.537361146144	3601.8806678100827	3887.6514011455934	3547.8190172666546	3649.8393825513954	3647.332830364401	3892.5098794424694
3733.1165665155977	3747.907355519488	3444.326209785991	4160.097929392936	4352.466667815394	3564.252637578739	5254.266715596024	3586.165949204718	4174.654890504421	3682.1163248503008	4569.556486654538	3664.18492061267	3757.259351412658	4244.682444094706	3583.92684688359	3908.725834332476	3828.6774095769497	3905.928374450598	3782.2547749294918	4056.620150694811	3663.7448653548377	3803.2643964510426	4026.5755387177014	5823.123584300214	3601.8139347813794	3887.451005744471	3547.6210234458667	3648.9861359606602	3646.239610601595	3890.067055672624
3732.8834461317147	3747.501624951764	3442.583203620128	4157.99097410241	4349.809355940596	3563.1722503634996	5254.2632995226	3585.5272519978253	4168.201258738947	3681.9593365880887	4569.428739509964	3664.1044448862845	3757.239056092516	4233.775503139066	3583.044500490755	3908.4639915060334	3826.538023172628	3905.811341054612	3781.3658978054586	4055.373901867615	3661.8036429609506	3802.811017567904	4024.4082387571207	5821.535678312338	3601.54049288941	3887.244207131841	3547.6186142444544	3647.978609603255	3645.472392172471	3886.1359422122136
3732.3338863999197	3747.1850689965668	3440.937800172018	4156.382728155584	4348.306242046222	3561.878619394917	5254.2632995226	3584.405425152823	4166.55946903728	3681.6574175070546	4569.397027979074	3663.0507527506866	3757.211432759241	4228.435154353996	3582.1282476451015	3906.942709246564	3823.350060239694	3905.7738274996045	3779.389263030931	4054.8849864562317	3660.940128385105	3802.7659312079095	4020.293096154251	5819.645349176683	3601.3815279205223	3887.133817266482	3547.5168432225587	3644.4454195513495	3643.323530333937	3871.1812465306266
3731.8132652937843	3745.666716963881	3440.8243155465957	4155.336492955437	4347.928050384139	3557.884174979239	5254.263084044728	3583.627719961362	4164.356330542698	3681.4942762132996	4569.370090405658	3661.507454684343	3757.089294603701	4224.464717555298	3580.595982283354	3906.2772384616965	3822.5179086565995	3905.7720448447953	3777.849644199453	4054.0259106291487	3658.4736999589263	3802.684068598999	4019.4604399600084	5817.167917397281	3601.1763786126153	3886.9651837829597	3547.48170646308	3642.8654425694067	3642.210311982344	3857.8711349730347
3730.853034458768	3742.730858699907	3440.819894075167	4154.736518899734	4346.857106252516	3551.943560633955	5254.2621434715165	3582.676011592647	4160.413986348879	3681.467574492896	4569.3129392106985	3660.5694183660416	3756.9039179826877	4222.439444486204	3579.759622626544	3900.7497472397063	3821.155350596631	3905.7638514098862	3777.8200295879205	4052.7380307877665	3657.946797690244	3802.6393672673894	4018.464415357576	5815.02103871753	3601.1113723018266	3886.8259818921442	3547.302747488739	3641.1657654261344	3641.6350581702864	3856.095161127568
3729.656444899887	3739.4780294131197	3440.7274095020616	4153.390101194133	4343.791739091523	3548.8638449289765	5254.261326275499	3582.2088449086223	4154.458806391015	3681.467574492896	4569.130305563844	3658.6720123696737	3756.755187205079	4219.835932199423	3577.9797852730026	3900.000968301014	3820.7882217100387	3905.7009589727895	3777.119821552309	4051.1465077351886	3657.031359730472	3802.5941323973407	4018.1886533400475	5813.725398082732	3601.0377158550227	3886.3232002437126	3547.1428484044	3638.7924495127445	3641.546049984827	3851.873725805729
3726.9304516580914	3739.4171566456553	3440.4741602547374	4151.561515843978	4340.82665307818	3545.2426188441095	5254.25824920866	3582.0747071296278	4147.8957279666765	3681.431909111185	4568.900763093986	3657.830245199589	3756.2138319216438	4209.644653470094	3577.9065227884166	3898.751179786963	3818.4487944535113	3905.489763363161	3775.4757676543795	4050.7729668270563	3656.5205097834873	3802.5685396574163	4017.8932538919803	5810.465308440513	3600.950119439252	3886.2575275967356	3546.7730789963925	3633.4572673665066	3641.461379862003	3847.1310833096345
3725.789913950412	3739.1140120824084	3440.103946089474	4149.219884612968	4337.024716228253	3541.8733048678077	5254.255817713896	3581.64908226675	4144.904339612521	3681.3798230637835	4568.695119625492	3657.3236035488117	3754.9000931658584	4202.865298711673	3577.1057451930965	3898.0722480889744	3814.645371302595	3905.3593316188035	3774.6165762692635	4049.2640885401506	3655.4757778386575	3802.493814168227	4013.4806591903525	5806.412755077925	3600.8372445786904	3885.773220409226	3546.2502569778526	3626.9786234174435	3641.222466291429	3845.951307478839
3717.782505254788	3738.2780106209307	3440.049579869845	4147.026532731514	4333.0720809315235	3533.556538027078	5254.25290679798	3581.5891667775554	4143.757566239439	3681.256715021512	4568.663240473878	3656.737381707273	3753.781382834214	4199.840543930251	3576.6468394413305	3895.7579357327686	3806.596008307134	3904.8120411686423	3774.033450963423	4049.073316296839	3655.4679962532273	3802.468048489924	4013.2827588973605	5802.965071655068	3600.709716653919	3884.8268675794498	3545.3999328469013	3626.8595782789807	3641.0345321775153	3840.3968421650056
3711.5735064919645	3738.237251546455	3439.8005677805404	4144.560601349527	4328.400716074573	3533.1856419456853	5254.232752871385	3581.390941211632	4134.38114878394	3681.075204686742	4568.447767458777	3656.050168955233	3751.369435640325	4196.36755533901	3575.114855247457	3893.7218481016007	3796.357129267579	3904.1732643868017	3772.4639311922156	4047.674165830126	3655.3025894776183	3802.4313518196323	4012.9708088060734	5797.092740650671	3600.599572588905	3882.34070848932	3543.5911061689494	3626.851994582842	3640.8135229636596	3840.0584962525268
3708.3170091878883	3738.237251546455	3439.2863955820376	4144.42740191556	4320.71164915802	3533.0295870514365	5254.202033388157	3580.6889668083154	4121.375312869797	3680.9533139116998	4568.290298090183	3655.108242613292	3750.149153570865	4193.022457633017	3574.2498803393496	3892.224254235847	3793.869736760896	3903.2923823858846	3771.935738782153	4046.7889418235204	3655.249515955958	3802.3986208468978	4012.1975399982857	5784.682008005095	3600.5501084881894	3880.7178268287844	3542.177005173654	3625.409649218887	3640.6892251783966	3833.199710559572
3706.295392437035	3738.230615662702	3439.0226409081693	4144.012045167055	4314.710996629505	3527.262266207558	5254.150584986342	3580.5598783182822	4104.157656989068	3680.7526429806258	4568.106269112542	3654.2370375147398	3749.54222724555	4190.961026636639	3573.767234281579	3892.224254235847	3793.479481233797	3902.661200916184	3771.4646437166966	4046.364285916162	3655.1299262870757	3802.3477916987317	4011.8688038713544	5782.0183322546945	3600.527176542496	3876.060807886417	3541.796701900145	3624.294851700688	3640.3184828005897	3831.046386077559
3703.43047634709	3738.184479007102	3438.9180341629153	4140.883372478817	4303.020164778009	3522.7263525023604	5254.066659369921	3580.3687535879017	4090.7331615257767	3680.525073953788	4567.888668337081	3653.3542887031613	3748.955805893885	4188.7461523188285	3573.0310433632467	3892.1649096367164	3788.8481019203946	3902.496982159363	3769.2759089198353	4046.270890776829	3654.7888495642346	3802.342755664405	4011.1014038281965	5754.991750358009	3600.521862263457	3870.4282065641264	3538.2266965187237	3618.7285910437936	3640.0579392200725	3826.305238826756
3701.498664777172	3738.1049158752166	3438.490330934119	4137.88755024652	4296.745020655604	3519.32059500614	5254.001171399235	3580.260063852489	4087.0516045338	3680.2022462416157	4567.663949865594	3652.233208356462	3746.8361739219426	4188.667108934564	3572.3885241517	3892.021402745533	3787.2269495775063	3902.0019792631997	3766.0707446300303	4045.917021817987	3654.538777709293	3802.3251154278105	4010.2912796664023	5742.351222892163	3600.5067073826876	3869.5311536554777	3535.5986868356817	3617.780434286275	3639.989017377816	3825.0662622325235
3700.858432110838	3737.994545580951	3437.8385845914195	4136.651379813156	4288.0266953666205	3517.554048823473	5253.996888082924	3579.6944930532213	4084.8915627090955	3680.012800089031	4567.463923229943	3651.231194208933	3746.0070090967124	4188.520745297078	3571.970577260542	3891.6494564607337	3786.1504160233358	3900.9496551934117	3762.6666076889833	4044.7824043829264	3654.4147694625685	3802.3136949248715	4009.4377584434333	5727.6829016623815	3600.486460147489	3867.172010848639	3531.8233530203615	3614.7890771185475	3639.878459387589	3822.1676612616966
3697.8727511587435	3737.992567898757	3437.5929914865283	4134.823100033616	4276.33319428159	3514.0825438991183	5253.996220520547	3578.9577363479766	4077.9231178386017	3679.6628972503095	4567.357963584991	3650.8804784956365	3743.4082713528687	4188.455571098972	3570.58122456832	3891.102704225208	3785.247129154365	3900.185119942653	3759.4572224044978	4043.6932989459683	3654.2899916457654	3802.3085188398836	4009.2376300361634	5704.4909708702235	3600.4318705583055	3866.667890816988	3529.583068622283	3614.4822645184977	3639.8376393211024	3819.082469254292
3696.5679961153264	3737.831883443854	3436.7858853904772	4134.257963156183	4269.256845182052	3512.3916523859352	5253.975878888714	3578.1581294194843	4071.2225376210563	3678.5186049131835	4566.942535467755	3650.438724318883	3739.73006402634	4188.087899622159	3567.5769162570796	3890.382255450646	3783.767859382453	3897.568582034767	3758.7685762787924	4043.6036991746314	3654.2835841812575	3802.2734642058595	4008.6023020830644	5697.988197706345	3600.287762342938	3866.576078812981	3522.8732959342456	3612.835802921572	3639.3391134000494	3818.588190034632
3695.217529782542	3737.4756496661885	3436.2122294975807	4133.365076465041	4253.818648600899	3511.480486951316	5253.956305815316	3577.575012320077	4058.45882992533	3677.546891054415	4566.741184402945	3650.061100826607	3736.022940828686	4186.67041931358	3565.855213054618	3890.069720704001	3783.2992896080136	3896.3404159345896	3757.9800680449625	4042.9850675896714	3653.955304616172	3802.247377949041	4008.4063597129116	5692.921366754155	3599.984375223132	3866.1499541023254	3519.125732733371	3610.0301261570394	3638.9257434114384	3817.7789581089846
3690.002407039771	3737.1767622277775	3435.7567011733413	4132.690203892522	4244.74945601666	3511.069690031794	5253.947532252925	3576.954564646751	4054.3792432345344	3675.364219489705	4566.6001122658045	3649.8629927306865	3734.3924173058995	4185.300578267878	3565.1259249155105	3889.5759533457485	3782.3003669827767	3890.3232068069938	3757.193044554232	4042.899978671022	3653.7705990488907	3802.2099919754505	4008.236592113233	5689.425334886053	3599.5652095959476	3862.96093242413	3516.0663472967303	3609.0047933637534	3638.3359575250815	3817.6907306756657
3689.46258471927	3736.950019149779	3435.1276194332368	4131.972238000802	4235.472890957768	3510.9395310959917	5253.92671200187	3576.2670421523676	4041.5533410869643	3672.171703421635	4566.152194918919	3648.7248810067917	3733.278113454228	4184.510169585561	3564.933870682643	3889.0993516999624	3781.8781816856517	3886.74253099389	3753.041989134291	4042.5029390370014	3653.590304619601	3802.1884214976485	4007.7228058437945	5684.2924110952945	3598.7960370386454	3862.6319155169294	3510.0506071246145	3607.5780673008776	3638.2684996253142	3816.8894720053813
3688.506283454062	3736.7056977255565	3433.632074866419	4131.680718732137	4228.540378308284	3510.8219623136865	5253.864487611122	3575.7728446563033	4034.280033278922	3667.656056830958	4566.05321416252	3646.3737711678023	3732.303745868304	4183.972101179089	3564.1526334179352	3888.935702986705	3781.3114879195355	3879.430094248436	3748.2764998249368	4042.4816534516176	3653.4885057911124	3802.050799459442	4007.5580951791417	5680.656207030568	3598.6431661267784	3859.90133425949	3508.2287704916553	3606.751510168924	3638.2144759515654	3815.5112398802376
3688.503754366614	3735.4462628432793	3433.4889540072118	4131.1390761017465	4201.5818436101745	3510.651693704652	5253.803771462342	3575.6312635455934	4026.1980379164934	3663.960951818857	4564.948982833654	3645.126719327423	3731.342264841228	4183.972101179089	3561.5245092755795	3888.8591433762954	3780.0728042722185	3873.9406710179483	3745.016154813231	4042.322445817219	3653.4396695988607	3801.892490285043	4006.907116253284	5676.898388970632	3598.6390624481483	3856.948538202215	3508.105270278157	3604.695674976487	3638.1030494535053	3814.8372550472686
3687.43348822549	3735.3716111821755	3433.2599747949293	4130.098860602582	4199.13215414932	3510.385925137429	5253.7707754942	3575.3571351204455	4024.9999531839776	3662.9114663643677	4564.748739267863	3644.4163836069974	3730.8176597891506	4183.824343378452	3559.513930227087	3888.7179134667817	3778.599289290448	3868.95840676883	3743.7592451118007	4042.2619623967857	3653.0874868381866	3801.816381122905	4006.1332389467757	5675.972315863306	3598.383804628605	3856.8884269732916	3507.774752200172	3603.2137988173035	3638.0227622953853	3814.8372550472686
3686.7421271805842	3734.9826591805167	3433.1308811015347	4126.119358037344	4197.203004033295	3510.193536996127	5253.764080058962	3575.03938763968	4014.775104762449	3648.9514042689325	4564.624921149208	3643.5481982734054	3730.7255330810685	4183.756043688397	3553.9118171431337	3888.4407799214723	3778.274349513089	3867.5176356276415	3743.638995682971	4041.645901149975	3652.8613300693914	3801.7040840681384	4005.961408431528	5674.32766181895	3597.692840117953	3856.707691806565	3507.2194567739734	3602.979639371445	3637.9154569000525	3814.3117211944564
3685.6508435339674	3734.7449843907916	3433.0813063346077	4123.530445919994	4196.78579368908	3509.9324767709377	5253.755798525395	3574.614958283104	4013.407732794826	3647.5013902963715	4564.624921149208	3642.220287595118	3730.368545271159	4181.8708865888575	3551.3909248267673	3888.15136637547	3776.8924134688496	3865.966911058549	3741.2861046438393	4040.750597100049	3652.8210957440365	3801.61823300492	4005.2921558454645	5666.168394883013	3597.428179981179	3856.3763450080187	3504.9953432165453	3602.781392775293	3637.857039736091	3813.6113214317866
3683.638511059811	3734.7449843907916	3433.0813063346077	4121.720131492704	4196.028555251549	3509.824295280234	5253.750862360811	3573.482311023874	4008.952056958608	3646.7280005608363	4564.618840151965	3641.7256187326607	3729.2906833357883	4181.030318727853	3549.6397018950097	3887.5640680396455	3774.0749849435115	3865.6300512271036	3740.791671157871	4040.5575065747935	3652.684191713697	3801.531083668129	4002.194179506008	5659.070731676413	3597.189339576084	3855.045185985032	3504.7778944246124	3601.911692413727	3637.714708050582	3812.7486096962375
3683.0267454342766	3734.3203036764803	3432.9161213061143	4118.149893719605	4195.811972925182	3509.743851341814	5253.7496811839555	3572.481763178485	4004.8858140698376	3642.5101522297205	4564.479619785408	3640.6097235654815	3728.7727139732065	4180.585246765913	3546.0070230405395	3886.965753543931	3772.6621958153323	3865.463902659787	3740.5491227545253	4040.209445216952	3652.560201128691	3801.329073060959	4000.490870223999	5653.204053098706	3596.862745123974	3854.1647788838036	3504.2727919590143	3597.055191753446	3637.697784194879	3812.4132702914517
3682.277016922097	3733.710814747448	3432.646581682935	4114.510883057546	4195.548714198353	3509.6602086094745	5253.749065093212	3571.987016977565	4003.8794395167915	3641.7122827698277	4564.350474278568	3639.751430260082	3728.530052957608	4179.674059882129	3545.1205851018917	3886.391750178407	3769.6822197941256	3864.514673325217	3740.4119718279794	4040.080604569042	3652.4675700166167	3801.1283345674174	3998.1924835480613	5649.21537996205	3595.959829207705	3853.57791692258	3503.96317449335	3596.00270536146	3637.6748330728556	3812.2926719993357
3681.99542502235	3733.448670216617	3432.351387109982	4111.934301742442	4195.373959438806	3509.5954608761554	5253.748710964321	3571.52250998543	4002.369631656281	3638.606326486008	4564.222310709205	3635.3932668728976	3727.945931334313	4178.572998902848	3543.9952816003147	3883.2976168537443	3762.798755427796	3863.833607844652	3740.109090940915	4039.854333792123	3652.3542861412875	3800.9034130366626	3996.462345728315	5644.376775559682	3594.7143963874114	3852.92652443071	3503.866959414452	3595.6472884436866	3637.250240596172	3809.8681486908154
3680.733248548184	3733.257628104969	3432.3283814514675	4111.060622615416	4195.289991878524	3509.393161948197	5253.748710964321	3570.606377973136	4002.369631656281	3636.586229184128	4564.0141920850965	3633.0512734998183	3727.223836406839	4176.349437998444	3543.0809043302424	3881.956728226729	3760.8091215974673	3863.4333510160563	3739.8960404685495	4039.350947426613	3652.1386451871604	3800.6754490968588	3994.7873755866704	5643.48580414144	3593.1882327529124	3851.734568471075	3503.821793233729	3595.5555216402613	3636.3201799415347	3809.3338637698707
3680.308171246937	3731.925789181082	3430.894228709073	4110.018193801001	4195.279858425902	3509.2949644318437	5253.748651490235	3568.855766581911	3999.284094258447	3630.97441741847	4563.850421951045	3624.7055186776165	3726.2438781302953	4173.94592821922	3542.7053903698416	3878.1352096431783	3758.767093676849	3862.9540103133204	3739.859621037445	4038.810096578589	3651.936592405899	3800.5275989415195	3993.614664208685	5641.413380703794	3592.8733235658265	3851.2476847026446	3503.203513666598	3595.239188995689	3634.9014977859747	3808.5578556991254
3678.972016057421	3730.8065446408195	3430.185880084844	4107.7729490447155	4195.1858294911	3509.1383212343444	5253.748565290923	3568.6718344208953	3997.7245483127635	3629.6207503601413	4563.675323941762	3615.766718921019	3725.3918296529428	4173.127351169109	3542.2281538082666	3876.4397838317827	3756.3782235306207	3862.4923719242997	3739.767542677684	4037.626836053957	3651.884573815241	3800.4185088112417	3992.6646255928154	5630.83878760102	3591.8682002027963	3850.8642353217756	3502.397527556303	3595.1667322173926	3632.989400069733	3807.644392448622
3678.8171535804818	3730.5139693013	3429.952191763389	4106.53183593607	4195.168186091103	3508.905922959584	5253.748565290923	3568.6029050887146	3994.8569737835073	3626.4283119223865	4563.56097858086	3609.404409391556	3725.125003838595	4170.80626674436	3542.016919463682	3874.1222483148736	3754.6656921161134	3862.179117208222	3739.668931661574	4036.7725730016846	3651.8392455424337	3799.6996417117894	3992.6228139995505	5628.626882205846	3590.4915718826214	3850.088508834737	3500.802928627909	3594.4439446792376	3627.8194993294082	3807.0736106800305
3678.290446541933	3730.5139693013	3429.602104107721	4102.271820579419	4194.798307567016	3508.707674007779	5253.748565290923	3568.2488732388056	3994.61889488184	3624.6139437149195	4563.5125811646485	3595.3381219286034	3724.14224003847	4169.402548493317	3541.928722633817	3858.4369046701217	3750.506886297737	3861.132598793764	3739.5796638806514	4032.477108162958	3651.834849869421	3799.670968441279	3992.4950604525234	5626.710068755203	3589.1522801536394	3849.6933751052065	3498.3539582122794	3594.3982393137912	3627.449675597856	3802.8849419055177
3677.9756594799896	3730.470932754788	3429.19959001167	4101.548320249192	4194.52229669689	3508.58611510802	5253.748484920654	3568.1389387492004	3993.7213041272817	3623.615621759541	4563.410643651893	3586.8067312964567	3723.2664170987737	4167.428621629357	3540.384014507309	3852.177242548083	3749.562990810692	3859.8588652041867	3739.449960447482	4031.24298119026	3651.8241108887114	3799.554674247354	3992.3977678964006	5624.259981561901	3588.320406515575	3849.305749923684	3497.253156593725	3594.087233833674	3626.7286058262994	3795.849952315034
3677.510098486137	3729.8495496941814	3428.8921719418086	4100.080159746591	4194.52229669689	3508.144767907602	5253.74848338797	3567.5722023207354	3992.368476180596	3620.7508187108365	4563.367077086511	3578.9468792699663	3723.0567933311327	4167.045478375532	3540.3187982611835	3849.863359515125	3746.9398187696925	3858.2894886535005	3739.1914972898603	4030.289492957198	3651.7872409719225	3799.544757952055	3992.3977678964006	5622.456017920955	3584.96447082147	3848.8554709313535	3493.6447858435486	3593.8350223034768	3625.523189448704	3792.4057207752867
3676.9741931801727	3729.8036373197433	3428.333720847125	4099.148877584126	4194.52149218605	3507.3446321368315	5253.748430736483	3567.2019468494764	3991.1298967742314	3618.8735171195367	4563.242839039478	3570.6780705856613	3722.5355494831933	4166.577977341136	3540.193572738998	3846.144497814141	3745.6222873678103	3857.516127519234	3738.77034332109	4028.053564286488	3651.7872409719225	3799.491905552354	3992.20608744947	5619.316251964143	3582.8321012302617	3848.36441887367	3492.8260810009583	3592.837558152827	3625.4039848732027	3787.36480891435
3676.6888257256865	3729.5877163198134	3427.2936683598364	4098.933130526827	4194.357973815606	3507.0269966662127	5253.748389952998	3566.4336332976422	3987.7917709885796	3615.9468245766047	4563.241098114571	3570.0737930446267	3721.910347567019	4164.431564904937	3540.071197076586	3842.2400144623966	3742.100620786845	3856.9609309559073	3738.4832051962167	4022.5415004557835	3651.7130444443865	3799.3910225881878	3992.0999423577355	5615.345087516761	3581.710741620137	3847.5394621420464	3491.4322461692263	3590.933285090754	3624.032781327618	3782.5005975268214
3676.630774400006	3729.2793158902095	3426.21109533771	4098.072447008504	4193.978376210655	3506.2836891580173	5253.7483397615415	3565.7768697836914	3983.021024313108	3615.0645172959144	4563.228612620956	3559.819719832737	3721.324480637433	4163.455059243767	3539.9443974422074	3841.8977663905735	3741.0751307033397	3856.072315081184	3737.3059215292205	4015.1619439316064	3651.563916014095	3799.254724605368	3991.6065120031108	5615.210694249474	3578.927483830573	3845.5845573861143	3491.229830608343	3589.0573748161014	3623.710208952092	3778.500852675572
3676.2837672049227	3729.188983530903	3425.7012548609537	4097.988330932383	4193.661726456889	3504.6326511586076	5253.748265547042	3564.765126198737	3979.4461007763334	3613.7435786686506	4562.834427561028	3554.565492522448	3720.200616915118	4162.709167922241	3539.799389414676	3841.4999358982113	3739.548766234042	3855.6906147727645	3736.4225542856047	4011.154754245261	3651.3758601434615	3798.6479403866615	3991.3361832583164	5613.683880665843	3577.890474690973	3845.1544662008873	3490.281448997759	3587.9534055705954	3623.1991879996253	3771.4763027298422
3675.4571386542425	3728.7582338270904	3425.2341672553994	4097.834495020694	4193.281917184589	3503.111730684056	5253.74806699315	3563.335030462791	3976.9273979649906	3612.305158013769	4562.816877501848	3542.6893994693855	3719.3174417976634	4162.296314760841	3539.357845157589	3840.986196982157	3736.7107869761007	3855.5739311562525	3736.0478298657613	4008.1702967984625	3651.1801531506217	3797.858989888032	3990.99209067323	5610.767665923702	3573.39378238682	3842.8906814492275	3489.8824006688187	3584.20112780442	3620.81650653271	3766.8798759742904
3675.3468444876535	3728.378887527474	3425.2341672553994	4097.766622414017	4192.3803916280485	3497.501708465321	5253.747811017056	3562.3772030901655	3968.3939843401013	3611.9131939845165	4562.58015542458	3536.5290248572355	3719.3076763277063	4162.178975512112	3539.155478244779	3840.343924203832	3735.703332280413	3855.5140503156854	3735.193890562986	4002.9932463938485	3650.8634068620454	3796.7157588628443	3990.688562067283	5609.180119183584	3568.0417867069896	3842.2811206385686	3488.863912237415	3583.2950681085154	3620.2395532466353	3764.7917228855486
3674.0001014144927	3728.2868121029924	3424.7572670724157	4097.633615110974	4189.630764872632	3495.960459216828	5253.747658952792	3561.890526074586	3965.0731188427917	3611.4665606762023	4562.563860460518	3527.7295446636763	3719.1682717294816	4162.076496331206	3538.9940435056	3839.257471026518	3734.427858001338	3855.1909691959636	3734.8409977628526	4002.000023096756	3650.8465831382637	3796.1025829326213	3990.3023568762273	5607.544446524627	3566.0752262685514	3841.755979491126	3488.245499829848	3582.188792447061	3619.3556801295317	3758.6244786958596
3672.627848536999	3728.223221815842	3424.29682982474	4097.6264242640445	4182.610194375415	3493.1911211166494	5253.7470218301505	3560.83193741786	3960.8978637121318	3610.2798175855305	4562.275919370768	3526.3567296242118	3719.0879179430704	4161.565788550168	3538.7781898727126	3838.9183671146575	3733.4942133454015	3855.176732104197	3734.4569514716786	4001.1716734485426	3650.530523722172	3794.937527756594	3990.1920889805106	5607.243617181829	3565.2882443753247	3841.4009443004597	3487.3489499294237	3581.1924290669267	3618.769763096956	3757.063439115149
3671.226982667018	3727.4063235410867	3424.018998007717	4097.18726463808	4182.302059446802	3483.273154271257	5253.745959123184	3559.9581994456403	3958.081303768475	3607.8370706656588	4561.747746711255	3526.24235702195	3718.862030875367	4160.131317855452	3538.6753473137537	3837.841534239205	3732.142436734664	3855.064500559002	3733.6916068071273	3998.7698357843938	3650.040247522349	3794.4249514538337	3987.76598886012	5606.9516255738345	3564.3138899267447	3841.2408319937545	3486.914122010766	3580.1717230754366	3618.277463763688	3756.3699474946716
3670.0770331193753	3727.2289658782024	3423.793142553478	4097.060348090644	4182.155866288852	3475.8254151876176	5253.744387667226	3559.001592842152	3946.9649014053402	3603.700000958196	4561.294166576234	3525.761196210473	3718.606052037245	4159.411646716451	3537.861935914722	3837.4117029271	3724.7526636158136	3855.004673673714	3733.370747909312	3996.1461281365846	3649.9764456126636	3794.2456106797918	3985.951124511241	5606.861411941631	3563.8977331292454	3840.9995377548626	3484.671874325064	3579.8881064563757	3618.2711680686816	3755.551622557902
3667.693232994677	3727.1799964789616	3423.5115458502332	4096.872521568913	4182.15430642335	3464.2008031379105	5253.742733527559	3558.7233062256323	3939.8532719385694	3601.371623718589	4561.120010558634	3525.123154636455	3718.537889957115	4156.064973228003	3537.4895891257556	3837.242255736898	3722.5135363453305	3854.795685529957	3732.334930422857	3993.9806468148918	3649.6035398780814	3794.045082121932	3980.201744578591	5605.116444592415	3563.2960740423187	3840.887312563629	3484.3503790032805	3579.205827161133	3617.47885352394	3754.6908427033122
3667.50972163178	3727.054757968696	3422.9470218500783	4096.030428642336	4182.15430642335	3458.0708416783837	5253.740270713013	3557.5553184561522	3936.1320873838213	3598.1494806641426	4561.11073520284	3524.0327707654415	3717.7558528641794	4150.310637097234	3536.8645455715105	3836.829852758521	3721.1574981476997	3854.5767345705685	3731.7208265085806	3992.2964017034456	3649.3919060379735	3793.168908442868	3969.7209787332013	5604.2132857840825	3563.091617184209	3840.5990585539466	3482.676141967594	3578.1942493573333	3616.831779858694	3753.971754578599
3666.7825986940484	3727.0306978060553	3422.858472049088	4094.482112797811	4182.094563585824	3456.094693459036	5253.7381019223085	3557.5553184561522	3927.0620404737188	3595.3346387885967	4560.911830797445	3523.4401505072897	3717.2178757461393	4147.760682924625	3536.64113668634	3836.769234000656	3720.680465358818	3854.3992958142035	3730.598883713359	3990.68743408637	3649.176194293704	3793.088564156579	3961.4895553326073	5603.702411386686	3562.6425521309407	3839.6260508846617	3480.648350067367	3576.944464326589	3615.7871777633427	3752.739736221914
3665.958921750404	3726.949694618611	3422.041001796998	4092.4550661774633	4182.091214676892	3452.473651431609	5253.735399253088	3556.968155063151	3918.5842330298087	3594.9397672098985	4560.856259209453	3523.049010606505	3716.6016982816877	4147.1640294378685	3535.551944783287	3836.7060915527745	3718.957469730343	3854.195194924832	3729.590499546828	3989.171023890974	3648.8217656655356	3792.894768342144	3960.1282296296313	5602.273217264988	3562.199792214515	3838.603510185297	3478.980887601853	3576.7860137238904	3612.8972650652563	3751.9912031224276
3665.4454422720787	3726.6886882500667	3421.342430222742	4090.816903542094	4182.081620756112	3449.5372102150022	5253.732903757209	3556.509860035145	3912.6666573499933	3593.8530353924007	4560.592207357076	3520.290834701406	3716.3915481137865	4146.81559341111	3535.0692798905557	3836.6233478528065	3718.1274508656443	3854.0918133902096	3726.2324250285774	3987.204624342654	3648.4774311187816	3792.8634103351737	3960.1282296296313	5600.756170820901	3561.79570074022	3836.9138329473712	3478.450568242145	3575.4252238868185	3612.5434722884497	3748.838294411101
3664.0188796679267	3726.526135328667	3420.0537244610227	4089.7207554737715	4182.061784117084	3449.276285276066	5253.73123654661	3556.2902520276684	3909.902252149195	3592.6160506539527	4559.710764390324	3516.2070907825564	3715.979081782386	4145.280494384358	3533.466918996908	3835.857154880832	3717.3573851262804	3853.704031573465	3725.518666893463	3980.3602353985634	3647.8973342097656	3792.842286182517	3959.9395565437662	5598.878767565951	3561.4125135168433	3836.296890112979	3476.926230007883	3573.9119099148365	3610.3507830244434	3744.5012870066494
3660.9783276293974	3725.955925558449	3419.157407769587	4088.291822348765	4181.235984594722	3448.2712868573135	5253.728032873779	3556.1386657126754	3907.0903760989113	3592.4320644916934	4559.113365318546	3513.8363958398586	3715.403891370307	4144.591463426939	3533.3681625750396	3835.003642086624	3715.1663083107032	3853.3738269605783	3724.309727475721	3977.085112008067	3646.900311112944	3792.5402548887178	3959.5208725427774	5597.190481626198	3561.2656333756463	3835.982425640259	3475.5487812451092	3572.2415646742975	3609.614416688248	3741.8095364628925
3657.52047551505	3725.0493160027027	3418.5395379294223	4085.9618898543586	4179.735243193587	3447.758828684149	5253.723886057934	3555.5975464646835	3898.795272590241	3589.471640542323	4557.213194232214	3512.7596079569857	3715.054649755141	4141.587301252393	3533.1319625633187	3834.1989199757227	3715.124779762979	3852.7142394995703	3723.6180131819056	3973.883830553399	3645.973972144129	3792.3706945602435	3959.433801321385	5596.834381581967	3560.855004607398	3835.717112900913	3474.44365726913	3571.2220610344984	3606.6242487538	3737.6341211857953
3655.9557851495333	3724.2945871589454	3418.5285812332495	4084.698181572193	4178.766610533129	3447.218822232502	5253.717560388887	3555.3914318322086	3896.0267744494995	3585.78250349437	4556.481832831563	3511.4382179532017	3714.882748209424	4137.560619033269	3532.8558160773296	3833.142361479092	3714.7365878606774	3851.8955743192337	3721.4348922176164	3970.3754124487486	3644.864433609102	3791.6878475056183	3959.3430560067936	5596.698768257749	3560.610670330576	3834.9631060192205	3473.2894032298327	3570.1209159396694	3606.188694930799	3732.1648515216484
3654.2451752758434	3724.0524880379253	3418.2222759753918	4084.386656386796	4176.282917305716	3446.3332641674415	5253.710376105972	3554.3659496818045	3892.96351245854	3585.5646422844875	4554.8704458716	3510.2663825749514	3714.6271921268885	4136.106841102797	3532.4583491009344	3831.86027439219	3714.6030021612123	3851.007862467075	3720.6159081632645	3970.250138288398	3643.834172833663	3791.6000739833107	3958.7325711802723	5595.1940241003485	3559.899083950694	3833.934499021283	3472.8738607422024	3568.3790066734323	3605.7512403605683	3720.262139062438
3652.20080001146	3723.854004903111	3417.772979947881	4083.949227941569	4176.065168017405	3445.1636714218157	5253.7071287139	3553.951872406377	3891.090711679749	3585.500233372608	4554.853108564574	3506.9421984595797	3714.398264729225	4134.823763283777	3532.104188602563	3827.9431214415677	3714.4997496057717	3850.63328168089	3719.725806489244	3970.2449059605447	3643.405942760209	3791.1737252743183	3957.852081878213	5594.794054530988	3558.9003711360738	3833.3380509712733	3472.5546737547056	3567.8742565013235	3605.5327040885268	3717.405386449215
3651.2440849267277	3723.2511853210126	3417.772979947881	4083.6340215173254	4175.875653908195	3444.847137610406	5253.706782461613	3553.6676812959977	3889.419886147117	3585.458242418501	4554.645418159023	3506.2945850594633	3714.1536036251173	4131.623440033583	3531.6999524126923	3824.596556308291	3714.273649079357	3849.426354354987	3719.3545151872586	3969.7410171813544	3643.2150912041798	3790.951118923992	3956.1162401797355	5594.770403762635	3557.3732498557088	3832.5527334056205	3470.7979988772304	3567.452204921564	3605.3751487750174	3717.3226477219796
3649.4558138866605	3722.9323733526494	3417.6999119437287	4080.303690681946	4175.433752692849	3444.5409229820552	5253.706407798782	3548.8819162583954	3885.1507182856703	3585.3698789513446	4554.081931893782	3503.082036299535	3713.7252242567574	4127.092284954246	3530.9154541782545	3823.25858380312	3714.208844040477	3848.194967746147	3718.7802152185945	3968.558839884382	3643.077303342761	3790.7625829522203	3954.4942379863155	5594.450670015267	3554.1115618513086	3832.1104806465564	3467.134993326971	3567.000049806756	3605.3044820728837	3716.8599737790605
3649.0410695710434	3722.517651115735	3416.160185339078	4065.4574069297305	4175.299496483147	3443.956223624503	5253.704402117607	3545.2315827362895	3880.615608944786	3585.1944870881657	4553.582424784836	3500.6657085258194	3713.358286482904	4121.7253082756215	3530.118492451878	3814.2013958789557	3714.0989399567625	3847.610545720182	3718.249683170958	3966.6178271643957	3642.827374536801	3790.5752479718767	3949.5389404553225	5594.235553492018	3550.7618988591094	3831.246404330284	3466.0566319669024	3566.1659368341993	3604.170260501017	3716.0208367406535
3648.818577856482	3722.1160282146866	3414.6757220211475	4064.4053052456534	4175.267314405005	3443.789451339946	5253.702198194762	3542.950037518241	3877.203434112901	3584.799241686032	4552.718688935954	3497.5420453513293	3713.1400873341313	4120.360452979441	3530.107216620104	3792.1487407098307	3714.070989393116	3846.969738987854	3717.744205974158	3966.428263579174	3642.725122613815	3790.3903764939496	3942.959887150858	5594.1804391028945	3549.6990223113676	3831.030716579593	3464.506192244547	3566.1401877166304	3603.141105342954	3715.8237121361954
3648.646993916671	3721.868891399847	3412.8410694166687	4060.9033574742543	4174.885502223744	3443.398810171633	5253.701796821435	3539.79715380372	3870.156208538701	3584.6468762313616	4552.717334893041	3491.7807322976796	3712.557288868914	4116.280844608033	3529.7389978056726	3771.2591869882235	3714.0643525722253	3845.9948791278985	3716.2970382880053	3963.7434678061327	3642.6066663741385	3790.295685681084	3937.4320585257665	5593.758297412545	3548.4345162531126	3830.653524588193	3464.2177537386433	3565.810087610074	3601.5780991588117	3715.5714612682214
3648.626311423213	3721.5865433410468	3411.2908704648044	4051.3013727229263	4173.435091798992	3442.683179204002	5253.701755225118	3537.0224932698748	3863.7510125447216	3584.2695118881556	4552.637225685172	3491.104285421119	3711.7327880050516	4111.953945876823	3529.0114207330507	3758.123762903676	3713.99943861843	3845.44090758545	3714.822458180034	3960.125759545809	3641.882166496266	3790.0900672078164	3934.066878369181	5593.425872615526	3547.1216271355042	3829.7847935696473	3461.695969089063	3565.16912296392	3600.664426557475	3714.827168333995
3648.2909177379133	3720.7604114383767	3408.1286694454548	4034.422431932648	4172.1270748157085	3442.224968867873	5253.701745238999	3531.393275532122	3862.576402426457	3583.5423122585626	4552.357736384356	3490.962591371238	3711.628632371552	4104.7370675817565	3528.942442017248	3758.123762903676	3713.8909243209896	3844.9076584741542	3712.812373782583	3951.116771450662	3641.6532842188294	3789.787400770175	3933.7104667104413	5593.150877145807	3545.8589679474717	3827.736666124051	3460.79789835624	3564.485952255406	3599.6198240954204	3714.1635888943365
3648.2658050583664	3720.5633248000117	3406.4431345590274	4030.537294017464	4171.56518259354	3442.1124979175793	5253.701743388516	3531.1074362559543	3855.751486659451	3582.5359928117073	4552.305501753924	3490.7348798198286	3711.4752606753727	4101.8615986940185	3528.7612150302843	3755.4532019693725	3713.681718582134	3844.6241932987377	3710.6910098079525	3943.585857409227	3640.8407219998317	3789.692582840563	3930.473396940645	5592.4844378146645	3544.9295166636916	3826.305935091661	3457.7432452285702	3563.9450730342323	3599.6030170157746	3713.549828932817
3648.2167662433512	3720.5119110208893	3405.668028464329	4030.0369330221856	4170.624079904075	3442.040366880255	5253.70168562901	3530.3344609669857	3854.8507437893877	3580.5359212711523	4551.915707475443	3490.4827706440565	3711.147889307381	4099.311429685111	3528.4483990059507	3755.182575167166	3713.5843368798223	3844.4482007317965	3708.003739730755	3922.4355331089237	3637.8941326259	3789.5593038859333	3927.982223759021	5592.4257784676065	3543.9995663352106	3824.8419636045464	3454.6369998021373	3563.8974849470496	3599.327156063864	3712.693795704302
3648.16473995004	3720.3680570006277	3405.2188453088106	4027.605485371726	4170.304751621006	3441.423135601671	5253.701510432638	3528.79112907789	3853.1875961643636	3578.5495256276927	4551.5923202013255	3490.1752340387075	3710.7632820630365	4095.777828598228	3527.9209336091717	3754.3063333331756	3713.533795970698	3844.1792334433662	3703.318122637295	3888.2138375991035	3636.6775126690604	3788.321497137402	3927.0698953866818	5592.277135908647	3540.4628098373564	3824.82658370206	3454.026010447408	3563.843295802445	3598.3777605358805	3712.4056956846134
3648.140419595917	3720.36737945311	3404.960691652336	4016.741758321372	4168.817190763178	3440.9826503758495	5253.70118793574	3528.3867545261755	3846.464451467893	3576.9844181189433	4551.477736436485	3490.072030294309	3710.444356032339	4094.792048358989	3527.6863942336568	3753.6024697115	3713.4412554843184	3843.6150460119434	3701.909849611412	3876.6363391394325	3636.265629890025	3787.775516873535	3926.5565456746335	5592.111146275705	3537.1055674181853	3824.3433502812113	3452.4178328892026	3563.843295802445	3597.7778497120194	3712.25782326473
3648.054328050249	3720.3442783421083	3404.1599645089877	4010.5784233450413	4168.577734416557	3440.8786992261876	5253.700459835332	3527.961307007831	3844.409675329838	3576.5816070595083	4551.363415051248	3489.4650398170584	3708.670557480736	4094.1729823971573	3527.4034949679976	3751.474142027203	3713.1936285442675	3843.245922951536	3698.875508138124	3859.6765946318355	3634.5882307930133	3787.352020133667	3926.164810498957	5591.993991270587	3533.6520206441396	3822.4462746917525	3450.7084970757674	3563.812084414663	3597.2333115565984	3711.8653479202067
3647.9619885531242	3720.3083635495436	3401.589632585924	4001.673800930661	4168.476502927294	3440.7952784600266	5253.700109078279	3527.90351476138	3842.559988155694	3576.4651171992414	4551.298733387341	3489.133385484422	3707.029898217077	4094.1545900050987	3527.303194811655	3748.570266633381	3712.9868787789483	3842.913115022055	3696.7042025704886	3847.1435339474156	3634.5699615095637	3787.019609540234	3925.8162969691944	5591.898012639752	3527.768389841278	3820.6000858228554	3450.2849726404356	3563.6450423326814	3593.7064451494944	3711.741197137626
3647.767019812929	3720.2321043661636	3400.5261880324365	3997.6679739846945	4168.296185836259	3440.623138103527	5253.699573376646	3527.6837666220026	3840.2388398713906	3576.3336172119093	4551.176692073392	3488.579939030767	3703.9493842250854	4091.210549260135	3526.9154785178357	3747.7787531770173	3712.9246421616526	3842.587255223816	3693.3466185424268	3837.5321550793333	3634.37356779532	3786.5671455980646	3925.447404158279	5591.8418816008025	3525.3540708748596	3815.430746539665	3449.9310917624634	3563.440358827079	3592.833152164524	3711.583409901542
3647.709788765759	3720.15270740077	3399.9906729433415	3985.526779016923	4168.107724375626	3440.61315439592	5253.699202993681	3527.5130902348837	3837.5204751191677	3575.939981435202	4550.804759033684	3487.980074842049	3698.7850115477327	4089.384244112025	3525.7464719937807	3747.2889522074825	3712.8356843991587	3842.1452119629776	3689.928408501104	3813.592194229892	3633.870193003171	3785.7738865641127	3924.828874073948	5591.795064510423	3522.5750962078037	3814.7111753340214	3449.48156894926	3563.329339939103	3592.612021748352	3711.3609237863147
3647.540050258096	3720.0177461566336	3399.9225263582425	3984.2961615001464	4168.043233721521	3440.61315439592	5253.698867128611	3527.1057249080022	3836.74065616664	3575.648233063548	4550.713826929226	3487.904829259605	3689.0214620679208	4089.2940857463286	3524.8302709393884	3746.945900809623	3712.766044451462	3841.885752604667	3684.8507010744524	3804.7606174535513	3633.334779978507	3785.4282411127315	3924.476022630668	5591.716114115874	3520.959409575749	3813.432552067681	3448.1161818585397	3563.0800625194256	3592.149603634026	3711.1967886215098
3647.3631024395413	3719.9597148653183	3399.8080632801652	3981.760930510206	4167.919714825024	3440.607044199038	5253.698616216645	3526.7524535316834	3836.5088787804607	3575.0030160537294	4550.5576146888725	3487.867221206755	3684.0769262991057	4088.2966255927968	3523.793306334727	3746.9099031067194	3712.7451062428545	3841.484685423141	3683.921005249007	3795.1796730843507	3633.0634370379507	3785.018155163363	3923.8217748574907	5591.471210277166	3518.8194400785023	3810.310853741613	3446.691257100766	3562.8074251491653	3592.082450786784	3710.656698321353
3647.2801316959494	3719.917488634751	3397.4450757706345	3981.3445468457785	4167.910763448713	3440.601121191211	5253.698546156929	3526.4205538697597	3834.7456721516637	3574.3435584044078	4550.132483573956	3487.8520756070684	3679.114245886437	4085.4813934473877	3523.329992206548	3746.860949833227	3712.705641716142	3841.1465277790107	3683.4805410073695	3792.7629429049794	3632.9140519275766	3784.732802135514	3923.2600628569935	5591.36970111291	3517.846792583793	3806.5573301614118	3446.5035716331954	3562.4603349711024	3591.868446578339	3709.75350286673
3647.248692489003	3719.898074485269	3394.7053769159324	3980.9030625525666	4167.301378040425	3440.587811857096	5253.698482000851	3525.932312749002	3833.5825502243915	3574.1805590744493	4549.094973859726	3487.7899468900655	3677.645639601157	4084.382440818817	3521.110098444351	3746.745646456662	3712.526598809708	3840.945509114388	3683.0073799294996	3788.969362486614	3632.754528923054	3784.732802135514	3923.053917167653	5591.346475526354	3514.9430672194753	3804.5411365728605	3445.9517349158364	3562.0543842480856	3591.677775069961	3709.4843178274396
3647.2001204126964	3719.7922143943574	3391.589273891244	3980.5177156583854	4167.193181436601	3440.5765748195763	5253.698206646281	3524.4134146881825	3832.4503592119936	3574.006685340581	4547.752792769782	3487.6613484445015	3675.781265790303	4083.3998974499855	3519.010748583005	3746.505505134256	3712.526598809708	3840.838902815199	3682.8597391897465	3783.7806633959	3632.558143129102	3784.5417995614084	3922.345455073418	5591.233869763197	3510.863726427165	3795.6346018202294	3444.783495383746	3561.902366395974	3591.5538194519063	3707.8048024168847
3647.0973355190868	3719.407907329851	3391.0815254726904	3980.026910433796	4167.116053302254	3440.554848956271	5253.6980507082735	3524.026752711963	3831.3201953607027	3573.0374835990224	4547.641906918391	3487.520448683602	3674.1050219098115	4082.3789702969516	3518.808924403334	3746.2865328595367	3712.518815310677	3840.651596021713	3682.3989380546955	3772.5990664300443	3632.3035955135947	3784.2572384861533	3921.8459482453054	5591.167899493529	3507.786411979581	3795.3736829172913	3444.0644061495304	3561.8118332473828	3591.401555668185	3705.461605438578
3647.0465034978897	3718.862695204953	3389.8138759332887	3978.671580951809	4167.018694475902	3440.519973964118	5253.698042698948	3523.9279304100987	3830.656086413297	3572.3211929041017	4547.542919529448	3487.375737497033	3673.2217799538307	4081.5635731323564	3518.6547573551916	3745.8163685505942	3712.46577125192	3840.499450140667	3682.207170736193	3769.770083946313	3632.2394382115967	3784.2212801798814	3920.4124700318425	5591.100729339569	3507.524817812374	3793.6735366094545	3443.606940761405	3561.693888015603	3591.3327081471507	3701.6812525824894
3646.882263911768	3717.8545117293925	3387.6366110074023	3978.0361066507203	4166.819604601796	3440.514000419502	5253.698023497147	3523.621702392455	3821.428942490902	3572.068509569915	4547.408067608851	3487.1488060798347	3671.7519329676434	4081.1459568058435	3518.1915063361794	3745.676557810284	3712.4002467344953	3840.2782736825384	3682.089556826388	3765.715737373557	3632.2282705131347	3784.1795902442454	3918.1908396257036	5590.9158347794855	3507.524817812374	3790.963065451611	3443.356319349798	3561.523951821914	3591.2971446176994	3701.038485001909
3646.7586829699176	3717.576568371057	3384.183737384982	3976.8734338553095	4166.745024461859	3440.499923344032	5253.698022455898	3521.7883223585627	3820.612543052605	3571.6168338531616	4547.2964151529195	3486.9392555570726	3671.40498548756	4080.767134341972	3518.00927130108	3745.1563922037813	3712.2676577001143	3840.2172280068953	3681.9995990634925	3764.8651301214536	3631.964603501586	3784.062854395358	3917.7877300719874	5590.850414650644	3507.5132888388584	3787.9126239800034	3442.3836150262887	3561.226608535848	3591.278161051336	3699.8983409866178
3646.5740066620424	3717.3904799020966	3380.06334276686	3976.188497416466	4166.672792273352	3440.477065168578	5253.698022412957	3521.7779190910032	3819.888932686479	3571.3374557871066	4547.238486077973	3486.816744400816	3669.814313322675	4080.2727169848704	3517.4608424740095	3744.6113065651502	3712.198196905504	3840.099392263525	3681.9651983390027	3764.3366101858855	3631.931873121147	3783.9706800114227	3915.394366222983	5590.760969908546	3507.4595646492116	3784.711059458354	3441.5363833317247	3560.887702901707	3591.2372052279766	3699.660054965554
3646.3826958161453	3717.009802093478	3373.3440201183053	3975.8843357756195	4166.548968705347	3440.431592546426	5253.698022393866	3521.1935092961703	3819.888932686479	3571.0311460928133	4547.180917782556	3486.7437189369116	3668.982933185473	4079.766603561758	3517.267907568579	3743.5517715147516	3712.0940412306304	3840.0153591003354	3681.888223066072	3763.0736748980717	3631.8871581025055	3783.903083086628	3912.1506266527963	5590.491384811103	3507.319452522566	3780.5643309344505	3440.891784040226	3560.486119902366	3590.94889907992	3698.851994984299
3646.1962610470605	3716.776712368141	3372.3923698978097	3975.2602723284826	4166.462687462736	3440.363140433456	5253.698021871351	3520.8638245212146	3818.8224325224246	3570.672613873833	4546.871978715714	3486.7437189369116	3668.653170695794	4079.1812466952856	3517.003788429727	3743.4745591504584	3711.8168950624763	3840.0006999372426	3681.720018791785	3762.286049899355	3631.867543187347	3783.747804543327	3907.430089489222	5590.2981580095775	3507.184380023589	3762.124985290042	3439.8883630371683	3559.822724581005	3590.8947478443315	3697.9489822891674
3646.179213855551	3716.446446211669	3372.3630383603004	3975.2489245341512	4166.403253369967	3440.2897096976285	5253.698021871351	3520.1581350381844	3816.9969724266266	3570.0747447805606	4546.69672543448	3486.7382823650787	3668.4935730709904	4079.098872115359	3516.869051770099	3742.955420854277	3711.740277597757	3839.8761767685514	3681.6423888019676	3761.33559208892	3631.8352070629844	3783.485016698462	3904.7043489413213	5590.204433680996	3507.1598610435126	3757.795327759487	3437.904599246266	3559.501138325635	3590.8614878817834	3686.0148503077007
3645.802895677268	3715.888761273785	3371.774981369533	3974.856205146667	4166.25085678775	3440.236883459765	5253.698021651518	3519.676245967059	3816.1922163885392	3569.838654541596	4546.423722959958	3486.6832308595876	3668.1778849636717	4078.8194843940955	3516.5118623642197	3742.8595359732017	3711.544671926554	3839.8071793039985	3681.556011005575	3760.997370437991	3631.7522312992833	3783.3601588143374	3900.1116024588064	5590.12769513055	3507.0707965601423	3756.5445138521945	3437.484404354908	3559.3288941726755	3590.6777787054857	3684.2315319148315
3645.6277576859343	3713.765766013475	3371.373085952423	3974.468905214113	4166.108553903186	3440.192133579382	5253.698021279089	3518.959163289069	3815.3787953670508	3568.7612451076398	4546.201041492035	3486.6326659308056	3668.040785735231	4078.4601168168674	3516.0872768182676	3742.4681104427214	3711.2754384523423	3839.7883599616225	3681.532488868187	3758.1904330519765	3631.7051809432196	3783.3556267956556	3894.022825141368	5590.092067357033	3507.026137818895	3751.1830072203156	3436.3915154571573	3559.1476007991423	3590.2622498891055	3683.6239461853747
3645.4999358386826	3712.010190029995	3370.5834599377085	3973.1618515082114	4165.717780773102	3440.1462595387766	5253.698021181714	3518.163149771404	3814.885622924602	3568.272836713336	4545.7429770614735	3486.4782823743326	3667.8861122933204	4077.7452025446014	3515.191119733446	3742.415710185887	3711.0054284830267	3839.7217907084705	3681.4900905063914	3757.085003881218	3631.6665908382415	3783.347857236524	3893.344011644335	5589.998101787223	3506.970361746357	3745.58006958932	3436.1532610543286	3558.9520064439403	3590.1960829581944	3680.664923642886
3645.3792998860627	3709.017158755339	3369.899279235241	3972.4740301119646	4165.601974383977	3440.0797912766525	5253.698021169107	3517.650823902524	3813.194758974826	3567.284933981331	4545.571211079575	3486.437253789495	3667.0588506621507	4077.355601253971	3513.6572698539244	3742.1180511428456	3710.6907171367625	3839.698610575889	3681.322861572229	3755.3010352611755	3631.6370612533256	3783.2711294793285	3892.0262058608346	5589.793086134614	3506.5865695491157	3739.275460055893	3435.8702992223875	3558.5967009216038	3590.098870868185	3677.764990439227
3645.173097296504	3708.8091491071386	3369.241158254372	3972.413398587627	4165.589924977839	3440.074698504294	5253.698021168314	3517.049199511952	3810.6993663857374	3566.7388548791714	4544.753017199564	3486.4044396605186	3666.491819319545	4077.1051059535894	3512.098399886371	3741.9348389676015	3710.459935029903	3839.6363743420443	3681.2451494099846	3750.8937799772225	3631.5942846164185	3783.235527879795	3890.3613642120026	5589.186183666046	3505.9080896411806	3730.1818041823453	3435.7949679948474	3558.585882122677	3589.8753649654363	3674.719866199093
3645.120278324847	3708.8091491071386	3368.2319535656734	3972.333276439553	4165.56154014062	3440.008516742193	5253.698020851094	3516.5588994725654	3809.6276959107786	3564.30979661279	4544.708639597667	3486.28231836976	3666.062285394697	4077.0425280992404	3511.3218111125925	3741.88414866296	3710.1144793961084	3839.594321981146	3681.191843961929	3747.386723282307	3631.4975909042355	3783.1857287694174	3888.899003276465	5588.766140409412	3505.5221083971915	3729.871925344788	3435.664533226265	3558.5304619972276	3589.425049242612	3672.402819909894
3644.3619089017016	3708.5066828534273	3367.056413098822	3972.1334367335685	4165.560167205963	3439.876112597237	5253.698020445427	3516.1501658920283	3809.1303231073866	3563.4578604993294	4544.691548565311	3486.13174954434	3666.007169353629	4076.702179740836	3510.9186006532664	3740.9515745915432	3709.963799977466	3839.5523352333894	3681.0526698279887	3743.457442777725	3631.3151679148236	3783.0340170586887	3878.1547817369246	5588.288441092196	3505.147844048953	3727.946760163103	3435.453305395883	3558.515532569738	3589.1164628496144	3671.4534718720056
3644.068501385266	3707.9366533105317	3366.0858800544706	3971.9447058586693	4165.549477434477	3439.7873198058164	5253.698020045633	3515.102873191967	3808.634014943873	3563.2272539563764	4544.576192440079	3486.040760529854	3665.991483728568	4076.384551813385	3510.8371962054593	3739.8057990068037	3709.706946118602	3839.524658651242	3680.930480823173	3735.942135282192	3631.12064004642	3782.9084467267	3872.1781576044236	5588.185639029327	3504.921146860316	3726.3142153657286	3435.2721675574903	3558.4181397199154	3588.8058221801966	3669.8644403353464
3643.686264508494	3707.1605204581583	3364.7543142475147	3971.3792646574875	4165.5476750733405	3439.7073640192575	5253.698019986594	3514.3627776449553	3808.1170458620886	3562.914345734455	4544.503066932929	3485.420776730936	3665.9361918454356	4076.0490375000045	3510.1164739743485	3739.4558973291296	3709.102076891344	3839.471423651881	3680.7502138909585	3734.214909728428	3631.0338878480566	3782.8050486505717	3867.5870071543427	5587.273425310079	3504.8207019099546	3724.7120646345925	3434.890598822879	3558.044227876615	3588.3506931491866	3669.1824788558365
3643.3247843932845	3706.4184388107174	3363.855283490881	3971.2495981252587	4165.52889888465	3439.6057997333064	5253.698019913893	3513.1670304526515	3806.6049967507233	3561.1976462638922	4544.425118119199	3484.7550672879966	3665.7371640403617	4074.655994815037	3509.409804305729	3739.1494843199066	3708.874640737905	3839.376868036972	3680.596211294882	3733.9550751362995	3630.9219960115315	3782.478984710766	3864.229291716483	5587.071565372062	3504.7135609986	3723.773697559222	3434.206271390739	3557.549561208154	3587.0382488983914	3668.638337413949
3642.945312126464	3705.9845634582252	3362.440023707717	3970.4506570665944	4165.494106174396	3439.565526279915	5253.698019547848	3511.927344083064	3805.564859226127	3559.6609685736253	4544.294424915657	3484.650974899004	3665.549935795268	4073.564723482845	3509.3708593705915	3738.684219941807	3708.7762056019924	3839.228508234135	3680.4101432352336	3733.7189456746287	3630.5127692250603	3781.941070548467	3857.34401925953	5585.906055428022	3504.5802806580573	3722.8751736146555	3433.827879367561	3555.4560420009257	3586.7424238435433	3666.9116593449207
3642.1930435570357	3705.8551829430826	3362.0084223963268	3970.1661912780555	4165.459618195335	3439.5537626668356	5253.698018641088	3511.210580127258	3803.542993508001	3556.8919476015867	4543.694006140945	3484.64099781166	3665.214159209451	4072.0239582898	3509.3542932413866	3738.388049206358	3708.7555342244577	3839.016573535446	3680.3530938632275	3733.354702317417	3630.338785476637	3781.840942915608	3854.706049831481	5585.271641894833	3504.3941036824026	3721.2285964096423	3433.6130797779624	3554.677593114882	3586.6543026906884	3665.7241022704616
3642.0785418657874	3705.809916865246	3360.8761912374166	3969.948005349583	4165.454334291013	3439.544038596411	5253.698017600536	3510.226963851578	3801.3960661602673	3556.717675568605	4542.79091435257	3484.5605927562697	3665.024171537898	4069.8207558375025	3509.3343607794554	3738.2954886574244	3708.711878551231	3838.807962050591	3680.1973904335528	3733.0777200628722	3630.1258701172947	3781.800066044698	3853.8310486496985	5582.892590467028	3504.1577615247875	3720.182139627461	3433.5040409712187	3552.767803275025	3586.6127857794663	3664.811172860178
3641.7445630952525	3705.5924839583754	3359.7353304304643	3969.8631999177464	4165.413171384405	3439.5093722264396	5253.698017020271	3509.6947218449614	3800.494881812687	3555.8224869698797	4542.423059370129	3484.4337101419105	3664.644095008856	4067.555338841007	3509.2870775552537	3738.1497232073248	3708.5684578565	3838.392161079738	3680.094177007022	3732.6021374444254	3629.785746723474	3781.748844086447	3853.444988847392	5581.5440034475105	3503.8449371842453	3719.9352875174245	3433.2723561711473	3552.264525065304	3586.4101595734605	3663.0696926170385
3641.668566349159	3704.715331052095	3358.9678791788656	3969.8318786535847	4165.392068619638	3439.504055848755	5253.698017020271	3509.4046853877767	3796.2501820138805	3553.3608064742584	4541.932034257453	3484.2651300055363	3664.0301373443253	4066.8950063845004	3509.187687343511	3737.816545729606	3708.3543058143805	3837.5576296309087	3679.7612846888937	3732.2070625838055	3629.703620240287	3781.700906400739	3851.6985437073963	5581.012631085172	3503.6567957027146	3717.20426099447	3433.229738512465	3552.015697137099	3585.798000869079	3657.335459005202
3641.5041115032773	3704.080596948437	3358.2489779839293	3969.795350512298	4165.348383501459	3439.495074695216	5253.698016815991	3508.826475764521	3793.407602311657	3552.7134289238797	4541.557145195192	3484.1742274278067	3663.4554962873426	4064.7735651639773	3509.135774020392	3737.67853946757	3707.935934388024	3837.377352501864	3679.408588925879	3731.8450900711705	3629.616230210372	3781.583766975897	3848.107372884711	5580.164672448283	3503.5334653559466	3716.3894023020894	3433.0543841642816	3551.834026340556	3585.4749551133973	3644.4512289363847
3641.431369953674	3703.3059170652596	3356.8209880434883	3969.786046824339	4165.23840052284	3439.4307792828677	5253.698016748918	3508.68191359601	3781.745881019602	3552.0226425926576	4540.644627324756	3484.04691501048	3663.0526943125665	4062.6417352983144	3509.0343720831584	3736.8237813238848	3707.2623434584675	3837.272986514484	3679.0277313523593	3731.109624613714	3629.5169867118716	3781.5365562175384	3846.7453069554285	5579.0025239256165	3503.5334653559466	3716.234461035887	3432.2420205394083	3551.600019035372	3585.3178957640876	3635.408196212875
3641.177487677218	3701.0165283323945	3356.5895159637585	3969.71388834496	4165.074837357352	3439.3801344573553	5253.698016656027	3508.584582643856	3770.442241766942	3550.715330059572	4538.9020030229285	3483.9836470811597	3662.3685580643883	4058.896983430064	3508.9902179445526	3736.4944563917197	3706.5145672531785	3836.863303435357	3678.7006359899556	3729.764600205903	3629.461740337802	3781.4889705948563	3840.5108032438657	5578.330688715008	3503.528305372959	3713.3648340184145	3431.320367973003	3551.561500985174	3584.998107080576	3628.6813528741513
3641.0745134053645	3698.2539497880643	3355.7927269735937	3969.6368436225166	4164.726318023149	3439.2715821492743	5253.69801635831	3508.551672450971	3765.4915312686935	3550.1680088833045	4538.811370631823	3483.822659788727	3662.139286324732	4057.603852275847	3508.873491940842	3735.692159244969	3705.1092431999186	3836.721767957975	3678.695195712046	3728.484928086412	3629.424203588594	3781.4476944033713	3837.9203838982835	5578.0411497788655	3503.5213360498265	3712.876220479112	3431.2475899808255	3551.5179389354576	3584.115565652468	3622.9813897483573
3640.7743712503298	3695.4292541638383	3354.4184782214534	3969.6054351562316	4164.2672620291	3439.174488792323	5253.698016102026	3508.1607075373277	3761.026641364332	3549.668271588139	4538.497154975876	3483.7575050718083	3662.139286324732	4055.474429841188	3508.815264906353	3735.438151604119	3703.572058216549	3836.67673758271	3678.680792004352	3728.439289398781	3629.416106610005	3781.260406462067	3831.875393716884	5577.3311229598785	3503.519778652925	3712.704613195777	3430.55263210847	3551.0475773983753	3583.6948441048935	3602.614562951745
3640.5850393821092	3686.5613102418674	3352.2856747691103	3969.576325994689	4164.059356000253	3439.132802851339	5253.69801579743	3507.923648477725	3738.045855068278	3545.278012208425	4538.016492332472	3483.6464780664	3662.0061897984087	4054.7312737021284	3508.7636921567323	3734.6553499466118	3701.1515703019522	3836.5345644528134	3678.622969117092	3728.427249015629	3629.394571251162	3780.702219597822	3829.0844708316718	5577.187887723311	3503.493993755994	3712.674869112036	3430.22446000963	3550.4841060904946	3581.5942293971416	3598.640785808821
3640.5693543604657	3677.5711384481324	3351.792954565378	3969.551125135148	4163.863127885012	3438.949441033375	5253.69801579743	3506.911382266585	3725.8275387155973	3537.260320027437	4537.684700932052	3483.604318818023	3661.9475089222015	4054.477942805705	3508.6094406592356	3734.1151736506768	3698.659231351734	3836.290351332106	3678.5869695491106	3728.427249015629	3629.3567857162916	3779.613207576189	3823.379515423072	5573.655664060989	3503.4704297980984	3712.57396234148	3430.061236029993	3550.19977670161	3580.0690921661585	3586.08388450851
3640.5593718957934	3675.244322491707	3351.0340551270947	3969.479396018083	4163.460806533454	3438.8566721393017	5253.698015766579	3506.7332944979744	3720.1308751846354	3534.8143078121752	4537.269211379635	3483.567701103821	3661.737741203575	4053.9170862136657	3508.534660934124	3733.955135942998	3691.079290368486	3835.90322970364	3678.521072943894	3728.032831735525	3629.3137635432336	3778.2882892916623	3819.3858049334885	5572.818087462759	3503.309101723256	3712.0660192462306	3430.040078413906	3549.5669240605157	3578.6226854961087	3583.7145915001156
3640.5049328242253	3673.5104156800626	3349.643001413231	3969.4191406270756	4163.2240751503905	3438.6763303947796	5253.698015730835	3506.3798470858283	3711.4969498636397	3531.1983769397775	4536.212264555794	3483.5523801917334	3661.6707549384096	4052.7689155853554	3508.4775935932216	3733.717481838702	3677.6632678159613	3835.8301119893085	3678.480521002243	3727.59488697685	3629.259898271135	3777.7284471328894	3811.150726637178	5570.468852526954	3503.20592034891	3711.3884972863584	3429.989640869518	3549.160161951004	3578.091538187665	3581.734965633545
3640.351833361807	3665.464406561503	3348.993374854412	3969.275505750249	4163.055991703062	3438.2956090783546	5253.698015718896	3506.284001913271	3710.3978967170387	3530.6336843675117	4535.320422053307	3483.1722485291766	3661.384698372366	4050.6013650378372	3508.041568732511	3733.490850823851	3655.973815450123	3835.507108206972	3678.332799486486	3727.08773766585	3629.2097772764328	3777.176354802481	3805.5159084580096	5566.576233354519	3502.9049864603016	3709.8157347611723	3429.929366264779	3548.1321940836356	3577.6499449821285	3577.8562598079684
3640.267496097475	3654.522047077482	3348.9582781854847	3969.167170353491	4162.5504828563135	3437.950328467926	5253.698015704717	3506.1351579543953	3709.6404223241384	3530.4559286762187	4535.047179666377	3482.9012209908865	3661.2578659486694	4050.2792674846246	3507.8472166569413	3733.33471021242	3644.0944459218144	3835.2971084869305	3678.1989465872393	3725.851937925271	3628.993594203732	3776.7624755429224	3784.489914111565	5566.538590724606	3502.679932450924	3707.373543874387	3429.714583565464	3546.812533319023	3577.5173747379954	3577.7439631134794
3640.0923773783975	3648.8814959230613	3348.838173642512	3969.031040405639	4162.252196432334	3436.7220415319284	5253.69801569608	3505.706246071213	3708.679592960012	3530.336554648102	4529.427052393403	3482.6310024706036	3659.901952246059	4049.304647336173	3507.70160474683	3733.1217235876907	3625.230100292739	3835.29558970175	3678.0011091447423	3723.3846916541515	3628.955757349287	3776.6546892436595	3782.276932615958	5565.48708131455	3502.6345126025944	3704.9014375677552	3429.4603669515964	3546.6068755688666	3577.4664475992945	3576.978427826175
3639.8366107395223	3644.6616797481793	3348.2316551091576	3968.707044893833	4162.252196432334	3434.226210914503	5253.698015688755	3505.290651558271	3706.5012119387566	3528.810276379222	4523.376987485077	3482.3654293689797	3658.605928343107	4045.0029183746365	3507.663770705908	3733.061793704637	3624.9967051301164	3835.139732932006	3677.893075505297	3721.7488545413057	3628.9025599573024	3776.4274187553074	3779.898783815719	5564.1884832162705	3502.5683376604843	3704.899204350498	3429.280998886168	3545.9889300567756	3577.376401411062	3574.6774575540276
3639.607347409793	3644.6616797481793	3347.973536552461	3967.886151521443	4161.166407088658	3428.898135786588	5253.698015670652	3504.8046954494976	3697.7611307013894	3528.0813805018	4521.719010547125	3482.3126149998966	3658.43881706206	4043.263453492611	3507.5721438880046	3732.8821501860257	3617.317037968452	3835.044237699438	3677.7337294282297	3720.769218241147	3628.7925566092	3776.0818090244975	3779.0747919907235	5563.358240062488	3502.550477131996	3704.790893345744	3428.9434904471686	3545.1104253174203	3577.3373581261694	3571.7493064136575
3639.3851989183377	3643.029158806041	3347.6392444116555	3967.0173399736327	4161.149308855651	3428.340383584038	5253.698015638209	3504.7412365302416	3687.7197509939388	3526.875094550432	4521.719010547125	3482.1569282396044	3658.3701728493807	4042.8059464373105	3507.5447765057343	3732.711210371611	3616.8081073347066	3834.9952967127356	3677.72826070051	3719.5327445579987	3628.7290468122974	3775.9026277004905	3776.12543067163	5562.6319329471235	3502.3808843369548	3704.2437243805043	3428.8704371475906	3544.3576757310248	3577.1289822247622	3571.3967947151787
3639.279751457607	3641.946737066496	3347.177572361466	3966.7678795551838	4160.621364879977	3427.7400951348473	5253.698015600516	3504.6160896632873	3679.1356814949722	3526.1038367077426	4520.85567294395	3481.9896479296062	3658.3213461005184	4042.747159883098	3507.47285211444	3732.477471459526	3616.3211604954645	3834.9147753374536	3677.4698330485	3716.6956238817393	3628.7130817424604	3775.596130580561	3770.1100245509624	5560.67335123269	3502.3151304046137	3703.6375158352153	3428.8651231863623	3542.5786398116697	3576.8847209851324	3571.059545539061
3639.1818681998434	3640.944424369329	3346.4736268819133	3965.4087741247863	4160.546215265036	3427.3453641724564	5253.698015597343	3504.1505303331746	3678.643187180746	3525.818680241937	4517.814083025555	3481.5145820936013	3657.9613385028306	4042.071409723424	3507.397644605638	3732.4535199901575	3615.0760600094063	3834.8738413002047	3677.340779050146	3716.4252991154685	3628.6907071507203	3775.408732918515	3768.982942844593	5556.954242387961	3502.0764555002584	3703.5951086755813	3428.779802785864	3542.0733654940623	3576.7446335345985	3571.059545539061
3638.976667109683	3640.3199336666166	3345.511113681642	3962.6621623142964	4160.356780793514	3427.129504515673	5253.698015594382	3503.2728767871527	3678.147845716221	3525.5673324915942	4516.304612493512	3481.3192486105527	3657.449471881712	4041.493437276029	3507.344415388103	3732.271748480787	3614.5774133529408	3834.645241357178	3677.316309644296	3716.284759359355	3628.634947125524	3775.3403332930766	3768.348737682355	5550.939045521357	3501.8450984164383	3703.309822099388	3428.705087156373	3541.6203844492547	3576.6807599777912	3570.862925092579
3638.8877467932157	3639.134455944282	3345.079773528739	3961.5613957433716	4159.920781432864	3426.6899520270717	5253.698015593012	3500.3320966629894	3677.84650052045	3525.155229552771	4511.976646659918	3480.722461594802	3656.9607024971165	4040.4956280340384	3507.225424025748	3732.0850929000976	3614.190679728801	3834.356137929034	3677.28328518124	3715.0976060828084	3628.476665887876	3775.1679924696164	3766.975192870275	5537.875151172144	3501.117009215374	3703.290059506594	3428.2903765469214	3540.370561585233	3576.31235014165	3570.6563923201065
3638.852321787999	3637.2618049441176	3345.0482381234833	3960.6565764884194	4159.668840833574	3426.540630371164	5253.698015583435	3497.4430473310654	3677.4261215262295	3523.1367399773244	4511.976646659918	3480.4756780181424	3656.6839903725613	4040.2826992225455	3507.0537920285446	3731.895100489299	3613.862818408871	3834.138547140758	3677.191980687615	3714.4902268609085	3628.2176743040463	3775.039539943349	3765.4594127479977	5535.996544386062	3500.6448145134855	3702.4110189412086	3427.912539290675	3539.701840976566	3576.2553838838694	3569.9583275579316
3638.7590234471063	3637.1079683953517	3344.5330978273887	3958.3268851703233	4159.376433006896	3426.1760063136867	5253.6980155832225	3496.612526624478	3676.6865969722376	3521.0057838069442	4511.404288538265	3479.958051767866	3656.481254515619	4036.39601540449	3506.6130794320397	3731.792952101672	3613.132146995821	3833.781131842558	3677.0594016589935	3714.0237221497555	3628.0410000103016	3774.868292330969	3763.9145753912208	5525.685927495874	3500.525284051391	3701.720311065842	3427.5305897125227	3539.0323940834933	3576.208781421521	3569.8182748604213
3638.5672964999717	3636.7655801079777	3343.899914411514	3957.11399316665	4159.091445959081	3425.8231779715525	5253.698015580839	3494.8723619632374	3676.0977931124903	3520.641018998734	4510.326622365334	3479.4996654782167	3655.6441768816276	4035.0858006995873	3506.293449331706	3731.719508542643	3612.51383476952	3833.413210060399	3676.783299201276	3713.197853760429	3627.9911834275135	3774.7889945559036	3763.344618628637	5516.481748989045	3500.4280098237764	3701.096949893995	3427.1187345442177	3537.2881342563237	3576.1402748135497	3568.9601301475927
3638.4578145981513	3634.7248182298054	3343.4954104115245	3954.8173966098657	4158.642290766429	3425.739300922227	5253.698015579759	3494.1201587460646	3675.8030060601227	3520.225990853475	4509.739732511551	3479.404125469165	3655.1693504274626	4035.0487778146116	3505.8654288116986	3731.6128339580596	3611.366277433044	3832.777970537958	3676.655462765916	3711.8896760654893	3627.806144178956	3774.7373381779007	3761.6331536700172	5508.973592705866	3500.3454187854613	3701.050432785419	3426.8979972760235	3532.676769603469	3575.8755106455264	3567.938481637497
3638.291327744435	3632.7307853975335	3343.463731892208	3954.7339173114124	4158.238986393775	3425.4312889422818	5253.698015571106	3492.0549017177323	3674.6238407075853	3519.305086150253	4509.429564608468	3479.156906725143	3655.1457676649256	4034.3581222805215	3505.130624753342	3731.526457964009	3610.663896213056	3829.8163757732127	3676.4280043497324	3710.66207321979	3627.2825915460726	3774.413760086884	3760.5679508862377	5504.478392917677	3500.2413977550377	3700.954954207491	3426.401688731471	3530.394333306321	3575.6470466741857	3565.1831103052978
3638.198434156346	3628.5463252620743	3343.3095638342083	3954.412652350818	4157.365289390944	3424.821742022354	5253.698015570992	3490.4185396001285	3673.375004451683	3518.498280141903	4509.221174958862	3479.0747983811953	3655.1399682178694	4033.996557639278	3504.5645513817444	3731.2974591667366	3610.3945641868404	3823.4501120661416	3676.200308186497	3709.1845210528672	3626.9312767557903	3773.7311803726275	3760.0412855474883	5492.258731014246	3499.9606289630638	3700.9187814117386	3426.333783222625	3529.813017668708	3575.5350101323365	3564.166662909376
3638.1741997309805	3627.112353925547	3343.265814905857	3954.277363837241	4155.305749550296	3424.7564511062665	5253.698015570874	3489.5348050252524	3672.5350267332174	3517.023406339907	4509.161054767576	3478.998075856026	3655.1171540336054	4033.729657148525	3504.427073406917	3731.133698123292	3610.0474257638666	3818.561064555101	3676.0154484515047	3709.006087773678	3626.7230473995505	3773.2016694971567	3758.878498555606	5487.3355500265025	3499.5625033749957	3700.80912144911	3426.1613308642445	3529.2385733536125	3575.101739180422	3562.8695875368776
3638.157602002704	3626.269393983177	3343.07758612838	3953.753917869225	4154.238239291344	3424.7257307458212	5253.6980155707215	3489.434491723676	3670.965717082676	3515.858495787501	4507.566657735116	3478.9814623689754	3654.88046654951	4033.3959570287802	3504.333892449865	3730.7389963056585	3609.5398784004688	3818.0218952895425	3675.945163286083	3708.197954466537	3625.8336891644367	3772.4124200962615	3758.0339964823083	5484.338750597659	3499.337375163199	3700.3316063371108	3425.8785382397978	3527.0624833101183	3574.7595632332477	3561.644786104757
3638.143950175172	3625.668871737086	3343.0605477111058	3953.190306202805	4153.579111702125	3424.7257307458212	5253.698015570707	3489.273984093058	3668.28963141638	3515.8508502877207	4503.412771242426	3478.9434735545983	3654.830793523749	4032.847303804633	3504.1340392517086	3730.5063664773097	3609.1021949324277	3813.394725773046	3675.522960303224	3707.538837404417	3625.6656541322664	3771.8770745279726	3757.375643831555	5476.604239625309	3499.068881709105	3700.1068388078347	3425.4761564050877	3526.449695754215	3574.6243348785656	3560.653407707605
3638.128040990714	3624.320980530456	3342.9574509451913	3953.051152981073	4153.215992989875	3424.5618975559723	5253.698015570656	3489.2442170612344	3668.03862948904	3515.0496004274437	4503.237618709754	3478.7688000411754	3654.765970401068	4032.7218141292647	3503.722345036692	3730.2953347706753	3607.805208825241	3811.727316830972	3675.113319002222	3707.1998598007767	3625.2569538236526	3771.641706872557	3756.149509931567	5465.108211946064	3498.257336719199	3700.1068388078347	3424.7404886439326	3525.7108309586893	3574.4357736165593	3560.2124851403623
3638.1177511805654	3623.50553830074	3342.8491128555834	3951.5877804048055	4152.787083611797	3424.49597787406	5253.69801557065	3488.3738603311717	3667.8774837849473	3514.8895986395537	4499.47904785489	3478.714345838359	3654.6540317671343	4031.676565943714	3503.6323688292987	3730.2306107992954	3607.1940006664654	3810.2795093955274	3674.7691716073864	3707.092271433816	3624.4276634645894	3771.488384441728	3754.400978774815	5459.747853414355	3498.204919014716	3700.0807145076124	3424.3173109160384	3524.6447184816784	3573.9338114006464	3559.201461005803
3638.113232171357	3621.848318592138	3342.8067007463874	3951.377349468371	4152.554782114405	3424.1510991850982	5253.698015570645	3487.3020394179794	3667.2347904607054	3514.4691024811414	4497.431487548204	3478.5077433032875	3654.5552884867247	4031.483865454063	3503.2595280582186	3729.9149840338623	3606.2251028003643	3807.8907565959244	3674.499096330568	3707.042366929363	3623.7140168982805	3771.1765595716897	3752.9102921131516	5452.632209898637	3498.0883791426254	3700.056769317366	3424.258267628574	3524.44700195429	3573.721344903922	3559.0331867447644
3638.1037157760125	3621.6195838346134	3342.1112476552626	3949.1116283768188	4152.554782114405	3423.9794531208922	5253.698015570645	3486.019540825665	3664.008766350889	3514.2186985996404	4497.390877146368	3478.2731647843984	3654.418623364017	4031.0691069889244	3502.6914686937616	3729.7404274324417	3605.542112288367	3806.792874071873	3674.094391777175	3706.9703688237623	3622.6314884919225	3771.1622802975653	3752.238064435337	5442.268863458399	3497.8031043964675	3700.025679855881	3424.076693798754	3523.8865380978036	3573.044688246077	3557.7071639297615
3638.065388963555	3620.5846900364995	3341.2171824986003	3946.7209856653008	4152.532505140697	3423.9313052673215	5253.698015570645	3484.732872300092	3662.340266914357	3514.1996128592323	4496.277664967012	3478.1481639784083	3654.336641988142	4030.764054000686	3502.6498869450133	3729.2330887353155	3605.1212983664327	3804.162196129067	3673.87188294268	3706.913934711398	3621.656686220341	3770.7367371517503	3749.6821062273902	5436.262877179332	3496.8999229295537	3699.9111484618084	3423.870624132624	3523.216559015427	3572.2543022404507	3557.5252557225613
3638.0501267623613	3619.7832594158217	3340.8835862999726	3944.583151011861	4152.070501815307	3423.73104220843	5253.698015570642	3484.447016882627	3660.406809937887	3514.0943417469157	4495.13083184311	3478.084430932725	3654.272053457712	4030.290627273797	3502.4462999969783	3728.381658585062	3604.7144674466663	3799.415218131733	3673.5030368563316	3706.762871988559	3620.74004852401	3770.488496037281	3749.496435712106	5422.212379777716	3496.274685145219	3699.8083895615264	3423.6780892843344	3521.3016860571706	3571.6775794578743	3554.61969702827
3638.0077720385298	3617.9037301820417	3339.843657149321	3940.8340225396655	4151.898966815943	3423.393371591901	5253.698015570636	3483.4492864368513	3656.3915154686515	3513.794607375309	4495.13083184311	3478.056838005905	3654.1253419159584	4029.7519617413554	3502.2859426894324	3727.684865862223	3603.491257964975	3797.9269640623306	3673.3434618661086	3706.541652235278	3617.9462665951173	3770.368039467815	3749.3996126894276	5416.3987264906755	3495.9615091074365	3699.7561121482067	3423.0616810382962	3518.729511914174	3571.0713366746522	3552.6406516266316
3637.9872568935607	3616.8686430459557	3339.3279026721293	3936.8579436013774	4151.458697010824	3423.0178387810743	5253.698015570633	3481.776931319466	3655.5759288684903	3513.3853660153786	4493.67481671289	3478.0378619974385	3653.831876196621	4029.2351471385937	3501.9581167743863	3725.748178268769	3602.641103252806	3797.7230853696465	3673.12601779333	3705.9490680548115	3617.0480064259636	3770.076820474532	3749.3996126894276	5411.73289357511	3493.976706132516	3699.4440335373006	3422.5175128354576	3514.987024245681	3570.847075079645	3551.730301294367
3637.9750934968715	3615.9970280889697	3338.9015916971352	3935.946399125512	4151.4269605206555	3422.617867005433	5253.69801557063	3480.212739019589	3654.196959601665	3513.0735923119355	4493.451445881269	3477.932951461117	3653.5983831549343	4027.8234578034526	3501.898234337702	3724.136394185596	3601.53678446622	3795.972623153488	3672.2457871282177	3704.7667112106037	3616.13192216843	3769.10136980212	3749.3758599040357	5406.695016449725	3492.240413569201	3699.4440335373006	3420.9540070534194	3513.7608199661	3570.6466232612465	3547.944931702725
3637.9603592812136	3615.681739822765	3338.011000380079	3935.4107137940364	4151.231412031527	3422.2569102200678	5253.698015570628	3478.0082053716524	3652.789483778296	3512.7324010766824	4493.077761127357	3477.834207633351	3653.3311481689016	4027.446813376363	3501.8307349274837	3721.8512320469167	3601.0503237447756	3794.4138744249312	3671.6244117622173	3702.4721016187405	3615.0105098131353	3768.1173250063657	3749.274936190136	5400.784430088906	3491.6656437797974	3699.4428253843435	3419.328780843093	3512.359745580372	3570.4308138246333	3547.2756061241653
3637.933867408189	3614.4787470610013	3335.889982849235	3934.2128391997485	4150.945227759585	3422.16855452815	5253.698015570626	3477.402002737017	3651.045557362229	3512.4854573713583	4492.567058085484	3477.6660131801377	3652.9796737663437	4027.3090599366997	3501.7806232157845	3721.3914424354452	3600.4240329744102	3791.322050757434	3671.382717097016	3701.3048540577283	3614.1529537119195	3767.161229816568	3749.1973545065275	5394.981249464487	3490.6945597535196	3699.4076425765784	3417.879419591469	3511.8618282380066	3570.396375222459	3546.899087952563
3637.9021848483894	3614.1885940571506	3335.22076564177	3933.5578019475593	4150.63081270523	3422.098612937429	5253.698015570624	3477.0101114932963	3649.423940595655	3512.0442815385777	4492.251298109866	3477.4877218457486	3652.103484039051	4026.4636885078094	3501.7679226576097	3720.290818633525	3600.2615995591045	3788.4402137932475	3671.090874755354	3700.5827928488943	3614.13479375557	3766.273378094399	3748.86057270789	5388.591787502451	3490.1868545787875	3699.314556909021	3417.4433207560332	3511.754187522528	3570.31358119357	3545.684608015463
3637.8821027506774	3613.628503386722	3335.1663843415236	3932.3155895052223	4150.126787177783	3421.841243191809	5253.698015570623	3476.8176434703146	3648.5226461518923	3511.3548426572675	4492.024292252196	3477.3482345675843	3651.889356464854	4024.6675607309016	3501.7053734813817	3719.6682808467867	3599.9434041777417	3785.8247529105065	3670.849374513984	3700.250985417477	3613.375056362396	3766.238472283085	3748.3676735406007	5386.933725349199	3489.555285029054	3699.2237345658227	3416.2053925962127	3509.9600568120904	3570.297751378961	3545.4552500038817
3637.8026819087568	3612.6134162502667	3335.0307504173875	3932.0024279124254	4149.424584646263	3421.700042323595	5253.698015570612	3476.6107037461416	3647.846708363426	3510.7454815019173	4491.729227970996	3477.0378812213944	3651.3468325410186	4024.0800698147987	3501.6666920152916	3718.106547777842	3598.9972022090783	3784.53578471993	3670.546027752008	3698.88298878129	3613.0186630873795	3765.5538255594965	3748.232181007659	5385.068237935328	3488.5230271483424	3699.082163719655	3414.367922971197	3507.845990846574	3569.6295066314547	3545.160882581421
3637.7900096246312	3612.1326358226097	3335.0307504173875	3931.826893575035	4149.087812927949	3421.6059475369666	5253.698015570601	3476.29671132914	3640.919950234094	3509.5901563730777	4491.424396201641	3476.9846076561907	3650.6473811256337	4021.8161219139097	3501.6522439231335	3717.421432631269	3598.546923415779	3781.48434625586	3670.1146584825574	3697.1209661573375	3612.193448416111	3765.3683448019347	3746.5152659180053	5383.65030313963	3488.1294989457583	3698.967478814038	3414.331267799184	3504.4504476516913	3568.9717017346898	3544.29662313339
3637.722222522436	3611.930094336888	3334.968244249246	3931.3858192910902	4149.037049689776	3421.5899487454058	5253.6980155706	3475.205832838735	3638.0751560582285	3509.3935403907367	4491.24509564878	3476.879082315753	3649.295900068695	4021.194430516609	3501.628484139059	3716.4721519277696	3598.1350290758783	3777.6192095805063	3669.6993691307325	3695.478435015788	3611.854036869865	3765.2285795310536	3745.60456039574	5376.929316634835	3487.709004007472	3698.5903582524197	3413.9662229173223	3504.2146659848518	3568.6457916620275	3544.0834469131687
3637.6941234559854	3611.3339135874003	3334.530102168257	3931.20356912799	4149.007788789733	3421.3981474691636	5253.698015570599	3474.374677159808	3636.9998769869967	3509.0487701278967	4490.909866111334	3476.5927914803256	3648.3209590529596	4020.6942779131905	3501.6089125127446	3716.4124518586746	3597.959277805079	3776.1196505665416	3669.065546661828	3691.1722678246165	3610.9501247662793	3765.0076155170477	3744.896859087695	5371.542567545279	3487.181912818768	3698.2632427527433	3413.7256040038533	3502.2293901358626	3567.9107426417877	3543.8063118248683
3637.644613670605	3611.1203952906444	3334.3703400815075	3930.3291173049593	4148.802211079737	3421.3056653012954	5253.698015570597	3473.792393595006	3634.8896613272555	3508.857790111385	4490.875462700723	3476.5927914803256	3646.8857414080826	4019.877391022631	3501.606576824265	3716.266890470892	3597.452826199385	3774.2474443415676	3668.656216953592	3687.7645489225224	3610.8622287426656	3764.8392443082403	3744.6079783832165	5363.544994813522	3486.526390377032	3697.6722967853248	3413.148713252255	3499.3778085754484	3567.4046416042424	3543.385175336154
3637.6115119880396	3611.0301778492194	3334.3430423839263	3929.9860705503406	4148.682642970303	3421.1899385462734	5253.698015570593	3473.612214735186	3633.495452676644	3508.834487328684	4490.748545553195	3476.569431969106	3646.2628811569466	4019.7915638130553	3501.6009232336405	3715.434662075198	3597.0017643036376	3771.8189154150377	3668.0357888036874	3687.266643485364	3610.8588203894324	3764.6599360214373	3744.2492269270897	5354.211106880894	3485.987212496607	3696.933743870807	3411.812465155122	3498.322053840483	3566.3908045130524	3542.19358513172
3637.5908050905937	3610.8499818551863	3334.3070990598776	3929.519601563122	4148.115842671225	3420.7733541008283	5253.698015570591	3472.5970217218132	3630.2547312762763	3508.422909065729	4490.714613974558	3476.492304773181	3646.150473392466	4019.461968221831	3501.5915109780885	3715.104833632786	3596.4303822107017	3770.1220137239584	3667.767991832283	3685.684993107811	3610.821769447008	3764.5093730307817	3743.8390320580093	5340.553054059816	3485.1215289968322	3695.9476526485105	3411.0153530054085	3496.158392465265	3565.843732819787	3541.946760813625
3637.5684325224393	3610.823567987816	3334.2899801365315	3928.5442750451753	4147.869393478424	3420.037757744406	5253.69801557059	3472.3444505224893	3629.6794662855305	3508.2923076065	4490.553452370758	3476.377517329209	3645.7875272071565	4019.4431990388202	3501.4916786663944	3714.648327027245	3594.729196258759	3769.8020121646623	3667.3895756702696	3682.2370954305584	3610.765925940642	3764.044731066284	3743.659455387042	5339.164992674617	3484.8016909190364	3695.77178317735	3409.6867259244245	3494.6807237976327	3564.9185446350552	3540.500851953165
3637.5087213479887	3610.784615316776	3334.24974115224	3927.481780066634	4147.534793385355	3419.00328388605	5253.69801557059	3472.289182961994	3628.97676728677	3508.0777763335504	4490.402812187502	3475.3448587861367	3645.41438128781	4019.126185964663	3501.414894418537	3713.8127266857737	3594.0859472422158	3769.413859715402	3666.989974572675	3680.566999495648	3610.729312890777	3763.9745878099884	3743.575529522289	5338.182401753651	3484.633776778983	3695.297448204102	3408.073224918545	3494.0645011244897	3563.499510923508	3540.074467407164
3637.494257460733	3610.777223546935	3334.1068742097	3927.2679225183206	4147.253503144504	3417.829211634209	5253.698015570587	3472.012908207066	3627.715582730445	3507.574513983795	4490.123931402692	3474.9516775845595	3645.2671208697675	4018.9741622220276	3501.3061532338234	3713.71001828469	3593.022633347749	3769.143112224695	3666.813651074874	3679.941333963334	3610.726301537831	3763.9322743993953	3743.2760324037545	5335.110003238765	3484.183362733719	3694.6531149786447	3406.6728530305872	3493.9886485773222	3562.7953219297324	3539.7385487436886
3637.4100993953452	3610.7081648595063	3333.5996763498165	3927.2246985758447	4147.104234044154	3416.627595023171	5253.698015570587	3471.7535824596785	3626.209465106103	3507.472335236278	4490.026290580353	3474.7576879819594	3645.2671208697675	4018.6733740520945	3501.2173907407478	3713.3017545874745	3592.7954352649695	3768.5653508988853	3666.558682059182	3679.3589324255418	3610.724255286605	3763.8720993897996	3742.8767062730417	5334.481922667077	3483.8602509314032	3694.292700949709	3405.0987425400817	3493.7140474005937	3562.6617694439133	3539.581880734811
3637.3369576180303	3610.637040544995	3333.4723338759504	3927.2246985758447	4146.964663275577	3416.070064915219	5253.698015570587	3471.707735223794	3624.7507500753336	3507.4697887379407	4489.966805091977	3474.641222024301	3645.2462412440373	4018.3675531173703	3501.171259930181	3713.004764832864	3592.163941559613	3767.8114542207754	3666.132124251345	3678.7520184615046	3610.7242050279892	3763.8480497713704	3742.7341261962774	5334.277322769705	3483.689812992116	3694.0130414919195	3404.2112064947223	3493.36585800756	3561.328671068317	3539.2944900831376
3637.1828741989543	3610.5905387608836	3333.3708000635006	3927.078249196017	4146.193098072862	3415.6128614532877	5253.698015570587	3471.6102889863078	3624.3224433883024	3507.460088766791	4489.9561864409025	3474.5853727751974	3645.22294931387	4017.730947780149	3501.1226908909603	3712.829248333136	3591.9223373238397	3766.2465238062096	3665.2116263829676	3678.4638188725194	3610.703611546861	3763.8192443895196	3742.3783893548293	5334.186356178652	3483.5874824114894	3693.607306887383	3402.8805184488683	3493.045695594489	3561.2386242496223	3539.223961616227
3636.882895075194	3610.5394786934753	3333.255973606583	3926.6396739097154	4145.844951627683	3414.9406124576	5253.698015570587	3471.2560407857486	3623.260430424556	3507.4214241964796	4489.919609342939	3474.516680784619	3645.2003143921693	4017.653334980261	3501.0148830277712	3712.8233512508764	3591.7360180060396	3766.0949308645513	3664.809839914554	3678.215393119578	3610.6784494463545	3763.7891363766494	3741.8222406007694	5333.309543801458	3483.3699995167367	3691.4563751675178	3400.826327677877	3492.3492736679746	3561.210466214585	3539.1156461345536
3636.6779068725727	3610.5119446792087	3333.2423203628614	3926.5226269434897	4145.55446988528	3414.7836450029054	5253.698015570586	3470.849693891529	3622.8078707178174	3507.3839999102493	4489.709624026835	3474.266535029989	3645.161443951371	4016.610918717026	3500.9669317077637	3712.7384588028126	3590.5405312447	3765.9506734989595	3663.4415830117737	3677.7089427490655	3610.601795237665	3763.7557831703743	3741.464328976477	5332.689368405616	3483.290704370972	3691.1151805935106	3399.5114805832914	3492.061339885977	3560.9825505208323	3538.6794385911658
3636.6237544344767	3610.479188588987	3333.2273041798453	3926.3762633342994	4145.4011326329155	3414.740404915484	5253.698015570586	3470.539366889971	3622.2247045957647	3507.3489274045555	4489.46799631308	3473.8424122760025	3645.0995616821565	4015.140564763432	3500.9061923253275	3712.6706556072377	3589.6538012621127	3764.9470295629967	3662.5722792820015	3676.8820526155287	3610.568575051488	3763.723825628261	3739.658736762543	5331.689103920053	3483.181195938893	3691.11188169201	3399.298145392964	3491.0454791292395	3560.458438098429	3538.3179481033044
3636.5869576353075	3610.291231518246	3333.210636183621	3926.1486090702965	4145.329271336863	3414.696582426996	5253.698015570586	3470.012275471501	3621.376052937728	3507.195145043899	4489.29759946629	3473.721023536248	3645.0333182486143	4013.594494994928	3500.8607984143055	3712.641020784531	3588.9798514340446	3762.287401014716	3662.388559864121	3676.565634013187	3610.5064663405037	3763.711806583906	3739.460715951932	5328.710747956173	3483.1451387892926	3690.874951658672	3399.1332376466285	3490.8344409769734	3560.063346810068	3538.2488068993366
3636.5121565686504	3610.2339397846554	3333.018279219058	3926.0992995884594	4144.605718857989	3414.610692906844	5253.698015570586	3469.2477123857852	3620.7504609658345	3507.117733939511	4489.104679732443	3473.639548593905	3645.030875726251	4010.169941639925	3500.8459067953145	3712.5913701851796	3588.696803333706	3759.8129761133355	3662.2129794432067	3676.331644917356	3610.4769795040975	3763.69720658862	3739.36839932765	5326.783163423331	3482.845918893274	3690.6293476629576	3399.0371237652025	3489.598469802451	3559.612120851587	3538.18438333041
3636.4545011796813	3610.154304006519	3332.773768488649	3925.884807153427	4143.954949244399	3414.493771016232	5253.698015570586	3469.244478193331	3618.935110510805	3506.719164673715	4488.96541190369	3473.2820453901595	3644.9939942126366	4001.3307006874193	3500.7826732928734	3712.5538036404623	3588.634819347715	3757.8349104646777	3662.1049503653812	3676.308372837301	3610.4493712454423	3763.591084031779	3739.2957141248953	5323.466010159213	3482.5166524458928	3690.1813728568804	3398.9705656169754	3489.43258237154	3559.307375617105	3538.1736553075293
3636.395020391102	3610.154304006519	3332.326915118425	3925.624571096208	4143.527040824182	3414.307102485759	5253.698015570586	3468.7252198744923	3617.674287267907	3506.671002728408	4488.889138294471	3473.009874113228	3644.862745247423	3995.240869713859	3500.7117600763286	3712.5058120605327	3588.585141076564	3752.6906181569884	3661.683168997024	3675.572111085473	3610.3506897050406	3763.5717801033443	3739.222614225198	5323.4276411516585	3482.220356849051	3690.146482132407	3398.9293696105074	3489.3720710021444	3557.2769340025043	3538.1191512443006
3636.344972223677	3610.139634427493	3332.234194146208	3925.1848479516057	4143.269960978219	3414.277049241923	5253.698015570586	3468.349158495692	3616.7700997695674	3506.5628193143207	4488.563712328627	3472.9550495484655	3644.7938558344586	3983.1276421563716	3500.6484036088623	3712.44925376476	3588.499030558948	3749.6676732651053	3661.6676862150016	3675.404660732309	3610.2362464610246	3763.487305845483	3738.8954301807853	5321.418584601044	3481.881246196682	3690.146482132407	3398.7436355154896	3489.2793134273397	3556.951328136996	3538.0256680831053
3636.3203488453555	3610.091072796571	3332.0896656096766	3924.736872484354	4142.755019579569	3413.900601730168	5253.698015570586	3468.2010010948534	3616.1418346007545	3506.511828286921	4488.4780796077375	3472.8452461569996	3644.682444787665	3979.1641094248826	3500.635157251013	3712.3422199199094	3588.462165789665	3747.8298259340254	3661.640293856618	3674.4017004844827	3610.171779578338	3763.2849260284816	3738.856779803225	5314.794312534081	3481.566941577276	3689.941214813683	3398.591406835278	3488.3911298529424	3556.863652258935	3537.869709778215
3636.3137187594525	3610.0535001766584	3332.0381006611224	3924.14299805184	4142.416258076526	3413.6551384174463	5253.698015570586	3468.16895238713	3615.672356603737	3506.1144251931896	4488.306598431277	3472.636734318323	3644.4308540072416	3971.601110326046	3500.612671909021	3712.1941556921274	3588.306263920056	3745.32527639011	3661.3549209983375	3674.0826498386477	3610.0266961430075	3763.031083406124	3738.70169278306	5311.099247369935	3481.105825196365	3689.6909747035124	3398.557841025692	3487.8145794291913	3556.8006456864196	3537.7164277616457
3636.301591313	3609.9864078035043	3331.9878985015207	3923.7385765002573	4141.53737413189	3413.3876864731283	5253.698015570586	3468.1317821182147	3614.7495254241253	3506.0423844187376	4488.116596301168	3472.242283560169	3644.245757455761	3969.6401739425214	3500.5457149384906	3712.1211832004387	3588.193828156479	3744.2336030556403	3661.28777987484	3672.912693658871	3609.9792958538437	3762.726764458813	3738.4580048392672	5302.245310241072	3480.662486205337	3688.915111830797	3398.47938362999	3486.895820808498	3556.6671766686545	3537.659219265817
3636.270475668973	3609.7991069998534	3331.9477044307564	3923.273838673491	4141.410826627693	3413.309171336059	5253.698015570586	3468.130347745077	3614.6188123961574	3505.8805048508802	4488.022345759367	3472.1954729353165	3644.0912507306175	3968.5607868212137	3500.453276411445	3711.7912327292943	3588.0075469228186	3743.589838859213	3660.9448147455932	3672.1721737819485	3609.9123061175574	3762.3650152516975	3737.948041046521	5296.12761470885	3480.176376711386	3687.8061606049687	3398.44381980788	3483.745041939148	3556.6632532577996	3537.5245551994476
3636.2092617863204	3609.573814070104	3331.4332066468564	3922.8505505000676	4141.311319918317	3413.1833236454086	5253.698015570586	3468.084782166509	3613.616285234057	3505.5517785913003	4487.824138006105	3472.0869604096806	3643.9842693453043	3966.3667371780048	3500.411577188699	3711.090134130237	3587.8910388823333	3743.363699599369	3660.5344256094004	3672.135407083817	3609.5292335103763	3762.0198585447047	3737.9127614207905	5291.870991240996	3479.87833699946	3687.5075590154484	3398.41175135213	3482.362879529753	3556.5647922791727	3537.4398194302976
3636.1362768683366	3609.335440399753	3331.13080980448	3922.6272695246435	4141.234239797854	3413.0976485204983	5253.698015570586	3467.909338152136	3612.921806915313	3505.361556328284	4487.705893307193	3471.9745883571786	3643.9150833584736	3965.6608622266367	3500.2381595071115	3710.23818608922	3587.759974417106	3743.065294067786	3659.728220741515	3672.012967409709	3609.33469805015	3761.8849427896475	3737.6122551084954	5289.922060476703	3478.8643897436555	3686.4092391423947	3398.3875665220244	3481.2035802303944	3556.335298570626	3537.270698293524
3636.041496122589	3609.0699388358285	3330.7342669900327	3922.4799874736436	4141.14160669839	3413.0326893482056	5253.698015570586	3467.7272660042227	3610.9365915326052	3504.8560633244037	4487.485528541049	3471.84589340868	3643.753515189982	3964.749908609081	3499.951399627515	3709.66244719313	3587.495243755949	3742.909358273924	3659.244660007692	3670.5225788183243	3609.0149969762315	3761.668464653324	3737.279145745799	5287.460870657845	3478.3736265015473	3685.745270306525	3398.2982148157607	3479.921222934181	3556.176750165282	3536.6774546931583
3635.9764327292705	3608.796945246192	3330.7210034784307	3922.299741315749	4141.095099912478	3413.0236271156455	5253.698015570586	3467.6610331049087	3608.9570949917543	3504.5941964220683	4487.485528541049	3471.764938097315	3643.3624111903227	3962.024966271636	3499.43646661065	3708.731844935893	3587.338230902734	3742.8348963222506	3658.5445510663963	3670.3796387939265	3607.1312580895446	3761.5807242705423	3736.6877212609825	5285.675920172511	3477.9517130948834	3685.745270306525	3398.2031442457	3477.1011735323573	3555.539252688675	3536.340490810014
3635.8993507425234	3608.5556662756235	3330.7210034784307	3922.2218689706697	4141.054219957819	3413.0236271156455	5253.698015570586	3467.6173612085668	3607.628389018781	3504.519886849818	4487.226656995514	3471.5302863751745	3642.984879954089	3959.7150724346798	3499.2257931094173	3708.16224533278	3586.779257355687	3742.7076538238807	3656.2248566463586	3668.7936610657184	3607.123422253181	3761.5591830986077	3736.649070333026	5285.131420261088	3477.4859627804553	3685.684107482283	3397.997812372474	3476.814276775621	3554.981592524951	3536.1119040832955
3635.8418956894657	3608.4390057467735	3330.6968670548385	3922.1864924221536	4140.9639503977305	3412.825740070803	5253.698015570586	3467.1070330716493	3605.8655413440893	3504.397830004883	4486.642475875138	3471.3288886811365	3642.335694466659	3959.090417183478	3498.3370160402237	3706.939103778171	3586.3205865292794	3742.6720185508602	3655.3138087241473	3667.4867000950067	3606.729601634367	3761.4391036937814	3736.2943023827447	5284.61190135357	3476.4750739342926	3685.4694134052843	3397.9731214320586	3475.432674082559	3554.981592524951	3534.8785826579633
3635.770115204674	3608.3312767017187	3330.5079148663563	3922.1361268209475	4140.900264057859	3412.735997102775	5253.698015570586	3467.105517871366	3602.1617765409283	3503.961950414419	4486.220962814916	3471.2082359701035	3641.83938742578	3958.401042307047	3497.7033760393724	3706.213310360332	3586.063871583861	3742.5731644501698	3652.3232131782624	3665.9102746943972	3606.5154797446303	3761.4208221498257	3736.015993333569	5283.670892824439	3476.112083992021	3685.2930134647904	3397.9587238130684	3474.379068581903	3554.909293097751	3534.588392879917
3635.5686935958365	3608.081925784785	3330.2739762764745	3922.1240390111802	4140.814684924204	3412.628463065138	5253.698015570586	3466.997981234883	3598.4181463887153	3503.7224693678972	4485.982139472379	3471.1710308259026	3641.368742175553	3957.4221073324384	3496.533015677501	3705.5520806740146	3585.807449395682	3742.3286775422175	3651.7550833929877	3663.661937190881	3605.9937103898374	3761.382515899902	3735.9558996424844	5283.325674879676	3475.284656887997	3685.093692137829	3397.9536389590785	3474.11213102802	3554.8369959949264	3533.4970907969464
3635.2348263312156	3607.863996442732	3329.973286317409	3922.1021124916397	4140.763717410338	3412.4789917386934	5253.698015570586	3466.366640553094	3595.1857421997406	3503.705987124049	4485.640062159708	3471.0424940778453	3641.1571358829606	3957.301980262769	3495.514712877287	3705.080917992529	3585.3410230853765	3742.1112455835864	3651.712268345609	3662.0809731125823	3604.9219437770485	3761.319348364772	3735.1988147123175	5283.135025441736	3475.1567285058063	3684.808567815492	3397.9460106620722	3473.5869288033527	3554.8016970224603	3533.1603555405345
3635.1439317538448	3607.4982305571784	3329.858099031313	3921.9804066144393	4140.754818728262	3412.292133836482	5253.698015570586	3465.691128914963	3594.2195166921715	3503.6976507824484	4485.110817435286	3471.021951238669	3640.336138771509	3956.365874932113	3495.4993783889468	3704.504087841588	3585.1610253576655	3741.8030701920734	3651.6122110464576	3660.1659455037093	3604.33993833709	3761.1145868676135	3734.8257305947473	5282.947683369564	3474.3940526565784	3684.126149828636	3397.939576169199	3472.976198869078	3554.7658739179074	3532.806742026309
3635.0951597426338	3607.3572766661214	3329.7968105836962	3921.8803916566626	4140.641808896068	3412.0369000918336	5253.698015570586	3464.919143996228	3593.845906430336	3503.676444256731	4484.405552470439	3470.925146317207	3639.4647141313794	3956.1699604030864	3495.438787389111	3704.154859266865	3584.835173637557	3741.6832537749033	3651.555157724416	3658.0209936491083	3602.3204063490807	3761.090061287432	3734.551675254198	5282.689408157938	3474.0416096232057	3684.071116374482	3397.6862266821995	3472.114991725891	3554.619459757112	3532.702696512651
3635.0308114692207	3607.2849512939983	3329.6586767406566	3921.573316600597	4140.537358224885	3411.992066706984	5253.698015570586	3464.8910923478043	3592.7002519539797	3503.676444256731	4484.104163596952	3470.755356101712	3638.348792128143	3955.92075077378	3495.40658725713	3703.6509820440992	3584.773038645476	3741.553000796953	3651.4435492941484	3654.745456401993	3601.732862316534	3761.0572035123905	3733.803792444286	5282.622970974763	3473.7237849628036	3684.056334808241	3397.5162191993336	3471.1620798492118	3554.5320278709164	3532.5711112937647
3635.0308114692207	3607.264063506161	3329.58728896504	3921.34210473893	4140.519365105834	3411.9180728505885	5253.698015570586	3464.5140960210156	3592.0895574490946	3503.5899275346565	4482.437890847836	3470.622458960049	3637.8658903752907	3955.789545835725	3495.347701145316	3703.478058548112	3584.69668564826	3741.463602249118	3651.386900268163	3651.3778490290906	3601.455037387903	3761.0405288655793	3732.4513177184253	5282.5673907648625	3473.4819207667274	3684.0486251388747	3397.209024305495	3470.571414466828	3554.257136606029	3530.965952613624
3634.9557059688395	3607.2576759664234	3329.558148338264	3920.978620901962	4140.4790403003235	3411.731813556981	5253.698015570586	3464.2973709075495	3591.1702850681286	3503.5418154255126	4480.737203416435	3470.300087785402	3637.483564578826	3955.5206733087657	3495.2433912807383	3703.311295931687	3584.580596985229	3741.4321363748727	3651.316223893324	3649.478148016487	3601.062930578805	3761.034649209316	3732.2690027565845	5282.1832235340025	3473.2020833851043	3684.046278398281	3396.0127705243995	3470.34327771012	3553.9735114924833	3529.365472329211
3634.839960170161	3607.2258830741484	3329.5509087442033	3920.7972962979165	4140.468145424401	3411.6024790991505	5253.698015570586	3464.1510141541985	3590.8709017188858	3503.4813194745243	4478.1468797057405	3470.155014298509	3636.444692868861	3955.39852880152	3495.103008298019	3703.1427282578325	3584.3350531513775	3741.4314541177378	3651.2574417045407	3647.4488664245937	3600.780974299913	3761.028436596657	3731.7152289517794	5281.828591623407	3472.9475118549562	3684.0388776552627	3395.408288387916	3469.9144874688236	3553.6095589680363	3528.3630319078857
3634.7448291299916	3607.1420428353317	3329.215186396876	3920.6810292713126	4140.453539624266	3411.0839373670487	5253.698015570586	3464.0487197156826	3590.046694045785	3503.364905165699	4478.1468797057405	3469.689952219769	3635.6484775621457	3955.235467684892	3494.834023310648	3703.0831900612557	3583.4820835110568	3741.2972416477837	3651.134226830544	3647.197441458683	3600.6497835326313	3761.007469857512	3731.1688189471392	5280.42680532395	3472.3451557095145	3684.0045993963154	3395.2856448899083	3469.1317348647563	3553.3287717084518	3526.712018332014
3634.6350119058184	3606.8162118387636	3329.066663971037	3920.602150196515	4140.440567180106	3410.698391414081	5253.698015570586	3463.800267057851	3589.9523524730976	3503.199380916727	4478.142256541014	3469.377115299564	3635.328162982857	3955.214241146907	3494.68416221208	3702.9738236334065	3583.1142187408273	3741.1881178537483	3650.9465768734326	3645.880599882621	3600.560465401925	3760.9898332837943	3730.176853158285	5279.199500637839	3471.7587042571963	3683.9485264702053	3395.261639147021	3468.9117998614383	3552.93225817563	3525.8679263975673
3634.608757016392	3606.1003524618645	3328.5205733882985	3920.1446053220952	4140.421516283296	3410.1302498112786	5253.698015570586	3463.505312460387	3589.836999231357	3503.036737587006	4478.074842623516	3469.152374650904	3635.2183796098375	3955.211128345906	3494.3238376970835	3702.9056737912397	3582.5793685856224	3741.1644956069986	3650.815764729296	3645.880599882621	3600.2763622596	3760.989035278899	3729.5155819277006	5276.944582270766	3471.7587042571963	3683.924901441841	3395.1115972857774	3468.8137227192638	3552.193167639893	3525.462058326822
3634.5595495387506	3605.0872724816154	3327.771158615728	3919.3464630989283	4140.385375704083	3410.0985763977114	5253.698015570586	3463.3525796903546	3589.586581186422	3502.8649733674765	4478.033302722739	3468.9998413807966	3635.067366071948	3955.186573375881	3493.518501120388	3702.679158392013	3582.4464372558887	3741.1163502636564	3650.653647465626	3645.016629592274	3600.1273298308606	3760.971471242684	3729.2726703854587	5274.295470387266	3471.6941915423713	3683.581597314633	3394.9627048137095	3468.484028720289	3551.346660511206	3524.999820872265
3634.4537214308293	3604.6439384517457	3327.519074616954	3918.812129848792	4140.3681954409	3409.980340886158	5253.698015570586	3462.959578647697	3589.1049624846255	3502.8242245574997	4477.87307915439	3468.9984161959615	3634.9410647272716	3955.176945645735	3492.414549217572	3702.5870322095197	3582.1802948270906	3741.111683561958	3650.5074138959126	3644.7834033215213	3600.0910344063136	3760.9548510957575	3728.91229132018	5273.199435505215	3471.5000837640737	3683.2037755206284	3394.955811858088	3468.0761048887625	3550.770385162614	3524.901865732291
3634.381410402045	3604.434472804308	3327.4698151523166	3917.11438227331	4140.3447921787865	3409.734450291321	5253.698015570586	3462.6673061720194	3588.384709590366	3502.7657925625695	4477.821394666918	3468.995725238972	3634.93031493167	3955.143206975182	3490.9805005896133	3702.1544964541717	3581.7765802101426	3741.0948360446027	3650.3914044238063	3644.490427660344	3599.9745983267444	3760.9455791201844	3728.485165211675	5271.032157878562	3471.3870992193847	3683.052663800243	3394.9453168608475	3467.962737088306	3549.440766749847	3524.8993021309907
3634.3123833536706	3604.398691803817	3327.3256765497213	3916.866824419125	4140.316701068107	3409.3319323244214	5253.698015570586	3462.1603817164532	3587.100210656749	3502.7097724108344	4477.7671307010405	3468.9849095988284	3634.883484844803	3955.057475278907	3489.602087191121	3701.7344385626566	3581.446696464478	3741.0456770789006	3650.2496790876676	3644.257894561008	3599.9384554684284	3760.918911172143	3728.316101462455	5268.645119852907	3471.0032351838627	3682.732842125313	3394.9427124480126	3467.570554352358	3547.8051219470062	3524.8988611034606
3634.263457588516	3603.8825550282036	3327.0605636035443	3916.8448830434845	4140.289255096087	3409.201851691747	5253.698015570586	3462.1593916290103	3586.076718140864	3502.6751641569854	4477.703298283425	3468.9664019349684	3634.8482519524196	3954.9929140336853	3489.0529713232895	3701.0974890477364	3580.992415763024	3741.006814640306	3650.17686544801	3644.0008897577354	3599.924139433329	3760.9058122117167	3728.2227433523603	5267.297771906789	3470.7220603232913	3682.4156690298682	3394.8966313138712	3467.4977393027243	3547.7021059875633	3524.8955406244195
3634.171021836506	3603.4680149682295	3326.8397405020905	3916.620334555191	4140.277226282657	3409.0879702928623	5253.698015570586	3461.9444338340563	3584.5478122843406	3502.6130135364747	4477.648702808552	3468.9527843576752	3634.7465258261573	3954.911917479775	3489.003054325217	3700.553017782351	3580.778902399234	3740.885175673499	3650.056347669238	3643.684450440469	3599.86815961677	3760.9031565219007	3727.5611079476917	5265.35987405664	3470.642955955692	3682.064177182345	3394.847551245456	3467.3769159122303	3547.573041105388	3524.8699325598404
3634.0495567732078	3602.6679295834942	3326.2673860150585	3916.524509505026	4140.26325256147	3408.99496146662	5253.698015570586	3461.74918018909	3584.192071214844	3502.4873918876046	4477.53657385365	3468.93190944011	3634.6772105073733	3954.760497367779	3488.9493130051887	3699.7359837483796	3580.5138416208215	3740.807997272357	3649.971933894482	3643.3611057213184	3599.8497518115946	3760.8889897461468	3726.6930229312093	5262.724695520678	3470.6034814684253	3681.876488754152	3394.6438016523653	3467.240779712885	3547.117933015853	3524.859577023667
3633.957353122008	3601.5341747383336	3326.110136584103	3916.2378828601977	4140.244872164794	3408.7516771888045	5253.698015570586	3461.593995124346	3583.5110431678127	3502.1062459720342	4477.440791726096	3468.9133750955707	3634.4276513673612	3954.660958398271	3488.877064259633	3698.186654835824	3580.4847336211537	3740.7239754685042	3649.9027852342138	3642.962737879056	3599.8219115794773	3760.887521473186	3726.4151694053044	5260.584511471002	3470.44644037019	3681.7511493919187	3394.357258584404	3466.97876031868	3546.9437589767726	3524.8310234478076
3633.849939775466	3600.7691893967713	3325.9931266023204	3916.083069299256	4140.223037992679	3408.597386014405	5253.698015570586	3461.5064279401895	3582.9895836061955	3501.726475218395	4477.402204062613	3468.894982752982	3634.2857524668034	3953.871786181101	3488.8631485720352	3696.0051978853858	3580.3242929769885	3740.5953874903425	3649.6212090424106	3642.362509625508	3599.768463125856	3760.8820954474154	3726.0462292975562	5259.030828289131	3470.3388071410327	3681.454069536388	3394.25037551787	3466.4673412268307	3546.766545406862	3524.8242507269515
3633.8095256614647	3600.675122914986	3325.9124122035773	3915.9057926851006	4140.0628716460415	3408.5439361450854	5253.698015570586	3461.495979822591	3582.522425443886	3501.6803203809695	4477.15865483929	3468.88467029823	3634.0586489388324	3952.577328103496	3488.5582419137277	3693.7418961249127	3580.261594008354	3740.3205018358826	3649.4113909048356	3642.225329654125	3599.7364782454083	3760.8781579268816	3725.201799303007	5256.9035041890465	3469.971362568089	3681.207492146279	3394.2274094673653	3466.0096805054186	3545.989149360684	3524.759370629464
3633.6629027744902	3600.6286611151027	3325.597180498881	3915.6254496059805	4139.899013679854	3408.4558205509497	5253.698015570586	3461.433956985945	3581.4517275077746	3501.670641388394	4476.941255986287	3468.867160145636	3633.8223522715675	3951.866153610995	3488.5066500102216	3693.3952779821243	3580.2022487861345	3740.194926053986	3649.2143253384547	3642.094406987258	3599.693690534038	3760.873619152446	3724.6696652265546	5253.529630882977	3469.7052027243076	3680.9293916496326	3394.142023345154	3465.6309139625055	3545.2158871252395	3524.6174411487073
3633.5942607102284	3600.566750964398	3325.4040104114356	3915.3078534517854	4139.83576671821	3408.0163119452754	5253.698015570586	3461.36641818097	3580.769775528951	3501.625640473462	4476.429161286026	3468.8602772779604	3633.362593009643	3951.26678046667	3488.2755731761276	3690.811054127978	3580.1463057773262	3740.1017442240413	3648.434167631594	3642.0146623215765	3599.6543052776797	3760.8591973145185	3723.8812548198957	5249.785657671358	3469.7039828466395	3680.3887250563193	3394.031846152626	3464.897997500235	3544.5982133647576	3524.5183954629397
3633.314440372689	3600.5282016770807	3325.3811823557717	3914.3293142236153	4139.817794764474	3406.9509737897574	5253.698015570586	3461.292045890162	3580.1405707738472	3501.59610459312	4475.869495826373	3468.857843991201	3632.8058836016376	3950.5739914479213	3488.2755731761276	3690.717446736	3580.1284160298683	3740.0338654225334	3648.0072728161285	3641.829936470337	3599.391742144376	3760.8226432024876	3723.7587921974564	5248.562363785817	3469.6886295449985	3680.303663332221	3394.031012679786	3464.7107254826815	3543.93451989545	3524.430275829502
3633.093928570906	3600.4072839726377	3325.1435477859063	3913.08344630663	4139.812769602415	3406.756847066394	5253.698015570586	3461.2479962644393	3578.9035844814316	3501.503958653149	4475.228275445768	3468.8492911436074	3632.37765201657	3949.941352961228	3488.2740140708975	3690.1887738595738	3579.947180988798	3740.0126670188984	3647.180355939352	3641.6142666673277	3598.985706051899	3760.8108722361503	3723.607226750468	5247.913566331992	3469.6513738909057	3680.2975455310357	3394.000536619721	3463.977406359334	3542.7229869980383	3524.3356377919495
3633.026325499071	3600.235866461621	3325.0672060139723	3911.582049842302	4139.799646174259	3406.4000153220572	5253.698015570586	3461.166306013135	3578.3946078337435	3501.477143061855	4475.170852796107	3468.8326587928495	3631.8966503539577	3948.483299314571	3488.2696154448154	3689.694038295106	3579.7112029089794	3739.973566871228	3646.54336104464	3641.4733149462204	3598.7364182037572	3760.8027499127775	3723.454170918285	5247.148170345528	3469.638079441635	3680.249269313616	3393.9846819397285	3463.222793255468	3542.568268169947	3524.242276049088
3632.8081426158133	3600.1337971790135	3324.9385025541796	3910.5524388085573	4139.778408898345	3406.227285884835	5253.698015570586	3461.059517161738	3578.146337793158	3501.2962701317965	4475.15293022121	3468.8130484245776	3631.1871486509026	3947.6801861486083	3488.2610661580447	3689.4472259310496	3579.4764515685483	3739.9631103575034	3645.985403753904	3641.2389353484095	3598.540173439543	3760.7896548029744	3723.3440952943542	5246.71156507938	3469.575516898653	3680.245086239319	3393.958825535339	3462.843047021759	3541.8533666634544	3523.834550208371
3632.7106912537492	3600.125691260295	3324.750747894563	3909.8425360144765	4139.773308882115	3406.1591361596916	5253.698015570586	3460.9706289300343	3577.5126514574404	3501.059119445859	4475.137075026376	3468.791751006901	3630.696641490065	3947.4164726230106	3488.2363861685653	3689.1185627976374	3579.461578787746	3739.9358358406876	3645.3909756997273	3640.9409395105713	3598.34621585454	3760.7773264767893	3722.5207940364503	5246.344995961768	3469.5671957071872	3680.241641143708	3393.945526727214	3462.384860880759	3541.8117864904	3523.5083522949294
3632.552815287425	3600.0727250333907	3324.6379452022943	3909.5178477671943	4139.740548783022	3406.040528120413	5253.698015570586	3460.7761206377654	3577.148791494742	3500.997660314437	4475.132194240585	3468.768597140277	3630.615202238616	3947.2614797010892	3488.218531277669	3688.954797520342	3579.428233432389	3739.8960349239105	3644.7742923922606	3640.6820955465237	3598.0566924415957	3760.760175229201	3722.1955637079664	5245.867512712517	3469.5513462710123	3680.2262684207185	3393.934284118005	3462.0772224754014	3541.744400457137	3523.1929392079737
3632.363269935975	3600.001774486565	3324.627820242982	3908.9097907359037	4139.607054801259	3405.8887396406326	5253.698015570586	3460.678240523838	3577.123545924278	3500.906090834333	4474.763511286624	3468.746483763596	3630.532776409696	3947.1695040057457	3488.2125787101468	3688.93932392285	3579.4222988045526	3739.8654227319703	3644.597050481193	3640.26319819218	3597.754817620946	3760.7262604813764	3722.153196822285	5245.235183077801	3469.539425611367	3680.1716864299383	3393.916408360178	3461.7757072403942	3541.7173761767453	3523.100132093093
