# Supplementary material for: An improved FOX optimization algorithm using adaptive exploration and exploitation for global optimization
Source: PLoS One. 2025 Sep 18;20(9):e0331965. doi: 10.1371/journal.pone.0331965 (PMC12445531; doi:10.1371/journal.pone.0331965)
Supplement: S2 File — This compressed file contains all the results of the conducted experiments. Each main directory within the archive includes three subdirectories: Analysis, best_fit, and convergence. The best_fit and convergence folders contain the raw experimental data obtained from 30 independent runs. The Analysis folder includes tables and figures derived from these raw results. These files can be used to reproduce and further analyze the results presented in the manuscript. (ZIP) [file pone.0331965.s002.zip › cec2017/convergence/IWOA/C17F1.csv]

trial_1	trial_2	trial_3	trial_4	trial_5	trial_6	trial_7	trial_8	trial_9	trial_10	trial_11	trial_12	trial_13	trial_14	trial_15	trial_16	trial_17	trial_18	trial_19	trial_20	trial_21	trial_22	trial_23	trial_24	trial_25	trial_26	trial_27	trial_28	trial_29	trial_30
104920906406.32999	106434963326.03192	103927213719.63463	85709831625.06871	114741849719.0121	117268985862.25677	99641920586.06876	125205241220.35048	127432358928.00444	129474134615.24901	101194280827.09715	134599752760.93849	159730389301.11478	137234947327.29883	109306194267.41168	122700639701.99301	110930363133.6485	91555521333.71207	123908514509.10869	142237607630.47852	134848374538.14656	139441960736.0264	131252280283.47208	139913709708.66223	133306459091.21399	161137735682.21326	122946158165.027	129173269984.38155	149241444032.46252	128877264414.23033
103263557530.45901	98824717295.61342	99839425213.96635	68645106040.868195	109739851490.98235	108639032404.98672	98551552576.48346	115819252163.21838	121551296563.9206	127697913252.85953	97750113137.93085	127872169989.92896	132324550059.63712	131756419489.1557	98462373980.33064	107763095782.6937	106307927642.83275	79184270855.16728	91233156604.68466	134942768058.97899	115028677803.53001	108074887230.23592	117465331025.91623	129575797940.35619	126251535035.43036	140482663094.9041	93738159874.91217	128059891514.51643	138743124951.32758	120259086255.74226
82572315914.68454	91205103853.56995	95181217964.23337	68118033352.877556	100321138538.15283	104408086715.82576	89484294353.20152	100175717852.69899	121239578190.50716	111611521317.41211	94534203371.04597	124907093168.75938	107565814864.62987	126500980475.05598	93339279692.80162	95519980511.43367	79139177896.96852	76174497075.01721	88531413952.1257	95670952629.2677	113113982501.72209	93952253773.31172	106900245118.43318	108529520005.40973	116730519075.38976	139452668028.76807	72302871967.30122	88317336956.90233	105201061171.63399	111503826443.10272
81439326607.68745	87756039659.16019	76960910056.99332	61085424036.50901	98249706515.23619	84478575544.069	67758233499.960754	67464397627.09676	118716304949.72885	96646590708.57555	79732149046.99501	101186275703.13539	105887571597.39398	116906146008.41489	86804712072.96858	93990448260.31505	71771542831.82349	73643411082.80025	88131648833.29713	81340917746.51021	102968498143.48532	86678903980.0111	94170210010.68152	86039114418.06062	104041992784.7647	130791088661.56343	63385756468.078514	75167146373.68864	96877879393.77301	99722804154.7334
64244571835.28326	72129598966.42212	68225398011.676476	53270068712.905136	84968740806.14766	78502237933.71877	62933395026.24977	59174662152.62043	101673461956.97986	93079631415.53354	62321291176.38633	89133252655.53775	100185408758.62172	92493077296.49461	82858752812.27425	92583135209.81432	70432753670.58234	67116421820.39887	85863897445.93802	78323915845.21014	101101977235.10341	81776121024.59254	94170210010.68152	81384029334.7536	99189356508.4938	106691254508.6646	62174403749.383125	73365376895.93433	93947366095.83656	97896806099.24046
63653350209.9314	66409490440.296486	62562847056.79608	48897981517.42896	84189276577.87418	74037323648.1022	59906193247.776375	56002205000.683975	94916307175.32672	83325859475.33751	59671324224.887024	79532177904.11652	84732008496.41476	87789695091.34633	82021602265.88457	90761263474.89824	68624780365.162544	65686189385.23842	85315935376.03981	72129027715.0384	94346109610.00098	80957592954.9541	91219203769.20175	78391889812.51308	88184299699.03404	99531561896.6477	55731322424.81163	72745309373.13109	81090290473.65225	93313476856.54425
62937787700.746475	59514672300.087685	60293487127.86097	46482223076.99797	84135847616.42648	68395477662.83442	57814497850.80548	54503113803.5761	94233493106.37192	81533898815.03519	57876877508.26455	71673728652.18413	76666066045.77211	85983366525.0431	81475842802.17728	84796119510.52165	66412482958.21661	63427892483.115555	79804126785.11153	69006094667.49265	85042919767.71754	76838236719.60283	89257382623.93903	75878660386.3586	85987553999.68642	84873292169.37149	51937395463.83374	71112379340.23587	80067603702.88387	88598273867.29042
57055318769.874176	52289199390.262596	59589560618.896126	45802158750.930115	82611511958.78932	66834470605.43623	53335509769.562744	50540438971.75442	91946336997.66034	76357809113.59152	57377099039.58415	68366222474.97379	70371550236.37436	82591870923.36284	80152028828.28036	81768959909.86282	57056371764.21667	62983856193.356674	75756760071.28198	65710269737.81986	81924577010.511	74949935272.0061	77879673863.30167	70211920727.60112	77929338082.69006	78342409553.45297	48863107061.37765	69634891593.23575	79532796307.15761	83099031807.95432
55808015012.44614	48093012662.82302	59038079546.683914	45482267650.18013	78966889652.68416	66127067973.59764	52148137626.9996	49478672305.890045	84073747184.95575	70805165017.14078	57035809438.89148	68330308219.47931	67769112298.94021	79282171008.3218	77029163130.48549	77743850300.88249	55287965763.889786	62278531595.084114	73321079419.8532	64587389232.988556	78434432774.49988	70234921990.01666	71969325586.10956	70211444558.98935	76960610165.3381	74851088544.54298	45800995619.26869	67720023708.305885	78371746072.32256	67333029926.75212
55119056324.309746	46535081962.25863	58373047404.8848	44683479254.518295	76380005777.62383	60290231372.902626	50213743049.39482	48939715505.48394	80356430478.80762	70008230442.81625	56846424500.757	65373969765.08239	66539716185.437195	77377521477.18059	70428988451.70662	77377506721.02011	55206631616.52672	60265917180.650345	72362050263.88403	59565615019.25673	67375107564.73275	68576335296.97679	66803316889.61327	67180992173.52483	75953400827.60384	72223699651.48386	43883666516.25167	64373535437.488205	75800268414.42587	65573899455.91154
54273128444.9189	43053930657.20525	57861744501.75217	43833241831.583435	72086579697.16248	59935397145.28491	49353054824.41395	47829319567.6148	76057666851.40463	69650706021.97345	56555041905.115654	64304850234.85086	64369915486.7058	75767366581.80557	68329058810.2035	74505661954.95956	54376032903.19067	48294665509.11358	70949105697.05536	58314733130.89114	66941129788.26175	62936873124.15456	65329415706.71483	65354439832.47882	71408983671.07986	70627831535.20734	42666592755.22496	63525116894.17339	73413054964.62593	64461931784.86091
52326235974.66483	42734760320.20905	57781247733.281845	43785246698.798645	71554438533.21245	59475098496.499565	48806990914.12631	47316336291.99786	71391687418.2465	69150906550.78078	56220001202.4574	61572278517.946884	63217748535.06282	72163026072.42606	68246622030.24476	72163413479.25966	53197367130.201065	48228403023.33487	70435170108.09497	55371893448.12464	66941129788.26175	61616285856.673805	64479372980.075554	62114358771.18466	71111172535.74796	69589532320.3586	42104748481.00154	60818477561.692955	73359858845.45354	64155930094.68727
52054182071.565704	42358076136.40034	57179556887.007515	43544601873.96246	71256837683.29614	58743128431.96687	48538024473.95623	46704761166.84546	70344424095.41089	68019185609.27653	55862347404.86396	60951258986.95752	61628416436.37032	69238352888.7852	68210192453.04761	63480246023.89392	50845482968.1779	47138257425.35781	67625757092.307724	54898117477.52036	66877322370.91644	60455285214.71437	63880277808.13972	60366645351.83942	70609702204.21906	67773773814.99718	42045519145.301834	60572641320.169624	72468526842.9001	62633471674.2131
51508256048.54036	41696487314.626564	57103888740.23838	43398221670.98882	70962542564.68839	58520299155.59817	48202938923.998116	46315995577.40294	67791320160.39429	67804010888.30144	55837908254.08301	59204462358.327545	60270255145.9612	66145216931.60141	68082619877.95059	61798837748.67031	50783197821.07724	47138257425.35781	66468659268.02781	54219736325.70398	66640402252.98236	58311743524.549965	63791769508.59443	59503520492.156586	70326452446.72461	66056809975.79455	41988543531.14421	58228238815.42166	72369106126.57045	62310626673.98107
51384358994.41773	41092137183.12955	56676585367.62749	43244804934.81948	70007770619.51347	57211744616.11831	48089707988.313255	46029351951.93027	64273714386.20339	67467072711.72008	55705943796.79866	58193247620.30975	57379940872.336784	64781058088.34473	67470270224.70228	60197783319.47071	50460633143.79333	47138257425.35781	66040957251.447815	54058591109.341995	66383654798.48093	56944006341.83491	63071075359.342285	59448201502.790344	69383022709.06155	64946036209.55876	41406385493.60113	58138435295.15156	72173388104.71208	61869446595.223015
50873975334.751976	41018331584.94289	56089456900.71003	42908755953.258385	69287206122.11725	56993317035.51483	48020104324.46292	45398196339.74949	63825409065.09956	67153078569.41395	55644831533.26092	57745592271.99271	55141335688.62402	62598241305.16047	67232846593.628494	57093022247.76701	49962027690.67049	47033860538.67673	65362889300.97555	53946649302.42337	66106838055.55459	56477135042.677055	62854639841.33275	59351559957.16655	68735767829.59177	64408411256.050064	40350422358.36103	57827820635.5363	71947177466.86127	60847857837.349556
49575007158.32143	40628981116.081635	55677619939.700096	42503597663.716354	68732084716.82266	55788036036.8207	47951666077.0797	45220690422.83604	63358304289.85928	66992672075.841354	55000181832.74204	57158239024.39092	54062314505.951935	61118467475.77765	66860181918.8481	56046380758.11132	49760398268.16611	46994205764.095	65280880559.87445	53631308737.696205	65480486111.161415	56096117916.59444	61974177019.73767	59017578467.6275	67391357277.71984	63904791235.295044	39449236636.426674	57410861123.05601	71555797566.1393	60275947275.89317
48695155130.998146	40483262547.936516	55365652925.269714	42116837877.04757	68013297016.6575	54014643636.792755	47620017184.02256	45125033621.453926	58953765671.84725	66107171902.75348	54693563184.38681	56699750676.543175	52686043554.70582	58354293254.233795	66428653039.40993	55655493436.60177	49733702552.29601	46869140489.90095	64630616321.89336	52861448944.205185	65005559863.54858	55815015887.0649	61726154133.05069	57842164345.55688	64854102693.12978	62035124962.51794	38926105208.09678	57003993405.44358	70823639326.95401	59922941573.22863
47562164037.34416	40326454210.0003	55240090609.07985	41496490841.412636	67058307011.110085	52590567529.24753	47270168659.87087	44808707627.61482	56792540730.80898	65822503151.391785	54494387772.34884	56355804586.52429	50616078325.47749	57675229548.928665	65950477149.18152	54200131411.27547	49646927452.12443	46864118999.59322	64088779712.958305	52355673618.027664	64986919244.40569	55704413280.803345	61467631067.49672	57301205777.69837	62460097319.4765	60860494645.35162	38652976623.69075	56704538714.351295	70637287548.68253	59336674118.8092
46717729752.83652	40005849963.68254	55122689808.92309	41450497005.54962	66860035209.88421	52222954027.75163	46607697613.09942	44414279036.34548	56206883022.928894	65545729201.9392	54349342959.748764	56114644667.60508	47716833638.99429	57021526203.5771	65225828047.290115	52129069608.36082	49615446058.833244	46784783795.57965	63464511239.621376	51710612196.05748	64967773438.808655	55660463148.80773	60233280251.640045	56607236766.28075	61438113931.80648	60504947099.94816	38473155059.82752	55607382900.88765	70150891619.13782	59130533988.24668
45903344712.9038	39658225362.571335	54764707062.78498	41150773631.92248	66405253383.59633	52210157992.501945	46098225181.66503	44346987494.78758	56072466547.441505	65217080032.529144	54280551898.096275	55721967678.6368	46974978788.89926	54973677912.51715	65064005124.7331	51792300990.10656	49587145771.501335	46739300462.0156	60797094911.842	50838898682.20698	64931505829.5245	55598798548.301445	59589912212.663925	54545834246.4127	60708345327.93188	59375332362.37494	38313874577.109566	55027372877.83969	69206956485.81317	58776009037.87713
44805802288.20136	39394060841.51978	54314475243.243164	40662025018.96001	65652413973.663605	51495713784.012375	45771072708.63378	43993225892.20016	55679920053.49063	64397427344.30862	54148020514.438545	55470486816.376526	46281267947.70408	54389995337.51696	64724884457.429565	50762516310.30993	49550009505.88779	46674902930.37371	59884877968.37758	49927032232.23503	64813469267.09561	55077952120.248055	59353727880.6276	53059770897.00135	60290367652.39611	59172543652.909744	38152277895.22245	54473145356.43695	67199473027.84154	58324308543.508705
44575146600.344	38467518261.64049	53798772094.74297	40421155816.02459	65236884325.30856	51383986464.25246	45164719028.162994	43876998094.13824	55134871488.99218	63391834925.3087	53972405111.031746	55393935954.45736	46278787177.852325	53870642929.514496	64177299608.98951	49700238023.38611	49528268858.28144	46532642903.77008	59418528020.81627	49560796454.20342	64662599116.746216	54402717468.40486	59269209166.39449	52816170008.569275	59539590148.63037	58892578992.72593	37812849535.812164	54076449511.66129	66679128323.83653	57801597892.24186
44081389443.43951	37864576272.66836	53287324104.54157	40299390137.41487	65105146403.90355	51333488897.75232	44968840806.19521	43665550016.46075	54225757528.58032	62998982900.01164	53880248910.98613	55259296242.294014	46158306318.271416	53273129304.66245	63710955918.70138	48473086049.94743	49477866983.65922	46480397562.16102	58552084796.89018	48252712819.05566	64604018298.386955	53452355791.19954	59109354375.21008	51971127688.209465	58990030209.467804	58787601557.70254	37299811775.87873	53393950126.23005	65631450630.68578	56600069355.078255
43065801974.93871	37538546896.20717	52940232337.00434	39661122631.88971	64721143708.15372	51063767230.99494	44667701676.05987	43479978550.59487	53513608348.76861	62496532535.5039	53811483477.1021	55230010093.976326	44805583068.734474	53084668296.395294	63224181679.595436	47616748624.17497	49417146997.15725	46328939868.79071	57491857006.619606	47605322733.2406	64565840588.8713	52689799335.66928	58871518361.79275	51530064242.08854	58773114094.53505	58670295879.10226	37152125943.216324	53009565032.82458	65059797591.3625	56020384663.90329
42661966537.011215	37299884620.70156	52781841516.61845	39542784874.91529	64448181919.31626	51010861790.735214	44661650238.1876	43382657906.87711	51941673073.327934	61895808991.83704	53655755673.8938	55052316932.719955	43838577020.11851	52927832931.31331	63070197969.686646	47235749963.49111	49393414849.81934	46143662341.58828	56639594934.7844	47082505111.12405	64490644856.70837	52449857542.17934	58660221839.65494	51244062699.29368	58053034604.71058	58229295312.647415	36569412401.220985	52452178012.18685	64486667471.4903	55364179560.808586
42482636742.12965	37162638485.45086	52258209511.717964	39309793037.30581	64407760014.95541	50844032515.31161	44542060743.485115	42760392201.8981	49583010669.28928	61731199827.31875	53499094822.82336	54964717955.385414	43200228022.89031	52725514259.998955	62940228775.99181	46571187026.75353	49328490156.05628	46052791788.05892	53436912438.256516	46130111454.50832	64444093974.001434	52299479152.666405	58620991708.12535	51075648642.26809	57632558065.08826	57877314608.63465	35633114014.98733	51977104044.95559	63991977331.01552	54630049594.79243
42356751070.74334	36910697566.51379	51697911157.38288	39207343999.81911	64359637061.47913	50404011119.68674	44481777857.962746	42516237200.48801	49152749923.79063	61475303762.01949	53329023030.81724	54854980524.31515	42973776659.64829	52070323036.31109	62791072815.33823	46315247937.57184	49278411680.900925	45887347693.40286	52107631292.426155	45235149904.4295	64207428636.80966	52234635702.38296	58195917483.60759	50902244660.75585	57089705871.732445	57400306820.94248	34212701441.307808	51839795885.63374	63653439795.689545	54502336492.95569
42273902598.14572	36910697566.51379	51683569471.400925	39033760098.043076	64091691862.29592	50265119798.69111	44427023816.72028	42032678396.560295	48076745942.78911	61114486257.38812	53116634594.00196	54720492109.021355	42660036788.795296	52039310820.965385	62668144687.77848	45710125891.55415	49146526472.02029	45825627433.25238	51356450358.09152	44756843353.52769	64069622710.10621	52122125675.65948	57779125687.10794	50839833035.0471	56578879935.53943	57017668422.4838	33453574822.58417	51547496517.860466	63382070072.9714	53321960780.83422
42225694836.287476	36834418375.715996	51479603266.413055	38209438964.190926	64043812545.67728	50156781853.302635	44408862113.795166	41852783447.864456	47979352900.6949	60925389350.55172	52777178053.965576	54510942624.288376	42385680807.932144	51724010941.731384	62598296093.67036	45287907877.221405	49135119590.57884	45726684628.90922	51174148938.77793	44191312611.107704	63980859487.89395	52078682682.00315	56831454063.38038	50745462246.69841	56452395578.500824	56736741802.450455	33368754739.50766	51299343233.90546	63150499367.26545	53008630632.04922
42142582467.50553	36812436768.65312	51334493681.203636	37873170813.84084	63872959374.656044	50093957424.19795	44356122570.94304	41656725500.23386	47328341953.417336	60841013645.526566	52469819434.52134	54383002303.17688	42245991066.38545	51308319047.72856	62472802831.17452	44991383526.3205	49079904549.88697	45603295060.112	50156030129.02687	44016726949.88582	63831127092.9685	51806596367.62786	56015819737.90676	50546273131.874596	55976184090.93384	56477217005.97337	33313552647.445717	50606589205.509476	62277538381.630516	52903651237.24493
42110534807.09904	36696249318.857994	51168827644.8835	37561351784.54888	63803597124.34985	49907373980.42283	44305241630.13756	40846071436.4195	47030586803.20772	60659707465.408714	52118247074.266464	54307291896.09061	42124107910.09326	51047861562.603455	62348817948.16503	44854191872.20287	48982766248.01456	45524271221.58629	49895541765.05405	43700334946.883514	63582800404.93662	51635386431.167366	54904006372.12377	50356526127.49637	55773463089.812256	55849229725.75383	33185037892.430225	50304487210.08551	61898325985.52894	52722204055.13578
42042425386.78014	36545405597.15712	50904663372.25352	37444193383.94279	63738372129.1342	49554615481.32715	44289682943.13937	40524127308.57043	46818634786.16535	60356478530.95547	51625845425.38161	54229541889.458786	41975145713.54688	51029934755.75401	62191954394.33808	44438918669.371	48871991011.868614	45374298333.92966	49804806283.93326	43367249589.19527	63008695017.25405	51629713789.216576	53255256869.30227	50165110805.82709	55717940001.06674	55471138949.55415	32926102422.792404	49564354796.88791	61202347393.70356	52477059749.29665
41962622962.88185	36391847976.96983	50744774164.48448	37323183870.65244	63536152553.06643	49447924347.758	44251555021.7665	40060476544.383514	46393744645.39156	60219527691.618774	50903809654.21528	54207947421.18317	41792661251.79223	50741179930.693	61872963350.51063	44092926101.11415	48833789543.149445	45223543519.69706	49698390870.79235	42719784456.07851	62843898643.181015	51468217782.89067	53117954325.39702	49847177128.87559	55638728134.3026	54686678405.683136	32800621876.588005	49496168420.904175	60285801359.31741	52386620292.918755
41652129606.735596	36344438618.86547	50677932122.43906	37167907967.009415	62995496741.20193	49424361376.21481	44189399956.08912	39768775284.680984	46345280534.36791	59991305954.93546	50866841156.58889	53855129698.3055	41626744247.01876	50311987954.8982	61515174165.24248	43743790719.273926	48678822462.01243	45153481211.477036	49619745569.00447	42553382082.30353	62644385761.53242	51426533093.924255	52325305529.27161	49704570352.98475	55612709610.43696	54234375925.093414	32644807848.34074	48816399993.52796	59755969992.47381	52338268027.07844
41464820889.85425	36259696667.50579	50665273444.32305	36868197225.53972	62013226802.295135	49224663189.650116	44075562123.75809	39610297735.88654	45973793361.70358	59919387822.601456	50579543297.19373	53824894824.17845	41523722497.485016	49834005451.85511	61189311663.19163	43680463958.880005	48364578112.90773	45126102617.68089	49563652209.93689	42125871554.23135	62596322005.33635	51341429251.209274	51998019554.76163	49463694043.93875	55584740495.09871	53835514899.67635	32592093763.72888	48521005143.955475	58516429506.41221	52267076785.76764
40897829860.53285	36207382403.12116	50597202371.06796	36829722333.12893	61459742963.03708	49157879137.37302	44060412616.1138	39510512832.274445	45578571994.928955	59702229233.49336	50395504836.4438	53753689249.258835	41087858452.654564	49382002067.03831	60699626919.34606	43677665535.88278	48247902474.406044	45073394944.83676	49506516536.433075	41905833085.85115	62581638947.37095	51265875124.89317	51706029825.39563	49122618662.22443	55519010444.18943	52718622224.37526	32500545082.4657	48408447179.824265	57810208440.92789	52147082161.298775
40722030687.61718	36104018479.049904	50539339075.84463	36759243641.411354	61187473200.933495	48927367967.659966	44004197052.60544	39343052249.49697	45367871209.70043	58841826281.17309	50333071246.14946	53575844597.207825	40988099883.923645	48994323448.8067	60223744554.83488	43516093440.91215	47851210093.912056	45039537398.607834	49319681295.48534	41749619746.09806	62520949995.88568	51111143464.75435	50695122023.89828	48988688393.3915	55519010444.18943	52567321492.961655	32449651101.126244	48003493054.62251	56972538481.00277	52135644946.19857
40486607984.51672	36022199297.77006	50513729330.41165	36672958637.37336	61050847098.65414	48859708924.055305	43958766599.745224	39180664967.057106	45290363317.458984	57482227188.90747	50187885398.62447	53499001960.841255	40886667934.07936	48709449811.35642	59540328391.45359	43383780680.36656	47543865541.64988	44980288089.39769	48974871939.91507	41386565037.99766	62374955419.1362	51069421785.67727	50606745126.173546	48825444329.28669	55434290549.031494	52363162304.31322	32409279189.797245	47867368865.1334	55571468611.120766	51997682494.08357
40410241572.71006	35785240375.954544	50368494627.44959	36570102541.51007	60746305281.449135	48791979375.44845	43877513547.13515	38627710111.22704	45035184407.69128	56570794510.64949	50168184419.58046	53421693769.77979	40463653872.02726	48417893563.16498	59237301920.81347	43293843385.46005	47101571833.48488	44898128041.44037	48733372631.076805	41364898916.99951	62325386491.72487	50989753071.69616	50124773254.25738	48502057451.61091	55423801195.222176	51830009280.33636	32296383899.927544	47586091732.37786	55254426694.00089	51806863365.56328
38518648256.17943	35519675631.06652	50240924363.1597	36505057319.17896	60532332966.90194	48770127160.9559	43738525835.02025	38471805119.94194	44756964581.631676	56338160998.20691	50142339486.93509	53390255026.03902	40367038071.92448	46254697132.35266	58496824072.268715	43267941625.99132	46389661654.597664	44860319698.2897	48671989634.36611	41213060332.52981	62258362471.552704	50948494037.34866	49602238565.39403	48458124840.07883	55393156919.59112	51814278126.757065	32184182440.053223	47542941760.80991	53602978375.14478	51518297625.893616
37678077034.28104	35016775112.109604	50204773990.08425	36274179301.15219	60251734109.16609	48750712551.88203	43588046301.892	38270951370.2241	44747541572.00588	55411278266.60179	50049646567.87291	53376667167.91719	40238586506.523285	45115037632.08369	57872463318.642586	43081451536.2768	45844613011.0266	44808246239.63402	48609307526.79909	40950006969.35905	62200133587.52541	50852024937.1587	49300493119.44664	47863974541.66373	55365948191.655945	51691435758.91299	31844406133.386303	47474310445.86295	53278238043.13363	51280585536.664055
37395677879.22211	34524596296.169304	50187441087.6413	36154175741.514015	60101320334.55097	48719917193.94445	43476804035.67099	38220069525.40806	44687276682.01593	54909014404.57066	49925328290.06424	53321757797.31192	40038323701.00259	44310197754.82119	57123881715.622826	43028400636.551636	45781506355.52616	44752182185.366875	48604167838.846405	40868607373.46711	62178278068.40131	50805020285.64709	49252023486.44961	47628406244.12681	55333503559.98536	51625349178.16161	31697345741.742252	47466609211.48914	52865718469.705605	50915381248.72253
36415980529.6347	34204223144.806667	50154554166.22122	36023538078.07572	59754334424.50886	48640996948.41708	43324546232.612724	38168266674.388504	44535336811.39428	54757002645.17678	49890839299.55412	53297708306.205826	39977888877.985596	43833956206.90753	56613663675.07889	43000494690.83759	45757891126.92685	44663257250.691605	48542568246.57573	40744828092.91746	62103807938.47448	50780037847.728516	49180787092.663025	47376918918.93982	55309194691.15794	51617380539.74035	31471647712.48459	47374072721.66286	52774612994.63815	50638440748.386215
35626040419.45528	33698372245.466965	50099432483.13229	35910113659.83378	59157750342.80759	48629938067.34278	43117349264.938286	38085030080.647835	44387248399.44836	54585586087.33145	49687865048.50805	53219095413.01417	39827435326.79764	42768900091.89792	55708160755.34309	42958220511.01278	45632033617.19897	44615501085.53773	48479334559.16053	40710800685.27074	62062801214.08846	50712266807.868965	48943538119.77185	47277977280.01736	55281179101.825775	51591031525.25961	31250635848.29968	47288616853.14377	52608020035.47969	50409501176.82747
34109631364.159286	33550472210.36093	50032767030.27518	35829835760.26099	58868849475.59931	48603522194.050156	42475632058.87608	38002622188.93758	44161927523.962875	54260063666.22835	49377710000.53897	53140667981.93207	39678711904.92598	42398895697.911285	55226881816.393456	42940014985.06876	45601013905.65505	44584843500.32597	48407738225.83008	40607536062.38282	61990883155.50443	50692667934.48139	48705601639.222984	47123635241.724655	55170302589.68452	51555866046.45511	31139943994.14881	47192160257.777725	52492610646.03398	49412381295.018776
33653980919.421795	33256858175.378708	49991770267.9336	35755512285.10776	58661396704.799416	48594850230.11522	42159967609.31313	37978833745.55783	44083036706.14314	54194773959.89255	48876845860.3685	53047683549.56007	39561701030.508	41645690870.23264	55143651881.39925	42913475436.819244	45545798566.96776	44535449781.951256	48353453225.88479	40582461545.713974	61819673786.72174	50627481404.67281	48245049075.67798	46605755698.78531	55092278383.19615	51473420118.44964	31139943994.14881	47049676868.51264	51853902622.27105	48552112900.12045
33262523869.174015	33026783030.234703	49831382572.7022	35644301121.37674	58351891472.775734	48578185195.82821	41581219742.2854	37925005783.76189	43918036486.54306	54179172424.94517	48369142095.16021	52820980716.89277	39496342034.58876	41606179831.70452	54020503874.190216	42851534131.21098	45369849254.34152	44523248393.91879	48318775445.606606	40565967897.49039	61691856438.57326	50555011027.618645	48066142508.17418	46428105770.984245	55033327417.8792	51447104724.66171	31125657037.360867	46889471446.748474	51429368439.98762	47473178574.6001
33143678375.923904	32932637333.226017	49826582263.886955	35588321893.720825	58011285098.48436	48501533160.62269	40640037638.134605	37797372709.031494	43754998186.48372	54113222842.89101	47851493667.38038	52701650426.86714	39368864640.82584	41460353563.50741	53966543676.24154	42825410214.258736	45210274326.840324	44488652864.29947	48184795339.43358	40559235399.021095	61461242450.17153	50175994786.64692	47804332684.00004	46263373599.84992	54912736337.52773	51315281245.45211	31122703604.440865	46727175833.93996	51162539465.08019	46617685336.36109
32530020990.030556	32676234827.480072	49805163446.15664	35486123231.28019	57770640001.34155	48284057987.9075	40198432302.88249	37584450678.498215	43602029297.51662	53601925171.32985	47490907095.813995	52570996670.84904	39327498563.94791	41420601635.23231	53620676970.8509	42759097296.15009	45181288304.95412	44466175436.46458	48063757800.332344	40550824351.91411	61295130181.65154	49787460466.24877	47082877361.37411	46075803894.805214	54847156411.84712	51314932113.632515	31114002045.29063	46569843624.99758	50813067903.54681	43314391108.15233
31464893150.122765	32554842903.144783	49794084697.05927	35283106948.90796	57640072572.505226	48151922628.274765	39951078787.140274	37444421265.6634	43537530743.85026	53416205917.39882	47431557233.48043	52282732513.86187	39304421168.79968	41387269405.32349	53570939666.42714	42731993885.70553	45152396623.20394	44448573613.92246	47879835975.926056	40543679292.94378	60698236958.91939	49560341170.529465	47057565801.26612	45928440709.690506	54817196108.43608	51314932113.632515	31105453171.707413	46511153663.80184	50705258632.24813	43155880999.98893
31444140667.739803	32409623388.92645	49774251621.83378	35120539554.38763	57516215375.33642	47456039805.21851	39770813898.60403	37375757601.79873	43307256739.77729	52294965321.17648	47380077888.90096	52108921822.56828	39302761873.58255	41346713564.91425	53543507038.55469	42703656406.91823	45051733399.84923	44443498325.81391	47781991322.16625	40527579826.371735	60612168041.35307	49203020524.79384	46496157423.23628	45850818323.52934	54712274941.48217	51309285925.83611	31085287662.655556	46293202851.92238	50532251613.25541	42805459385.807556
31200733000.46398	32384597556.577496	49746682495.16134	34971520479.551476	57296090332.183754	47062129292.325066	39552364715.92592	37282007192.51318	43005526082.45388	51579722789.9336	47332477572.48708	52072019992.90759	39286648338.79138	41281348569.12606	53122158164.86006	42667621394.846825	44944827548.261314	44405841845.30123	47685966094.39796	40508973354.31005	60533195118.766884	48432572455.4242	46226000661.96974	45850818323.52934	54604724727.78126	51289079111.9659	31065402534.265896	45676406104.39957	50382712431.37607	42596562358.68391
31186225603.417114	32270886427.435177	49730215266.98831	34574694280.33011	57174421141.702354	46807523387.34349	39433491334.60185	37096663488.647804	42584956589.5088	51085041247.80027	47320352549.55192	51811941041.395744	39252615450.758995	41201912233.14062	53002088747.30826	42596500236.70575	44933263210.464584	44385913672.01293	47571800703.76246	40473764464.99813	59293762480.256485	47426172184.60219	45561078961.69674	45675332648.92297	54493474955.975235	51282450682.734276	31013550467.561356	45356520638.40106	50165635935.36706	42375220284.92987
31179178076.79416	32118389696.940865	49705173524.736	34092619253.921234	57092038879.14911	46663731569.29722	39071946337.446976	37066703371.18754	41850354265.44174	50278701691.93986	46993186908.36526	51605620367.881516	39204705586.491516	41120731765.94437	52832551412.009834	42497834670.43274	44874917353.893814	44344751139.096504	47461542283.65357	40444584243.407486	58981958889.260765	46963035406.89455	45408666012.26743	45602018772.71656	54465192976.71821	51281262816.379005	30849472070.87383	45229738397.94154	49927964170.645874	42120615069.27844
31117053707.774048	32078235584.400314	49678797093.01558	33806221647.135666	56947603197.01679	46491459449.110855	38730087981.67434	37066105308.01222	41555389935.70843	50189175649.03405	46922105968.43458	51379815559.803764	39180576878.38671	40990168884.79068	52764502367.63637	42466458095.328995	44486559906.82434	44325945340.2263	47396821599.39629	40413907127.49499	58173485360.932076	46016091993.725395	45246981865.95428	45351610628.23647	54428316794.06548	51270006569.10806	30662056835.480164	45037597193.97287	49521979748.94956	41930633868.46483
31104355177.47403	32008439294.23967	49648224461.034706	33289288541.71158	56834052727.525826	46388963018.59161	38568521592.62944	36957853833.21353	41537579362.19706	50155422458.3411	46808004674.24062	51249278841.49207	39141862286.34342	40959236236.72551	52540256368.65038	42437808131.32153	43611123239.65567	44276749731.58261	47339516064.80704	40368288443.11733	57587043543.235245	44036388862.84155	44760195277.21308	45321348705.94163	54314707016.88631	51269423442.669174	30429612239.091194	44597332914.23373	49401306758.879425	41599894178.488144
31075208072.30577	31995770954.34398	49616613449.25579	32353806665.005802	56754089841.07755	46383605201.47032	38125693619.347404	36949101195.799225	41498361787.28838	49856517381.4784	46750753602.12044	51201643415.08666	39122605738.618065	40848194971.89123	52482031385.16268	42393077518.22062	43146624559.86838	44252609487.80082	47298652602.53248	40343757913.001045	56591181902.45763	43101468939.881355	44367833661.46945	45293136780.67773	54259131879.9603	51265737596.517	30371937025.915714	43706107086.60689	49263229701.8013	41380569359.36847
31039216317.920982	31963204487.600845	49614110077.16593	31578813227.529713	56636644564.23956	46344730637.717926	37999068630.76843	36942302928.65076	41442017920.5999	49514955747.00033	46748640816.07462	51121190238.79148	39119429378.77243	40677671215.79144	52463347634.45893	42347746681.20197	43012097080.34455	44215433657.426025	47230967961.97047	40271293967.78327	55973401758.699554	42274486102.540924	44096537475.86191	45208015688.23766	54189051203.40967	51263052675.470825	29745820264.541023	43652227433.10065	49171397890.85896	40753892784.79458
31007062769.789345	31845207456.683456	49583206182.799576	31389385034.402203	56381009298.99732	46258416592.728	37877453735.234726	36878169034.29871	41348999546.920296	49407941612.23911	46737251781.32413	50978598108.97219	38972143055.39703	40646368793.15136	52440757784.94301	42314708192.34521	42875974525.90073	44197108920.657036	47193900940.05558	40240775960.94639	54688062569.408134	42070361554.46424	43420911247.01505	45196456267.01518	54146736209.350685	51260650949.64243	29658209087.334076	43416107770.08738	49001457249.020775	40542363600.2538
30996219739.217625	31744981520.74942	49576381308.258255	31264333742.188026	56333571638.109276	46242466989.10433	37541137403.38457	36849709214.37211	41327032455.02218	49368675182.24868	46734748817.75032	50946239356.54736	38935406209.008125	40551514106.1674	52409297251.63376	42192178833.01635	42750880426.89367	44128040788.00891	47097237832.10492	40213467052.83763	53385749621.046936	40387261197.962006	42995464515.81397	45182850219.612885	54093722310.53684	51252033628.41198	29541329033.825302	43409746067.91284	48750199940.63378	39919522058.22871
30944748508.09542	31741890262.619698	49564405174.08378	31236392562.086628	56299274457.201904	46143270025.72719	37497283612.09731	36793886301.19709	41258153080.667	49327284454.4964	46733979197.37382	50869884639.191574	38580859256.858604	40461134240.9377	52213692576.815636	42155587391.612335	42605016622.63646	44098751838.00523	46636550730.864746	40144626086.94653	52126345525.84399	39249510843.194756	42679661434.468155	45156540667.555336	54006528699.76681	51239732076.46157	29387714416.71986	43314280890.99139	48676305032.20968	39450052448.44806
30942561183.909386	31698091778.82636	49553339969.94285	31109081405.838005	56142370336.96842	46063630904.231735	37396173205.47632	36770935429.54831	41213023442.55603	49198193266.29615	46679238195.32082	50856740079.10221	38301185211.08523	40421515073.330345	52130873621.830986	41946851646.7474	42294140968.45415	44053954370.70596	46331664325.085	39936542972.49236	50105566466.46067	38908669602.764786	42463966184.08623	45110598239.12127	53956443655.79917	51219246408.14213	29218361760.46426	43297745013.41879	48618159111.362335	39170759821.874535
30907215438.40712	31492502346.2892	49538850290.404045	30989678378.056202	56014123273.535515	45886124739.776566	37167608753.137215	36752938365.66616	41128907532.3273	49107239047.97898	46610449600.81394	50790937527.31655	37970710024.137245	40381191675.94536	51949699397.75629	41738728114.48775	42270667402.57418	43988403996.644104	46000183399.8437	39921975254.238495	49250003344.01814	38110746751.59383	41523999092.89048	45029964044.33096	53880039637.41136	51215368821.13347	29141216893.054943	43256206857.25864	48511880652.54286	38288096496.97184
30895396561.003162	31379227741.063423	49530208779.546196	30937839601.743965	55970701959.69077	45682656776.720215	37008606415.79278	36687679743.21043	41088995370.04703	49012168680.5794	46495423980.779976	50686259801.011986	37849676491.66113	40343290797.42795	51837276548.708	41655736526.32731	42228009180.51398	43949941558.058655	45643442044.06468	39876039886.27855	48175444292.87159	37586085960.59831	40905616461.428246	45005023582.19792	53856988323.39993	51195792265.53907	29058386021.49592	43244445731.25424	48256838483.471634	37948075911.71433
30884334003.385895	31225177425.897068	49517449112.75574	30910670375.280704	55714524694.3094	45472104763.37478	36874495768.353645	36683908386.19009	41060202334.78605	48912033243.38263	46291872000.80687	50550674145.97814	37636530814.31592	40340056532.94639	51797354942.69033	41611806924.372765	42041680224.62625	43930554835.18764	45489252557.13776	39873285777.41615	47025251723.32438	36486749295.995	40130097006.81992	44919996836.07827	53778347042.49119	51172559929.237366	28884406414.966064	43221069551.00482	48154031905.80144	37300561322.21251
30847706731.546196	31059054938.741035	49497303624.97784	30866251435.23961	55675769540.37822	45321708712.42	36819972531.91942	36670166724.12495	41044254321.25517	48799545982.91673	45858741113.639946	50530106829.95163	37483302151.72712	40232737246.681564	51709788425.11545	41546384087.28906	42000627740.785805	43880957738.58809	44759370196.36829	39867692998.14856	46877234526.353615	36221462252.88159	40099434758.88784	44878653211.83904	53734918448.63959	51138005861.00542	28758110497.223583	43130715447.23264	48086892948.63401	37293942176.122055
30784584397.212013	30913966248.8741	49491073652.47576	30743023972.33713	55523196394.10079	45306550845.36314	36655273257.60989	36662685395.49134	40980409545.42694	48793646641.55004	45557121040.58237	50430937845.7848	37084260388.719444	40213297802.56379	51566117312.88706	41400516269.82977	41943961738.22288	43693148865.48804	43837932368.65665	39845450004.959076	45713436557.40141	36001932127.593	39018407637.95178	44795222769.818054	53705499571.45909	51079495363.572945	28580124060.22926	43015428483.55812	47960260708.40624	37027303841.98484
30674616453.782944	30825859618.64133	49447568129.84004	30679059936.84659	55486290376.33678	45151555142.15966	36596737901.552475	36653504361.31352	40915417729.276764	48779019124.00177	45177182279.49155	50400351113.93105	37082959668.0292	40196975783.39199	51501127330.52579	41311307477.47546	41879703260.49849	43628615318.95497	43024457894.51008	39816954708.44518	45025697744.9092	35914012580.683464	38962687492.228966	44784289111.78317	53683736173.41051	51062084557.41127	28097117131.535538	42990628486.172325	47829049081.58691	36794999710.14533
30600008118.646423	30755932732.54603	49375377252.3846	30631382774.769146	55398993905.05878	45072785058.30633	36539423725.67208	36643086913.49023	40795029065.56557	48766190205.09649	44992807161.3887	50281955563.361046	36977517470.112885	40179125942.43729	51288353338.28624	41295062947.78109	41862260746.798256	43416987622.51664	42407921542.617386	39785826099.774704	44832106596.65989	35751266040.93354	38563338900.71858	44779938603.23948	53668094803.483345	51027415142.569855	27475140956.488728	42949264305.47839	47756868360.63959	36748766666.97982
30554177250.740383	30683754051.477364	49340867276.333336	30459602607.078465	55321301539.2484	44951458700.38061	36382684977.545876	36629325276.2689	40780765619.09232	48761561338.34161	44924142935.64759	50225107703.399956	36952475146.913605	40173582575.41652	51175523331.73317	41245240173.2253	41783383732.993065	43337365446.864525	41531083007.52565	39758302164.33639	44832106596.65989	35520975793.82063	38558636156.18426	44756270509.68145	53659820634.735985	50954702843.80787	27304920823.317745	42926361865.03012	47732257752.799	36412133188.620346
30529386070.1115	30581936527.718857	49185324580.57117	30363128968.65554	55310384185.58885	44821705096.689026	36308705485.73568	36578167345.56764	40741874189.46899	48711213101.489075	44739503207.30705	50143767498.48423	36943351391.25639	40123236784.04329	51019219395.82188	41211756939.23659	41738926458.53023	43165792521.19984	41252741820.61919	39696058857.0812	44821392875.907585	35408996197.632996	38545399228.25366	44732040449.28904	53630383698.98238	50818355637.06919	26821470051.15553	42868569673.087875	47620589358.889015	36107599896.68869
30306972428.75363	30451945982.35127	49068703078.24176	30300280251.94699	55285858860.994026	44477484050.17308	36149030046.542305	36565990671.76836	40701783392.61139	48681866818.766754	44636255672.80517	50053703356.936554	36933508383.00142	40084681718.60589	50894551271.50245	41187801228.10597	41708777060.1747	42876400797.55479	41002773936.74855	39651150265.82978	44701502913.78241	35388710690.361725	38500503499.43717	44719803920.352875	53568786230.598495	50712367659.5644	26635190757.957947	42813944781.09692	47529749040.53598	35977225208.45946
30137546167.276237	30443888814.506096	49010617585.739494	30233609960.726	55271875526.96627	44170886997.815056	36110389613.481995	36553842467.99182	40683888435.69209	48649398700.74991	44442493623.06661	50051539794.71921	36922029071.06888	40069603850.58367	50158237184.3659	41172849730.19242	41564959124.62473	42631331606.83996	39647983161.36255	39611203587.24044	44672108760.757996	35365008480.0159	38451844231.98704	44700610801.295334	53504850745.47019	50472482891.12427	26252728376.459137	42798510634.55677	47344142756.14674	35826199436.326965
30076676800.08973	30339398132.659733	48788801098.811775	30170247905.329983	55260290809.6724	44103654742.45369	36048079718.40397	36525993647.946625	40593997725.34215	48595580926.27487	44272880316.13575	49928786660.79934	36914545846.46817	40048430333.952545	49738989630.46573	41161408412.20045	41390965805.366585	42560305277.25602	38404954511.09739	39564638308.54879	44647953169.69489	35301565346.7478	38422423712.61108	44670282410.687965	53310636606.07892	50391503475.867386	26039677847.25451	42780401060.38671	47277666496.41791	35686933085.37039
29858991039.41248	30277448622.354885	48731345969.360146	30166912834.247684	55242665932.05531	44062376399.26559	35951158391.67239	36524467811.088905	40301744675.328	48484512231.84527	44145366763.95848	49782951484.65374	36913660710.09744	40032952585.65145	48418713733.13701	41139514740.9033	41195662903.3573	42339639612.76016	38079036071.09535	39414405368.398796	44639572306.06814	35245049474.50626	38270546658.02826	44620202020.88883	53138843938.9007	50256150976.595924	25658719045.953022	42742544921.84239	47060786907.30087	35467167692.25023
29816840155.71083	30193312768.873394	48689134449.43276	30158930021.83152	55236655218.79489	43885192046.88904	35883849137.73006	36516160191.941216	40175129281.32266	48464306812.12909	43784621747.32877	49679633920.32229	36909821365.6348	40018282149.13803	47764232427.56192	41100737245.54895	41150558101.45771	42142592640.8458	36473484417.86938	39214095885.14752	44601929310.679405	35215895069.225174	38199300295.541855	44555368157.437515	52918783974.13945	49894298619.17473	25395902037.785885	42712322791.685776	46885732089.168465	35419227967.66124
29249014130.154987	30109437482.95246	48621989311.56631	30126789334.374428	55236541041.749146	43870987044.688286	35855040432.72021	36507675652.44433	40173617879.32061	48459343959.65332	43673833606.442955	49554949984.17291	36901827758.92446	40007919621.781685	46830594792.72602	41077971668.541275	41135723180.145935	42063996081.78704	35287164420.18088	38793274975.34059	44564396625.9298	35147594397.62853	37694614102.09628	44345335736.915985	52737715162.210655	49742408002.18281	25237171276.04887	42709023072.88091	46845694402.464	35315046797.19874
28997817752.116615	30080374668.213413	48572987965.220146	30119665748.123493	55235528782.1577	43862160242.37549	35817571912.00069	36473565998.08264	40107370085.714874	48435433856.63174	43442410324.22161	49428359289.28766	36888686020.873245	39988551795.77193	46096657886.61056	41074368226.60044	41091452062.73714	41468529451.43696	35195159618.89691	38540043104.67004	44507909199.12713	35076147323.159065	37366602664.01895	44269111953.73949	52578238686.17847	49495201317.46307	24512313066.31821	42704965002.89973	46742896354.44179	35250482266.19855
28749357275.38128	30065478080.507	48353432957.64274	30096135151.554623	55231719143.41906	43835629917.59661	35759742476.81026	36429629479.49519	40046347920.96443	48427173616.49328	43256173075.69908	49394291261.46392	36881237653.2163	39983851739.863754	44237787711.71078	41010717203.12692	41043543149.06516	41293281488.55263	34437661912.89533	38326025440.27803	44426710096.256004	35028333759.5517	36773627126.60186	44181558240.65356	52468350144.105225	49327255966.934845	24170494678.353416	42702562406.02431	46733009666.2628	35196226463.40541
28471451612.547653	30060483179.986034	47980842493.52636	30089802511.12842	55230661785.83947	43824437672.773	35725059561.86432	36400488344.123886	39992999331.51742	48387640077.65072	43247020028.30177	49354175884.66666	36876077671.73264	39965098385.38809	44139355351.02723	40975412489.08828	40990642244.59857	41062453920.00977	34278535401.734318	38198959374.54331	44403140451.95385	34978881077.44397	36594000335.22941	44158907499.53801	51567900441.06162	49063601024.53488	24126363138.905346	42695565066.98719	46665963955.06977	35109522642.21719
28170258414.417973	30054742569.45974	47674712090.703125	30073112402.067448	55228558666.58172	43824437672.773	35718198602.24338	36359503455.568054	39907173689.39877	48305419423.666336	43239221376.19164	49299924271.58775	36869588794.74595	39936271137.087166	43634395849.81784	40940860173.919266	40976847783.2948	40706353125.70382	34103726681.020226	37631283915.83204	44386253456.77396	34923164740.67377	36196347276.15911	43980935504.23224	51178737172.75999	48735555562.03986	24126363138.905346	42679758022.55209	46620915826.036415	35061198709.24075
28043625900.350826	30030414330.82719	47612044131.17125	30059602364.101486	55225278840.49124	43823352505.098785	35709672482.29989	36329756711.031624	39888592423.04479	48156813117.98547	43228574352.58479	49238685892.79592	36857431344.339905	39922444784.21088	43541402863.28774	40913376029.40655	40952548478.21101	40404629522.25541	33652778540.528805	37272426910.177925	44378036207.349304	34770659378.01371	36003935162.709404	43891898750.29237	50531802050.17289	48543920597.74809	24075258209.812218	42664274466.79064	46603473147.63315	35019757446.63508
27621534115.18887	30020225917.208553	47532821506.75603	30054989664.73539	55215103878.28356	43811526329.32615	35702388202.896996	36286571485.236275	39863629908.20547	48046873373.09978	43223801053.78407	48382503308.15117	36851909837.57983	39863064387.91026	43231140714.475845	40885681854.92469	40904606213.05731	40187730291.00488	33481654480.579376	37147392027.87481	44337688426.02772	34571309234.40448	35609505968.53572	43537305247.3979	50428662452.15821	48217607047.54249	24048170295.111504	42651259684.04385	46602662766.671234	34995279122.37163
27490990951.1196	30002103253.43586	47421798453.99114	30001801775.470913	55210791253.716385	43788697891.64181	35686162314.5977	36118486127.81184	39763603700.91704	47987358520.927635	43220407045.68543	48049240046.105576	36816263790.25799	39829399498.93674	43150931651.188705	40843519436.38802	40836068946.40463	39757835577.4323	33304345084.83984	37116338595.35729	44304560844.24624	34394176092.89643	35471957036.96247	43383906443.31337	49776609470.056755	48071242480.47636	24017866614.20089	42623489531.35245	46597123898.35822	34966169566.69006
27332522497.724754	29956418268.986187	47290755194.4526	29970897839.056946	55198267694.16511	43757588670.004456	35682012337.86108	36024545257.76089	39754933518.812126	47955447647.15302	43211179541.24449	48032815513.20775	36767638207.3341	39798236619.0692	42981301298.64786	40816184400.365	40777237596.73449	39641119125.85539	33122217731.24378	37007599864.4425	44239772286.05093	34316480726.47127	35423468045.3913	42655955631.08456	49728136952.764465	47851357487.31474	23972667751.437595	42612303374.68388	46581017535.91278	34930956516.43482
27080252640.293682	29886703737.379543	47201109321.26847	29935912271.007137	55193687789.72411	43749596258.62218	35665679253.29659	35933556414.924774	39753604897.217224	47882999755.78901	43193404914.066536	47411954803.69152	36719225031.09352	39780375180.97477	42950284170.51484	40786446554.51508	40637557946.82534	39581677850.870316	32973715968.901455	36926274612.42788	44207603099.00387	34187242836.18295	35282362754.96	42477098371.02513	49696655766.999565	47664980579.844406	23938298473.88963	42607132454.833885	46563728710.44642	34919985707.44545
26905281696.09504	29864264639.462437	47185201043.583176	29897584452.39463	55186714096.97523	43749190601.67312	35639457871.850105	35780198635.480255	39726902034.58658	47676038585.22747	43192006978.810555	47323960948.22042	36512553014.171455	39768699896.4615	42664389670.760895	40744145094.02889	40488453488.255196	39432908584.436676	32860319120.510582	36874558962.07136	44181780189.83967	34041593269.79239	35276149815.15415	42372521919.27446	49687539015.23825	47624047331.93811	23914039716.162884	42586188193.693726	46522305338.05551	34886141569.46399
26855629312.781845	29828685548.13938	47130001697.670975	29896917395.036774	55176687271.72935	43746491444.42667	35616468729.1639	35625295764.41383	39709530260.99245	47644769014.00327	43187947042.446335	47170612371.84718	36305940105.58475	39742679701.82648	42446023098.869156	40650820862.77371	40285210618.226166	39418491896.80463	32804920611.461506	36828227093.45798	44172012342.20118	33709776562.213127	35249297223.38821	42045453419.72394	49632265696.045425	47362153048.62739	23761615169.80515	42563137811.821075	46493867428.834236	34857605057.16771
26717160364.617496	29777407326.00225	47075128202.52946	29896008814.8485	55158799635.51487	43743135630.037865	35611938047.312454	35367071687.32284	39693842406.47432	47624807900.401375	43184474840.01733	46900873858.21871	36123380540.67002	39711469956.164604	42299748103.39591	40609510384.212685	40267493420.76782	39373778916.55424	32672489680.88792	36802860613.277214	44160948076.51824	33132972192.98107	35234596269.55007	42021430187.27546	49623089576.057365	47290193290.359924	23725883928.270855	42530741627.50755	46461257076.23129	34651098807.0279
26707295683.599247	29770526218.103737	47016758167.54483	29881509629.505066	55132611365.41134	43739840091.05749	35577705466.53584	35193725676.18049	39672352414.23058	47597745688.555664	43182582832.03022	46682905147.904854	36008156548.468636	39649826499.11432	42211383215.57044	40512292726.97626	40219484440.05305	39333484532.01712	32654349069.836987	36796931927.54187	44147520894.32672	33054478073.82102	35203848328.64933	41967857449.588875	49620701374.41695	47260321245.2345	23615812420.641354	42438656695.826126	46408327698.8711	34518573548.21731
26614621755.309753	29753397151.511787	46931940242.37245	29867510418.413925	55112142547.76978	43730111292.87715	35554619701.801155	35101461035.79044	39642281298.11493	47496756258.25759	43181456411.86149	46569484352.42245	35824474979.4584	39585690738.528824	42139076300.244644	40433808604.77448	40182740038.63601	39294546514.169525	32283366597.866356	36778481259.46742	44100551668.46853	32801963349.38387	35190362545.32848	41905350091.34387	49581717470.770355	47183646978.72773	23600457539.122524	42251157733.416046	46309143937.14627	34394281610.770096
26347686094.588985	29720299343.333336	46772741321.20633	29856211411.340996	55105356024.393715	43721166668.78047	35530641820.08764	35068905179.57136	39525667285.90027	47454015768.8371	43180004320.36513	46485819628.84546	35572587218.40791	39509696236.32178	41926907426.030106	40197481318.103615	40160982460.89106	39200490778.505974	32098362847.079853	36768223142.7472	44041963088.87216	32108981630.372833	35155231081.82775	41833067611.802216	49541105264.07225	47124124040.4797	23525551534.208206	42111396498.8989	46192826565.00458	34316410401.622833
26331756287.870033	29702834216.244846	46652403457.1304	29855326802.819954	55081390744.574615	43660927018.11403	35503611778.7552	35042977092.946335	39495611682.41405	47406052164.229324	43177438180.14126	46157717677.70145	35003106694.26629	39468905085.414085	41869711747.4926	39871230304.61883	39392914594.04554	39054466702.11907	31999186662.67116	36758960283.54133	43977322416.97916	31854363842.391987	35141058247.71894	41736928721.75872	49510858048.86541	46982984506.36329	23506997754.974865	41799297470.053734	45697646573.229004	34255106145.836014
26262822697.85037	29677953111.624996	46601489341.38088	29853273939.533764	55059685271.40604	43608944604.66225	35470181539.2384	35038098471.744736	39488004957.31396	47294100451.25087	43176519043.740974	45980145930.75567	34715428364.88712	39464359313.26126	41766471562.43132	39757632099.14693	39192922655.33046	39025987221.28874	31891576465.293457	36724193347.929695	43954973011.62976	31385094720.687477	35127110404.99953	41694227668.74355	49501981607.654655	46889195421.02466	23469567159.23614	41760727117.49039	45585415255.859375	34178986451.218575
26238390756.286617	29637994071.334667	46504135331.52213	29842755006.783813	55045966315.338264	43585475581.2048	35432836433.066635	35018924809.87739	39361997101.84356	47102054670.15199	43174882724.558556	45404900300.356384	34341171265.47318	39377774561.0415	41597465357.83841	39309171176.52519	38989591425.496414	38991494017.223816	31859375030.993362	36692837418.56043	43909839306.21198	31099298744.200844	35103032027.107605	41438223703.719765	49443442561.75658	46840647141.69214	23426333060.262005	41405357880.557396	45357505578.9806	34147258589.11438
26209796816.94839	29600591517.4934	46199943712.40342	29836416165.088814	55034066518.9819	43569420529.71938	35422472717.13301	35008227947.770424	39285725194.34358	47052829644.24858	43174451625.56973	45346221159.09279	34324457703.132164	39175416912.48114	40943696294.916176	38125109728.28581	38736505225.599365	38844112928.50642	31788751462.51705	36657255546.11327	43893321664.55855	30886077652.400578	35074109536.34769	41297576486.9537	49408827050.6978	46686138891.37684	23414677220.673588	40853881536.61009	45232007460.971214	34091446102.743702
26126359629.0737	29593111498.6178	45388043758.64029	29814273357.73113	55024070961.19529	43554381966.68806	35406868075.986374	34976519657.37355	39175026319.96096	47044438085.55934	43172660475.57214	45334361836.15385	34322614660.635002	39085582248.61471	40521033868.336815	37881502793.671005	38620702516.30271	38740706646.173294	31776910579.917812	36642676754.082375	43887356006.12317	30336347334.627552	34944388008.53487	41097758186.3528	49378603824.42325	46314157939.24255	23375655237.53709	40756674146.6311	44967323333.84344	34044328085.12075
25943225684.513603	29571318480.52424	45328748862.6294	29796101902.303932	55019428450.04287	43508299865.672745	35403989956.051575	34952708474.68691	39118786473.43456	47038354973.13599	43167986981.76935	45175971002.81053	34289634238.32959	39014032180.24883	40509906391.9103	37765923616.47981	38375213429.37816	38587982589.402916	31683945412.19282	36541793738.86744	43871998523.47936	29349434642.54055	34829416823.29876	40981240897.229774	49326411216.50929	46063294237.7023	23361659462.523483	40620571310.8101	44888059886.88836	33923968675.417854
25943225684.513603	29571250240.489986	45130364490.1271	29753367356.424446	55005578873.293785	43466317384.12602	35398581772.83103	34911851499.78422	39103920474.46403	47002986728.03684	43158821790.23255	44965973440.39868	34283023646.363186	38791208946.707436	39660414107.270935	37741243186.250595	38218574350.01382	38406743627.22476	31680174895.005424	36482389449.4691	43842518047.16087	29072449214.660038	34715938825.251274	40883595407.81406	49248277697.191246	45915370891.91867	23353164130.86856	40536436961.413055	44742108385.10874	33777940300.347576
25913858242.490704	29546786111.609154	44836479652.46897	29719876810.184025	54979581217.84092	43434493846.50762	35379867945.15429	34854905483.27709	39058182200.97987	46963708793.63601	43134675081.24631	44913676968.227905	34277667549.017334	38650849908.25415	39500212287.751114	37717187656.650185	38051086580.757286	38069712708.67129	31671021257.48689	36441731166.59243	43830642780.74722	28863484757.08356	34678317429.82514	40754957274.25347	49129486764.11148	45588626270.01105	23349731779.391243	40480766927.24352	44600354907.51064	33697811169.739666
25841127820.285847	29531208443.65311	44759596297.47733	29713982922.33954	54952816472.04438	43414978448.999405	35348941643.18145	34846658610.53568	38979647643.259384	46834895946.62332	43092238577.018166	44692139101.223885	34273570024.258293	38516531671.73227	39465835999.06102	37688103664.47072	38005136465.21808	37395173384.61249	31666767395.22808	36266119557.444115	43801673533.84635	28421475270.253857	34505071806.18227	40627253566.16093	49059538993.16509	45337922695.12952	23340134794.212837	40202446005.79027	44415739012.24465	33604547044.429447
25764398696.786037	29506772527.590633	44664705027.223274	29694287164.30276	54930820957.21485	43339764568.13326	35334943164.57975	34802605525.05856	38896413058.80316	46682996109.16666	43079628727.94123	44638490330.93603	34271557097.129112	38475943969.61227	38992284984.79074	37667545367.906296	37984667218.24445	37096379794.2104	31651201684.439022	36138533274.19156	43745588994.97196	28349222519.769863	34434142646.1722	40559975053.75038	49004063065.17456	45266047570.77923	23329084336.402653	40064801328.60311	44218585325.8101	33509319738.274677
25726713663.056713	29474223469.551365	44642324147.417175	29653943541.658566	54927732010.22916	43219445362.05341	35278306743.2692	34757007402.72804	38763948844.47891	46398594307.50129	43052235539.83934	44607909831.587685	34270310130.04053	38389674817.7144	38253128893.440636	37659499678.36321	37630547955.27655	36563019776.499374	31647651867.09796	36017457691.53841	43718308220.027756	28296323184.741283	34403019269.83146	40429465879.098526	48985910874.20341	45238626446.89023	23318667521.99959	39639598754.436676	44069947636.686195	33457170665.42543
25700155952.461506	29462367837.32586	44602514775.52522	29645348435.033733	54926482420.38181	42468191511.27323	35240766295.94704	34720240889.43216	38588083752.78333	46125832820.66703	43042989621.272415	44390827517.29245	34265747506.237637	38263140074.40633	38175161284.38827	37644662676.92968	37433168142.19514	36264493069.49899	31633143820.526432	35961492972.41165	43592181067.395905	28273849711.531586	34376288198.735435	40399849288.23293	48958454525.71752	45153330748.34156	23303347646.242107	38837589082.943504	44016769032.3026	33418568276.331596
25675616804.727287	29453976480.319756	44518252210.47023	29614625965.95779	54911803586.62655	42306064665.484085	35181355970.23153	34668167815.99619	38111025123.49984	46003406566.90531	42970171443.95718	44309796031.386215	34258125820.951477	38054938078.67757	38010770303.86716	37624536329.326	36773742628.34811	36254194679.286896	31596999751.400856	35895457840.695946	43543298082.58251	28194808724.437183	34358425024.62001	40342947571.81746	48811951606.49015	45113301065.48226	23273193917.69711	38795381793.58022	43933441142.17279	33353007985.00223
25675597001.21935	29425197398.736465	44429353171.22685	29589172084.71451	54875546527.00801	42229987952.8238	35179192856.614296	34556570376.76937	37539141843.54139	45715652319.63654	42945002841.88693	44247786758.81213	34254642022.68295	37947262753.52005	37722006137.432106	37612544402.70817	36747284350.97183	36173860952.938965	31520133712.33491	35890588465.22595	43342923426.117836	28139829721.08568	34315133547.758377	40270749701.35094	48779706083.536575	45036406418.29446	23215938371.866764	38578495622.99238	43808491077.87071	33242593504.644238
25656525568.90874	29396668879.48771	44309787813.05279	29559788441.70646	54869082637.2659	41928740074.29883	35172680310.74513	34481665657.83331	36265922526.650024	45450179430.87167	42915571620.58066	44132152309.361946	34252300040.681076	37880251065.73977	37463025869.63655	37596447948.21367	36622477453.48289	35757867925.16699	31436700113.644516	35811934186.02679	43160726801.61032	27854819253.905922	34116816584.210354	40179996204.48205	48703162377.17131	45017835919.188324	23178806548.297977	38267468295.19944	43446454022.58552	33200279084.10058
25628375345.633408	29380796644.824646	44282770786.20645	29557996833.189053	54833178302.588844	41494728175.88402	35163704633.582016	34322042336.55496	35839811312.409584	45333022689.62209	42858033809.41684	44050520388.76231	34250617261.93836	37783999075.61388	37127563353.06138	37593230376.54915	36482701636.059975	35639907361.7679	31406414895.883694	35779119883.39934	42941508200.952324	27692211430.56969	34020118696.427685	39831797116.27986	48695225664.64679	44984748631.74757	23172597601.4155	38050579412.33676	43212287555.72035	33141438112.458065
25617770320.368195	29367175170.93111	44177145433.15457	29552651782.62075	54831666531.749176	41417460071.94288	35154735585.91554	34305721101.672916	35115086193.28282	45298079112.2735	42742912966.37592	43676635140.81	34249930529.4627	37635575717.896	36914317944.90777	37550744517.12727	36474244011.72419	35403457701.40221	31316489460.328056	35721228951.44772	42303797260.438774	27667082381.391773	33899838643.17023	39636693712.18766	48620830895.06113	44970003763.914734	23172030808.15019	37888312856.259415	42958774130.10163	33033443291.875
25613286091.188244	29244829452.230213	44000924036.75017	29543246132.31162	54823789837.62622	40959760814.55796	35143449445.012726	34299559163.16013	34749614711.877495	45139877323.507774	42585170558.60008	43517108540.99022	34249089258.201157	37551916004.510666	36604405318.72886	37547261178.44563	36463302940.61755	34980699245.02771	31291885553.60386	35693992824.558655	42135426858.9538	27544314016.966843	33870145767.886604	39483790243.469376	48574637255.752495	44907710826.978	23167993394.970486	37696396586.860695	42845197414.09749	32968403784.64736
25580940082.401848	29208188742.858284	43772425214.32309	29532876442.10917	54748942666.540794	40951053489.20319	35138300577.523346	34293628259.593426	33882655010.472183	44958476293.75628	42567512405.25603	42930574779.745056	34247863190.430767	37525496388.80121	36416329845.519196	37531103005.92825	36436157384.89636	34867422375.07418	31284343401.968475	35656221150.54655	41458709405.16651	27437492780.320522	33726850869.85281	39459581267.96446	48541059286.3185	44875093742.39077	23160725503.48279	37565727563.22231	42419678428.69239	32946153333.346718
25554771834.176395	29171073688.20233	43772425214.32309	29526723551.59246	54727513587.0784	40787346609.54803	35087779397.13966	34251944589.1977	33310699574.48989	44891053131.78412	42536732300.66104	42499828858.78457	34247776013.308376	37502886022.31174	36197578028.07096	37522522219.22461	36328295924.045975	34779655019.55425	31270784848.710903	35559721071.8191	41224995285.907364	27381770324.677242	33714099360.384785	39247506482.21942	48512273076.80028	44844891828.68858	23154403262.410793	37483896719.71512	40961541643.995636	32867251117.703415
25516876214.360195	29169901856.696827	43714893568.56827	29521258292.066353	54720242416.62687	40609744413.23022	34951260686.75532	34204941204.939247	33171319145.742767	44760000560.54753	42411395272.117676	42223968280.84019	34246438934.967545	37502591587.59813	35541913992.24415	37522445618.74444	36267560662.3693	34756073936.36354	31204288894.554493	35505883279.10306	40961270935.26727	27329143939.40127	33668905142.98443	39043809459.86583	48491780379.78937	44807532200.65006	23148378843.768715	37389799743.15939	40637069570.39249	32850734999.860466
25497460179.502846	29162794766.239513	43683935479.46256	29484293572.35965	54700009360.67237	40553879174.64294	34812274851.4447	34181518147.10128	32917968334.864716	44489670339.413284	42284296869.04193	42023830584.154	34246190569.781567	37453692013.60568	35344012022.83347	37520987096.02261	36241123495.57308	34648654272.02994	31183895488.79429	35460020047.53543	40779001316.79315	27326544822.654602	33625737407.47812	38982442708.559006	48448562448.77277	44745237223.85154	23141189581.26722	37356029542.853615	40471477884.691216	32733449828.578762
25475272742.127518	29157466447.664658	43625288615.284325	29483156682.759003	54696144692.00379	40309719518.58914	34698706308.33499	34123396537.792423	32692591396.287964	44411088950.229805	42162588649.8946	41870964376.11958	34245496116.3113	37439589672.442444	34665172371.34019	37520358318.22549	36103063383.47356	34516688133.54381	31139603718.652027	35449316157.68132	40598629225.229706	27308912373.404537	33590045262.011166	38720107921.183205	48370015646.73946	44691110783.11744	23132860760.88702	37320470444.30814	39935031058.64836	32690458148.94991
25336078426.547886	29143961036.545135	43587361159.38073	29478101611.81975	54627020914.77382	40089116290.542366	34529678705.93009	34048706206.393787	32486887083.806133	44337493019.42331	42029745641.90091	41787805259.66434	34245119936.736416	37436445736.89747	34316184994.166874	37515278411.56853	35815473611.42351	34322037309.770077	31080849691.09667	35446200471.551834	40123371397.00576	27245301292.305927	33548102573.802658	38405720121.23799	48287319309.65803	44688280619.343254	23115909545.039135	37017132571.76198	39347997053.35467	32675828597.372635
25265763006.94706	29132657266.486828	43519916113.401794	29450739055.540054	54471475295.6848	39800525681.496346	34440165683.51198	33926366437.3427	32380879017.835346	44026005711.74773	41824770516.88086	41758857074.894325	34244212305.569317	37419360051.05127	33927613109.099396	37511017430.81251	35522879948.87482	34245520923.466927	31038562338.560043	35443530083.8207	39995484115.63445	27123075592.038216	33475892558.24916	38182600554.18897	48163737794.79664	44658868476.787605	23112522752.946835	36631882332.90181	39285907058.49768	32660692198.169003
25178773922.080605	29110172358.11683	43490573726.18165	29434870454.35448	54290951404.59396	39701906841.866776	34375859359.272804	33839139288.81793	32281381272.97008	43932017940.08812	41795700131.6355	41717030401.143036	34242129642.634605	37418081184.09813	33888174982.98744	37500387057.21741	35238144003.75359	34228405512.083523	30950281831.674904	35419461175.03617	39814796329.18971	26927452600.492188	33369119472.89107	37876173380.9756	48104286441.85317	44613852213.35136	23093117425.447277	36096905172.48437	38594953102.161194	32653456739.948708
24929500300.178516	29082954632.56154	43457180258.66927	29431578774.78587	54206608539.55929	39503102391.24997	34235591579.845802	33777757796.759335	32222103679.107258	43677830659.773926	41539823095.56616	41717030401.143036	34241472330.58743	37418081184.09813	33797066808.801956	37484595943.278	33537850846.671185	34162898689.188683	30747854540.49073	35394917013.49233	39548992750.0968	26826891855.27986	33317468794.95797	37213583808.66701	47976987735.4816	44350045678.86986	23076261389.52393	35766352793.78967	37975561153.77043	32648994993.019688
24761730345.554127	29037687455.132698	43409720727.25189	29431026091.16597	54139018605.79639	39348025317.9071	34013961031.2103	33662388305.43073	32110181876.50226	43431241341.3602	41463508281.9478	41686843414.4734	34241118197.012074	37418081184.09813	33603818870.035145	37457288705.08556	33324819125.44022	34134996086.61325	30546691612.174618	35371186193.25207	39297097529.38578	26594503231.428062	33274881075.214764	36118008013.555405	47898437230.860245	43805791546.82396	23059227007.50402	35378683896.125725	37297908696.3197	32623306309.249264
24320559926.286156	28957099928.437202	43382133388.7963	29400623059.44819	53647507730.97108	39302749180.729614	33888235151.90144	33601464016.430798	32085076810.48646	43330747118.260284	41444605665.929665	41641703042.59389	34240063880.563953	37418081184.09813	33548374849.88796	37416518688.133514	31701987824.847645	34122181681.457386	30431988297.57758	35365557619.8884	38754066134.41089	26535235946.1123	33236650612.0515	35763537912.56403	47831743838.65767	43472218064.63662	23044820843.981083	34586806680.71023	37220134621.38115	32610658071.37571
24017170157.562706	28867154038.23256	43342761279.375305	29388778729.22716	53579780403.98414	39129220135.95506	33829496728.486767	33497402555.120693	32061691606.145657	43131598972.29672	41412200329.18014	41581462047.59553	34238519212.20934	37418081184.09813	33428048284.431633	37402578976.61957	29766481004.67152	34020521293.815166	30421993231.044624	35358939205.05026	38752529736.467545	26471673290.697124	33191182713.111294	35626651546.714264	47792454804.19727	43404501469.80084	23025719839.24578	34207032493.23725	36862081067.089264	32586298132.453423
23869219151.62055	28865665413.43038	43335521881.94394	29377497106.132008	53568440075.98448	38866736115.819725	33698418891.805923	33469993255.95208	32027211971.12438	42885712128.69824	41398309971.12229	41572395417.4118	34238128714.2094	37417571824.53404	33354088778.76483	37341222881.45742	29523799282.527843	33972524654.44616	30397955444.56609	35353128544.854355	38734291934.48716	26420919300.851463	33038468298.33747	35618982563.80895	47758967857.81576	43387039840.7966	22995919363.887165	34100934560.521236	36724326475.14176	32574746122.21545
23437582983.271255	28856682465.898384	43277698606.23441	29343472223.752514	53544462260.43913	38694470726.50131	33650435862.786907	33356258518.87701	31970385251.06728	42619645332.04395	41370502079.39638	41564521104.445015	34235960287.78347	37416792609.85157	33298273369.1273	37319343514.89567	29261433747.876106	33924578126.879642	30208794053.60608	35346143534.669975	38648000912.23529	26401567538.909832	32968298845.61151	35576795238.743546	47751086809.34582	42762652815.69009	22981222437.15782	33964834992.875443	36480228702.09628	32506464106.61012
23288491787.77546	28782014039.50813	43259852561.51569	29338016738.347973	53506905196.89775	38522460178.55694	33609046241.15114	33189459587.49092	31774680640.997585	42221966182.02536	41246234734.00943	41556883988.91917	34233661867.60539	37415960162.916435	33225962063.088726	37302033127.82988	29217044744.657692	33884083988.295002	30182731649.931313	35340488688.54292	38623542721.2632	26367852353.99406	32928146333.801373	35558089312.82839	47732912090.76334	42390824451.274864	22974656609.142647	33494805197.50493	36037147387.23228	32484642838.496536
23127905784.44182	28767208294.80371	43214638904.580215	29327615099.420742	53447283702.833565	38497843354.1437	33580816080.069042	32799375586.6958	31614559745.07128	41930215197.38501	41214873205.86541	41534587699.31601	34231902565.25474	37415204181.79989	33211516894.425354	37267469295.416046	29121372109.699234	33752223073.720444	30153407132.432896	35318595312.84118	38615714907.28055	26339437566.956543	32790705369.365788	35531736712.87473	47700386696.715675	42258390305.92502	22958731325.001022	33393610435.688282	35894035962.78519	32458654347.66834
22667183255.287926	28738791582.276672	43129390574.25197	29299781360.915943	53436420585.5363	38421188792.09223	33571520879.306427	32044102682.43716	31542879237.868435	41728043319.53649	41094071742.61351	41497095404.93482	34228352671.871918	37414608996.94051	33208200086.201084	37261311910.05503	29084753099.366253	33645901601.53431	30146058659.0567	35317678972.93756	38611192865.767075	26315434913.251816	32751860264.407875	35521001821.06223	47672038376.178604	42168443048.07353	22952628898.94157	33288791912.014874	35601342817.33382	32383723975.303616
22478051979.310543	28703364832.658592	43099098191.92739	29226465755.855396	53354959032.52644	38283187756.40069	33564050559.064964	31405902438.272438	31446078772.25231	41642772565.098305	41094071742.61351	41461448425.154106	34222643763.605408	37411303500.36502	33186658564.07908	37237504297.26166	29058319363.104313	33610220034.007553	29959895928.70822	35309847095.12869	38601607440.396904	26294483818.757294	32689936298.02552	35495604723.19547	47668268092.00118	41790093553.64198	22949279234.04685	33218499371.792797	34991113080.177345	32309361140.944756
22416685405.46147	28660195336.736557	43016675803.327934	29185981128.815567	53280968500.67414	38250656336.219475	33558955729.085545	31007057596.924698	31376125346.100258	41508563931.83082	41079501484.54738	41426873969.02274	34220152331.565342	37407511772.63276	33168608925.097946	37205125020.92875	29034086412.01163	33574813354.68723	29912268603.568466	35308051977.818954	38589960958.540306	26233522982.441734	32623422144.851414	35481153750.24539	47648473024.95115	41682266660.118454	22937627798.44557	33112500791.993298	34839213512.60652	32199970776.129604
22131247172.271214	28643976719.338303	42965293088.85357	29157768810.856808	53149719776.70496	38197477418.29065	33542187345.304447	29731065623.580288	31220840577.367825	41508563931.83082	41049476989.18439	41422569583.28108	34214301133.80114	37402089861.891884	33150618284.01336	37127502506.236015	28999090970.22959	33504385420.10547	29803576178.785675	35304965715.273285	38569925579.21361	26123501899.190834	32578998115.56585	35464984415.78988	47598842782.81627	41569452511.26999	22931683040.17576	33055784590.903633	34835279771.17506	32030778343.52723
21883811729.132168	28564969126.77211	42902099901.46791	29130205937.458885	52934610115.65116	38169294015.441765	33514396879.61559	29375886772.729725	31101935794.45967	41480851793.63542	40986384315.24384	41402918805.957634	34203841492.952366	37396065619.56534	33133354517.970387	36992832570.62786	28986635945.241207	33437329067.38631	29690626942.04152	35302678445.60376	38553626472.2024	26105250229.716568	32552405883.00993	35445861571.588554	47551027559.82417	41545170719.38329	22905486996.3134	33025862051.83257	34823155462.32477	31898692260.474804
21763824114.81158	28527768388.46593	42845540799.02912	29049938887.54675	52861632371.07851	38142608622.44792	33509393060.78863	28617262732.430763	30964846297.31605	41472659754.5848	40912777585.02644	41384327605.69493	34196603396.256165	37392388124.85752	33099054187.26368	36907505169.82927	28920015546.093327	33402163497.2282	29504933577.6985	35288597821.52957	38538751001.876686	26095860028.913166	32511525586.23357	35440479916.283066	47521616169.47416	41500031137.02526	22852878521.609318	32919002985.34696	34758948062.13843	31867934038.529552
21470718890.425564	28488093070.441902	42826411872.76569	28987404850.060886	52686097425.16144	38081221191.367775	33464167868.787804	28133967872.810787	30875200552.9958	41452741657.61327	40882538704.225426	41376276027.419945	34188830883.896217	37388551335.1495	33020962511.176277	36837347006.662224	28849965325.530933	33341410093.981037	29406919509.653027	35265471812.52574	38491395967.87108	26084036900.27943	32482061230.215008	35437828746.74871	47509661005.054344	41463748343.619225	22758915436.431236	32794473261.410526	34744452889.563995	31832286877.628757
21324659181.128517	28464695059.423157	42763667600.07676	28938963178.73944	52576224400.25769	38049033462.34195	33423566365.358013	27895186570.491417	30847252054.293896	41446326033.90348	40863883133.68757	41357597863.54696	34157131884.55174	37377261475.93956	32978808618.542816	36728085886.39961	28786436035.093792	33272567814.30354	29227783307.185917	35257214655.13923	38468969699.843666	26043268457.58612	32462609975.61346	35428950509.539734	47400254168.3483	41353986273.99366	22731158252.467087	32645409395.02283	34731353874.43158	31832201381.765347
21292201449.457527	28444025467.757107	42726411039.6793	28911199831.85809	52565818977.41609	38026294069.23347	33414025186.21122	27833000269.51325	30809842825.3922	41440850960.23776	40847424548.33506	41322909134.26675	34105980203.30687	37364851532.63477	32795703694.997097	36475116260.80482	28703421513.77975	33016856208.53561	29048739371.437443	35254301901.50681	38458909320.255394	26008713712.16516	32457689363.22297	35419429044.75285	47332518871.28086	41252707526.748856	22661091197.03442	32577983247.247223	34688980836.282646	31812636851.84601
21192651409.198772	28379834007.388283	42653477651.818275	28836520287.030216	52514612081.58307	38008425934.28313	33412180716.391792	27652182215.49573	30767488136.430668	41428616551.07871	40804452675.12768	41266744830.435196	34047908159.54926	37350986090.40127	32646768241.579678	36196983066.022354	28697811807.570877	32951601601.487442	28847370926.611534	35242135876.102234	38435256085.9631	25963891128.660522	32442290262.283253	35412811107.36188	47294465291.8736	41229877769.92044	22637272908.397343	32283315948.968758	34648418481.63763	31809223847.554996
21175574103.59966	28325038440.038136	42646707230.84328	28776197707.107384	52444984714.3912	37988619125.354256	33411744654.188866	27601108675.62874	30740447825.966473	41414036730.17435	40786567466.02619	41183050275.31123	33958787544.728344	37350431367.07174	32594666770.3613	35961312231.48174	28691069310.063942	32855332053.302147	28733844720.501774	35241935705.74939	38379617991.1736	25914550732.99204	32421837439.95264	35381411888.17921	47281603126.17396	41193717317.930405	22633083792.69434	31997480938.1173	34625715389.74039	31780893537.528893
21175574103.59966	28317993362.120262	42597185444.18579	28651962970.213203	52405876633.11133	37962567462.60862	33377762591.152683	27586743269.466763	30694302922.40105	41402066629.54149	40736904920.49775	41174817228.55412	33860834829.901016	37331364853.1866	32376325500.85105	35838085099.49624	28599169428.425907	32708155426.208706	28614414714.56008	35225978387.785324	38361727388.86845	25874286914.37475	32383551531.212708	35339315478.65031	47225625948.98824	41111467820.99915	22572193867.888	31838251233.888527	34619329696.53955	31767488884.659565
21164899936.185673	28308372160.682495	42516048991.92828	28536033347.5171	52347840918.27008	37937343661.188545	33364552200.538166	27474626641.22967	30662772526.53604	41390602767.42518	40669714976.88987	41174817228.55412	33799768450.58846	37285620924.69185	32376325500.85105	35751749890.9453	28522431998.766975	32544354985.820873	28529538666.641796	35212556203.87716	38341249809.511086	25828397003.358456	32361907496.624767	35221291987.001114	47127856195.851074	41033869827.0326	22565144403.71069	31745246395.604374	34568100258.14524	31738910063.66493
21154145195.59097	28306255016.357155	42376429096.44454	28400623004.240826	52277894464.82634	37912954065.47773	33336863669.96606	27197997446.518208	30590231045.664745	41384182586.1329	40618260580.08685	41161697067.87626	33781802939.089966	37246242910.49391	32019694925.080364	35704340123.58392	28401329370.451958	32508172573.751667	28513525945.618996	35195718829.115135	38293582090.0958	25711962484.82846	32346152224.07051	35091885111.67984	47079185088.79114	40999898577.59375	22498888936.48658	31713342358.544315	34555778594.039375	31674899085.75627
21144026732.90163	28296996482.001537	42348144449.10621	28154792103.642075	52030386361.19878	37888404791.93896	33330741516.30971	27106120427.54395	30554454537.029285	41380432939.556305	40510782296.30441	41109060074.50569	33710538147.026123	37193227369.17387	31638687014.91602	35584834968.36611	28166340584.769855	32358965380.106575	28405559990.690033	35171333558.19283	38226310291.24585	25687508012.790176	32272432523.84464	35013831012.23271	47021952959.10373	40975115171.69797	22440817521.949944	31617183611.470654	34542449894.76872	31645648315.982273
21026052263.5461	28288684827.928146	42326730656.41731	28056345547.514618	51886810466.35008	37862129446.68226	33311430527.246693	26919394272.383858	30549489425.396175	41376647991.69428	40310539125.36899	41056200194.96239	33515874577.55509	37143247657.175766	31324895475.607227	35541793926.123985	27812356065.27023	32314742125.498005	28200261708.1851	35135227236.0645	38130942573.65578	25653908478.998577	32178366119.09722	34899948899.3247	46947409701.247955	40968293857.75697	22363864525.890778	31578918903.231842	34492224916.19798	31537822081.254337
20982276026.38631	28279665193.44299	42296967581.4544	27915011687.18727	51794181014.69255	37830637016.19495	33282336389.500187	26874796754.429024	30536978571.48251	41364004130.6974	40113287954.48927	41035509607.52312	33447559741.216515	37131032963.79154	31300148957.149586	35377100514.78703	27625855404.884857	32217420013.7124	28085811390.895897	35061460789.95799	38108110876.67605	25559925711.418266	32135219109.12243	34710628752.295616	46802060042.90285	40958200265.82868	22221455699.72786	31412954922.811382	34492079756.41177	31521312772.333935
20946973260.38979	28222479420.556496	42226670844.317314	27664844110.79122	51663966475.52047	37809397708.876396	33234095730.917885	26831741911.13785	30532648636.49205	41332270748.94137	39883873596.19512	41024494977.81937	33434245561.455265	37096341944.13168	31000198249.72458	35340187198.94237	27504682343.60781	32036369629.008953	27895073758.711617	35047593285.1475	38082247417.43969	25535571181.647793	32099321834.81718	34459640912.09884	46539997135.59658	40940510367.97576	22139853139.219578	31332551488.304863	34490528078.95826	31515619203.60189
20937052689.88804	28213826879.813007	42203828655.33992	27634417315.695717	51592170341.05911	37783132915.65677	33127144122.882668	26726147846.952137	30524882933.63387	41303522943.20525	39699459613.19361	40998853204.26123	33410636118.904472	37068911376.371475	30953924900.94438	35338834269.55217	27452604119.758553	32002222849.021664	27538394016.234184	35040931600.77443	38044799405.95794	25493404251.884388	32099321834.81718	34191310968.229233	46369400866.04431	40929656668.91978	21840949062.716423	31221992525.05538	34456580587.38202	31509334622.25183
20930509185.085423	28189405665.328663	42119544679.39026	27597213982.17343	51579232698.808556	37724950387.70487	32907802211.041996	26724182970.095818	30516849430.36762	41296269457.39907	39593255150.1611	40962465270.16958	33386490057.026386	37016375754.09399	30927581049.03364	35334280570.29204	27227204272.31636	31965775154.486046	27036202072.386288	35034835526.92333	38015955526.73628	25473673680.49404	32038800481.493942	33921441654.553974	46291505104.46349	40905507073.64254	21746968924.764206	31171496904.243748	34427003652.881874	31504155786.480938
20926218729.60679	28184004191.30644	42085456208.65139	27487683511.490532	51541566555.74306	37679651391.80339	32603773409.23557	26697162029.750423	30515516481.201218	41276018991.298225	39496714288.5898	40944164377.54187	33380805371.656055	36944422696.88993	30919569156.683064	35321518802.5489	27045683146.92693	31919321177.336388	26747092461.67832	34998723916.47464	37822458162.25442	25449473553.900124	32024227152.688347	33384048247.825367	46100646607.92136	40867264232.745705	21578130166.89137	31126558134.38806	34342335528.978203	31501365976.916836
20924805284.030563	28178082013.34149	42042475124.56712	27403184375.04807	51507499565.33472	37659642411.718155	32046390226.330296	26681434173.73995	30511085678.94137	41241746127.822495	39300123714.413376	40864684570.88228	33375229886.741646	36923001469.742775	30874669931.342133	35274406188.34089	26931741390.547165	31850737134.589703	26679758906.5457	34745488355.20747	37679621673.37855	25430441767.7592	32011904046.93115	33101404110.58764	45905562107.7928	40849685198.17721	21367364810.669647	30924647488.45072	34313627682.569973	31490612266.409824
20923163398.0682	28163712710.85021	41899730351.0397	27369673477.04145	51492475720.78164	37617923539.16073	31537975731.6966	26657819928.745247	30497251386.11555	41221920150.644295	39234669514.29606	40831329100.141266	33367652471.721493	36897009186.809746	30619504007.376255	35260664893.77289	26660195949.203365	31776577320.46239	26663185825.283756	34554883181.87099	37596141497.36689	25399937324.328518	31965188493.00867	33026376609.438538	45704859157.64384	40846355971.27852	21263015125.340637	30739466562.677456	34258359835.54858	31475541033.97161
20912794133.82889	28122381335.746815	41818949707.81535	27324471378.51956	51463006257.2001	37603792417.79913	31040143119.813816	26644889098.04473	30491453036.4261	41197462614.4549	39132705779.03658	40779652390.23922	33355407842.987736	36860710690.66759	30561251274.495033	35244725661.45647	26331877279.20988	31667070476.755337	26660147350.941525	34180406582.280495	37449638152.33548	25397357383.031994	31952084751.61001	32595038003.20204	45429765762.079346	40811437752.499664	21207792125.579575	30489359534.453773	34249316238.61857	31462147199.62835
20880317285.618187	28089725388.356987	41766315930.34728	27298720169.05258	51427132401.134636	37567051011.62528	30663094173.15237	26639307738.342422	30482035670.686893	41182995138.477036	39057209266.1726	40725071565.4289	33341697151.596626	36784438392.94307	30496489279.68697	35205951949.90627	26248716160.27197	31400463516.14183	26610656068.159225	33405231873.942966	37418567067.14386	25370562045.99294	31933146054.18482	32546003472.679047	45399252991.41217	40778945209.4677	21172626809.599247	30376889425.228535	34189520929.12537	31454996724.57022
20819138656.217464	28062377135.073025	41643524534.47132	27284426783.115604	51389979718.26843	37532293515.2897	30167409984.00195	26630717850.62727	30477695639.253906	41179773284.5324	38998271468.53979	40685681716.30593	33340220629.562717	36743739090.684525	30338164909.98848	35197136915.14081	26237996544.421703	31174979216.44515	26590887752.69713	32624498878.95962	37380486644.00566	25353906038.559345	31908314751.74216	32525734305.054558	45364734060.62976	40757180668.138435	21071627014.342957	30290748537.84971	34189484326.753918	31442680907.93109
20787260500.123295	28035500975.00234	41577181831.72101	27275339593.743454	51327861045.89262	37500998684.037346	29953442673.617268	26581763926.88659	30471333827.025692	41156623633.26102	38971691153.36707	40621549477.67909	33332921602.216785	36731111208.58866	30103351479.3664	35179139522.008705	26187819009.544563	31025244406.880844	26545497902.854595	32462108629.72679	36936231559.82709	25352678192.843613	31867961461.547096	32385208400.19685	45185178027.98879	40713497325.2653	20908550584.30442	30286927161.542526	34173501496.20634	31382260957.852436
20730613348.129295	28017512387.47525	41437437824.73477	27271802760.006294	51241462542.77584	37386201372.14815	29948344160.974995	26463604500.44786	30463447427.287445	41104741070.758255	38969580687.16196	40616612150.50673	33326347098.55227	36713458002.299416	29929824043.195435	35166566847.558205	26101573969.756966	30895216071.211056	26485383307.459675	32357836159.25645	36764233203.35231	25337005829.295303	31848642025.461586	32245228548.935074	44942217329.580315	40661784995.33064	20829837010.29351	30242979744.455486	34162026191.74433	31334794153.581608
20705234603.13275	27994271015.246597	41352407631.05584	27270961266.535793	51195861743.75564	37241503058.17678	29823276238.042294	26341943511.503674	30418094866.245296	41060197995.74768	38948769695.705894	40605086608.686455	33314307577.221954	36709348402.75911	29490914103.429626	35127113726.75799	26021612278.452835	30692243687.826912	26438803117.95184	32278090406.76045	36714481345.56231	25314234016.42702	31830685697.699516	32210328981.69827	44726480437.35694	40641140465.430664	20815582860.38528	30192747926.236874	34151511114.81303	31322068647.464005
20650565266.033005	27897107514.672092	40915783605.67157	27256561573.755928	51157920031.63657	37208545060.9516	29495737803.089832	26243644885.814274	30407116441.129936	40980940164.21133	38928317793.23958	40574148844.14013	33296698983.220654	36704756455.40311	29140994979.448116	35111066203.62736	25938249812.992607	30629951702.908062	26438680532.240784	32231697564.759274	36475248118.94911	25281210131.127346	31788456037.692562	32127365932.85049	44520830405.19928	40625588202.37324	20780998185.169334	30138764092.02417	34146440044.305763	31258670410.233627
20629158814.98799	27891225340.481644	40649978280.75491	27239647727.340332	51116264463.78492	37179159678.899284	29460208195.559784	26188903914.97837	30387944592.624672	40925236446.51131	38916228738.5924	40503264758.60191	33266110969.401005	36695090905.96152	28967353958.855347	35103910219.65958	25909254298.09402	30381638926.609283	26383151536.319683	32174649532.633446	36146994973.75505	25273148547.872032	31666718179.21113	31926372539.881756	44295148191.97257	40619822588.00748	20721243672.942207	30106931762.369755	34144759559.46641	31249219623.78192
20589911416.16238	27889776979.284344	40504046793.096245	27227613521.688797	50991424279.82959	37149383078.15965	29447426775.548935	26009027521.211067	30386509885.046425	40856992036.602905	38890298216.25626	40454514136.34108	33238165142.83894	36689189194.79919	28814691541.535435	35094808377.58865	25872035072.700466	30188052899.810497	26305726218.022614	32125872187.1187	36105810010.66232	25251648034.14498	31630801495.832684	31819333100.17291	44152410488.21349	40608733001.94864	20714138928.08796	30106931762.369755	34144759559.46641	31212544311.46178
20479487076.687943	27883027414.865433	39862590426.581184	27208095651.425243	50959530057.60608	37094043846.63873	29441597489.048008	25967047154.181767	30382530848.120373	40658734153.564514	38877541070.93148	40353604612.402626	33047753367.342358	36681495207.75045	28399283847.8582	35045645488.40734	25775309130.54791	29897309633.5123	26251757992.707153	32065430070.66753	36014882060.839714	25223319528.131386	31605692201.55342	31646540741.770576	44099653373.23015	40492065678.47136	20690781015.531616	30058575727.031647	34136760621.26287	31143805543.896774
20384690929.20265	27834521967.383827	38201683324.31322	27203925070.750744	50897678243.36368	37066576122.944435	29430572164.86199	25953474367.917397	30286045446.048454	40263745056.07095	38849259252.86369	40299862168.62209	32809912074.792404	36679914243.811	28305856843.50739	35031352416.90555	25665259380.314922	29653888660.714584	26225255498.813667	32023709649.83591	35965746969.77235	25220642514.707844	31567379879.54879	31256654307.606945	43762548805.52197	40393746166.631516	20673768898.224297	30044112978.4987	34135563646.80588	31104848075.60376
20210846973.666027	27833193240.403988	38071167916.896	27197610912.816315	50853007447.61565	37054978376.899216	29416244067.737976	25938753377.391716	30241412044.597042	40099780486.627686	38825126437.73989	40051109108.78975	32192953966.652946	36658663301.256195	28273687183.0256	34980632524.21584	25614721680.589634	29534006183.6155	26203796218.397568	31923417733.773647	35951846973.16434	25206485064.99596	31504362636.241703	30846564047.991215	43602865759.64896	40286969745.79144	20667404189.872917	30043132269.988552	34132501292.680153	31049855646.111774
20112045687.499596	27832833374.217117	37965349131.220505	27193804850.8033	50840211785.98847	37046512064.87646	29412002037.538258	25936352200.244175	30218483618.23968	39850041772.13161	38806694295.514114	39886171919.96487	32136629008.36025	36644747863.580635	28216281020.087112	34929642057.49791	25511254154.683773	29374619682.563366	26176963412.99946	31797299095.007057	35943026924.06169	25203066988.429443	31416192352.542397	30562588146.540203	43414954724.43278	40248177674.08014	20654815348.76841	29995807391.927006	34129848691.04841	31039708968.27671
20039045543.262203	27823364983.627323	37846185892.028275	27188588091.01126	50766881078.81556	37028547127.95719	29407742223.8825	25932390905.794514	30177164161.76388	39779487412.65081	38766318851.78627	39529433240.58916	32060765511.220093	36624788413.27751	28192953743.001102	34921006728.110725	25254791943.670544	29220849211.105724	26145104893.335785	31642878412.15126	35883651970.7665	25196427544.014862	31351865047.06043	30475647700.74532	43278077338.01279	40086072600.4683	20595342250.4733	29967765879.647446	34127859979.118744	31033160839.807495
19943586108.580986	27802368010.568436	37822741043.39827	27181731826.55392	50306969054.58194	37012923852.01838	29385474170.326954	25929542235.083263	30089697411.952354	39653915443.64159	38762935060.88798	39256895014.59421	32037068168.66607	36605876692.48495	28173050424.35674	34867689183.89701	25053309831.525555	29117025709.72201	26137459262.33929	31517423733.390358	35872449116.339165	25192373732.468147	31346502938.145542	30428988537.50728	42978839975.72954	39951774002.739624	20567120519.978596	29947359292.03925	34117097687.197155	31014337887.48914
19573231340.237	27798321700.31262	37667718180.34161	27163153604.171745	50124043893.45796	36989090957.75392	29355126781.25856	25928378717.269024	29949108073.241467	39599611515.55639	38751408333.40222	38722779342.91031	32030817704.998478	36548376202.54536	28152398356.074226	34854899364.1945	24889014680.66083	29049498690.522827	26041035659.356617	31450974153.40872	35868835660.25809	25187561723.96514	31337519337.325733	30348312350.545742	42720686335.787155	39810059809.70468	20517418466.662437	29828684252.76531	34103507738.347134	31011808284.35735
19451320550.503853	27792653253.805588	37558956217.9066	27156232046.916653	50056855386.2744	36929588396.95389	29332792389.404743	25926677367.276978	29665822105.194183	39496934031.96926	38733849712.6735	38412963248.59441	32016183613.442448	36494324361.99491	28134138114.01275	34814496043.72023	24658889226.96357	28997567449.99724	25924206841.805027	31232054044.47216	35865466385.8685	25185525840.463886	31154567131.14327	30126000836.455204	42304262253.65627	39656569512.92355	20498386111.596687	29692345339.164333	34097242572.748272	30999340549.706696
19371600062.748226	27789415349.296207	37557399269.59402	27152687670.988575	49927011287.03838	36902324102.21538	29240292829.814938	25925632612.905037	29478506685.487617	39464857583.25489	38639079228.20557	37497255611.1605	31978860834.109783	36389640098.94342	28115830659.169712	34645876607.20288	24329361173.624565	28978038199.979343	25795316746.87081	31040820267.276207	35860152423.60223	25176812151.452305	31121647734.19963	29875748514.77475	42005443777.05203	39593559950.19557	20477047846.562862	29689094295.39586	34089267337.364796	30970003439.58705
19337550931.359756	27788183733.62217	37557399269.59402	27140771175.571518	49892539691.50293	36886575813.024864	29176623376.21047	25923236434.480732	29296998752.54543	39439734625.99038	38606283078.981384	37406331198.7858	31899852780.825882	36300368342.12182	28078008296.56034	34394259334.973335	24238540575.71537	28924512927.8777	25655902912.221928	30961532694.792343	35858975772.71596	25171817635.259716	30766265075.34531	29816287872.965424	41927189686.092865	39420867636.74445	20451131871.221874	29590673525.777676	34082159105.777645	30958414241.51806
19336579835.471825	27787416640.842545	37555348009.901535	27130280831.78471	49743677390.545006	36873821320.20237	29032693676.278255	25920526741.293743	29176285657.06059	39412913761.43693	38588826781.23676	37147704623.41575	31861665365.374992	36273195704.44199	28068091704.181984	34305058990.21146	24162357788.49439	28861958021.563923	25501931445.46681	30933200441.82908	35852009438.67542	25171292318.248745	30537267543.078255	29726374132.716198	41568600996.802795	39360838398.25656	20390514556.3206	29497823792.831978	34073756252.705257	30952602512.481228
19330333075.36637	27785468040.95392	37545556546.57774	27115765020.939312	49484276110.27791	36862193453.756516	28981351746.659527	25914504705.12847	29114406908.294083	39362165341.1406	38572674849.04024	36655903702.76165	31789600827.46577	36029824715.1606	28039130833.087364	34036693484.157402	24087593904.265938	28815432109.217968	25325625652.524944	30911079106.419426	35851119872.131355	25163641044.801414	30000862824.010437	29599588804.225967	41359925489.255554	39216371817.92646	20313156943.237064	29445058732.312893	34066826245.880833	30932560935.73088
19295444256.279037	27781521252.386303	37535827808.7469	27105521549.65575	49430652217.68879	36838910105.3227	28738375962.87764	25908115645.521935	29052282442.61888	39331883075.554184	38562259851.16775	35924943314.55135	31713516711.43738	35932384435.6277	27995393620.068874	33915377407.7644	24012322422.47262	28741030392.3975	25235076487.78406	30904025588.40717	35849304639.5256	25153112837.88565	29799439362.117485	29477714656.830406	41130455881.06532	39117828027.702774	20282891365.90023	29435655107.016697	34063003943.82981	30925147660.77235
19279151081.55548	27779207756.300686	37532972595.879486	27098247253.56778	49250027854.45068	36826912467.58949	28715362820.318554	25895300076.9489	28940570575.094635	39310082718.03372	38507083189.89783	35638257274.4722	31674954063.525578	35787618236.957794	27965479108.152214	33881299294.26133	23992904594.47174	28704338638.894226	25112814462.100857	30900375508.473133	35836055826.46406	25144594509.58697	29532549849.36307	29303255666.35465	41088659033.5783	38874590386.920944	20219964382.09922	29420093168.343975	34059130612.99828	30908569753.54044
19272812933.74879	27774776604.361683	37522523049.582245	27092423316.135727	49030954447.66843	36814765876.16794	28657316888.27827	25867090235.363037	28860242883.452374	39298289351.94075	38463450858.88025	34134812947.210705	31619914134.533306	35767585833.15636	27953093831.03612	33864931531.08109	23871127567.290398	28625524397.620007	25036382052.412006	30898126348.403687	35830708615.587	25132923235.88542	29493052541.98206	29230681164.344048	41053049640.4381	38812828479.22964	20140687275.61911	29399696535.769768	34052493260.33221	30883848607.14029
19218860306.841003	27757111421.135277	37507440542.91365	27088130280.49615	48932559865.335144	36790130216.9759	28591028517.568615	25839072683.56977	28840299123.44516	39269323803.292656	38445141877.13183	33639679488.568893	31608784291.19288	35705276706.856674	27948316565.350594	33857002643.450096	23749118763.10769	28573959506.122036	24493495147.825047	30892379614.760143	35811725227.04331	25128495332.95859	28605279872.623356	29078247456.051605	41015555414.24214	38750050897.994606	20068744205.222492	29388443585.68337	34034298661.556465	30874043847.659904
19116701896.867928	27734772297.468746	37489753144.74777	27087476461.62295	48245930653.57133	36761186651.09553	28557174853.213917	25833943310.5696	28808723296.426556	39262924670.677536	38438088508.12207	31832224632.56259	31507231596.318604	35675642705.23893	27923610693.386482	33846041190.641777	23516998329.43594	28533999837.386425	24304012705.567036	30882645267.85408	35807809136.098694	25124371613.116714	28594502894.882145	28844334683.268574	41014977733.696526	38645354083.0145	19638255483.17782	29364638601.07534	34018534779.565998	30864467995.73508
19032275247.65968	27704572986.740314	37486944204.17184	27083543653.68988	47544383903.572136	36750904390.63791	28446248736.65027	25831436815.94576	28790729584.76973	39210548315.78658	38414648450.50071	30653780115.722565	31444614723.220314	35655587032.66324	27900952966.29525	33812611454.570766	23398192793.351814	28456523560.090458	24144868953.38236	30856877169.20791	35777892506.860435	25122304250.960686	28515086885.248154	28431189572.74358	40873992544.89021	38589130665.53688	19386676194.14299	29351115489.14891	33959548996.341503	30850240487.183224
18909660000.40231	27653733651.56507	37484762589.31062	27079833645.357044	46491314860.65429	36718649471.52942	28382934464.593685	25831202416.56255	28776081656.33036	39194640880.603355	38414605732.92987	30501199092.80934	31432805627.397907	35623154801.73944	27872936675.619347	33782079270.6335	23093308111.760044	28444445687.070766	24110306199.9971	30823604790.032608	35732724063.49788	25118214682.92063	28428353969.54274	28020182916.054703	40774880337.99863	38504474007.649734	18791525767.352238	29314818885.569153	33901493593.292416	30829462274.25572
18622502832.799362	27632006471.82364	37481948566.959	27070487455.296864	44261727815.41289	36707162130.57413	28327419792.996887	25804434876.893322	28752698290.21112	39128039053.995865	38403898544.9029	29722392633.13659	31388628860.070217	35501711038.36165	27817182576.74598	33764844788.99708	23029385164.410355	28433824738.378345	24070760200.81973	30786432222.858562	35717630580.22438	25112901479.227337	28406545767.85332	27327963522.137993	40740290492.22924	38292409650.28655	18704643021.299423	29280439010.107285	33848943809.546577	30815787354.163902
18537279165.376335	27599375961.048584	37474565015.72604	27058364077.248203	43359592423.95286	36644543636.591995	28284635440.707443	25783840608.204556	28658326341.485172	39095158165.08577	38398110055.64198	29316228818.801563	31380865091.064014	35162323505.543785	27795446747.991932	33727898979.887966	22448866171.277493	28356634972.20608	23967754790.00963	30772580774.873497	35678128640.7489	25109908649.630318	28381663342.671864	26899292433.094666	40704756008.27917	38149032970.41667	18563229093.590855	29261012201.195942	33794711681.423447	30808701397.29214
18442379665.894794	27590822342.548912	37474378418.16308	27051956358.624645	41800354637.45774	36628224208.661606	28242552721.961624	25768821065.787003	28599107341.702984	39042122092.88288	38395061853.53847	28972133162.910084	31345415458.74668	34731614623.13012	27717158809.938007	33690257268.59533	22345924498.200317	28342479522.588726	23920324337.018486	30739188107.64631	35618506866.91441	25104676378.64417	28359832974.514187	26436396727.97885	40696403928.43427	37940657080.29789	18491104694.580345	29258534950.432186	33788076910.77327	30798533603.44696
18408646468.349575	27584237565.69184	37471956248.8124	27034869296.5529	40752225366.74545	36544756015.07615	28200957270.390583	25756860619.695087	28518892627.20758	38972706706.887245	38384407759.69125	28525618293.49447	31339790521.29183	34399658276.48422	27560712506.48485	33563914914.23832	22254017556.10137	28309430383.54975	23906012061.965763	30719846374.709206	35468947020.24341	25104130762.69045	28283850781.891567	26275217709.27354	40685238753.24585	37745582817.957985	18382441450.396557	29236665008.034027	33788076910.77327	30776420802.992344
18376839326.766235	27573614266.345947	37470607315.455925	26983750395.873844	38561349196.884514	36471272509.24565	28155671580.157463	25738935614.011757	28438780811.94909	38953919919.951355	38381611421.58916	28510111349.337894	31321366326.84385	34271187847.424835	27540314984.388474	33529153126.824398	22204479784.11514	28225977460.143784	23871274255.004818	30713110529.82889	35238730962.57313	25101842784.850388	28268632447.436573	26134484391.367817	40665130491.948524	37479279080.963745	17887981333.481792	29236480864.208965	33787865746.470207	30764486652.088745
18352854861.21268	27566786981.62116	37470134156.55026	26882812243.818363	34496736618.35424	36423808841.975746	28128812880.592117	25713447413.906612	28249096470.569553	38900872190.105225	38374022846.02948	28496163660.62229	31298424774.195843	34208530117.165386	27497574187.856922	33490948363.151627	22144346887.861526	28120417054.773224	23791813062.18776	30697043914.921856	34991544021.301285	25099453334.586727	28208665934.727917	25953481377.86222	40663846424.44257	37420923310.56076	17524906624.793922	29218837802.172466	33787617096.81564	30755585686.779957
18328090641.474777	27559993241.361195	37468721368.8271	26819943554.93105	32933820788.83273	36348466486.93988	28105349204.377403	25694923470.836514	28125023337.133797	38893466481.65435	38372287840.148186	28085131460.68544	31283940315.574326	33943402066.368103	27428378570.10856	33469523126.25173	21984476336.453117	28089805966.56499	23735479063.02877	30688204542.247147	34896496538.47564	25094101027.945168	28205315797.571785	25706592634.365276	40653664904.38954	37376033080.22888	17393146508.575005	29214360941.024162	33787051583.374046	30737932829.911182
18187820632.22799	27556768256.937943	37467282191.53317	26528112060.742065	32433358330.52777	36263361853.58314	27943435508.626575	25676675951.298744	28014871247.482254	38889583391.48128	38364920229.92127	28066831433.50845	31267239831.713512	33823213207.33121	27382200361.34353	33422430002.60748	21891158383.17023	27902285117.76712	23672086080.699768	30681718174.789997	34811849553.95578	25088328032.913204	28193794776.924747	25416089934.436295	40554718688.58793	37319811356.47341	17332943691.135864	29212247795.62786	33786382186.00853	30721044029.651546
18121223873.482273	27546933864.305916	37465445896.88707	26143717714.108913	32124722999.13924	36185541492.92605	27903865285.08717	25675558105.898182	28006772738.034466	38885423168.78503	38356270153.69037	27883086498.609436	31232819335.894203	33718131539.87499	27309160840.89746	33356685975.84828	21823515091.270477	27849712377.197357	23595327811.947914	30680182180.647182	34791913084.948425	25081011114.98465	28176854408.002712	25147727856.924465	40471632475.83941	37156790086.50079	17112391066.982052	29198407525.276577	33785734958.18874	30706140101.085545
18018337675.032276	27542757818.359726	37462950289.59911	25667156213.197594	31893424250.663223	36087164470.45205	27875878714.187042	25667225857.655575	27980839818.972923	38874991444.54311	38355322412.9017	27788074078.10228	31225833271.42658	33697527797.661892	27258394679.183643	33069653245.078075	21730546082.55614	27794992321.73001	23509671688.48159	30665888691.61527	34767057621.211655	25072710906.671432	28171992499.998676	24915921998.329914	40419192414.49572	37043112244.25796	16884546425.25092	29196616848.63578	33784563971.758484	30672417322.183556
17889116817.932407	27540468889.644165	37457342828.37022	25440984539.13789	31864138414.680134	35958775245.44547	27849048026.244793	25592245627.494404	27970191129.04518	38864361518.22896	38354909736.63148	27747650912.363068	31192823976.64421	33661667617.623398	27182399145.481827	32886628126.41639	21613779451.344803	27793017771.367783	23389580812.00278	30662574386.602444	34740827098.255394	25064857690.960903	28169782802.488235	24635169859.41689	40386512271.19677	37020572429.086426	16856305750.784256	29192677855.99857	33781052936.527977	30651914945.11382
17802107591.296204	27535513701.47891	37456086392.4738	25093643746.785477	31859391132.969025	35930115342.330345	27819406508.336395	25580191683.97063	27965454915.451153	38855118253.329124	38350517867.13454	27697997825.280426	31162556106.575108	33641463861.510647	26980783776.467655	32850878779.917355	21572753219.117397	27779817746.308804	23257966869.114555	30655329396.39075	34730284302.06471	24996709349.38986	28169644038.224846	24559595643.83763	40263209730.03928	36917899155.16725	16753368430.622852	29189730787.609947	33781052936.527977	30632779214.357563
17758582531.877876	27533775828.437073	37455728562.327225	24996046760.159744	31840878414.077873	35840279231.5516	27786369008.85379	25475357911.97766	27950473546.65607	38827848345.369896	38345165391.409935	27619328247.852943	31112818602.69602	33620557010.86515	26886758621.593334	32710922616.89021	21526938930.553272	27760282246.810856	23250304025.228916	30640954080.418835	34692656949.36529	24886622882.86961	28161089706.81266	24523625523.78447	40035098392.698875	36792227419.33386	16669686828.04148	29185102323.44232	33776881467.346718	30615072120.037567
17695856894.38881	27528583480.95256	37452414683.55889	24899291665.320587	31829138340.55501	35792642847.02032	27735086743.835487	25439627473.318233	27933951464.90832	38808279426.785515	38344002454.92045	27366459450.032497	31028776320.247154	33607852076.811024	26827980573.514137	32507720928.76413	21516816056.8458	27736107387.000893	23217247083.79579	30586780945.088566	34665257826.15846	24782544279.416225	28159411800.858536	24474271981.880363	39688365893.24192	36747553048.25629	16549814894.91237	29181643304.332813	33768917721.12516	30589848032.064045
17609836529.286674	27526477817.01583	37448961898.0614	24862499092.874237	31806212659.856304	35507379552.600975	27663303308.124	25408663909.68312	27927916674.629124	38797166972.062874	38341636935.14912	27225345326.544514	30967656036.49356	33536591170.431187	26799693478.958755	32364084370.18825	21509394706.380276	27723051530.932476	23193363897.21126	30544384558.89576	34607227233.968285	24780247928.84021	28152931739.913273	24437602540.43542	39474444985.12381	36727438624.75093	16426132203.997044	29169788444.911053	33766549209.84452	30547547687.646873
17572867097.24126	27513867056.250458	37447979892.09776	24844002645.173397	31791970707.968033	35505505598.5251	27581810844.946903	25392052425.687347	27926314990.28528	38789003859.1761	38336600023.20825	27124307345.57897	30934137459.584896	33508119108.87881	26756403922.47528	32329706777.56487	21503876203.90967	27719892961.994663	23155008008.52109	30540202719.533398	34476896882.92932	24656942971.11784	28147160257.121532	24434673743.167187	39159514220.03156	36713964307.224686	16373616372.646145	29160237749.70229	33761155370.48954	30467673743.24613
17546169272.820232	27508801099.83403	37437802239.39352	24818550075.90595	31695006284.84621	35503254421.53991	27509111209.853317	25384739132.03429	27925772629.78337	38778764931.48146	38333362821.48989	27046447297.58273	30850490494.100727	33422006047.05095	26748341026.757473	32310864594.281536	21478228547.09552	27708767216.491238	23141584000.094513	30540202719.533398	34419349260.27889	24591489734.07259	28139924906.773483	24433348260.033455	38898990523.94568	36660801811.372665	16240824342.2706	29148410816.21609	33753995948.10897	30459784146.93205
17533711117.5316	27504693951.589996	37428562253.04995	24805078655.477856	31649752815.07594	35482618079.80197	27502375074.911503	25363202680.12968	27922948738.34128	38767054761.67609	38331105128.743225	26985767904.683834	30732801443.05469	33344053690.207478	26730243880.647423	32092633779.016052	21458372549.02789	27702810829.442883	23113029956.843727	30515817516.719666	34405052356.09523	24577993871.498726	28127369629.69419	24426657340.15166	38814412665.298416	36633428435.64278	16164733729.72691	29136615869.568115	33750062867.436226	30450985040.99173
17483620654.809727	27498342537.954746	37414727862.14861	24748109132.268867	31530029646.779667	35443718874.17685	27500794367.3125	25358336952.204197	27917661379.21691	38748031910.057236	38329550945.19941	26961207029.082935	30704328647.62635	33252114519.602623	26709130959.879433	32045852798.96911	21449370783.47741	27701653396.995125	23032656518.105717	30485726001.702442	34348342579.554306	24571226141.04549	28096228394.77432	24421540426.75652	38755695188.66204	36465244116.284134	16105322187.907812	29121062846.898506	33750017191.045067	30438809594.488163
17365392822.809017	27486619867.405178	37393553817.439606	24690655531.388668	31486345323.285137	35416416935.71036	27487193549.73824	25330860840.180737	27909635422.638824	38741597693.941086	38327454022.11222	26917064478.09437	30677823750.031784	33180455078.47657	26609527336.09033	31977714727.12607	21447474106.384007	27701653396.995125	23014849177.693027	30473568418.873528	34259685459.71735	24548155895.30463	28090568577.27893	24419839514.55761	38738038932.01108	36419457610.43473	16096467559.50204	29104776402.97496	33747135969.338657	30434955010.53402
17224768489.77185	27464818288.887512	37371664076.60921	24682318290.448647	31458324890.889416	35398456471.172615	27474560865.918938	25315539039.903778	27905451241.42204	38727333740.11188	38324787802.632256	26827836720.29346	30637720637.09218	33057184871.815384	26609413939.264763	31833774275.283062	21430085164.938015	27700315686.727413	22972661237.238613	30465399924.71546	34216506651.925026	24535989797.634895	28060662571.77037	24414676962.113544	38714286859.58982	36396623863.5932	16084951860.28984	29073589610.580486	33740389600.37331	30432948550.714462
17156616234.677593	27420448480.087982	37293535050.95869	24632602156.31668	31421862624.07679	35339074402.15375	27471060842.773014	25299462261.796883	27905283112.71829	38695900047.95058	38323615426.74304	26808970763.35533	30570731239.73194	32796870048.95108	26534849105.07694	31749747517.367664	21419715156.581963	27697524063.80853	22936819832.565327	30452753276.14172	34136437694.66677	24520648909.484627	28027896020.137123	24412198634.834003	38705992561.790375	36332857166.40257	16070617671.577776	29039539914.866077	33732299596.953213	30431218439.424603
17119385716.508554	27418088219.131145	37273541086.624435	24601299032.247234	31373879817.0961	35235385856.76382	27460049554.553345	25283549454.347107	27902983718.64768	38675114737.68686	38311106981.03019	26770304585.461803	30502904349.111294	32127908189.393253	26500897369.30239	31606671945.45843	21405956176.690742	27696733555.72365	22926775269.440987	30427648662.08239	34130164076.720207	24495447162.152878	27991976411.743553	24401404644.76515	38700422788.79176	36291218010.252014	16069168632.47412	29006735117.77913	33718205032.619938	30425531116.05707
17032162735.86246	27415462903.147472	37265536206.66403	24454315790.92141	31335842770.713013	35159367689.18835	27455631028.1747	25273486570.752563	27901171293.97128	38653121345.74673	38310662041.78573	26731728888.25627	30466366755.690174	31972284516.66074	26472613020.512173	31543898816.639008	21392554340.55885	27690439138.3187	22902482997.509132	30413560947.451717	34103841224.65805	24423373833.118294	27945105136.278297	24396569752.63931	38697541983.94938	36110486800.12579	16055680652.005413	28971000314.5846	33704542629.024727	30415151254.82137
17020020913.058916	27404846175.98416	37255052215.67742	24259253299.366547	31289429819.709637	35117774651.62794	27454774335.331364	25262550950.96962	27899787269.970478	38629095278.50511	38307750865.130104	26651629518.17165	30371925879.560925	31692915543.485672	26442651696.12435	31403195727.33809	21367261655.957783	27678693296.437843	22894713230.425827	30381110375.206852	34090818473.492313	24386780158.056778	27672811945.047215	24387962470.85834	38695209920.866035	36039215776.09012	16039238858.277004	28966207219.348106	33691629787.629234	30409388429.185146
16948153258.587769	27359222091.566055	37223257697.17018	24224406156.1116	31265313559.614243	35072519922.803116	27452620224.563557	25255869678.12986	27890387170.31577	38606583859.08134	38297926199.764626	26588907534.23025	30204744953.424908	31515367001.18619	26395255336.486153	31249351891.272003	21280488035.172386	27671019806.360615	22887258751.283627	30345764817.560802	34082009383.65865	24380972358.615337	27494846725.282795	24377390647.661358	38693725032.7578	36016546133.59459	16035433487.256084	28963282596.66216	33683722910.932274	30397918969.500717
16898804974.360056	27322026891.72163	37193817272.52151	24093113316.50347	31260056612.089462	35006891873.72405	27450592270.004047	25243553897.04524	27887158304.57192	38579359547.237	38289298977.60983	26467195096.97987	30038103587.05973	30969779868.18057	26367584697.853302	31091132106.297447	21210587049.214504	27654925740.014366	22875874452.722115	30300065685.68246	34073673499.652435	24366560919.64093	27254834366.92429	24364801500.650425	38692571157.3284	35974305643.41099	16026820396.509607	28957018324.452866	33678026566.49205	30383551262.375008
16840232505.165943	27280403132.254303	37177492628.73775	23889525392.492023	31244797985.132477	34846349535.44911	27433626032.36053	25229934336.779045	27884083829.20518	38547181556.81938	38281615331.95096	26108661581.016907	29671044024.59729	30856071013.93634	26316015878.767204	31026002881.65699	21089582083.01807	27622410975.739998	22866969375.540173	30211144915.69756	34031273819.99593	24356280756.327595	26933856222.821968	24345165541.695377	38692547542.4986	35883780656.142235	16016209642.036753	28946234075.215984	33674017493.474888	30318821912.223732
16747791158.250124	27110732057.73093	37168733855.38458	23813239028.58987	31238745603.142605	34827781382.14319	27424153237.504063	25216719564.941776	27880097596.01987	38527935847.639175	38273980774.258484	26105046533.326965	29584842181.35841	30809869289.98308	26230716298.022083	30993798663.875328	21041571907.840523	27589487229.637814	22823620805.840298	30127527087.212196	34003906710.613163	24339611017.22377	26552288357.2926	24318546240.72833	38687611631.94391	35812718544.59528	16005437964.243303	28945228471.101196	33668987913.674397	30298955060.811478
16657000109.682766	27030780115.781055	37139752893.3621	23762552351.054134	31216356381.975956	34813065613.73321	27406180535.850735	25213076252.27999	27875636990.42471	38498918747.003815	38267498248.13144	26061683784.744682	29398334480.49359	30806007702.6226	26121170827.059414	30819570173.334602	20949779216.592705	27490295520.03293	22808024721.287754	30001635007.55044	33914356825.781467	24326445650.593807	25934973992.084473	24271560968.174774	38681772442.15911	35734723330.86237	16001304486.531328	28941068112.1845	33664805177.28988	30295612801.173504
16634775850.047247	27030003698.480595	37135235635.23212	23711918031.57348	31192531763.493847	34759706932.57085	27388993719.10105	25209445261.769016	27862318528.03117	38471125767.19517	38252388754.44587	25999275894.235783	29160147860.78679	30795140896.38809	25959714463.65417	30802751924.398685	20889966689.095882	27410974031.69011	22799599876.56767	29979576253.254845	33841208758.676216	24261246184.926487	25582662177.827152	24237110432.650036	38674846756.41919	35568519630.9599	15998356215.826134	28941068112.1845	33649207858.47836	30267080331.705753
16531037310.867214	27028110443.50395	37132470781.77918	23698020438.168365	31177865607.751038	34719499320.62069	27372673550.11752	25198653533.055553	27857568687.928024	38460676885.83069	38226157517.67431	25939559441.131935	29034800679.159428	30740097620.137314	25827976527.356525	30789125221.475872	20850559259.041042	27329906630.987164	22793996867.07306	29959740950.04842	33818708223.729324	24231139554.67944	25231735337.59194	24212903789.355114	38669298175.03819	35405429306.32385	15994954329.204203	28939649838.0533	33636993980.04579	30240160122.660988
16477328159.743725	27011307602.204803	37127704349.563225	23688338979.799084	31174910716.527878	34653255709.101845	27340931084.838154	25177505027.234253	27855002759.235374	38415915317.272	38208521582.067406	25816076690.824966	29014822343.796535	30694973934.086063	25627889090.212242	30762210609.49556	20731453722.13315	27170253396.75425	22788577130.147865	29932198713.601254	33806149660.22723	24226522426.719	25228579623.991302	24180572922.10497	38659465522.4062	35287509619.40352	15986454781.082521	28929010618.451576	33576107838.757854	30219046059.28757
16375608414.914328	27004939138.417618	37097856798.37926	23666847235.848778	31165668491.32006	34579742500.96287	27262747267.627583	25116694690.558865	27854263911.437424	38402787189.949936	38159772125.027214	25792967448.399433	28945292744.549232	30682390573.597713	25489886773.556614	30760533249.12617	20566282976.047092	27079222935.00506	22782188904.997326	29891635709.18628	33785521137.49202	24192799507.03948	25192762693.025074	24154610745.513695	38654853419.233116	35074991609.60511	15982703432.969208	28928252055.09073	33550187546.044926	30185983221.52876
16319304789.228413	26971269565.825237	37081174890.79029	23633039254.924603	31157540864.407825	34359389957.85627	27227091552.845734	25083562049.285835	27851637153.92071	38376965056.77156	38154087230.78709	25791802436.75934	28857878034.56678	30600875834.94302	25422845877.40576	30753882287.730644	20416158281.03939	27054382932.26553	22777306173.676964	29888352668.96938	33767410438.145493	24170267436.80153	25178039422.114773	24124416364.408707	38634046689.172424	34866062286.20851	15980274312.225166	28925909251.46782	33483120991.95239	30181976865.867737
16245098762.682812	26966467294.81607	37040089453.37843	23624750779.622623	31148592088.418266	34188476749.808815	27187145870.47453	25032614139.163185	27850434653.852596	38326171517.376656	38140706106.63146	25790044331.65045	28804170515.448452	30583423677.77662	25375152914.563915	30750157669.811905	20318212529.799538	27042079578.334946	22771436297.16551	29879684699.649536	33738447168.50107	24169021060.939613	25137519722.854706	24099979948.219475	38618865205.4309	34822336546.18255	15977678525.979944	28923702135.75805	33430791123.558678	30163538359.723133
16177884960.40215	26959346080.408318	37028468012.64833	23593683084.184254	31124625796.37719	34062570433.03433	27103493602.446095	25017149406.733585	27847080434.99352	38303091995.464874	38134742605.524315	25789558380.375114	28776994131.247044	30555769382.225384	24960949268.117126	30748208850.20021	20245025939.80609	27027403242.411095	22763459164.558414	29876192399.27595	33689623735.43585	24163918102.862373	25131554834.781643	24086753817.060387	38585302116.82768	34789484631.78149	15974982992.571552	28922765534.74476	33407538934.999435	30059673647.067444
16160546820.768074	26950750398.222248	36971390043.04233	23579195828.63032	31099182280.25124	34040966655.37619	26989803732.733253	24998318224.349316	27843501968.70314	38278354304.53747	38131226964.09517	25786760923.696285	28751197857.208282	30529041603.24582	24695421429.54611	30746525707.91752	20169823520.87541	27005302400.3026	22760058085.01053	29864881643.141773	33683028687.32871	24159545108.49881	25128044723.519043	24078001640.004787	38498314690.757	34747977096.986244	15965426397.941334	28922404174.50999	33375748406.514004	29972633701.431576
16037785161.48252	26942147017.227787	36909611201.128914	23547848222.330143	31084722416.58666	34031443138.33022	26909027420.24383	24965129978.671093	27841726124.48374	38253253859.44559	38124235721.482124	25785441633.76541	28722992349.593277	30509214935.469574	24342610754.327293	30745197161.275723	20078817812.85257	26953376536.011063	22749595936.723812	29850772654.283157	33671099668.909786	24158644754.714268	25125762797.178394	24055856637.566216	38492982630.921646	34696648092.82972	15949307302.329767	28918818409.234756	33284645131.686317	29785057224.273026
16016467437.756605	26913308100.848602	36862093334.419754	23471605000.798496	31074662555.423454	34001935823.042355	26835426620.361996	24965129978.671093	27839800366.737648	38203231321.49333	38121185253.41043	25779427758.073643	28671398318.798332	30455786682.0823	24102366769.14796	30744945957.553482	19862188207.778156	26908041428.218506	22745080537.75406	29847057108.82097	33646589237.08921	24154897614.246025	25120520331.44725	24020575636.689373	38469844044.961784	34680965878.93419	15928639137.293386	28908283429.980167	33226003048.723286	29661527266.137074
15986984814.254255	26898321224.231396	36755162648.90916	23323159326.851387	31064529024.44368	33975403726.197773	26806454790.035408	24951060689.01409	27832692243.93179	38145412460.662674	38108871177.67586	25770860664.773552	28623948625.42031	30424476384.182224	23977246466.797924	30740764386.7972	19860768200.8839	26835269297.291756	22743451962.318935	29842602681.65501	33590197151.158047	24149853259.915733	25118497014.395714	23977479696.094116	38454719404.74873	34600372462.59671	15919997899.672338	28905138331.668495	33162659662.359474	29572677913.43274
15950117605.665047	26876760996.445206	36631180723.21016	23170009296.905937	31059208746.811726	33931006310.434784	26771915957.78032	24939337069.517857	27826113595.431923	38123509172.35146	38100684563.807274	25761050479.265205	28579041520.976994	30353667150.61833	23914216189.259254	30735643215.672054	19748051274.786774	26762138431.832256	22736804291.77442	29837412162.469395	33583331249.56769	24144509574.335567	25114692909.540134	23919702621.307774	38444622784.07336	34559224208.342255	15893387416.859018	28901529819.8954	33129125208.407104	29366500845.893158
15842974269.171741	26854977721.748447	36476670173.02738	23061366630.93288	31054546523.41788	33920940657.15287	26651576050.323013	24897515472.660717	27816230634.858532	38085230910.41609	38080186434.41825	25736299947.29642	28495633428.578304	30280429820.10866	23793008985.187958	30731982842.702698	19695449748.847176	26653478226.97823	22721413936.883015	29832911735.596386	33558132081.664658	24113730170.556946	25114312658.15365	23821011568.84888	38382705038.76685	34455737855.7691	15893124674.947449	28892967638.227367	32968225910.028816	29174947642.685936
15771904064.011366	26842648180.00662	36392209733.461624	22987550265.970947	31052039019.630817	33917593944.086952	26435013468.436626	24885998528.85016	27803624284.181927	38076336435.88189	38066307472.49941	25730796909.264893	28448610672.292492	30184445697.371616	23770509858.32663	30705531443.443092	19596310893.855484	26585916994.22581	22697851709.056095	29830468880.650642	33520027164.749786	24083242354.98839	25114183080.203907	23693226693.357475	38342055790.1267	34310164782.110893	15885511018.240715	28889357300.711407	32788141069.692837	28966677092.783005
15672029163.434551	26809735286.130527	36291215997.34949	22670291068.463943	31050986481.03455	33910422669.602745	26193807429.29538	24882476912.80532	27792581820.522713	38068249037.03703	38014538136.06899	25730719981.83353	28378567428.34142	30088975994.756824	23724068671.613045	30697540444.037495	19583268047.956394	26344596999.143345	22657902128.57171	29826475370.18451	33499416854.442387	24082136023.031933	25114097764.11217	23506063423.475105	38340992923.43065	34287287239.32478	15882829377.229721	28884041643.592415	32788141069.692837	28769865233.513813
15523174517.311394	26807899355.864635	36236960922.22775	22526434695.281784	31047713737.980293	33903707929.942966	26156516888.040955	24880787516.21609	27789954548.433544	38067050679.65552	37957199760.44645	25720176353.421093	28212148804.75785	29851999956.282936	23590449681.026295	30673894938.73128	19568517268.44294	26115439106.08858	22617122013.956165	29824402058.74236	33449379193.207535	24046432037.70179	25113861263.590355	23443399564.749622	38333490851.01674	34143865866.069885	15881679775.359875	28878727127.967297	32635436634.184315	28498234645.30909
15395274112.476227	26806238212.406322	36096929787.767334	22449272673.860783	31043047336.21458	33890165287.383553	26097410420.39123	24878566612.041767	27788188480.82944	38059404891.03779	37922857962.23162	25715610320.60042	28180221070.879337	29636067971.615234	23548638715.578876	30637932317.734493	19553545561.631374	25368145000.94124	22605618756.069477	29818875164.889996	33426489986.065243	23971762680.54783	25113812136.694508	23236370162.006817	38330763935.78832	34038802266.487206	15878802341.170887	28875604774.69047	32476435065.319195	28264356993.694603
15266720705.859934	26806047166.414658	35975287422.41608	22336193847.3072	31042585485.28491	33880998361.446297	26060195217.61317	24874327649.77678	27780027274.598934	38053986869.59149	37897739312.93326	25711358204.376736	28126750841.22053	29169742439.657394	23490062187.438885	30406840652.92303	19530913945.898365	25246391210.230335	22547582639.9871	29816432457.09834	33364943167.93254	23911932794.69531	25113734333.075153	23151440689.34929	38323981471.558365	34024703865.57779	15876653777.363367	28871986125.485374	31950650832.183018	28241381504.631634
15176961086.007074	26802389495.647877	35882840684.16678	22262518350.652424	31038311225.659332	33867269379.750195	26032395986.27493	24871140722.684303	27760093594.364132	38040117302.31124	37862197340.10381	25703432937.045567	28103257302.501465	29110799817.40055	23485275625.30156	30041462812.203342	19504687870.639385	24916652268.098904	22527914026.48216	29813215972.781452	33315636060.115078	23862249957.115097	25112926139.92983	22996107499.44733	38304741179.652824	33943509425.291565	15873822260.466383	28869506805.935524	30170785979.569454	28218330050.474495
15038473015.070534	26799208350.745674	35745072888.04935	22218882532.94719	31036864523.291924	33860733283.06943	26013418986.416626	24862827574.439735	27758850591.490974	37999186981.42301	37843881336.91564	25693281857.99239	28079459457.969406	28098512765.218136	23451232289.74967	29899677501.227627	19482092247.581665	24836234846.468365	22504866098.775814	29811867466.106827	33095392279.907806	23837883549.995426	25110919759.277573	22911852340.241127	38290956277.81322	33697500190.143063	15872672110.819834	28867558932.466324	29933603496.09791	28190823883.648685
14876270436.645838	26797163709.562958	35686112617.84499	22218882532.94719	31034039814.36122	33843436902.06976	26011375567.431576	24845913431.733665	27747236025.52442	37984444805.69329	37825723184.749725	25682939993.105507	28020681916.891582	28058814136.24617	23437057062.767204	29883579101.655094	19414942303.121815	24569755131.899216	22467973704.423687	29810790208.657616	32992901681.126423	23831348378.84561	25109486834.130577	22850553574.383423	38275320607.349106	33589069221.659786	15870188975.917814	28853742244.82547	29619691179.909855	28166568533.09227
14822327252.006006	26796352057.72262	35517534024.04037	22121867582.794666	31032295268.767525	33808660474.426346	26005594816.707127	24833024035.334145	27742152298.98381	37974000133.244446	37825259323.27845	25675960748.148216	28002955582.90842	27904222886.083145	23396827688.535545	29632066123.049164	19353548111.12585	24495030944.88976	22449613541.09055	29808840661.90294	32953020786.473	23799187086.248814	25108919840.362984	22807610225.23041	38225759244.366646	33550273100.258106	15865308236.525013	28843212945.42306	29201610483.85544	28143194066.124268
14805749487.39333	26795100912.041695	35422907834.9536	22102810818.45864	31025670914.29965	33784836578.622696	26000428064.803036	24815080693.29137	27735944561.844566	37967265397.77872	37816878963.95949	25668360353.04982	27961105744.201225	27618320766.451725	23365500320.13799	29614785625.50948	19246050532.924545	24470077122.42526	22424939707.017094	29806088873.42216	32758783817.24132	23781447835.91911	25105569739.123535	22709293363.48016	38188576939.62801	33550273100.258106	15863028698.779457	28837282847.200966	29133432024.324883	28137984759.816864
14715566946.649517	26794237742.562813	35363404324.94524	22081071883.50314	31025670914.29965	33752938128.203217	25981187745.45523	24779726130.47857	27718220608.408844	37963907189.254875	37814658406.58186	25657960332.84707	27958181332.987206	27419694051.3921	23316489716.242672	29577007274.338474	19190966875.8457	24426927960.146835	22360619759.897606	29802248089.805656	32667963510.860603	23706350768.748966	25104154538.192543	22693154379.958103	38115845691.81208	33485583657.29206	15857679998.983707	28818826132.079037	29133432024.324883	28121128184.568657
14588205814.954334	26790309360.222244	35235345256.79428	21974684059.09484	31023132378.082226	33722549945.84189	25961599493.684387	24776161811.663914	27711349146.32062	37962034792.56723	37810200101.25101	25613889839.314236	27932966229.02271	27218709211.444023	23307450547.395042	29509180572.709305	19137400034.182747	24309071385.20559	22316637079.91553	29798910995.27212	32661828421.12818	23671390592.601627	25095904727.056934	22597579425.169716	38044696472.58701	33444470397.091934	15857051861.063255	28797981429.37877	29109197173.69099	28092302030.54949
14508608511.359272	26785906746.745247	35161891228.469666	21866748126.45746	31003719710.98099	33718809927.23103	25960287784.660477	24762971905.756786	27709421111.121323	37957184629.50904	37799556627.25615	25579292746.344166	27916441551.77635	26978917586.41449	23291452272.60719	29318240788.399944	19058699276.443424	24234471418.174305	22286198076.689693	29798164736.279255	32624694270.317696	23601984800.214832	25088628945.725235	22524327516.202354	37844845325.07938	33393877846.175457	15850579550.603065	28774637874.805367	29042236195.15601	28072728146.494785
14484885130.632866	26784554708.723923	35126520080.05674	21862597192.44758	30999346113.409595	33699849450.72928	25943796139.931053	24756122438.642666	27700878004.534424	37955577012.357056	37785923177.8831	25524194836.44576	27902887224.43115	26930982778.328197	23247197648.169945	29174221289.806644	19023187329.181896	24098552516.65924	22258677822.614246	29795334438.724804	32603231389.164055	23506897764.466465	25083013090.660484	22503559516.623325	37800374366.81532	33354117784.603935	15850168511.895113	28724222849.539684	28772817592.41955	28016951098.609303
14460100517.485695	26784173102.0894	34932115618.24981	21858677836.61367	30995170014.63031	33686778016.792374	25937643932.092674	24712668455.21601	27687948291.543854	37939442746.14126	37785107758.99775	25483942434.757263	27885213690.251537	26723457660.587982	23200399648.748756	28897917050.275906	18982551266.36073	23931964845.942665	22230760591.627457	29794710254.1707	32524171585.58321	23475004170.39528	25082075328.936974	22503559516.623325	37740935231.407585	33314057412.8872	15847399412.479767	28688201505.20208	28622992317.499626	27963414945.930054
14418212958.290075	26781880544.21083	34678197151.58959	21857766011.886036	30958879766.621437	33682856219.9984	25908353414.88724	24679923284.345505	27658314377.665882	37935036327.145065	37778967614.504166	25483942434.757263	27868561482.485657	26676530004.14255	23184584371.280003	28684622567.67884	18960249391.69294	23760931386.233437	22212726980.702393	29790806010.217518	32443304707.023685	23363884876.48571	25077731337.236294	22487480259.899864	37722268930.85402	33307548062.825783	15844350502.683971	28629643883.406387	28593994753.39808	27905211909.972626
14373336083.355848	26779384366.598244	34246550074.08654	21851237584.15611	30871408231.79523	33681500921.434803	25885457706.62979	24609755154.90227	27633688144.663383	37924189978.2474	37776489121.91262	25474161190.88915	27799953538.369274	26659314303.875908	23164833212.62248	28542985366.232273	18870778023.913303	23705383912.134823	22196397314.950157	29787786444.02466	32344653366.9553	23322162881.400734	25074338574.168217	22441823089.88973	37680707335.066025	33284161615.16585	15833757372.496134	28527803430.090733	28562945202.63834	27895726246.919746
14365678212.76329	26774946940.307934	33734227152.615055	21849706258.476612	30737345784.854057	33676491894.984062	25878993639.06373	24565539036.297836	27587987735.64838	37913161824.47812	37773925609.53452	25402594975.72147	27791822648.414394	26650821431.066807	23162919169.012783	28319225815.263935	18829841159.443275	23668603287.82482	22179326256.34143	29786263831.48248	32214725200.695034	23302378780.67903	25054783470.873505	22368253353.352985	37680707335.066025	33250380118.405308	15831866248.95117	28526845860.470444	28522591053.25844	27878956744.184532
14360276762.29891	26774946940.307934	33549022576.468586	21847667578.780125	30511092357.603085	33673923028.85748	25873821744.108234	24551189403.424618	27522098828.007328	37897498660.038	37773925609.53452	25386800814.18633	27748140715.856182	26642906204.66826	23136616953.01132	28062189158.969864	18785918835.73935	23625471534.332417	22160825720.871887	29784080859.514606	32023463706.48005	23242202288.150333	25047249254.62615	22349010983.015965	37680240124.660805	33220112987.487263	15828126017.020287	28505135011.137268	28522591053.25844	27875472694.921684
14353975981.474699	26771408768.089615	32847591974.187614	21847427449.369007	30409340163.076878	33671365442.740177	25864460113.247158	24364287066.86627	27503088296.887108	37844992388.27457	37773870677.63883	25280330619.327156	27728711599.50008	26619935389.660492	23118667245.70569	27976360781.200314	18740742617.43456	23604735589.944275	22125548762.568317	29784080859.514606	31735566636.924637	23217406210.473846	25038788646.7707	22320584757.598587	37680120893.67303	33209439725.03487	15826508391.6971	28463970329.052807	28486914124.450115	27818593721.794167
14334767550.98284	26765140146.06073	32295023246.35001	21847258669.133698	30380200564.32099	33666269925.644432	25848199001.728462	24333831063.356808	27413838270.127445	37771976606.96858	37770974565.340225	25222683386.615044	27705777369.291363	26615121173.949707	23112227088.877922	27826931899.25032	18726614367.60607	23416126253.59645	22066550037.18581	29782258288.10049	31114498570.097954	23003209374.437744	25035145343.277554	22283743827.526752	37674590566.75616	33185374512.574306	15821392342.05294	28409700202.89689	28485668314.732677	27786918658.44808
14327507643.064821	26763541255.68253	32243500944.857178	21846364167.920525	30245824690.630436	33662778952.52007	25842161231.363853	24253576111.799145	27338867405.923927	37711418993.296074	37767546077.14015	25152888557.420944	27654940290.444637	26611875329.706043	23091357187.58177	27669613249.077076	18720552393.75136	23328539556.672302	22059980971.605305	29782142804.002224	30544963885.11882	22638799490.995605	25020969028.00413	22232128614.752617	37672457465.376144	33147502749.43841	15801219376.643715	28337042076.89362	28459806984.43813	27767631796.441963
14315922831.432632	26755551739.762447	32200465778.966927	21844299914.334187	30167359300.510586	33655386353.47571	25824904228.505123	24221420701.114445	27309475478.595955	37708899457.580696	37766166414.16564	25023362052.151134	27574315492.58698	26610633805.145958	23076812088.353275	27472570495.829052	18707553447.99395	23219255249.600563	22044778952.421288	29780386355.165577	30187155546.57087	22282920364.900093	25005802132.483585	22226810303.125595	37667010665.55817	33084031596.932472	15779814372.116772	28312611736.20894	28451186730.542603	27754648151.691128
14309023785.556108	26747637691.3837	31783664034.841393	21843183771.86077	30106595048.951603	33643372623.46099	25822356859.053165	24167472783.971416	27306830013.38891	37639001418.04202	37765906844.122574	25020470600.32959	27543691242.65909	26598829245.97771	23057714096.8078	27419560467.170925	18680677767.83794	22971632772.639385	21975645756.83176	29779753009.594193	30098440547.86037	22022646146.164818	25000867313.476147	22222346989.334892	37665633277.64423	33022898507.067734	15771813549.254978	28311397035.259872	28427530927.65167	27716396338.117542
14286555904.781021	26726128918.943104	31694435278.536915	21839770754.92115	30097673525.664948	33619421304.531136	25813094842.023434	24137565526.68394	27300987310.704975	37501184507.92459	37764321605.70809	24949105387.065437	27505179737.773518	26598625859.267296	23037292896.98107	27384352022.929718	18607516929.506676	22870916896.25167	21948634762.31441	29778986894.373547	30041985748.375145	21686007197.39792	24974142986.736702	22196217361.774296	37655972636.66309	32980684475.275486	15747942166.689484	28289572022.37461	28417404618.757484	27715888051.584076
14267633076.72979	26698045995.7875	31628279277.455082	21837784541.181206	29931132325.849895	33603939098.41936	25790000290.610237	24065107581.22502	27237678993.7042	37379807983.65625	37762337247.95499	24882549817.568703	27468955157.887947	26598565169.82416	23026160854.000893	27321599589.093765	18461712938.14012	22796095791.52382	21912741990.399723	29778397261.559895	30041366687.826206	21490136843.010635	24952559500.53949	22179161630.631386	37650929330.39696	32969522860.18006	15697397022.057392	28280741378.618893	28397952214.05331	27698364164.98414
14251690250.729813	26693828918.11952	31535347253.09012	21836934861.68389	29783795060.938053	33595892625.9929	25783013835.13826	24008723999.108543	27197553232.197857	37219996754.871864	37757759169.45948	24733605356.931877	27409711652.382908	26598452450.454197	23011444807.992496	27171399732.342236	18389245927.252556	22468720350.63471	21849969919.90941	29778134405.300793	29969743361.22318	21241706404.223633	24952231269.627327	22147100773.02475	37640250263.596924	32900610057.782375	15689555132.086695	28255595082.406708	28394033703.309185	27559468293.99849
14250715799.733255	26669312614.791603	31390517975.628906	21835848400.31329	29683881137.630867	33585123491.650707	25779261041.157627	23990239037.65068	27154758681.764427	37070214478.92475	37751581113.72281	24715842305.147163	27391345258.58462	26598322835.379818	23004274575.717255	27159117447.300846	18281747420.091415	22323081242.332306	21796960349.68919	29773308242.336926	29937976367.267677	20897737046.659897	24951888083.3328	22141169750.808453	37619914200.26143	32797182655.701164	15680008772.773333	28236641512.377533	28371629228.14396	27491041537.685844
14250574189.546375	26649431602.83073	31354555457.04819	21832191088.289974	29583544071.00041	33568634933.982246	25773264962.39682	23972707174.47021	27136943096.323822	36987514205.211464	37748380721.37776	24697513523.112335	27363433958.42553	26598066716.082016	22986812941.016556	27136353698.67137	18187860492.25519	22184526077.374023	21753910776.564583	29770676518.519104	29855368715.455658	20756456731.821613	24951455898.874313	22114230207.71103	37602125075.34143	32722545390.524544	15663662764.602331	28224753322.38665	28366488232.268738	27466712584.435883
14237918353.49763	26631834202.798595	31217279446.22691	21831510984.89377	29159478517.384308	33565475542.739296	25764766105.770412	23888563143.84692	27122441083.95189	36822868892.518394	37746686918.083206	24684500908.699677	27291755351.587368	26597727637.003597	22958404519.323166	27056855796.618916	18148422753.840664	22084007966.410847	21729318223.33747	29769103108.982544	29835214079.278664	20568820000.83172	24950429203.84422	22078844959.138714	37588098579.78418	32548334399.3994	15620718489.241653	28200604815.561535	28365242640.34077	27421195684.03916
14228183229.15785	26589029699.85365	31168739516.569294	21829599647.197136	28925582934.805595	33535719262.367977	25762768343.45374	23879484444.14479	27109601048.1173	36450508488.545	37745231302.15749	24653716817.75811	27254847852.844696	26597549532.672394	22911772077.951355	26975706888.785023	18092000722.88035	22019742066.897778	21708346255.3902	29761891910.027737	29827734994.34455	20308772355.22649	24946478948.364506	22035527515.17563	37568232852.10673	32440809301.212902	15589187739.54995	28183949776.000057	28343649893.919846	27323322620.743847
14216131873.498415	26562995519.991493	31049417216.614307	21829270898.797146	28893811875.032295	33532879679.04986	25751062076.654434	23869437571.63179	27086670953.31025	36200973521.27545	37744097725.92421	24595095532.287354	27203950681.645412	26597367775.513325	22895142243.11436	26966117386.180035	18034941009.019936	21952316586.88164	21644757620.746956	29755889658.532055	29807547951.006668	20275509429.643635	24941390924.053856	22028112561.434856	37541910849.5137	32316403830.76186	15540243386.60375	28177988912.374943	28343573614.178764	27260656716.715927
14207280065.173681	26540674844.498363	30866829296.72569	21829230190.94168	28860499052.093395	33512916197.88141	25739460730.641743	23855431971.30902	27022979908.201145	35952333078.811424	37741849662.6418	24551894268.424675	27164245751.628536	26597301186.044956	22885339691.764088	26966076153.534904	17994434430.019554	21884830306.6633	21600921623.451977	29747465893.136215	29797212112.403522	20124968402.91468	24924259021.676098	22014874577.374855	37503637699.87133	32170658010.77592	15510152157.548222	28166017400.42403	28343532144.96738	27143293901.04486
14195459224.100777	26514684843.27487	30782882899.283535	21828821652.2235	28749821888.335674	33495230600.731125	25733835637.429432	23838822999.62334	26962140260.57758	35793325966.95246	37739966467.823105	24525034764.194405	27074506213.050156	26597163519.3493	22874612972.605446	26929480990.900658	17957755897.786976	21851074727.864372	21520766971.40954	29737783314.0461	29794496326.92648	20119179687.37354	24918671015.6171	21986155683.418205	37483870213.877914	31989236023.259983	15462938209.31998	28146014009.405132	28342965476.415924	27041867395.55049
14184073062.919533	26492683220.470654	30750580614.72044	21828596584.868458	28400559924.15016	33464104858.690025	25732146362.502872	23832680616.401993	26926175789.887394	35762119772.05143	37737912912.13904	24458192209.77227	27016838226.955685	26596472687.78808	22852365474.74203	26906620712.493652	17821871091.45562	21800718201.18031	21378697807.81941	29720172176.6596	29780927405.946144	20103906370.2078	24904955065.342503	21981242909.60954	37463608619.771385	31787039880.460304	15400054661.104403	28133661460.800236	28339570673.453274	26881253088.883778
14155587371.966755	26475401270.156002	30669369352.873703	21828544748.230747	28311897858.017025	33448242843.434353	25725791720.540157	23812088013.965694	26903823941.05701	35678929379.50511	37737705497.89099	24393816055.91318	26911616629.01539	26595248062.87637	22800613587.94469	26883101064.766518	17761727354.090557	21791098903.038864	21234383056.654045	29692278250.766567	29764338959.75927	20075755497.851807	24862155931.3354	21973215116.793427	37457067767.33732	31157695829.72094	15346617512.770958	28119874007.706657	28335878258.762276	26742541290.781143
14110293745.143507	26474552179.08909	30579522977.2815	21828090487.11175	28173681811.21419	33391051998.21127	25724375203.994812	23766504227.005337	26856279362.28353	35648868536.71763	37737565323.65011	24336170719.579758	26786879869.506565	26594592072.286163	22745222866.539005	26869732469.43884	17713052392.461563	21784277208.683647	21176624290.670956	29660101757.720184	29728531682.28449	20052608793.636852	24825167244.734135	21963743947.667583	37444289175.52241	30978629018.204975	15102884016.923626	28109061354.443844	28334031101.395638	26463432968.4253
14092542179.403658	26436789020.252308	30485631669.48399	21825554110.320892	27970364848.71584	33335713971.531696	25722795952.316967	23715658491.94184	26756124217.033676	35613476017.621864	37736648626.23264	24232200885.283382	26768303532.581966	26594152790.550774	22733337026.451107	26857005725.032024	17654565030.558754	21780474550.856644	21101341352.457466	29622532057.753185	29675892724.18889	19994028636.710667	24795020667.77818	21961941069.30851	37432341981.65121	30881014538.900684	15066280959.217318	28096165088.868675	28331382381.906048	26280025720.3797
14065597161.099005	26418452704.47781	30452922993.06345	21822922393.222897	27351164727.11712	33274192686.5434	25722540994.256615	23695317475.99865	26706915568.70017	35491678953.27159	37731164089.27665	24137617829.3066	26716283904.458992	26593587085.767826	22702475824.106094	26839959342.531902	17644528178.348007	21766807885.876186	20972499721.576866	29601035575.54058	29618527522.053005	19987006184.25523	24759173505.13152	21959342127.43829	37420436455.09973	30806734832.706486	14933717182.822601	28087105523.051765	28327565062.94438	26145411622.946613
14022757277.854551	26407083859.042934	30438774015.115963	21822290478.9808	27054174040.04365	33101830632.73084	25718339248.63083	23659591474.579144	26655182547.208317	35410420228.89206	37730120998.08206	23907528352.962246	26700350183.4518	26593017035.42667	22687800384.174515	26825762569.07165	17644528178.348007	21764238093.3436	20921628351.519196	29580650280.789993	29613054926.609325	19979501463.337616	24756713380.0658	21953006480.63236	37405412333.61621	30698214837.911945	14929789559.492916	28074431939.517124	28327027878.4561	26030670747.844574
13986830658.826204	26391589703.202126	30395855763.876698	21818667485.28733	26353524936.552837	33002806590.16487	25715381741.885727	23633284065.7107	26601220367.785786	35339178808.55247	37723824693.12303	23903588879.20424	26688810910.721306	26590908178.33191	22683781678.046227	26794994028.04861	17644077508.466084	21763471773.502438	20813162717.216175	29555925799.886864	29611269757.418247	19923215842.91277	24750415385.144512	21929856801.542076	37403679269.84395	30541643573.746433	14909214447.504272	28058849197.461666	28323362472.480526	25962193623.981308
13969198966.546127	26370929013.088142	30369976309.897743	21809924692.570847	26055691626.349297	32908096451.010258	25708595828.046097	23591212600.244205	26576114783.175667	35263749398.607765	37720411101.17928	23847009712.057297	26675975230.311104	26590266479.92473	22655906709.392708	26780513213.75852	17634798824.11239	21759451993.333412	20754129093.57316	29464383903.25067	29610498286.264675	19882313034.906948	24745395259.874523	21895328891.77558	37387784291.729485	30362551397.80871	14766212598.423605	28048735517.203266	28319654127.433384	25944379071.403095
13932427184.570171	26350630749.203682	30364842193.568783	21803869753.79821	25794157831.34633	32768113421.47533	25700957817.36979	23583013051.349518	26491306696.52913	35209712783.05907	37718475669.73269	23771640925.845654	26662336890.883057	26589156757.164986	22642073470.519894	26757393480.47143	17629827144.599613	21744381460.3946	20548173130.35921	29282671640.949467	29609902969.632725	19826402146.10602	24726445829.838703	21833113152.653126	37348751921.213875	30246737704.565575	14684350505.649403	28037949012.16217	28315763535.32574	25909436479.77817
13915423531.316866	26333592133.122337	30349998909.848785	21796251632.28287	25586562072.15312	32690743564.45442	25689815288.180717	23529625591.549767	26464929977.07582	35149328766.125725	37716834245.254616	23714128049.814354	26631824609.32968	26588947464.89187	22622864434.2761	26731952238.41544	17601286640.266903	21723206432.320904	20410436885.142124	29207014154.601246	29605512551.485718	19726899538.83539	24703664604.251087	21795633071.271698	37315587265.97305	29870891662.429882	14651183361.829693	28026974710.006264	28310191373.539272	25891697654.245224
13817265775.290577	26296110749.56914	30308349343.453007	21790946907.479195	25481557495.68023	32629825199.453976	25657958733.58192	23520018623.27383	26406734660.58304	35117023891.25752	37715944624.049904	23511887530.01096	26597563396.331738	26587647860.358486	22611779464.968285	26712380459.062706	17531116091.773926	21697038678.613552	20182532137.226715	29112598053.401814	29598908185.73561	19649251403.65046	24689624879.547955	21682030037.285988	37309897676.34837	29555168516.10322	14640400138.449919	28019905237.18214	28302126231.007782	25873717252.037548
13816420689.627098	26271582707.10922	30243794921.035984	21790271497.56939	25404258389.013107	32608894785.160908	25645331866.41287	23446628846.927216	26354994867.26343	35067747932.332565	37714733358.60076	23297441449.907166	26586123181.048183	26587378854.099155	22606303047.0846	26704191355.053448	17443666013.301258	21647673585.72579	20135795457.113754	29098429559.214195	29596920092.939945	19619563027.367954	24681438347.811237	21657358255.427486	37288626068.135155	29284614382.724854	14635189527.068918	28015050518.170628	28292629211.693844	25851852226.866993
13739363407.526918	26242334924.363552	30173841496.56181	21783278668.00106	25383953723.469505	32580895106.995174	25642045577.165825	23436229007.173065	26307014226.74487	34901700228.947876	37709240921.31466	23137895800.88506	26579027506.968357	26586814303.623653	22576264245.817024	26681332567.815586	17362390512.680115	21557382827.707527	20051981583.22985	29049407868.185352	29591539872.968575	19506323087.939323	24653957111.0328	21614368991.3121	37242217564.54731	29277521741.506123	14607326108.96664	28014183131.702263	28280262846.71805	25804012836.19098
13708201339.43986	26205690749.381527	30099634266.18567	21782520155.47193	25347302361.499775	32561098252.990524	25634871283.00038	23434711977.592846	26261168208.116756	34537124605.57482	37701666641.308716	22824395592.282978	26568473950.68104	26584689796.064426	22532093052.463104	26657494602.70448	17280940752.74565	21426762859.37218	19909512850.298496	28944145399.3238	29588164399.013416	19406564844.94597	24623427005.419594	21575428124.696312	37169107949.245316	29196060590.704685	14562781705.564354	28013612217.81707	28265154382.544865	25800975007.938786
13624246462.834269	26138201455.561646	30048454937.36375	21780768058.321754	25334408372.98733	32557352628.871597	25620851068.7838	23400671158.614296	26108022943.71415	34375956950.88385	37680675466.42447	22391504166.317505	26533969203.975433	26583146175.65849	22520682855.072342	26637684886.48881	16502197966.883038	21422173501.479088	19711837802.548763	28744404314.9242	29585422630.713413	19406137596.579338	24623427005.419594	21505592515.445347	36925905239.1615	29190431973.210526	14523284980.285576	28012767682.83873	28257256837.092777	25799641918.28544
13603302105.974874	26094326349.486393	29868808633.043934	21776488605.538303	25286493112.00601	32535348157.484474	25605540984.78585	23373145711.46426	26028466476.946636	34118999603.08004	37659266672.0363	22302793136.989178	26471628114.154316	26581639919.338676	22520682855.072342	26633283729.0068	16229770572.678404	21330053034.85395	19576725477.114445	28553684113.383316	29565836441.782303	19405381789.28541	24611357684.45102	21484710357.471394	36843626088.54786	29188778378.079075	14426741868.789848	28011368393.732346	28254848893.949543	25796109040.872147
13563287437.740828	26018151745.261887	29798199510.580982	21775094298.225163	25162492837.77516	32524070878.407486	25563539762.353336	23207456000.656013	25980686426.64452	33975403780.065647	37643048455.07484	21814202138.098778	26377647198.98231	26580251528.215202	22506911180.016087	26633283729.0068	15896721049.36121	21265218494.661484	19245232008.062206	28456985400.39608	29561523602.663883	19405364209.510746	24601015224.012875	21433231483.109962	36697976827.5097	29170845848.218422	14334077710.9264	28009933627.946297	28245138750.862453	25753538830.14797
13553683395.263365	25945668190.50761	29593952705.102562	21751878262.262554	25138549453.339043	32500689053.884365	25514966013.25507	23204241333.669495	25849523840.461494	33726279595.005943	37643048455.07484	21756816907.923317	26298533024.3273	26577632011.086468	22506911180.016087	26609578839.91287	15520295094.49485	21230633383.03586	19072850094.58835	28452131231.266457	29543824371.650303	19390816235.419876	24588208971.04591	21382432407.734375	36573346634.64587	29119385755.041386	14190328155.918722	28007395646.582024	28233096995.3054	25708764447.936985
13534952915.599863	25930647494.816887	29274842821.620625	21715349047.684837	25138516930.56575	32440077400.60932	25423977165.235756	23183333114.744175	25761370762.968105	33410681658.86188	37635115817.85222	21649859049.792877	26187519593.98998	26565572543.744102	22484457057.823097	26588585968.66612	15371390492.764315	21196894102.61164	19044298012.46856	28238597219.106644	29537921976.658092	19386857216.60692	24580645082.857548	21332858905.49418	36475270327.500565	29081559029.06232	14163190082.191336	28004497189.295322	28223748387.68502	25598528111.430523
13529942900.362642	25811579115.040344	28699568231.440117	21707927136.537712	25133630993.505093	32420236660.599113	25317118793.149693	23180274212.803513	25744266172.35491	32746577909.807133	37625479251.18659	21603927227.841496	26054952964.758495	26561161259.301563	22441330471.674934	26584522208.37532	15240163736.677187	21109452186.92734	18996579283.98868	28043513623.861996	29530942524.201637	19384140492.09599	24569449831.792458	21234040056.645252	36341517373.59602	29057073621.93528	14102390102.856129	28002881075.285107	28219916246.3615	25430792042.94194
13454136290.49614	25667727833.453636	28409055573.750317	21703312010.332207	25121906991.315548	32375714135.31572	25239876410.247982	23164993879.978054	25686895286.375725	31870634389.22048	37622838846.09382	21589001379.0573	25631926842.22237	26557250438.413662	22402287227.316616	26564326400.163464	15130995977.93312	20998296916.20857	18963177121.95214	27948502719.19723	29521190966.97156	19380867417.41248	24537149955.853237	21167395782.782764	36255329530.45351	29014663513.622208	14087660213.72603	27996937831.647167	28217387725.625427	25162887789.55773
13429655716.571283	25538387628.366245	27847049902.174	21695027182.14245	25113280003.698673	32355064478.926197	25165141000.18854	23147784433.875114	25686836926.080727	30620891570.571808	37616396825.23782	21588538138.463436	25033682067.542347	26556659262.24317	22363554814.926205	26564275485.54328	14890142383.698475	20831464971.406536	18956695701.520893	27756980848.785606	29516191490.159252	19355808778.078415	24528172960.445824	21059452149.474895	36147726082.21338	28996166137.65583	14057609994.37073	27996157530.659588	28209858229.671265	24778159546.436043
13388858471.33147	25230746268.162563	27007401078.41548	21674158294.088074	25110304513.802673	32305570972.37868	24991894540.899242	23140480981.60513	25660670120.572243	30051716119.149918	37605471492.96684	21587455896.63815	24713659462.82733	26556189607.726925	22318766353.01801	26547923656.347546	14690077890.76113	20802033187.07264	18887731926.49638	27668857576.298363	29514551713.93242	19344490798.88444	24508273675.26457	20874916890.937588	36043583077.53993	28973220153.787327	14051092190.853392	27993169576.22566	28202301218.582863	24633238215.162395
13321027711.117605	24911294606.059353	26465341536.555515	21665367675.328003	25104704223.125244	32284592987.96066	24954604993.648933	23123482721.678005	25652669817.02565	27574331143.126076	37592283118.11781	21579085755.540363	24338898428.779255	26553097447.227528	22300685827.04477	26534367294.828495	14389672994.061834	20763632956.124287	18827485652.931625	27192175350.838875	29507767090.807087	19324624238.636147	24462294455.124767	20815438099.864555	35872107670.9392	28963577616.828186	14044194313.512354	27988288366.682285	28193861643.576607	24443448079.2503
13321027711.117605	24903118247.566204	26239694092.275658	21651810344.54912	25090743654.95265	32252959928.355408	24870685484.713066	23121646669.853874	25648635435.371063	26284528772.760685	37570579024.22372	21573875702.617046	24155601563.92703	26549343100.837833	22150957868.70295	26516621842.435482	14381144183.87337	20747480515.593872	18818992205.838062	26366381286.309143	29504114885.185562	19295593079.7728	24303305155.118267	20804370652.90948	35771170982.13399	28925252596.90138	14007210072.780966	27977772228.041176	28189570700.42869	24411274173.565086
13262899451.987766	24810356385.103844	25328744409.32709	21647990692.36807	25079727862.80311	32244641393.973846	24804233466.33395	23113549815.86796	25626306425.29597	25271670307.540764	37549060524.129005	21565685749.689064	23857712420.57061	26530674784.833675	22135843844.29934	26509449686.853516	14360075643.848423	20697865466.727806	18736753627.126293	25847520202.092926	29498865571.88474	19291250971.269917	24069814292.02025	20799029016.266502	35687802661.58517	28888847809.31646	13994380742.615906	27972226486.807274	28183876302.268085	24406968579.47548
13244428455.670057	24781429430.798714	24952067111.378536	21623822742.604404	25073291979.048973	32232496385.888817	24524239236.167374	23102931053.21074	25626214960.86247	24200773955.336433	37540267611.3825	21553501199.77508	23761632710.470154	26518832366.701603	22130458436.940456	26507118515.38004	14316538166.711761	20697865466.727806	18714386610.175747	24854567931.120796	29496623041.776287	19273186148.42966	23921204826.8559	20759667188.545746	35665535359.75169	28884590281.63417	13972518311.024204	27967991838.55714	28177878708.434353	24396895468.705147
13194206003.53486	24775569703.779877	24703436289.69488	21623753239.173836	25070051232.94375	32213566791.912926	24252883367.154057	23090311717.65455	25612917173.45049	24169412588.843033	37528197867.88106	21548817078.537323	23713439269.66635	26494212244.80139	22120667027.12214	26487268899.942493	14142797141.394728	20646321155.485218	18635664162.154743	24681385229.307056	29472790466.035175	19211597071.35853	23766504373.606056	20742152558.121387	35597200244.601295	28868280408.19763	13961617408.5002	27961027244.084023	28170148311.769867	24389946524.554783
13150203770.30184	24749775676.779957	24624390030.060158	21610936257.802338	25059915508.61741	32209708254.02981	23883941059.87203	23075474813.416782	25598823144.460037	23871946166.788147	37483286414.66597	21545501560.75629	23629313665.23332	26471543609.570667	22117686574.395145	26449045473.305164	13898925514.291878	20645425452.984188	18601412959.22331	24599596132.650433	29466088232.333576	19158488012.935658	23588607538.861217	20703089488.45009	35482832132.19661	28864304968.04152	13952957752.317295	27944991145.375217	28165613584.665924	24380211145.024597
13143079474.848427	24743428652.179234	24586014050.605278	21602069370.23394	25049450546.027855	32207698669.341324	23680121221.22431	23065264769.669804	25543019915.806602	23802070083.27553	37378448559.167	21527790246.91609	23562286194.034695	26462015904.221195	22107991510.385704	26412374482.08484	13850651019.661007	20630492655.699688	18575366196.41128	24462151897.47637	29435824725.525734	19103690331.508007	23342624080.2188	20635284022.471077	35445968847.37405	28856619791.339653	13938676072.119331	27938035443.979263	28162787860.398052	24380205285.29683
13119800531.262585	24730055853.483807	24535452166.05556	21591634254.740894	25045776555.32857	32203541095.008327	23449415008.889557	23062754526.989082	25396820063.139637	23781530678.364986	37377048853.20686	21522759570.562103	23531945854.36414	26439535398.279213	22090673352.607048	26364964392.00994	13719084261.689903	20624094736.474888	18539274517.032787	24407499644.89314	29411183924.1371	19071846895.741085	23237281661.582806	20596547883.113476	35425054679.011925	28847393312.89701	13926075536.776693	27924654960.26427	28149828979.79107	24379880432.537823
13074052196.026337	24719950643.606888	24457668541.29891	21556511921.498573	25027917100.29465	32200093994.675304	23412616449.179108	23058210566.815052	25212251570.169224	23469348174.427536	37352467521.1696	21514096935.849102	23473750812.156574	26412161195.16907	22013165191.138367	26340372058.532032	13465887273.751335	20614207465.26435	18485949143.09059	24361148264.669872	29383394439.855515	18997971941.18518	23237281661.582806	20572840412.708637	35379810433.108	28844800666.35883	13922847201.224714	27902566092.687157	28148902796.242508	24357715824.640697
13041725191.592607	24713326894.197422	24319515584.567524	21553627785.792294	25005807225.898697	32193634517.96071	23205582216.947315	23056622833.12463	24794304219.87395	23306300872.631336	37339743813.18946	21505162426.51673	23445043254.262173	26397454026.522026	22003931878.53338	26300965888.310352	13381266284.464691	20602280696.024582	18473870538.214268	24299741327.509644	29328815102.41305	18919915179.13792	23121563530.155685	20562859884.81018	35321610141.29921	28833592957.483276	13921358634.678574	27894183609.967068	28147265245.893642	24346906080.35548
12978375984.587145	24701969584.009533	24199900863.511616	21539213589.98471	24967979930.858826	32191101165.510876	23181540919.60739	23047655452.044613	24564785586.445457	22940307221.026016	37333597256.26061	21489911377.200672	23411967799.961082	26387137371.902496	21987557687.300068	26197839285.24526	13237243956.82079	20562451100.58229	18443279686.993298	24292384964.727592	29278328166.88596	18863284254.67947	23082324579.860523	20530540582.00879	35287817665.38013	28823280251.206985	13918979930.473047	27882421132.83515	28142251159.343876	24343910163.98985
12942835141.876562	24679126106.805664	24123378957.81142	21520185505.82191	24950153726.757824	32179111562.452778	23053787460.460907	23045055389.66272	24317618142.420486	22880115390.936806	37326373673.56387	21485938640.816364	23377204065.14286	26384398610.833717	21953937432.978317	26011138529.560673	13163509931.542551	20552420125.473415	18368336968.943775	24181811682.45182	29268423590.027237	18825698949.538265	23049157568.029823	20478186267.310596	35266375523.77078	28819519632.97055	13916287328.392702	27876770441.996563	28141975210.661316	24325143856.11315
12940754181.401075	24652605058.82383	23912480512.15487	21513793845.318844	24947448803.90741	32175720618.827442	22908270070.32028	23037530577.76838	24103077940.46602	22878670280.5443	37311114564.686516	21482844510.064404	23307823480.516125	26381855903.873295	21934876632.414223	25948659249.966225	13132230850.707092	20547876056.592514	18347916218.165565	24174410889.152557	29236618070.022778	18745966938.52213	23049157568.029823	20463750627.741478	35011426820.39881	28814475965.718723	13911378375.871428	27858435779.88171	28141594376.73247	24320819137.607254
12924052182.448025	24621806299.56091	23587028176.219795	21507727967.58771	24919046450.621723	32175664918.484203	22869981350.079643	23035140011.673023	23781827495.29518	22709906696.996925	37294184508.75449	21475743431.728283	23304772243.660755	26378092889.846497	21908626325.223175	25878538820.614265	13014490691.816391	20530594225.30369	18335782490.56677	24159963971.922596	29208442084.09641	18606815791.453957	23049006354.221558	20458086448.890358	34800021596.48251	28806356668.563812	13904781565.560793	27852307727.217113	28138585405.33023	24314962598.464584
12904903020.48286	24604120308.143986	23386768786.72237	21488787414.73644	24879057217.431988	32174647123.06914	22855148674.133507	23030786045.574852	23179205575.789986	22622546740.028275	37263013855.41856	21470853134.837875	23299550726.502567	26373448704.144623	21856268579.01513	25830233227.410587	12957227139.190304	20525843643.100014	18316711734.57171	24155484081.672768	29153910631.703327	18507013370.73989	23049006354.221558	20441242261.320282	34758010010.39205	28804484524.778942	13902442900.209625	27825054888.09646	28135065621.928726	24310217696.711884
12883970713.408068	24583276097.21718	23083234806.47809	21471653135.102596	24848561387.264378	32172803806.850716	22853142569.4411	23016780758.39531	23011381971.068466	22507747015.674606	37233852663.594635	21468926614.25631	23289306258.85889	26366016189.554695	21800053923.44995	25778781534.727646	12914415753.19243	20496512319.75769	18311830204.760376	24152606103.11446	29106575719.610413	18296476365.672264	23048983711.9952	20413328466.262585	34681345245.59337	28801584549.265366	13901290890.995342	27821830740.482826	28132990317.159054	24308623800.129215
12878688498.948416	24573286124.793736	23033454590.425415	21447901283.38946	24819208733.216934	32170042932.788593	22708839601.92096	23002625640.56014	22846803541.764404	22195719646.79282	37224775954.26761	21462019440.17436	23273814653.510174	26355121530.981483	21684396122.614918	25736895804.179398	12892665954.8626	20485092281.03753	18284219693.028294	24151205495.243664	29061735832.208866	18122378225.744987	23048968456.589165	20394122670.779552	34646928094.64913	28782225054.89454	13900558641.757227	27820924790.779694	28130873060.727512	24306268609.226887
12865939636.820023	24555383028.435116	22922487983.462856	21411067742.810734	24803611462.72901	32165427922.60145	22674449813.472916	22973358558.452812	22754894151.836937	21887766915.761284	37217043371.96597	21454995119.67867	23260661020.666283	26349359567.27625	21546441257.23236	25669300991.233574	12812138054.119484	20481063218.215946	18263879333.89734	24148572343.82492	28977580769.804905	18011653576.495293	23048741400.656685	20371111971.20667	34604792520.0997	28751597171.145416	13897796112.97114	27818433043.290604	28126672872.907303	24304549183.1303
12853399022.285078	24532261516.61306	22617478222.86921	21393982919.226406	24794562116.5009	32162666063.937508	22604642280.644756	22958143230.050472	22589572594.392498	21718003556.4284	37140037967.16397	21446501007.656734	23224101038.535892	26344527069.514103	21390300555.691315	25662367816.615757	12679105810.961237	20466773711.97978	18242614587.525734	24147282188.792812	28947159370.526146	17926465365.893627	23048646428.44433	20293970579.50986	34583140419.68911	28741571592.480476	13895235449.874105	27817027597.156277	28119376153.662422	24295076441.450787
12816704711.738104	24499236044.67765	22295047548.557713	21382120407.313503	24788887003.026806	32152970988.23715	22503853576.747803	22946634281.414154	22295479447.155033	21673610520.5749	37022316575.97643	21429473179.92379	23199150693.43466	26334638197.416138	20920778209.676083	25637448280.259346	12651794071.480042	20452529220.614952	18217836769.37313	24146063151.48622	28916579637.379974	17865467561.98574	23048546690.843315	20274773279.65276	34564233888.53075	28729322347.827267	13885006194.633886	27815794514.798447	28118473634.074844	24287918053.32265
12792433655.519703	24483206600.803402	21634269030.672886	21353272012.4667	24781527203.430614	32143359385.63143	22262018562.047085	22940969953.286053	22211804576.50749	21602028902.22988	36702320783.017815	21398660698.59835	23185890456.145283	26321330396.846317	20471436177.056236	25611445095.913414	12618476083.111916	20441603831.419334	18193361033.995888	24144145874.586502	28799514921.909584	17719410692.14945	23048473912.492058	20254539999.927258	34553903659.71767	28722086815.003677	13878792788.461159	27810735671.315872	28111373118.37953	24277387739.44161
12762311671.441341	24458078987.727066	21539675066.85351	21340456779.85107	24779515869.176857	32138744437.84007	22210678353.154945	22936903123.89053	21794852730.865074	21582250306.993332	36575075566.07401	21265952469.277046	23169109293.04192	26297296964.385746	20471436177.056236	25549327600.80781	12601858785.079088	20391591562.453823	18160834644.34209	24140405265.60114	28775937558.37051	17680213175.1263	23048453342.016712	20167428078.320385	34543562077.82816	28707249753.67846	13873375821.538748	27805969323.979694	28102979024.835	24273134058.675106
12713274023.605576	24417782829.511837	21533876349.16306	21250456189.170834	24778935212.223145	32109209475.299362	22195057299.284668	22899095410.71146	20963132712.179256	21537395083.366013	36385269722.75493	21153211846.91952	23166406485.764194	26283216395.561607	20381584759.450336	25508257909.82385	12545187196.001717	20377470167.043266	18126373437.211533	24138461190.191414	28716913553.82046	17635456028.33546	23048371725.234657	20019638891.741596	34531657722.580894	28704800557.65844	13868752509.058622	27802166064.894245	28097429354.91652	24271302073.251064
12698461499.489885	24337305464.013992	21487951999.5364	21230644378.29534	24774168241.35545	32095833870.1172	22181204638.773876	22884011819.538464	20582015303.257275	21526349600.542606	36379217133.05643	21113793938.059734	23163214647.75563	26215277006.233154	20154728190.312317	25395263941.36878	12539577544.947983	20374148351.682728	18093065202.29237	24137124256.56193	28686223560.630997	17616867156.46518	23048323348.85743	19999428544.537807	34514983689.42686	28678771211.615093	13858994308.080923	27793073952.50294	28082099851.088337	24268858381.32634
12678702805.479301	24316884237.38364	21448294076.983162	21215691180.97719	24771947883.695923	32078506894.562553	22173200110.808666	22869161693.175	20096657592.02976	21499811867.20809	36304408826.93275	21083770676.91525	23161654968.245	26154274844.619713	20064398943.616783	25338056445.030014	12525063558.538742	20357646799.567875	18068486037.241085	24132773413.99455	28676277916.02176	17606473270.300957	23048249639.983585	19993538850.263916	34505636496.158325	28658436128.3825	13843868138.115883	27778500709.578293	28080258878.241436	24267857341.168087
12666629728.083706	24241237037.050694	21430692788.829254	21195599010.322495	24771769540.46911	32050935289.957207	22139828569.93541	22860445427.802544	18835103830.164608	21468183114.22474	36209084803.748375	21072233044.71411	23156896268.695934	26105020840.33246	20009191602.7652	25182863980.36151	12516391177.923248	20350788286.282494	18050228097.81476	24127002069.90797	28657732239.118156	17601561225.303257	23048188790.7537	19991700690.073456	34493488141.901535	28633982511.128086	13840674003.263475	27775736954.182575	28077953202.046856	24262969079.14872
12657015881.720358	24215646025.7824	21418259223.77362	21191273019.63899	24765239554.54193	32016338068.227592	22138116858.37039	22822159151.706867	18391904686.530827	21444334295.200245	36209075003.06272	21061821697.624832	23149473506.121452	26101580714.64188	19997076220.468933	25023931327.17879	12506887324.125237	20341386287.451862	18034195540.377872	24122477016.2078	28624846490.963085	17595506006.735027	23048134906.783913	19985906436.093067	34487013440.509125	28628632280.506676	13825560676.929747	27764757267.67502	28076237672.78092	24253873418.229874
12619628247.521114	24176493468.769894	21418259223.77362	21158878803.577538	24761387827.989204	31981971041.20217	22129657111.97862	22810673192.990242	18043751156.972157	21425664714.492702	36154465712.71961	21040949776.81184	23149163437.610416	26096968883.40682	19980804394.414223	24885798001.847157	12505440884.991423	20335167255.580097	18024299632.210056	24121414366.063004	28613532239.422707	17565070288.412125	23048094399.188377	19984707546.93367	34478010363.93603	28626305259.863773	13802377111.495674	27758144913.910892	28072942839.384125	24242340170.749947
12594520326.098305	24163730160.174297	21411712963.425823	21108648812.79026	24757386857.981167	31979755934.987747	22127364187.85745	22805798147.09172	17817907996.29565	21399867803.12412	36139607217.9166	20984523869.44127	23147644336.61983	26092322636.96062	19932034173.522823	24677920589.51192	12501525662.993206	20329986413.878433	18010919555.832706	24114293656.508713	28593568725.631847	17562319402.374973	23048053184.420094	19972741056.846786	34466191063.99848	28608501008.140736	13794290611.54488	27757069562.019352	28063925838.92576	24232539744.568836
12569404902.44922	24154027793.861523	21408478767.072636	21083558887.09124	24744529648.416782	31973923863.247517	22125593612.4619	22779669057.391857	17816160929.70523	21378502301.020992	36127104528.64764	20955208998.41764	23145365515.958355	26083421938.448288	19913412859.840794	24676850387.287838	12498379397.497482	20323153874.291332	17980227013.316414	24110499152.408257	28558459828.08206	17556742428.067135	23048052769.346813	19966474852.920544	34410002978.0965	28591229365.283684	13786388282.736776	27754636160.544647	28052774965.62756	24226958814.115017
12549103603.100458	24150206618.956535	21405884316.570835	21074017972.40789	24738597239.571396	31966864373.35043	22123526646.737934	22729002919.149254	17752764638.19138	21355348077.199158	36116774723.99811	20932731317.30758	23143658573.21366	26063492354.965664	19906232512.60765	24438408256.41321	12498217496.415323	20310972333.527008	17941010835.54118	24104595234.905476	28552814904.91412	17546810491.22493	23048012671.69318	19961093472.800655	34380275762.50163	28560825238.534637	13775565948.967245	27748950070.16116	27988448119.576344	24221681710.925266
12458947956.286104	24142750865.548252	21404994330.793713	21053117225.376263	24728872394.020573	31962085119.031815	22121690488.245247	22726818838.735973	17695220411.78777	21340080773.58953	36110786386.612076	20782573516.100605	23139144913.553654	26013132005.33697	19886467056.86577	24322959407.393326	12497086277.34238	20305575658.158268	17922448947.226902	24099648309.029877	28538599321.257355	17541248477.59142	23047743623.74081	19958427438.051033	34373423417.56541	28555589113.532642	13751627505.686987	27747973757.506462	27924465838.933044	24215408711.00735
12391181268.087423	24138715001.374027	21398771665.219395	21027696792.72497	24725103025.98275	31960821597.786453	22120480780.313194	22707242019.58143	17653191215.180225	21305468465.476536	36108721615.70443	20737432377.344444	23135701948.997074	26009895873.08169	19875045809.098953	24206545185.221245	12495455389.271868	20282453608.29185	17899540994.45289	24095627792.330765	28502934591.943806	17523045877.03154	23047463270.73021	19955127658.421776	34365723123.51903	28534701959.43664	13740972631.760603	27742715941.970135	27864162556.65202	24190832438.449326
12289195206.352835	24110182253.19885	21389147800.448547	21012143463.967888	24706809566.281605	31955168231.506348	22118596247.882107	22654844712.954506	17638963337.632133	21293250290.625103	36099172168.59311	20564678610.47857	23132601773.672295	25989291630.30507	19861213750.13924	24131787534.810894	12495175679.729214	20271596108.06075	17850816832.149834	24085240539.40426	28430335618.81818	17496908422.408283	23047414484.961903	19949839224.48957	34365612013.94551	28522597712.90092	13732703021.748512	27740234351.417824	27805994369.3411	24154158970.986877
12181833069.779396	24079937944.663136	21388933373.41322	20993399181.523815	24699223497.72258	31946607329.499866	22115930315.8557	22590296259.61859	17634916918.246166	21267360391.982414	36090460454.46339	20436930908.048634	23131224678.676098	25966606646.713852	19852429425.13405	24029022307.09017	12494678817.898924	20258397021.00606	17837661036.271164	24084140434.278923	28389028625.521538	17485777724.921547	23047407144.611767	19942946054.64889	34357651992.90565	28508127179.435654	13726403597.041824	27737396648.379517	27783439466.809044	24129099375.4581
12136939628.986681	24050013562.337505	21387625881.673626	20963508713.1875	24692204116.35534	31933359779.262295	22113955332.38602	22550893990.09164	17632076603.696438	21229532172.951195	36087817978.47816	20259208771.726208	23129170423.42966	25959733986.602093	19847669764.522232	23830319812.48551	12492913974.821657	20201063405.217735	17833039787.580414	24067972606.053864	28369809006.00952	17434638030.72639	23047402823.110634	19913059646.85841	34344675470.342342	28490677536.615288	13712113114.58087	27735745882.22404	27751050632.12556	24090407012.157043
12094022105.343311	23974706989.993526	21386995379.98765	20936898891.393032	24690376035.444836	31922610597.48752	22112690053.79629	22530524097.799576	17629366651.201145	21220710052.916843	36078287988.11434	20247260987.45716	23123348139.76544	25939405869.1006	19839312923.235195	23746678719.098095	12492322960.95901	20196513989.41934	17789495264.863174	24062554157.26096	28315384115.19122	17426330060.057793	23047392873.883392	19898232022.738724	34320547953.606117	28479000775.644543	13706786141.316729	27728966710.849342	27705024324.554962	24046544582.022285
12070935761.586893	23886933607.297104	21385559712.554554	20927391687.88717	24688038924.808174	31912275874.74149	22108329758.07205	22527214400.011856	17620711420.809628	21191459293.855	36072673280.54824	20177564267.600822	23119763098.834175	25897294363.80418	19788237706.31059	23691890158.77314	12491673848.71686	20196333579.750618	17770974503.979595	24051623933.877842	28226943460.60852	17406860334.84592	23047338020.596798	19882678931.51346	34293407151.463017	28472075614.829536	13692127085.914583	27728103743.285416	27688987413.540745	23995051426.21325
11945193296.30355	23767021685.163082	21379769023.07529	20915601895.73468	24681279397.40166	31873170881.76695	22105156957.20054	22524751469.47086	17617099970.911674	21160913929.67567	36057253206.0852	20081105929.15598	23118108768.89254	25870897469.307938	19769169404.1743	23676392362.979004	12491212989.879377	20179074016.062016	17758146929.329056	24026951119.19731	28226555056.06803	17391034961.905815	23047223304.738068	19873453478.00189	34292873701.518295	28463841081.36868	13683216132.63186	27726938995.84945	27597040953.450253	23952031662.202267
11882826007.015812	23707884815.9434	21373757892.26153	20879545090.775124	24667239420.3646	31849057641.14117	22096605539.68264	22519593578.728836	17613828807.112144	21128526654.729908	36028274407.99157	20048044855.21801	23111477598.6109	25851170707.328644	19752960878.640163	23619376813.433125	12490643790.855734	20162568869.319077	17713443208.078297	23987782512.777607	28202286431.226936	17370387380.97792	23047085358.92596	19859388814.521038	34287325026.03295	28439692556.068947	13679154380.054964	27725891281.433006	27556765403.785244	23650896189.04868
11874084164.832354	23707884815.9434	21353035922.43669	20859317896.014973	24657945238.26479	31836932567.05989	22092948145.10632	22513842372.242317	17609238757.737614	21123276825.595375	36017362204.46451	19984272393.494503	23107127763.917366	25849965934.652054	19716611421.248653	23540369845.58169	12489546444.154238	20146778020.13983	17688365029.67951	23983873008.625874	28123386006.91512	17355980076.018894	23046949706.33677	19845147864.396202	34267833747.573326	28412179425.978977	13669905805.374214	27724102832.86778	27535607414.517433	23475839280.094707
11867093568.627707	23703091924.419975	21347113277.819363	20818741232.018787	24598576428.75748	31792039656.89262	22079925308.978893	22505624703.42822	17609070358.92122	21086327867.47315	36006182306.055275	19938527846.54462	23100230652.63016	25845436461.72874	19708471052.449368	23279936421.938675	12486806184.799356	20123382476.672775	17669920793.864677	23943454302.885857	28037247960.880463	17294524412.43538	23046805181.949547	19832213180.669353	34258170142.47106	28365939759.442947	13658567771.851616	27721187230.40479	27470311790.387142	23379406949.665077
11819848386.299248	23696160985.937435	21336247745.411007	20809650661.913197	24584495322.345135	31776642543.8187	22072199595.21508	22499057193.205322	17607498827.14358	21060715907.520832	35992901240.19413	19928105955.79229	23093465440.107517	25745694192.333973	19678950768.524445	23197655854.651825	12480071808.161621	20090961104.512524	17619625136.472015	23894450746.036785	27927222995.378803	17275405003.321075	23046299808.55778	19813927241.399426	34246554236.598114	28344503021.34454	13653077089.092472	27719228261.869694	27420184396.3542	23303341043.67519
11776321692.783794	23694536644.805614	21326731349.63487	20809650661.913197	24577194165.65628	31766814540.82091	22068167701.60514	22495182934.954308	17600702090.28035	21015961102.73492	35965994334.89947	19916009475.90575	23064755229.488323	25626692905.502247	19666064088.390015	23061446870.199623	12476299136.984306	20089294262.605137	17605447902.195755	23796396369.411568	27751849312.059586	17257683677.82162	23044875938.21347	19806503846.42497	34231978669.271046	28296509593.83238	13650032855.855162	27718225744.879116	27369945271.046677	23168210633.480366
11746652158.931149	23683436890.46242	21312222977.289646	20802205277.85528	24566636968.21922	31720811432.547447	22065669041.81367	22486959661.15726	17598343502.826416	20977412315.42787	35952860208.52753	19910936269.197784	23045482739.85168	25506227929.715466	19618346970.54669	22736077485.02208	12461564321.475698	20088061830.19116	17593475329.885414	23738213147.78	27500806224.05786	17225972653.42857	23043479189.983974	19799999255.86678	34220139352.507763	28168197640.522404	13647469194.717827	27715789629.6457	27354108354.489296	23063031636.448887
11716500684.045794	23680454033.57311	21274883266.50732	20785064640.13367	24554470509.422962	31709790602.662758	22060678433.39462	22483534758.43413	17592055138.72764	20912132328.98523	35950808555.00178	19886233364.601467	23027826233.08142	25098725556.493706	19587480953.137653	22669553649.071297	12456075948.703798	20081225051.7425	17576039436.722702	23685367619.020557	27457250281.759403	17219375633.700523	23042200272.87626	19787789572.434204	34205002850.72368	28152299750.484253	13634992526.77769	27713953499.758884	27340488372.571636	23037816199.90956
11702274770.455875	23678321978.2254	21219564324.612804	20730802935.788414	24540669869.134846	31693601497.201317	22054271682.90083	22477962598.036472	17587457796.872818	20870401621.180737	35948201494.05858	19843119289.456062	22996797808.37496	24884451719.13139	19491207703.154976	22637988289.46104	12446460842.596693	20053015574.220875	17520144102.952423	23676996137.164967	27408551757.267384	17199521260.633717	23042187384.037327	19777349932.99657	34185569887.46507	28140052489.024124	13620380082.159554	27710964807.878952	27328160736.922993	23028905283.951035
11665437425.933859	23674035457.075397	21148412877.02135	20713601378.13223	24531749919.85301	31686253438.425747	22049427369.645973	22471693763.880497	17586573878.038017	20830868102.003353	35945616809.656136	19763829236.34921	22961258000.57935	24816725614.201977	19486905363.479244	22617282143.77114	12443678458.312378	20047927386.9427	17482660827.4331	23663860405.330994	27330842011.436756	17108176262.445108	23039567909.93789	19773324882.22676	34162057526.55571	28077395160.285683	13610014616.590338	27710597944.33943	27307321011.92732	23002206027.57663
11586129027.208418	23672367822.5588	21140628154.160137	20693767430.461514	24489917044.18889	31677533088.956814	22041606148.080082	22462825289.227406	17585190910.360233	20806913595.32699	35940311506.79944	19700336042.349792	22935540256.63956	24776283238.661114	19451508573.187344	22614873576.43394	12438940040.488039	20035760830.506767	17472038371.56392	23655190635.4798	27317896463.30128	17102888510.229355	23037715173.314777	19771867531.18119	34131364967.535297	27984515408.262985	13593460639.66488	27708784641.224686	27293394960.91647	23002179766.236565
11559729838.72409	23665411039.926765	20977704843.03996	20661351560.64037	24477359615.59415	31666908485.667088	22036782893.847034	22457155929.25922	17583511483.580647	20779468280.027153	35933593781.75873	19620921042.644447	22926073704.736732	24670598212.45387	19354791966.927563	22613864833.80257	12429896785.084997	20027233836.34232	17449200697.107098	23644421872.96258	27296245057.153625	17097700159.31941	23036563883.73126	19769095492.717983	34125836251.572857	27909951524.232754	13578793782.046925	27707276029.984684	27262863116.235657	22995588588.577965
11543149345.283268	23658999177.990536	20866099251.390877	20604513679.520325	24476503874.5902	31657687476.42162	22032840273.469936	22432086704.525703	17582471541.902206	20728438516.578518	35930786773.31155	19580852794.082924	22916872098.81618	24432849727.66441	19338612790.32323	22613864833.80257	12413580921.978168	20004272419.03018	17432707243.780586	23625993682.897133	27281490446.2542	17089992091.038534	23035692687.04421	19763091908.25206	34110922874.074043	27693442645.45534	13575321691.941145	27700717049.128223	27238989310.298584	22989840426.775852
11532773235.53599	23654962649.72124	20773058668.58262	20551554130.70263	24472884506.628613	31645883197.444748	22025651508.48882	22402027141.360744	17582255113.649937	20690568705.279766	35924712881.437706	19518832373.10846	22870431947.672977	24262295257.68194	19301122667.500885	22611735354.216267	12402351173.28341	19995920992.921688	17430370297.390587	23605377943.958305	27262509299.763603	17065634093.009655	23034455813.717934	19760852891.116478	34100182655.98884	27640138840.376297	13575144671.024939	27682038221.736065	27229259618.962482	22980793789.96908
11473617153.517754	23648024857.820393	20683294189.383286	20502003983.28496	24468096060.37889	31633851239.03565	22004069283.743313	22397052026.855804	17581615335.964043	20647338515.787655	35912412131.8245	19435880044.765057	22796123142.310276	24079211581.109673	19275777754.276432	22611011357.058464	12397838359.001755	19983422937.670624	17418408200.44082	23577909109.76098	27243644540.00521	17050682818.472225	23033408381.48901	19755975389.326866	34088198717.677174	27462349487.41115	13557784451.046005	27665238745.450317	27219463858.83581	22975456272.763344
11389933576.721184	23639122715.738342	20625204707.369747	20476569542.05336	24448653987.607956	31621675446.663048	21977386470.816174	22379807346.47836	17579772740.471287	20549075877.0088	35911820083.44246	19393752906.65392	22746528915.76311	23979627459.49472	19255061155.55613	22609380623.220573	12391191176.97132	19975531635.70049	17415362413.127117	23556740450.7038	27220716362.623684	17016134136.566393	23033043734.075462	19753808052.334084	34027011847.645863	27185676867.43279	13555719844.978521	27653808610.663128	27218411796.92551	22957317892.51622
11388815861.962107	23627039467.748043	20591568138.16616	20259202592.34045	24426298035.660244	31605103628.731762	21924397043.81399	22370214041.86495	17579606362.35371	20235645605.31468	35902543291.51947	19363558868.060833	22631962935.934097	23773646277.559067	19234190295.757687	22599870300.960545	12377405432.553246	19969936504.66919	17399665532.352737	23504855621.469276	27190654342.187195	16969847036.460585	23032742099.45421	19730686927.880558	33990550768.09004	27093432370.814842	13542462332.13067	27636908668.29977	27215094121.59042	22950904144.113163
11379160192.896442	23621381861.81126	20574168410.316914	20108899042.425747	24422473790.52622	31596653110.857483	21900893119.987617	22370214041.86495	17578127727.947056	20095963491.36395	35880344914.40996	19355446032.79636	22443535446.995106	23465743311.123245	19218571796.670166	22583721771.754772	12370026234.825914	19965909454.088898	17384208824.96584	23481197461.01999	27135179059.218597	16885930612.567268	23032674357.529675	19712528880.83362	33916476653.338562	26835682939.442852	13533335741.4557	27620803024.921677	27211564276.159534	22914846917.137253
11376207980.333796	23613366726.77001	20543945013.888454	19908122739.087643	24403709278.703312	31578537645.110237	21867604622.920918	22355627813.66904	17577051769.186207	19960120398.723633	35868617554.33892	19348047678.378036	22373964783.422146	23442628248.761185	19216550594.799103	22564479913.70094	12364183348.45023	19960662905.554733	17377496760.266273	23450335924.174088	27113017298.9643	16790578698.48684	23032477862.272575	19707606499.194344	33847375735.60798	26606776186.373814	13516319276.05045	27569726310.615078	27209330308.680447	22898443554.95545
11369327965.890125	23611503505.09681	20507429714.132893	19843690666.96619	24392794787.263084	31561743515.495552	21830325309.38521	22345523694.128937	17575886938.00257	19825275573.24662	35861471778.00659	19344019188.112453	22211380296.014904	23331496407.3106	19213881250.24558	22556818119.682495	12359958304.036327	19952848556.28805	17369554190.269653	23429664612.718166	27083249065.394775	16699548686.514334	23032309616.96105	19694921836.602314	33752665569.391495	26059857749.832924	13514063682.840063	27548270784.032864	27207336264.513054	22820737603.652287
11364814229.247513	23604848914.08901	20462497366.725433	19738165662.956768	24380847113.08981	31521633435.07182	21788703175.118168	22345188216.282635	17571604021.94786	19821889028.74877	35831050074.118034	19321047872.244015	22135025613.231197	23262445980.85437	19209662567.88593	22552670783.57752	12357255042.433256	19948326488.033524	17367505114.11585	23420392017.606007	27059381359.420902	16649807919.787615	23032162100.33449	19683676038.28555	33722739017.581352	25754893814.11557	13490594142.370638	27495755855.574673	27199215845.91529	22730889348.89967
11359536840.736538	23592601146.720757	20452940363.565495	19704734307.392803	24365728708.059216	31509812948.976406	21740511805.36985	22330266022.73039	17569485342.04009	19808394889.420593	35827308281.475586	19300647188.26576	22133891225.320793	23145061516.64664	19196507838.149006	22550530432.952435	12306268703.729063	19944177113.039177	17351895137.382404	23406340215.89084	27031967292.46438	16596390586.433681	23031718575.904488	19632500740.316166	33691473141.60909	25450842253.03004	13489371494.075912	27441950493.451805	27191013291.36239	22695310210.306564
11345575221.875656	23584990174.10251	20441658111.992714	19652449919.814228	24356141258.811882	31504003987.16993	21715541045.867622	22313846962.25628	17565960580.366344	19799294425.62055	35638742234.94619	19263960040.809334	22089692792.97065	23115401372.19893	19180292884.64154	22542833814.543205	12301750926.945993	19924667243.99275	17340557684.0412	23396041223.589233	26994941240.91272	16596390586.433681	23031327770.023613	19628318435.999516	33469576387.005104	25429221384.97521	13478658654.006983	27406501635.86954	27177262931.173836	22605898079.833424
11331007791.889593	23578109453.80212	20414658926.452717	19637431557.980534	24352983758.09879	31435666610.7806	21694231347.00786	22312673103.07745	17563523490.061317	19788214836.736893	35568190019.99518	19217202974.149345	22083316476.901516	23103323354.982487	19169031243.88236	22536760406.390644	12268480574.94958	19923222807.918457	17311295421.13145	23392727093.903214	26961463699.785473	16534232046.458834	23030120204.22315	19617293474.224167	33438528949.91201	25427644336.237984	13468307684.833624	27402365829.214714	27176147474.136345	22581304908.218754
11324864037.312826	23574206141.99947	20369965693.41153	19635841192.59424	24346803597.347336	31399128242.727646	21668356716.633503	22308295140.7055	17557811391.204144	19736970258.061165	35549768466.05456	19126253977.146263	22081903309.828846	22979734726.05599	19123646280.738434	22524602010.420372	12264619680.493883	19898388863.534184	17267498769.71259	23385750630.943142	26943991037.44702	16530067655.53597	23028660415.081066	19598432500.640747	33353983365.979828	25418446642.31391	13462821576.069202	27398806185.96801	27165842211.173782	22514569075.03228
11315895566.399164	23572376591.795452	20297253732.94899	19621177717.34121	24338184714.431374	31380487485.488266	21605235398.777798	22305827973.439125	17553229356.907013	19677592132.867073	35531293315.71197	19090789287.410618	22079798575.66899	22964677965.797504	19094593140.942173	22502152260.68972	12262722461.325989	19886477351.125137	17196120755.72641	23381759754.99496	26937373503.70382	16525787196.178598	23024942663.969193	19595834998.611042	33287183201.525337	25399290511.911346	13440997531.351534	27388890365.38625	27146087560.34163	22389732503.795345
11309484851.233639	23572324900.976627	20239417908.56078	19610258505.711937	24334119758.359608	31294037926.7011	21548620272.094883	22303719234.80131	17549199460.488113	19677295939.069973	35528982010.555786	19085915696.449623	22078782530.107555	22951769748.63156	19092469028.381554	22477110665.512074	12258210710.767841	19870371846.69047	17130774821.704218	23368472166.785458	26914346514.85024	16522216792.753155	23016329166.52253	19579099035.13082	33235923963.62706	25396526228.75264	13437539997.321774	27369568402.109486	27130703182.46904	22293740601.627155
11302150531.75124	23570402016.383396	20206611783.720245	19604400232.99373	24316553422.15195	31229143707.890316	21542976609.49778	22299620275.022743	17548400440.530445	19677275131.611145	35527224714.000885	19062445484.33569	22070476965.16715	22788683684.97409	19092011667.496445	22454317356.08117	12233083574.146984	19851015800.541676	16986891551.07365	23342817869.511	26905036497.50627	16521227996.75692	23008988276.03778	19569564645.67364	33206272230.26473	25385629689.187576	13433189932.744452	27354389913.058716	27123721152.702045	22165694642.99875
11300526482.276045	23566372201.875706	20167368338.066654	19586865169.576267	24307423758.935303	30974252943.446175	21529503476.850357	22294733997.95371	17542840285.157455	19676380306.31082	35526228244.81605	19034655367.4955	22049502736.309826	22543616666.607426	19090821788.116543	22448090696.22986	12224444040.983915	19842690081.078373	16962654673.768784	23312204844.62667	26879679847.028214	16515882010.168129	23006531270.40032	19564302955.25986	33108269690.858727	25374612522.028927	13431815037.108658	27302110916.344685	27120566916.083015	21783640368.676006
11291420503.99706	23557047360.545933	20124258087.00325	19573595353.052464	24297509936.98985	30899046430.298965	21523932779.807644	22290313772.69398	17536161487.73326	19673223696.219776	35526027672.60987	18969245113.84903	22019889094.15092	22199787375.807976	19090373915.846466	22441655248.543358	12224362047.492748	19839502178.15322	16822683919.165888	23305363875.73389	26869455615.77565	16511420932.06874	22996284785.362946	19546792629.022537	33016051645.07722	25365066683.806797	13425380954.508284	27217902320.60948	27109457776.79644	21278862455.723995
11281275629.164333	23547846573.61684	20118789455.05288	19573531112.42392	24282822546.795204	30791575367.106396	21515284742.733303	22282648834.131954	17528088341.334328	19671828392.420494	35525511440.97432	18921963642.329163	21975691608.63857	22152164081.667473	19089360113.725197	22361572936.160316	12223416753.284441	19819489674.309593	16703042499.326973	23292120163.350784	26856358521.34792	16506736344.005548	22990303038.51282	19505132108.76522	32931708971.481693	25339968273.452858	13420421656.570004	27195431015.337387	27104066269.845806	21096647671.683365
11276990371.54308	23537760546.364326	20085517408.989735	19563809654.767193	24281898851.402504	30567558879.672913	21513407655.688663	22280693159.755947	17526176437.780235	19669190238.215828	35524460112.197754	18868861008.117462	21940800285.327183	21982796288.166546	19088074029.542088	22310984940.79891	12219089892.125736	19809708988.81412	16485140735.356176	23282553730.248398	26847735834.928043	16501508686.783241	22975823158.030334	19473306519.0882	32824121699.916634	25294406646.318325	13419626257.918135	27142629998.37245	27100426629.43931	20608828096.83578
11267561028.944818	23473406398.115154	20055561533.434284	19560251496.42365	24263644475.121086	30474753891.08496	21508455788.933327	22272683088.254528	17522265871.040054	19662504008.763042	35523618198.13268	18797266989.392124	21926177101.36912	21585696532.43967	19087196217.429363	22204550132.45623	12216878665.071537	19803889283.763416	16399479234.171062	23278349981.779766	26841880718.373547	16498898205.005991	22964979959.21152	19420600166.878387	32720174943.835056	25215787894.306484	13417729256.698568	27111572289.867878	27091566132.24204	20403216409.040405
11264463404.077717	23356292551.149033	20046787395.533627	19556611935.605743	24261402983.150776	30370777390.857502	21499003316.221714	22271881262.19652	17510886370.65762	19659972477.535694	35521818456.497635	18740618282.593754	21859197532.554165	21504362641.59144	19085472798.608593	22119147946.284046	12213289915.665653	19801164998.66884	16270688814.954746	23263750869.544937	26810403550.318382	16490764947.175123	22964918053.363457	19402996396.268166	32570925767.4492	25061377458.033752	13413887391.33215	27097898252.38654	27080355789.34486	20141859465.951065
11260662609.784054	23138513733.223145	20031778585.365273	19552566194.41274	24260249703.02546	30181959698.49894	21496273134.12449	22255764833.644203	17495831051.99543	19658451306.190678	35517487364.94298	18625184977.296196	21819713462.52439	21295208695.100212	19084877826.841145	22105540515.3103	12204528285.189026	19778784373.734062	16198000553.15271	23259862444.03937	26797420080.68256	16480652784.62477	22957706740.81263	19384109945.648743	32511396779.348392	24937222022.19883	13408843857.612112	27097279978.715755	27058065317.123108	19869096066.140633
11259219704.07694	22914055393.100185	20025390604.40343	19551429371.073887	24246557714.07604	29941455034.58963	21493660825.798367	22255764833.644203	17483591964.563126	19658206196.565083	35512975255.19436	18567219896.177116	21719753100.75146	21137473164.66282	19079926403.318	22072663796.14622	12203739319.31682	19770762201.57941	16162934737.62431	23247021912.60502	26783728582.590275	16470228401.055756	22952058387.903275	19342470607.806927	32189127529.93936	24804544058.78376	13393384642.673376	27097170480.240665	27050197465.35814	19595525669.351894
11256969886.854464	22634135949.00062	20007518108.179188	19549360211.950176	24237517613.431248	29739582519.710407	21492366657.83578	22252801514.072685	17445133815.4982	19657378082.93824	35507552459.70962	18526663313.87381	21717613612.08374	21061959992.16777	19076686149.619244	22067979896.64603	12199084392.943348	19738042209.449055	16135882501.682375	23239766575.6699	26768940979.55057	16463527537.486553	22930727113.321087	19316922838.380314	31522792814.95525	24624451744.104305	13384875786.13101	27096955894.84525	27044327550.68488	19486362846.764088
11256063442.882982	22329550947.769623	19982707223.731655	19544287766.200764	24214665555.707314	29535708220.00554	21489638221.91603	22249091408.7267	17416628880.152817	19656962875.31274	35497508716.61196	18433445148.152077	21711445679.60288	21023120559.10637	19073828726.999306	22064251510.011715	12195650731.041504	19682729311.08039	16095387333.877268	23226195154.70984	26754601461.368973	16445697987.5558	22915252433.719017	19270299667.46703	31352130540.603825	24599075289.81508	13378697942.49484	27096955894.84525	27037458328.006016	19297227147.243954
11255493483.959467	21911388364.558907	19960220223.06526	19533186504.425217	24192204151.92193	29370822705.428734	21485913115.464085	22240376231.3161	17394248216.654457	19656118062.25092	35495290512.50525	18304479211.13018	21655584311.28885	20976607924.10789	19072124174.26172	22057921993.325233	12193928099.288786	19614809169.84355	15987448141.313282	23224930695.92552	26745341161.36435	16441830781.648245	22911780251.67432	19250366542.78423	31255040164.940174	24578830587.01301	13372276772.64912	27096396248.824993	27033893169.59205	19142777419.476387
11252918745.42665	21068164278.40135	19939467223.358437	19518353231.4884	24159686537.254215	29265175552.591312	21483936325.36696	22227906897.466038	17388006651.98606	19655108520.34667	35483068976.88686	18220028417.29706	21637950023.238194	20882517413.50317	19064355858.107666	22055878719.63223	12191900416.850058	19565934635.838284	15972873651.226812	23212421459.26752	26737835319.31231	16441324241.710785	22896069798.198257	19175571252.739147	30494304656.076405	24561443897.143192	13365795695.886429	27095962430.772095	27026234840.181168	19029506960.206993
11252216220.334139	20192356965.98281	19930056664.35869	19516197826.440308	24071124241.224724	29074219030.918133	21480603100.570545	22223475153.982796	17370178449.965275	19654026304.816418	35477772829.035484	18180033940.347755	21612055237.38404	20680426268.186707	19058602631.736736	22047667373.774216	12190904326.210426	19550141521.657608	15948082898.942421	23206570323.39208	26729833656.29932	16420249548.030048	22886865946.467213	19158344946.084892	30175284136.732536	24537945335.387222	13363796175.674986	27095299485.006428	27022495731.788593	18908679063.87879
11250500281.374847	18515168501.08962	19927832669.050873	19511469067.106297	24054731550.26671	29041279159.195156	21460677364.31144	22219876216.660366	17356732638.207485	19651208502.465515	35476460431.06522	18170234786.176567	21582785207.962803	20655899837.21862	19055538928.810116	22025311542.94004	12190611616.891083	19539107117.095882	15917857120.752281	23197578233.19934	26714364531.227802	16414030233.501535	22885361322.086044	19146590821.902985	30116538361.94204	24517481548.53144	13361898634.714209	27094565188.519634	27013644436.993088	18825612193.530064
11248811625.98698	17332211453.57536	19919363927.58925	19510333659.15443	23930785749.33958	28852310520.7886	21392921794.423027	22184340750.926548	17343122094.161026	19642574095.451214	35471038464.92445	18168317105.394844	21506380582.324726	20603708405.554012	19053321771.4449	22018668474.50776	12189578485.752096	19539107117.095882	15909395946.076855	23185565779.889473	26697303699.208504	16408532731.82468	22871727657.314312	19138748167.19637	29915685459.711056	24471249432.68168	13360363200.430357	27093774911.930862	27011719517.6527	18713543736.605736
11240026639.178877	15277153414.505224	19917652984.00818	19509470217.08858	23767849286.65308	28737209417.903484	21174378673.11699	22159403266.30683	17320995897.175014	19634751567.148067	35464354164.456024	18162639185.29472	21416292153.057335	20530265816.83519	19050524482.16249	22017498934.508785	12187871758.126305	19538034644.639275	15902850785.755121	23165508453.150116	26629576325.244453	16387312110.00951	22869090365.580383	19124417896.281387	29846281379.296436	24420229886.435623	13360108145.265974	27091299985.81087	27008613916.00789	18580847829.779263
11232145455.101717	15163951281.760326	19914246964.209892	19507033513.96951	23679624484.77606	28320352689.627872	20741593223.37846	22141384615.87956	17307871610.503193	19630318727.507824	35456190721.444595	18156732403.764206	21249083241.528072	20530265816.83519	19042343779.374092	22016712641.14062	12184949407.335732	19529742207.90641	15888922427.034632	23162052256.029213	26575074055.858067	16368212883.230045	22865012494.65747	19111733881.39468	29793147109.98928	24367203519.759106	13359386026.144894	27089549518.833996	27005776192.25461	18437534934.244884
11210625380.350765	15094831220.93623	19907802337.472824	19499420484.559933	23430855881.879093	28082266160.107685	20706136394.47722	22131847815.35159	17304329894.32843	19617373921.609253	35450944692.4324	18125713629.845036	21182075439.941414	20516669992.178936	19035361302.79078	22008411561.430023	12181287846.307339	19505354841.90639	15884936513.91898	23151091771.458008	26510888442.15431	16356921708.800528	22858521566.77369	19101068033.47417	29731296140.762383	24362577614.080257	13359042349.804123	27086318562.042355	27003050041.76015	18384354495.98833
11194717509.996145	14923990586.417957	19901848276.136032	19495332370.80994	22978522599.827297	27486547067.46848	20618861725.90649	22116347989.773785	17292050627.057316	19607550129.18582	35424226390.10934	18073472748.32212	21114057322.505646	20513484790.126522	19027431434.67801	22007253598.954994	12178885787.330666	19487648353.3364	15884430523.017044	23139180645.788124	26479802641.341496	16335571154.652695	22847157945.144714	19092533773.063595	29718469115.46135	24320043564.556534	13358728342.735603	27081035583.17842	27001341959.19103	18228362981.09253
11185867900.937378	14860059943.316387	19894936596.032574	19474727475.121845	22363346260.529804	27271402246.6315	20583789953.727722	22101678547.907116	17257670103.830894	19580391386.976074	35392523168.3795	18060878010.935497	20764031087.19908	20503776078.880287	19022490054.14202	21997137374.44871	12173290061.142822	19438749996.64081	15876103655.699358	23133568757.72307	26423402765.16957	16310323719.310137	22827545566.2351	19082637757.352623	29704840003.516254	24292845568.727	13358674795.25984	27073001712.842857	26998643495.630196	18163904290.287098
11181798310.268234	14741711541.016773	19869234734.00918	19462057359.91586	22302245952.791332	27120512144.476707	20579948373.489174	22079311652.18	17239831162.251785	19557767700.82467	35381306732.2051	18049663444.755074	20611642748.113556	20503067703.981667	18999639612.8557	21993297895.036274	12160459931.104774	19426805072.858326	15873515617.490253	23127974568.081657	26380096287.61955	16265375623.283384	22821315616.607056	19040265674.538555	29640683178.554626	24261725178.921284	13358246763.695597	27067970510.2384	26996082324.23779	18101750821.19003
11181716900.249805	14390993994.47694	19837384559.850742	19457697080.044296	22258160958.101772	27103176300.56325	20570816203.171757	22064042715.52143	17224226187.94136	19498585155.819405	35375541987.25777	18032660291.307617	20386070741.779457	20494658782.74731	18959479635.520477	21991448100.4955	12142910639.028782	19369308641.58435	15870445455.90326	23124274529.453766	26370733483.366543	16197945601.29283	22818990201.03564	19028871810.984936	29591459384.097195	24199653458.950035	13357422458.013609	27056837183.520596	26993406659.579483	18073647104.906254
11181582323.495823	14326318427.819233	19744349393.41737	19454584520.18955	22150326404.783348	26965500915.628716	20568574028.9611	22060848248.510178	17187816346.7407	19363596828.169727	35363375922.85665	17997999868.556683	20316491685.97728	20494603320.956905	18957700592.23788	21990905993.498276	12126812257.89091	19358840964.927814	15866358629.605543	23113359872.46446	26336733446.531494	16174814473.43228	22809150117.854652	19025982629.260677	29519002292.402035	24171178949.670296	13356469381.941257	27045869668.70707	26991419299.317795	18051851630.68847
11179321764.08001	14301483842.753332	19663563596.089737	19445807897.56274	21873902291.50071	26892104171.207684	20568009766.240376	22041139534.376945	17177915637.171326	19261640695.690025	35359915594.931984	17975104670.982536	20220708434.08519	20494370986.463696	18888273384.937057	21990355352.04206	12099679464.024069	19337184037.479404	15863575480.007036	23112627741.343117	26288881135.076107	16122606552.098827	22789602274.638287	19024861650.415432	29372164867.412376	24136916134.85165	13356410253.383375	27035883206.537273	26991293437.24989	18027275837.123394
11164492655.224478	14281614370.897715	19624682340.72754	19434346698.168797	21862862504.166447	26859795128.137447	20558778426.16172	22022352155.508442	17177730956.675451	19250306223.509182	35322204427.45352	17968133266.91579	20191977426.46995	20494213402.21255	18862039715.12483	21988884649.79293	12046074098.160124	19301804431.717834	15853596116.710648	23110620087.39524	26269785571.32021	16088966280.819016	22782134859.93407	19020406608.08369	29237579899.727966	24115243911.6181	13354866101.037487	27016487832.730263	26990328205.651047	17928825916.52927
11147886854.410555	14239000116.704344	19623854656.852997	19428081947.477386	21820684941.723427	26782025237.091675	20553467423.849033	22002222520.27828	17177053350.84321	19243588756.948475	35316843715.357025	17962306994.38681	20181531723.23802	20494213402.21255	18844413565.8915	21980669792.319733	12018834395.952164	19294205165.2317	15825189148.552246	23109348094.32368	26256387654.69232	16064017534.14499	22774873876.777245	19009219196.755207	29098392472.936737	24108320067.258442	13354037083.729433	27013912050.48387	26988734813.381996	17823081321.748898
11138643718.466305	14214931112.160547	19623391144.20516	19413395246.103592	21798287157.188858	26744316456.881634	20543113873.563503	21971366961.657486	17176238147.648878	19234127473.89088	35281331533.142395	17935774518.851303	20129248370.03016	20493979241.683918	18836857095.73688	21967590188.916134	11978063508.569172	19228219037.50991	15821075959.632322	23108356367.503784	26255495941.316658	16016951580.938963	22747983297.08784	18992127430.324795	28896306606.340588	24104128543.729874	13353026015.03744	27009065457.93483	26985121336.157665	17754030475.134464
11097201091.68219	14180012833.087185	19621598196.484104	19412271142.902706	21792593547.474472	26719728472.08859	20510491708.227516	21947494946.565655	17175847146.992115	19188421422.920757	35272954665.70766	17912000167.49354	20087359852.71961	20493976096.525925	18833657100.01393	21940725291.081284	11959826257.595146	19205692858.35581	15818833103.00602	23107612904.689026	26247795912.211205	16014894472.355986	22730991814.71444	18984797713.322994	28456445538.687164	24098453100.75141	13352228097.04661	26986524437.082737	26982767568.923058	17446356013.175663
11068610664.57549	14157321820.496231	19615429613.53157	19407533883.97626	21791545385.187508	26652505114.399734	20475823299.054455	21931077514.453888	17175390505.724798	19175283195.375774	35268223983.471344	17856864486.49711	20054670221.217888	20493844098.89844	18826652228.982525	21898739161.53085	11949720433.426626	19189575015.860413	15812327622.077154	23107189163.594215	26245793211.5461	16008698500.945238	22694106338.023285	18977207411.22747	28321983154.431202	24096083242.149536	13349536892.589231	26976793233.6038	26981247435.402172	17156618943.652845
11052364074.432089	14093841917.754824	19607317684.33693	19391566701.977528	21791326244.2486	26563750923.939236	20424102205.208145	21921207116.899364	17163524529.728426	19118300356.630054	35262956372.4731	17775834627.519966	20035087480.993477	20493630689.58585	18824780996.135715	21882865525.76633	11945397499.181667	18986768918.701305	15808623741.615606	23106398543.78848	26243973758.88527	15996552078.827469	22665050032.140152	18975890751.53583	27620671859.29746	24091903632.514862	13347626449.874512	26974374407.56449	26973310062.759476	16946494671.828936
11039211521.813532	14055505392.920284	19601221013.647655	19382822519.457546	21788243257.994152	26540020989.934914	20351037775.700546	21906250247.200436	17153787226.475948	19101323010.228016	35260327369.393	17748857932.16296	20033125598.976513	20493457346.234783	18822731130.888878	21880340310.143982	11917164724.595287	18966955704.805378	15745767211.108273	23105570746.08093	26237927809.204422	15981278594.906315	22639209696.23675	18973409571.760143	27137871949.228325	24091807294.736572	13344157362.680044	26953997802.705563	26971145803.163734	16817925082.544
11022396074.9593	14024996007.364483	19599379855.273514	19378320101.886913	21785290093.05688	26502521705.45459	20172291258.023098	21899732143.745525	17126241953.446512	19088050385.004322	35259699093.9339	17723958908.640526	20019251652.66627	20492488761.730625	18822104279.122475	21867722331.967014	11854354203.805405	18773355311.176617	15723828012.709318	23103472055.947906	26223796927.727417	15923025819.59265	22627859210.618164	18953810955.487457	26954097438.008297	24091790324.89264	13343757475.056528	26932617472.195824	26970699763.22969	16800006960.54056
10995539799.12358	14013587307.355589	19552112322.54008	19368939276.888287	21776764836.770927	26449899974.774117	20100040143.5884	21895807814.480465	17096568667.299915	19061820781.837044	35258452611.878654	17714978235.394127	20000596004.153988	20492352277.390858	18817555133.479202	21862124470.2728	11655395587.391962	18672288416.9976	15700152596.81473	23103088096.006916	26206631388.751606	15900751607.643309	22610597274.67604	18928351067.782234	26847167674.916885	24091719075.72344	13341387987.167925	26868318748.55281	26967821177.75178	16762402698.422985
10991926049.826351	13962736367.473917	19541216780.18175	19356883056.211796	21773570873.55972	26449899974.774117	20038040582.48215	21882316217.431297	17066097233.989752	19047187881.42192	35254363342.0835	17696214871.963642	19996004408.500675	20491935205.99391	18816361045.438396	21859833205.42874	11423489518.639591	18612153351.304413	15684907359.52309	23102436776.35086	26192490310.63418	15884001480.26718	22598483951.294014	18914463800.818314	26637020626.895367	24090735079.823235	13337620953.956102	26851773406.13073	26966224150.35859	16745790275.31147
10985784826.737547	13949430632.42846	19541090659.84363	19354275516.6097	21767362138.23471	26446650043.062195	19988525967.597126	21877309176.800194	17054305035.779444	19029652576.7419	35252912939.47559	17662658939.438473	19985748318.335777	20491935205.99391	18812450802.143757	21846442263.36612	11345482151.53658	18357426681.609734	15648525096.8745	23102170022.239285	26150478302.628834	15841147646.291231	22565939082.452995	18885342510.404808	26598414023.74414	24087839359.08095	13335423938.953033	26793848321.389355	26963840675.604153	16729941965.655582
10981111026.650452	13940966178.942192	19534422831.552483	19336674647.49386	21756689126.424507	26405290521.741524	19944010052.152824	21872468702.3649	17050958117.793186	19005400781.375004	35250583729.095116	17637167845.513577	19975197119.21886	20491302920.665035	18805297579.05075	21839085956.450222	10952412579.940622	18303317013.554	15593404181.079117	23101364355.859123	26150478302.628834	15817207268.273777	22550307591.451416	18861740430.996162	26536701930.666317	24081349377.114258	13323534082.21348	26689056695.11666	26957197269.24498	16727839434.783972
10973076629.65884	13935487438.409819	19526794300.917927	19314837080.682888	21741030959.400402	26364866927.885212	19918908401.3156	21866507033.338856	17040479974.495335	18998544114.73861	35249678050.23458	17594876826.536263	19971695439.585808	20490559423.96751	18794774643.89661	21832191989.985363	10848587662.886463	18280498520.42464	15555463165.637241	23100725105.753857	26135399753.501526	15777906203.163654	22541390957.659195	18818175091.361355	26447967983.26999	24067584148.562733	13311910398.343132	26547961948.734425	26955246141.752518	16726720399.522434
10967610505.85526	13923891591.073532	19519843405.4514	19291265815.037457	21716447508.290913	26357254447.99109	19884356997.24256	21864287350.479656	17025936897.236025	18929534075.253407	35242586553.45114	17561675969.788723	19968761837.307137	20489527647.0752	18793496844.107918	21830714136.404686	10507741850.552443	18275585609.421177	15421374164.88274	23100074306.458733	26051466083.924927	15704280225.76119	22526978272.407906	18790643849.862602	26410683557.692028	24057683279.81371	13285892320.72408	26464622247.409023	26951890535.765957	16718308223.202244
10956070404.561605	13921877861.08171	19497209543.864555	19276648899.4292	21695954599.511982	26347331192.711075	19838839677.121143	21840493671.769695	17010940093.381266	18911393960.08958	35236188259.902534	17552974338.72941	19959531081.5346	20488844386.474365	18792945983.483356	21829365633.247105	10313437101.810535	18270646286.05349	15188315038.21211	23099654831.961464	25954541945.495083	15613802945.485697	22508073586.217438	18771805800.78376	26291066604.53943	24057211128.41117	13266748809.557323	26424849041.784954	26940403199.35723	16704149441.745165
10932506530.063555	13909875781.380196	19474123142.062973	19238245223.601357	21686597360.778847	26313691197.837017	19811552609.77237	21813423575.89553	16984433575.593754	18868084665.705833	35224487826.279526	17541630269.520763	19957648068.58486	20486402818.13284	18792753509.78245	21821966176.496513	10268666958.928059	18268623860.19391	15064467535.113224	23099005289.0956	25949986878.12544	15531140561.565659	22504580994.607952	18749167154.637005	26085267184.57767	24050696861.85014	13236125487.483604	26410598202.173527	26922712238.495693	16683547878.393608
10915862185.98916	13891744482.12399	19462649333.209595	19199698560.78095	21676384312.501926	26274396376.10962	19784237020.211716	21777520870.61018	16951063679.475079	18760407047.201515	35197615275.17278	17533123612.62551	19951951906.965233	20485532811.83434	18788300523.838326	21817615673.043354	10211740820.125406	18267209141.57764	14993182695.372026	23097693502.625774	25902036742.880264	15377087915.157175	22494655344.97164	18713675020.748604	25995756013.479893	24048449318.07397	13214921689.188093	26373717030.840126	26914335270.101738	16673397891.88202
10892514221.4087	13872732524.894445	19458440198.994926	19167371180.728207	21668826052.518463	26242492059.408062	19745474263.581757	21735805216.72397	16855076443.541437	18723044046.40827	35183670177.57116	17513096991.369675	19948937511.012882	20480795921.577557	18784618597.535324	21813883392.723305	10200078891.356821	18259695200.535107	14902380132.447264	23096205409.071896	25810665853.820713	15189598557.781841	22484381564.33035	18691677121.974	25923054693.15153	24044674935.639786	13200530371.072784	26371774794.693447	26902119911.834705	16662623443.687164
10850564930.241936	13863105802.505037	19451533214.292202	19158604163.516315	21639349271.457363	26217301320.378166	19736242869.125126	21668850512.178123	16841084766.24066	18689751807.180515	35168934721.270035	17501823483.361423	19940322252.38802	20479356055.26287	18781331991.24148	21812201325.6602	10197184480.760365	18255767542.106205	14854605376.947662	23090053554.496525	25749901220.67812	15115862547.831	22455543252.01223	18690574391.942764	25864873416.25708	24041656776.837234	13191567622.573847	26356096339.198414	26897978668.79556	16655040385.952694
10791186436.251812	13862691538.626322	19434563951.93507	19156505923.57922	21633963356.85067	26201638300.250427	19723313966.360023	21539758829.585224	16799310934.544697	18623717538.525784	35166892621.18386	17472215536.717415	19933976169.078426	20478887920.451202	18779921609.689762	21811017204.7659	10181411709.822643	18253693814.73646	14783505725.75239	23086654104.74866	25637956866.960686	14924014588.496225	22455543252.01223	18663079271.398026	25797411223.671185	24041600897.95155	13180188529.827953	26353881516.71094	26855962912.613083	16649738373.386578
10789485851.93039	13861436937.973114	19416879931.16985	19151804136.890224	21583635144.79117	26095229862.70176	19709555872.043526	21404252215.613853	16756539685.381691	18602078939.73591	35150757546.541214	17460473294.15247	19908067861.80353	20478854463.643402	18776923207.71233	21809179189.073975	10170601870.657572	18238150844.01075	14752129593.638567	23079155923.548653	25624762082.154793	14881977025.12691	22454284491.235397	18632593208.162212	25727388683.76901	24039429049.11215	13174733131.98578	26352224106.576984	26840964493.742226	16642448116.637564
10787441233.478436	13860347647.005518	19416183825.326588	19150658931.865593	21568195006.12381	25987928498.05892	19700579120.832115	21372015795.816097	16696804377.587763	18564918894.895115	35145608681.49495	17452346720.510498	19888803545.807137	20477470179.708214	18762350013.438496	21807122321.075516	10166207195.524532	18199856706.121056	14738129190.701136	23065031722.85814	25536382272.65956	14880227127.769728	22454084370.963615	18612639295.718353	25665054208.03946	24037182706.771637	13159083489.877178	26346430918.156956	26814051207.51995	16639932527.010513
10780461668.978687	13860249059.390638	19415270589.364403	19146312690.589928	21500331834.09992	25893010238.76614	19692595754.83304	21358291575.809547	16657758162.030897	18511494497.902256	35140306244.51344	17444692500.05884	19854226286.445503	20474120258.286083	18751684637.612423	21802911603.150116	10159286004.302687	18179066093.3858	14712849699.652933	23048407898.3978	25461762166.087284	14879968627.713778	22453765199.88695	18602135102.38502	25612777554.211052	24035305857.328964	13145587139.672821	26334178090.22438	26791744127.880142	16635028119.455957
10767786683.994293	13860011614.22301	19410676239.446484	19142136284.983997	21441949380.247913	25829914445.772915	19686535724.301083	21289661380.86926	16618155315.64618	18497720398.40919	35137639145.40701	17430821315.617718	19811783413.905914	20469985415.473957	18738032552.401062	21800152442.912178	10139853382.393839	18158335801.51797	14699287634.60619	23032623587.291737	25346077031.157814	14879258453.249224	22453321568.912968	18590747560.669033	25587787649.937424	24032356306.03538	13134371733.453125	26330628661.99312	26722534597.743076	16634363301.757467
10761456974.07238	13859561389.905952	19409439941.273785	19140194794.390377	21394540761.715176	25720595102.797318	19678856898.514565	21264452872.98524	16584033771.157957	18497720398.40919	35131714703.514984	17421779913.56176	19705032854.485847	20466026457.1659	18736448576.543236	21793506329.92768	10129531434.541435	18123169743.595142	14656714301.52297	22987729204.634922	25188274293.487774	14879028594.103424	22452610232.75391	18583108227.101105	25553033353.04092	24028298053.920475	13125746007.08311	26315283265.847095	26679298362.01341	16634175518.24258
10750976241.48419	13859536865.608082	19408510518.143265	19129236262.75176	21380233996.222435	25533116315.333702	19667178758.589867	21256597487.541134	16523537901.578753	18467312138.24097	35129067679.2604	17379240794.826286	19512255844.25196	20461138703.002125	18734727424.40107	21791876071.009552	10111647598.228235	18070160776.173306	14593096780.428873	22978107250.16217	25018285567.974136	14878017446.301859	22451394077.691963	18571260405.301785	25525324609.647095	24025344530.833054	13113119940.590382	26286588411.367313	26678079552.721344	16631500654.66378
10727713201.900434	13859472763.786026	19405522636.452816	19123467882.547897	21230010772.97921	25398558525.45678	19641952469.165672	21254948746.079807	16500823124.989206	18463062033.23529	35128417924.20032	17334657332.326393	19490499883.52211	20456417023.313778	18734179223.19869	21783172142.949825	10098400164.878616	18041882431.874035	14573403233.08371	22968311745.477943	24966141129.503567	14876402300.171854	22448439033.47465	18560403819.465538	25520497457.879246	24024031117.129345	13095254932.780914	26251588208.381466	26646108233.95338	16631046136.58019
10703815573.548483	13859245763.05809	19403875490.855396	19119091503.031017	21178486333.12365	25122863871.951225	19641780063.15507	21228785061.688286	16490750743.947094	18437816620.88528	35126573701.31278	17308984889.285835	19439538918.781754	20449546165.29173	18730722294.42311	21781090137.645237	10093599631.518362	18026901253.476967	14572592807.897865	22959230308.274773	24950943312.315758	14874928623.44847	22442252870.13068	18553153307.86914	25511781341.906216	24023181329.829243	13081701289.397886	26230231584.04492	26644364641.710953	16626131772.21168
10674624479.337078	13859044015.75465	19402576857.7831	19115331490.80417	21168368285.971245	24766321071.915737	19631232610.65894	21198191507.768734	16436235646.006351	18421309356.791042	35124871159.880455	17308813556.94252	19434646172.875732	20447629405.522373	18726895813.81867	21777597460.59913	10082486923.205976	18002180887.66063	14562985628.193594	22958766089.403202	24913205668.118805	14873214151.83344	22435645966.979557	18544607781.827755	25504253846.599045	24022844800.873844	13054876705.537788	26212866058.1682	26614689082.814682	16623459543.717716
10610276122.44656	13858825812.115553	19402278595.267197	19108752630.24749	21157652905.602962	24298320536.704395	19621369508.23453	21181357895.351685	16400066536.575682	18409544064.230324	35117165755.738884	17301703939.22582	19432178470.722385	20446876079.371918	18723976291.064503	21775725835.707172	10068394792.025097	17975548758.883366	14558268231.318842	22953615666.08038	24847611460.470844	14870464716.902258	22421983538.083595	18532408105.85061	25474777211.554375	24020750388.436413	13029056842.24835	26174562721.477047	26596667056.656925	16621941186.858932
10591901072.494987	13858559791.190739	19402191994.860962	19106516748.154766	21123314713.85833	24082317434.74232	19616508841.289906	21170381887.423374	16357338089.148903	18379086520.543247	35108460990.53542	17296606021.824852	19424373347.172592	20444487444.517395	18718103739.169502	21768893653.298393	10054983728.465416	17933451189.731476	14556140046.909422	22947986592.671062	24728101941.598473	14869614120.248491	22414447120.300865	18527812744.243458	25438542966.886448	24017869629.456207	12944667083.57412	26158649518.46982	26587657134.283905	16621492546.019466
10582469949.3881	13857948766.625072	19400821140.97699	19103107548.554874	21118963621.914135	24046046309.057377	19612541440.42899	21156082030.983025	16238131983.505219	18375208205.627792	35107062996.573105	17287834535.37944	19421624162.42304	20443130643.279457	18715349026.520046	21766850933.895897	10013186034.654379	17912687457.830048	14553224177.545782	22941116147.28772	24640371817.669937	14855549024.446556	22382636682.54152	18519466586.15212	25390573056.775204	24016363311.146748	12921496323.222227	26131514128.629807	26541013009.685925	16618636662.49558
10572544842.49692	13857136366.330427	19399594445.207623	19098294546.007328	21114371875.584538	23905507971.810535	19610142266.362377	21148935375.205776	16220159270.768251	18370444475.91638	35103060949.2244	17280978299.237385	19421314857.73107	20440267975.27483	18713235783.309063	21759841718.627132	9994629185.184525	17889024279.52304	14546138983.834215	22936294745.44348	24551501515.111065	14852123143.759481	22370694561.390873	18513437657.60462	25320735566.2224	24013712183.617893	12892131103.529621	26117528097.75287	26529509458.70338	16617308442.415287
10568132810.31825	13856799040.3807	19395560580.65788	19096181728.747204	21109904526.69147	23897488909.416798	19606984764.50496	21147299011.158165	16171103391.629042	18364990468.720074	35097282135.20056	17265609672.51397	19407474870.242393	20438217425.510094	18710981201.889847	21755679943.676086	9990791539.415024	17826037868.009026	14537620803.41501	22923184590.23484	24541328604.71358	14850955980.301067	22329251670.30431	18510431716.443424	25264307442.94171	24012574258.356606	12858106652.89797	26100417503.158028	26517101387.44741	16616004983.233067
10560687696.101797	13856336223.268278	19387840669.465504	19092319158.524773	21103615044.246143	23893908401.806454	19601253188.76631	21146029124.96298	16086335099.29442	18362414138.199863	35093568025.75668	17253510669.54755	19407119181.960407	20435955124.501247	18710277314.964905	21752690630.038578	9990643946.589422	17819985587.05162	14530368000.403238	22914866495.379845	24463393276.72517	14848806515.11308	22286232435.127785	18509772269.048153	25218230883.10189	24009380571.225864	12855341190.336298	26093778930.582695	26501664627.24533	16614115424.481632
10552624988.835154	13855916925.893383	19376196703.52979	19091184927.792946	21098818231.703053	23860679404.567448	19596127462.73446	21144533818.360165	15822276773.933067	18361228860.45048	35083285915.981415	17253143550.48395	19403142694.97448	20431165739.589382	18707826418.78255	21740566708.785385	9989814811.47354	17811211719.95755	14523307754.935093	22902473414.974915	24406326223.35663	14847894325.566214	22248762398.48077	18502862289.90949	25194853813.744003	24006412083.685215	12852577174.353674	26085737892.312347	26487103873.39846	16609779887.123053
10538969736.7561	13855380514.24638	19369365109.995052	19088988238.021454	21093538925.117146	23806169616.90789	19582743706.055115	21135339101.61494	15600026487.02512	18357887939.07293	35073262744.96636	17248430537.388996	19401429532.024097	20430344430.49978	18707749403.53725	21734250113.737396	9987178379.368637	17799475247.41989	14503121353.316675	22897091381.940815	24366870330.262333	14843187766.553108	22222000429.88968	18502053378.123386	25179874827.21639	24003554731.927914	12850998164.422176	26059376825.85021	26475290247.52127	16602754946.682564
10538732272.785131	13854114187.45605	19325202987.58238	19087627889.18474	21088144001.329433	23696738683.91081	19549746316.00594	21131910702.483147	15442125925.049898	18354700904.671864	35059232305.370544	17240378874.337364	19398857708.514824	20427764220.665234	18706573068.220898	21727841879.494118	9982629201.106264	17791986915.988365	14491695393.706244	22864391803.565586	24360963581.110046	14839644647.258667	22204600374.066517	18500852963.36372	25160102991.450504	23997830315.08615	12844119408.826977	26034776659.45176	26468141143.01938	16595947949.790213
10537934679.884962	13853820074.781029	19303383606.435505	19085043319.56566	21085041621.323704	23650024541.266624	19535855709.876835	21130522129.129234	15394708788.705475	18352988184.952377	35037544673.6871	17233896598.88847	19387507434.90511	20426899723.565826	18703342499.99031	21710482223.07588	9981738112.375303	17777063242.67934	14479734994.468325	22860036636.290016	24294599269.616158	14834932835.219528	22187474724.70189	18500593868.665115	25148183476.582443	23995393214.512367	12839652678.881325	26017123821.51877	26467788107.054245	16593217071.445005
10536937278.392359	13852747271.133963	19222453970.49774	19081900187.21433	21076258232.86067	23580099709.380276	19520907286.71617	21123359000.52152	15355185705.785053	18348044974.793964	35021974595.06887	17229681342.938194	19375207500.487644	20425362331.569836	18699205195.830414	21710482223.07588	9979728848.26222	17760312478.200916	14472816108.759459	22856762299.239883	24262758334.057343	14830639900.071064	22168460160.779613	18499755705.921383	25065376063.81929	23986773675.56713	12829080884.14829	26007847383.672783	26466561577.370613	16592472605.20561
10535709338.323898	13851216450.64944	19192391310.275887	19077273948.587254	21069300265.538765	23574276539.927185	19508241928.741364	21118549148.912514	15303023369.793516	18338466371.868336	35000187891.28514	17226326221.435944	19363354358.896038	20421551941.22108	18698716729.568928	21705361482.1176	9971714069.041365	17746102857.327137	14456741185.009203	22854417426.43232	24237628732.688446	14827189710.504528	22152226296.669495	18499683121.137024	25044143378.700962	23959739069.838867	12813437269.928322	25996101119.392864	26458942048.749256	16585689088.89827
10534908280.796951	13848779674.803469	19183476075.50577	19071697337.70013	21067300894.56088	23511848699.850643	19486097424.561115	21088167302.122673	15247781536.926594	18336948079.896694	34978943438.816986	17215460182.43054	19359389887.766624	20415654275.131622	18697677665.467133	21694461586.899273	9967661344.957731	17712385409.46514	14454766425.171316	22852889397.963623	24197956959.40175	14823994330.154087	22128991038.896156	18499528449.280155	24984806377.323288	23877738501.14438	12806417554.03769	25926537360.348797	26441821787.182804	16582623455.206535
10534182022.354822	13847320051.058817	19130778983.480244	19070680496.202934	21064097950.75459	23508910459.10131	19453147189.78766	21083017528.130047	15137684803.558409	18329781729.394974	34975575748.849304	17212375149.452156	19339416650.53989	20410346942.665108	18697096651.364017	21681675149.549175	9961289319.269526	17711322994.045033	14454701153.364288	22849811815.682446	24071795392.733025	14821634191.879116	22123709166.15182	18499009406.053555	24967600086.41066	23713374603.729134	12797939474.975044	25908595584.62281	26422304866.02506	16582147909.128904
10532568098.31062	13842128624.532974	19098469792.876472	19069006629.46128	21060703791.359596	23496797889.72132	19399741573.367363	21082045872.57222	15043499443.567038	18314224215.673412	34973936183.50447	17204196754.198532	19323217018.363132	20408028123.421288	18691938889.450928	21676853126.699654	9944655079.356924	17710374234.022575	14453186643.099215	22847425453.584953	24051635159.82562	14819069245.916552	22096713431.318027	18498552543.43753	24911954251.029217	23591278892.20967	12689476216.007566	25850120890.101353	26404317696.332664	16577938040.294043
10529257540.760242	13834803414.542858	19075055690.452675	19068018833.005352	21049071871.568645	23488500610.05333	19312422534.667347	21076206696.23758	15032287795.077583	18302030510.756367	34971410325.76363	17196465227.72862	19306654488.487827	20405880546.355064	18688095284.394897	21663773025.673336	9942327298.614223	17705454590.08203	14452046836.557283	22841093790.333225	23762102153.46056	14813335344.91289	22090462653.190628	18498385795.323147	24904352086.184315	23496718118.96385	12651844154.055216	25820021407.039906	26399981324.302452	16572573297.048653
10529257540.760242	13824051468.636316	18985838672.317753	19067710162.93702	21029220543.57359	23483283801.93282	19205860212.648613	21070093290.506863	15021415507.265442	18286861780.483242	34968211971.11044	17192032102.933407	19274377743.73616	20405733052.498764	18686435686.943687	21662351736.405754	9937425046.934301	17702065811.93576	14450830569.127832	22822423500.59969	23191130807.332626	14807525983.458546	22057552069.134953	18497996345.744553	24897707443.18007	23349687197.018536	12594546046.998169	25817749276.147003	26391661490.572266	16565671556.497221
10523539630.753515	13821095018.910618	18957883523.603146	19064920436.715782	21018701093.178963	23470605532.54288	19135024939.67916	21068151924.183384	15000875259.764189	18233722489.167305	34964061221.39264	17185776493.899757	19269419926.578907	20404726141.738827	18682209857.629494	21645168088.6714	9932497814.117	17686768468.000397	14449771548.870857	22816460482.131943	22648818559.568104	14801863936.653774	22054230612.94157	18497966066.389534	24892100661.07891	23299334312.263363	12334697152.734896	25781007605.794823	26387812238.995834	16560947364.09603
10520114091.012293	13811316218.714575	18911180743.004684	19061629216.019875	21011219199.780567	23417786628.24827	19025170721.213203	21059560686.660267	14960931911.499756	18197624344.117172	34957576631.32584	17165787898.253386	19224172563.696526	20401081520.41137	18679161907.108517	21621203233.227314	9925143833.188377	17681803744.962418	14448018536.997154	22807510306.927834	22497876177.517147	14798257811.65748	22051305012.54053	18497943127.270866	24883514770.9122	23275922989.806507	12194633577.933416	25770235272.503006	26380171133.167866	16550784526.834723
10515913743.3594	13804529421.774319	18857894946.67932	19058821747.331783	21000874598.513367	23387136036.079693	19002058352.600212	21057026453.842384	14950533135.433666	18162645317.98289	34951178289.28737	17145214062.129358	19216488074.602333	20400827235.55139	18671856858.44761	21621084025.738728	9920373434.448658	17679794036.891903	14446374152.707113	22803242854.73933	22419895836.262466	14798257811.65748	22046305997.10996	18497902186.416645	24862259259.904087	23272962130.93695	12178627361.649218	25764119289.85689	26372365308.670357	16548069555.202497
10508865545.728428	13801034438.026743	18806844556.416878	19047510780.806255	20991944401.243587	23353390575.85797	18989918489.764687	21047032875.06984	14927575641.647873	18113113149.530556	34948558879.765724	17139425308.408413	19212235714.204086	20394807483.90864	18663150312.60137	21616715152.597042	9918327883.995075	17678959766.234177	14446272594.69071	22794374440.73389	22408455770.035194	14798257811.65748	22040751330.387497	18497746257.42398	24844050774.756474	23272247742.253326	12170792375.009995	25759378297.059986	26355119986.21027	16542944555.25428
10501990809.714182	13790370451.06794	18651264359.78333	19041595283.556175	20980780422.57598	23312169739.33047	18978158449.107166	21038632641.02512	14911444342.116457	18084947597.557148	34945566023.00073	17091206917.077303	19211848824.202705	20390057058.249863	18657646075.80328	21615119682.27849	9912732138.504143	17676783529.798504	14446154497.984118	22787397199.54223	22338504334.724606	14794176442.514212	22037172618.519035	18497661925.95099	24836260510.959137	23271893702.43941	12165459844.861319	25757987330.635868	26319590445.83455	16538145265.758997
10498375516.420353	13787610088.514397	18629491962.876713	19038792423.56771	20978327122.220863	23256533936.88364	18974100044.318855	21036669776.029716	14910951291.667044	18071216149.046555	34945550446.11699	17073645390.753817	19204922347.708336	20388331532.953724	18649541316.112846	21612830463.419155	9906794382.337269	17672937952.36437	14444553505.692724	22764521389.991486	22332842243.370243	14793877399.454155	22033603690.145035	18497393367.619896	24827091855.16194	23271726578.35002	12162513032.178808	25756161291.502792	26280912810.940025	16533667405.324242
10496106067.765118	13787471783.188189	18608422988.778736	19035100762.51358	20977009925.085724	23240700945.52423	18960588361.139786	21032197264.29469	14906988473.210012	18031794956.099545	34944144961.3004	17030784060.074797	19194440381.634777	20377072286.006878	18638471544.992504	21611363120.35445	9902725968.945393	17667616880.673977	14444143166.197784	22744537680.230495	22329081323.72013	14792976390.98976	22028742148.742355	18496886383.025024	24816661074.78354	23271610746.541523	12161804736.429592	25753886708.87572	26270778322.93333	16529675273.692745
10495185804.771063	13783863712.214157	18582166400.627125	19020517375.67069	20976453867.31541	23217754641.31979	18928943967.76026	21031139535.85613	14904153847.164839	18017870034.614227	34942821806.70162	16986121424.86948	19194351406.185463	20374422106.322956	18630704709.636612	21606830599.255127	9894900823.49332	17660777191.206867	14443617280.63269	22707561916.722885	22321537943.402046	14791336756.430244	22009056689.589046	18496787687.65533	24807358306.552914	23270111897.938866	12155403252.7867	25750412600.9277	26247327144.14749	16514380120.351215
10492724086.468826	13777565569.970198	18556710020.850384	19010186324.445244	20976162197.668568	23203925683.593353	18905594112.691593	21028626604.68678	14903589173.59585	17973697762.722992	34940115810.08076	16855364441.41671	19186557541.37303	20365338068.76585	18613370108.89828	21604623052.094913	9892708861.3447	17657928734.678852	14442740392.779903	22702897712.469193	22321065238.933277	14785205728.644026	21993429684.292557	18496112607.741394	24799615143.000313	23269737225.60869	12148200066.590586	25745142483.891323	26235526306.987335	16510797932.133928
10490803281.825727	13773733870.96831	18533930222.48958	19003605694.13518	20975857074.7748	23183170624.446793	18870608448.474964	21024553823.77238	14902966513.592125	17948244661.02018	34934914306.01552	16738012733.1435	19177641171.030205	20333580022.82831	18587252693.717987	21604406516.36056	9885031981.083298	17653303458.952473	14442347400.751333	22696357343.904278	22319762034.385853	14781419293.811998	21937367529.225163	18494355086.37131	24784563871.286057	23269036920.814728	12144828765.813059	25739768243.397263	26227013148.32113	16505979914.499235
10486112344.352781	13770501320.87423	18511971571.667267	18999938652.697025	20975033041.951942	23178192693.68138	18844407477.78009	21023937837.298958	14902163474.941511	17934412915.68469	34928484280.897934	16707866190.988077	19150881323.210423	20319568317.92534	18580711377.629436	21597330107.12921	9884140857.427956	17637454897.150414	14441295807.213535	22692156129.82028	22318699966.422882	14776382507.998014	21893491999.50125	18489790715.46298	24770866739.91507	23267339067.476723	12098527891.948956	25731471958.79741	26210900053.41613	16494097749.065636
10482626597.014141	13768592139.479445	18497839541.318375	18995239628.789642	20973170079.161537	23176016353.26183	18808567934.88892	21021151014.97329	14901293172.117764	17929984456.369	34923277271.10026	16648867334.773584	19134711032.371082	20314934252.23091	18571352644.902603	21587820182.969345	9879956829.842978	17619020253.530357	14440211512.256548	22691582886.601406	22317863201.269287	14765051172.368637	21841727007.84298	18482098711.04676	24737856115.20765	23262308843.738758	12057690263.14237	25729684280.624924	26191388702.74081	16462455589.768412
10480211929.874039	13766154980.31434	18487744566.687332	18980310759.393513	20970425456.703487	23173184771.048256	18753000257.98039	21016299834.15724	14900094484.775152	17919120849.831913	34906969352.70782	16568502499.47739	19126081823.318092	20306294784.750774	18548119182.343224	21579059190.13996	9866946166.262297	17598808384.265545	14439471137.728798	22691028718.1476	22317119282.191628	14751663919.341595	21745559319.165615	18474782643.02941	24659221693.245827	23255503174.79972	12017037993.2039	25726582010.478893	26180571414.155067	16448478790.007256
10476889770.301954	13763364839.84303	18443867901.00494	18975057876.264416	20962799711.466236	23169444323.204163	18707111111.47721	21014683613.660107	14898464099.510931	17917367546.397377	34903024844.652534	16511483744.168972	19116329233.397583	20294453298.261486	18539019518.314438	21571153217.211285	9840030269.234524	17583250935.778805	14438994555.910162	22690944875.740517	22315922645.801743	14748941511.81755	21573773362.9202	18472451379.62503	24619158699.237514	23252014543.57953	11921459182.621347	25725854806.249878	26161847982.77496	16434228587.112158
10474645342.711452	13761614643.517527	18431268230.240772	18968042932.714005	20951396328.49816	23165024704.100605	18669607907.26434	21014432661.699524	14894972627.418365	17912903510.100426	34889337369.183075	16382143778.874928	19109664481.269287	20281018773.156013	18523223277.034554	21561801587.445553	9791649445.461163	17548464900.390182	14438131777.169775	22690772802.273438	22314503406.824104	14737260848.734371	21085493544.194233	18455210058.51473	24561586174.932713	23239324142.33592	11779523350.286854	25722100863.061398	26145164859.560463	16429996751.256182
10466201496.889534	13758120250.263838	18420802117.664093	18958339938.465908	20944521338.818336	23158708665.824818	18653363689.05927	21010470502.927776	14889016939.944992	17905804965.765404	34874826325.57277	16355771090.728899	19108387068.728153	20262052005.22449	18514447874.052414	21558159559.187103	9763260397.985722	17526387625.536068	14436933433.23551	22690717290.43007	22310422406.502438	14717425147.983608	20046623814.372353	18448452591.263264	24489929489.338375	23227713996.69632	11548411910.464905	25720249185.424667	26137004475.216946	16408681625.283867
10460574848.543606	13757672811.726904	18414474032.11356	18956395579.995895	20943843815.55665	23145341914.802574	18541629149.51121	21007275799.91588	14886712137.731768	17893975465.880142	34871337074.19453	16317182353.01051	19108377843.176884	20157148989.851807	18512135797.59945	21552898477.457924	9702644317.623774	17514987077.16781	14432843498.91124	22689886857.16545	22305589058.29321	14686718601.970121	19019992179.44079	18444170362.413174	24486356880.722282	23215119557.919014	11451356610.908262	25719995098.64721	26134734438.58117	16397526488.010975
10454398179.749783	13757290734.428793	18397397119.70572	18947947094.482117	20936376699.973293	23133965456.61412	18445815505.04064	20998688656.151836	14883942537.344883	17889031959.98885	34857031997.28351	16312551271.234411	19108302392.21052	20106601299.226894	18496706917.50989	21551609683.435753	9630061349.004436	17505840107.224503	14431378934.430534	22687851137.899952	22302133004.211033	14653400601.298323	18424613309.43204	18438147469.49153	24405773583.429913	23189695785.009117	11141354940.960527	25719770818.464497	26132030076.160873	16387404427.221909
10445443865.182518	13756992318.740398	18357930406.723045	18942864618.06077	20919859295.23221	23112613654.15762	18268457392.42849	20981345150.52282	14877900983.379726	17879992042.372128	34840190909.45807	16296748722.157852	19107318113.987797	20041332384.360825	18493454216.574764	21547305138.14554	9465591774.100012	17458104261.28496	14415192494.743025	22684324604.620422	22301120395.21198	14532118227.697895	18068560082.905994	18430684381.84583	24362597302.464554	23176994870.966843	11095061286.076632	25719509066.864826	26127766492.214405	16380503182.862782
10434328478.755518	13755467580.865065	18324596959.35392	18937348261.78212	20897506604.76392	23076481747.606346	18211045278.02397	20959765080.4994	14872322219.451836	17876252044.571606	34822740352.41369	16285821076.74809	19105166966.84082	20013001028.234467	18468517209.826897	21538480439.091145	9364446943.686405	17446657238.045795	14397872013.493326	22671873347.158173	22294541885.71592	14459416926.137316	17966675331.150417	18424027474.479668	24304767904.454895	23147667475.74055	11077969674.82684	25719191957.01478	26119004586.033047	16371127819.408184
10429030904.1743	13753027989.285332	18287101803.882412	18932284526.11356	20889552045.952282	22936456293.401253	18207179025.656475	20945308025.804535	14860790876.567873	17859706484.515934	34785072986.60208	16273515657.50599	19100349726.503506	19986412955.073296	18464738259.971344	21524333747.92584	9332509408.590536	17419958610.626915	14378175511.42643	22655482012.45902	22290346754.905376	14217526238.701654	17965801326.212704	18419643255.409863	24269705499.49382	23134797751.66889	11071723717.624468	25718915150.84813	26108577520.161034	16362428166.969088
10425507475.50336	13744902996.062716	18232001528.125652	18926518195.03811	20861246727.919224	22859837405.765663	18193616303.733772	20925506408.855392	14858553755.760303	17844252407.032974	34770128170.50127	16255396717.216698	19097825601.984875	19968628576.22955	18459668400.518654	21470771619.56395	9329806720.111574	17413753941.576317	14372731394.008852	22645669482.77715	22267592673.97747	13775478358.250225	17965100444.799557	18414616510.068058	24188988733.691967	23131271397.725147	11051372289.298988	25718688795.469536	26104555599.519394	16353269109.009235
10414344706.577991	13732678742.344425	18206212889.969997	18920756930.40436	20832359349.643646	22828444408.943287	18188441234.76501	20901396300.368233	14853958026.55381	17831730604.638885	34743396589.118065	16229913479.89516	19096814626.561977	19968084937.09021	18453864128.274147	21454316588.41918	9194294360.64949	17409595162.35868	14345170399.487865	22627726225.672024	22257319848.696896	13519560210.627522	17963450460.695656	18412354485.265724	24140863908.106026	23120624590.67176	11038927440.695168	25718044720.873245	26095861636.460625	16348355865.63131
10406037653.504503	13722880568.471382	18175144856.403545	18910102118.329952	20817187109.52363	22809755130.85682	18185960199.25936	20843964450.273537	14853695510.115412	17818849622.69833	34731177049.93776	16212714244.738323	19093762349.736713	19964150479.225513	18441069600.89758	21442662798.97923	9171288071.931717	17396053469.441254	14343132183.773588	22614499725.837986	22234746661.03854	13424338843.74113	17959068553.93911	18409961921.836113	23905163814.142155	23110401227.251987	11025324423.190496	25717103810.895775	26069945904.17978	16326735793.0019
10398611265.465311	13712315387.947556	18166153945.18197	18897403898.177483	20806089908.258762	22763853602.76142	18176422648.71011	20792586945.530872	14853673965.118994	17811412543.52566	34716583718.06218	16191941888.721817	19088817830.23582	19955648166.337643	18418453576.69451	21436403459.80751	9167245940.690954	17387597609.12669	14339138909.052477	22600525151.87162	22199490085.782356	13388827566.139053	17957553182.95255	18407410148.30426	23855081540.240887	23101595490.527176	11023789382.02373	25715306152.857147	26031141062.04362	16295065648.517511
10387184056.753939	13709028691.405613	18155444348.407597	18882057218.953793	20805725163.94181	22745030855.449734	18175966446.469944	20727516977.981144	14850526638.02367	17809830039.277054	34696658276.59281	16185384044.126617	19079245628.11948	19947347074.10993	18398689870.740288	21423492667.68721	9165457031.450499	17368229476.938828	14334518690.326668	22578425084.391293	22149369123.669758	13356955920.311281	17955951132.843426	18404815446.05866	23787997162.75093	23093287966.322403	11023437981.280025	25712785221.91732	26017630032.341747	16255771558.583853
10353203986.156502	13705662953.55427	18130183406.640255	18875537807.67184	20803148500.08147	22713236299.242325	18174661959.06089	20629727078.060074	14848304539.718813	17807482101.27427	34673121091.43125	16177494998.943285	19056608895.666744	19935275893.465847	18395120795.117767	21418753277.556297	9162956011.22321	17355525067.955055	14332143434.060505	22542557792.55087	22056284904.25943	13326034867.665417	17954682545.514355	18404072245.54701	23328371791.43506	23064091645.6398	11021695560.862907	25710136629.158398	25985452004.3558	16237189876.084932
10352423314.83925	13690740973.248085	18084994195.95041	18856559748.91965	20793694022.63632	22701121433.84619	18169926380.676567	20579646054.68399	14844955260.62985	17803645616.74063	34624287558.36319	16164126925.32977	19030230999.08762	19926615317.371975	18374621456.028572	21414909413.11489	9160248348.24048	17349007275.329857	14321860396.499676	22530302664.182095	21991632232.537807	13310467057.623463	17953463475.893883	18402045583.086124	23119587750.952938	23054244651.5888	11020893912.596565	25707543978.97594	25965434483.52742	16220880587.29497
10344049137.945793	13686266362.514196	18002430971.24542	18837485935.37554	20788719911.709915	22693375301.23585	18167435488.60056	20407020543.371937	14843407993.546831	17797148998.433315	34553284604.70383	16156383915.360878	19021609913.947998	19902306371.52495	18371743774.58729	21410463542.578053	9159304484.851002	17325761463.344593	14316831875.82413	22515338924.67851	21840651551.72017	13310366426.272032	17953085368.18295	18399949957.844765	23057586448.132607	22985189078.45171	11013826761.848928	25702488728.71571	25945188854.916817	16192460058.274345
10328836143.744764	13670067475.03242	17854656740.330498	18832630426.402473	20785069647.257027	22685716495.98055	18162203779.127575	20404199987.920288	14841714106.651548	17774162842.97337	34492078724.116875	16145768989.261797	19010352845.24105	19882347702.73785	18346523979.926624	21403604656.668633	9158294168.289177	17322685861.215157	14292079569.183502	22510046963.985615	21505915767.619427	13286406434.60696	17949603792.845543	18397497669.67724	22961647850.44009	22912353024.75974	11012012285.46365	25701382655.142265	25928219151.585346	16189006644.356375
10319642917.919973	13663255878.851707	17551182977.0869	18824579296.693375	20777567106.766224	22668066435.56547	18160237686.667545	20391040311.963356	14841190844.073418	17765983764.951817	34425855019.63102	16123003699.647978	19003173320.223377	19879072089.950455	18334420962.904957	21398343305.651264	9158294168.289177	17316415685.865772	14290244417.966682	22498554362.37936	21441620491.106464	13270136170.868078	17947808538.811302	18396033445.527477	22871267301.30273	22865996500.498005	11009743286.999115	25700378359.60579	25910419884.4728	16179161025.682352
10310476873.071087	13645609474.501202	17287338486.88799	18819700483.30347	20770902944.79043	22636569930.368347	18157539390.827377	20391040311.963356	14839013941.127258	17737210506.76265	34415576076.497375	16093403890.041018	18989263883.554016	19874928018.610558	18328428633.264404	21395454763.793224	9157450579.158361	17314903602.64228	14286510100.062115	22491210977.309933	21409695850.841404	13253060009.223988	17940556084.735237	18392089145.423115	22793247272.05207	22817572947.44757	11008555117.950893	25695777438.600296	25905848130.486294	16169392039.707006
10299045005.987175	13637612050.069914	17271490155.606552	18807476647.842453	20761925162.758648	22590878878.613102	18156861830.869736	20390536888.33557	14836362161.724674	17713145832.356384	34379373838.69002	16060632767.421225	18986039184.5645	19871913640.929787	18324570448.319874	21385150153.639664	9156743427.589598	17309384386.006847	14279577045.449928	22490434148.565834	21378922844.5623	13242565027.328733	17939381210.714443	18390464241.604004	22703373639.88605	22809262223.93762	11003929850.016197	25681223883.915913	25892536060.39245	16158148203.65243
10276733519.998526	13628899324.725857	17175451322.985636	18795846164.786167	20718740311.0216	22510662182.49424	18152029630.359856	20389252238.99498	14830854438.887327	17695271558.002396	34281232074.758343	16006398284.502165	18950761301.14269	19866647154.14932	18322906322.52377	21378853918.432014	9156164773.342646	17303162295.458157	14270506897.290035	22488744377.234188	21356701104.442974	13236362367.956915	17931955159.448025	18388834406.422585	22643051275.595577	22762472498.5959	11002509377.838804	25672700612.95495	25880092165.921345	16154038501.01504
10240840389.427267	13610526876.599274	17127141955.443459	18782051981.934036	20671684951.241226	22447024989.47971	18150911031.338108	20388830212.002808	14818161905.721226	17674551867.3736	34239975362.052338	15957980915.362244	18930109409.79607	19862072372.983456	18316009966.792797	21375332680.757835	9155115089.304335	17293978887.489826	14264795449.551966	22488298308.493217	21353112426.951138	13236234690.972986	17925070848.13725	18387942670.169003	22437675198.91931	22743315630.618088	11000774588.349686	25661488710.80872	25867604144.84146	16151339074.11389
10189916376.77002	13604088581.781698	17099006370.251053	18758786708.822548	20639584224.701782	22377561086.918816	18148408167.40118	20387937857.87108	14798345097.06288	17628321306.67066	34130030332.55184	15881327867.178303	18916620317.87489	19845165279.601177	18294900677.647892	21352157481.373394	9155043065.885458	17290766566.124275	14243423842.332754	22486489210.808914	21350143258.808865	13236182636.569485	17922681277.79864	18386586072.726982	22231581695.228786	22723377355.315228	10997613406.626839	25647433937.365147	25854003207.40438	16149478793.1349
10163867556.440626	13585353407.242617	17074274116.724085	18748745689.1825	20591985367.37574	22290375534.82829	18139171876.11716	20386337618.964687	14784081782.221487	17625640636.4008	34064859876.580944	15777449050.268167	18903285599.657444	19835297518.76593	18261455664.120945	21336302328.31809	9154557848.00874	17288777348.723637	14235548180.489876	22481734435.822117	21348046927.78704	13236111813.755192	17920952500.98626	18385509192.881485	22009245412.812157	22697683477.08006	10994729110.547335	25635576722.366085	25844825597.28539	16146245843.7927
10033882812.49633	13562059755.275349	17039127553.198915	18741221474.69297	20566802016.19606	22239449277.765736	18136417622.45946	20385918694.787136	14782421013.479465	17573237544.983337	33967868500.366844	15609830799.65331	18870695619.13068	19824721918.697563	18237176175.730145	21306836320.26053	9154045492.846474	17286100077.1868	14229033419.085377	22477720017.76747	21345517707.679127	13236069597.591614	17918155974.122047	18382451518.18752	21874906899.431614	22688620392.595848	10991164913.124924	25595582225.699146	25839926550.78305	16143667598.151056
9936806382.368757	13557822657.024073	16901516268.921673	18737173457.08151	20564067550.73648	22161342212.872585	18135563249.609306	20384473218.07997	14776169583.739649	17550821768.004086	33911988118.277924	15543319922.791384	18835875061.553516	19815046274.1864	18228741766.760242	21291129891.13394	9153281553.961199	17278058819.05113	14225787439.204082	22464435406.59505	21329081642.956795	13236045906.456985	17917126445.655388	18382229687.856804	21670741556.91944	22684545983.434494	10984207724.015045	25585278021.356037	25836150145.032936	16143667598.151056
9779987482.012272	13543129406.044098	16854583575.781836	18735095178.11664	20552324645.53934	22090581377.704517	18132539042.90955	20379318887.95368	14773348377.503227	17498921324.09112	33879332553.674732	15481909740.983183	18822540318.39606	19804776392.172844	18178526262.849422	21264703347.973892	9152676362.916395	17270153286.502953	14223981104.919601	22455958181.06767	21326612326.574837	13236042709.941507	17915087698.692795	18381997763.449112	21534501715.71447	22660411565.042023	10981814595.62143	25576018407.0095	25828957506.634224	16143431561.542034
9573420695.846256	13528441886.519266	16847212863.01843	18731143809.21813	20538933560.6758	22051093654.305775	18122649058.47207	20375859283.9343	14768519458.275629	17474291059.91921	33862530935.105186	15422299068.726887	18809234248.729534	19790474083.79446	18105258892.674076	21225650834.0802	9151908160.610167	17260325187.12863	14223790650.43732	22434943779.840553	21320022547.259018	13235956061.185398	17913096478.24148	18381699277.75578	21361868194.681255	22644686311.750473	10975793842.230186	25565901195.095695	25822838301.602013	16143075146.210724
9452449791.739332	13507865008.270971	16834459547.003836	18728175862.36518	20512789789.86929	22020744622.70308	18120357438.193195	20367162124.861095	14763816288.185244	17423734638.523144	33788563451.048084	15408031387.700123	18808454950.49762	19784472607.537464	18080999548.79476	21200351723.63588	9150050678.185404	17250997827.146282	14220666181.720741	22420882724.539738	21316039316.096653	13235826776.490543	17911411010.939064	18381591156.149246	21207067398.64011	22598576936.41501	10964199452.482536	25564683530.063824	25818874953.710247	16142943328.665186
9280573063.220612	13502124939.705982	16822465061.18329	18720913967.886433	20494117431.144413	22004232285.281513	18119956930.235775	20362360380.908405	14760874141.556185	17422524594.186466	33759035107.055973	15402959573.096699	18792795423.17218	19778272129.640903	18071428159.18342	21168570233.571205	9149017275.17774	17237365965.01426	14219042827.476974	22420317106.181484	21312416510.846703	13235584357.391495	17910321578.79054	18379573909.035397	21140054804.336357	22556332589.19952	10947102696.322668	25559622031.365883	25812993301.545547	16140160898.49565
9254773327.434927	13484279425.32103	16804426261.812649	18714011953.745445	20472010812.65953	21965331320.14825	18119778575.393208	20345172249.91153	14759682068.966955	17394126619.32635	33723856241.848564	15399389301.230919	18785630488.21197	19767507559.942833	18046967671.980328	21135228941.539886	9147717998.758387	17231163810.22773	14218309474.598724	22418820872.00484	21288641293.31449	13235339644.575167	17909661110.87113	18378283413.33128	21137092052.800037	22523180937.713394	10921862188.54944	25555911895.879772	25811382106.291115	16138919133.50668
9198425174.325565	13473687136.36462	16784112728.382092	18709622885.37149	20385393094.502495	21918020055.549316	18119591569.320583	20339038743.68174	14751590392.776821	17371322755.196854	33671077954.696598	15368579518.538164	18770353589.106773	19760913072.523884	18010361257.861004	21127035044.84283	9147104229.041311	17224905917.188797	14213833357.297127	22403980960.660706	21259078716.84137	13235184164.400536	17909655389.253197	18376117881.0781	21116854331.78171	22491415224.82873	10905512239.773798	25553519818.88262	25802115963.818817	16138431109.32294
9173190812.375647	13447019280.005857	16760431810.470787	18704711609.291546	20325395618.02722	21884704390.508053	18119511184.430527	20315758157.320583	14748854537.608963	17333153108.032623	33670238268.147243	15348888578.092663	18756446378.110905	19742932825.448135	17967781354.08321	21102913589.212917	9143086995.737879	17214502104.69045	14209893171.725843	22388049501.80425	21212281624.63524	13234995159.596447	17909329107.690582	18371270686.0727	21087785624.47568	22482596427.57966	10882444893.59526	25550685618.587128	25795182115.3698	16134586117.478678
9134654662.547344	13442227596.615568	16740359980.601171	18694628301.07197	20276277562.924988	21869592655.83815	18119176908.76992	20289058808.895752	14746337879.457401	17309070120.64219	33664980836.791286	15348080712.878445	18734676782.736176	19692715042.066776	17906042773.37645	21090768604.372715	9136877631.022608	17211643229.967216	14209187171.391617	22369300015.70243	21128777803.644924	13234817748.380104	17909198302.37269	18368511697.960846	21075775755.13263	22452583766.446915	10869586297.951424	25549434953.47145	25788508654.953186	16134247428.128511
9112837313.76907	13438574695.571402	16718849813.58303	18689461719.36007	20241474323.705772	21854514076.94866	18118721545.7043	20283062915.796753	14738956100.308195	17265266296.725197	33634488840.58438	15335448973.068888	18717454461.991543	19638557748.78259	17883763818.855316	21090653928.779366	9133472286.101011	17208850892.096493	14208487817.499725	22364516309.618443	21076708419.434338	13234019767.785414	17909118579.57737	18349789595.722214	21040434342.15541	22438838878.999718	10854409167.406136	25545201356.225643	25751052921.219612	16133857031.309431
9089484354.094284	13435707129.861185	16686799292.907478	18664245835.073376	20170438611.386673	21837002290.35549	18118044511.60504	20280562572.63263	14736877978.168177	17216486476.373425	33614556910.641464	15332807328.914467	18682842644.526024	19572767600.131363	17812288774.400555	21080318776.918182	9132276400.880821	17204933643.351093	14205698489.195492	22361954182.84658	21065683578.217007	13233390073.034214	17909091382.839203	18331881986.98191	21033332559.883385	22403112110.39093	10848768857.45783	25530576268.553383	25722815723.611164	16133473982.584621
9058247832.2034	13425018337.147661	16674281844.473063	18636684528.38124	20112367560.520508	21790048975.955414	18116745342.897724	20279386492.301872	14734713587.838718	17193995558.533848	33567322174.65699	15318667365.19862	18667909658.60855	19524441304.60621	17780479361.109524	21075638338.380924	9129899807.313873	17200577026.305237	14204023872.471956	22352853264.400402	21064632554.71856	13232773024.300865	17908918146.87759	18310339268.840435	21023884268.41365	22374610543.499905	10838618123.325768	25527788422.85218	25689315491.26097	16131538108.997566
9015553757.324024	13405813711.254921	16654919653.81207	18631072465.817257	20059351560.170967	21780551997.41636	18114153422.68308	20279133509.569706	14733756525.412409	17186835318.30379	33530642331.996784	15305914719.000582	18662114878.93386	19477528036.065193	17760473187.985577	21063204066.637	9127130978.273388	17195114599.864765	14202037805.135557	22350347761.928074	21063412784.08471	13232219042.87162	17908833539.55492	18306815957.300907	21017433377.072327	22304264245.085476	10828050658.730165	25519048623.48505	25654399367.14392	16131235225.678322
8992677109.09534	13398100984.110039	16650534281.800463	18628418339.56739	20043102854.567127	21765538997.513153	18112434768.335632	20277369097.849216	14726608520.966713	17174266510.246326	33382175388.450012	15294198305.62496	18636678407.203278	19450755036.457073	17745921599.167267	21042912719.568737	9125692360.275328	17193266978.991314	14198393189.035442	22348698029.3342	21061210070.141403	13231843276.600622	17908832597.84756	18294902082.10095	21015580046.352173	22216454872.256737	10823906514.40092	25517029123.853138	25621316599.90889	16130505186.028841
8907431947.51393	13396684288.545212	16645419355.87602	18620015531.552734	20015901070.25439	21750382488.032246	18110267220.191433	20276720743.61025	14719149444.089796	17152642670.495558	33352618031.59015	15284314720.314749	18621426976.710476	19434622538.84662	17729658142.318882	21029325353.022617	9124951561.220695	17191707084.06781	14194739618.848198	22347750185.232704	21060359653.445545	13231580764.361776	17908800088.032204	18292256156.278786	21008041691.63982	22141262511.932816	10820032741.362452	25510477861.566956	25564680548.64764	16128590066.007965
8824260226.05267	13389728275.360888	16634830503.593006	18617097505.35771	20005840656.347176	21735715523.927353	18106369676.2635	20274805486.8055	14707626930.500689	17132409954.549477	33299925360.01195	15262626361.808691	18611335088.292667	19392950714.95697	17706784545.716354	21011337710.348866	9122994221.896288	17188526675.807835	14191369011.984392	22346712614.468678	21053437589.533264	13231438092.984089	17908782413.03796	18284412484.556118	21002492728.610214	22116305458.308586	10811761581.538473	25505054799.724567	25528675107.387455	16127881789.377201
8805109264.21155	13383071977.503096	16630000133.509174	18612271973.466522	19991142892.798836	21712560668.841515	18099862561.031017	20274018772.768124	14698217011.405993	17096696124.711174	33232526320.119434	15250383093.336233	18587963527.205814	19337233611.15223	17698284896.59046	20998055192.14306	9120570620.679564	17187646953.027363	14189485533.790297	22343613993.19893	21045129828.662907	13231234532.755829	17908702811.99359	18272916849.16143	20999963668.78288	22075276806.702442	10811761581.538473	25503104510.26372	25457711374.803745	16126682073.167177
8790004094.652683	13378976088.771149	16624581522.928782	18608275135.645405	19979478644.049923	21704883350.166004	18098870169.407204	20273839163.877823	14692631959.520908	17059286133.307425	33164919077.427784	15226499741.246721	18582034938.635227	19245700725.29212	17690026293.439636	20981906209.292053	9116843338.007942	17180410052.062347	14185409084.860031	22342225339.879543	21039348973.68158	13231101942.435452	17908659717.395027	18265985564.507706	20989630422.20731	22064741608.130096	10810561820.842058	25457760946.647594	25424370424.04897	16126180874.750343
8780168768.902748	13368661194.664154	16616653180.312761	18603529354.558876	19974960645.73548	21696429539.25072	18096145949.110584	20273282761.940315	14689037032.03059	17041513481.413546	33137227258.795437	15213077650.407011	18570834633.840652	19201358896.453255	17683536390.832783	20962862348.566185	9114502754.707779	17174838046.475786	14184817110.168612	22340163621.09699	21027467402.54321	13231098219.643892	17908417871.82365	18255857741.562756	20985975416.504066	22000377015.872425	10809020722.779806	25417773036.70792	25382668657.060265	16125636755.584618
8778414170.924845	13362874451.953678	16608935275.898024	18599948003.71256	19973260775.02891	21686292973.582176	18089916433.2243	20271049220.399395	14686384357.38949	17015091183.157183	33081095427.244	15189328828.648369	18568218573.192932	19081868858.916637	17668314821.351826	20949413572.372	9111399128.395844	17173518968.416384	14181358263.619308	22335435537.823227	21016942010.610256	13231046394.879795	17908231346.086323	18252153080.768982	20981649278.452656	21988009433.794273	10808833018.56404	25341078919.411503	25298224173.884926	16125500181.525421
8778352843.84608	13352459634.73648	16598854637.875479	18583878589.461395	19972607394.213608	21682785843.670208	18078394642.387108	20268471013.011272	14680996107.251534	17005253859.854252	33068236489.171604	15175501038.345509	18564540895.888985	19074159052.827095	17644319326.24549	20933297286.243263	9106693492.365557	17166616046.68531	14173372402.014782	22332727804.00335	20998903684.268787	13230869735.440802	17907862736.517204	18251071305.209877	20969117981.387867	21969502234.304726	10808528891.609362	25283546095.115604	25038412991.2086	16125111293.55345
8778319963.857706	13342973976.529263	16590752486.556581	18579296887.165134	19967913736.49056	21677685983.287388	18074418646.27902	20262087529.178673	14674769924.708023	17000265794.769678	33064368558.249012	15174721807.64504	18559652112.65044	19070974282.64662	17624852407.229073	20912287446.318977	9102866362.566143	17158868167.389969	14171071726.409054	22331426116.93017	20979586818.688396	13230597858.095875	17906929602.93694	18246068843.586315	20964954314.14615	21947036474.00108	10807806246.863485	25251851322.057938	24891231995.94642	16121708073.568005
8778181280.223133	13330461746.75137	16581608287.7615	18576983422.770912	19964508604.94655	21674844621.50176	18072965988.11995	20258385286.53421	14669737368.5154	16993740576.263273	32765968816.482307	15170644785.45333	18558452504.82545	19065681511.313614	17593421441.96393	20872555944.28973	9100541596.63193	17152700293.398365	14169061540.952604	22328443584.83219	20963742644.322598	13230402346.004189	17904770566.433712	18245532486.15372	20957139955.196785	21919575407.101597	10806930614.92939	25145449443.339684	24888679869.423977	16120412159.132378
8778032985.821106	13322650435.899857	16576569972.0297	18574985936.665188	19961147693.953148	21674562568.601006	18058925335.270172	20253719887.30992	14649923671.817764	16987052524.49413	32563878547.995647	15163227343.915659	18549616896.315796	19043929435.252663	17553384095.030804	20840145984.010765	9098580203.683802	17145554493.121897	14167566188.141071	22326699375.945534	20931838486.7883	13230060701.869776	17903232286.547485	18244155564.499813	20941810004.63015	21897850745.15739	10804655499.24654	25086797684.205906	24884064172.96435	16118574393.151245
8777952754.730503	13317143057.911978	16574472051.135204	18572714955.0385	19960079921.438915	21674091964.02733	18036301033.169445	20246813517.700844	14638944551.723368	16985387106.114506	32290198209.267235	15153171454.683487	18541385187.662365	19023078350.485424	17498518612.288826	20805566801.510925	9096944555.091183	17141155658.277908	14165160587.829844	22324154855.823513	20904431642.950478	13229426105.811216	17900733208.1481	18242896088.417763	20916409447.49673	21884531685.78552	10802579770.007378	25061798674.943645	24881171678.67237	16117015318.843554
8777692365.216072	13307109942.897276	16569679248.804321	18569693571.050217	19959166276.72147	21673277407.433147	18030842183.64563	20239144486.939888	14635741363.570374	16967843362.034557	32216293124.119347	15145596541.867035	18519034860.685516	18970820142.993206	17474341224.60594	20715655945.701797	9094221255.40084	17137921194.542673	14163285448.627157	22323503043.76714	20845578365.370247	13228477727.77496	17898507315.088882	18242535252.04569	20900960194.3896	21825745559.267567	10799539450.377235	24992230489.12308	24878333781.56172	16116396091.616997
8777363734.451189	13288781497.286758	16562296446.876806	18567623769.781467	19958932958.834984	21672169490.901474	18021339535.736935	20236633574.08258	14629941596.609928	16952982947.208242	32138071011.54578	15139315918.45708	18491427706.862595	18904989398.614452	17457027622.49206	20663949956.62756	9085448398.801956	17136006109.768335	14160844305.66399	22319015804.52205	20812060293.516037	13226208602.406288	17893182954.9608	18240614506.762714	20892534294.04969	21759284588.52644	10794484182.459688	24973973373.488	24873138681.080658	16114793003.355917
8777084509.685389	13276457145.486305	16558603960.669481	18564863567.80311	19958502170.583668	21670891721.914066	18021332368.367043	20232374498.553963	14628722869.168585	16945843394.494246	31961394294.542103	15119758889.872139	18474134708.18597	18790574636.09314	17450091366.54868	20592927247.76463	9079479947.092981	17132214217.547056	14150258016.749311	22314737603.37295	20784045411.470264	13224072186.258081	17881245211.237705	18238553229.70199	20891034881.979153	21672321543.514866	10791570225.53116	24957500177.45874	24869862077.704292	16114328539.623106
8776557536.561844	13274014898.916674	16555850342.693296	18561801018.81196	19958220715.636597	21668957656.216915	17998888082.81831	20226903125.165974	14623434162.32396	16933592691.665571	31697932367.27297	15104357049.711609	18465293573.6968	18642325388.939995	17443471286.238	20549565327.126003	9062277802.41063	17125012135.736881	14142666597.282484	22310782258.277855	20776756583.090214	13223415023.729427	17846562213.385742	18236961772.104847	20882867436.42212	21593061357.680477	10785222394.904703	24931823602.550083	24860153738.09833	16114276337.585224
8776243277.738428	13265780709.722324	16554404617.183733	18559707861.2434	19957267481.302452	21667394671.83151	17970589005.971405	20220478635.036938	14619072319.47535	16930811329.69738	31400227088.799854	15090044756.573784	18440347517.247646	18523282158.24158	17436892647.78838	20486345337.310944	9051400373.563555	17111665970.175232	14129800584.230913	22309173479.05683	20772912285.82575	13222605285.274752	17828746994.355675	18235631668.938988	20880958597.863625	21488977508.374012	10780023035.27548	24925841384.974678	24852039053.393116	16110138830.43361
8775722403.534296	13244924118.654982	16550893139.008701	18558172874.688103	19956562377.459435	21665301542.154217	17895662362.124886	20217147896.267433	14601939420.639727	16925006047.151827	31201390359.481472	15050094064.514254	18423908590.46149	18500529170.073723	17429402301.849667	20399889829.728867	9037560255.72176	17099241037.995998	14116867142.78986	22306616001.11015	20766559582.68541	13219732103.952032	17818164767.75406	18234715522.60164	20876286258.86126	21324242633.969227	10776218758.046137	24924633274.15078	24848613853.05767	16107076682.327145
8773469077.155107	13235733873.996904	16549312288.87297	18556929104.064556	19955796290.088478	21663611524.45445	17865705790.339165	20213466793.455257	14586449468.001184	16924015878.274303	30989326426.233135	15020921649.367401	18403850610.386177	18492572883.791058	17419387028.18943	20295759675.25469	9011477095.03182	17095131723.360584	14101586777.29672	22306103385.487442	20750050485.379837	13217679695.530535	17806070638.717396	18233950982.952324	20875625614.87851	21323975474.15382	10770861105.593203	24923647065.92761	24840680694.90656	16102714418.545721
8771949959.927687	13219809047.256613	16546094801.232584	18556173337.9652	19954544374.857677	21663546622.063942	17802588868.087196	20210099203.061478	14584005041.404902	16922127959.111202	30788425076.40662	14963207526.77099	18365325718.698994	18420394592.461006	17394779857.061302	20180195982.231525	9005843160.007084	17075266588.602093	14098453103.97462	22305103643.933563	20743777227.491467	13216248532.571491	17796580987.42357	18231065946.639767	20873403899.32115	21301099131.842636	10767738850.090815	24920236236.071964	24831256958.380455	16101781398.503603
8770739285.422377	13205352897.5496	16545536973.890585	18555857470.732903	19952258886.433758	21663383291.478825	17701289229.594906	20207179783.904713	14535136288.349182	16920618539.934795	30755259258.51099	14942163465.013935	18364742853.60665	18417619352.279434	17389324533.132713	19940328479.19118	8997105701.950813	17053142197.75774	14088838464.761879	22303754461.77896	20735890781.448856	13211069488.613838	17767349272.549908	18227766636.729736	20870040951.35241	21287426330.0642	10765751164.724794	24916269257.30753	24820542367.37475	16100586263.133505
8767303678.605953	13198659998.122662	16544910666.59649	18554737618.429802	19949255553.070187	21663136614.362755	17645927626.734	20204574790.433453	14508541074.09149	16918761759.995825	30703666072.714558	14927373395.550793	18353081338.80026	18413084848.66604	17381519808.04515	19760473565.46276	8993934164.055449	17036384360.8587	14085351998.653397	22303258266.433815	20716678244.629288	13205430125.124067	17743530022.76135	18224385628.245968	20869612909.70128	21245591007.592278	10762620735.131557	24905424900.036594	24804703257.87102	16099864919.573471
8763615055.298819	13197987877.341015	16543687459.620708	18554472676.595844	19945821807.065445	21662843396.42412	17614077363.433655	20203302052.39896	14503535570.509983	16911516654.126024	30674397782.267647	14915010548.77265	18334957204.552116	18410259931.584682	17369960289.00231	19437686243.34165	8991257093.608252	17034131389.179228	14084444525.142885	22302154371.94955	20705366346.240402	13201493797.213089	17686612596.906345	18218713053.678986	20869283163.99399	21214662286.724064	10761875153.117735	24902965035.39719	24772129683.81504	16098963715.05824
8755720771.501034	13197394509.670498	16542984381.996054	18553959837.338116	19932850491.537037	21661865582.61222	17558391880.14872	20201933575.47476	14500907509.033102	16906425168.498182	30640470151.22598	14902118547.21374	18332838639.90351	18409203940.657455	17356718803.514126	19092724180.18285	8988887760.179277	17028171397.604746	14078746472.326517	22298580746.764076	20685821850.67829	13198599638.981323	17630470831.337154	18205568718.391384	20868645633.32667	21163344513.944485	10761489886.715275	24879244666.685833	24744688229.29493	16094755551.140892
8752456460.341394	13195260854.118076	16541802365.102903	18553380271.181725	19917806016.45236	21660930232.691315	17536119869.53547	20200740782.551254	14499889555.853025	16901025871.877167	30529693463.834072	14881301602.72049	18314329111.120598	18396321477.671185	17312744410.70596	18608195762.160416	8988241486.977457	17027761802.540768	14077791451.147766	22294476446.46909	20680238411.74651	13190700879.514166	17615940238.459507	18201255445.36763	20867398379.225754	21140857507.257492	10759617053.646475	24861784671.5586	24732774888.74383	16091963379.357307
8750269906.554031	13192513443.62245	16541647571.377014	18553199648.55594	19882391909.9498	21660360456.544624	17526801852.803135	20200603255.27445	14498198861.004673	16899051094.381365	30456255270.588486	14877802401.186867	18298290628.705193	18375645197.762608	17257942374.276093	18341563497.907513	8987643482.15758	17025900597.291523	14074734146.828781	22292914265.135185	20672111337.83646	13186618630.040554	17614915953.612366	18193971390.269238	20866808005.777706	21101781057.53853	10757858576.46357	24854617933.58781	24726198059.15693	16088858913.649902
8743159923.369858	13190291286.474298	16539938442.263792	18552796747.678158	19859404669.738007	21659799617.111702	17521927290.841183	20200479239.453785	14495574584.42772	16896540920.955894	30424831295.275627	14873165766.960085	18274497948.902836	18359745490.71654	17183183015.22066	18177686192.38664	8984665610.213322	17025018395.620142	14071882642.410673	22291285718.08705	20664206437.35736	13185812502.396084	17612962703.654846	18190808252.484787	20865877327.653744	21064169468.105213	10756546798.198595	24848535765.029587	24714815563.44036	16086060725.845499
8739539159.714758	13189074675.37914	16539547856.490545	18552452413.150265	19753548241.06417	21658294463.63067	17520702577.58598	20200215231.753784	14494565682.254055	16893007373.261095	30385672544.44447	14863896756.856041	18230021075.194233	18336119541.43792	17138189775.83899	17972809589.058205	8979707664.414635	17023740088.42467	14068671789.651474	22290456074.083435	20655566656.34797	13184918053.329327	17610957160.169773	18179250586.515133	20864645598.560753	21054551782.91724	10755538199.339039	24843976441.03884	24706652880.039406	16082805653.570486
8732686428.037735	13186314614.224934	16538286273.110006	18552010110.086487	19660028062.662346	21657788762.905285	17518174091.59453	20199872165.397198	14493470120.82957	16890939817.789791	30376541071.35363	14851209593.905182	18199738925.19064	18289154141.94942	17102736839.22097	17874144111.813194	8975912532.802944	17021477837.025972	14066843063.927763	22289798845.908733	20636628112.68549	13182778003.118912	17606636918.111965	18171204967.38866	20862754910.6714	21050854253.406433	10754609771.94113	24840398100.626453	24699744105.764786	16080054937.999994
8732544897.070171	13185712909.714514	16537027815.989262	18551676500.96678	19479670135.294666	21657686500.552586	17516795533.999195	20199691502.883923	14492821708.21746	16889371197.89481	30362396755.133	14841931766.148045	18174802713.92957	18248386812.570724	17085643670.25148	17864057778.177563	8962700085.00357	17020549674.992683	14063803833.560492	22287249273.090225	20616669892.33316	13181970713.552755	17603518386.943172	18151961926.5213	20861046334.850098	21045852672.91123	10753004546.927017	24838724074.152607	24691609838.123863	16070263388.042696
8730645149.641647	13184568285.70636	16527816685.343386	18549627710.513947	19415283569.031097	21657525499.71248	17515726534.31893	20198966210.73097	14490177506.51637	16889002856.067635	30335771741.87371	14837421057.792261	18164304220.823357	18221018940.3382	17081012176.385487	17864050983.679184	8957390570.868647	17018798572.270103	14063645743.881124	22284515929.78114	20594773793.425632	13178898754.893856	17600894487.78261	18151722233.22289	20859278469.28674	21039527468.054234	10751902349.035334	24836239213.29963	24679320196.563053	16068456560.524744
8729018468.963425	13183057494.70659	16521097470.911772	18548018458.091724	19389613404.489014	21657101395.187214	17514978044.268127	20198728490.447353	14483626572.628853	16888646178.48546	30318650017.440426	14833666239.746685	18157816651.02737	18191585557.23501	17076434782.175665	17863638853.080795	8946284592.875084	17018048007.641768	14060632346.556087	22284326266.681725	20586456525.216682	13175288701.799088	17597805169.264587	18150992370.96102	20856443835.577435	21031711043.8889	10751268777.919817	24834097473.94934	24667761751.64602	16066440992.305824
8726448993.92818	13181989771.033636	16500786259.687828	18547286709.1995	19360134616.423023	21656304104.14265	17514294464.428726	20198401565.085045	14479710414.435804	16888136337.128036	30300590939.439247	14829128876.04263	18150806917.453022	18173000555.393677	17076376468.003082	17863504324.73159	8935986511.653675	17016242828.620588	14056972404.103655	22283810550.12333	20581044092.505856	13172957042.296186	17593722090.31153	18150780254.393394	20852084687.105984	21025196788.527077	10750050716.613686	24833477058.654835	24659172327.38105	16065390780.487959
8723804361.593594	13180880398.013483	16496539243.800524	18543606491.322044	19315749997.40658	21655288772.55702	17512935360.45341	20198012973.119755	14476683357.408665	16885791082.916542	30294810343.5996	14827654601.797771	18144546989.415443	18147648773.50994	17076358767.30999	17863065263.361694	8926312548.124847	17014358926.173584	14054336389.756407	22282759451.661457	20578266085.992626	13169100161.369774	17589256507.19862	18150764814.443943	20841403498.306435	21019018916.345863	10748455256.614033	24832819334.37252	24653389694.89317	16064048931.862007
8720656991.10941	13179533416.908401	16495392850.269447	18539942346.38095	19295810869.643887	21655274737.099827	17511744122.3983	20196956366.71032	14474950761.384619	16881827765.915768	30289716971.504566	14826399652.759357	18131778335.649868	18144122407.10513	17076077449.197285	17862574662.69123	8910616614.616434	17011411592.718748	14054336389.756407	22282273533.29945	20576830266.319286	13166071631.811018	17584651125.109493	18150574461.59018	20818981150.311424	21015485259.219074	10746537257.938631	24830224446.317455	24646711217.94768	16063109562.529543
