# Supplementary material for: An improved FOX optimization algorithm using adaptive exploration and exploitation for global optimization
Source: PLoS One. 2025 Sep 18;20(9):e0331965. doi: 10.1371/journal.pone.0331965 (PMC12445531; doi:10.1371/journal.pone.0331965)
Supplement: S2 File — This compressed file contains all the results of the conducted experiments. Each main directory within the archive includes three subdirectories: Analysis, best_fit, and convergence. The best_fit and convergence folders contain the raw experimental data obtained from 30 independent runs. The Analysis folder includes tables and figures derived from these raw results. These files can be used to reproduce and further analyze the results presented in the manuscript. (ZIP) [file pone.0331965.s002.zip › cec2017/convergence/IWOA/C17F23.csv]

trial_1	trial_2	trial_3	trial_4	trial_5	trial_6	trial_7	trial_8	trial_9	trial_10	trial_11	trial_12	trial_13	trial_14	trial_15	trial_16	trial_17	trial_18	trial_19	trial_20	trial_21	trial_22	trial_23	trial_24	trial_25	trial_26	trial_27	trial_28	trial_29	trial_30
58774.72838634242	75895.24109207522	71258.94157546497	68792.89319416803	59227.76560502953	68226.01430734823	65268.00430693178	74191.80361813816	70283.10756891909	56951.453603351976	64381.27761455481	57149.27780139962	54435.8594123755	64951.558354950044	44067.76865363343	87682.69444064917	69572.14417010837	61861.494116131806	64351.851579857015	33660.13998244441	71483.81333415041	72733.31529984284	77032.5275465982	78125.29457956382	51989.967865922765	82753.88934149886	65779.06800434976	63186.458991324726	63342.491291281214	66222.38984299093
45608.64386437235	67473.28967753667	56641.24319111069	61946.55285075901	56074.998060258935	40850.29488438051	58801.28238057395	68806.05888274114	69420.57606633662	53383.38052053797	50895.479416369555	49064.141775828684	48271.953526134035	49719.960918678684	36270.70947501609	67344.6922793827	58194.80464630495	58984.5093018999	62634.91398195355	31322.84899688156	58698.145881133256	69960.38578696521	72161.94911682923	72978.07532899032	49564.345592434496	70980.06271291508	63931.90395958846	60054.694617014946	55571.28469665562	64714.48600717575
44564.75742475567	60477.01769854541	55404.72083754888	55960.391142427245	53110.80694654575	39351.64238782448	54407.75157435367	59479.676842033834	65639.81195900758	46057.98718101627	49637.48225167666	42343.97500427425	44836.76236399913	48215.56952364618	34394.16903493712	58898.57579776832	52479.844852661954	54902.68017125741	56786.94004124921	30510.25844091968	57168.87853491465	51349.42259950917	52425.713410306984	66546.87676942388	45873.91162493649	56399.93549777472	60193.606161906675	52475.5801298747	52692.58573845749	57874.64140947736
43134.872241722165	60477.01769854541	49815.67715674859	35037.914556763586	50729.5115751696	35784.04240477538	49082.1995163886	57453.12823410898	62104.56274020623	42406.57851441588	39074.96721196545	42289.20828006286	43690.71638506299	45376.129774899404	32511.104981562694	54884.19883598032	51511.29468593007	49999.970813397944	49885.63900630917	29176.014259065974	52467.60548754235	44588.531658684544	52243.85361031551	48831.44695315304	42502.64126770219	52411.910632455714	56007.700598445386	47449.19372734241	52161.8665696591	55459.166738854416
41846.63038104551	57086.63841919142	46009.91556362385	33886.829076958325	50097.45866062355	35586.20274444255	46396.31382831015	50625.68568548838	53208.70208172344	41701.73227948596	38171.462556486134	41562.173387551105	41869.06681383161	42620.404965226786	30534.26915055885	49434.62042472766	50121.2600829975	48218.57652426416	45572.557333879944	28308.971943305703	42695.92546609818	42786.837454358436	46388.540681077735	39094.24551766796	40197.24805123551	44554.703773230605	49352.70152889432	45263.27640756765	48342.544298712215	54712.083962333396
39889.04328865351	53006.18882411132	42730.01886284728	33194.25941025038	46820.50935399247	34333.65644029752	41673.12389908172	48377.67093965771	48943.45531174876	40023.34681757163	37647.582593961415	39514.29064478005	40054.920264823115	38070.0932272972	27968.502533400577	48675.28673094924	48405.880212229284	45616.27398354035	44256.157784652685	27331.69069528289	40470.89746464463	38735.320172429674	45084.97691723559	37022.65304793563	38644.45707466955	43120.033203605955	46365.72912062199	42112.86787322051	45989.63410633233	51127.45779767626
39074.34844677152	46389.64528394913	41013.45146328227	32673.781534433114	44486.50346702965	33807.01797989664	40690.78385665822	43855.648505049954	43545.62246529532	37941.43243960832	36092.40668505495	39437.74158548038	36662.8488202663	37518.29487278325	27388.934761835437	44467.39038283834	47654.31965243462	43592.663083004336	43376.56536612492	26923.639168442984	39682.39738216852	37836.81733639605	44385.7055356335	36185.90047929606	37114.543160722715	41056.237367567875	42834.90997027782	40604.76319224623	44712.4285627007	47695.65499901492
38535.56500733926	44860.02466417919	38013.383676365076	32372.04895360136	37161.87321426453	33662.25927827799	39714.32673363144	41723.13209213992	40279.09640021964	37766.945403699305	35849.894354998214	37501.7088787361	35631.194314771026	36696.69912153205	27382.11727720988	43631.7600919187	46828.82865509614	42867.68453617134	39744.846856344826	25710.911446099733	38420.4500286355	37637.0824990525	43882.48467063015	35455.42748267157	36655.819550751774	38320.750613652664	41509.975668778345	39491.25357699629	44246.52821205841	47204.43674927018
38382.21087446603	40965.51042866499	36778.80480859537	32060.197568107935	36160.625436043716	33495.63887619482	37030.367883759005	40387.466667631736	38368.3722470582	37137.288106409454	35603.8857947669	36318.72382077238	34919.92425373284	35959.02542477887	26483.359112578844	40130.39337555609	46122.793874948664	41299.06934507522	39212.116380732	25056.010111306827	37234.93120043733	36747.319809787594	41242.3582564415	35250.42422577754	34968.40659615626	38081.86861168016	40968.77659269394	35723.080806877755	42047.85058682505	44106.25005405518
38024.75688396186	38765.89901858721	35504.18494256901	30846.29489321985	35310.722538200236	32623.482273243608	34843.99296781937	39594.58086633645	37408.4795133165	36668.23009799747	34991.42617255161	35688.063637744315	32231.13140012923	34886.88511352116	25196.68595573812	39005.42813745325	45452.06636159029	38446.002267193944	37539.441731695486	24869.425366669362	37002.40765735915	35271.425182120394	40782.123212686405	35001.621797498745	34227.19119177625	36878.80334537679	40160.135237557006	35306.51826849211	40767.424664318256	39587.98076944463
37325.044362063876	37792.15567344215	34637.8097483235	30134.31562485251	34809.06441208464	32190.60999126509	34096.06764995527	37657.41394480186	36892.565274881206	34771.57024422332	34604.5974734827	34710.12679745631	31311.746186510416	32412.215404420185	25083.94057297054	38237.16942752861	42581.55511914465	37109.55285451263	37430.62375882501	24809.35965534666	36584.36720258165	35011.504552076716	40243.25121803548	34787.42388029734	33543.449692607915	35754.14567294813	38327.01891600249	34839.59571032795	40714.85954499448	38242.40434512801
36649.53198237205	37185.71968391385	33777.1767610625	29836.54874757934	33770.70820871114	31349.45820038392	34042.088852057626	37045.564011073926	36611.745545549784	33904.31753811559	34510.6388301677	34447.002544169496	30919.563744118965	31314.459279920622	24011.45152415873	37623.09924359869	42032.26926918441	35537.02552190482	37189.86000059987	24698.235695689116	34988.51397419901	34446.56463090237	40016.736078379115	34519.8379071892	32781.12341389849	34814.04029653795	38077.473169154524	34492.57070007316	39434.593505413075	37163.7385121947
36560.28278609977	36748.7067338149	33738.59794769014	28842.15864769218	33120.895890608605	30553.621606732944	33887.56740061737	36864.91905325175	36498.57110469279	33536.236795044315	34030.35087689837	34412.35782762883	29561.85104966007	30953.835724097025	23690.144863400354	37250.482389724355	39552.70930427033	34088.43415878931	36593.74184948316	24419.974699286802	34177.29060913515	34194.1697240068	39427.85384134547	34453.06004360084	32548.72396305301	34277.96707699558	37813.38682866664	34259.56206707252	37523.97648486788	36834.67869332436
35838.81279981766	36524.133722201586	32656.940900650465	28441.52560712108	32261.068061366557	30172.302191411683	33169.79558195381	36755.53014310974	36246.11460413617	33314.57140214737	33659.91914345925	33996.09513162232	28382.311365798676	30577.9464384789	23524.76163829251	37024.27425488148	38501.53413924291	33902.01607255409	36535.76325922192	24170.411368570185	33838.801399087795	34089.00336099477	38996.497741777865	34316.68267311173	32459.637323507803	33908.007758566106	37326.00109455225	33981.977979090414	37299.317826482154	36180.357840166835
35552.891913718966	35990.00710737288	31054.5227002582	28121.03405918631	32143.045113264594	29400.983273212376	32963.65666058676	36196.68229167195	36202.03602530611	33129.896457407245	33406.022393144376	33648.291068847524	27954.048383471683	30410.87193539177	23396.171041132242	36869.08568995637	37248.835662342106	33902.01607255409	36462.610922801985	24120.916570026428	33421.73819407352	33994.260234812275	38826.66156114507	34250.32607192018	32419.791143666112	33828.37926880619	37236.18959620189	33621.695199281814	36329.124980295535	35342.78382075852
35433.2804338829	35968.76145554696	30302.278454597403	27999.46966285267	31935.126799666534	28818.724564505123	32687.12921937842	35882.3202189169	36025.1630622939	33126.29020795968	33322.13948664686	33257.78632359883	27677.05207430224	29988.69619463234	23258.15504502919	36581.9180083675	36801.60316593614	33727.276829093964	35897.31809706493	24039.864057295385	32726.535091794758	33815.72213084936	38689.668930528605	34177.4253882964	32404.9987833979	33543.93715624343	37099.571172298325	33479.46487349257	36085.160233482435	34998.37980679233
35054.86081501805	35553.35001153001	29438.43638519516	27874.406130449934	31908.86628695955	28125.912939286532	32455.05875744547	35664.777369038115	35913.33102204447	33011.82458539343	33237.54815404287	32620.5720272019	27632.745593014562	29601.01835293525	23056.958775618787	36474.52275987009	36053.83802200483	33721.02574468994	35863.37926878971	23610.504842385933	31268.154938838863	33774.76360438367	38198.396011078046	33918.65402810562	32372.794402605698	33192.17384338629	36989.95717814728	33407.21219304624	35868.81363430284	34898.434777543036
35014.38850051572	35160.741434498224	29438.43638519516	27525.161631005503	31892.770284485836	27778.50321981741	32109.234936751545	35562.5598247956	35809.426311955205	32891.964482248164	33233.07770205199	31990.491756554686	27388.730218212688	29340.022067863505	22947.248214201874	36384.401650349675	35995.54830429308	33698.888721258634	35804.007990820915	23537.408841111	31223.20414558343	33645.38159878302	38014.84508318581	33337.75525518875	32358.396783639793	33019.665738804695	36843.859405051924	33199.47622754023	35830.72534865948	34630.246622279185
34955.5290440784	34859.06509378602	29148.1783302444	26215.899841444952	31866.143977819163	27151.62688907642	32031.015973261226	35471.53383744232	35731.8218799289	32739.572164458532	32996.671705423854	31933.57852716633	27363.567602757925	28981.736336991384	22845.14886669256	36364.329790267155	35787.79631108608	33660.30129482095	35788.56844842598	23385.05856693171	31173.05443733869	33534.131668054186	37894.30620080634	32931.55858992005	32355.922586979166	32707.985975335967	36640.61630285215	32832.95611598078	35764.91630168529	34346.478491956834
34827.370181464124	34715.473196837025	28996.2671784703	25838.160727550465	31842.863657149566	26908.96936036984	31708.746303643737	35012.057900120504	35727.64066830747	32489.802146436337	32874.66648913116	31895.06738808705	26965.968751042335	28660.963722188262	22780.33511612469	36222.83715224404	35711.74281942866	33644.060100489776	35768.75956869881	23322.67862968933	31099.05362046454	33462.024630734624	37770.584511126624	32683.717994168765	32355.309177285762	32554.725588603458	36408.29742593637	32765.953664853234	35720.3075209992	34231.096028013744
34804.48949857956	34469.72620476931	28798.718491363208	25580.45104250515	31738.538335766953	26718.768362574727	31440.963127948613	34749.86805262648	35633.205367036055	32470.356556122824	32792.782396452225	31769.794043169954	26931.450770062453	28553.041541840314	22729.834013890963	36164.01795358283	35405.65805405573	33635.83609295854	35503.17223589383	23318.924155836336	30962.12061632475	33413.30262752634	37717.27061130823	32520.783551913533	32355.309177285762	32388.1542997186	35835.90856367093	32736.38024435613	35707.5240619111	34060.06002100621
34701.71169090057	33572.347525670775	28663.86619987527	25417.640943784907	31656.538089833215	25879.65585715008	31386.37420271319	34608.32797969342	35511.16324242766	32460.528580571303	32567.54759670463	31510.631918170202	26655.74459889363	27974.313496464947	22545.131791474425	36155.53759250905	35351.63429320886	33619.77786244333	35421.59791945257	23306.10189043352	30513.12767371212	33340.26082959657	37677.19234764619	32326.19673301522	32354.61666163878	32055.045653104164	35600.65562207813	32728.808633013865	35707.5240619111	34031.91329654776
34701.71169090057	33402.8944544756	28416.516532588517	25094.054808510304	31475.74807648215	25262.51048056469	31300.648567922122	34521.185829931506	35416.408586743935	32266.028767955326	32314.712540340948	31121.991705478304	26441.67483641702	27417.550362683898	22452.303135763985	36146.674336390766	35311.847618349	33616.83884912901	35107.089492492814	23113.381176808824	30322.780162446343	33248.212074976786	37673.08675782318	31984.414023483456	32352.855514942636	31756.127272680813	35545.20406171889	32640.32091998682	35695.459806932995	33953.16492210391
34685.6679397398	33329.87751886016	28297.638495055195	24835.080189457345	31138.518917848683	24860.234006147748	31229.01028542617	34521.185829931506	35339.372725284025	32266.028767955326	32228.483800444996	31001.13551127032	26157.93041244302	27283.778183826063	22387.388425318477	36054.73627007642	35248.08787872737	33615.69313513067	35015.95965664636	23092.31181985857	30118.44102292802	33155.792849920465	37673.08675782318	31971.570082661874	32331.454236939942	31451.895415834806	35377.632917808936	32637.10231388526	35694.15421856067	33879.291621662705
34681.34405695356	31922.19979892121	28198.536429121068	24748.779690255662	30977.393859389053	24699.867852804775	31146.064695255667	34506.63977252584	35235.985466642975	32208.540991944006	32085.08989588777	30904.929047369198	25922.51964836756	27271.070139427706	22382.402895781277	35975.16452038418	35105.168802580985	33615.42888321156	34957.38618652655	23048.840678805656	29997.603511582634	32993.84283136249	37671.16214872352	31916.136681494747	32308.226746884542	31346.971334513735	35244.883959516934	32623.759465978917	35687.845115778924	33711.03699882906
34623.49294988345	31635.019205092765	28147.32475044407	24498.444600987765	30493.405002196752	24332.172694581426	31074.77369636742	34383.240483818656	35197.999638752364	31931.67410641264	31945.48792722063	30828.945836516243	25584.07709255846	26975.426454190834	22326.68969654593	35935.14786024251	34889.8330044507	33614.42351307609	34910.040219270915	23035.418564873675	29979.299084888902	32941.68446503049	37667.66679449861	31687.795942957346	32200.968181379376	31269.590541708363	34964.97585670929	32607.94712076805	35648.45395675131	33596.04510514838
34613.29843523992	31483.60711142051	27984.90419086294	24311.073023952176	30457.73276931942	24303.342952754814	30948.085960475564	34359.61231218008	35171.066802067086	31764.84874994914	31809.138729566173	30819.599571978826	25420.40993375755	26798.188192959664	22248.79509743639	35882.20800987477	34855.1947069544	33614.42351307609	34816.41305606149	22998.870554686495	29952.274908360072	32771.70312664699	37667.66679449861	31622.494837348066	32107.624293170276	30890.903735821405	34642.15001947218	32597.18759682881	35627.87697591153	33442.04475977531
34532.71742719863	31358.39063250932	27684.318497313554	23924.388611466664	29941.9658839613	24161.058714297265	30881.83210037096	34339.089570856624	35135.871240862645	31737.77497828186	31743.910860020947	30644.899306249943	25348.972244490593	26562.886633314476	22174.014128068553	35866.73239526537	34637.97885446219	33612.35970784638	34763.252404533465	22954.295526467085	29862.688464600782	32453.28805415547	37667.42410717117	31565.10517633426	32071.410155030902	30161.592827568613	34457.32417999432	32442.77388505234	35598.01654021309	33186.40978445833
34532.71742719863	31270.666520820483	27602.20327760648	23590.62941449827	28867.570460185478	24084.21835382256	30876.469009656976	34324.6738662671	35119.25591686343	31608.65453029726	31638.600870577477	30578.85889331022	25114.725627431504	26456.227679193762	22031.05613290716	35840.819197905876	34527.81078423337	33610.007445737465	34763.252404533465	22860.857280903638	29795.03321010371	32340.569592748358	37666.879779632036	31565.069997884155	31990.189988626626	30015.88170710982	34417.30267147503	32403.718664132004	35598.01654021309	33017.89053464538
34518.45798871532	31041.79709363498	27489.107800806963	23470.829960202693	28557.04145783548	24051.70603355562	30702.279469847705	34301.30416133368	35114.03036660123	31517.98758424255	31525.057978839563	30520.048552407305	24948.46573124235	26362.786179121857	21962.082989997016	35822.0780964527	34296.291293712304	33608.322864745445	34763.252404533465	22799.340128855278	29795.03321010371	32340.569592748358	37666.48031274375	31546.722207705105	31918.54173177137	29902.68657314793	34357.39542264581	32300.32766610978	35590.73637337436	32932.89790722134
34467.77835250283	30969.220820520368	27396.15609615986	23179.45058044889	28230.54696298784	24045.16798948424	30606.764876789937	34240.572149984655	35110.209892136074	31415.826802846514	31426.536422915768	30489.43312557166	24819.702371691998	26253.42847855603	21780.694209181318	35814.13660675317	34200.810373932836	33608.12410787068	34762.908221829886	22793.547191535054	29789.05065079834	32295.714513679843	37666.18629382582	31523.512032808732	31827.26163639029	29859.86775490342	34357.39542264581	32295.323680517824	35580.68277206435	32899.99988923344
34462.32400494972	30783.20203404503	27396.15609615986	23078.26094461398	28004.53871998807	24041.445040629624	30484.629345014426	34209.303823506736	35109.9800677183	31348.751644755906	31419.263751086677	30360.02095339138	24538.649306483258	26214.094650306208	21732.99297755304	35801.33837736087	34057.602978284056	33606.70683997944	34762.70619418459	22793.547191535054	29720.002250951344	32294.959810091714	37665.80669820994	31519.354004129327	31551.437008400368	29780.451555564898	34354.400237832044	32265.458515424252	35571.98300449725	32837.566700893134
34406.36442671163	30661.932122330396	27302.001449424763	22680.139387028994	27827.002001699046	24016.3123275184	30387.58725337379	34187.67521978169	35109.31409722445	31222.810703286388	31339.832835858942	30324.88146429194	24441.494930248056	26104.306300455457	21661.924467290675	35801.13436992033	33930.167954149074	33606.549218621876	34761.07025257383	22785.220040715034	29672.28484650405	32293.782224703176	37665.3059506219	31486.820984263926	31432.716920509214	29758.537087112185	34347.87305684174	32147.5415328525	35568.9245343409	32619.79750942159
34343.66538628776	30525.644790606435	27271.346227521863	22565.118137765232	27628.372746520945	23995.265442027554	30309.39317910579	34168.43281935298	35109.03214831151	30981.711724168705	31254.564857142803	30306.36469544531	24207.20647483435	26068.073161988326	21615.713258491858	35800.890254576574	33658.609905521655	33605.99554156307	34758.78277692424	22772.442711781878	29672.28484650405	32292.81926594885	37664.92131353437	31480.45072812691	31351.141199189973	29711.41206167081	34345.705267842364	32089.052277706127	35568.9245343409	32377.372227602234
34308.66612887388	30418.26394233505	27199.658965205395	22484.04668642748	27490.694273734734	23988.287206340523	30194.412145296308	34168.43281935298	35106.685217797014	30845.5464725814	31233.904105684273	30304.33400539754	24040.908933545103	26040.67961994067	21440.128648531605	35800.40632937591	33373.14114823175	33605.06613036127	34757.92015671097	22765.513291843832	29642.917563625608	32291.220692718856	37664.28415127295	31445.72357926141	31209.626779370396	29631.109567127525	34343.74755316164	32084.31330077553	35568.037937882866	32308.44528589976
34091.80373982289	30067.60502606763	27146.32546018034	22425.575306216946	27187.58660923002	23981.50940714609	30172.080679010505	34168.43281935298	35106.58441863003	30766.86691130797	31105.678043096603	30267.752125042272	23972.066418193175	25972.063956057627	21241.905960655753	35799.5574233112	33364.900173830094	33604.31883383656	34728.28180089187	22755.842629935036	29543.489502932724	32290.66503807272	37664.21482236562	31423.723664808665	31025.275083158886	29562.96552051649	34342.36496476735	32047.5009601729	35567.803791131686	32208.111522730745
33885.4768312805	29784.44985512666	26978.595360325722	22366.443520315428	27168.29961226777	23969.076620706837	30152.8379523967	34167.53925597249	35104.05459799448	30634.645008975305	31055.618438182562	30251.093501136245	23809.970455512947	25944.966098965986	21162.181384461655	35799.192978204046	33326.172608438384	33604.130520216604	34706.617046781874	22751.84321468105	29537.681061420975	32288.873452347354	37664.15264002703	31249.626893504825	30912.430494230503	29551.386314914645	34342.27471196794	32040.92733419877	35567.52531873809	32086.213144631376
33722.31442512013	29594.573974709245	26930.158921752718	22246.029905736737	26618.29968999023	23962.50535861287	30152.8379523967	34166.43144135452	35087.95012769274	30562.341994829447	31045.24968104195	30238.616434846343	23696.51665829331	25828.425360021454	21032.626865513892	35798.39180929485	33105.76990810924	33599.136937989126	34641.18360831969	22737.387668008472	29490.739730294634	32287.219024683298	37663.07117788178	31090.959993093005	30838.570607977243	29511.51077056039	34341.85335972335	32035.645815754622	35567.41312798408	32057.847062322744
33537.19219717219	29430.93024782902	26919.668341224668	22197.08048344455	26471.09497532617	23935.314552965654	30152.8379523967	34165.5040257278	35040.72971939465	30416.971758085	31043.580833556436	30207.482397541437	23439.246644183564	25769.41795472579	21010.892234369334	35793.908958890745	32824.93828029848	33598.96461662427	34599.71838606304	22725.118183601757	29441.501234861193	32285.974137354122	37662.070786471406	31086.36790576632	30796.535454467114	29469.075644769364	34341.479770313956	32012.47248693529	35566.89587346971	32054.76680716636
33413.847232198044	29407.49520510346	26909.709700861553	22055.958032674105	26398.01325693441	23902.72746614201	30152.8379523967	34161.98198999862	35026.276091301595	30236.721958371552	31043.449609727668	30162.33701815618	23336.37634881223	25735.280706331385	21005.499911704897	35793.25964241673	32768.84364657695	33598.51753442554	34554.859991755366	22724.520914626108	29430.939990614155	32285.735963298026	37660.82769806571	31086.36790576632	30735.706670367446	29458.99215331741	34339.410826579006	31983.2888055859	35566.89587346971	32018.96929945626
33279.74394773151	29310.923374097267	26889.283993494373	21830.673942493646	26311.938292949344	23859.169069480304	30152.8379523967	34160.7171493932	34956.48101968896	30194.707156719363	30990.955222163917	30094.816929625573	23308.603030595666	25674.41926636677	21000.511906414908	35786.96984822357	32697.665856599626	33597.35945318452	34550.77575772974	22720.303402450332	29430.939990614155	32283.468683050574	37660.18672420484	31066.107398895936	30612.60419286757	29458.008548824655	34338.80489949907	31973.414394775613	35566.80229264099	31988.139403813973
33112.99966618039	29244.932557025284	26848.782237450738	21639.499943202904	26304.297166308934	23844.156755729236	30152.704514688823	34160.26626408238	34911.7825008848	30085.759225124348	30956.26494694375	29994.20734525252	23006.688871453563	25543.801032771564	21000.511906414908	35786.82988185355	32425.15026252203	33597.08300369422	34550.77575772974	22695.008860630813	29430.312009210786	32282.565141298688	37659.3788096943	31010.679407425043	30491.565539658543	29444.747339364327	34334.127909163115	31969.66705025047	35566.73831980232	31979.260363856585
32914.06760223635	29190.029098533014	26829.41604938169	21635.8248365427	26220.048101393502	23775.96260658137	30152.704514688823	34160.26626408238	34871.80655088235	30070.04245483503	30946.50717386603	29889.707762174367	22930.920490955134	25446.259405226265	20999.8550406947	35781.49676590534	32334.36229562807	33596.522255897915	34542.92186485842	22679.315989411974	29430.312009210786	32281.715851189372	37658.704713110244	30972.67673229242	30320.58676081827	29359.609208558097	34332.8755381729	31946.599607174056	35566.6057281891	31979.002758111958
32788.010046775715	29134.12182009788	26827.11126415645	21601.75083259231	26090.165489120973	23761.082672266726	30152.704514688823	34160.09974705419	34749.745006050805	30014.327282120958	30927.04482875435	29773.9626373755	22796.320429690244	25446.259405226265	20999.516204242915	35781.49676590534	32241.68105420704	33595.12743512553	34539.67783136632	22665.232646044242	29317.460382792095	32281.616149602953	37658.51803803189	30972.67673229242	30212.62761052344	29299.946055323675	34331.82164637663	31945.674366551164	35566.4367203448	31978.649152766833
32713.00593177318	29089.482766693876	26787.190560526666	21594.383441566348	25959.001054238506	23635.02143759807	30152.70301350336	34159.58672442387	34744.54623052664	29983.88865337967	30924.367376189457	29704.619830937878	22630.057499350318	25431.238016161376	20999.487379279595	35776.30441859843	31988.81646915394	33594.477112820074	34535.90544834077	22661.57430244888	29241.16988561191	32281.179557746906	37654.37355409904	30966.353720890882	30043.158036173118	29265.218909062296	34329.79276761941	31945.492588517245	35566.148654860175	31975.625832051526
32651.118492164518	29053.35383797468	26752.79718170044	21585.55775482335	25760.40979570753	23534.818302376512	30152.70301350336	34158.88079173613	34651.987489497056	29934.117406162055	30915.626609344108	29670.299431354775	22344.88052312012	25418.5928740244	20999.487379279595	35771.26047361119	31555.275099930834	33591.41814603473	34532.20676925055	22633.885533944413	29158.27215307759	32280.545406959598	37649.65108706633	30966.353720890882	29883.095032294692	29251.232991455756	34328.19537432876	31944.061824495366	35566.06190972251	31975.562464116672
32623.126597569833	28942.937503301924	26608.86027032977	21546.14389285689	25540.20716928871	23465.152508371037	30152.616853777214	34156.26850873238	34651.987489497056	29872.507787509818	30914.98401096183	29606.797484050487	22142.491230573927	25346.008658670708	20999.15042426871	35770.27990279772	31287.75265969562	33590.56523744296	34531.441801000125	22612.49534808028	29018.469641105778	32279.00186529344	37646.59664267871	30965.031485884683	29286.30778044249	29217.91256507523	34325.56337977348	31942.434700164125	35564.83126310272	31973.927556190232
32544.893715132082	28906.52226921714	26568.811964255066	21537.202147055326	25447.089752623968	23369.21558914964	30152.536860019285	34154.150609581964	34651.987489497056	29791.58923044935	30901.085612625546	29511.982083940984	21735.05948661899	25284.499116883802	20998.311545500932	35768.751450022544	31070.373617970585	33587.13048780433	34527.11530282644	22563.291318126725	29018.469641105778	32277.321533705657	37641.73591763822	30961.695847433864	29013.956939550695	29031.51000037208	34321.51886617356	31939.922529401985	35564.43370958095	31953.30946619248
32434.09619393999	28831.55790698313	26471.639887829355	21535.473415609944	25447.089752623968	23307.54495435487	30152.336458189715	34152.31774255715	34648.81365828165	29780.3379917042	30891.14416781623	29443.107419894204	21467.21441449402	25269.073806976816	20997.981279376276	35768.33765184026	30589.54753670457	33583.36896310939	34521.452471114084	22542.245755459084	28986.099475915107	32276.804815857835	37638.187538821374	30953.29451686894	28733.495641893787	28854.11623038282	34320.629966531385	31938.562549494894	35562.30816206802	31952.640016224712
32421.231964837723	28797.15949380702	26387.744181218335	21522.91492414667	25445.05089701409	22984.44197636034	30152.270390597943	34150.460641501646	34648.81365828165	29750.620004913573	30861.465730645745	29411.02567303797	21118.929748981463	25218.272107468707	20997.76752458427	35764.25236094518	30297.385329124114	33581.10880843304	34432.573107247605	22516.42402424279	28907.199522659947	32273.640226335305	37633.23368091814	30953.29451686894	28278.62128382428	28773.975604296054	34320.08318222222	31938.016740424562	35562.30816206802	31948.223928254454
32395.948672406903	28710.794230856318	26354.98137283525	21492.53042933658	25294.520597975028	22719.432899055362	30152.163536693366	34148.99644262767	34647.650284916584	29740.622423691828	30838.902778388845	29394.632964520853	21030.141674645674	25041.10383389447	20997.559718795852	35759.53825405843	30155.289540339607	33578.747449879695	34430.039394418985	22472.861718583263	28884.437777817515	32268.90747303736	37631.99197598409	30950.81196192254	28159.43063540349	28561.001244118343	34319.490316719275	31933.477545889393	35562.284434889596	31936.99914976356
32358.924620838767	28653.209036841585	26321.544703184816	21427.336989702744	25247.94335454811	22548.980155196165	30152.048418481863	34147.86083561354	34628.00606104943	29692.273068260496	30809.047214916678	29332.116466910684	20957.449534861677	24949.222781808705	20996.89575384156	35759.53825405843	30061.69890128116	33575.94706545459	34419.76160355477	22376.82598046005	28776.356171549596	32261.566771293354	37629.90681253105	30942.683661970124	28151.388769480352	28482.811907052077	34316.832712644544	31930.519754770634	35562.230820519326	31935.937778500993
32306.031550457155	28632.222839223872	26194.430705541337	21426.061356671642	25171.01205145372	22119.504083911503	30151.961771399703	34147.8309053556	34607.650504652265	29678.509896911917	30792.98204795624	29318.477409822935	20345.41219195864	24895.79213990128	20995.89948686178	35759.19020939311	29873.274717445005	33573.089145314894	34408.952226972426	22376.82598046005	28673.582551756394	32257.58471616686	37628.677151140946	30938.53827793097	28053.745363047325	28374.383565565236	34315.80733105104	31927.0560241979	35560.57160526971	31935.937778500993
32195.990179574244	28578.98238503533	26194.430705541337	21418.119334491123	25106.96730941921	21862.321653548155	30151.656704344623	34147.527584785916	34579.97483299832	29652.989037946227	30756.751133096637	29280.707426535453	20166.05301828986	24734.787282945334	20992.6518345692	35759.19020939311	29825.802660154237	33571.85128609777	34389.46815026944	22349.557021619403	28602.438867046294	32255.429384941606	37628.28861062613	30937.303013312663	27937.2393300295	28187.358007571514	34315.61346625199	31923.93226265705	35556.49217372713	31935.836609242688
32152.704713025625	28540.398464241196	26169.224455888598	21409.78546732554	25028.276022290043	21152.432980923066	30151.637594084594	34147.1655233099	34525.063721654864	29593.190341099064	30747.672585819586	29246.97271079314	20031.720014039678	24568.627529782254	20986.681230905702	35757.2218360296	29701.31077529063	33571.01638388274	34381.634909504726	22345.497574805886	28596.94478006736	32251.417685642406	37626.86364834711	30937.303013312663	27812.396996256306	28183.668776239352	34315.145771353455	31922.45330220003	35555.904922185226	31935.536248947716
32135.78850300078	28535.873160687283	26050.32813208524	21398.00709122689	24992.853458241436	20599.617780412977	30151.637594084594	34146.655622661296	34324.67240293589	29472.702540058035	30682.683085149878	29241.76572263402	19901.209939604832	24208.50478896313	20966.33152616631	35756.178951613874	29579.989559435297	33569.44976799004	34357.73729035504	22333.673367558866	28547.31746644385	32246.9539245336	37626.38729744347	30937.303013312663	27725.064418314938	27983.06557230392	34314.83368400829	31922.072677377262	35555.36102564582	31935.046815408878
32134.751220132293	28436.80681532966	25794.32558426194	21373.948874005906	24771.653342431855	19173.344196362774	30151.605280990854	34145.120217886935	34071.07069793534	29366.795457289038	30682.683085149878	29219.69745031684	19767.888000975294	24154.92998123299	20919.543347090996	35755.32974480862	29508.273805244553	33567.182486580175	34357.73729035504	22316.394081486014	28547.31746644385	32241.33227426407	37624.22859389448	30935.23371061092	27644.07064126504	27843.622237347587	34313.888227355776	31921.425222543272	35553.62853554907	31933.467359484333
32113.943799741104	28429.606373957544	25607.554846769406	21340.887868400798	24616.43282656622	18807.256485378017	30151.257038919233	34144.29927183382	34038.41206795977	29332.107474919838	30679.51233432903	29216.86588919332	19477.540930921034	23979.08242549398	20888.61646615279	35754.98953966416	29422.15330713464	33565.31791494774	34355.89196888273	22288.599254530145	28523.86118207175	32237.62802946964	37621.88775033312	30933.927016037265	27514.250436803268	27816.2394046929	34312.88886269433	31919.461582096323	35549.90939914584	31932.000961478316
32113.943799741104	28370.94864621072	25592.340785618162	21314.263155907338	24543.158987460498	18606.1830543529	30151.1031070485	34142.6188726956	33711.711042695344	29280.24640266615	30674.709068245756	29205.70320068445	19196.9266436781	23780.513037092864	20859.358123588514	35754.729504443625	29405.28918426378	33563.881778191986	34355.82714518661	22246.486530781727	28506.158907398552	32236.11570168143	37617.870956610444	30933.421046911197	27466.972705266755	27787.50177879212	34312.74199570097	31914.323043933568	35548.91232916982	31932.000961478316
32109.40759666729	28308.732884269324	25503.63961726159	21266.28572823399	24503.01342720374	18554.178819670924	30151.026572684543	34140.766437875	33670.167589675475	29245.865752385707	30630.76185043506	29140.009588338373	19119.18059784282	23708.072137913136	20846.129263104114	35753.78768564946	29368.746715950187	33562.45307591153	34355.82714518661	22236.195757306148	28465.19007606542	32235.112560832556	37597.8999484587	30932.66698253288	27339.764117155682	27709.598555448934	34312.32722987872	31907.54376031238	35545.93246082059	31931.66266569372
32078.68601317858	28284.971062898996	25462.8313895238	21262.62243500011	24359.08157266522	18354.920599033474	30151.01123565647	34139.80845545857	33645.95264550074	29216.372365507003	30619.392602912518	29119.715946560682	18855.774678642694	23663.686993721454	20770.043919040083	35752.275042984314	29324.962489897545	33559.7589623894	34355.57189009327	22205.433858482764	28395.00041840828	32227.11103786028	37499.70271228272	30931.649537553254	27323.8512166688	27693.726740585687	34311.0977113537	31907.54376031238	35531.69801868686	31931.168419679187
32046.952555363736	28248.25387458771	25379.65872828199	21225.897134595085	24312.616058106745	18280.11679761376	30150.928837091626	34139.670531670854	33389.89250747391	29180.078134060634	30596.940478019296	29100.717225232205	18820.45614689854	23659.179222401257	20756.325669600017	35749.03351360222	29297.27559688568	33557.228290757805	34355.311299581525	22168.414559182755	28366.867251458887	32114.58693132723	37399.329269034744	30930.14629259122	27292.711372127946	27548.044355746206	34310.1974384761	31906.568903889933	35528.5879165943	31929.03606105879
32038.785780392805	28222.049039025467	25314.91817928633	21083.971242876272	24235.503382597984	18242.30245704534	30150.835936898387	34138.327536276	33285.68705790262	29140.448981292953	30525.874803777624	29081.34157411497	18723.93228837896	23658.406760534286	20643.496053403684	35744.19029193542	29281.279778869877	33549.22372132196	34354.98339684412	22156.68078580869	28350.284811329224	31974.62665619694	37372.99986416512	30928.884562238836	27209.48189960644	27431.910902523214	34309.6206468304	31905.952719962366	35515.19933647868	31927.867313704814
32027.027104274	28156.767730163603	25267.424005336008	21035.293125878532	24231.01270762726	18218.781794832037	30150.609379027177	34138.081728325225	33219.96125654388	29140.448981292953	30513.799635964784	29048.199543290706	18670.69768764927	23648.94429143713	20593.67416524569	35740.41640760398	29274.12402945786	33549.15135592873	34354.74080357582	22102.53595345758	28339.163499605536	31748.46133987085	37185.204194972575	30925.39415318222	27154.11425281854	26968.727405595186	34308.61633303174	31905.410959949597	35505.92203114963	31927.807274657895
32026.920417308665	28121.931987320706	25221.018174502802	20765.970999695957	24186.16715670499	18150.13317710723	30150.516140769407	34138.03959025179	33219.96125654388	29110.35629351147	30508.605686994382	29043.416631775744	18594.798966262722	23639.771013811507	20570.479847603467	35738.500238351444	29266.891742335105	33547.32479997681	34354.732698771375	21983.672773046328	28290.445454186203	31724.69176774178	37136.38412633421	30923.267231853846	27089.40988291481	26892.5921203771	34307.63701086039	31905.200816505414	35461.22825405485	31925.439661791024
32026.51130675766	28094.195894809698	25187.05251157011	20703.186980319242	24068.919237831917	18132.282004214998	30150.142380389676	34137.86402340796	33202.618793791466	29088.693392955563	30479.949836962667	28974.45477336	18576.89444333482	23609.084688094506	20563.937120295865	35735.95763919019	29259.318547113737	33522.29170025265	34354.72821877941	21912.829768277104	28241.659508495766	31568.267479841787	37128.506483040095	30923.22338357665	26999.62194359551	26885.571832032678	34306.23468392262	31904.466553629296	35387.02041839085	31924.274122572097
32025.94033457864	28033.55974072352	25157.49091877809	20698.556945546865	24025.36660892217	18022.525843563628	30150.14174419622	34137.09838702003	33156.25326979277	29012.383421569597	30461.731006799593	28969.14250055735	18546.234194211276	23571.868271880827	20553.43000550433	35734.39553119458	29245.878289791686	33488.02384523692	34354.26614832146	21831.950495361223	28235.963720262822	31438.427537082465	37096.287573389876	30922.760937426738	26886.132681151208	26652.030945076654	34304.680307814735	31903.54922294993	35171.132216579375	31918.72901715035
32021.85975537142	27986.657532098907	25100.094920818567	20667.427204482457	24021.011307772955	17984.737598298467	30149.854218695	34136.00800164169	33155.580046941875	28974.65584109173	30392.706022908023	28922.366046528394	18538.32418932955	23549.94022278251	20534.67016401992	35733.14164514761	29157.060898275864	33324.53230224966	34353.76682916571	21634.97213777609	28226.94703356844	31361.238370423023	37065.03844130672	30922.070676934545	26771.496974365054	26524.570767217574	34303.77801350315	31902.283705291607	35032.12550112161	31917.10738630103
32019.357032099735	27946.931256118904	25001.708918373613	20627.143486615514	23970.139162632448	17818.058054685476	30149.774602791596	34134.66759961917	33154.61815639243	28883.63404119893	30339.37704660008	28916.777087247207	18522.797517831168	23549.64988613391	20531.108344830573	35732.18276754595	29146.95517025604	32977.95888463309	34353.73558525569	21542.444218268458	28225.745307920704	31313.066743439515	37053.38768673555	30921.615481419714	26645.31090327204	26251.82209982052	34302.294389047005	31900.349117967842	34910.054249500055	31912.873280358705
32019.096957953992	27835.33085654941	24949.240094326662	20615.79316456002	23945.136477288754	17787.439967176884	30149.619096366612	34133.87117326641	33154.56077039975	28822.21824541573	30313.160385919397	28879.40289505473	18512.75694926859	23539.284150639403	20519.726580063118	35731.56990941682	29125.688770161803	32806.25977225698	34353.458148042555	21524.271938396043	28225.745307920704	31243.65960530477	37052.90791500628	30921.30720660889	26474.554136794028	26184.269590323398	34301.78774651815	31899.7449106805	34894.14991618473	31898.85526792948
32017.906526954597	27819.21884764492	24940.983323327542	20606.53138236085	23938.289602913257	17772.15811993897	30149.270714626487	34132.35434185992	33154.47829967641	28774.764290767846	30287.775585524054	28830.883767806517	18508.1032284432	23523.098128286074	20504.34931827776	35729.37370626914	29125.54757574852	32552.091619024246	34353.05553412787	21412.00536776042	28225.745307920704	31133.34246473991	37045.6993037389	30920.1674374913	26308.022949581737	26081.85198889156	34300.53315945139	31897.908177013844	34822.82246056189	31862.839807506527
32016.91691333187	27684.360738009902	24940.983323327542	20582.7806961449	23919.201543567146	17721.75040427338	30148.83697387144	34131.228433333774	33153.682434109745	28734.056283858274	30262.376655686523	28810.88546096468	18502.533631747123	23521.696360803187	20492.666628333605	35729.37370626914	29125.54757574852	32368.935139787347	34352.64530266319	21381.17550629813	28224.65530261729	31003.94898957424	37022.30472297015	30919.1036370753	26281.477667323295	25960.742064453654	34299.64216790864	31897.873232542333	34802.43162674406	31830.99695106443
32016.711014513574	27595.565505736628	24938.345278432033	20572.584325673815	23867.24988187499	17711.107727415954	30148.5117476981	34127.55525515218	33153.682434109745	28695.952146435604	30251.521227764897	28779.99192607488	18492.636192232127	23521.696360803187	20469.285115853207	35729.37370626914	29124.970309454082	32233.750399945286	34352.64530266319	21306.315046388157	28224.65530261729	30955.208605513726	37018.55898864692	30918.927387594013	26151.835117355688	25882.779879943584	34292.43651780272	31897.47185023404	34787.89359097192	31725.783641513066
32016.68210762317	27496.21689986261	24935.183388800175	20533.51104228675	23849.28700869637	17697.32900979102	30147.680101974045	34125.079534178694	33152.89202159478	28676.38182931381	30250.408277701856	28771.522473344656	18486.1050096843	23520.55359279053	20443.527058845673	35729.37370626914	29123.0483033004	32102.807499104092	34351.754705306004	21300.94745657547	28224.518180424326	30928.770095742588	37013.37254148467	30917.982884828863	25986.098786027305	25727.156403753615	34290.64595500348	31897.165197475675	34787.77820119278	31633.320233600018
32016.61041595163	27457.578534338547	24915.397454048772	20513.654459832465	23837.028814922713	17684.95032632543	30147.676663353464	34118.175948663076	33152.89202159478	28629.141528609092	30240.150338318654	28770.023270192047	18483.470563543942	23510.216412641163	20371.829150378926	35729.37370626914	29113.83221044495	31997.2280242037	34351.1539583895	21292.681225915458	28224.42032793756	30852.500887178536	36995.75280829556	30917.559001374815	25843.09546701773	25638.379614724923	34263.71351624676	31896.847197450123	34785.657819629836	31430.45107260529
32016.2956785603	27440.94950573339	24898.891745437963	20493.57612406089	23809.889851430642	17677.31474407456	30147.599277227328	34112.74775362486	33152.79448988283	28541.986285847026	30197.78574173706	28770.023270192047	18476.562782832756	23508.20217023449	20283.00753908198	35729.37370626914	29102.355039954644	31943.36320963967	34350.85403921858	21287.88210687951	28224.30644023059	30735.888286116482	36988.12622117375	30916.687325042985	25498.27289654931	25082.279449662095	34092.07476220715	31896.270185556787	34784.51682976178	31425.984382377912
32015.773626484992	26948.17098100086	24889.27452682325	20414.78593121282	23767.444160114293	17659.787486024245	30147.527532623513	34110.35554567537	33152.36701713649	28521.571342943196	30158.060636014157	28768.947344819455	18467.45062674282	23508.20217023449	20163.76046877523	35729.14776301583	29102.355039954644	31926.16674323503	34350.79154140997	21268.908881831445	28224.16423479979	30508.75894567272	36983.54729442908	30916.05755706673	25343.266502311373	24503.074545074738	33875.38016579462	31895.8526788568	34784.38113032727	31406.412090915954
32015.278878090467	26541.90696601393	24816.504838362354	20382.481356804023	23739.002044155895	17626.445648597743	30147.425777892033	34058.40270900895	33152.30117273572	28440.430893001514	30158.060636014157	28768.705316865173	18465.46157882923	23508.20217023449	20115.48418868041	35729.07648767191	29102.355039954644	31857.361787229995	34350.165277836706	21255.106777892735	28224.1608456145	30417.79254969161	36967.692408473245	30915.845995323667	25201.714980037672	24095.20468404385	33801.10650286879	31895.73846207112	34768.05001837509	31374.397458842028
32014.47312482217	25905.11721580761	24782.416646479644	20271.892277086277	23732.587460764764	17606.35696229089	30146.645699415094	33986.382426759614	33152.1131475008	28377.750646964465	30158.060636014157	28768.705316865173	18458.583453607047	23506.217039551597	19816.122011390147	35729.03853945776	29102.342870365228	31790.467229344806	34349.931535281125	21253.7605133022	28223.895180668977	30104.811412934272	36953.60788357037	30915.688635150487	25114.82390088834	23983.924905603762	33677.67283869071	31895.5912511548	34727.86621514858	31360.364817489022
32012.94952347108	25588.645182349293	24744.96189875032	20209.11023372065	23732.03450277788	17588.022503113418	30146.486790755636	33904.56225777778	33151.875477991154	28312.940316367767	30152.848306915035	28767.17581762793	18456.43158578546	23504.703170140052	19544.469777419872	35729.03853945776	29102.342870365228	31785.568801812897	34349.47637281289	21251.67739820875	28223.296858020523	29821.933593736492	36953.270131656274	30914.116064329697	25024.06894981275	23923.28247910458	33658.45617347756	31894.336255272985	34726.89415584259	31337.657657849584
32012.909057319222	25247.02895673387	24701.867945893813	20195.904948644336	23708.486533105992	17552.193560293534	30146.297150488208	33863.27289813487	33151.78501370837	28298.0463917836	30126.165964727592	28740.528230071464	18449.010525413454	23504.703170140052	19460.200340133255	35729.03853945776	29102.34112295453	31772.018687264685	34348.43197868741	21251.292725201023	28223.296858020523	29563.387015477314	36935.65121200139	30913.610680588736	24985.391165000794	23881.737254127424	33586.20725372993	31893.24655646416	34726.724622977796	31300.793846696684
32011.54225767962	24791.8944748543	24657.845744986324	20141.616109410323	23702.64829070775	17526.715872900404	30146.10847709823	33672.9675139492	33151.7574446052	28286.899842637027	30081.020644721386	28733.741289329202	18444.899586245483	23504.215107463486	19303.03605546301	35729.01714987211	29102.34112295453	31762.672833268327	34346.93582426368	21250.07058859318	28222.880652097247	29470.129020656103	36892.764796350326	30912.885262077358	24962.597655242345	23825.76527839927	33525.805501391675	31892.39469486503	34726.724622977796	31282.16182533667
32011.2253547276	24422.63167404314	24623.319854345293	20141.616109410323	23700.967459170763	17511.73824387802	30146.041761240438	33658.57667334482	33143.77670510947	28280.709112187433	30057.6606060193	28733.741289329202	18444.899586245483	23502.890577189675	19124.886329747398	35729.01714987211	29102.222517504455	31762.672833268327	34346.06107944501	21248.95376215565	28222.204795860554	29346.98881232232	36883.163957505356	30912.238207132395	24930.24045271106	23774.75816513508	33458.72949742036	31891.29862440957	34726.579069649684	31251.282219268993
32010.42496851739	24329.71310152012	24524.057062244665	20134.4618150028	23700.749754353623	17487.20259283475	30146.01704883668	33562.36741973952	33141.58055669832	28275.37442552157	30030.8471595839	28733.741289329202	18443.67832858007	23499.495091963774	19034.136876109627	35728.97820692719	29102.19897950689	31762.672833268327	34344.660519704936	21247.8206015626	28221.636348399505	29249.817401200307	36854.88493464401	30912.206088085244	24930.142251465153	23673.112086885212	33283.27329188557	31891.136218581443	34726.54095116227	31245.044883918064
32009.91929754886	23616.635125059063	24387.34398869789	20080.174135726687	23697.652074432124	17466.100441698836	30145.95431971194	33535.19416990452	33136.210344048115	28275.37442552157	30014.724844545755	28733.559196757968	18443.478053132825	23493.24091849384	18989.37487164744	35728.940740445694	29102.184773694113	31762.59111573216	34341.80442484953	21247.726325686614	28220.85289279462	29229.025706017837	36844.188736626	30912.10005874609	24925.349188369495	23629.92753659703	33223.18111779871	31890.434963255255	34726.54095116227	31240.786711337554
32009.733128491323	23481.996706859518	24386.69175991083	20049.41896463325	23690.28020836928	17405.836163300817	30145.93155989901	33511.34350645021	33134.57607730921	28273.893958372246	29989.406833964866	28733.453761919664	18443.3172155297	23488.296871909126	18983.992287281922	35728.924000697305	29102.127166222213	31762.33342555651	34335.19249016022	21246.813164227093	28220.34021815421	29210.677952908623	36842.4568928475	30910.95845749636	24910.349875641914	23611.544427414923	33171.78201752708	31887.74897114117	34726.466698676704	31236.765178914786
32009.60726997274	23229.166431450954	24292.87229588169	19994.408964204973	23651.260485278268	17320.593347756934	30145.88506178219	33499.946130127304	33134.4608274708	28261.710044536227	29989.406833964866	28733.153490105014	18442.886116100417	23478.614812160304	18974.53294267562	35728.92278618215	29090.8077613922	31762.33342555651	34281.58144943544	21244.863987690882	28219.92781826028	29199.44556761601	36842.4568928475	30910.48547981419	24880.242125304183	23571.830840602706	33051.809803061304	31886.564077749383	34726.33698654269	31234.458166817847
32009.134453599312	23154.773072500877	24292.87229588169	19987.81250605224	23616.62703378605	17199.91077163096	30145.493302471037	33433.16408466935	33133.718031299664	28246.773061762604	29970.126557593136	28733.0291517342	18442.099388011793	23462.606375233518	18935.347152892566	35728.882312863294	29085.240237797887	31761.503840295914	34161.02619751135	21240.492968049668	28219.617768599946	29187.258037886237	36841.165834786036	30907.856509258734	24812.851693232114	23550.502935586388	32993.68345267433	31884.73339542816	34725.50537538533	31229.120639695066
32008.983076882854	23115.1161233005	24255.547103639336	19952.416187441977	23616.62703378605	17130.545917131873	30144.758960432093	33421.7791101874	33107.08271919833	28246.773061762604	29959.88374629976	28732.775823470067	18440.150103740245	23437.787468495484	18901.79519535944	35728.83576644625	29085.082665431313	31761.235950599537	34047.00105113705	21211.869826736816	28218.47428824098	29187.258037886237	36839.356696635376	30907.00699442881	24798.506316116378	23503.928632747862	32897.258182138175	31883.99376793877	34725.451716888056	31220.771750391785
32008.7160362977	23077.705588674824	24250.190899907906	19896.40012143104	23608.730578834588	17082.51326452077	30143.80214783267	33413.903979159775	33106.32622055746	28244.356827813874	29959.52502534828	28732.561062497454	18434.271286594587	23424.821986359417	18888.013777886998	35728.81380154531	29084.92641310363	31761.061120372997	33891.56582418569	21191.206311049	28218.211428168874	29177.09439483466	36836.77459894579	30903.562600043228	24750.3574280617	23491.00454033512	32844.214902276406	31883.355892792224	34725.35810828097	31220.368331239893
32008.555521784034	23071.283542274592	24246.520227044595	19893.423948479034	23601.56212300368	17050.95052749977	30141.942057870172	33413.36241472761	33102.808784932866	28235.230471478288	29933.166988577286	28732.55141464616	18434.187946539816	23397.24656679153	18882.26195602074	35728.74356433272	29084.92641310363	31760.684075879304	33809.92016637335	21179.518588000916	28217.794512992594	29161.50261305202	36835.24488944547	30902.519679917932	24725.46136362679	23392.02063579495	32736.0530144159	31883.132551798473	34725.21020768734	31214.15562103961
32007.572668143897	22998.33252526534	24245.694144822883	19874.59272705338	23567.75768203673	17050.95052749977	30139.603348060285	33412.70468171415	33102.808784932866	28223.10669395823	29933.166988577286	28732.25218555244	18434.131330187556	23311.887615936044	18867.697751065854	35728.71592777581	29084.89673721343	31760.417050108772	33579.74224533799	21167.95137650023	28217.646008819152	29146.512761612215	36824.59607456024	30900.48675426848	24626.351419814102	23351.92227295622	32533.482870785454	31880.813535781366	34725.08247909436	31209.907921414073
32007.139414924524	22748.15710962417	24242.449432178415	19845.437502427663	23549.758021397192	17029.542708262787	30138.486770951975	33412.34663758721	33102.504112596114	28211.797689504412	29883.796455036492	28732.082430497092	18433.92960318295	23136.671711621566	18864.273531351726	35728.674604735475	29084.85674929243	31760.130471938086	33223.99194666194	21162.046601785925	28217.164706942316	29134.149105300763	36818.03490325656	30899.081941476525	24595.17453797588	23342.79670338036	32354.070719582825	31880.555894197696	34724.930984333405	31208.047906743708
32006.368710637285	22695.43343846883	24240.76479841299	19821.249619853257	23532.942167381687	16961.015835656654	30138.45963604587	33410.664912853776	33102.33371049517	28211.554792791303	29864.056134857106	28730.484287439183	18433.869654090468	22995.038445908936	18858.89465470925	35728.603094697966	29084.853420086263	31759.846898855703	33202.20875812824	21145.26104421177	28216.67488499845	29120.718284255876	36816.4938409923	30897.512989531184	24579.865226192487	23310.82475745505	32260.717480358653	31879.721570082074	34724.7345525127	31206.953330606422
32005.73857820434	22581.23032269611	24240.03950054348	19813.289989844405	23532.942167381687	16860.997490919002	30138.45963604587	33410.664912853776	33101.7608714455	28195.235783836586	29864.056134857106	28730.189731875493	18433.825014199043	22933.104683822457	18813.14034762481	35728.293000907164	29081.723473120255	31758.980592498858	33182.10631296568	21143.75852772864	28216.324022019024	29024.745242881203	36811.847648215335	30894.96925152089	24513.130276672262	23297.74906928672	32168.31054596285	31879.388496889984	34724.55185916918	31205.853004213557
32005.10392344324	22487.393073910665	24240.022687277236	19792.659122256224	23531.626963721457	16819.844334903468	30138.42673586814	33410.102640910525	33101.26379794751	28187.767213519914	29851.939759140303	28726.459585817047	18432.808980536523	22880.604172671832	18783.04161333636	35728.069208707646	29066.98913376331	31758.279264185672	33101.24201269093	21142.224690046136	28214.95255399107	28899.074919001217	36811.00490882673	30891.77638747939	24490.274753038884	23297.406060623827	32091.24899097446	31879.38240536831	34724.31098609677	31205.853004213557
32003.901689120707	22428.357550465047	24240.02024757475	19785.628946922705	23531.303819208795	16790.75215864576	30138.140338199093	33409.81793797565	33100.61292329045	28174.999550996723	29851.939759140303	28723.385534211855	18432.185905650495	22870.660100344456	18775.03984468729	35727.5601243566	29066.98913376331	31757.65484543994	33094.80804025855	21140.44926896411	28214.588251019708	28700.05110511724	36808.79175265765	30890.17743606253	24463.857549082382	23291.861927284368	31924.743676420476	31878.571935461245	34723.503010998335	31205.78322896725
32001.08399464186	22410.177985088252	24240.02024757475	19785.52368917549	23530.53614050055	16742.906642571405	30135.11524049897	33408.162372556646	33099.89684464912	28170.836268295294	29839.873552577177	28720.113292055157	18431.980379976678	22846.455095448837	18774.74432342037	35727.392717297276	29063.289578627842	31757.579418265803	33081.836856333786	21139.943363072376	28214.293233630015	28603.364343230936	36808.006900057124	30888.511090470944	24392.127428790507	23272.06889654152	31796.27078109252	31878.459299792732	34722.83229006933	31205.29107432389
31996.626660040893	22356.03956581225	24240.017767780726	19769.752389874804	23530.53614050055	16646.585724534154	30134.119375923412	33407.53020473903	33092.56215670219	28167.76577163865	29816.53504463636	28711.880271114645	18431.500456240065	22830.22931477132	18774.727786961274	35727.070655812466	29062.645090850725	31757.556954308875	33080.78572592378	21138.586529784352	28213.46087189045	28603.364343230936	36804.406044941454	30888.19952953268	24373.50348377121	23268.175519219825	31748.590231077615	31876.030464797466	34722.103913762156	31204.700617624876
31992.84693312986	22342.666644135556	24240.017506453532	19757.641791154652	23530.383094618144	16537.093256717642	30133.70611319269	33407.21442814585	33091.167651426586	28141.72105410705	29770.67414882557	28692.82161301355	18431.47187432452	22812.720523384818	18774.727786961274	35726.60249805512	29062.264235678926	31757.380716218675	33080.78572592378	21136.210711071515	28213.2700086591	28320.354545758015	36800.07474189111	30887.824283352573	24352.43959181976	23266.122312275493	31746.525101272044	31875.804871299853	34720.39480840537	31203.893449598254
31989.179560105844	22268.774109436235	24228.763290856754	19749.152484672224	23530.377975262167	16459.591576481853	30131.390061886133	33407.078464805076	33091.167651426586	28104.339552362806	29727.02046231786	28635.035732224213	18431.457328235447	22811.33592112233	18774.560333942132	35726.259920869554	29062.264235678926	31756.909248384443	33080.77840326604	21130.02591889637	28211.081958138966	28158.133177982527	36787.23830506923	30883.597468444015	24257.256206955564	23257.647418906912	31716.603654383645	31875.79326889348	34704.61350147203	31202.859539961446
31980.905747399825	22228.170083024124	24200.859994697563	19730.15375753561	23530.345055508114	16440.1500948748	30129.559448942473	33407.005452225036	33091.167651426586	28097.51723516222	29714.212136627786	28551.365498362287	18431.431575329312	22744.076671551004	18774.513545022786	35724.63043371723	29056.37950719788	31756.46985039403	33079.44682128125	21129.06895541894	28210.615683769174	28040.86430819623	36781.72338647912	30881.834283234854	24230.15595184583	23257.497708391867	31716.603654383645	31875.759063192017	34673.09343525302	31202.18656225224
31976.890958156768	22217.285732949826	24190.7620424138	19688.938705855224	23529.385553795797	16405.765523032736	30128.46564109133	33406.38048179967	33091.167651426586	28085.276547053436	29653.837849416897	28291.784566178907	18430.97124376741	22741.99750833539	18774.018887034414	35721.77319291944	29040.422855631343	31756.061732672057	33053.910441044	21125.027797124865	28210.56833822044	28020.62172200499	36777.243941447225	30881.471445514642	24149.57003803964	23253.248715939368	31707.074767070575	31875.747348922	34641.4148355769	31202.120830413663
31974.93075005475	22185.75640628445	24190.7620424138	19651.848154028165	23529.109256550808	16381.565603321906	30121.65753365512	33406.04009816562	33091.01047707102	28060.17805334198	29615.148531544106	28143.769343131637	18430.580132874882	22728.66790603838	18772.76042466493	35716.73370556817	29040.422855631343	31755.490015007585	33039.491013071165	21124.619718375532	28210.471563011997	27924.451388639474	36773.035610673855	30880.751874587553	24141.2464658408	23251.41811633745	31701.74445973727	31875.55660305778	34641.4148355769	31201.898216330534
31973.92236978486	22151.05789827313	24190.37390267039	19621.85720924945	23529.04542399636	16352.642988528392	30118.70771530349	33405.786858116735	33090.88340175879	28048.984493969663	29524.474235146758	27997.572027565628	18430.134839160637	22691.649567870358	18772.76042466493	35706.32034693337	29037.963511370337	31754.960346074506	33006.20813348054	21123.147758027342	28210.077058892493	27866.77935461854	36772.146399878664	30879.789271654954	24091.491454540344	23251.28749687475	31679.26899671787	31874.931368444217	34634.18421768639	31201.58489898714
31973.376549155724	21930.875097231834	24169.40788118178	19621.006284198458	23528.894260921035	16325.100906104657	30117.043266230095	33405.76029087238	33090.81706029766	28039.074374258442	29463.74251771705	27913.113791491396	18429.95282258187	22639.352168503206	18772.76042466493	35681.17391080021	29032.95389933676	31752.907497044864	32975.31808541261	21122.61562836574	28209.615967963404	27670.06981065535	36769.07053404134	30873.769101197086	24038.212452132906	23251.28749687475	31652.280843537115	31873.659683483238	34634.18421768639	31201.557986898457
31972.693681514862	21777.60851749996	24164.51219903632	19574.092619289277	23527.72112574354	16292.921614242017	30116.654022144932	33405.08045901232	33090.81706029766	28028.96547140908	29421.039720970213	27657.18756684613	18429.800468708745	22599.948304811962	18772.75336175438	35647.9902694177	29028.102564304674	31749.315336937238	32949.31929071039	21122.53345967234	28209.615967963404	27490.304379605026	36768.76481612643	30873.769101197086	23980.43555049612	23250.782272313147	31610.369648585245	31871.665091802748	34634.18421768639	31201.398113398267
31969.544455434156	21659.9979094311	24117.311390070692	19545.23476933822	23527.088261325036	16195.632313896474	30116.613335296428	33404.63066482704	33090.805595073354	28013.56944959227	29381.247857635048	27478.92217203099	18429.63174318364	22491.90609219272	18768.752058495968	35478.712583637614	29025.280771995975	31748.888532862708	32931.892552365185	21122.521162700123	28209.53404034223	27340.81063820825	36763.97557577411	30873.474214431535	23894.7699122679	23250.51155062065	31444.708353066915	31871.04388876424	34634.18421768639	31201.256609168915
31969.302578033552	21598.41089422664	24103.486561843125	19535.794481554334	23521.545404854343	16175.09533223026	30114.736233080326	33404.45195143898	33090.75297456306	27989.022073376647	29380.65358654304	27459.5746164386	18429.52769242762	22433.074785573615	18768.493771045378	35314.755185938375	29017.371062484825	31748.603560744574	32930.96198033189	21122.494617336364	28209.368267872767	27172.856241482008	36763.51786295682	30872.37699370079	23879.63713545255	23249.88913527635	31351.554148669522	31868.281780901856	34634.11171502499	31201.171442826682
31966.7644893037	21556.022031264318	24049.53481010851	19532.959503991446	23515.382439332327	16098.078454297472	30113.400809968087	33404.316560028725	33090.69091713307	27956.26867567905	29380.65358654304	27446.59223366658	18429.187843375737	22344.549534772465	18765.12265911735	35004.48038410807	29014.737333858473	31747.72836517158	32929.61562566026	21120.698815336353	28209.187300857597	27008.988831863862	36761.54988188593	30871.575169029114	23809.478006703037	23249.734112039518	31320.982415754952	31868.232013181914	34633.578605552604	31200.915874297334
31966.086617854962	21489.8478207513	24038.547839612806	19512.36983881976	23508.755443367387	16085.941235045102	30113.043772673132	33403.12046009784	33090.69091713307	27884.3066998088	29372.394809906695	27446.59223366658	18428.814522368015	22026.877644930857	18764.86302796648	34775.905668065534	29014.205788577405	31746.742474516173	32925.668322507554	21119.179953700936	28208.707399659485	26487.142517365595	36761.505482128836	30869.215245788448	23798.983752428234	23249.71742315989	31080.424552232613	31868.086240140903	34633.54838820782	31200.390437623904
31965.64117472793	21420.85572127368	23959.171209925997	19503.78156049545	23501.07113162465	15949.680992504276	30112.61774531129	33402.82143058913	33088.909518443565	27789.07303645351	29365.236577524876	27446.061801964777	18426.979291267962	21882.13882649733	18764.537586466387	34549.84170772896	29013.77557966678	31745.207469642268	32925.668322507554	21119.04353457199	28208.660241016303	26438.10832268043	36761.19077913211	30868.019037843314	23755.469439535937	23249.568159870516	31034.230033994623	31867.9188744568	34633.498145184836	31199.79293317567
31963.904076202325	21244.410973255952	23927.373282231194	19448.367572846746	23468.72192061644	15938.770756347185	30111.636170184604	33399.921193341615	33085.1630349607	27735.63040912346	29361.137547334976	27445.84434728921	18426.307164833004	21550.508632709894	18764.496719403694	34482.34895705609	29013.45920857097	31743.66244914492	32925.3195985141	21119.04353457199	28207.410890561066	26014.52707413286	36760.6772814461	30867.4343909127	23592.651051080717	23249.434307475414	30778.781731343755	31867.912191267904	34633.4805678091	31199.162413941245
31919.08220361278	21232.31002333379	23874.987165269227	19430.72392167727	23381.977206866	15921.563135319699	30111.32223885243	33396.435995958076	33083.576477475035	27692.494402063952	29360.449745445014	27445.312109694827	18426.305388707457	20846.531185617245	18764.458996202222	34401.23692653755	29010.454963030228	31742.761418852573	32925.162371443424	21118.59328169815	28206.450887036724	25995.830354753118	36759.76759147246	30866.21462908921	23387.09945111764	23249.228175517208	30725.068212632512	31866.87369321255	34633.41729641336	31199.050812542042
31827.857746041616	21204.07727633077	23839.4719354971	19414.631204058034	23242.732453576227	15878.970871114607	30111.03739254312	33393.9635502064	33083.576477475035	27687.900512783686	29360.37148237316	27444.876478162936	18426.025779821408	20497.74669103602	18764.395842358936	34022.43771050271	29008.95144201461	31742.04284666363	32924.909152618515	21114.23454669455	28205.56468466087	25838.32131140677	36759.29842152506	30866.177200523714	23231.279484876235	23249.01857350083	30722.849908563712	31866.00881765209	34633.34709702923	31196.82645051799
31733.499536753206	21183.61134505377	23764.217431156667	19410.034647184202	23094.932924418325	15878.15398834244	30110.757775852755	33392.98448870504	33083.576477475035	27683.1791074509	29360.22658373106	27444.419090354546	18425.265161348118	20304.502174620757	18763.356149071868	33949.91128983305	29006.41172264074	31741.637045669522	32924.78962941695	21092.66475615147	28202.883603092658	25792.60266753959	36758.34723415255	30864.7175992551	23134.998378694658	23248.670873841755	30673.80064089246	31865.477490049554	34633.18538230588	31194.562063249086
31657.45011350172	21165.458178858065	23668.60610454526	19401.177712561785	22953.101744962758	15877.542950624931	30110.634020369092	33390.93537223202	33083.57463838252	27677.18225610144	29359.07948348617	27443.917537006793	18425.196396575877	20272.291040237957	18763.285320305247	33930.62704126671	29004.070041370793	31740.2086572824	32920.88305499058	21084.002683021663	28202.350483161412	25633.16512149725	36756.6398156698	30863.474883978273	23008.699136218725	23248.369364046728	30417.999843800546	31864.524424919684	34632.968386671	31192.753034841542
31602.76435481078	21133.0967533922	23633.82992901544	19393.46568896748	22743.013397062678	15866.680970408239	30109.26349786986	33386.170251882926	33083.56473705012	27671.598996116056	29359.05355934463	27442.1653733629	18425.068286211368	20263.08883299064	18762.60879697568	33913.903363696874	29003.346417639495	31739.323031702726	32920.88305499058	21083.374230689707	28199.985196007514	25179.859656809487	36755.27049095187	30862.736374600045	22926.37601251111	23247.998544482984	30212.00602267168	31864.355703929115	34632.72496819224	31187.530086171464
31574.102575483543	21101.1615222236	23559.71419189806	19393.010533687382	22660.399201648936	15851.631381004516	30108.861269780824	33382.64572837966	33083.56236516428	27648.1276785035	29358.746186780394	27440.46618086574	18423.932733221533	20230.681715351064	18762.372947644773	33876.14657160618	29002.474127061607	31738.77287809854	32920.88305499058	21083.374230689707	28195.093355613	25178.05718447508	36753.20980755195	30862.641776083547	22893.62854286511	23247.443910115668	30047.975648796313	31864.06549008808	34631.92210765384	31182.738802395226
31535.966191501673	21060.952558028544	23476.946201542916	19392.60626145598	22582.32655955501	15850.410198372127	30107.16757865718	33379.137825201135	33083.38590739385	27639.968009929347	29358.717501086696	27438.82431766631	18422.48316268779	20169.301676050436	18762.10736429981	33869.886752688704	29002.421331772966	31738.615891380912	32920.88305499058	21083.246956128514	28188.356549368367	25154.76756183208	36746.9645764632	30859.75625376575	22879.081902871658	23247.242529000985	29756.276784522834	31863.93062505484	34631.127075204284	31178.487381313564
31508.214722431017	21018.65931184509	23416.384079292016	19390.57514880219	22554.00132032346	15850.410198372127	30099.986252496874	33375.56996749769	33083.13671264626	27576.46813781409	29358.717501086696	27434.97933505887	18421.505864834602	20146.618410678955	18751.36118565813	33869.6824285209	29001.239489266693	31738.58074547071	32920.58752443877	21083.206362492983	28177.48697003874	25117.05020558867	36744.9555244552	30857.32511301036	22850.425494207895	23247.141871691972	29327.10116835848	31863.93062505484	34630.98585188923	31169.702757953273
31448.216617314614	20994.495269562478	23394.789670566697	19388.86824492519	22474.45878294323	15845.352410929929	30093.99875255798	33347.38493820116	33082.90479522355	27523.488008745113	29358.644366239165	27433.9170067415	18417.338639011658	20131.948123075075	18749.00129750695	33869.6824285209	29000.239333134676	31738.089406431835	32920.04879687544	21083.084413697696	28165.305537891752	25013.026273548097	36744.29246668978	30857.32511301036	22841.600865338296	23245.90033732268	29252.78956024797	31863.445123751717	34630.80999981814	31168.553298350744
31411.395115583728	20904.521626928774	23253.636595911878	19386.036696037077	22319.64966243443	15841.153711827175	30045.24175990701	33168.3271812287	33082.444932892795	27419.968271250036	29358.272091180068	27429.791355132736	18417.338639011658	20116.918455484265	18713.77294219373	33869.443613018346	28999.020680086775	31737.15764386746	32920.04879687544	21083.03220552768	28115.534885031866	24899.02656404784	36742.85099606655	30856.174834384492	22812.483317075657	23244.457141757026	29220.701721863676	31862.99360333166	34629.79608798197	31153.810741229172
31332.360699183024	20867.530834396093	23148.301658700035	19385.749418066178	22294.70471343679	15836.107273549713	29997.324027317423	33070.63570371279	33082.130015195864	27339.388303980268	29357.97481658693	27426.660592785287	18417.338639011658	20106.986343979737	18695.475539537798	33868.936780457305	28997.59390909417	31736.50359597345	32920.02248027687	21082.766456031866	28044.32599579388	24867.242683069046	36741.17177707314	30855.605693184	22791.36615196456	23244.407834111542	28879.020145446102	31862.593064691206	34628.840077218265	31028.1197166974
31262.505696652268	20820.745163592157	23086.935448918357	19384.47937829705	22157.463366422126	15821.942850339927	29835.529549099694	32899.49999207133	33081.50206613762	27287.16354177243	29356.99342167011	27426.660592785287	18417.338639011658	20094.174693658402	18681.40615114661	33868.7946759958	28996.829284143376	31736.045912667694	32919.72566868366	21082.47757759511	27824.200760043175	24847.49743263041	36739.87956158658	30854.721173842467	22791.36615196456	23242.692645455038	28818.53920512339	31862.193526953597	34627.73854775536	30806.279863880205
31082.387313822448	20789.45594876837	23075.028880697737	19373.553968802767	22157.463366422126	15817.026791511882	29726.502886474187	32877.18478402861	33079.34255950367	27240.740400301645	29356.749209542373	27425.44252516364	18417.204935857262	20084.63979528925	18650.397413138307	33868.73146113592	28995.50005917391	31735.912543933853	32919.644809725396	21081.832366272716	27751.058602281664	24764.85226864595	36739.80822705496	30854.123177631653	22791.36615196456	23242.08069969046	28770.76001635902	31861.16204619255	34627.17243901347	30591.14572890496
31047.161458781964	20763.889403344045	23064.7426027585	19373.553968802767	22110.628168011335	15811.277257349024	29700.38610305685	32868.564227400595	33076.0906167015	27163.298285876434	29356.168727797376	27425.033087923708	18416.98201701226	20036.387835480382	18607.91250772244	33868.46266668585	28993.127289282344	31735.657494093477	32919.09367673733	21081.26532006731	27480.741976202713	24710.211456982855	36739.192782192484	30852.584955301798	22791.157455357567	23241.775007509525	28763.630959873448	31860.914287889427	34626.69480771818	30534.779120452964
31028.30933877909	20689.428838644708	23004.493094086778	19358.71741478298	22068.73659997984	15800.962845795842	29648.639285104728	32827.70274409064	33074.92194845942	27141.15945607638	29356.019522662562	27424.59393597961	18416.81581189587	19979.65113626768	18596.826865055875	33868.39009776019	28989.669805848298	31735.51018155912	32918.98085177448	21081.2427164284	27336.35893137704	24562.910057654924	36737.255720677524	30852.069723205925	22790.845284105	23241.657448597532	28760.66199920736	31860.685146924487	34625.794656324564	30284.14866947544
30971.64502166786	20586.2949562289	23003.158625010874	19351.701377743142	22007.9148244831	15792.094276140462	29616.026097068498	32772.26596970559	33074.68042651181	27110.501177668393	29355.91828848503	27421.512127715363	18415.98687398719	19949.69676491043	18586.337636989752	33868.23597548889	28984.12640230305	31733.53677537066	32918.91746179117	21078.191497371397	27054.300862093383	24331.39998830239	36737.04788423227	30850.61561609248	22789.700006606996	23241.470455575833	28726.804379236797	31860.445746166184	34621.653942228295	30105.328379819864
30909.071154859404	20519.117223055768	22953.77264516494	19351.701377743142	21966.242965843012	15788.997401675108	29616.026097068498	32713.973514784917	33074.32547030001	27075.073618643193	29355.7343910583	27416.501318014307	18412.29631364996	19915.898588572232	18581.14179844398	33867.874447777984	28974.09735626259	31733.076681273382	32918.84285808902	21077.90450595461	26784.791081733645	24184.938713913318	36736.95130525602	30850.167647511968	22788.248683986072	23240.799292603137	28712.923304463722	31860.221789645544	34616.991122986525	30105.328379819864
30807.97522370969	20509.374619629707	22841.94495365782	19344.6578267583	21963.551333433203	15777.594428399034	29590.98051212285	32560.17673985271	33072.80674339555	27056.816872818414	29355.507748641783	27398.039109164816	18404.155608579145	19894.980166126756	18573.06888810806	33867.475931144065	28965.405406433172	31731.651618438937	32918.71595781824	21075.74971835667	26644.61735787272	24091.818833103524	36736.518070213744	30849.70328514744	22787.931160243814	23240.469116134078	28681.594406765344	31859.068442904052	34612.7449940553	30084.96555686861
30735.314049345285	20495.563910339555	22815.733198133825	19341.252002661786	21922.155669665255	15775.96038067314	29571.89347565468	32422.082123701177	33072.429801063394	27054.770303120145	29354.489354668633	27377.6490716345	18394.132582503633	19888.344983417046	18551.40232508003	33867.257779749576	28942.887074822116	31729.06169541167	32918.58270246767	21075.35211853857	26558.895591634337	23990.935758429983	36735.55895739739	30848.93105877386	22787.666394404616	23239.979498279172	28681.28484966928	31858.45009545977	34605.13338327019	30010.782756533277
30727.104177959784	20467.20547022151	22800.625756238533	19338.274844354644	21916.447433976533	15764.739294558516	29550.06317268439	32306.308525585562	33072.2579922829	27034.04548996143	29353.28013129139	27355.89658061269	18376.98132942549	19873.195692633086	18543.50194407393	33866.41701850081	28919.08510332916	31725.103841992895	32918.45413194348	21074.536261787147	26530.760773461778	23973.489417174846	36735.12301633941	30848.663802861774	22787.507636495466	23238.79028209296	28681.204477291507	31858.02353538163	34593.232788437184	29960.15216706809
30724.242558663973	20447.196310327337	22734.87883070699	19334.628890966018	21901.550165739176	15763.48485976824	29495.806647395373	32303.284987578096	33071.946754357225	27019.85496168743	29351.869347715805	27343.88090639323	18355.172452356077	19852.035454631045	18521.242083995676	33864.20118800574	28909.390829922726	31716.839558820757	32918.309774842026	21074.451541559458	26429.80287902921	23954.749127773117	36735.02206811788	30848.12491319854	22786.807535508753	23237.273997297983	28629.618646438917	31857.25455586497	34590.389361252775	29960.15216706809
30723.81218704233	20441.689814902107	22732.805953045707	19329.45313054925	21870.268289528696	15762.604543792962	29495.806647395373	32272.407049129488	33071.90338395622	26986.568035451684	29350.299504069655	27311.771878793574	18350.799245987117	19821.022523930475	18475.782516886276	33862.4869390097	28875.727448470392	31711.733745305897	32918.29395280199	21074.451541559458	26411.143623463588	23919.990010492274	36734.9870551602	30847.671223001333	22786.529973908055	23234.34656143989	28629.618646438917	31856.72452533732	34578.14545023552	29953.726119960356
30712.29153501625	20441.19218552464	22677.44263503905	19322.269480117036	21838.29674174171	15762.604543792962	29492.822431309072	32245.373676935615	33071.83396071759	26962.37425438189	29348.96154307584	27305.340549048837	18345.464995619717	19786.857791752613	18445.997570418673	33861.503897003015	28873.477347009	31699.494776452124	32918.214103299004	21074.42158901455	26388.878024991063	23903.624027369373	36734.55065728664	30847.43491613739	22785.815274282366	23233.080979560124	28624.32898382192	31855.37608655149	34556.427418981766	29917.003025682887
30712.29153501625	20441.19218552464	22640.036154826365	19322.269480117036	21787.25553292328	15762.013048049435	29491.912384974396	32214.077933669796	33071.77673084939	26944.125262672915	29346.008135640644	27272.82631716555	18335.68870807496	19775.522640564624	18411.802773624535	33861.3223221004	28872.467094386084	31689.985284094782	32918.04373947892	21074.31315601153	26388.878024991063	23896.42581724109	36734.15499201037	30846.42350517405	22785.632690232596	23231.18245734638	28622.66270729213	31854.521339583927	34552.145791487215	29895.545523499517
30709.661711272667	20441.19218552464	22628.603647479802	19322.14458399753	21731.191073375656	15760.78617268938	29491.71943346353	32204.906163298365	33070.64960564149	26899.743194713035	29342.934192461616	27270.829202286135	18324.052932567363	19751.325976461394	18411.802773624535	33860.723904222235	28871.51656606226	31688.28752055846	32917.91039213801	21074.144027729108	26382.498545427003	23896.42581724109	36733.87019101229	30846.291829646252	22783.536598058156	23226.84115194759	28622.66270729213	31853.503101355454	34538.816746543875	29888.982377412285
30706.532143058357	20441.057107018438	22622.89285282431	19315.365201920406	21642.580789546606	15758.587615043998	29491.59212902319	32204.64644881531	33070.10306903378	26830.94646679306	29337.939025105396	27264.427946319007	18315.14055597231	19734.058197942613	18387.040818669764	33860.38463213714	28871.15383790846	31687.6603682513	32917.58932206211	21073.53532600653	26381.150485983013	23896.42581724109	36733.49150009139	30846.092510630435	22782.76923394088	23216.31644564358	28622.66270729213	31851.360633615077	34538.20279054972	29887.018035302077
30705.041683531847	20440.71670767728	22614.49551163145	19315.21582213876	21579.138489643155	15757.102084026164	29491.00735480914	32191.273408976922	33069.42696556635	26805.210735455323	29335.879421701717	27257.920974282813	18296.054496043187	19697.018056447778	18369.63926586289	33860.27439679386	28870.986304115777	31685.291439397588	32917.21498069809	21071.51180512316	26381.150485983013	23894.786810931022	36732.446181166815	30846.085414518708	22781.763309293612	23178.71805378318	28621.725502357556	31851.007643561345	34450.74041950618	29886.984089106132
30703.462228220415	20440.520003550897	22582.45471451953	19307.829781299457	21568.298962252506	15755.102062832584	29490.49406363242	32189.767836586787	33069.31400388805	26782.110905769077	29333.45672036114	27229.601046582702	18279.885924938153	19637.73470738181	18351.8673467138	33860.27439679386	28870.716198144994	31682.560708462388	32916.71401905212	21067.61701109602	26380.663820520276	23893.628358650625	36731.57804741261	30845.994436246485	22780.801900357277	23057.34975237152	28621.646420207508	31848.632493420333	34296.67106498941	29871.45062999479
30702.321571721324	20440.065310235386	22574.588352474762	19305.669225796366	21548.87174444002	15753.892676513993	29488.37425016259	32187.480445328056	33066.46882800474	26740.023183054924	29332.25352742178	27198.754293672566	18248.874462266263	19555.411728958326	18346.164542537896	33860.26444584147	28870.16165346784	31681.190334901174	32915.543173515936	21059.897270150468	26380.47227856623	23888.83175400055	36731.00403018337	30845.81363980788	22780.276477840685	22933.802835906008	28621.056427772794	31845.60972229275	33988.72057707142	29855.438309409496
30700.336829089996	20439.962301445357	22561.65684214606	19304.76183503732	21546.9324725124	15753.892676513993	29487.670954697478	32186.655572942396	33065.33031132042	26718.368362593053	29331.819663643597	27195.938329192682	18229.768850757777	19492.69917332016	18334.07644506357	33860.2327010537	28869.404342053935	31679.742222076937	32915.27580824669	21045.28731890725	26377.978410819964	23881.807330045278	36730.55751053175	30845.688166436506	22777.30300695659	22888.263406809376	28620.615966920814	31844.206227476705	33854.994180974754	29784.184575411542
30700.239794903835	20439.500775480818	22535.945653988536	19302.470661788473	21530.339517320645	15753.224747891236	29487.057213061213	32186.35761998603	33064.43599212561	26701.198241087845	29331.235598162704	27180.04242164939	18219.246837658644	19439.52478005308	18332.509336893876	33859.9861662581	28869.026955374986	31678.991897833486	32915.24691247894	21000.169177618904	26376.2105436409	23880.89151541634	36730.352437283924	30845.608340846236	22776.823035578735	22872.22139956092	28620.514335681495	31821.9138181275	33715.32324936222	29723.52095824757
30699.39787202883	20439.036969458724	22509.54563400636	19285.89485615028	21479.55109255135	15753.015954748967	29486.924984718	32186.212633511077	33064.31282426638	26670.18926630913	29242.914242936436	27166.910390589837	18205.73351249542	19397.251183381017	18330.937704816773	33859.897088178375	28868.711658356635	31677.615090343887	32914.19028605586	20889.782466799963	26373.25799564672	23876.333777919917	36730.22857302894	30845.45979217543	22774.197294425834	22854.77221030761	28620.344587098378	31726.757609629287	33663.5036609823	29646.53329137596
30699.3326544144	20438.965142326004	22439.23551116074	19275.08928422105	21455.71668544208	15752.219135121306	29486.763953022873	32186.212633511077	33064.276438107045	26566.40460864949	29130.461348590477	27155.998299014132	18190.380888868625	19389.338383472175	18327.63447158567	33859.844362257376	28868.544808345	31676.853645134554	32914.049979496034	20804.79365463772	26367.743051499343	23875.63840614587	36729.95490560288	30845.256845469074	22772.64887483984	22854.743537953676	28619.822911415475	31595.088697999254	33663.5036609823	29629.147432989757
30698.74930659791	20437.951285596264	22412.913253408242	19274.79794578218	21434.17203511764	15751.290473648578	29486.763953022873	32185.38114649827	33064.27135413268	26559.370375582253	29089.785344758206	27133.033343237923	18121.168761594392	19371.59263308183	18324.78488351188	33859.72962196592	28868.544808345	31674.206728339042	32913.96809640224	20749.692453774584	26367.6476940572	23874.413231581493	36729.023160458266	30844.853452906144	22770.560313116057	22853.123404180158	28619.24513762678	31521.295890640937	33660.031230620174	29503.307957777135
30698.715414926988	20437.01916505617	22391.459729186045	19274.369631080965	21433.653590196893	15749.667374228566	29486.52645378024	32185.38114649827	33062.82261911954	26548.738211545715	29074.199163132518	27124.35055173542	18108.9369307406	19371.59263308183	18310.205905676732	33859.697219320864	28866.25673341097	31668.98925843038	32913.55589120524	20583.085585012763	26365.35024460589	23870.434515867804	36728.743590704085	30843.499745991416	22762.668339713808	22852.52650092622	28619.15757487017	31280.38178173946	33659.58441582961	29472.421140601135
30698.52880200862	20432.128720998808	22375.46831490581	19273.846963662327	21433.32972693737	15748.95656074014	29486.35592260684	32185.38114649827	33062.67124932736	26521.734902843058	29070.828569780213	27120.886458606183	18089.20295928851	19368.568518764852	18310.205905676732	33859.50040457792	28866.204579277284	31665.540385399734	32913.3128561416	20529.97143244025	26365.149501379026	23867.267173626453	36728.43908645444	30843.499745991416	22702.99760778024	22852.367120175386	28617.798380096843	31280.38178173946	33659.27793755056	29445.11849769385
30698.164965292563	20396.596599700566	22328.964005523474	19273.828209694588	21432.587631216906	15748.923531178676	29486.02217874195	32185.169307513424	33062.42744505317	26474.89238293532	29031.25726780051	27120.074509564187	18075.413551730056	19360.918742262897	18308.37375668434	33858.962569150215	28866.204579277284	31658.416420835987	32912.70341995191	20522.925954308135	26364.964077096392	23866.374536063176	36728.2907039847	30843.37965613511	22619.75135019626	22851.911119293556	28616.559754244474	31268.564898478984	33659.19876388792	29310.491429512927
30697.887972270702	20388.60205773341	22286.497235215924	19273.283708872386	21431.199866562747	15748.899663416802	29485.85998039496	32184.506892393925	33062.290650714494	26436.874151963653	29016.79721623384	27119.484610905787	18067.82984990233	19357.31876326497	18308.37375668434	33858.791269883026	28866.20286420265	31654.948631986816	32912.3245367231	20522.060967362824	26364.15403234658	23866.12648366186	36727.97275300696	30843.373580427786	22585.578812344156	22849.238664803055	28616.263027777182	31268.564898478984	33658.69561912826	29224.6161059995
30697.573977163134	20386.372143808905	22275.939746754488	19272.194244326314	21430.756061909666	15748.321980991748	29485.44744970792	32184.28602450182	33062.094488427945	26424.641571567452	29012.112281314694	27118.24265171527	18061.47034785554	19351.969488867722	18307.874338155343	33858.66099762318	28866.20286420265	31652.7705288558	32912.116335710816	20521.93209989025	26363.17809720059	23865.562578776564	36726.12954986772	30843.304615188354	22570.818984410675	22799.798915748484	28614.221298236553	31268.564898478984	33657.93341843328	29159.884518279174
30697.52821310267	20386.140958071344	22250.673572993834	19269.57881050544	21430.756061909666	15747.754271499101	29484.727954358455	32183.45662754528	33061.82256022919	26416.966382321694	29011.99042701244	27114.9365365184	18056.21975103583	19350.766845826627	18307.80529528057	33858.64987996649	28866.20286420265	31651.16838161288	32912.05273786848	20521.93209989025	26363.17809720059	23865.04298891355	36723.23676566568	30843.211962300047	22557.722078083985	22760.122013107524	28614.06689895005	31265.577451368306	33657.93341843328	28765.023881329696
30697.471747549316	20386.140958071344	22233.377606247224	19267.473838144713	21430.661677922755	15746.68698950001	29483.078727550786	32183.304339391943	33061.61054393418	26374.44872249868	29011.744524561094	27090.243290062383	18052.03613965164	19350.625863210793	18307.662892875902	33858.501826608706	28865.480570958756	31645.102862991705	32910.79194057159	20521.89371432127	26363.15191175117	23864.76455909448	36722.542242486525	30842.773493592613	22552.584865173634	22741.27136241374	28613.45421849069	31265.577451368306	33657.93341843328	28492.838829994325
30697.46687627972	20384.830911306217	22198.970957070618	19264.271384730546	21430.35490850826	15746.012253199031	29481.17447270508	32183.227129008163	33061.61054393418	26325.436705044114	29010.971389330276	27090.01410007112	18050.792041338165	19350.624732735796	18307.385682594395	33858.34570126931	28865.468616265778	31642.627400275025	32908.975961937074	20519.302334016935	26362.969025827733	23864.3101476741	36722.39990642141	30842.599822010347	22524.109931574345	22720.55887590578	28612.061186367904	31265.57498440089	33656.54219459501	28288.3360666643
30697.45169025291	20384.29142386355	22166.256932491873	19256.47806087709	21429.747379334978	15744.496483467703	29479.215927482877	32183.227129008163	33061.5599608803	26309.876560741726	29010.87445332154	27089.01262277533	18016.12598741959	19350.624732735796	18307.19546333861	33858.30707600597	28864.620122682038	31640.561164469374	32908.30295115795	20517.029212818445	26362.82800966564	23863.980590629842	36721.69637395026	30842.38546713808	22520.018293763424	22619.671067030686	28610.63523213562	31265.281604667747	33656.42640542501	28155.386617621003
30697.352426520232	20381.34670933633	22144.582656235307	19233.857900281037	21429.1158579874	15742.144679592819	29478.152162445083	32183.20330166186	33061.32669449992	26280.524613037123	29010.79435082742	27088.95938487579	17967.28395245615	19350.549895897908	18306.929064132433	33858.11550389721	28864.620122682038	31631.649671330626	32907.89288612358	20516.776747254942	26362.52393901431	23862.7743633907	36717.12998686836	30841.99174807922	22489.059016396728	22566.4163810816	28609.92029240388	31263.844148730437	33656.14728062764	27911.778420644812
30697.293442314578	20380.71067025191	22142.71376198515	19213.059674272452	21428.793628807492	15742.01866847741	29476.282825851158	32182.89773113004	33061.27730260114	26272.001687301974	29010.210513502283	27088.809579975947	17883.42732587911	19350.486841672166	18306.39462690096	33858.02293922934	28864.059361646778	31627.726116436836	32907.79878471093	20515.03036840795	26362.46403413921	23862.4639422613	36715.3091783224	30841.695592472777	22466.341929407667	22449.16465052997	28609.463912365154	31230.366108476574	33656.04779175964	27758.22384996325
30697.224127351637	20380.21441066459	22127.38866637871	19213.059674272452	21428.08315840031	15735.843801668152	29475.18606175178	32182.774731034944	33061.19373484391	26254.5496234813	29009.935949310704	27088.690669442476	17846.014739648177	19350.41446821463	18306.25200792251	33857.99842735444	28864.059361646778	31624.37358407811	32907.05344487403	20512.272227120575	26362.249723205823	23862.11110298764	36713.81513146293	30841.299815643983	22438.58643075503	22229.844722467573	28609.363568905483	31211.577738026528	33656.04779175964	27697.97834666371
30697.184291543315	20376.825166098588	22118.7223528091	19206.808807384245	21426.636418224556	15732.246062791579	29471.82216720518	32182.10433526851	33061.03487473603	26254.5496234813	29009.863450336034	27088.532752414278	17818.443898902937	19350.34211317454	18306.096715562475	33857.9914566319	28864.004336860806	31623.634843682514	32906.22410984108	20511.514589688464	26362.069418624556	23861.58938903468	36712.87977826297	30840.98105491587	22427.288648450034	21868.06089081111	28609.103771207625	31181.939863134958	33655.710783803705	27687.724638985303
30697.108346129546	20375.50940548812	22112.664960497234	19191.355177894602	21426.253164346977	15731.592524312666	29470.94069725531	32181.259588305744	33060.65243049124	26253.91515747788	29008.9271806623	27088.486581712794	17729.838568543826	19349.3629459763	18305.695164541772	33857.936793868204	28863.8185860664	31615.744497641717	32905.74804070372	20511.50336514941	26361.80244677446	23861.357861035798	36712.62707920442	30840.609039476734	22386.71678425865	21429.253446915736	28608.787678122993	31020.070880588864	33655.278815909245	27622.50801639743
30696.879074429282	20374.475880033093	22106.323259912297	19178.810770179454	21426.105319483064	15731.522583595246	29470.85383979794	32178.651836840778	33060.5363331375	26253.90445016358	29008.6398330489	27088.37929857486	17404.027350326156	19348.909919088903	18304.892093209346	33857.77772641477	28863.6983002611	31614.33190922138	32905.15314303675	20511.50336514941	26361.290172896974	23859.54325143313	36712.38516003575	30840.601545234353	22366.64868799622	21345.565145534943	28608.60091492708	30838.45701731187	33654.93472206581	27549.56869003363
30696.673292912245	20372.165579320903	22103.498793153478	19164.872256601986	21425.532772769217	15731.100053860231	29467.454756413597	32176.05904788727	33060.31139328524	26248.849494563034	29007.97219083635	27088.36998084708	17121.872348956156	19348.414794563123	18304.799909207417	33857.637469887064	28863.158510414687	31610.517909075537	32904.04501072783	20511.188499195745	26360.870149806684	23858.722231295138	36712.33087844728	30840.193050707116	22353.121782317365	21294.87750418099	28608.471758666466	30788.595463452886	33654.07894329225	27492.99644240926
30696.30813478462	20370.865633661542	22088.379364100165	19133.201706271997	21424.820759343333	15730.559742949312	29439.79980120099	32173.424730519324	33060.23884208097	26247.487564754178	29007.219547260087	27088.334970433225	16835.31690946129	19342.16508951986	18304.745922507915	33857.61479775206	28863.084312891733	31610.1535114338	32903.54751150663	20510.91627951707	26360.62225731917	23858.507434302213	36712.29523283021	30839.481746694873	22349.162359795806	21054.47604092685	28608.24548468497	30730.42309575602	33652.867959475014	27468.722457416643
30696.16602804603	20366.197540241385	22080.732250716006	19095.552836194616	21424.734143459147	15730.491284950795	29439.660419571635	32172.978154484103	33059.89564033042	26242.301799072215	29006.641173951237	27088.31499144383	16617.73045346618	19331.104000938667	18304.729062512954	33857.09011133872	28863.018520798454	31609.028740185742	32902.741278210335	20510.73639977911	26360.356127922416	23858.21118970831	36711.880586392304	30839.015934899624	22340.483013563644	20837.143477261343	28608.174012067422	30729.624419259268	33651.63669520183	27434.33804716887
30695.966535419164	20356.59507160711	22078.05361339592	19072.49461709001	21424.38703009375	15729.60712713299	29439.660419571635	32172.765304158027	33059.21947933324	26239.95167234985	29006.42255992515	27087.99274441092	16233.939015293476	19331.098984469027	18304.578685658707	33857.018762973166	28863.018520798454	31608.326778916246	32902.064048925095	20510.05700654517	26360.238713485127	23856.988216676145	36711.44600316299	30838.036101646707	22333.649389148304	20756.795999370057	28608.130763682857	30729.624419259268	33648.04205537715	27417.331270223447
30695.82669816907	20330.503366805056	22073.795239355688	19045.377791345767	21424.028856289475	15727.672557576861	29438.44672206619	32171.557187091883	33055.69540085425	26232.337168413294	29006.30904763494	27087.81847640534	16201.466540792653	19331.02167706004	18304.431322707063	33856.88178448177	28862.777378066065	31608.317446326186	32902.06085895808	20509.729402103687	26359.961816467505	23855.027050203673	36711.009486752984	30837.431037714687	22327.499232804206	20514.27138653506	28608.025653327913	30713.427712793797	33647.43745582248	27415.600320365167
30695.74425592577	20246.729906756635	22072.04000216653	19018.085465735	21423.8953186792	15726.620264022638	29437.042995493244	32168.805867900435	33055.41158442654	26218.31900369533	29005.58584763872	27087.47635198693	16201.466540792653	19329.09710974118	18304.274636371647	33856.87157095164	28862.68482750607	31608.02374661646	32901.993039408946	20508.105692314235	26358.983246234893	23852.271404430296	36710.75557458311	30836.675989067884	22318.595843051666	20018.67723772811	28607.962136505143	30712.177062036797	33646.365497173785	27365.122308846578
30695.681532377883	20093.337709844847	22071.485265163286	18992.850899134304	21423.406642587066	15724.360870156062	29426.750922505493	32163.87020818373	33055.327748837124	26214.685462649315	29005.1578381104	27087.133463798018	16199.976602921879	19323.880733653736	18303.938244989113	33856.76138213393	28862.662978289365	31607.785128182644	32901.87982318208	20506.347100024843	26358.69815047013	23851.21419479581	36710.54253355608	30835.73241615486	22313.535221123828	19947.175131336975	28607.844852781887	30697.705620064724	33645.90523555904	27299.79155126304
30695.674412970075	20003.06561680605	22071.485265163286	18973.792589734017	21423.375137921936	15721.609589638221	29426.750922505493	32163.38105465857	33055.309866861455	26214.21811189669	29003.873009071594	27086.789646807298	16151.81746329132	19321.804246497923	18302.90288398423	33856.52971603564	28862.18636381023	31607.37687070978	32901.81003420646	20505.245615849683	26358.260645819137	23848.38042742472	36709.90155145731	30834.5026668548	22287.94629445239	19609.164688516415	28607.644921651914	30697.705620064724	33645.74589244671	27257.535483159798
30695.635073456288	19946.318932889462	22071.077094120483	18912.086889254057	21422.836096163126	15719.450167690678	29426.686253022322	32163.369784572824	33055.3069938286	26214.12318949109	29003.057913010216	27085.952591961213	16110.195847781188	19319.40363335342	18302.28440499916	33856.3952836368	28861.92141091136	31607.206777327083	32901.74118654851	20504.714493611078	26358.0914814248	23845.554135810053	36709.625172258886	30833.77974437275	22278.183285449624	19510.750183115753	28607.338327165166	30697.705620064724	33645.35154307686	27193.560322269186
30695.528710557046	19700.726507083586	22070.469335021055	18901.520207058547	21422.477651406924	15704.562970155828	29426.65937416008	32163.143028857183	33055.29936693108	26213.333515252267	29002.43991573424	27085.789913225042	16102.636589715403	19319.12137155344	18301.511511466844	33856.32508656007	28861.609615503086	31607.206777327083	32900.83392758216	20503.89031341107	26358.063186026004	23845.450650028648	36709.4446467931	30833.472887560725	22256.505813632582	19346.271584710365	28606.986562171864	30697.48505642723	33645.01248802872	27175.15314993534
30695.486065000707	19543.25002221987	22070.467970416	18893.262839426272	21421.931719277218	15680.833215157694	29426.36393227319	32160.79485388219	33055.292171697954	26212.98106129834	29002.07424284684	27084.483265762843	16096.82939497701	19318.906308275662	18300.52561094946	33856.06546728281	28860.9984940948	31607.135302969346	32900.67175876118	20503.43031859956	26357.988033614667	23842.974412177038	36709.13164283702	30833.29603422596	22234.989272212133	19291.55958394422	28606.49550503869	30697.48505642723	33644.56078611764	27078.225696484107
30695.391480684564	19490.23635386162	22070.192551114254	18855.13462628684	21421.26333467259	15645.601420940462	29425.98955390002	32158.60649565704	33055.29151817615	26212.85586737146	28999.87825827614	27084.483265762843	16049.861347023145	19318.854039375077	18299.7238802836	33855.9693229008	28860.92653946898	31606.99350001155	32900.57087399658	20502.48343018786	26357.771827107146	23839.11116762388	36709.00810349949	30833.21277627415	22223.403740544334	19236.76307321219	28606.052123927275	30697.46006874602	33641.87884141612	27037.130348375806
30695.346209059815	19437.61176447299	22070.048050765752	18847.656543511715	21418.21917986062	15605.432990777921	29425.61165472646	32137.483709622353	33055.281946827105	26212.815595466454	28999.37333653172	27083.713627204503	15878.163254216819	19318.699457266626	18298.368664691323	33855.944407816205	28860.563909346463	31606.776749353445	32900.09217976303	20502.48343018786	26357.57228613313	23836.688391087686	36708.58008736152	30832.967317574854	22217.61070312469	19204.592465951824	28605.94529866658	30697.46006874602	33641.44884289884	26905.562238556995
30695.278651990113	19417.77110690778	22069.74358975492	18837.76706542363	21390.046965211168	15593.202463653628	29425.508709488015	32099.46421665023	33055.26892457322	26211.726445003285	28997.411763572385	27082.87430232135	15868.851554327552	19318.56486846192	18296.17594765594	33855.660894395725	28860.289291229565	31606.5506106107	32899.49013898101	20501.82375670087	26357.16553241042	23834.828977470723	36708.511805757335	30832.888873627024	22192.174588067144	19178.303120802488	28605.723283200154	30697.37308507988	33640.27832893585	26864.53056350063
30695.247526654883	19394.723144453223	22069.622240837773	18824.83355723623	21382.266518234443	15551.410939148655	29425.30945660298	31941.95866917619	33055.26892457322	26210.541542328017	28997.307210809853	27081.80434971955	15868.851554327552	19318.11723211782	18285.245607941913	33855.36754904972	28860.160363090257	31605.779052470913	32899.396037410035	20501.337820427845	26356.870149307328	23834.42587618382	36708.409942819584	30832.7985510134	22176.522078971997	19159.955791665874	28605.50489548638	30695.446035280533	33639.19264530626	26806.47128158413
30695.216822010756	19387.325569967597	22069.32399817016	18797.684845511045	21381.07390976156	15467.34261139815	29424.916741188423	31755.02177528973	33055.21551163672	26209.889834729613	28997.262922409634	27081.667480417316	15827.025935790667	19317.88126534239	18250.494640981797	33854.962394103415	28860.071973212598	31605.059158017913	32899.02989546234	20501.05671009179	26356.504767421597	23833.926478004763	36708.092364866316	30832.33224868218	22120.84553929762	19139.406520239027	28605.46515307879	30694.615956664882	33638.50924650415	26785.3452317627
30695.14324496236	19379.90314508565	22068.561231999578	18774.015842002107	21369.31774693102	15411.654988912294	29424.54169538409	31710.99477092807	33055.19414237415	26209.639106712628	28997.098860244812	27081.571964437644	15823.21787157876	19317.554024616496	18212.03476354189	33853.42435130803	28858.746446121404	31604.84419329801	32898.85737686993	20500.348809625895	26356.002233179093	23833.306701495643	36707.35178909672	30831.736782085733	21981.223982099673	19139.406520239027	28605.42935615926	30694.16559310348	33638.19043862647	26722.9653215353
30695.116009240308	19376.228269043822	22067.92456688655	18740.897945378023	21365.52800104079	15314.926479103915	29419.65061183156	31632.675367592143	33055.182882084846	26209.102496020583	28995.596152696897	27081.416020021923	15790.580616924755	19317.339574740472	18168.547266925627	33852.00399416246	28858.169390494186	31603.530174675197	32898.013156669695	20499.603322176517	26355.778058031025	23833.105797592198	36706.56377221387	30831.142630681486	21795.11712703807	19139.406520239027	28605.37679819334	30693.220331424327	33637.30680787838	26711.693458698268
30695.032386316278	19357.484642647527	22065.87757203168	18720.454151722686	21363.487759345277	15204.180227856194	29418.252637409892	31574.97043902535	33055.1077487829	26208.672902952432	28994.20346724163	27081.299893587337	15752.09789893514	19316.069703364024	18168.547266925627	33851.21206858264	28857.688860516664	31603.403277276066	32897.2325874496	20494.573290250362	26355.509318850007	23832.656446249966	36705.79790355285	30823.297359960852	21639.33312794919	19138.205373829016	28605.31287490583	30692.17415195689	33636.538228901976	26704.481568046565
30694.924914376228	19349.8016912	22059.81352509693	18709.415461746674	21361.2299009637	15083.224282171619	29417.695577513598	31496.922024130912	33055.06508255681	26208.361421657795	28993.41447999537	27080.644594419875	15690.904247527504	19315.83587268989	18159.178180703257	33850.976508830514	28856.919802106386	31602.684931077503	32896.50787606757	20481.22158388824	26354.87995368615	23831.331532344073	36705.462606570516	30792.969929034763	21468.183254996227	19138.076815189546	28605.132654225337	30688.3210740386	33634.57242898482	26662.622660442605
30694.851091924145	19348.501402598744	22021.930229164333	18682.978659693952	21357.581039920555	14994.399482815397	29417.627956630535	31453.801023175616	33055.03886698991	26206.683395119562	28990.513285257635	27079.872993519846	15599.062336001529	19315.56233882497	18144.63544299682	33850.44905015758	28855.567624757256	31601.958733064614	32896.3140130144	20480.916369941304	26352.7546331403	23831.222585863958	36705.27249204627	30791.219866750824	21245.87525481198	19136.811228461742	28605.00395216632	30679.114161436588	33633.022231999304	26631.610793920194
30694.670770685225	19348.46724263597	21990.23375356433	18672.017415017206	21339.524876593867	14840.026388720491	29417.564251129024	31416.127105557065	33055.00697689134	26206.448892558998	28988.942293060856	27079.033246273397	15556.157169163766	19314.335126458398	18132.603216912026	33850.08304121464	28855.40880747164	31600.912437961524	32895.713860748576	20478.833457892026	26352.402851255225	23830.987218822444	36704.421195550254	30737.327151832123	21200.824139976707	19128.57404783245	28604.924457051246	30674.95437216117	33631.30878288132	26572.599437676145
30694.37533067109	19347.235385971842	21946.276103485292	18666.962997726776	21325.296216981915	14436.251169046274	29417.349433776002	31394.572274290073	33054.820718475145	26206.165891430894	28986.4415084056	27078.836803676782	15530.833408452067	19313.116192143792	18118.919482437555	33847.90329895706	28854.77837383847	31600.618254727524	32894.953040221764	20474.06141793981	26352.33736310777	23824.573015228863	36704.053285478345	30670.292092286607	21157.753713714897	19120.123126082595	28604.91864834465	30674.785427035007	33630.79790096091	26557.56433909546
30694.2100006689	19346.925533779504	21933.023813631702	18646.017603651417	21325.296216981915	14332.5900499338	29417.31393108429	31392.44716858769	33054.66002764547	26205.702134968393	28986.275165485433	27074.7104628058	15485.071123645246	19310.912011779605	18093.350905922147	33840.59726005321	28854.177094603998	31598.966440733657	32894.36065324822	20472.990082015433	26352.118946564322	23805.708970008112	36703.62634970116	30595.339133224214	21138.670958281014	19116.278996702287	28604.720957859452	30674.278437918198	33630.54011264124	26554.102009428963
30694.01429421248	19346.91188207262	21905.50984465065	18626.182661597893	21322.58042240384	14320.113470840392	29416.8926954281	31361.747692221685	33054.556418469125	26205.165268744648	28986.16817380745	27072.47550199568	15422.358558044632	19306.777892095488	18088.17879359539	33836.59205587547	28854.07199852284	31598.8230782481	32893.74568731943	20469.752984704	26352.07213628129	23793.39092416511	36702.99334423501	30334.31907384363	21127.057134627343	19111.092494670644	28604.57813420634	30673.75200853816	33630.35376774357	26526.52141789886
30693.8236304654	19346.854068881727	21842.116504120917	18620.17811628883	21322.202343064764	14293.349363235999	29416.589186903828	31355.03137102934	33054.543739588196	26204.605654237494	28986.134603997834	27070.836055975946	15340.56858042813	19302.607012457647	18085.713579146388	33829.34036087315	28854.042231098392	31598.351885333912	32880.54940371106	20468.837322711497	26351.984120326466	23775.403989676044	36702.259786111244	29957.366275801804	21119.87735736423	19098.96397348436	28604.48640961257	30673.264222983373	33629.6123695151	26481.902614506726
30693.82360976808	19346.813070165932	21791.25277948548	18619.724650148928	21322.18722252667	14292.722461418713	29416.589186903828	31341.766365645217	33054.54222378615	26204.058718654807	28986.134603997834	27068.95443457861	15279.709525685681	19267.233879034422	18075.435924405094	33828.90053268459	28853.90949564226	31598.270624741428	32880.54940371106	20467.936473169666	26351.692012640007	23680.85273146099	36700.95836697686	29638.5496006528	21114.569574551686	19084.442424817727	28604.414625427304	30672.777696695357	33628.74643484519	26473.740860916103
30693.792657512724	19346.76885324954	21730.656670667533	18618.511349131368	21321.52182372781	14277.676490199547	29416.549009842467	31341.46536294992	33054.418299676494	26203.679671040198	28986.134603997834	27064.136979785024	15124.11217313484	19226.816478326688	18064.385752805432	33816.58020944304	28853.76295725918	31597.769377986388	32880.54940371106	20465.692441625135	26351.269145945105	23673.095500743108	36700.169165027626	29620.89879469092	21103.73210450788	19077.724561555726	28604.302246644213	30671.535281505847	33627.447330773255	26457.692079622437
30693.706496998002	19346.72379112037	21713.739574713858	18611.75776014533	21317.24727564234	14151.584412920198	29416.54053631313	31315.67024543204	33054.26264802902	26203.151583403247	28985.698213944903	27053.41770375385	15017.31876595024	19216.72887311852	18063.01327486932	33811.275736829266	28853.611010558503	31596.718617983526	32880.54940371106	20455.271410224403	26351.010616101223	23626.015912763145	36699.18837732977	29522.323532043272	21103.35849588494	19070.126777828096	28603.82506954464	30670.925376415515	33625.971719091154	26453.879544548734
30693.657129211213	19346.689189662236	21662.497257855517	18608.2378094814	21315.9629134579	14135.996986854674	29416.208377401617	31301.78134479207	33054.061315802464	26202.761637541742	28985.649737040818	27018.688408761092	14909.633271910086	19216.72887311852	18049.4117397304	33806.45981271581	28853.453964349872	31596.718617983526	32880.54940371106	20433.064721095314	26350.785765966706	23615.259130554605	36695.79428842957	29444.637702576332	21097.77293142564	19047.46968183713	28603.433943345248	30670.804320051117	33625.971719091154	26449.82234383793
30693.45072989292	19346.688439114383	21524.358588143205	18601.712812046884	21314.790050064097	14111.686640663002	29416.11209777322	31275.54719496664	33053.653695478504	26202.317147362104	28985.300471496455	26915.08738435365	14818.6977207057	19211.88789785945	18025.393774335655	33719.10576592572	28852.855296267728	31596.326153721737	32880.54940371106	20426.406956830797	26350.74880446608	23611.292978509053	36675.12512690771	29391.501280926022	21083.59360233641	19035.363938527742	28602.790415307943	30670.35846938783	33625.483759660965	26439.499359299847
30693.39263723643	19346.631174118706	21499.87806113037	18596.805655414548	21304.10251074397	14102.953999735548	29416.074685525058	31256.854993461406	33053.47862843545	26202.169879260735	28985.245532238212	26714.657192241197	14746.447071276909	19202.306766025904	17982.593247949175	33716.88436870149	28852.632248051785	31595.671850227463	32880.54940371106	20406.220655607318	26350.19792211481	23603.765577986123	36633.73451930378	29329.171871216786	21070.97020141495	19020.723274407996	28602.74092035339	30669.52030501904	33625.48299167215	26435.387669047122
30693.37659477566	19346.607486371715	21494.839237055443	18589.25521853954	21266.855910194827	14085.507736302701	29415.78670503231	31236.319219642293	33053.28424048632	26201.807198697672	28984.96110707242	26434.74350735906	14738.25166688126	19201.657655581872	17884.39690766472	33616.90595943591	28852.18882359038	31594.626265326806	32876.06361176375	20376.653012459592	26349.582043077502	23579.326159305758	36633.23337448691	29325.30214622999	21059.029412173266	18954.774245899775	28602.569901039293	30669.40145129747	33624.898237113506	26432.727640016685
30693.355941442645	19346.583728951086	21410.692636926015	18576.60037200157	21244.938456096927	14069.478410118567	29415.61344631205	31228.540452043333	33052.83459333567	26201.65736278854	28984.744484231942	26348.86636916983	14678.712711038728	19195.483708243057	17718.111192591776	33483.24914375327	28851.776088520666	31593.323817809203	32871.54346489063	20355.263483928546	26348.596897762833	23576.21265735792	36570.47582987805	29325.30214622999	21059.029412173266	18918.515530947556	28602.312030421905	30668.893596979455	33624.03227499558	26411.093364279066
30693.24206703071	19346.534556807823	21409.42505171092	18575.77491629908	21233.931399006593	14068.422460612184	29415.47576461434	31226.682714052302	33052.63711520389	26201.58005233122	28984.566893191277	26263.53633158173	14542.836020077008	19173.132935938105	17552.840574674767	33245.044721865925	28851.38317127224	31592.310116036602	32868.43265796901	20348.55673677768	26348.231631798873	23575.848756739953	36470.9365160918	29325.30214622999	21055.631713795538	18912.72579485142	28602.312030421905	30667.021590837845	33622.41701166831	26402.162430965
30693.1428821963	19346.51886885188	21408.63676211121	18574.290382433777	21206.04675261145	14063.737366409294	29415.273368743525	31226.3763659703	33052.3096214549	26200.584947219024	28984.074882812864	26054.564344083006	14531.730757942485	19160.441323458916	17466.047296665547	33118.24984490224	28850.893979493725	31591.09380732803	32865.70011242936	20347.270615099944	26347.48257318083	23565.787150694672	36403.25180920765	29323.66107530129	21052.94337725978	18912.721862230857	28601.95997930206	30663.700100574086	33620.154305268574	26398.66691976833
30693.042593642786	19345.985977048076	21398.19271593343	18555.070616370896	21201.71179735396	14059.202323658605	29415.244470598613	31226.3763659703	33051.82598286468	26199.144817927612	28983.952326180948	26054.564344083006	14531.316422778593	19141.748337600035	17305.08080796121	32411.998972231446	28850.602108292696	31590.003813520656	32865.005519813974	20317.958840254116	26346.864321425917	23556.665603770885	36273.59749392655	29321.483984260456	21052.94337725978	18869.181277082087	28601.71056825136	30662.588100335448	33619.90592612336	26354.713502482122
30692.98215561383	19345.508625029142	21389.665080076236	18547.283554479993	21196.589873325604	14056.993071225324	29415.187341678782	31226.33127197975	33051.676623718085	26192.540075537832	28983.067138215676	26053.743091939563	14488.448019055484	19131.198678298486	17183.40312028569	32306.415716587024	28849.96408203011	31589.35498430207	32864.11540923891	20314.20987834466	26346.534091827074	23540.780524285314	36198.63207700474	29320.560099826107	21052.61838407086	18852.79966031587	28601.417731303398	30657.284189123264	33618.574584262635	26264.91135471642
30692.98215561383	19345.283901159375	21374.058790154653	18520.49645571771	21196.589873325604	14054.57853691942	29415.16857458731	31226.284212013008	33050.79543496996	26189.661491975763	28981.541417102846	26030.183560874833	14461.630154556075	19110.855165524652	17042.39110183825	32207.847165710606	28849.388693199257	31589.313487766518	32863.83593331688	20308.180729248623	26346.420104544217	23507.52580579698	36107.85472576984	29320.269531682785	21052.130029810203	18832.9817646451	28600.99365036989	30654.616076283874	33616.95210078345	26221.372233286525
30692.919853847754	19345.099395245048	21356.86165708772	18515.00022454689	21191.67383439834	14053.978319207752	29415.06171184892	31226.22966289882	33049.8584646965	26188.812014456154	28980.79467531223	26015.740399058916	14452.967405196154	19098.4661018631	16949.85575832569	32141.06202965324	28849.253428171534	31587.753294134563	32863.38832746014	20303.34745760502	26346.295831384872	23490.249345306038	36077.85992232057	29320.087685072813	21051.8095006064	18782.26611902188	28600.99365036989	30653.274148193977	33614.25161711345	26188.65610967887
30692.86939854187	19344.92834987213	21335.448316873793	18511.606951465208	21171.89402908359	14053.864829286898	29414.779019592675	31226.140228635642	33048.20604705259	26187.223934114936	28979.238404373533	26013.68395352848	14444.445975454386	19013.527380244257	16858.64873304717	32080.938786122475	28848.788755195168	31586.442668974803	32863.30263727699	20299.386192216884	26345.926836598795	23484.891661536934	36045.884163507886	29320.041343280904	21051.648748493837	18763.945251984973	28600.962905909353	30653.102947101754	33613.097348048526	26162.63809942545
30692.77097790124	19344.858450007614	21335.448316873793	18502.384650586555	21171.89402908359	14053.287153946707	29414.581868257563	31226.049892893545	33047.65561547682	26177.468952876603	28978.03998689051	25981.991787728246	14419.527712191313	18996.22092359263	16794.74256638706	32031.394418491196	28848.719930995354	31584.75727065056	32863.16197286859	20299.108147844447	26345.71277701811	23480.312469663833	36045.884163507886	29319.360009527198	21051.55732427263	18751.71371518017	28600.450030697015	30652.702913638277	33610.272470075724	26045.44368907827
30692.667062721313	19344.54759524891	21335.448316873793	18495.519032868735	21169.12496788579	14052.3462710609	29414.56292450107	31226.049892893545	33047.41845366555	26103.827503164604	28975.683340108066	25956.31532330071	14377.69290722312	18992.371216588675	16781.664531501243	31955.12486307345	28848.709387822146	31583.949877233357	32863.14715469986	20299.08650310334	26345.384182950518	23480.312469663833	36004.28111012435	29318.89787677986	21051.161476855967	18737.838373017417	28600.123270128723	30651.34661685987	33609.07118250546	25920.48881833795
30692.666854298142	19343.87114987335	21335.42561348597	18487.082159788904	21165.263974519832	14052.100685126195	29414.535537687025	31225.842852712947	33047.03570657823	25975.081357079016	28959.34019170425	25896.506049153006	14320.616745921183	18987.42320941571	16696.47961845073	31950.55681187772	28848.488511882548	31583.760966106358	32863.01881822419	20299.01335756543	26345.26499157575	23480.312469663833	35937.18167903445	29318.50100510438	21050.927946393225	18693.535751896972	28600.109987004842	30649.840466265458	33606.00746825957	25519.729321411134
30692.64088337594	19343.64065275421	21334.810190539556	18478.79613378575	21162.6294891655	14051.821616766501	29414.520391584498	31225.43667707503	33046.75734547798	25836.251098787852	28942.549728609847	25885.101333315488	14296.507592007087	18942.150701051047	16696.47961845073	31950.55681187772	28848.488511882548	31582.47417248944	32862.76424037202	20298.798965038815	26345.195987078172	23480.312469663833	35766.42311433966	29317.00473685832	21050.70587655153	18667.088079097623	28599.977347956687	30647.858881887954	33601.00424238497	25466.592733605685
30692.617391124644	19343.220306622894	21332.64401392171	18473.004927315364	21158.789932169606	14051.06334833465	29413.528158444416	31224.763514466595	33046.410730220254	25565.81895250474	28910.742382511537	25872.848514996447	14245.65693093717	18927.622733888446	16691.412542417416	31950.379122502913	28848.376528476743	31580.866254910678	32862.718625690526	20298.797021355684	26345.10472762646	23480.2348493526	35662.99326729078	29316.72944714481	21050.60281674806	18626.463651980637	28599.73947754246	30646.45720198852	33600.61975414499	25358.43346741219
30692.57251028441	19342.39065181167	21331.97779318083	18363.368648583535	21157.69888054758	14051.06334833465	29412.604233256578	31224.435045243736	33045.964409537235	25479.842773484073	28903.364954255303	25860.668023427537	14223.493754148432	18917.638732673855	16666.340034183006	31950.379122502913	28848.038358128346	31578.901224552428	32862.595559419504	20298.48114394879	26344.737578632423	23478.05219361181	35568.001012954395	29316.138740471157	21050.342481266467	18540.64636290675	28599.34758179592	30646.374100251593	33599.018416001236	25141.279754481257
30692.49871588699	19342.388197214736	21327.880473101315	18306.783143367073	21157.17479275513	14050.75158986076	29411.88563297355	31224.34945320777	33045.770298786054	25437.324424829425	28830.16629553553	25832.581685419238	14209.995712806573	18883.57255946687	16654.16648333612	31948.392515990337	28847.77222203277	31572.785258711137	32861.96770147561	20298.41817459452	26344.31162770081	23466.478413804813	35429.362570427795	29315.555255382766	21050.18368167813	18491.05960018411	28599.298385823247	30646.092227011362	33598.60202027214	24894.84326804952
30692.430086607368	19342.060573730036	21327.158705893933	18265.82701516257	21156.786077774643	14050.57120790353	29410.001786208002	31224.122773548235	33045.57705312445	25369.772296471427	28790.685028699892	25812.245516655657	14197.27590921051	18873.183311948123	16641.271946881418	31947.848291989878	28847.76924851868	31443.654351390906	32860.5179118851	20298.41817459452	26344.274908394964	23464.117427500074	35398.2676519242	29314.36571341465	21050.162458011837	18438.356595302423	28599.185852980056	30645.739087680224	33598.38878781677	24755.979981177046
30692.19816880647	19341.322548363736	21326.44269823548	18252.040199953044	21153.38890250417	14050.512094297172	29409.17528020471	31223.461584073288	33045.28488944349	25313.977539311454	28777.247072643735	25802.64268172977	14163.30607469441	18857.187678608472	16638.75960280741	31947.69238034727	28847.587477595836	31172.09583681859	32859.56656441627	20298.325498563365	26344.117885645825	23463.155709243918	35358.45005668299	29312.946957914235	21049.937380137024	18390.38021674181	28599.17310338226	30644.679439781776	33597.769973713126	24711.665386417357
30692.132192517984	19337.861672028466	21325.53613672165	17995.898372112948	21153.22122155597	14050.481752630338	29409.17528020471	31220.894000422726	33045.13340555108	25241.11482787641	28774.811352518114	25801.528487087475	14156.929253886685	18839.30160475487	16635.09281312509	31947.07015020462	28847.550067537628	30720.234120839432	32857.89109637321	20298.312253412125	26343.96476364259	23461.67562355392	35301.82887638795	29311.965645107914	21049.368381517615	18343.66390396412	28599.06634763793	30644.331271067367	33596.441747303514	24685.041018734628
30692.12504073667	19304.716072089737	21324.422070274493	17891.499124603804	21153.096572571536	14050.333198984794	29407.92122001875	31219.00128002742	33045.129328219795	25237.931119463145	28741.162372593735	25767.657316271136	14141.070845389851	18838.89661554558	16634.91612734621	31946.522475195925	28847.460989817315	30403.108529203753	32856.89588317964	20298.198642761585	26343.50838674022	23461.140698158688	35297.85454880317	29311.2896525761	21048.99776108105	18325.069280786716	28598.36705142468	30644.103270035877	33596.3612414125	24603.618955632
30692.034077839868	19304.716072089737	21321.173722768894	17711.209486834603	21153.096572571536	14050.28913195288	29407.80913577517	31218.77830564276	33045.1196788712	25225.795427080153	28736.671848899616	25723.972411083287	14128.54910363578	18835.654270926727	16634.63351754561	31946.47512806777	28847.30640504644	30149.23605214712	32856.89588317964	20298.168026121155	26342.63138855832	23459.963719309497	35296.39726005622	29311.074259337955	21048.844299702192	18230.01218515854	28597.91264317304	30643.878937626887	33595.607982168905	24434.326468440475
30691.957501143494	19304.284165477802	21319.319974682425	17697.592827562974	21152.113369102597	14050.215899431198	29407.063591675083	31217.992016302993	33044.862679574886	25198.22622657049	28735.37096985387	25723.972411083287	14115.62692164337	18833.080819740295	16634.413023581255	31945.77221654064	28847.229243031856	30148.642003301567	32855.29238902741	20298.08660196842	26341.43283970642	23459.02881185471	35294.63977407237	29307.882710924463	21048.49389789899	18176.7944105312	28597.597900122633	30643.704282192597	33594.43500976276	24366.848970154708
30691.952153669146	19275.530407631526	21316.831468883724	17665.81917416185	21152.113369102597	14050.212040208626	29406.860522365616	31217.51769745266	33044.25275463759	25168.109806100314	28735.37096985387	25722.31373560568	14077.601156096867	18832.53276106709	16634.325678511224	31934.04101186133	28846.79459834347	30046.03484632241	32853.78800380282	20297.777293100513	26339.510888125624	23458.60390133544	35293.985588323754	29307.685174512342	21048.349501839944	18117.276917030536	28597.201078443417	30643.45550309344	33593.45498523794	24330.46416271239
30691.920382562592	19272.474289017435	21312.977188478424	17582.87746211204	21150.481024435085	14050.194116837	29406.692601177114	31216.15530536447	33044.14435264701	25068.179728855728	28734.66395271479	25720.19967811525	14076.263569225639	18832.193342620507	16633.54565390362	31914.52395054395	28846.542613603764	29842.79798834623	32850.02177434244	20297.686100847128	26337.80270347761	23457.896462928584	35291.879400506485	29307.508439495316	21048.14139102023	18061.514322390918	28596.838206904882	30643.394458643485	33591.76053780591	24215.99246353844
30691.402704032753	19259.643124212933	21301.464852483827	17533.29342120907	21150.105674616607	14050.15525084785	29406.567604449192	31215.737486645565	33043.940460026235	24790.153716545596	28734.66395271479	25719.340051763465	14069.385000703118	18832.153949412852	16633.046373335994	31914.193815536564	28845.561613105052	29743.778655127124	32847.283165244946	20297.512025767628	26319.00511267042	23457.273354055877	35290.06776708427	29307.364596027237	21047.635665503454	18055.359443589085	28596.322939077447	30643.10625114881	33587.93425173357	24148.921406352005
30691.126261801248	19187.02072735592	21300.98741241434	17521.915852042905	21149.7796666235	14050.140993622368	29405.408181909315	31215.69472901796	33043.85477798299	24615.62123658853	28725.138264643534	25719.340051763465	14042.013026435052	18831.692916996257	16632.19654816635	31914.193815536564	28844.43166788312	29611.4102784784	32847.03975640927	20297.464551929723	26296.047642971895	23452.667963774045	35288.30299750142	29307.17864141921	21047.280074506838	18007.572357294826	28594.292182007914	30642.98472844801	33586.18057528186	24086.689148537895
30690.542208989118	19062.836722694425	21281.99643292122	17509.260272536063	21149.619321731516	14050.076400414302	29405.048455404114	31215.243282032952	33043.74772431725	24451.52049693346	28724.185365091693	25719.307160653563	14037.6280643435	18831.672013287975	16631.41141345701	31914.193815536564	28843.579408941307	29357.652561039922	32840.438536070316	20296.93330042405	26252.79739560415	23452.630864035644	35286.58246309252	29306.647088037986	21047.173362447676	17985.064205531642	28591.886556378202	30642.744054426556	33585.1299499538	24068.028374442805
30690.42700158051	18986.257704073585	21271.84241646522	17490.588866732138	21148.993978892442	14049.978466094299	29404.551287223978	31214.565932464517	33043.42628074618	24321.214375400792	28722.30554603456	25719.110205179553	13988.214751466627	18831.45725661639	16613.6397426996	31914.193815536564	28843.481320617826	29223.06692226507	32815.984675039625	20296.636954339043	26040.278047332165	23452.400142815583	35285.69814192949	29305.701294986127	21045.82642972431	17949.985883956273	28590.80801184625	30642.49009245579	33580.29112260023	24039.46873006478
30690.098646963037	18922.933788834933	21268.630012093814	17470.6059034161	21148.275640391414	14049.787689562301	29404.00049099817	31213.994916932923	33043.323013968096	24252.211183159197	28719.68888691546	25710.34740902603	13904.037625721752	18831.35863432599	16602.10216894137	31914.073823898805	28842.794867860826	29176.471433767896	32690.933232696054	20296.125220070717	25955.952025173287	23451.47476035741	35285.07480063672	29304.743839636787	21044.478385677492	17945.806774205706	28590.407795606883	30641.816554694444	33575.68921071357	23990.133026250685
30690.05647819026	18864.238717032047	21231.53442307777	17438.384176746004	21147.163014584214	14049.787689562301	29403.393098098084	31213.865995248456	33043.30677977125	24223.250231069855	28719.125429773154	25700.352955997427	13891.917350511187	18831.26193382862	16593.307044324953	31913.93812334007	28842.512696470945	29152.812813822435	32603.51482367517	20295.962839588366	25905.693861291827	23450.82266607657	35283.60596557279	29301.04453042126	21015.2840370099	17921.76497104213	28589.416617892075	30640.62226076422	33573.489433935654	23920.682815588465
30689.253633410568	18791.112235522665	21218.769588037263	17388.852677389023	21145.45548803297	14049.767283663727	29402.679900333464	31213.587522337708	33042.98182001672	24181.448479202256	28718.824004178925	25699.110847776097	13830.990226331467	18831.239110172108	16578.182269886565	31913.750819929355	28842.117487947577	29108.898994679414	32460.943610435344	20295.245400662334	25834.98930903512	23450.65412603584	35283.486654554436	29300.84089295071	20966.392945164127	17901.481294953082	28587.87800217167	30640.296817725324	33572.29436399149	23807.10888650677
30688.85504822971	18709.351147617515	21218.556257368888	17388.852677389023	21142.652596762135	14049.506276916403	29402.5621206092	31212.91403445571	33042.33348472289	24146.720807186968	28718.197705605977	25699.110847776097	13825.849387324623	18831.129849520774	16564.347964732075	31913.465456597205	28841.643696166808	28999.609083315434	32278.107985003982	20293.458311270664	25763.447310163163	23450.487486658087	35283.486654554436	29299.762734128733	20935.1417587569	17889.548920488945	28582.328698511432	30640.289141125864	33572.17538781899	23750.92285471234
30688.56580524482	18660.251846566694	21216.88339919587	17388.852677389023	21135.599989122464	14049.466320344773	29402.330000267015	31212.383834263754	33041.18196182868	24117.66063188749	28717.974040871508	25699.110847776097	13736.089662197897	18831.031298531096	16518.434557911318	31913.24507436131	28841.48986189743	28999.609083315434	32212.501421888493	20290.123533913367	25690.39442450451	23450.30591157204	35283.43930623764	29299.550109073978	20885.71759401099	17884.57924032031	28574.217621485346	30640.287592896504	33570.940847540885	23729.772669402653
30688.133011471386	18571.639336692206	21216.40323482215	17388.823022043252	21106.970545732976	14049.391442193746	29402.330000267015	31211.70002411359	33040.11451903285	24117.66063188749	28717.452764574995	25699.110847776097	13713.953161425485	18830.85408102187	16442.504417618078	31913.244777842407	28841.377333810906	28991.38197075092	32169.511149330967	20287.591453587876	25678.30881204093	23450.073011086013	35283.32338703845	29298.99071731045	20878.31253788905	17884.57924032031	28568.147833381645	30639.35976504453	33567.598828505375	23694.015303587614
30687.4773887847	18548.741170430687	21216.40323482215	17379.771852380385	21075.9288629071	14049.105512994807	29402.25428793163	31211.339880962823	33039.63900644155	24097.112627417086	28716.726787958138	25699.03471426105	13672.275696051849	18830.59635435002	16364.119440183968	31912.79673178045	28840.709499718236	28988.492042151767	32169.511149330967	20276.282486973112	25622.610110713595	23449.48925442812	35283.28180756349	29297.897052912078	20877.3368696479	17883.98737039328	28546.780583167987	30638.911577350158	33565.94776540127	23647.966475374833
30687.078414079075	18532.738443549373	21215.976057078664	17378.96313794572	21059.329223421148	14049.004595940796	29402.19174703929	31211.208382953348	33038.23185202868	24083.5845578069	28716.67305191646	25699.03471426105	13648.574081033874	18830.35773558285	16286.933265628999	31912.68028021899	28840.37363445791	28986.832426237524	32162.50628555566	20271.72084536557	25593.0743238439	23447.486486772104	35283.16494581986	29296.893822420378	20855.072681431553	17864.629945569195	28523.32749624778	30638.346416505658	33564.883843526724	23610.556710904046
30685.10033895648	18526.579809294482	21215.91633469233	17369.507117675934	21047.68118495185	14048.563052239726	29402.121848729017	31211.194856889986	33037.34194574245	24057.987727095056	28716.67305191646	25699.006925761714	13631.691864822074	18830.29573962307	16214.01661006478	31912.535405742194	28840.315082332694	28986.013036428994	32159.534013564764	20237.06076060787	25592.06219295332	23442.974907467767	35282.8342123263	29295.87987766724	20854.37652758229	17852.42274871478	28521.596981540944	30637.78702496768	33563.33702219042	23568.61663874868
30683.353342252034	18525.40863882666	21215.8444190473	17359.864412915536	21010.627846220657	14048.379030010894	29402.114310499463	31210.936890872144	33035.779955381564	24017.116575237644	28716.67305191646	25699.006925761714	13602.926711561353	18830.267630228693	16129.672992248126	31912.43371621768	28839.292871624784	28984.000705103714	32158.5905131799	20216.595555553868	25591.574584028112	23442.632359799325	35282.7620119502	29295.41938767101	20854.334043807696	17851.05646310422	28508.34471712765	30636.362550754347	33561.64539334988	23498.721278450288
30680.540356993126	18524.973503045454	21215.774137066892	17339.77147075782	21000.98954401685	14047.870363116353	29402.076023631267	31210.747435741174	33035.07681177226	23997.88623073881	28716.66112519976	25699.0019510104	13568.89477228487	18830.219629023657	16113.259600528945	31911.827526761495	28838.50121408501	28977.91896131878	32156.95421996066	20191.219301052184	25591.574584028112	23442.632359799325	35282.56037619518	29295.088373192855	20854.31968239708	17840.95554525935	28443.233237371853	30635.094140524016	33561.53324821926	23477.18827889341
30678.707089516935	18523.631649364608	21215.762808700358	17325.373302847904	20962.215389608467	14047.394369728501	29402.056953333453	31209.960465916043	33034.704619578064	23965.220332899018	28716.655091450575	25698.985185084115	13541.977899807485	18830.219046142105	16067.705645961703	31911.71422001778	28837.434139419438	28956.693039553542	32156.183993389306	20159.274125778596	25591.19679991582	23442.632359799325	35282.353983070556	29294.380208181876	20853.778735567124	17815.5418375034	28293.49464764453	30633.812092442324	33559.80677244731	23456.012703673277
30677.99801713494	18522.923114194928	21215.762808700358	17317.579867561697	20927.31348418754	14047.084074403625	29402.046896567557	31209.461659638648	33034.67400575163	23942.94666705787	28716.647692340754	25698.832945018352	13494.014280616453	18830.188882484417	16013.842114220271	31911.500800956044	28836.639358034157	28951.62640308057	32156.183993389306	20149.163151214874	25591.19679991582	23442.632359799325	35281.92221132429	29293.623428221712	20853.778735567124	17809.456431247097	27956.885665526846	30632.597684546305	33559.158051430466	23415.216174728223
30676.964919748993	18522.425943690207	21215.657750997518	17314.06454539659	20891.770740256823	14046.239737361673	29402.00252118664	31209.32487674625	33034.58231325008	23916.35030241426	28716.603164962427	25698.70937142895	13484.565796163453	18830.17484094549	15938.83365460454	31911.40918101146	28836.017144543464	28943.24903486596	32155.91560876557	20103.26541430057	25591.010271273848	23442.632359799325	35281.74577174667	29292.689504637656	20853.273760075	17795.35177573058	27925.41453544321	30630.696360286616	33558.491947781586	23396.627669055048
30675.565781847927	18521.993898512585	21215.356802779617	17308.928147529114	20865.3806962683	14045.65316411834	29401.985179548148	31208.25876569049	33034.065135420904	23804.39015187922	28716.528499201537	25698.574552049893	13484.565796163453	18829.727446621248	15856.129648046675	31911.366616552066	28835.643247088206	28942.89504856491	32155.91560876557	20084.98880339956	25590.573438772004	23442.563606120664	35281.72951462906	29292.61145983157	20853.26560335668	17755.128890401887	27847.48026310165	30629.10355906218	33558.01039971612	23349.04800381969
30670.468043672852	18521.110318498875	21215.22596958497	17307.86318092572	20857.276219472875	14043.66902209884	29401.967372350347	31207.22486656182	33033.7653562718	23737.268102771224	28716.388531138407	25697.97833251165	13482.098787525292	18829.471284772495	15844.119113156863	31911.32598411911	28835.0156170341	28939.416536645578	32155.842682607054	20084.53860100312	25590.463297140894	23442.390642906343	35281.65645050683	29292.61145983157	20852.884283774194	17702.093746965777	27711.78085325436	30627.289519128783	33557.40593372105	23296.75330111186
30665.74159911622	18518.411284071604	21215.09908677197	17302.349175731404	20842.32294159247	14037.648387277099	29401.967196163787	31206.971320216322	33033.60382496404	23693.418957888018	28716.199634681132	25697.085032098963	13460.6766873914	18829.216003806774	15810.874530436444	31911.32598411911	28834.52288183505	28939.416536645578	32155.785339720725	20082.761976308262	25587.578844597254	23442.320581229917	35281.56224737385	29292.60410708091	20852.33882135976	17680.96933945027	27656.69120660036	30625.633333189067	33554.77084079097	23236.771277016494
30658.787906607155	18517.939867291065	21214.96535904427	17301.26048688728	20818.901276819448	14037.19293682477	29401.899081616593	31206.853878490085	33033.17381941517	23688.77454874231	28715.628450865734	25696.385923386908	13444.838632822606	18827.77151903674	15756.337878409982	31911.28694868551	28833.79023593499	28939.370036990527	32155.785339720725	20078.7968165846	25586.866029987035	23442.263658942204	35281.54402900638	29292.360352126252	20852.083009048016	17680.96933945027	27655.925164113924	30623.943066060343	33554.123234779516	23169.01188786681
30589.975834382007	18517.85365557397	21214.867466676962	17297.118179706573	20807.48801304881	14013.859207091113	29401.845307430885	31205.82744568893	33033.08850173485	23664.15832223052	28715.455400843137	25695.426252836703	13427.863640252512	18826.13134004056	15736.59874297715	31911.266731955417	28833.79023593499	28939.338374278348	32155.483830716064	20061.77017921501	25581.684765503916	23442.188738005992	35281.51670754815	29292.128518776637	20851.851822465855	17680.808979478497	27651.941205824816	30614.354623857056	33553.79670778796	23117.70899082593
30471.297187252047	18517.614299844816	21214.71743170028	17293.56559912106	20786.941755103442	13981.772055674483	29401.833656941435	31205.479684900758	33032.61067547517	23624.39522402011	28714.888193493138	25694.55609034938	13414.35786362446	18824.66408150868	15698.659004277673	31911.24324440009	28827.37256462109	28939.12674964747	32155.35151020765	20031.264821317356	25571.8440746957	23442.064186047144	35281.44746489279	29291.937747441505	20851.836732000334	17680.62865949433	27641.358401497502	30614.066958663167	33553.014347848126	23078.509272880627
30250.53152099123	18516.14754873148	21214.193551542532	17278.24345621515	20759.79567193964	13925.366463890292	29401.814031503964	31205.10671847157	33032.19078177163	23589.360756615915	28714.853663931746	25692.474121860072	13399.069406359768	18824.133265798486	15683.824531353675	31911.193690322576	28814.557560659083	28938.931942462455	32155.301958839733	20010.896472973105	25571.567117384428	23441.714155268917	35281.413526539945	29291.805644639415	20851.785615339955	17680.08813028569	27611.69383468719	30608.579675881465	33552.81141925747	23025.761262317967
30104.90316860346	18514.413427792526	21213.785780603383	17269.14837953971	20752.359346507314	13922.544047230984	29401.788580172382	31205.024567420798	33031.778021807164	23530.257260623333	28713.446474737655	25691.09627165968	13378.98209614249	18822.50987477606	15679.403316076021	31911.192425825044	28747.472150252113	28938.278258628903	32155.22581696537	20002.47336582169	25571.531722046297	23441.59432008224	35281.406046438744	29291.60211356748	20851.69080376988	17680.08678896063	27596.044265591583	30605.743102048476	33552.6890933744	22969.175620753973
30059.73636295596	18507.217788167443	21213.15533219755	17265.473078771145	20751.836993179426	13921.66108611011	29401.78337631244	31204.928125889248	33031.27333220938	23515.08284254006	28712.81441368447	25688.500290281874	13359.246860004629	18820.185845178246	15678.970179817044	31911.18983318517	28711.450580315886	28937.519105150484	32155.20979316938	20000.244080664386	25571.48879419031	23441.277087313953	35281.29166672793	29291.426421632696	20851.63101450779	17660.953717252745	27596.044265591583	30603.79532931222	33551.54583823883	22890.38195691255
30014.084991853433	18502.923189325455	21211.012428420283	17265.31038981945	20739.359229154543	13914.175951281532	29401.711799143184	31203.856843910464	33030.20074317272	23442.93088397902	28712.333776718886	25686.30964268783	13345.175754667252	18819.415187443163	15667.673948003816	31911.18396343085	28711.450580315886	28936.831286489578	32154.96763361575	19989.772123868886	25571.465273229467	23441.060547635283	35281.12823161791	29291.39192174818	20851.242642835317	17660.66268974819	27594.4410468411	30602.866895168572	33550.64336578468	22790.40863712097
29969.5107537585	18500.861818042114	21208.77898456752	17262.809821459465	20709.154147972833	13899.026061700664	29401.641981231955	31203.156566620695	33028.229294231176	23410.64209823471	28710.95745143033	25683.560941904212	13330.93319534976	18818.15055964904	15638.220603607293	31911.155302016832	28670.336096072668	28936.01467080136	32154.919276477853	19989.772123868886	25571.456879383753	23440.538589580196	35281.02751325887	29291.33597375235	20851.17217561223	17659.971883546546	27589.119468360146	30601.99342069136	33549.613244286695	22759.929558771328
29870.599645425864	18497.263745303615	21196.77762809744	17254.860219197028	20697.025323764858	13894.47734437124	29401.562362242243	31202.87149891807	33027.157010096686	23374.889952817004	28710.31163082167	25683.09330677299	13317.412957454253	18817.36067718479	15619.096691513909	31911.11967470532	28636.394674741103	28935.748243503866	32154.81049257883	19989.523511941286	25571.43528029652	23439.826434199837	35280.903115602196	29291.295360192536	20851.14832240919	17649.648833685336	27588.146545855103	30600.903053548707	33543.618820238255	22561.318770232698
29862.147798333142	18492.442379358443	21189.02012911782	17254.860219197028	20668.098547890073	13892.313119162196	29400.974085610098	31202.535662602688	33027.157010096686	23352.360016786	28710.0911418497	25682.049282667536	13295.688847437787	18815.946942649356	15588.617283637639	31911.100954406724	28635.571224185842	28935.63177465037	32154.41828235675	19989.424199831894	25571.405663426667	23439.274968981368	35280.7537113289	29291.17146973094	20851.10593001204	17606.366462836944	27587.655902856928	30596.503831388633	33542.10429925722	22354.223914411297
29835.247844414625	18487.45340566937	21149.23086515511	17254.390842092278	20626.192435976365	13889.43300779348	29400.873021428615	31202.072045457924	33026.91297400239	23319.458063716655	28707.798108248255	25680.57174349121	13260.982725830436	18815.018037988393	15558.14280473871	31911.095644494253	28582.63768644239	28934.83217825407	32154.384893550003	19989.344528030248	25571.40294081399	23438.937648437346	35280.713077644126	29291.038262090584	20851.07601791056	17586.762176328615	27587.59339954475	30594.722584625648	33540.288207812555	22196.707349261284
29732.821117459698	18462.722483677346	21099.546492151276	17250.925207651242	20622.498093276823	13887.383381607575	29400.799626947228	31201.874045314948	33026.58635607096	23242.059789814957	28706.394362919476	25676.524075604982	13202.027768499096	18814.465313967958	15540.96509547154	31911.087259431457	28550.029283440148	28932.666210719766	32154.30953941605	19989.12697520229	25571.309289490528	23438.838587320344	35280.59219079411	29291.032885254936	20850.913350114595	17574.014009781007	27587.59339954475	30593.4954389016	33539.003288688975	22059.101558808605
29624.09567802526	18442.615114657987	21073.052240441462	17250.265805697418	20587.044162718783	13885.064255481118	29400.763744658332	31201.42176332597	33026.32080199216	23233.230108628144	28704.96277315373	25675.21487942484	13152.474198508147	18810.95564996726	15526.862153066473	31911.083336932134	28508.46268095618	28930.434886226947	32154.292457110758	19989.087559410076	25571.299639198016	23437.38529976238	35280.48463342346	29290.929081226896	20850.842080083974	17569.511666655017	27587.546191000692	30592.821688406635	33535.69584645808	21823.004761786553
29530.437035981588	18422.653006006814	21066.41454185551	17249.67974173156	20558.402370418582	13878.597437682363	29400.17305719455	31201.29439661929	33025.49391816349	23225.256712607104	28703.684583266153	25674.12282948421	13150.529986574305	18807.54634006362	15513.905611762262	31911.080767979245	28391.928676221327	28924.46982196804	32154.234232161987	19988.990479641794	25571.204533409433	23436.759420093673	35280.23977813442	29290.77154139532	20849.92616875454	17568.98397217279	27587.30738334937	30588.669380546762	33535.525503917	21669.486848025932
29428.792469320746	18376.95474282249	21046.653277118818	17249.614345082424	20529.35778510691	13876.990260831879	29399.77931803079	31201.042376080055	33024.95669824259	23153.501970156787	28700.058774609653	25673.21329777296	13016.512989432464	18803.46566182394	15498.183261584481	31911.076552503517	28260.96066976477	28924.459180507907	32154.225477758635	19988.5947883753	25571.13086494461	23435.75336890546	35280.088905574106	29290.606793324314	20849.53182318193	17561.923378374442	27587.28527990453	30588.060402458552	33535.427314545	21257.050380963785
29303.66979132146	18341.253558598022	21038.98447575921	17249.451181865687	20520.541496390495	13875.087021288839	29399.311637564886	31200.50401266486	33023.70381007428	23136.16333790178	28691.412712987127	25672.35979239133	12985.373372851876	18794.58778256622	15489.830989944183	31911.070598613675	28126.205829765786	28923.420232065015	32154.168735695424	19988.553018112118	25571.115159438377	23434.966712334648	35279.57121416845	29290.46672943544	20848.437046163534	17561.923378374442	27587.251943857733	30581.47029132941	33535.42468457022	20713.430097658602
29104.654010718445	18321.70104400935	21028.13993418864	17247.13333003725	20477.523111090773	13874.221990992943	29398.444083861395	31200.31115431895	33022.12623418424	23118.175549339503	28627.60853317145	25653.626344694436	12957.529621043708	18780.424853301673	15469.495494780593	31911.070491708757	28088.73371589737	28839.939363334972	32154.027198360614	19987.495979172378	25570.73304903125	23434.811742741465	35279.12222546902	29290.46046972771	20848.11511406855	17561.923378374442	27586.79453161954	30580.488325525934	33535.223304040956	20146.86087023562
28993.406581166775	18296.563278759546	21024.446214867752	17246.716254150233	20459.141733421933	13869.918690536453	29398.000343979304	31199.18006576866	33019.63892403065	23059.0750073038	28512.38136550158	25609.226097826733	12946.163307201674	18745.931463434947	15465.368826703918	31911.06921960392	28055.944678197444	28747.89912916737	32153.92028684159	19986.664021663186	25570.549068129778	23434.279469850648	35278.67461946462	29290.44461168637	20847.74981197522	17561.33152757356	27586.54919395218	30576.716421234436	33535.223304040956	19641.42479840845
28903.47000829109	18275.66508030033	21021.23224735452	17246.381809874263	20458.681976796455	13867.443397870002	29397.482353649542	31198.241915869017	33018.88341835348	22976.60295345877	28459.619455583757	25594.40605805349	12924.45672447656	18692.150204983256	15457.44356775426	31911.06207234259	28001.909533177037	28513.66882852412	32153.72244522165	19986.204870085083	25570.49388167767	23431.52734477859	35278.41945425939	29290.438812680884	20847.46057408159	17558.180489696188	27585.504260489484	30564.64955362905	33527.105080922585	19342.451372601045
28847.77275322153	18262.45274263765	21018.351059525186	17246.128270166882	20458.681976796455	13867.425584832168	29397.313835494373	31197.876992986043	33017.2566367868	22830.78792203296	28257.26208801069	25577.439638374457	12896.92524350942	18669.93688082888	15401.625583211497	31911.055685191965	27977.92700608003	28479.46509585914	32153.560417625704	19985.980596162557	25570.319368399112	23431.11001414445	35278.06895322204	29290.430168364066	20847.304103221377	17556.35224348239	27584.97847255491	30529.409266952778	33513.201185356345	19250.44315281225
28756.0082381016	18251.071572858407	21004.580947885355	17245.82124584706	20441.915021472436	13867.328104982105	29397.162608360293	31197.267140624408	33015.98221673428	22752.539524585438	28173.239483041205	25551.060670542967	12885.166164959965	18598.828674072858	15330.111927269441	31911.034434103938	27965.96819324843	28427.050584266424	32153.377482917873	19985.478854821766	25570.211481328024	23430.98209847276	35277.06567195053	29290.41112221841	20847.17970639667	17554.815978125247	27584.905809562417	30528.30444224244	33513.201185356345	19207.1948286619
28667.21405704028	18248.28853555645	20994.137694998884	17245.515428651357	20435.897258696106	13867.28694892943	29397.162608360293	31196.593947784633	33015.28925182957	22729.552293379926	28049.32894542414	25515.710092978017	12858.814880101057	18454.945353451134	15317.160017255537	31910.972623420766	27937.92317890185	28259.83171248597	32153.224596612934	19985.206129593338	25570.02665268596	23428.523706148222	35276.3474773242	29290.406914844603	20847.17970639667	17553.175164773907	27583.234055758083	30404.555240528858	33512.22985386412	19195.929728801042
28619.235796834866	18245.2110706264	20994.137694998884	17245.40351702468	20414.247942060385	13866.72445588178	29397.0094552531	31196.454156250195	33015.0287994228	22576.113001815018	27876.310485482194	25508.230022497002	12833.8817478812	18376.156865583573	15300.792078495317	31910.93659348545	27927.688609429155	28209.403155719414	32152.383379832696	19985.197280771317	25569.567138270355	23427.18107988628	35275.73152690062	29290.342096067747	20846.765142779135	17552.680741427597	27582.62512098823	30255.702412852334	33512.2163206663	19189.134505726983
28581.512676536157	18236.599444391395	20976.130921346485	17245.089067133675	20410.361615674316	13866.230681878515	29396.879032624638	31196.240883571198	33014.6656112028	22487.29452006518	27849.888637555283	25434.734368390826	12800.253326959551	18331.88966292792	15104.200788393271	31910.900709634247	27916.783019280785	28183.016741720643	32151.836928987166	19984.683627987473	25569.533101439014	23424.514052163486	35274.31827540485	29290.208766951455	20846.74249243492	17548.10509680156	27581.70884898617	30146.900871515638	33512.2163206663	19148.8656448919
28561.507585559273	18227.534012571363	20962.794874568863	17244.58154655106	20409.91241616085	13866.074935369874	29396.77309590603	31195.954783618025	33014.48292491495	22461.479528587202	27813.8542764717	25400.793756055322	12761.064515102871	18310.377311324657	14936.398091663716	31910.766477489535	27904.451799395425	28127.17436384386	32151.361298447773	19983.87488108318	25569.30709879878	23412.88791503998	35271.42244604941	29290.12921853895	20845.352556691963	17534.403673406283	27581.38341970056	30110.98281486758	33512.2163206663	19104.74471370292
28561.507585559273	18225.810888739317	20944.81546245138	17244.22825759377	20395.66469566591	13865.958760926173	29396.68030933202	31195.911232256083	33014.48292491495	22405.40142439579	27809.646277573367	25291.91330461626	12743.12338857076	18281.557651951734	14551.403389799718	31910.389854391102	27837.308677135217	28103.346141262173	32151.012756095894	19983.825358365542	25569.231714071775	23410.455747191285	35270.04082473562	29290.094057990867	20845.113496965376	17525.43632215152	27581.203752237172	30110.98281486758	33512.181000579636	19074.922295969634
28561.507306193296	18223.74227146407	20910.948640166167	17242.535447221773	20393.887936541323	13865.958760926173	29396.434593613223	31195.65820705074	33014.357568637584	22327.01207759516	27801.14313634745	25266.820767071556	12730.671265444766	18264.416355208	14409.310309575403	31909.757666847698	27742.61495314299	28038.549777548476	32150.733024693316	19983.630773454235	25569.06055929296	23398.180431743775	35270.032185454555	29290.058961578725	20844.691530034077	17498.075840345504	27580.781886606375	30015.513981088257	33512.17355104005	19041.89787743506
28560.671174387306	18222.049807818632	20872.1096801076	17231.92836644372	20393.887936541323	13865.270550278223	29396.12119209817	31195.46600299913	33013.73219096263	22291.047078080992	27765.84224465033	25206.083977613445	12727.502447776467	18257.86520265197	13981.382656629112	31909.201096494482	27620.79992308844	28028.7954232641	32150.5428573836	19983.4969490023	25568.91393206874	23301.124205002558	35269.635048927026	29290.045607691052	20844.665373617394	17457.01200737898	27580.037679488203	29970.945086255535	33512.155970569635	19011.870359035183
28558.499448052055	18218.872754376687	20869.053379918136	17225.979146591002	20393.447973776965	13865.166186846205	29395.676506520336	31195.37521650838	33013.564870142436	22248.358194670873	27703.101127187583	25126.099431100774	12721.109664986936	18246.69423245071	13969.579547878873	31909.0769590528	27503.250497891582	28011.357330316794	32149.14187289646	19982.97645486429	25568.759041333287	23229.237064556888	35267.46193245924	29289.958575373603	20844.15900771303	17413.214868062132	27579.82058440827	29920.18111113987	33512.14989401834	18996.391632691433
28555.182164675556	18210.831891721857	20853.8819719374	17189.16052353044	20393.38941038909	13865.164720723858	29395.020980907768	31195.259473463986	33012.71366755657	22226.893549049117	27634.718160133263	25042.548021765095	12708.729555472932	18225.425804077466	13896.604485409754	31908.977878921316	27401.078691050676	27960.098108000057	32148.71287075933	19982.25530483721	25568.759041333287	23094.52020474189	35266.44684550585	29289.80019097489	20844.011107879396	17387.08136345564	27578.791791021587	29905.330199631564	33512.04343600431	18989.15294109323
28552.577483199508	18195.106902946365	20834.101291469433	17177.088829661956	20392.830240050178	13864.864858777584	29394.49034215899	31195.215060907227	33012.697950278816	22197.21391437501	27618.80230548922	24922.338442186618	12699.05878066602	18212.682484589917	13821.072426228106	31908.9026800225	27323.327898931468	27940.091224866395	32148.37867144095	19981.92884858927	25568.328987234658	23090.617197223655	35265.86441717624	29289.676609413804	20843.507317398726	17366.625700633384	27577.155583081123	29887.448641676358	33512.027641709254	18986.289586361796
28552.562325570616	18189.098542000327	20801.031014093864	17160.33540006475	20392.830240050178	13864.859031217295	29393.65550657542	31195.200228149966	33011.97042717527	22162.478492699807	27560.520501381056	24759.514794721043	12693.806751209171	18200.592042617376	13756.085684832924	31908.289763943914	27307.754433621798	27936.454762798203	32147.19341245961	19981.610485733225	25568.107228804485	23090.605307625054	35265.45106545031	29289.439873481628	20842.812199517022	17362.860525745895	27576.45287634661	29874.15346224934	33511.83722684074	18973.12373569393
28550.540685188036	18183.412330631763	20741.983464759865	17160.33540006475	20392.771823736337	13864.79044582342	29393.067088176245	31195.12836834904	33011.23102537547	22124.817658422264	27539.900035827246	24574.06638148501	12681.955266573119	18139.427737988917	13693.3391449922	31907.24117290658	27213.361525168715	27931.87529314686	32145.645933328404	19981.218441488043	25567.56135077245	23090.605307625054	35264.356424947095	29289.156106948863	20842.14378286381	17348.887866266876	27576.217508226866	29849.10546159645	33511.79415959804	18954.68881788987
28548.98297381604	18170.199371687755	20688.322814918767	17160.33540006475	20392.119756329233	13864.694128261814	29391.73718304399	31194.901103481403	33011.124021044554	22105.709248902534	27453.34124811965	24561.39156550325	12678.128663152045	18106.803114211474	13511.349788517271	31906.37278696899	27186.712223991995	27931.616381581352	32144.1616771437	19980.667822153053	25567.336766831413	23090.42273235232	35263.31594496911	29288.865621591554	20841.466425851682	17343.74140102479	27576.217508226866	29849.10546159645	33511.70643256768	18947.08277868691
28548.82432771004	18152.173817697603	20652.79787073978	17156.324251585087	20391.681806696837	13864.369780215713	29388.987549400837	31194.680312697335	33010.54474841817	22086.03957053338	27410.938431877854	24533.45598868435	12659.169399903103	18056.144525047155	13365.684526396779	31903.40451692951	27155.309280304813	27931.616381581352	32140.376984980172	19977.86793877909	25567.15397725914	23087.77518873091	35260.9901347818	29288.72740448741	20840.318828681633	17333.59214717751	27575.065872969037	29846.697992534584	33511.69683284481	18923.028802446042
28546.6201185804	18110.04176378211	20631.546618783326	17156.092987668548	20390.332377477414	13864.269376529877	29382.170704274657	31194.679168193506	33009.59270004697	22068.419169985318	27397.330985176275	24503.693112655106	12633.148812650134	18041.04653680358	13223.056359956405	31901.730634480813	27154.947330940067	27931.399353668334	32137.86230427436	19977.528988476577	25566.721592860646	23086.875439220417	35259.80465916339	29288.61722046636	20838.901742579168	17286.790298016935	27574.74865385727	29844.0570107315	33511.68908879551	18917.468842497507
28544.60263386883	18083.437782342764	20631.546618783326	17155.18680238964	20389.875900650553	13863.730972314348	29359.83076150403	31194.38909840705	33008.34984289526	22066.142195944307	27367.69390991593	24418.756402091734	12597.811952533812	18036.27318376505	13063.845552895538	31901.306402013182	27121.63571516677	27927.297612594997	32095.060674086053	19977.476003737676	25565.888787079	23086.47026321238	35259.36369473415	29288.19806029443	20837.417030627374	17277.2776934395	27574.6931460903	29835.67096286793	33511.68349236234	18895.550271408498
28544.24291597795	18054.60004530018	20619.167405213255	17149.459828072446	20388.501166471517	13863.296578526742	29267.257691179868	31194.039962331528	33006.41240944507	22057.90600102264	27347.226167671863	24340.702235197667	12587.961653826162	18003.64764224974	13000.280636965506	31898.77965695952	27102.325663416435	27923.439436029046	31897.76948508425	19977.164254100815	25565.34581918277	23086.324919840823	35259.19897570595	29288.19806029443	20836.89211450234	17272.05814904189	27574.179810927253	29827.406376586776	33511.67907637517	18861.763992374883
28540.980751777493	18036.731194948377	20608.69173222315	17147.826505733952	20387.070140248798	13863.26024014876	29185.875119313554	31193.733831585138	33005.7714718105	22051.880879265445	27344.93816200555	24013.983874006713	12564.69448036011	17959.586744867513	11955.587013829338	31895.994586001296	27100.726514330236	27923.07939445446	31841.889804222188	19976.344274419327	25565.080773799265	23086.324919840823	35259.15918969761	29288.128412758713	20833.755112701274	17258.235720685392	27573.9895506587	29827.274972933268	33511.664274337425	18845.51887592507
28536.49781175809	18022.350465652533	20577.130155508006	17147.395170619726	20383.945560476623	13863.2072135159	29173.641767697372	31193.345638221133	33003.47633376685	22043.361428016753	27343.329972883475	23939.42140395314	12531.150723745757	17912.025955570956	11881.343825718732	31893.624678750293	27099.279188445755	27921.82297814535	31731.91320510447	19976.221887291176	25564.948226755685	23086.304258576085	35258.6533785314	29288.041834954893	20815.55438036691	17243.675651139936	27573.604612923038	29827.20125510995	33511.655887051835	18812.601614158113
28531.746659186956	17975.82477662721	20551.36376390827	17133.13352092288	20383.69426945948	13863.174460183538	29144.010017440614	31193.345638221133	33003.02946313709	22027.444189272104	27338.67042489989	23865.030886235578	12527.35285256477	17902.04290234797	11839.978410814112	31893.273939122657	27092.478412057273	27921.608726737286	31550.306934050404	19975.992759428227	25564.926452733773	23085.744873304444	35258.26044897644	29288.01960131395	20772.91822327181	17228.629300739718	27573.38309403366	29817.058959039743	33511.649203441295	18785.09143124296
28530.102911305115	17955.94044502931	20499.388597866127	17121.839935686534	20382.465678674867	13862.953987763718	29140.511667873183	31192.260422698102	33001.97104958429	22004.70222200031	27332.08679837368	23791.795442547682	12506.351581248773	17896.882479743963	11835.600986661399	31893.18601892543	27083.087121104414	27921.34931140263	31519.88547665585	19975.8063826319	25564.897972187642	23085.259637448056	35257.837949949004	29288.007266921493	20689.732654735835	17215.09258799847	27571.536206583896	29816.098191015877	33511.64789907959	18752.41931092767
28528.82452290323	17940.68182399499	20457.557809965387	17117.885121985157	20382.145272578073	13862.85035627905	29136.192003531334	31192.212545184146	33001.71650720568	21952.062763099504	27326.11534490365	23722.685589880995	12478.052124175925	17879.64154405932	11829.705712135139	31893.10306845905	27077.09863246336	27920.871165480097	31469.330731290323	19975.8063826319	25564.733434693248	23085.120811593806	35256.93433636439	29287.98939806306	20633.331329356686	17209.66738039378	27571.41922893845	29802.99707263922	33511.64720804927	18730.963509758392
28527.049726924608	17929.941589699454	20434.261738069858	17109.979294515513	20381.51337509565	13862.517642140012	29134.18517000415	31191.732427667594	33000.96292145071	21900.50061205555	27324.417949720853	23681.308730971523	12467.24098488766	17876.087430964348	11822.379760634023	31893.10306845905	27069.025154384733	27920.726138254253	31417.611868001328	19975.626318527695	25564.626168979004	23084.860394117884	35256.642910635586	29287.970689667312	20541.13460659139	17195.064260092797	27571.138317232366	29799.85517253478	33511.64175114145	18663.731491413735
28523.34387845662	17917.81606277227	20421.675930991118	17102.30413043228	20381.419577664146	13862.017286806009	29122.917264598742	31191.45472894579	33000.84434903438	21870.832949955704	27317.265370566838	23663.59600769964	12464.779956581526	17850.743564786317	11808.783984749338	31893.083113131037	27054.415222825734	27920.557935340767	31360.412155547623	19975.275863524246	25564.138459047655	23084.837569751984	35256.07793531145	29287.584938672575	20474.39947498509	17183.624242536156	27570.735086938435	29799.271593607045	33511.63983698593	18655.449358939506
28522.769365532236	17913.8659720943	20419.41641159935	17095.70042251876	20380.72022163314	13861.90169830942	29122.917264598742	31191.40455157415	33000.676545321476	21777.022155351726	27317.265370566838	23605.322157016853	12423.503175781565	17833.551445682442	11801.486297720054	31892.944163793913	27031.947773537555	27920.258090685442	31355.7546252562	19975.176501192596	25563.943879216058	23084.79085148923	35255.61752241318	29287.056316492693	20444.851926529067	17162.814087349583	27567.550698744133	29797.829250350846	33511.639641092515	18616.2520705533
28522.458425933604	17910.601817491064	20412.855386013336	17086.834925274045	20379.741744342453	13861.449100733078	29122.30523159355	31191.08665267038	33000.03195997208	21672.84083233284	27315.940101295593	23585.354873061082	12414.3157430353	17816.005656914745	11799.831021794394	31892.87862215689	26969.27604928678	27920.13195792862	31355.7546252562	19975.16186319158	25563.81681153839	23084.72157538985	35255.426381001955	29286.278055334846	20391.814199403874	17157.78069220514	27566.831685382895	29797.180559053755	33511.636387170394	18598.165941930187
28517.405987468854	17899.526615239618	20410.61919538986	17059.89945084253	20379.57186521711	13860.34132946978	29121.288298795374	31190.79588811214	32999.643393053404	21624.297417578746	27315.400367193935	23559.00018902079	12413.315804794252	17812.338010718446	11766.012047368804	31891.355594894354	26962.901369869473	27920.12496629633	31355.413606000053	19975.123231540485	25563.689871809795	23084.579364142133	35255.15115753404	29285.607919309925	20391.450233705975	17142.224979621955	27565.772911367512	29797.07484910663	33511.6350780974	18589.884493753554
28517.147495540972	17880.25936904168	20405.436548817703	17034.689514984224	20379.29791054641	13858.732318858416	29120.95813359569	31189.934880144432	32998.63229206637	21573.42666932161	27315.29665781203	23542.111253321662	12410.735725415521	17799.682237708097	11762.333121777028	31866.81154799414	26946.611121523067	27920.113087057576	31355.2931299155	19974.856109402634	25563.497029989616	23084.460089329044	35254.94432048569	29285.198102772516	20387.844715752995	17141.736018722484	27565.055332211643	29797.065767215052	33511.6332017247	18578.544813088618
28515.436453449245	17866.76303047598	20404.97607006402	16978.331809819414	20379.14320662973	13858.178116046249	29120.51139494016	31189.423301095507	32998.58146560183	21559.363370181483	27315.00776076399	23532.463750914583	12406.335505182189	17789.54240331476	11755.059054225272	31807.71519702832	26931.3312363571	27920.11238322661	31354.854714527657	19974.601308649653	25563.395389326743	23084.349730104906	35254.798564518525	29284.53937100348	20383.522755903883	17137.71425860477	27564.769763689284	29797.040697767545	33511.632894673574	18554.889440551073
28514.367052318117	17860.52993083172	20404.071440534037	16843.228300947056	20365.99665409733	13856.688789431	29120.487896019407	31188.81776024561	32998.01957293585	21559.363370181483	27314.653650002274	23512.26404344217	12398.207970997106	17786.814554487646	11754.069833608459	31661.95914538503	26924.098759352473	27919.686578785237	31354.76629440757	19974.050835006754	25563.03744399904	23084.34163280984	35254.254912784985	29284.32552978801	20372.71552151359	17101.877797217014	27564.697987749903	29797.009606461324	33511.63279588314	18529.65886421591
28513.652317459993	17851.801561643522	20404.06533572345	16733.75170677364	20324.05216023468	13854.788214105467	29120.236747347364	31188.694166384666	32997.09166794727	21557.585915407006	27314.04645816275	23512.226203657377	12395.329811217762	17781.06426868024	11751.323246242877	31509.05531265443	26913.02115224612	27919.533555837017	31354.511250609117	19973.351759416328	25562.71353796661	23084.06175492483	35253.821824701365	29283.599734025345	20367.085520813995	17089.394469778927	27564.453727612938	29797.002395213753	33511.63114108812	18510.546388222392
28512.880436464377	17837.646555829568	20403.958514431688	16387.489746836676	20298.773296087784	13852.919702493107	29120.21501793813	31187.772031976772	32996.93233902358	21557.087002923967	27313.891169909817	23508.80049492741	12393.938811918038	17734.88845065383	11745.835407759445	31493.844973192827	26910.405385967388	27918.13660498194	31354.055320815507	19972.986411025064	25562.36169993976	23083.85710660912	35252.82030154632	29282.960141887037	20358.12330386698	17075.93805638055	27563.906602158648	29796.95279468804	33511.630708327466	18502.114510424228
28511.815164913292	17820.28372157529	20403.798333887833	16233.758063306508	20283.679576460443	13848.006943182085	29120.21501793813	31187.754162148383	32996.73456077413	21543.7615654871	27313.758532717748	23498.492625033945	12391.381354961037	17726.141533731414	11742.163258965831	31453.283218641132	26907.91550846093	27917.453704526455	31353.18738686814	19972.322542290607	25561.818761541632	23083.823465967966	35251.23346049524	29282.096871223264	20353.598268376027	17073.034318557584	27563.19076966298	29796.89812031331	33511.63012649025	18501.87390596918
28511.812324647104	17783.196864314523	20403.745892446957	16227.288799340116	20272.889257824572	13837.378645690627	29120.139387388084	31187.666680101152	32996.5187503202	21535.311265544566	27313.737858353485	23487.91941071508	12387.975288333337	17725.312288357098	11742.156494097522	31436.106470097835	26904.058485331127	27916.25080774636	31352.336427482875	19970.622269486044	25560.739174538932	23083.79518672381	35249.93928650412	29276.677253064514	20339.307833560793	17070.806997589156	27561.754491665793	29796.67108720293	33511.62972971331	18497.94218327591
28511.58696788524	17752.09742593138	20403.73014753363	16089.20925674607	20208.902869417285	13815.116066336901	29119.9324416352	31187.37864387281	32996.489439944955	21531.292131249153	27313.385694795303	23454.95766720865	12386.901862308661	17724.386431327126	11742.047130085019	31397.994823023568	26889.036930600687	27915.860329818686	31351.618823634853	19967.008273026975	25560.260471215002	23083.751127810072	35248.79445657516	29233.497477252175	20334.653040216683	17070.680678981596	27561.48653859641	29796.25286431234	33511.62955889468	18475.900028797238
28510.919048374446	17714.88107308973	20403.70074389256	16079.744868627342	20183.920022683593	13809.193748037194	29119.904522204823	31186.974292824692	32996.2596688267	21525.44210151921	27313.377898819974	23454.877956535543	12386.66590948649	17723.10018983551	11742.047130085019	31391.68441920193	26882.76835410547	27915.418520512132	31351.554351687504	19964.534273704412	25560.221695872828	23083.72370367105	35247.87547913938	29126.168118415873	20325.34510248153	17069.188012424544	27561.359237972323	29795.951344869372	33511.629170504806	18470.14758467838
28510.0622232989	17677.675518911397	20403.692195740787	16050.168336524092	20165.5507196065	13794.0899847736	29119.553041663556	31186.601063239777	32996.12488990982	21525.034058372676	27313.316325372703	23444.63824901503	12386.128271549429	17722.815827763778	11741.877503749174	31365.653843491866	26860.743120604006	27911.148272210372	31351.04031686968	19961.572855903676	25560.221695872828	23083.634959967792	35246.02251129546	28742.001143521822	20321.30621380481	17065.40108372723	27561.221063810433	29795.211140721356	33511.62908953268	18467.082774308357
28508.004395953973	17636.456209784454	20403.592080866063	16032.454910115088	20116.17159880447	13781.808997363136	29119.36965412531	31186.175692253717	32995.9583667433	21524.954195500475	27313.08823855824	23427.216815889857	12385.406317224502	17722.815827763778	11741.614525276736	31365.653843491866	26860.370532156987	27910.25368523032	31348.028697274938	19961.081914393453	25560.190806536462	23083.181045880243	35245.11280677242	28589.939363302983	20320.627893730438	17065.3922332632	27560.048837194154	29795.211140721356	33511.628889328844	18458.02962031799
28506.874939470963	17570.066108243613	20403.539258900168	16026.388611468465	20099.668406787314	13744.553482399147	29119.103832960758	31185.845298189884	32995.797864533764	21524.268056326317	27312.913893252124	23426.02982359597	12385.06030207641	17722.7039554606	11741.233903584889	31364.28284504979	26860.22910453301	27908.42777215995	31346.768800200123	19946.28816919168	25560.163168460498	23082.851190899615	35243.579688878395	28344.189587958626	20318.915564958945	17062.2138458376	27559.716413811122	29792.88875174537	33511.628630680076	18454.581436777487
28503.992148650545	17561.506807777696	20403.52861581817	15989.482248814398	20099.11087830524	13728.04304370553	29118.66185269656	31185.424915924188	32995.50744186931	21523.1135465587	27312.69892711549	23414.214962623104	12383.720268598843	17722.344092238483	11738.795212243585	31363.19333139926	26860.134395895104	27908.100050487203	31340.97420517337	19932.37067068622	25559.958572503743	23082.65929561324	35242.5465205525	28269.96836593587	20305.120173926593	17056.372781981005	27558.826608169184	29791.862652597258	33511.62818992032	18450.979496715707
28499.77581610303	17558.524393220992	20403.527881404436	15976.935669742135	20090.114321852434	13700.591768902965	29118.504803972493	31182.03619522359	32994.172312950584	21522.934320123182	27312.49609867174	23413.951388072892	12382.579799867699	17722.344092238483	11737.795974045472	31363.08597548793	26859.959749860525	27907.726606019194	31337.156815879585	19875.202755858332	25559.85123443421	23082.51206987472	35240.16934138707	28265.729479127738	20302.010530772972	17041.676457761936	27558.448040545212	29790.805822110564	33511.627382390645	18450.385592255807
28493.871014959306	17556.90374017007	20403.526518957475	15889.760616463536	20086.431737099796	13700.473094099796	29118.218477037935	31181.571322163396	32993.48342532958	21522.627037041522	27312.236343043474	23413.917882591024	12378.449091904378	17720.122880087263	11736.819801582895	31362.217690810463	26859.768405788287	27907.50121136294	31335.423135577184	19841.111600106273	25559.013558808838	23082.447843504677	35238.62034702824	28231.455987070043	20294.426691337016	17035.654602734536	27557.822552865215	29790.303729874315	33511.62544034551	18449.143304304685
28449.341329780505	17541.008448366436	20403.51844290659	15866.39963206776	20085.55816922202	13680.159791371098	29117.21534389272	31180.382698399193	32984.830821982236	21522.615132361097	27311.566624231855	23411.733019056497	12376.149866929902	17715.879788026577	11734.557365934712	31361.116493086327	26859.72708594101	27907.34125141888	31329.766023329536	19827.429749317587	25559.013558808838	23082.35628017172	35237.787883974284	28172.072084568714	20281.950127239055	17010.564799067306	27557.50758518006	29789.499656566975	33511.62319747947	18447.78540041005
28265.849562552397	17520.03230289043	20403.517568230793	15843.622213485116	20083.272030428336	13673.127922715585	29116.522976444903	31178.89035022938	32933.62917616831	21521.805112793485	27310.444859515723	23411.103435390112	12374.762950339744	17713.622560644035	11723.173541853243	31360.583199126882	26859.618923819427	27907.058500690822	31318.453496727045	19803.386689726416	25558.961192413313	23082.31980351834	35237.627487162536	28157.333445104767	20267.383225344038	16961.145959531055	27557.38882567475	29787.667880579847	33511.622403623725	18442.57920784413
27938.895310390064	17507.19214128361	20403.516616706464	15835.504205147538	20082.267927714278	13666.134722507824	29115.699752087447	31176.979330202063	32732.39369766074	21520.324058714214	27310.174649891975	23407.826341724118	12371.852177860257	17710.996805537467	11710.08179958746	31358.836227848296	26859.307241414386	27906.94916090301	31274.70855532092	19767.252073007214	25558.9137555211	23082.176909648068	35237.52605702905	28157.333445104767	20249.796188704222	16944.363978968307	27556.942367333206	29784.759678996223	33511.61895699511	18437.340759280727
27746.13772000174	17506.382303027607	20403.51616723432	15818.76503197554	20080.543779702723	13662.268741924858	29111.021114215826	31176.97836047107	32396.51588069318	21520.284981606506	27310.061309676454	23406.596962616008	12370.696712026724	17707.85756300007	11687.305170293575	31357.629974799216	26859.042119488164	27906.39478360754	31198.62380167725	19765.647776115187	25558.564508967833	23082.11030807074	35234.12814523223	28146.31141592012	20215.345018858898	16922.383725083375	27556.642808674245	29777.393575893257	33511.6184490952	18426.494348551743
27727.988757344283	17505.580321709647	20403.513612458624	15801.41562364243	20075.30684061358	13655.261926045536	29106.349499724514	31176.79598328508	31957.097219090396	21519.321887069626	27309.931227518682	23406.476917969212	12366.783997124785	17705.1003750112	11649.199789918843	31357.36867092698	26858.858350410283	27906.064903347342	31163.352512962054	19727.013680375618	25558.45200786227	23082.05590069157	35233.70256455495	28141.902140910366	20159.006491488857	16859.073445759503	27556.49359317568	29771.838149727795	33511.617594102	18423.53872229257
27573.18011461115	17499.20684733968	20403.51309383784	15797.82407613199	20074.243846122936	13649.227250228885	29103.373270618682	31176.77754957832	31627.00620697247	21517.579416183646	27309.81344407545	23406.447250228844	12361.137565974701	17702.02825429811	11628.74177184833	31357.253767957456	26858.754236206838	27905.018187492617	31087.64862483017	19696.430612746924	25558.364275857784	23081.90025310331	35232.00325954319	28137.34474182646	20127.538179546747	16797.993943520756	27556.024398388017	29762.4893719968	33511.609805839376	18419.104780657995
27511.843671394337	17486.268490065006	20403.50454848315	15770.72547092069	20069.959206892538	13647.125847019068	29102.614207304905	31176.54146974118	31538.04702198084	21515.672077767107	27309.747830674067	23405.78583818017	12357.152734204716	17701.99649450522	11600.020303338524	31357.107738712948	26858.65102704831	27904.826891647634	30965.540375635013	19671.088643507755	25558.020257356715	23081.859936442033	35231.317990767246	28136.973479508895	20116.926595769346	16618.73515876846	27554.652260237595	29755.35209975394	33511.6042805735	18411.084742645726
27477.742223098056	17485.910953950857	20403.498513936924	15766.579410811995	20062.594634944388	13645.328020164312	29101.840203428117	31176.335808813677	31429.29706730416	21508.199311066834	27309.699406713666	23405.467443532936	12347.224921950135	17701.88415865134	11582.893834931327	31356.62830014362	26858.231520425077	27902.233859563486	30820.78691861589	19669.51739904538	25557.69105492247	23081.83188791657	35230.79449183126	28136.6960291812	20057.313704670305	16545.493199791934	27553.82444124478	29749.386501263183	33511.59987483934	18410.140853575205
27474.235610144395	17481.104622599225	20403.491984107328	15762.208462242972	20038.59219418151	13634.359862324001	29101.394043719647	31176.163938264872	31242.26000566396	21502.059809752995	27309.597117350546	23405.44616636576	12334.650830173234	17701.849742630693	11516.076545424663	31356.299123197707	26857.89898248641	27897.47454936495	30679.772610651493	19653.9600237781	25557.67624263825	23081.817563745495	35228.67692301546	28136.119277399113	19961.907800488716	16432.408538060867	27552.300428961156	29746.236566185282	33511.58414675183	18409.62917377481
27467.8578879932	17470.694280731797	20403.47471233594	15758.919321313246	20006.79853392633	13616.556176328355	29100.956715064105	31175.86488613642	31112.69808110913	21478.2437752423	27309.55672969307	23403.542040989712	12315.561953131555	17701.81368920468	11470.935591210005	31356.178844086204	26857.588981159755	27889.71774102982	30326.73637693328	19639.77104319959	25557.43863211412	23081.68525349734	35227.48191091751	28135.129759190408	19903.934168813877	16385.009415103406	27551.33742549178	29738.60200549523	33511.5837117756	18384.888976173243
27426.77381696531	17466.15995864897	20403.459112935696	15758.413362198316	19981.860894533336	13604.708628472881	29100.385402259464	31175.512809838565	31048.677265502396	21466.298531249293	27309.368561462124	23403.02105434933	12281.024290979414	17701.78270743573	11445.791318105534	31356.140694987844	26857.393681656413	27876.1754472804	29901.709244219615	19628.200789112707	25556.47410825972	23081.67492695061	35223.88507568108	28135.09878299537	19897.80814339381	16306.528067100899	27551.332218612315	29711.320477535515	33511.58098077666	18377.868623143186
27419.394584239166	17456.847033768812	20403.438304217754	15756.779957022334	19964.953756965897	13603.16921732643	29099.42515792694	31174.355949830162	30971.09765316668	21408.50210205712	27309.122125048227	23401.61221730473	12251.065286673107	17701.742609644036	11392.68558936832	31356.09232877625	26857.30259590413	27868.642573131983	29898.77960818817	19609.740537286074	25555.708493089733	23081.639039779016	35222.30906840147	28134.850823207882	19893.687593729086	16199.768659261272	27550.58782449606	29576.192218383407	33511.580979692284	18373.739533637738
27405.44938548117	17443.913579436878	20403.401227395243	15755.587998311878	19936.403951087552	13595.878840435375	29098.585574882254	31172.75311854972	30834.933354334382	21378.73979922304	27308.37854827873	23399.60264157927	12200.964245380495	17701.64904993569	11371.391389666645	31356.018564693928	26857.302591045664	27835.167340601995	29836.474516470706	19566.53875601678	25554.718983682917	23081.624140822256	35219.846907526546	28134.703087742655	19868.052956469444	16175.717480054585	27550.404791516125	29430.260658572406	33511.57545856807	18367.54057147687
27372.702256269487	17435.665410831898	20403.30846469758	15754.243569017075	19936.07734155915	13575.627905524403	29097.5528739686	31172.2388002967	30768.952957105834	21343.532359790614	27308.230225264837	23387.32153303918	12147.190030928376	17701.492751680547	11339.108876060198	31355.99254874711	26857.282339034435	27774.756737526266	29803.566312509232	19513.049643906776	25554.169331259982	23081.54351159132	35214.148471431734	28134.46455685592	19857.57954436196	15812.608251778289	27549.368560338447	29350.72972297793	33511.561800138545	18358.42621881152
27371.460112498113	17430.74506355894	20403.117205247632	15754.039976077815	19910.620858234874	13567.951974002031	29096.232606851805	31172.2190903526	30661.93170430731	21315.4612489838	27308.165527379442	23366.37153287789	12068.688642818577	17701.361663407617	11284.445320768791	31355.95780246849	26856.79412150849	27752.359460889416	29771.269973207698	19478.63877492189	25549.94982953709	23081.41322283926	35209.997791310336	28134.120008652444	19837.315282994223	15561.410792276552	27549.298504868373	29176.382714413776	33511.552458732665	18358.20761185028
27369.872303739685	17422.460590874856	20403.03702348432	15749.058805108563	19907.42415202751	13543.842295031525	29094.169889127097	31171.924952838897	30579.28378762137	21283.63565737327	27307.926778975172	23363.166313533016	12014.819047976664	17701.12074679614	11272.643779188955	31355.880830365582	26856.79412150849	27736.106398606033	29725.623330359045	19465.585973516798	25539.434047390245	23081.269131714354	35208.3840741194	28133.40927687523	19805.020313084147	15239.729566429738	27548.310171949794	29119.833079314274	33511.53110220676	18357.65881030379
27367.500056342342	17404.407220811026	20402.949529751553	15747.946717105842	19890.927098044962	13522.042085074396	29091.65768423275	31171.83037796533	30574.524123666455	21249.03055710889	27307.676389722223	23310.522183657948	11938.460531803294	17700.169299864057	11270.06952060116	31355.849148674824	26856.59614512988	27718.393922593285	29724.46607144304	19447.039269514313	25492.110510224386	23081.124495782355	35206.34802221622	28132.833776786487	19768.65764739842	14922.956424129201	27547.779617227938	29086.665104133448	33511.497612017054	18355.63990486641
27362.73961325085	17390.016850588225	20402.82398112745	15746.394330158368	19873.314184551607	13520.836875598703	29091.143607596052	31171.554650614584	30574.042017297106	21186.199270752604	27307.55983031719	23310.1497639907	11867.679468962162	17699.7962515299	11259.2751015166	31355.81425900328	26856.39527374497	27712.406903308136	29723.789234926808	19402.023430978756	25491.045676479356	23080.84578718886	35205.160352798506	28131.997119335676	19748.643974118284	14647.154309846897	27547.21277867982	29021.537623437318	33511.473815451434	18355.402643509744
27362.115564834712	17368.183759634703	20402.619657510073	15742.954654530786	19851.10803250268	13519.592970409278	29091.081753787475	31171.349014133004	30574.042017297106	21161.393014813162	27307.34806700379	23302.782238562064	11844.482055960061	17698.463108422675	11245.884484637896	31355.758990721657	26856.280343193444	27682.585907014156	29718.495890531205	19390.97707459886	25470.265838888794	23080.755443826158	35204.27884783959	28131.782993420067	19733.754340831034	14606.948854900947	27547.076360026025	28993.354587544432	33511.397839853395	18354.22835508643
27357.788677798068	17311.15709844525	20402.519199335162	15740.621716909307	19850.46747359865	13518.973728022325	29090.450065250196	31171.208274484834	30573.9055525796	21111.990714050997	27307.34806700379	23298.01131951606	11832.64558391411	17697.565912331396	11234.417915521293	31355.682824555864	26856.119107253813	27672.189143121952	29707.51824954213	19382.759812088236	25435.48141458233	23080.519709404653	35204.061038520806	28131.526748710316	19694.35596757872	14559.0836206898	27547.025193337926	28946.489046263538	33511.189967719925	18350.03151539665
27354.09640755656	17304.412756520924	20402.22089508409	15717.053447090851	19839.65589200164	13518.503205746825	29089.66499503174	31170.901968558122	30573.865090569536	20988.970091153635	27307.32956801293	23294.478523053946	11824.970595118566	17695.38972488801	11201.931335453646	31355.635519474563	26856.024010102647	27671.095913381265	29702.3503968939	19339.48182698361	25410.066881427607	23080.426654985593	35203.96527329806	28131.140582167922	19599.955493125064	14542.41593605632	27546.60994420302	28903.917789085568	33511.000014225894	18337.332313182054
27350.975898036544	17282.798099023283	20401.947861721186	15679.185009710258	19839.65589200164	13518.499557564573	29089.04701667267	31170.582625844527	30573.865090569536	20828.227075504015	27307.26298806882	23289.97870933093	11819.640188283904	17694.786694426963	11174.74923246755	31355.61269518674	26855.821685875526	27670.11726966481	29701.959231739776	19328.77541772401	25408.734783582382	23080.412800351347	35203.85100729108	28130.303312787662	19466.256266534543	14521.955374114183	27546.305839287255	28897.513701882763	33510.45917191992	18328.23251143826
27348.01158929544	17278.997498357196	20401.39437337004	15665.305915390865	19839.203617939755	13518.499557564573	29088.72126655297	31170.37136027805	30573.85525402186	20689.710890435304	27307.195117538533	23282.38033345573	11815.760284184846	17694.122921179325	11167.428918251242	31355.5894492082	26854.877388869972	27669.96928257594	29701.959231739776	19327.531671467394	25406.800375859053	23080.412800351347	35203.77470951461	28129.594997366723	19446.103403047448	14493.511132267187	27545.52271389131	28881.40502396577	33509.928747927945	18293.420101263255
27340.09339586514	17277.94581946786	20400.31392046124	15657.472100005121	19837.758344281545	13518.475809879094	29088.10855960744	31170.14163019896	30573.82717553482	20411.910961702983	27307.116588043686	23277.05465546148	11815.760284184846	17692.06787051658	11164.075393279158	31355.5458590361	26854.23935866642	27667.868639325683	29701.950092658983	19325.711039158574	25396.3826323008	23080.404838948634	35203.502944818276	28129.411858549996	19367.37654047357	14457.593813944299	27545.27961785835	28878.9493427834	33507.09086308733	18281.895307911473
27340.09339586514	17264.7549896948	20400.068998155602	15637.224968758193	19837.19837651619	13518.468529495693	29088.09227374356	31169.69110119433	30573.776968305974	20209.94052420277	27306.214546246207	23273.642834960927	11815.760284184846	17687.87740951893	11159.443896564517	31355.46811771375	26853.02841833315	27667.868639325683	29697.788969327114	19323.727713498563	25387.601956297975	23080.381006750027	35203.23994736837	28128.460010948074	19310.79316940507	14421.096522822432	27544.983732027184	28878.9493427834	33499.8569992915	18263.126467838956
27338.770574464455	17247.07653227746	20398.158416440907	15628.777596376305	19836.910862989524	13518.305808084748	29086.759067407547	31169.254919918716	30573.643419130003	19713.32993903423	27305.900713196177	23271.819608021866	11815.331049714596	17686.261527328257	11157.281693635017	31355.360905372156	26850.438282372954	27620.878388443733	29677.18720338765	19321.730537757026	25365.248756597644	23080.3315373943	35202.35641554028	28128.460010948074	19273.751621925698	14366.723585079537	27544.657915770436	28877.812133198884	33476.8963524234	18253.900032714337
27338.67456750652	17236.446174543864	20397.491904208997	15615.55154809178	19836.462834718426	13518.21292677313	29086.052379991634	31168.617277422374	30573.511277667345	19658.222750733166	27305.825175399943	23271.819608021866	11815.248817828702	17683.34394157333	11156.627818799125	31355.33112589225	26843.587488941816	27581.464653104296	29670.547758716097	19315.89481485599	25365.248756597644	23080.261994375298	35201.82710967828	28128.442947265037	19269.289397403172	14344.466009100239	27544.603894040487	28872.579336047675	33476.40651473327	18249.586675977745
27337.92382093486	17214.218658880698	20396.99227305091	15610.824761236378	19836.344628871855	13518.192011412619	29084.515698943072	31167.921898857872	30573.26980112533	19638.97541224911	27305.74469784874	23271.522107417917	11815.15909066905	17676.637393022414	11153.345169405657	31355.307294797956	26788.90266224798	27568.076620763768	29658.96458664061	19308.031472787414	25364.387468872235	23080.216503485495	35201.56364972939	28128.363729632016	19253.67547632713	14307.273102480565	27544.578236103458	28872.579336047675	33423.81162945564	18248.813485968814
27337.467255720803	17206.367094681715	20395.749073297535	15607.221132336124	19835.858880259173	13516.232771198085	29084.454807123948	31164.902808085	30572.755595945448	19594.89249370834	27305.683830824193	23271.111845793002	11815.090080429372	17658.345025693812	11150.269161980123	31355.259476045965	26692.50678028584	27566.860399346384	29628.699291234476	19305.32480598723	25360.86354299957	23080.18495151618	35201.342564081104	28127.9641024076	19246.513470573707	14299.079810411113	27544.578236103458	28861.731028366543	33334.66430383971	18243.427021410447
27336.388273484543	17205.382549278052	20395.172996070374	15607.221132336124	19835.751633984182	13514.78302920332	29084.454807123948	31140.78878090144	30572.362599021224	19470.224535974612	27305.56185546748	23270.9731386882	11814.825763547835	17647.80096129002	11148.125895808429	31355.255419149544	26603.183632483488	27548.666108284306	29611.59369354938	19300.168532846143	25360.148934888068	23080.0388002372	35200.312877090495	28127.835314997465	19239.565485602634	14280.892286173657	27544.495050996153	28856.820443736386	33298.811284232404	18241.021044516805
27335.58924781633	17200.089797417782	20393.925110620512	15606.698887504308	19835.63787610569	13513.769068070244	29084.323303487767	31105.45979637751	30570.448175074187	19407.326865817806	27305.42184215959	23270.846718417983	11814.057346659818	17605.15831320102	11144.295389769806	31355.25078684499	26546.578231317137	27537.950612218523	29609.243330422014	19299.08600658941	25359.540410650687	23079.87142150162	35198.701931931384	28127.695833579226	19233.344698737692	14280.022853797333	27544.352457930774	28855.84816768802	33116.18978959706	18240.424856701808
27335.423350481524	17197.298474727144	20392.452208043513	15606.5394436178	19835.06554564939	13512.420024955987	29084.244347959422	31036.151656747206	30569.36953971573	19347.327998468187	27305.32472528996	23270.061703090316	11813.738201215134	17599.938386800524	11138.832530186985	31355.22412275313	26458.22575325117	27483.408356233023	29602.604013219767	19296.860243271563	25359.01276593093	23079.462716680184	35194.92125606034	28127.51744359143	19224.92600727089	14280.022853797333	27543.583034393556	28855.84816768802	33047.90737552947	18229.44943579913
27334.150285426127	17197.02206934215	20379.20615135191	15606.149111365252	19834.956044875245	13507.908481370538	29083.81349679476	30987.262264552675	30569.36953971573	19215.877992181842	27305.1315313622	23269.303454151388	11812.725023022507	17593.766370661622	11133.582365548938	31355.189963185872	26458.22575325117	27430.169823662498	29598.89914494988	19287.075507094803	25358.941231782042	23079.21618394513	35178.39104932869	28127.415390411385	19218.121409796157	14278.174488864057	27543.081789839394	28855.34746185192	32921.41419502091	18221.214054837896
27330.969324435064	17197.02206934215	20346.584753738192	15606.149111365252	19834.215665735443	13493.416204775667	29083.745480928483	30863.668818555652	30567.867873223182	19131.28361127036	27305.0727636482	23268.77088709808	11812.330066023798	17577.360261230133	11129.702195514694	31355.165619923806	26456.092562958296	27407.08152768173	29595.853720580715	19261.190222999117	25357.706757857457	23079.04090203952	35173.662776021905	28127.373527908727	19206.92869668594	14274.319071441441	27543.081789839394	28855.236885941646	32856.25051828593	18216.395047967882
27328.127085416563	17195.10471324362	20333.737250864047	15604.3167403124	19833.040747057326	13464.347032250924	29083.544203618265	30766.46697168394	30564.980632731716	18764.611090807	27305.05714907034	23267.122332842544	11811.57764578052	17548.22534166187	11125.364428766037	31355.12384149651	26454.146159561784	27395.812789352385	29595.034541128985	19220.171435356482	25356.723406293604	23078.82833874449	35173.20196736822	28127.329566839497	19158.671669804786	14271.345088720745	27542.969233627482	28851.613291201993	32762.107672981754	18215.744694296085
27325.519799125763	17195.09217707991	20290.181320182743	15604.3167403124	19832.85538088924	13430.156726628002	29083.295408340207	30660.820064015024	30563.283499254587	18624.050891984734	27305.029333444098	23265.87885854369	11810.811750101462	17528.390106465227	11122.972324479166	31355.060510805357	26453.348311982987	27394.51944847026	29594.6717824024	19199.513273185836	25355.04917100386	23078.7029418071	35173.19559864153	28127.30918302514	19137.599858029214	14270.430405627323	27542.881193883884	28850.926400655942	32719.92413415498	18215.744694296085
27322.874066583474	17194.77000956542	20287.024320300992	15604.233568775666	19814.429819045094	13412.028884875393	29083.15015749733	30525.679064373257	30561.88587037414	18394.776225610298	27304.925758111287	23265.219565258874	11810.242862650926	17512.035034719596	11116.38015779769	31355.0290323482	26451.937489011274	27394.017097163003	29593.399072930697	19166.24233032582	25354.25260331176	23078.416047905896	35127.774455141174	28127.30918302514	19077.111125017294	14270.407406758006	27542.667450102148	28850.748637373894	32639.53307430454	18215.388875031356
27319.418423322153	17193.956649651038	20280.778433452153	15604.233568775666	19809.74610645356	13408.781934690227	29082.73115125032	30414.257741117784	30560.634823973367	18249.76217055435	27304.754331567106	23264.085388824893	11803.843555937985	17499.397482282453	11108.843774392912	31354.995553383782	26447.860496207624	27394.017097163003	29592.106467654507	19147.69398771459	25354.21649417298	23078.186747437183	35023.02886506713	28127.302171765063	19010.23327540659	14269.347426166849	27542.56615889862	28850.65471638107	32630.77022652359	18214.955451322337
27315.30566420905	17191.855762705574	20279.095553001873	15604.180446565271	19809.74610645356	13406.648860145664	29082.702854782783	30295.890196650045	30558.123907332192	18187.156477171447	27304.641103697988	23255.577257856	11803.739428527731	17496.558968428813	11100.090047779318	31354.89998284974	26442.78800385147	27388.438737381828	29590.086028907608	19048.21036463264	25354.067860677656	23078.12145662515	34870.69282169695	28127.28618323059	18955.385775672683	14267.694777754483	27540.709114777732	28850.647282289923	32599.537886431277	18214.685518764094
27311.96823153657	17190.2090742046	20236.22300957008	15603.988237586767	19809.576896544062	13395.906143032376	29082.457322718234	30130.316765571362	30537.962162292893	18150.085117933595	27304.62510508398	23242.166284956376	11801.190382084242	17468.37337225178	11089.591688814673	31354.778759961046	26440.163965863172	27332.135742086433	29588.817518912645	18916.216497188616	25353.95018853876	23077.74498887837	34848.3581740911	28127.215709194315	18888.974980611176	14265.508815365403	27540.497229065724	28850.60365829021	32538.63295964668	18214.436562768817
27309.543016862455	17188.975589426507	20220.883789025178	15603.891561948969	19797.37192747281	13395.906143032376	29082.1049728033	30102.36410761705	30531.875908769453	18104.97243555537	27304.319046952445	23208.60323624914	11796.602595487948	17442.676373649163	11081.926011241945	31354.702738556447	26439.206869203485	27242.739591512163	29588.466569885848	18721.016915151868	25353.462341546845	23076.63763961255	34809.88081430649	28127.1517862219	18848.903878152014	14262.449442263469	27540.439326847674	28850.516871868695	32526.066968236508	18214.02777679164
27307.784016291334	17188.6073812136	20210.35998700298	15603.746657571815	19786.387618937213	13392.952648124134	29081.147066183654	29902.552027522954	30522.795960270225	18026.39917809428	27304.118860820097	23181.93098823016	11788.228498767738	17424.555186741665	11075.594392978699	31354.55200285209	26430.157334956817	27145.013743875585	29586.015795055362	18701.697743868	25352.656475105283	23075.78868612889	34627.77603698871	28127.086276352853	18816.655369187556	14260.7751995913	27540.417758568226	28850.51373786486	32489.799936962503	18213.91529564798
27305.12380901389	17187.331997350186	20151.826661792278	15603.624844004062	19781.861206208523	13392.952648124134	29081.110076708854	29886.426108163116	30522.795960270225	17929.352916788685	27303.543968496917	23165.28121979665	11782.94022402751	17398.872809006367	11075.087160847032	31354.536330946743	26422.604735138102	27045.648238038495	29584.94144599786	18560.685297076114	25352.385672570676	23073.62554932214	34578.36499568851	28127.053870254975	18800.830340247536	14259.320047769746	27539.912291283923	28850.414980352707	32474.609302617464	18213.426585321125
27303.103845933856	17176.91660892436	20145.872149150262	15603.57167175828	19761.531958188865	13392.65677686173	29080.605710451528	29800.976900391284	30521.3410334745	17895.458168853776	27303.049719671602	23141.588376782012	11777.190149371258	17345.665681068098	11070.107200533967	31354.536330946743	26422.02609342487	27014.020200080886	29581.804270424087	18558.00019338481	25351.839283323596	23068.181976883392	34564.60809626541	28127.023565094547	18788.5693838564	14257.708782644138	27539.539245324882	28850.326599345815	32462.009492632547	18212.984869814896
27289.640760627724	17140.632930701082	20037.023944843044	15603.50586878339	19759.094547475335	13392.65677686173	29080.006755704155	29777.169036609237	30520.0811882672	17669.457312595907	27302.785404738093	23111.944075971187	11761.10242054286	17325.524831285238	11053.361627595508	31354.48012154381	26399.33630449449	26990.782925871736	29580.735310151354	18537.236974507763	25351.839283323596	23031.47736785547	34430.04911658573	28126.958870250666	18707.907109208725	14256.200930057228	27539.351928175525	28849.834648514272	32406.965095845004	18212.40898258941
27218.66506917119	17119.43098049191	19999.9492142057	15603.271350321762	19755.737630246385	13392.588794172798	29079.135936955558	29742.328436988	30491.995302188134	17573.29414893818	27300.78182916255	23107.5319439938	11759.0262017281	17319.85020294443	11042.137547060407	31354.423744467884	26320.321221852253	26943.57109094798	29579.560880777983	18484.92603526925	25351.706251533345	22971.507934797264	34372.96566653349	28126.7442335176	18675.856119846198	14254.552197684474	27539.351928175525	28849.783265451115	32406.7216617656	18212.291312254194
27138.353986074544	17114.45090519751	19991.79688146719	15602.932983701672	19755.628276756095	13392.342386567752	29078.954064339887	29697.425426848098	30473.716106771575	17462.61970085778	27299.995040033813	23095.952518526232	11756.305245136207	17297.92519672321	11028.262472156855	31354.41251147491	26278.747637191656	26845.519831481914	29578.155829726293	18475.069257253497	25351.656356827836	22953.232107111256	34300.78665436077	28126.696115398587	18652.42501363135	14250.289528003661	27539.04978227585	28849.622350157028	32406.387906384436	18211.932931104522
27090.717458499086	17091.847150127855	19988.8511104289	15602.86066660867	19754.50270575102	13392.210492154616	29078.42431415493	29588.62722395745	30473.716106771575	17319.788062523425	27299.914556235362	23076.591758703278	11727.51011511537	17207.976671016564	11018.966857416943	31354.252907556776	26276.178612868818	26813.004352845852	29578.057227981524	18461.732850102653	25351.589572839905	22952.81062225883	34297.59551634268	28126.646302465873	18632.571662651542	14240.014753315698	27539.025011738955	28849.1982285937	32406.369624242554	18210.619631020614
27062.757054652546	17088.47628748329	19980.457120368665	15602.819558690891	19753.812758244974	13391.751337227584	29077.313921421945	29571.229225287418	30463.22789853476	17298.33505866617	27298.024165651903	23072.198001822257	11710.68084759818	17204.941892467446	11007.544664128547	31354.149305327657	26265.56397547244	26742.70314838459	29577.635572809995	18430.886458940222	25351.532862526416	22931.09124671316	34280.42090249732	28126.554572549765	18617.748782957322	14232.501393932014	27538.43328702519	28847.873701649703	32406.286358960835	18209.815672436194
27045.00278610077	17081.60025494296	19975.956545821606	15602.794161177457	19752.596048758453	13387.786355724802	29077.057912153236	29562.54631304428	30457.369916203865	17295.767104879444	27297.13403395115	23071.892539375698	11641.484850582909	17196.638569326904	11004.885501206452	31353.89616343962	26249.25611838439	26742.496905193762	29574.82370769534	18422.678985397248	25351.502196099224	22929.28469850432	34279.460645477215	28126.424415646434	18594.013512418576	14223.041641040987	27538.319880720966	28846.92515926493	32405.965563796737	18209.261036599026
27026.457815718793	17081.155159781916	19957.896940423583	15602.772041866796	19751.524032703073	13377.39033271371	29076.823511209437	29561.46493815551	30452.99861716332	17291.938664890986	27296.217377749406	23071.583799120748	11581.469826068818	17162.02511192056	10990.17190475547	31353.88865713291	26241.079319776807	26686.286035232955	29529.752710479854	18387.292723619084	25351.428887893067	22916.513734962053	34273.920233615674	28126.283118483305	18570.572136349976	14217.806833120081	27537.735884838617	28845.475496862047	32405.551238936456	18208.65780452935
27020.78992259147	17078.278393920464	19945.616209867785	15602.769011286906	19750.583466572134	13374.59998941351	29070.88264493617	29561.46493815551	30447.60265094195	17282.22808364776	27293.985001012552	23064.998130601703	11562.447466028912	17120.63682345827	10983.56539544968	31353.801195274104	26220.42941066026	26681.905497380427	29514.498867426504	18353.655533050784	25351.393006123824	22897.03866048223	34261.99423223239	28126.201194128895	18534.789792411135	14212.741834032453	27537.024538420977	28843.91575065901	32405.270073301283	18208.231840376688
26877.884702964006	17077.53143972267	19925.416387284353	15602.70953265201	19750.250762338266	13370.785407408019	29033.098697597696	29555.08034718163	30422.264431475625	17174.635328161945	27291.384437396955	23054.87202696023	11531.580344435433	17078.24679879043	10965.424154981121	31353.54251054382	26213.22443151761	26666.70666444043	29503.825078038266	18326.3309898709	25351.275402043808	22896.94367572463	34257.36262422399	28126.10410796126	18523.91898129523	14208.97221690393	27535.461223314676	28843.037166563998	32404.8824071024	18206.98689833968
26751.044120146413	17076.440346193278	19893.718352075666	15602.648466000039	19749.196825652503	13357.564282509898	28983.704757979285	29549.13846160361	30413.104693901518	17103.508826710942	27289.31436366801	23026.646145322768	11516.84095157562	16976.120792178604	10951.470294811566	31353.264879581835	26212.876060279174	26657.850847096735	29464.13573076961	18307.35851510264	25351.252526192962	22893.13878591943	34224.34823946578	28125.790828171677	18496.09588602512	14205.786420078897	27533.45505171901	28839.135754290262	32404.565936830717	18206.711143955075
26677.91358587956	17075.678264205977	19850.52340440745	15602.618214214446	19747.63852048483	13357.145191495969	28945.47925427824	29527.65765854381	30402.565200293426	17081.802808505356	27288.208054105155	23019.32981771404	11503.77760758385	16836.604587492817	10946.8318256191	31352.880031818633	26211.792218157774	26657.850847096735	29445.594800344	18282.66312438064	25351.202225118104	22886.082947134495	34224.34823946578	28125.73577573146	18491.15566866354	14204.996680250568	27532.553300734933	28837.905155975994	32403.43472264712	18204.82274721005
26669.204321879777	17075.526652326014	19799.03839334092	15602.503759834934	19745.294148671568	13352.568992748655	28843.36631070868	29504.200402716368	30347.902752886737	17008.038094223793	27287.652909812172	23011.340453351055	11499.023486930353	16793.35404693628	10941.757969645594	31352.568437800073	26210.89462199671	26646.18479548942	29424.3680485653	18198.222503902805	25351.107111911504	22880.832294146076	34222.58449478868	28125.66264785733	18487.740363892197	14204.83324321533	27531.57850560112	28834.050670701687	32401.809471923905	18202.966692484864
26645.593185627753	17075.377875997645	19762.710535896633	15602.464366847315	19741.69454738616	13350.128850512161	28815.167790439496	29486.561283350704	30260.973675652378	16915.71457185009	27286.165388336	22997.216938795278	11498.320459845012	16470.024008726792	10929.581402787857	31352.316407012622	26210.887579683982	26646.18479548942	29388.517972735885	18119.02564043476	25350.987659403898	22876.37922372454	34221.52897859171	28125.315594234846	18483.864772007626	14204.452956299654	27530.5133323253	28832.565803588885	32400.330536330166	18201.26598680873
26645.593185627753	17075.186708595258	19718.311231509393	15602.416111446668	19740.54158900675	13348.773502252223	28798.728728702954	29458.623555112204	29984.2179652983	16844.966487212434	27285.35535951609	22988.844082493582	11488.947258554172	16277.227221233086	10926.835342588183	31350.45793643805	26210.88122661709	26646.18479548942	29362.990415507273	18036.094183959547	25350.814888188794	22852.889978185056	34221.16986020919	28125.104400069198	18474.681990432313	14204.382408716901	27528.86864012683	28832.181465903715	32400.18929369544	18200.752855517872
26640.744888781166	17073.75219016547	19680.225722744508	15602.40207749506	19736.32728769237	13341.610947632942	28795.904806990115	29447.55869967351	29884.226049158755	16835.351463701365	27284.323079152695	22978.66813231845	11483.257856742921	16135.795562000481	10913.657689020567	31350.212510468682	26210.881217584076	26646.11067106706	29319.613360420135	17996.31983710282	25350.606978766507	22830.547288899532	34221.09338045625	28125.104400069198	18464.845748179556	14204.335303054531	27528.413298123884	28830.64911232667	32399.720839724516	18198.478398123854
26614.466446838378	17073.564227796327	19635.136965679347	15602.350820031887	19734.224998029247	13338.972938304412	28786.140532307825	29398.218309948516	29841.937358607156	16805.51078143855	27282.148745493952	22973.618980167637	11474.99823462473	16099.585841821729	10905.971648171722	31349.523743425652	26210.739809611685	26621.826643052405	29281.32423275598	17888.050878807982	25350.50301796543	22822.833019396232	34221.01590434922	28124.982183435262	18463.190950953627	14204.26603166654	27528.39462944983	28829.836424442645	32398.88672105655	18195.08876345584
26610.36862231549	17073.40505222666	19499.842819677106	15602.308325376525	19734.20450721274	13337.571716637878	28734.205602919126	29288.437371060645	29733.131458253974	16775.83341553538	27279.93847112394	22959.49718386835	11464.054928484944	16041.061143324221	10890.74694806706	31348.796356145747	26209.99518876178	26601.119683066787	29206.6197249779	17804.338053076513	25349.905454847893	22819.54468793587	34220.97308049098	28124.892868091603	18446.90159091082	14204.197107560676	27527.86386053484	28829.523337116836	32397.562584800802	18192.698366563527
26597.605584089768	17072.170814188405	19448.373223851762	15602.2833376157	19734.20450721274	13337.571716637878	28727.388730208222	29255.04238174702	29733.131458253974	16756.71331805404	27278.69866339563	22955.74660380238	11452.074038479306	15988.083345550021	10868.921121498039	31348.661734083347	26209.919937578426	26600.789642989403	29187.685682094645	17754.20062795178	25349.847324236438	22817.64427471001	34220.82230766242	28124.787776656653	18439.855928587152	14203.877211123892	27527.648403722713	28828.914346227237	32397.401229688345	18189.45272622841
26584.939224092082	17071.378953835854	19347.55750904903	15602.241198510355	19727.000269751396	13334.343599179281	28727.388730208222	29184.372123966292	29730.926457533544	16736.155498111573	27277.78360418994	22939.147049811876	11435.984036961727	15962.90594092462	10856.509955768532	31348.42208171753	26209.773658922666	26600.180309619176	29131.179831827896	17697.296726088505	25349.815734450694	22817.64427471001	34220.383191710986	28124.641077399086	18425.693499438297	14203.80018778571	27527.331120999956	28828.60134940715	32396.53226855938	18187.104403496138
26559.19229441834	17071.202256779063	19231.44880100811	15602.206924304935	19716.989107558573	13330.521121336502	28715.460612932493	29116.19861213828	29730.926457533544	16735.054721169457	27277.242031256053	22937.609112575054	11431.575682759518	15931.469933242552	10831.951671841252	31347.781823458794	26209.56043663641	26600.17654198598	29089.877819924473	17677.723006767792	25349.51150012561	22817.41220972017	34220.07876557672	28124.54634011362	18412.473576129425	14203.674639286424	27527.19285246119	28827.894801946415	32395.82542818359	18181.16386015818
26559.009903153725	17069.858104670253	19163.54949887543	15602.163629672985	19677.69447952398	13320.78789477505	28691.212638823934	28983.63006260189	29730.24063641946	16730.78321259895	27276.37632625342	22936.306597542112	11424.999285685753	15918.277353962016	10816.84253607335	31347.477222285725	26209.447704716014	26596.300425731675	29038.6233129547	17656.38006683721	25349.389013053296	22817.41220972017	34219.87837691365	28124.529315044878	18388.761501617977	14203.649472740368	27525.98907483896	28826.1949272678	32395.128529343663	18178.725299913058
26557.783605716573	17068.4685603993	19154.372007893733	15602.024471873865	19662.977940016757	13315.966595987511	28672.374552578694	28899.4155071359	29721.464358231035	16726.99511362723	27274.89274025838	22935.963728238225	11423.466808258694	15902.409915160666	10810.574429792216	31347.365822908356	26209.214293827517	26592.948535137493	28964.344594203314	17611.389375653016	25349.255540367485	22817.380537179608	34219.33838163986	28124.460121128395	18379.688337797015	14203.489119404037	27525.386060713616	28825.45644804023	32393.826037816892	18171.952729943077
26552.040734138816	17067.89290329316	19147.609819869213	15601.935574214318	19635.99272590079	13314.752640912815	28665.679069376903	28886.799376405394	29715.10243572504	16724.915021954497	27271.806302381876	22933.098294996646	11417.76553366712	15871.294730968659	10789.307151032193	31347.049622684994	26208.67306486351	26592.948535137493	28781.105916227105	17566.653413606364	25349.0405306638	22817.347708381094	34219.1865417166	28124.162587943298	18376.240673817163	14203.358062883784	27524.68957370143	28824.81041226615	32393.783197390258	18152.46745815999
26537.99915887101	17067.209024144948	19126.125430057287	15601.91984204954	19625.211475467975	13311.166104179263	28657.387839082152	28848.31656323932	29714.415371152227	16724.663576915256	27267.43252560225	22931.046170877096	11417.546848820148	15861.579277561543	10747.57085326831	31346.776420203074	26207.93362303389	26589.81339490948	28704.906776468724	17513.982433344092	25348.8439045314	22817.26528511069	34218.90827651515	28124.078775782255	18337.368810673794	14202.680455046124	27524.02473038338	28822.88169245815	32392.96340576865	18130.63208496396
26533.635073062524	17064.628742600373	19117.984754299894	15601.581518405299	19617.667905698443	13308.90326829537	28627.749389343633	28793.280824118756	29712.130797716378	16724.521059635845	27266.767042406125	22920.31617864789	11416.969986548645	15861.516656408876	10722.801108777976	31346.649823620544	26206.98705649782	26588.892698210257	28692.592029861422	17459.397306628685	25348.58674952103	22817.138508186574	34218.85374071783	28123.680910487674	18291.92028700448	14202.603321669474	27522.915111746326	28821.10121494971	32392.61467388245	18115.15488360391
26533.260510606808	17058.660465475383	19112.57616377616	15601.21743357566	19616.411741467437	13307.75444691515	28596.75885422167	28701.45738977286	29712.130797716378	16724.427957165244	27266.309182625486	22919.604430236184	11416.955136324847	15859.561951681506	10636.65373329948	31346.629419973517	26204.19623877894	26581.36632525928	28669.819948669065	17410.436340735192	25348.371839799474	22816.821753053668	34218.80254973847	28123.228884118478	18256.27776736857	14202.384978338645	27521.65570548281	28819.78984974209	32392.39484957539	18087.42870519992
26532.124892141914	17058.50443301804	19107.713310103318	15600.749633800717	19611.86036160993	13306.28816846257	28537.424955436505	28413.04599374435	29711.0581168493	16724.27887837131	27253.403689623294	22919.604430236184	11416.835138472918	15851.805501050398	10591.68575702934	31346.435705542157	26203.827659715513	26580.728840333293	28629.27125339026	17394.667157445627	25348.352347687407	22816.63470951098	34218.577581665784	28122.711251335204	18226.5783842615	14202.284647197834	27521.271555705982	28819.361392643023	32390.989305433046	18022.522942354706
26531.243742878494	17058.30399783585	19076.056134608723	15600.38083204519	19599.23088815529	13290.391077062079	28534.237630046166	28144.379668245372	29710.32601107722	16724.27887837131	27195.25221999239	22919.561172166774	11415.982015456924	15849.296422819667	10573.423943155765	31346.239020902187	26202.39494668594	26576.50693200316	28572.7967369306	17332.09418433534	25347.330842427527	22816.394354220218	34218.022795869605	28121.822877280494	18182.867505160528	14202.271174750163	27520.27333895383	28819.091952584597	32390.785068442325	18013.77297787591
26530.10170573302	17058.119582170635	19028.974366377428	15599.758379227409	19582.06942703046	13279.984393948125	28531.57328247248	27975.41305426845	29709.761036545126	16723.848282837625	27023.392481411553	22919.38563763079	11415.155612303943	15843.246857425112	10530.485866598534	31346.12322231709	26201.87655328142	26568.91398751702	28534.012505314862	17294.44099445568	25346.967450483247	22816.342922750406	34217.7482043343	28120.746397971696	18179.228920972142	14202.232216164859	27517.612277828277	28818.822599286577	32389.80907229849	17964.423584480992
26529.87533760024	17058.119582170635	18949.674958860687	15599.408068305665	19560.975244464556	13267.142201486799	28529.233983177262	27859.31750222961	29709.71569079269	16723.6575746456	26858.09538449355	22919.196765982706	11413.466854969847	15842.810782573013	10506.346755343964	31346.021650454655	26199.54619655155	26568.91398751702	28453.432041565135	17212.40120743678	25346.756422876373	22816.232687812695	34217.65065507886	28120.630956802666	18138.525896809144	14202.220766213086	27517.460141132742	28818.37641221278	32388.422980429794	17931.951935107973
26528.46039252811	17058.05347653078	18894.44557000202	15599.224654734284	19556.081067964762	13253.497375380795	28515.694835346683	27582.576453215923	29709.642233053422	16723.38718680279	26735.226591417057	22918.464592199187	11409.84771186495	15842.170587966806	10419.055818457673	31345.844733737606	26197.655849624847	26557.18798814694	28415.27379955367	17197.115851255676	25346.096952181724	22816.07533060013	34217.476933446145	28119.938933735324	18065.50172375679	14202.199068804297	27515.522058509032	28817.591860867284	32387.690459268328	17910.555400851816
26527.037567794483	17058.01954173742	18814.117103553413	15598.981640268079	19534.265414334448	13234.363943737764	28514.41600232135	27503.577011947746	29709.588997203624	16723.124158813145	26682.76261128277	22918.11854347959	11396.111346778245	15841.766872209673	10335.241023745653	31345.813854321525	26192.517343680087	26554.832059014614	28376.22848195347	17174.067525102022	25342.379428510507	22815.880727897103	34217.33324318712	28119.12055015694	17992.227042803217	14202.143527208851	27515.296198531134	28816.877060394112	32385.752156160885	17849.687708978898
26526.89249966397	17057.775597761414	18690.02661031611	15598.901600390518	19485.806020409793	13223.502414919267	28506.50115727429	27450.596642723653	29709.588810634476	16722.86316872223	26652.5792298494	22917.91570186185	11374.07078037248	15841.484445432212	10229.510416704758	31345.73540644175	26186.875920746585	26554.655383510726	28286.4789929156	17152.835031207658	25341.009247585378	22815.53096657359	34216.581130839346	28118.99995924495	17921.684549767553	14202.063748041102	27515.296198531134	28816.24771004207	32383.695428533792	17823.546211124023
26526.34844648185	17057.60214772443	18593.532628474586	15598.667430754816	19446.975343025824	13204.137392943225	28505.920023420204	27437.649077738704	29709.580402952044	16722.60385509328	26608.04653382962	22916.34942482071	11354.553808587023	15841.14002421727	10197.94513651642	31345.669347286414	26178.894335607998	26554.364949179268	28259.914356841826	17146.761902352144	25340.83228222825	22815.306085161166	34215.67537857668	28118.372465533896	17822.187643457364	14201.984109980598	27515.135940740547	28816.191273226636	32382.24934231795	17794.87599570383
26526.172440759467	17056.867765615923	18562.86697662053	15598.639611898881	19416.026797413342	13191.773718000728	28505.361095695032	27397.051026353136	29709.57809912867	16721.375247240816	26605.60815835274	22915.434013099064	11335.033584670256	15840.795660965647	10179.570584631812	31345.64219865381	26175.23887727777	26554.364949179268	28229.38619251096	17130.57814156182	25340.818095871116	22814.914829847217	34215.18923379082	28117.901271057275	17745.307333682755	14201.925962910866	27514.397510259332	28815.682237440364	32381.51707907486	17794.020333940964
26526.074214946697	17056.26473083876	18535.799836017213	15598.639611898881	19411.596117269328	13186.628990765652	28504.7663309373	27357.886293514766	29709.57525252607	16719.86824365604	26604.26695343091	22914.697150903048	11332.484068826063	15840.717804050444	10155.890401926234	31345.60366304883	26166.866671448977	26554.350196280047	28185.244190547066	17124.2959335157	25337.648821549214	22814.625838470052	34213.362862950315	28117.738999041932	17688.7877498013	14201.862837388324	27513.32916662134	28815.12147009847	32380.80936749742	17793.538793480624
26526.056299709227	17056.125672369068	18504.297169266443	15598.463334780045	19407.459854353398	13175.571850768942	28504.653555606987	27344.085126208058	29709.57426612183	16717.784668049397	26602.09410992706	22914.254278796656	11306.826759024154	15840.489381247979	10131.089428002739	31345.43139813813	26142.040986170996	26554.321886418922	28083.11647454651	17107.243643962152	25337.3825271019	22814.286610608677	34210.98872277518	28116.97280770163	17596.468515067994	14201.860340449468	27512.53864141486	28815.010814901983	32379.12900109624	17789.15060094639
26526.051224490886	17055.762666863535	18497.80619142513	15598.355470364568	19401.960857154394	13164.259510360158	28504.410637268	27295.202445088686	29709.570454495904	16715.513694378	26596.654486074007	22914.081374188576	11288.412934176346	15840.25133508486	10102.776550877075	31345.301104862734	26059.973546542544	26554.250927628684	27992.872466161738	17078.869482071852	25336.972561887284	22814.142879256557	34210.64556540476	28116.88555982733	17487.522397864086	14201.839887056984	27511.795592357434	28814.947345081542	32375.82474089931	17772.29770627633
26526.051224490886	17055.520929148737	18497.20359621392	15598.07701965543	19395.179182541768	13137.09082694461	28503.901050771572	27253.628923206175	29709.56926905257	16712.951222369564	26589.106613784457	22913.532725301055	11287.18918876662	15840.142976387295	10087.969409108027	31345.131299490004	25953.748163251275	26554.23417570907	27948.64829464388	17057.919145965447	25336.51006585181	22813.122229180295	34208.494399688505	28115.327787962313	17328.163278913744	14201.837260076474	27511.091720364835	28814.75433999306	32371.855542299683	17766.244785248076
26526.050954735256	17055.245230116256	18494.577039641314	15597.868008039197	19391.609455695376	13098.24344703663	28503.761826951995	27245.402947652437	29709.56850847745	16710.53365248026	26571.505624299272	22913.467014093992	11280.368985057918	15839.476721991214	10084.806519596903	31345.079986638084	25903.643346864443	26554.223870000922	27923.596477354895	17046.842319437674	25336.173486207383	22811.319900376333	34205.682453924994	28114.05521371877	17117.325485291025	14201.793534764556	27510.978793386916	28814.648204395715	32371.389990387193	17751.376667307813
26526.04131187739	17054.726555063833	18492.74639772412	15596.219469809068	19381.776601910427	13095.0543244176	28503.205076663744	27230.283596078763	29709.567784848103	16708.512391976576	26569.70668992656	22913.185980969323	11278.211215026311	15839.146906000873	10062.355859997318	31345.006117703975	25862.528094789435	26554.146414656658	27866.320780770013	17037.261276375346	25335.956151417708	22807.9294546864	34200.269826908654	28112.98053720655	16966.514663656333	14201.7398699302	27510.84413911679	28814.476807601026	32353.768860010932	17739.907752411793
26526.022261371887	17054.052156530455	18492.74639772412	15595.701182429404	19368.80743063864	13089.90677249835	28502.72767945148	27186.49190218896	29709.565457239954	16704.93987550722	26568.208458030924	22912.512138517017	11276.382012653907	15838.869457722418	10054.230831283798	31344.983604618294	25804.641292391654	26554.105724854435	27847.046645377417	17007.53326877376	25335.935719070207	22806.46232150483	34199.342780187246	28112.598820523363	16810.710299655708	14201.728771171644	27510.684099999697	28814.31722779517	32350.179466193837	17738.55579198178
26526.008824550747	17052.60571379172	18492.640037439203	15593.96057823145	19345.626208703237	13067.899735424076	28502.69704874301	27120.632646542104	29709.547641734356	16691.136398835915	26566.524756790815	22912.034551388613	11272.815341186506	15838.660020010027	10049.27972494157	31344.976041585684	25793.99428491231	26554.065458623783	27793.340583546706	16961.18330158353	25335.406698463183	22803.273961905525	34195.41064570549	28112.3006311376	16747.166197247672	14201.720567748465	27510.435102680764	28814.161033663564	32349.6348453772	17733.693243275364
26525.971803389577	17049.575052968074	18492.49663631253	15593.936226614029	19344.684215516707	13058.607281809735	28501.66992877787	27054.144086064483	29709.499957372645	16678.76624622882	26566.064803163834	22911.6472410914	11270.47857171164	15838.510891633403	10038.276743979492	31344.95130500966	25787.61753717382	26554.013353202034	27713.778983878725	16935.2058446141	25335.2304132774	22799.396669651484	34194.93180994717	28112.119198052227	16626.596244087792	14201.693990417825	27509.651879561905	28813.98314707598	32344.999356514094	17724.981476938658
26525.889915299373	17044.416221204818	18492.362652173542	15593.572479569892	19339.354425794	13058.209066299178	28501.07612538538	27028.363526786696	29709.457360979162	16652.57051426536	26565.758811795367	22911.64708064507	11269.111930171593	15838.348475676956	10032.697417118416	31344.904916597472	25784.298189713038	26554.005184557074	27627.77365680643	16925.60709447662	25334.935880642053	22789.28490754954	34192.48050910675	28111.947880358202	16561.854540060333	14201.672932347938	27509.15117465556	28813.682351372154	32341.340928928435	17703.46482219721
26525.818669610886	17043.202919766878	18492.21202886587	15592.824637354559	19338.129803160362	13025.351878845328	28500.459514307317	26982.967239147456	29709.4436708877	16626.598476980253	26565.593096457917	22911.063280792307	11267.272499663173	15838.155759823989	10025.459390781023	31344.853809931054	25781.094360163243	26553.97668362495	27478.727993973294	16898.231220427893	25334.357849975026	22762.94753114524	34191.05053353934	28110.98140686374	16520.683624472265	14201.647761702192	27508.750689971374	28813.52672296367	32340.936104095792	17692.219607588668
26525.71263581023	17037.12885280281	18492.158543938156	15591.890067389368	19337.689411083233	13023.049043721674	28500.212386023057	26970.5296861897	29709.304709775046	16613.113643243734	26565.175695665504	22910.131565173808	11261.546755464546	15838.047951009205	10023.70462313927	31344.845743722406	25781.094360163243	26553.929049335427	27322.423490286965	16887.69829305759	25333.845082601172	22714.1940097455	34185.844599190656	28110.038987565636	16507.420778364467	14201.59034719927	27508.61634461249	28813.06304057653	32340.71056368256	17676.775544949836
26525.66562158838	17035.433219287534	18491.73092837695	15590.842434626311	19337.506087309994	13008.536184640803	28500.035358140507	26925.492285928685	29709.2683523718	16607.327948051825	26565.063391513202	22907.877262082246	11256.342027067172	15838.026977692365	10021.248818885724	31344.823386322194	25780.156596655026	26553.871775528616	27250.638687143	16842.25148333994	25333.214800959617	22712.403180891633	34178.987823960284	28109.057675843593	16507.27100373042	14201.550895005797	27508.10585669999	28812.688040828274	32340.397207365044	17655.99754698143
26525.55437816356	17025.456221215398	18491.727998056173	15590.153795811006	19337.232356249082	13008.536184640803	28497.067337004555	26891.91422939419	29709.212429071264	16585.22105179913	26565.003397841127	22907.873720385684	11255.028907504267	15837.000142936737	10019.430582232264	31344.78655135297	25779.267665966603	26553.839063973734	26998.227144966833	16802.505879387514	25332.832857024026	22698.455078751507	34174.33678142555	28108.498776745055	16506.665643091852	14201.406206086336	27507.926605448876	28812.31492577508	32340.158127753624	17649.73081794117
26525.396970815993	17009.935112421277	18491.715627819183	15588.894815179236	19336.094723113176	13008.46679007343	28496.825363119493	26872.50158852185	29709.210951810815	16576.761251626573	26564.985600150983	22907.218506348443	11254.52306654982	15836.742581003416	10011.522092382536	31344.24220323027	25779.16548486199	26553.79691346754	26820.393890973828	16798.349599330948	25331.8001860694	22653.90804525962	34172.89784230686	28108.119330470137	16500.31393222278	14201.266642351313	27507.772659647642	28812.031318392375	32340.042158872508	17645.993891462884
26525.122880910887	17008.218706090178	18491.511016200893	15587.732699150189	19334.987774966903	13001.65105803685	28496.637468940244	26868.697769123788	29709.208754836694	16542.603389705804	26564.985600150983	22904.749464550987	11253.232782240826	15836.472381973292	10002.306513806909	31343.808645945566	25779.057935876135	26553.742155935084	26720.175293338667	16755.46002568552	25330.677053627856	22549.280036484615	34172.50699024543	28106.851039893765	16486.780544617686	14200.835715259038	27506.7034077453	28811.936467375606	32339.830873698247	17644.24256007567
26524.886701716132	17004.248274063044	18491.475016223238	15587.032069695037	19334.69530746436	12991.123733804074	28496.064357794963	26853.477523408554	29709.20834372422	16522.867269992435	26564.91499303136	22903.251874373953	11246.734495861556	15836.12821032576	9989.438876123488	31343.201605737144	25778.989865855685	26553.607431120654	26657.98448055819	16744.456306716278	25329.782578963608	22521.23609910328	34172.214757706344	28106.639383067173	16481.194512875885	14200.183360637315	27505.22164358421	28811.69079160002	32339.708146991667	17641.227295817494
26524.37421465398	17003.9303903261	18491.451755123817	15586.428175857718	19334.335190005142	12989.98571644909	28495.868261430576	26848.892182370015	29709.207544568333	16472.53961124215	26564.864189872034	22902.07105249545	11246.719194986794	15835.770576753066	9984.78434637545	31342.997308535647	25778.668200323224	26553.438371006087	26550.99809983114	16737.168260963565	25328.499298107756	22401.138405096648	34167.862252916304	28106.277630531044	16470.35946048551	14197.71705234778	27502.853972468645	28811.167032012683	32339.396804870197	17636.72099829657
26523.88657792209	17002.674876342346	18491.378869540895	15583.17128942438	19332.9495425892	12989.901757284095	28494.41261073914	26844.296049650286	29709.207403462333	16457.83534081083	26564.77799533264	22898.776232313754	11242.393546291007	15835.756760980508	9981.148907907991	31342.894705615327	25778.554566870647	26553.291970350707	26457.552750404266	16722.640041502236	25326.919750034707	22338.46028797317	34163.964037621816	28106.172647786025	16469.546004498647	14194.636024911602	27502.355138853873	28811.00272119112	32338.707694443223	17634.931145424183
26523.20548753823	16996.38092295467	18491.37686963625	15570.305615414183	19324.99298942965	12989.89650740599	28493.94929568146	26832.942426873702	29709.206320847275	16349.262560223655	26564.68160105291	22895.119765355677	11237.343878680296	15835.756760980508	9974.751499619935	31342.862103497635	25778.45786102758	26552.836076226842	26440.48874167751	16720.51319523834	25325.11630959347	22198.615656971942	34162.1193769122	28106.02810352503	16469.546004498647	14194.327639450903	27502.294636390216	28810.954611419424	32337.407757887944	17632.251543807917
26521.490495972717	16986.456586208526	18491.376616558955	15566.733914791108	19314.100824265366	12989.710198469005	28493.85973114788	26818.328927780844	29709.205919315045	16342.156036767874	26564.626232803144	22887.75577832606	11229.15564169913	15835.748484062795	9971.529675120219	31342.356753394215	25778.349032904345	26552.346941244912	26409.88473809527	16717.75278767819	25324.638850296364	22018.459907551787	34158.37651247829	28105.915585939416	16469.546004498647	14194.327639450903	27501.53496687373	28810.872620774408	32336.84034041271	17629.67714593762
26520.088816635438	16975.619128334944	18491.338628499547	15566.476432448395	19303.543352135028	12989.42255121	28493.310171180896	26806.580127894857	29709.205790814318	16341.280773934826	26564.516088088792	22883.43768996205	11225.893250481542	15835.252512925206	9971.098325332485	31342.1507857321	25778.304541936817	26551.88275654898	26361.260436276527	16705.90852584895	25324.06124139931	21896.460458772795	34151.60768451062	28105.83639909915	16469.5420335894	14194.311320682098	27501.411100773093	28810.73983732107	32336.12250363615	17628.888565818525
26518.625629787966	16941.244343332633	18491.141766428264	15563.018124846116	19302.771540594502	12988.238520280569	28492.746028079215	26771.190550755517	29709.20459113253	16317.459870178749	26564.507518790822	22843.162870823053	11213.043061453509	15834.842396555847	9969.32486831893	31341.57944221965	25778.261080681023	26547.619367683816	26283.56673272795	16701.5553826521	25321.809755809987	21809.646767361224	34147.93328005126	28105.726959099153	16469.46681419562	14194.278347539088	27501.309283081915	28810.338848001044	32334.28484122897	17623.824550740872
26462.912437839084	16936.71975765204	18491.040120005513	15562.159882412941	19302.591837518536	12986.415909973191	28492.100758593588	26769.760968811766	29709.204208582585	16298.539594694548	26564.360668094054	22773.899509677318	11204.417983012961	15834.621743913101	9966.12342769255	31341.5728809163	25778.25856877381	26547.619367683816	26209.58667662709	16697.832965179354	25321.029253640212	21748.922282527794	34144.9225757926	28105.656558747458	16460.88259848582	14194.25463342292	27501.309283081915	28808.989376176254	32332.414779523777	17619.756789179773
26359.641462728756	16908.59494122918	18490.979061620696	15562.159882412941	19302.580507162722	12985.13138072339	28491.379664791006	26769.32401984856	29709.202811543833	16286.063727095785	26564.04793158828	22662.50359540464	11195.071264541873	15834.345175466122	9963.094272803502	31341.445165776717	25778.212194748852	26547.56902278436	25985.745639925823	16693.87446061478	25319.189109513827	21674.74749750533	34130.55988121434	28105.624091664547	16454.59773140659	14194.252895125463	27501.279956210783	28807.840815436248	32329.704101240804	17614.79061674675
26161.92426686361	16908.59494122918	18490.656938411368	15560.47996125064	19302.24472308927	12984.517633947831	28490.010543100183	26769.182345414418	29709.20219576243	16285.55839334686	26563.875390112742	22559.723922820293	11193.210746248636	15834.175636037591	9960.2273773207	31341.328322104728	25778.187065854087	26547.13297855181	25707.21039778839	16693.87446061478	25315.036676538883	21586.71151350606	34129.48625092789	28105.563662270422	16450.910761013445	14193.277681893629	27501.22961320569	28807.52239089402	32328.702677205634	17611.645025087437
26060.638531262368	16883.620764193343	18490.135257742528	15550.361564568635	19301.930895643258	12982.411850576233	28486.46892300704	26769.12263397434	29709.201803910277	16266.263850974085	26563.745095031565	22463.91376829162	11187.64522981291	15833.555552144102	9956.040978245452	31341.262563383643	25778.145772231535	26546.97924536586	25598.397018521257	16693.402105106397	25313.190425719273	21497.007669263097	34085.163505601435	28105.506232447413	16439.69786157537	14193.106710348206	27500.84032579747	28807.2909511417	32327.785365125077	17607.344911446373
25804.709968757194	16863.01765158661	18489.927746899753	15547.87710102999	19301.143000543972	12981.458744063571	28483.986652408876	26766.218312864763	29709.19854249604	16253.322185889165	26563.467454946993	22240.881192682085	11184.324075480097	15833.517980739362	9950.177047977813	31341.143833448124	25778.090917353293	26546.956417951194	25528.082619658064	16693.27454361856	25310.782313636875	21461.431167475912	34006.11764927815	28105.443482841485	16437.085269058276	14192.39589099379	27500.798438423506	28806.973531736894	32326.460744984444	17607.270238047255
25725.75840907673	16859.58002879002	18489.025919560045	15547.70852596453	19299.931273128845	12980.439812515582	28481.68214100743	26744.459966733968	29709.19827289551	16222.576117798955	26563.306798443034	22170.809558582314	11147.379837894243	15833.44324591463	9943.594521485993	31341.00647017765	25778.036222128954	26546.693139903247	25161.930639591388	16692.458263356617	25309.77041754012	21389.27810351334	33699.96054699838	28105.331909233355	16437.011647044215	14192.23478715164	27500.622816361945	28806.608801724404	32325.233395080566	17606.50817210551
25675.89321578302	16833.540942549334	18489.00917190433	15547.666832398081	19299.130041697714	12978.016419496254	28477.8654138937	26729.957146082146	29709.196972291484	16201.844332678122	26562.83676322509	22104.2311274767	11133.158161413661	15833.417270571925	9940.643835791878	31340.910457172136	25777.97907223765	26546.60664743749	25123.559037685754	16664.840951126127	25307.154468109922	21336.196292940393	33495.10753225843	28105.15199479266	16435.771595636095	14190.991994217185	27500.475368111296	28805.9142079597	32317.152714038646	17606.361390941653
25665.745581589403	16818.704803750767	18483.519389164874	15547.621406801194	19298.33013878891	12975.93900540488	28470.368804101763	26715.274764338552	29709.193141821233	16197.921279765664	26560.9471526798	21976.325256401953	11129.608213659802	15833.392007400593	9935.415322901918	31340.84760617483	25777.91077094292	26546.539845279258	25123.559037685754	16655.137864894037	25283.198589354997	21290.38267198196	33391.369445642194	28105.075584791695	16433.181319340954	14190.106682150385	27500.06042005312	28805.767680731962	32293.98488227136	17606.20103720644
25664.162982919268	16804.192558635463	18467.947740047544	15547.410501538332	19297.89015925723	12971.400692036466	28434.139504236206	26702.549323479525	29709.18634760552	16191.881827362493	26560.45192028069	21843.87249066149	11126.937505500528	15833.38431844845	9930.51973742057	31340.6733601816	25777.701256845463	26546.398281948856	25123.559037685754	16643.52227773355	25236.585001080737	21196.211227685522	33384.79607788211	28104.99062482804	16419.171786563595	14189.397790101548	27499.772438852808	28805.2819737319	32274.379117504755	17606.107023702334
25651.316086118855	16790.85115259715	18462.46918957815	15547.351988186783	19296.9466268309	12966.075606999331	28383.193035392833	26685.084937645424	29709.17404274966	16172.02520290426	26559.82438999535	21677.957441514227	11120.876936968541	15833.347805299472	9916.118633417049	31340.396848818673	25777.534675546278	26546.3900667731	25122.968685270884	16639.32645962057	25192.07893385977	21066.844835685322	33173.02069710381	28104.95005514657	16409.74082331385	14188.855405660332	27499.008766649138	28804.614997056433	32259.39758844507	17606.065185346488
25644.898545898865	16783.815527730716	18455.14738357061	15547.299627990415	19295.902311345995	12960.938544525947	28348.149789595056	26678.940499073306	29709.153722450075	16171.959029720647	26559.365432771163	21455.49395897581	11115.001684171588	15833.289368981055	9910.584684237743	31339.981266318697	25777.517279944645	26546.282571782744	25120.590472407574	16623.76350855576	25165.761169975147	21041.43025345201	32989.66814184975	28104.841397573982	16408.499156440324	14187.856603958675	27498.68425765292	28803.520752421675	32197.96230778727	17606.062615449635
25638.295752810744	16774.536683757316	18454.139195584634	15547.22971744924	19295.751138461324	12952.736882335617	28228.535919495385	26670.67038090845	29709.13807953435	16167.068945365507	26558.877868881173	21172.30973080838	11113.275943282895	15833.27506023046	9908.783173211348	31339.802532914	25777.4995017304	26546.13876441187	25119.435530875482	16613.298611128048	25154.628837892713	21032.074409637113	32852.76415658483	28104.787031044794	16408.2988074019	14187.173081368881	27497.483404869414	28802.93270397207	32169.958359015698	17605.933254250427
25636.232002504315	16754.9646333756	18454.10862212362	15546.914960835153	19292.535065348056	12932.787318835775	28178.982580770196	26662.34430629755	29709.130274506126	16166.811539795972	26557.93781924263	21060.815796642182	11099.734080417182	15833.184869980047	9906.369280516632	31339.24560682123	25777.395589474632	26546.059069150982	25117.79554144168	16604.61357701975	25122.09947744422	20984.794391571962	32804.6268456774	28104.52866115918	16407.716052653333	14186.986963775984	27496.58109203812	28801.748119742217	32087.43292268804	17605.76868721827
25636.088776405253	16733.071364555013	18453.581448505985	15545.710545601527	19291.813615080053	12874.112398674948	28106.872752755527	26653.674989589355	29709.127845607207	16166.727794288361	26557.662306930095	20958.5024751143	11098.713456599946	15833.049008271517	9901.238488460414	31338.79439802662	25777.325110331352	26546.000280198277	25107.982145659636	16602.14725376276	25112.336627365312	20932.48377176397	32784.673684529065	28104.44725461827	16407.716052653333	14186.779099519117	27496.450290442404	28799.628995687104	32024.981082385046	17605.718161979425
25635.081100731513	16695.272735260263	18452.987568392542	15544.664318142202	19291.6069339911	12873.785863889088	27918.351520412336	26636.799371301026	29709.049113430567	16166.69018138932	26557.55288614488	20898.340861292807	11094.369331759657	15832.957602007027	9900.008306089941	31338.366256362413	25777.233343056098	26546.000280198277	25105.598934800426	16576.897899969183	25105.876237988403	20893.145091014194	32782.94843533855	28104.368279439703	16407.480338565358	14186.397385473492	27496.189898165656	28799.307912691853	31987.65614311112	17605.553971223788
25634.993138564056	16686.64318735213	18452.60369132548	15544.22626248328	19291.432894305126	12870.670560063332	27798.98492249336	26618.550905286134	29708.972079486444	16166.604149271561	26557.399943986205	20858.219861901038	11085.824645940858	15832.92352342932	9899.888206328793	31338.155140109102	25777.164731674704	26545.867579231133	25100.113120650913	16558.957111292715	25101.514570777683	20861.32771176211	32781.802920582835	28104.331999550745	16407.269526940738	14186.008977525345	27495.799398680272	28798.533444757773	31968.73086648353	17605.319375602674
25631.875445353424	16672.916753772894	18452.34555295313	15543.789399779373	19291.432894305126	12862.87102469845	27664.781590851137	26580.418723762945	29708.945831495577	16166.525298548455	26556.994830676227	20842.10124767247	11079.141092535474	15832.847047148527	9897.613770845652	31337.828448661385	25777.028784554124	26545.43237092101	25098.503040400406	16548.003259505494	25100.483375432614	20835.448080260794	32779.1195437409	28104.266836530463	16407.243013421692	14185.673591873534	27494.926560667423	28798.205482146823	31931.788336752117	17605.26025651075
25630.558013318216	16666.194937616194	18451.98918449108	15542.542225087285	19291.076595938182	12861.912202619033	27648.898549205802	26576.624995117334	29708.912109402256	16166.046380487378	26556.910690994453	20837.209873170446	11056.775076061831	15832.761671550084	9895.188597663331	31337.015769954425	25776.85213972867	26545.02995418561	25092.486323254638	16536.87036777153	25100.14763079162	20821.29046777661	32774.402792335124	28104.152221302713	16407.196262255362	14185.41405651545	27494.490323347956	28797.59173532819	31911.26276936935	17605.215051888503
25629.21353807509	16661.37693806782	18451.649061585253	15542.05523674163	19290.0898682926	12861.912202619033	27617.30029868807	26573.41355157491	29708.87917521044	16164.191189193707	26556.89400410907	20817.07665839888	11033.936315490811	15832.63060106824	9891.768250060042	31335.18593429686	25776.746399466276	26543.635963076904	25091.510060463697	16521.666098059002	25098.65425926858	20801.715453422974	32774.25054040902	28104.03376105928	16407.054366314496	14184.915725603792	27494.254002935864	28797.26556137891	31909.537379613914	17604.88608216619
25625.857768580365	16646.793399426366	18451.346768077085	15541.745805591863	19290.041307615033	12861.66207553583	27512.32482384328	26572.86998747675	29708.80870476182	16162.906640662599	26556.547600413447	20815.344352223834	11003.06292923532	15832.566665707735	9891.096048704887	31334.078917008923	25776.493999347476	26539.170106711394	25090.869239756586	16510.66050879273	25096.742845965193	20762.032492725717	32772.608515163534	28104.020504053296	16406.982394230115	14184.122249582642	27493.50428747504	28796.942841813605	31909.537379613914	17604.718704237283
25624.44544396813	16636.250026015252	18451.19176433944	15540.759553354863	19289.189978526683	12860.069856953187	27392.403520773874	26572.853917163575	29708.80808285453	16162.646311683675	26556.289069478164	20811.509299554753	10932.121408428991	15832.458923780789	9889.726206645817	31332.96428690036	25776.219008186425	26536.548296224082	25089.70898063962	16506.26241023533	25092.380502046064	20750.1154409713	32772.20206787754	28103.958206167084	16406.96565860664	14183.143521145543	27492.79343380425	28796.557381532763	31908.96126852608	17604.527320697394
25623.656545127036	16626.997718715455	18450.80867011218	15539.885130787878	19288.490209945598	12859.016365175521	27180.857094726813	26572.84198165895	29708.803473970333	16162.595572643633	26556.027956846887	20795.59380508096	10911.005181483342	15832.192985126416	9889.258530664636	31332.62905143975	25775.487356041842	26534.954440798774	25088.748321592077	16506.174515555424	25090.10132442136	20730.536721601464	32771.54356583496	28103.889621128128	16406.853888050657	14178.48981357488	27492.4155380623	28796.124851189714	31908.696158482013	17604.25993204616
25623.369420086467	16576.561826448116	18450.37693091027	15539.492850049275	19288.081113665918	12857.816829825704	27136.70113909032	26572.720799399955	29708.79178071386	16162.506022239364	26555.876499370494	20766.07529178598	10883.848217363653	15831.884366833074	9888.339038513739	31332.03796115828	25774.669807824866	26521.628964927815	25087.09597688765	16505.924509436212	25089.2400145241	20667.776039303386	32771.44543661219	28103.815865360644	16406.579050234483	14146.550044893336	27492.403758770695	28795.976349428693	31906.630203791316	17600.27087127658
25623.282950685374	16541.139711125157	18450.118433515912	15538.770079150483	19287.67705866253	12848.198656856972	26969.563976715	26572.676275376347	29708.782102960384	16162.34775914739	26555.74499737381	20759.481727471677	10824.09885732728	15831.6857327783	9887.323580322976	31330.514747518973	25774.085774694966	26509.71415015469	25086.047840149058	16505.916924342582	25089.021468405197	20629.69564285556	32771.1924681216	28103.453191519366	16405.915332876066	14117.317691821063	27492.05894420337	28795.925596904122	31906.514506557854	17593.85439985501
25623.115192436908	16524.410595523597	18449.86766667333	15538.41905735136	19286.61488483107	12843.962868413779	26914.64912691228	26572.536515163454	29708.75879209439	16162.267666158843	26555.617557015878	20756.846063903606	10638.701937834432	15831.229171194707	9878.385325573963	31328.718666916546	25772.750382375296	26472.728344372463	25085.513722217565	16505.843222295036	25088.67500070616	20555.018977810694	32771.05392213846	28103.037483097574	16405.467804360553	14105.258199460737	27491.947733557285	28795.769827892207	31904.93744998956	17593.175145560886
25622.89744935268	16518.907491320013	18448.983184938646	15538.326814486118	19284.476057181175	12842.164138934222	26843.27950747194	26572.12958513289	29708.638383946716	16162.107779986423	26555.52936724794	20749.811217839386	10551.40031499204	15831.049666926374	9870.26839600252	31327.11992083927	25772.13466519813	26400.684689986287	25084.365128508573	16505.400217410475	25088.415073562945	20537.418552385276	32770.588472050236	28102.773773703455	16404.299003218144	14049.875299329464	27491.90790734885	28795.700986827724	31904.632713356863	17592.187866367345
25622.750282203095	16503.995644827788	18448.774773871755	15537.85549478575	19283.664963355342	12841.15666056399	26817.280327283093	26572.122372363436	29708.30850556826	16161.950524206532	26555.428949407837	20740.216779948492	10503.162204234712	15830.902485221786	9865.788795963948	31326.26750121455	25771.976560999403	26274.835066160413	25083.110915049627	16505.268056579884	25087.682822549694	20526.137811874243	32768.2645339311	28102.683392622057	16402.877514008193	14030.808343188282	27491.79443217495	28795.593844195842	31903.48927591608	17591.191395105314
25622.629490549825	16495.65176899244	18448.739743856713	15537.646030391132	19282.901568829595	12834.350255504576	26775.545295546915	26572.106621394716	29707.863458417844	16161.871049551939	26555.333897044307	20737.613511621654	10340.337445096135	15830.523983190003	9849.376411296165	31324.622749095004	25771.492720730126	26141.493461877028	25081.18453358445	16504.867909182656	25087.319428170096	20521.866848782403	32768.249869333406	28101.816012651634	16395.346287766166	14008.459086432435	27491.703191738194	28795.490172687667	31902.821927461762	17591.06127970032
25622.615032694066	16482.12155242663	18448.72271032877	15536.616912703326	19282.635530549167	12829.677926482724	26765.503440315166	26572.025902829777	29707.64709625487	16161.64907929196	26555.232144184018	20725.760864478707	10319.573374455202	15829.788277245074	9847.558722291846	31322.088035538207	25770.664972071787	26062.95190594606	25079.45230285985	16503.9461955617	25081.17895162736	20498.5487786829	32767.59272695767	28100.827493810677	16378.309333168774	14001.033312854954	27491.604158281698	28795.415157498843	31902.788016912993	17591.04050218876
25622.515563229255	16470.049573315497	18448.6816130932	15535.863101270941	19281.545713438347	12823.38060892085	26760.017947510703	26572.009709213547	29707.601392499422	16161.611507675096	26554.848996331923	20716.32624916148	10299.997861995495	15829.569803048747	9846.515218606091	31307.204941938537	25770.527986060526	26001.622221632628	25076.75106942399	16503.73307762623	25069.187676273967	20474.186942466134	32767.481727508417	28100.252226787405	16377.980886064439	13985.422041375543	27491.557936221976	28795.185425421314	31902.672497438132	17590.76960781777
25622.4813258394	16470.049573315497	18448.398077902486	15535.29088709271	19279.63949400749	12823.119891580824	26758.924572766533	26571.978841484844	29707.27152048284	16161.499244686733	26554.848996331923	20704.537852518268	10283.486141547415	15829.054788691205	9845.647821918152	31289.073573087026	25770.442334271345	25922.585437724214	25059.371605194498	16502.611571719033	25064.718807336572	20460.062881336766	32767.32711054874	28099.804235741907	16366.05986564421	13985.422041375543	27491.433123405193	28795.178633737763	31902.50865156652	17590.613703047133
25622.403313722883	16468.938754807772	18448.301954154053	15534.922145735183	19278.574310950607	12814.190046109552	26758.409599752023	26571.94687555608	29706.840927370693	16161.453008998542	26554.811555636203	20684.456656443694	10278.155920677269	15828.183801045228	9842.190606682443	31164.98969473416	25770.12237521708	25917.70895513123	25004.82148169333	16501.601024571646	25053.95252282497	20455.708398402392	32767.238696228167	28096.8221556258	16354.878755706333	13970.625078379835	27491.244337045227	28795.08245749422	31902.42625230257	17590.28924394439
25622.31551204251	16465.701367372436	18448.230265934544	15534.922145735183	19270.2064550792	12813.572860106113	26758.37970395984	26571.9464274465	29706.34614203522	16161.391611748068	26554.759099751962	20650.967541640304	10246.245289147417	15824.16795182981	9822.66552317732	31066.87675037941	25769.801450601226	25910.333201565634	24992.170964292196	16500.890641449638	25053.564505811566	20452.780234923313	32766.958479743804	28096.43760250263	16347.397673443984	13966.664548685018	27491.06692947068	28794.995343428727	31902.306041493204	17583.379237597765
25622.208385782902	16463.682941675288	18448.20922291294	15534.735733478388	19261.127789261038	12811.33923313076	26758.05768116951	26571.93591793468	29706.13555565282	16161.189736049002	26554.722393946122	20640.36689788863	10209.985353441167	15806.270161934675	9817.057862420406	30975.77195735473	25769.21482626743	25903.337479962087	24947.104142943983	16498.292606900384	25053.134294420568	20452.767454046218	32766.830500189353	28095.75029432765	16333.03298191386	13948.55521085856	27490.70586011651	28794.944528552354	31902.305458593208	17581.3305346772
25622.186583874543	16455.191528616724	18448.13752628713	15534.661586010261	19257.132565690914	12798.717830025165	26756.314197777956	26571.917268101766	29706.0051585374	16161.064411448742	26554.707821324057	20620.2613408885	10191.286946616015	15779.13238618273	9811.71154434931	30730.888549088082	25768.61053491048	25901.473843277483	24925.38800440913	16496.52389453511	25051.71049854788	20452.767454046218	32766.460978643154	28093.37481164822	16331.721439302935	13945.508740137357	27490.529672190005	28794.87036065312	31902.18138579664	17578.65450685126
25622.168424781477	16425.655906652206	18448.08049818842	15533.679038901433	19255.9806570966	12796.60145299948	26755.80882444014	26571.891845820097	29705.77986459412	16160.801450853392	26554.681096428256	20589.03300648698	10170.780555532834	15753.853868548573	9803.043714900734	30484.475781957583	25768.591437238912	25900.483858731237	24877.12687668025	16496.518105488158	25050.70503022101	20452.640874721907	32766.389205291616	28093.37481164822	16328.673436646539	13923.015445510664	27490.524991102153	28794.615361649627	31902.01236649534	17575.600708725422
25622.095709084475	16415.317929338897	18448.02923797765	15532.074917594993	19246.69836640509	12792.946548546179	26755.15101774292	26571.836791106285	29705.73982780406	16160.37002117666	26554.655907842203	20573.595421893766	10134.810964320237	15753.307449060248	9799.234984966872	30271.95518003382	25768.575525966455	25891.774006886444	24824.306842348167	16496.518105488158	25050.292172736117	20452.61753462026	32766.297195888757	28093.24274124259	16327.80186780764	13920.318168086578	27490.293154936313	28794.545226981343	31901.67170965953	17574.578111022733
25621.715213877746	16403.129086393077	18447.943935426527	15529.660036960235	19244.26490146147	12789.992408299073	26754.75556821351	26571.779607210516	29705.71100795881	16159.746104898146	26554.614659572137	20573.595421893766	10117.254453118667	15747.72790228794	9787.738865869294	29919.569595768084	25768.45446036899	25891.33193497936	24751.433290785015	16496.518105488158	25048.94742975877	20452.614598088032	32766.296949094052	28093.152559904913	16324.976043592716	13911.224919394786	27490.100030910504	28794.42591752659	31901.53719519813	17574.511574928314
25621.715213877746	16383.49922342166	18447.87828468369	15517.349552434363	19241.863189632095	12788.150765939661	26754.205952044704	26571.690365139064	29705.708580928338	16159.181875523442	26554.608842521146	20573.29959864133	10090.407914558347	15700.55198080712	9778.45314476944	29732.120158437923	25768.30980886405	25885.120219947083	24663.224804997273	16496.505381225637	25048.230587264145	20452.612706071315	32766.17124767231	28092.877889011168	16322.647184309973	13905.412971717835	27489.901667832677	28794.408584216948	31901.430927740417	17574.511574928314
25621.37582972751	16373.476622121125	18447.67164997833	15504.174202782235	19235.532247715557	12788.150765939661	26754.177928312627	26571.39756934304	29705.688025770633	16158.686534344199	26554.53620496878	20572.9711047611	10076.553571373413	15699.170481865045	9765.454137781773	29637.033526059346	25768.040137772216	25883.005180921245	24612.972131555827	16496.50367242665	25048.102249972646	20452.612706071315	32766.046407527698	28092.838331789484	16321.76892059885	13892.965435288042	27489.30399666386	28794.307064409782	31901.078051119235	17574.458625486586
25621.175217130178	16359.119279450202	18447.613875122326	15488.057639729072	19235.429226257376	12781.792889208853	26754.14623035829	26571.27944163989	29705.67721265128	16157.31812407643	26554.525803869885	20572.795331116315	10052.115086570408	15683.705881240568	9750.874088406104	29353.223145332722	25767.943611040984	25879.11347551366	24456.128327598894	16496.498492911214	25048.10173898527	20452.60972650404	32766.019037790742	28092.29912864769	16320.102582380494	13887.307981349226	27489.09400369488	28794.292911117842	31900.801461000887	17574.338303185796
25620.977628116954	16359.119279450202	18447.605929369398	15470.44794334705	19234.776862945644	12781.791393586795	26754.001682122263	26571.190265151046	29705.672827072452	16155.282595994671	26554.472708955487	20572.795016435204	10043.654400574454	15671.120197060085	9748.735649075898	29110.494348423716	25767.045239132105	25876.973292763316	24383.279647905765	16496.49701681554	25048.10000747745	20452.53303925567	32765.993204241902	28092.179216127948	16319.83126037628	13880.906045533326	27488.9493017466	28794.25350195254	31900.43541280164	17574.200812597046
25620.838788607987	16356.103023145455	18447.555700509594	15460.748941029464	19234.265865894275	12778.092346732492	26754.001682122263	26571.14572430329	29705.663238231875	16151.578937020371	26554.080357570325	20572.312632346544	10036.67503013636	15665.578712527004	9732.578105158773	28748.966233677103	25765.744159026206	25875.582095792	24350.11700889714	16496.49633713362	25048.066526210616	20450.820172939395	32765.925172010124	28092.179216127948	16319.702650396377	13879.765673978827	27488.498314153803	28794.041629583808	31900.43541280164	17574.094468441843
25620.670261588053	16355.03887207081	18447.48667948847	15457.786106712862	19233.908088010827	12773.4534905786	26753.939462983537	26570.977532121826	29705.66073208346	16145.92611379057	26553.89069800113	20570.87655013071	10029.404263913173	15659.512293670545	9726.999778029087	28666.337935967575	25765.51658772986	25873.582584997712	24340.13448199077	16496.49451047057	25048.049652237503	20450.37431268131	32765.847586581825	28092.02192763476	16319.446046524024	13877.044002095996	27488.08020184905	28793.932780545052	31900.37578901801	17573.87931844736
25620.59689000494	16354.53026877943	18447.16559878439	15454.633913412827	19233.65881232955	12759.439533367638	26753.892936676366	26570.67733595798	29705.65620704991	16135.270837337526	26553.60513796604	20570.7790679215	10010.136561886713	15654.693402128583	9723.337446446028	28600.678519213423	25764.49701086705	25873.1220471631	24305.691384739872	16496.49298700266	25048.0027157282	20449.598801063337	32765.765581451196	28091.977306163502	16319.244219519114	13874.561950923246	27487.78436946809	28793.88183156117	31900.232427358667	17573.624920818198
25620.474896471234	16352.875031002446	18447.131895367038	15439.85931835238	19233.52562507734	12748.789167783583	26753.86769379306	26570.241443860363	29705.644906844147	16123.094755585802	26553.470456142084	20569.914286517345	9996.378518588495	15652.140818136182	9710.579068277377	28599.963415781986	25758.159896561672	25872.851689594536	24254.10168022313	16496.491501539473	25047.8855514649	20448.36776458991	32765.2369918177	28091.960087832544	16318.241605781966	13873.804810467214	27487.516014172325	28793.872697016548	31900.037696883228	17573.513846869122
25620.297839612762	16352.641090825697	18446.881458306365	15436.255026184135	19233.47030221018	12743.800242457564	26753.844168452742	26570.168168699256	29705.632437150365	16118.639822997173	26553.24001584713	20563.20590204272	9986.989174890461	15650.165970668513	9701.843653282167	28545.30828118136	25738.215672466045	25872.34217388339	24216.37177558164	16496.489945622838	25047.73791582599	20447.984950221955	32764.8669812443	28091.62730103614	16315.30946993575	13872.603930660789	27487.50064576027	28793.835282553486	31899.862896199997	17573.302620095106
25620.104086441814	16351.23348123664	18446.710028107107	15436.255026184135	19232.90790103843	12734.604313478878	26753.715775516157	26570.050014593355	29705.628845939307	16115.852783821108	26552.961925855143	20544.916566197975	9954.574103867453	15648.324370267079	9684.364469838989	28350.347357520626	25730.612734981914	25872.20552972401	24196.626403599363	16496.4868216509	25047.432147016265	20447.41014184839	32763.975370754673	28091.475499926688	16313.976147599124	13872.603930660789	27487.37894474109	28793.76182085852	31899.46602608762	17573.145232650335
25620.018667498352	16350.141497685834	18446.580736724827	15434.727862572094	19232.788962639614	12725.992096874881	26753.67276699259	26569.674308827158	29705.623946725773	16113.975631731231	26552.80488747027	20534.177090708235	9897.27711738238	15640.82970655931	9658.99748084152	28288.862447306154	25647.720437677057	25871.717736049646	24182.277335389837	16496.479903083076	25047.160935651274	20443.91962720609	32763.975370754673	28090.967935594937	16304.13367084209	13872.100938603016	27487.30716102987	28793.713766712637	31899.264567355443	17572.977355097857
25619.94183047457	16349.609187310942	18446.490620198456	15433.906439201532	19232.479588773334	12713.168513338256	26753.60058639071	26568.974977151756	29705.62077432729	16112.030267959239	26552.681664212665	20520.052339009824	9843.204687582725	15616.015701512291	9641.964742195214	28225.49089416059	25617.333903697374	25871.573387813856	24134.976071686277	16496.469974119274	25046.687902104048	20443.91455217046	32763.967849164404	28090.629738885847	16270.6628981903	13867.130781094138	27487.253675533	28793.70184492027	31898.964406597122	17572.34180526742
25619.807183742018	16347.692113807512	18446.382265120694	15422.230325711163	19231.737843370138	12696.486156730116	26753.575048345338	26568.484282488083	29705.61869398583	16110.283441394009	26552.61159391611	20468.23687713476	9816.765314634118	15607.726821714536	9636.107535328229	28168.53005104825	25567.52858195924	25871.48673888096	24104.811831407864	16496.43661734921	25046.244292842162	20443.564426982906	32763.929246752898	28090.185401814422	16236.087590077845	13860.014550699567	27487.186397540627	28793.472851869396	31897.71353774531	17571.00600839356
25619.604165765075	16339.743650955785	18445.987085683977	15404.127119243532	19231.306897910308	12681.221432932889	26753.561467915297	26568.01080289079	29705.603355278512	16110.00211948726	26552.5492233618	20363.788172502518	9792.65354346142	15595.872698980485	9626.170303727587	28085.495107181854	25562.835942365768	25871.42558918333	24102.64225873327	16496.39614826998	25046.178049460435	20443.43573906502	32763.877028007675	28089.188621482303	16219.857171582642	13853.302761474199	27487.117835560202	28793.385040216657	31897.426273102516	17565.168273536947
25619.198244368366	16331.513893193494	18445.816887416793	15390.609846531299	19230.678735982947	12664.528724286876	26753.528964745172	26567.437032724247	29705.59762505565	16109.801355790682	26552.43111811212	20291.415288456872	9776.193711901615	15593.09833309272	9625.725669165615	28049.3328516372	25554.194597837977	25871.376037572416	24097.760158864003	16496.29103761974	25045.964614034758	20443.344155814684	32763.87344095275	28088.999623201442	16197.295462255106	13850.68342969679	27487.091636043624	28793.131583421862	31896.305776864225	17556.710424890764
25619.10859366142	16325.026752796744	18445.695765545715	15378.037800425353	19230.277959959007	12658.080757819638	26753.23747713192	26566.717043542525	29705.595525356013	16109.648920406746	26552.319613588123	20251.431141969148	9750.736322489385	15593.00948083509	9625.686458118624	28049.272751179808	25551.13672465517	25871.34987349754	24097.760158864003	16496.11972775106	25045.750315993613	20443.298938841606	32763.862262846927	28087.778560213417	16159.508587147164	13848.147739678034	27487.02785924898	28792.91722956695	31893.76753135402	17546.60503075999
25618.73087655787	16315.2439247314	18445.527493182057	15366.89142087905	19229.8389143227	12640.887857129632	26753.080712673807	26565.78715580707	29705.59413022375	16109.186835834773	26552.174049568526	20198.027368775754	9748.59521282979	15591.675735512557	9625.389585666528	28049.18266287403	25538.966628403956	25871.003377774054	24094.12283647677	16495.96537715086	25045.634141644303	20443.26273660245	32763.856566304607	28087.005033511734	16028.16598276922	13829.919989571998	27486.99987498556	28792.855803529073	31892.051846949325	17545.94182134665
25618.73021792951	16311.159137088032	18444.95262625783	15337.555644528633	19229.647940344887	12612.436817079379	26752.900806375204	26565.510994891258	29705.58689047902	16109.028973249144	26552.003835853437	20196.29692078493	9736.189906079882	15591.657727706342	9624.753848390013	28049.028859124024	25538.966628403956	25870.733126101266	24092.97955722688	16495.87394163964	25045.560312329962	20443.19078187325	32763.783981645396	28086.42734556472	15893.951657209242	13780.786703254058	27486.93657159982	28792.46351317567	31891.5910611533	17545.56181585355
25618.729110336742	16308.635468472654	18444.54879839276	15334.15474865186	19229.59584373841	12585.991042185758	26752.497312848518	26564.384813530243	29705.580394418943	16108.7302486186	26551.947948724093	20193.38112810394	9730.353271980246	15591.401345843706	9623.154253128976	28048.91708377615	25538.037027682556	25870.275276721102	24092.463230680907	16495.761487639305	25045.466113051094	20443.12049499435	32763.666539490627	28086.18213040159	15883.952929680916	13762.554777807916	27486.838643050633	28792.321395566123	31891.504529567574	17543.556895682228
25618.583546690195	16307.610875005668	18444.235021826953	15318.584051326206	19229.172027638655	12579.486034726053	26752.18185606981	26563.17869120072	29705.54870602249	16107.143404895234	26551.947948724093	20167.239420718037	9725.049333729025	15591.401234928035	9621.874629965276	28048.695452663953	25537.802289171264	25869.714200159557	24091.948257277214	16495.234293345813	25045.298110428655	20443.071186468096	32763.49637303503	28085.605419268377	15819.361138391481	13730.645023401548	27486.792363519042	28792.10896101073	31891.401888739336	17542.460913530318
25618.48968389075	16307.610875005668	18443.91097529158	15317.490670865303	19228.546929154913	12554.233994953089	26752.18185606981	26560.553578887855	29705.499701305635	16107.143404895234	26551.902168430774	20160.467855611692	9705.135877534212	15591.323517441264	9618.950790782466	28048.560514146713	25537.63873951403	25868.800924933807	24091.819559755277	16495.13471403333	25045.00185190093	20442.96161953618	32762.973375857975	28084.64214686155	15776.054874776684	13692.406601956425	27486.713117148873	28791.7544738338	31890.947656977696	17542.378430006807
25618.48038092359	16306.494387834897	18443.46548188637	15311.396242981642	19227.77721378541	12534.069368132074	26752.101777029442	26559.608680794852	29705.461800565008	16106.090534610794	26551.895904734483	20156.517884855784	9695.108712157595	15591.052390141342	9614.104507213859	28048.48861884758	25537.608199573682	25867.355298327537	24091.61623791858	16494.18944227387	25044.963839956963	20442.848597504504	32762.973375857975	28084.381597975942	15756.141329941867	13645.598858329326	27486.43843439549	28791.268881945463	31890.824403269708	17541.04910996765
25618.428457047685	16305.416640029385	18443.123470128572	15311.301807487043	19227.55012367198	12520.05420225296	26751.950875186285	26559.048855594712	29705.33931491418	16106.090534610794	26551.87631286935	20156.240547209196	9681.430366392167	15591.000897701964	9613.795997369718	28048.441578750844	25537.58734780038	25866.89847690328	24091.61623791858	16493.171930007404	25044.761775074527	20442.713854004378	32762.88280336497	28083.46479649416	15737.91357890988	13593.868359020924	27485.777453532435	28790.920562216976	31890.020712247657	17539.394022333796
25618.39790537802	16304.755527798055	18442.901519385086	15311.301807487043	19227.254969639253	12512.003558534729	26751.825122351507	26558.91332257807	29705.240740001904	16106.077506520827	26551.853060858077	20155.39525963199	9666.546199579556	15590.813969067223	9609.535141489872	28048.366437345496	25537.57302582476	25866.117339808807	24091.35013913281	16491.10231506356	25044.623100595294	20442.60283675752	32762.153759195866	28082.272233588817	15733.688714384889	13506.313501790713	27484.59005210256	28790.683214641842	31889.821244031493	17537.37979716167
25618.264849737865	16301.986468430967	18442.689175773823	15309.484595368924	19227.11480646018	12511.856851339156	26751.64631709348	26558.91332257807	29705.0891890565	16106.077506520827	26551.84717883796	20154.398396762434	9641.941012387502	15590.744241808592	9609.535141489872	28048.177798488658	25537.5684679584	25865.6252689479	24088.032159539718	16488.89245747603	25044.5704291515	20442.51351191952	32762.011407515976	28080.684223792665	15723.22329944439	13444.769032271939	27483.9121259271	28790.443854489586	31889.20535387885	17533.42400515199
25618.193283539906	16300.025701316687	18440.703499349474	15307.547335674388	19226.904089447064	12511.605609066402	26751.20922047302	26557.640852681812	29704.995977793806	16106.077506520827	26551.818348402798	20153.01168755988	9616.549126342468	15590.661463277378	9609.457292268431	28048.12419328316	25537.5684679584	25865.04231462296	24087.954084415007	16485.40611750069	25044.531717226302	20442.360310356984	32761.888839131887	28079.75642355578	15716.468962388535	13406.72735057606	27483.020039856405	28790.34774830889	31889.065200091023	17531.702972045896
25618.06759538999	16294.502752984268	18438.330708210517	15306.616424920723	19226.896310336637	12511.46518264512	26750.956225648333	26557.06988502944	29704.836249637945	16106.077126563494	26551.779337013202	20151.406825706283	9598.290701755843	15590.632074064533	9609.161258816916	28048.08939677174	25537.39671679709	25864.60583844365	24087.91600053374	16481.347663116918	25044.421224894904	20442.265568179308	32761.884549977683	28078.549119642208	15705.397563615112	13384.11941663433	27483.016277460585	28790.03521395707	31888.817943068785	17530.861610145883
25617.935169343327	16286.250670738369	18434.625229924924	15304.959408792964	19226.820303927194	12510.810873129996	26750.66740682188	26556.69407623955	29704.743062475234	16106.072157220364	26551.68760860384	20149.90616791663	9589.041168945663	15590.606279605989	9608.904575307759	28048.078418691184	25536.54187229657	25863.968418004984	24087.90526505738	16474.32839758548	25044.328335840753	20442.169953088105	32761.792845403797	28077.28842290357	15691.051918713387	13370.912444865886	27482.943374618386	28789.7675657692	31888.56362094703	17529.68532843
25617.874226599102	16282.071108522934	18420.50274887823	15281.690751934575	19226.804882205546	12510.642076231035	26750.36584416355	26555.725393039655	29704.556822431216	16106.032561239203	26551.644497086785	20149.62521757602	9570.120572016232	15590.541783322666	9608.80890307963	28048.014859290262	25535.843350706466	25863.68344370842	24087.88109375642	16456.072118587967	25044.07578085174	20441.932364486693	32761.7065448022	28076.44457413437	15683.28972673033	13335.971277718609	27482.912661332994	28789.736383789055	31888.271393546183	17524.955253868175
25617.693688912925	16274.465365303682	18408.83032548574	15254.818721333475	19226.39398874408	12510.548163766529	26750.2217291577	26555.589312387707	29703.875622007283	16106.015033428937	26551.611380353133	20149.448041226184	9555.0158282064	15590.41310891583	9606.589447810846	28047.838874509263	25535.482742145017	25863.012180653524	24087.83030295594	16435.12178456635	25043.893131290737	20441.56721112741	32761.688775335824	28075.430596485057	15677.17341172574	13321.734355446337	27481.688421741557	28789.236955612832	31887.408298030718	17510.483772535077
25617.638870530518	16272.115110737941	18386.440592311068	15233.814956515176	19226.32868811549	12509.895575148663	26750.073560966317	26555.232593786175	29703.38337178879	16105.965585902626	26551.588960728906	20149.442345353855	9550.496711543468	15590.320667586459	9606.252246416898	28047.636428312744	25534.796375230824	25861.40743804815	24087.795805209837	16406.69143359254	25043.502583700374	20441.220959073828	32761.685425425003	28075.381609148983	15666.847766687695	13318.29319893145	27481.46425953906	28789.06729235012	31887.334603463187	17510.046716139943
25617.578847156907	16262.181950346263	18364.85175840371	15213.366683718263	19225.903641304052	12508.834246884699	26749.968457700346	26555.082321520225	29701.330892780625	16105.946532234715	26551.588960728906	20149.431331960557	9529.67146351358	15590.171005057964	9606.203543589147	28047.06298298446	25534.360748430816	25860.679259066394	24087.78082190942	16382.703392852616	25043.354554731886	20441.05439039277	32761.68307437057	28074.57709108646	15661.429329238492	13306.252446575065	27481.275779195777	28789.042966443783	31887.19043363464	17497.533971228127
25617.50407459437	16246.531289758337	18359.969635770285	15202.407082724609	19225.672104056062	12506.897495076508	26749.89061238135	26554.48796009271	29700.580176987714	16105.855334257094	26551.49399912706	20149.424087199128	9517.200757712752	15590.020749041707	9606.174514269085	28045.77516638838	25533.83403767446	25860.047295794073	24087.75830770715	16344.566750422438	25042.74259237641	20440.94667458358	32761.68307437057	28073.770208196525	15646.712880191915	13286.527464621457	27481.011596303804	28788.434148499786	31886.947943487794	17496.208994031353
25617.12770296793	16232.696578649995	18318.637859843642	15183.67840039756	19225.601247171857	12501.727278982053	26749.77137924541	26553.87910894665	29697.000832917383	16105.836843877647	26551.434824262073	20149.421677215487	9501.268458640716	15589.802747539796	9606.161208769856	28043.911828690565	25533.83403767446	25858.8314978137	24087.692827659946	16338.010589603331	25041.651247570808	20440.75534620308	32761.68307437057	28073.295697135392	15644.454483447082	13260.271546538912	27480.74326409458	28788.160887661037	31886.3098624233	17496.117375041184
25617.081648947813	16221.76905391269	18318.443037396726	15170.521338079196	19225.134888563196	12490.317403457771	26749.56173143615	26552.339134690475	29695.2079651637	16105.781119515901	26551.334106313596	20148.23269697906	9482.414232809977	15589.714482425574	9606.151443945739	28040.012744029205	25533.38431742927	25858.112334466743	24087.67599424731	16336.632716566848	25040.641582985303	20440.531237858173	32761.682881442877	28072.23969888451	15635.593581755047	13223.926384046317	27480.527697361056	28787.889802504305	31886.130662294974	17495.923863045246
25616.75357888414	16183.222171881916	18313.568212464263	15167.84586845226	19225.00234377723	12473.004356030435	26749.2449149382	26549.62163300342	29688.90200993422	16105.778407691196	26551.325468653853	20147.99571049703	9464.660263627124	15589.64836233448	9606.073697559888	28035.081438732446	25533.35987350288	25856.46122287601	24087.56887226045	16333.929490805167	25037.52101125665	20440.022398041016	32761.68160334338	28071.468676941084	15632.69334223429	13193.40397486797	27480.28576207601	28783.525479524415	31885.771657694197	17494.646012478697
25616.65941707476	16166.28526830997	18301.810709124904	15166.188506432818	19224.871723764267	12466.62153877684	26748.927385486557	26545.062214676756	29686.876920014973	16105.776143059175	26551.24673746503	20147.809129874586	9454.329639607422	15589.5310676425	9605.834343064218	28035.081438732446	25533.330781110388	25856.208098077277	24087.485751561057	16332.054573777592	25035.86801546011	20439.83290246582	32761.680482510874	28069.180000804598	15632.372259475369	13176.121540232947	27480.0655779979	28780.142104505743	31885.33186252158	17486.323397168213
25616.484833645307	16110.63464979037	18287.78737667634	15166.060492688965	19224.576371506344	12443.166370242483	26748.123607190613	26541.867146025314	29685.713459717976	16105.775024928984	26551.122305052988	20147.674042156606	9444.58900403203	15589.360221256533	9605.500599114546	28034.79437447576	25533.30236130758	25855.79184471968	24087.43273631266	16322.164601429851	25032.77065188225	20439.817019596907	32761.677764652235	28060.67575515466	15629.31157791368	13155.6803266528	27480.037387918524	28778.55143706257	31884.625942756473	17478.56323616939
25616.400947081227	16062.712644296598	18277.78526938703	15165.923696527783	19224.11560760037	12441.431049934361	26746.323103548013	26537.47225475019	29683.501033926157	16105.772471368879	26550.96748975403	20147.56277144691	9434.556803976106	15589.126230351081	9605.109852373076	28034.586477695528	25533.021035945563	25855.20220824306	24087.087236080853	16320.334677210378	25029.579397231635	20439.811981059633	32761.673520974935	28056.468333710865	15627.296399441377	13114.339748207853	27479.944984083246	28777.111353174783	31884.0910395599	17469.761784894094
25616.15690602317	16026.563550362534	18261.211420612795	15165.599604418503	19223.871795739	12438.695333972066	26742.409595389243	26526.8125203514	29682.841038518527	16105.76796665201	26550.6948540821	20147.562639901036	9422.236377480269	15588.636513398043	9604.848114153509	28034.47775569082	25532.94206849303	25854.347982183932	24086.803429168245	16313.591576394148	25027.652385012647	20439.603455267228	32761.664746189646	28054.51169835154	15611.556444350137	13091.67862976061	27479.863224374596	28774.782948913802	31883.75574278667	17452.49022499399
25615.85906968339	15983.656202769482	18241.06449347039	15164.92897566724	19223.141437415306	12438.111963239338	26734.03104435546	26519.714570110697	29681.15700256305	16105.76781912622	26550.46989762713	20147.40497711313	9416.275024704333	15587.863615044114	9604.848114153509	28034.37756318026	25532.88130863972	25853.981827753487	24085.852240323362	16311.01511094194	25027.26415541091	20439.547012372608	32761.657945106934	28044.340626223802	15597.566679937163	13085.367340018287	27479.75221234309	28774.184349566884	31883.62515036729	17429.62147322669
25615.538496551282	15975.81389027296	18226.313575807988	15164.8299814024	19222.974885074385	12438.049212303507	26729.06714069175	26484.823509112834	29680.4596915995	16105.766098458966	26550.260964422894	20147.270068414942	9416.23806261846	15587.75862759648	9604.844723270213	28033.005201673102	25532.79688277364	25853.711807913194	24085.34335240285	16299.41595996004	25027.090828823428	20439.40698880107	32761.63425453251	28034.441444261225	15581.539338905392	13079.07060702054	27479.733694579863	28772.842398517896	31883.085942481604	17386.139339069217
25613.611571732563	15945.654017643692	18221.0573855693	15164.577933324637	19222.92315413964	12437.439879894799	26726.85958938167	26467.904733207928	29678.16817931091	16105.760707848252	26550.249458135717	20146.832271392996	9414.28140633816	15587.504807084253	9604.786467163172	28032.33578315136	25532.760270437957	25853.325582832742	24084.13333255587	16285.315104599878	25026.760992613017	20439.2822469444	32761.6234745815	28030.401094698675	15567.90388604358	13070.8976078451	27479.504310080534	28771.890895450357	31883.020919306735	17365.623465980272
25611.132271718652	15923.068262043083	18220.815393169294	15164.490889490524	19222.799390906428	12436.710457220292	26723.022369086	26444.713636187924	29676.099898834902	16105.755290265319	26550.191540454878	20146.44317195715	9412.12667499699	15586.686087931723	9604.773540690778	28030.778111610874	25532.717524173335	25853.201894790178	24075.07247170031	16281.508796696071	25026.67833769248	20439.148661283634	32761.571181535215	28027.791364110402	15567.90372455981	13061.871377492882	27479.092131183774	28769.526495465972	31882.48001032607	17303.527618605025
25610.439830272895	15829.919280470483	18220.21101752609	15164.215344872104	19222.686272411134	12435.608047176043	26722.389886487286	26408.33203786544	29674.963957654472	16105.741342686406	26550.066148640144	20145.913030349137	9407.560462618294	15585.930058920518	9604.663788823238	28029.191442485255	25532.670881249458	25853.160897845028	24074.79755377761	16279.828267123896	25026.320387401618	20439.136098267987	32761.535503235784	28027.21276110881	15567.879377555186	13047.938231501224	27478.219671734343	28768.43477899824	31882.34382184913	17287.4079244453
25609.895957990073	15662.466038200688	18219.670410886923	15163.702862120266	19222.686272411134	12434.825637354195	26721.91302570755	26381.499855476413	29672.3711598696	16105.731528341186	26549.98383054017	20145.474166611846	9404.48334830589	15584.931829329766	9604.503913608329	28028.006259534657	25532.63370118122	25853.12118932008	24074.608087036835	16279.515889100918	25024.902187595526	20439.1329072615	32761.506756718278	28026.741845509026	15567.879377555186	13039.376869173602	27478.08544413661	28765.309291909172	31882.16832277685	17260.055995254905
25609.686658652947	15473.485615231039	18219.08022390868	15163.213043857815	19222.530553579196	12433.199032293114	26721.91302570755	26363.142384479866	29669.22563468837	16105.72457482579	26549.963277963365	20142.207299662787	9395.91339356391	15584.759449726616	9604.465683519058	28026.343484892932	25532.627306576753	25852.970625454742	24074.57149207843	16279.260639482995	25024.410936721262	20439.07093457841	32761.45842615828	28026.282716135545	15567.874875797093	13035.337216514152	27477.978914690233	28762.38943431069	31882.053217555822	17224.064386705275
25608.766673019636	15361.374256091038	18217.251795192264	15162.849832755232	19222.414639181676	12431.453634632126	26721.883473943937	26347.601962971577	29668.21559643775	16105.718869843377	26549.865382629978	20141.69039838748	9382.269485530062	15584.039041167487	9604.40992635479	28024.96077116974	25532.59880609326	25852.832690100327	24074.3434119736	16278.822106586495	25023.29327646265	20439.01345962086	32761.451148706587	28025.334507318148	15567.846860979162	13034.287870821738	27477.813908084245	28760.61436358837	31881.748209424262	17220.711303695804
25607.896318339786	15251.52523490391	18216.753185239853	15161.927245236759	19222.263922702477	12430.039255396361	26721.685137857323	26347.47287460751	29667.869300265425	16105.711481628372	26549.693619039095	20141.669132410494	9367.050501101607	15583.270706842197	9604.309239624592	28024.811116122943	25532.591843921913	25852.766971426656	24073.95672586778	16278.63786093345	25022.23171476503	20439.00613851103	32761.275470006243	28024.21421567159	15567.82565474014	13022.31463515665	27477.60822301836	28755.90053150217	31879.90922889338	17194.440531716296
25607.62566016437	15074.841370179018	18216.61322718284	15160.055750396488	19222.103637897108	12429.757015677245	26721.56406582897	26347.468472711713	29667.3149317272	16105.709103973792	26549.60233955242	20141.18950449417	9350.427328234524	15581.684026633167	9604.19270793645	28024.757069100153	25532.582629239845	25852.662726361246	24073.723166345866	16278.34769911692	25021.347213083103	20439.004516727942	32761.145304124944	28021.83564214618	15567.807305224065	13022.217323612758	27477.300730480245	28737.347770900134	31879.414005773568	17174.019165185633
25606.682243324154	15027.454810122112	18216.346859519635	15155.716796526864	19221.905363723585	12429.392922411806	26721.508144702006	26347.336779108224	29667.030011386803	16105.708573406142	26549.510622181144	20141.060542960025	9345.20905696106	15581.386428886979	9604.03261981216	28024.309740169138	25532.574292380035	25852.529039197852	24073.530841914268	16278.036435549844	25016.6236173971	20438.972444188	32760.79552825292	28019.042418766006	15567.580293290794	13015.97574134202	27477.12764813261	28705.088554647096	31878.85598773214	17146.912738914114
25605.355921359387	15023.60406388496	18216.164155522383	15147.36964206148	19220.971641592732	12429.368514848624	26721.337117366795	26347.08889662327	29665.1939875037	16105.707712975678	26549.287665087257	20140.62960513976	9343.593098541407	15581.114953350005	9603.96184935922	28024.097342665595	25532.559364148725	25852.05199523342	24071.935869721685	16277.791344106608	25008.67631549838	20438.94742122325	32760.32352024184	28018.709425478908	15567.043109569466	13008.35977011088	27476.681409445955	28596.05970522683	31878.670202334648	17134.4488517718
25603.882927507813	15023.348215936314	18215.635208024025	15137.718804960346	19220.67901840862	12429.01666095788	26721.315157058667	26346.885140040187	29664.453689937593	16105.707043362878	26549.242517850646	20140.410836434337	9340.73573748754	15580.851866412779	9603.81293051764	28023.592873020756	25532.553801378417	25851.848661412296	24069.98879713521	16277.402408787697	25000.760427813246	20438.826097907087	32760.16983997344	28013.87637944431	15566.407743085969	12995.45137676274	27476.280384512735	28370.980448303828	31878.52413318724	17134.079728045384
25602.879189296324	15022.083368917803	18215.558773089208	15130.474032356788	19220.453604726285	12428.758638105852	26721.291524261145	26343.618007998575	29663.205261481926	16105.707026985252	26549.18082372503	20140.14578562145	9338.112970628457	15580.506258247631	9603.46755934729	28023.21227528547	25532.548991400046	25851.788870744484	24068.46063955139	16277.309249241698	24995.54938718831	20438.707498458938	32759.22744527662	28013.4095007001	15565.683253295329	12986.872934626055	27475.677696327217	28153.713118185733	31878.477050193247	17133.96157399611
25574.962699900603	15017.187138218895	18215.40448273345	15119.172726563724	19220.26501812065	12428.548983948775	26721.284727305294	26341.277315177093	29661.98898044802	16105.706607623912	26548.968166263377	20139.810245316654	9337.165151615354	15580.058107650091	9603.241527780621	28022.169000294474	25532.546776488358	25851.61491783125	24066.619134650417	16277.08413591559	24983.24651249993	20438.64484991332	32759.19192393188	28013.007133387036	15564.796220898996	12971.722218230077	27474.287081474948	28073.189005350687	31878.37877298043	17133.788195501904
25532.826386594254	15016.897661474755	18214.9338003707	15096.811929848614	19220.235123959086	12427.641083340592	26721.1609171766	26339.15529751685	29661.203731084584	16105.70558401484	26548.85914926661	20138.7845806426	9335.204767387026	15579.89910883258	9603.10492390558	28021.21277431439	25532.546214612776	25851.24620251254	24066.572245289535	16276.845074426017	24929.73662317202	20438.06717550869	32759.11311593542	28012.921986083584	15561.438005109645	12945.363680788389	27473.57703840701	28015.538413975304	31878.26489164295	17132.873691028733
25520.774640326406	15015.611095230408	18214.38435780852	15068.647035218302	19220.21155086156	12425.544212616778	26720.936510830994	26336.950635075984	29657.686542973952	16105.704809959745	26548.501656895787	20138.616096509733	9334.800030769253	15579.477090199343	9602.890453110045	28019.763765289892	25532.544783627505	25850.743898754856	24066.533512129066	16276.716146990268	24897.12221900029	20437.30220539493	32758.971295411226	28012.69711488362	15556.005869865563	12933.628185753389	27472.710515546478	28015.259869634363	31878.20386568993	17132.115274186337
25475.392062387946	15014.41569311209	18214.297223511894	15039.18207527841	19220.04555535779	12425.280549706133	26720.197340114497	26331.623328363752	29656.020465120084	16105.703337037381	26548.466486241465	20138.484791045925	9334.614407591409	15579.050306326608	9602.858295823175	28019.18048830685	25532.54451216116	25848.98151437703	24066.434516448095	16276.551248166094	24840.994375105358	20437.30220539493	32758.77643427833	28011.972249786333	15549.633659972222	12933.571284818974	27471.563815003115	28014.459340531044	31878.081804117257	17131.908877268914
