# Supplementary material for: An improved FOX optimization algorithm using adaptive exploration and exploitation for global optimization
Source: PLoS One. 2025 Sep 18;20(9):e0331965. doi: 10.1371/journal.pone.0331965 (PMC12445531; doi:10.1371/journal.pone.0331965)
Supplement: S2 File — This compressed file contains all the results of the conducted experiments. Each main directory within the archive includes three subdirectories: Analysis, best_fit, and convergence. The best_fit and convergence folders contain the raw experimental data obtained from 30 independent runs. The Analysis folder includes tables and figures derived from these raw results. These files can be used to reproduce and further analyze the results presented in the manuscript. (ZIP) [file pone.0331965.s002.zip › cec2017/convergence/IWOA/C17F22.csv]

trial_1	trial_2	trial_3	trial_4	trial_5	trial_6	trial_7	trial_8	trial_9	trial_10	trial_11	trial_12	trial_13	trial_14	trial_15	trial_16	trial_17	trial_18	trial_19	trial_20	trial_21	trial_22	trial_23	trial_24	trial_25	trial_26	trial_27	trial_28	trial_29	trial_30
118784.88023903723	131926.6280640127	109272.02012125784	120978.59984447218	99467.22090946179	133696.9257918315	97102.49823374047	106714.46997998228	117506.88495166053	73170.62373199966	107771.13261035124	123344.50970248309	113804.32134617344	103221.71486386684	93393.68681947718	104661.93310818507	99048.56496621807	99974.38836252545	146907.35887668424	101290.339774566	64433.271775908106	97807.6124428019	87721.07373438026	104082.1371612164	108393.24463174838	125118.12060638618	102013.1392512159	87602.19415384332	110272.38718433237	111410.2715580067
86593.5328791905	127008.78519991493	103173.12863471753	73101.8205620955	91775.21836967187	126942.16122931783	94273.58197030779	99966.56053546185	99396.51456702323	61607.97101125183	91354.99278472376	112745.42539994256	100942.7343388554	102054.56230724735	83723.07282565386	94720.01797482344	97575.32275412079	86864.98728757817	141659.2257172455	97271.80937881686	58954.255637204165	71101.75275140612	68691.08038876827	101766.74551685638	105982.54021623744	124194.12975904119	88675.1566908993	85168.65937552038	108145.01722180357	101128.77274950252
80318.39374795396	118986.72146494327	98028.64896865509	72381.3919507096	72440.20111968208	119127.78516937589	92341.8200064712	83944.68844800231	92292.44199963595	61227.97888177218	91354.99278472376	111229.86593346001	98770.40252052867	99421.62489061827	68066.24695516241	91223.25854645124	95099.0466825172	76529.2930853114	120279.08969437098	86069.44945423734	57853.564547552145	60981.384407540754	58756.43493512011	101348.14800336515	101569.19438604702	117574.36040120096	76597.93506945108	84543.57008486177	106333.4910975194	89197.70948965955
75021.26758681063	114324.54469030902	95703.46765104293	71467.09595552286	72390.11456655398	111705.09377879162	87237.87240895776	79128.4007095895	87371.24126545984	60332.18372856912	90861.0088417685	110277.38765071913	86247.90464847993	88310.00432261442	68066.24695516241	88032.5096311397	90987.86274745024	70527.87022302805	109912.62394056667	85297.38059932938	56910.5052312492	60099.00695757197	56177.690348765114	96967.68431732533	91430.20572221748	108087.78306868339	74585.624521852	82348.95983049653	101521.2524275016	76646.12684077575
69714.05971590475	100396.84100880967	90931.85772239063	69741.08519970339	71878.14082012081	96161.19253215518	82503.6496105607	76400.41950350114	84257.84404203443	58916.127324957175	90007.4833978797	96735.43292196863	86044.17508920125	77017.10842664371	67086.32707731845	85092.25418253009	86561.22000836214	62357.1493713749	105581.04857358176	78257.37914267667	53369.449099849015	56610.16301231358	55557.132213993864	86657.65747990781	87971.66308169498	103478.59736107194	71382.35692524958	74539.10784827787	97354.2535361625	73293.39985390099
65670.56829649884	87606.33585051181	84065.39202701268	66696.67089688356	70516.85436167856	77920.47194712287	76416.27014872563	75298.90687625259	81144.60222612249	55981.24039297934	82691.61582833507	93934.54768293325	85028.29554250796	73660.3713262547	64176.4198163145	77260.97471307444	84076.95362217988	60454.26054013657	104111.90576846896	75279.34123306394	50123.061116053366	55577.96288194861	53010.38011787779	73781.57249648885	86874.6478661358	88548.41655552559	69327.98703043458	73661.11037733413	90752.89905110368	70936.99629490978
59122.14807547856	78913.56554459504	79474.51145430087	66027.76631443368	66648.84603347124	70662.01176759516	71789.51828755897	72116.23637315378	79649.9166369299	54850.24922213302	81711.78897304308	82277.92966160696	83946.90968529228	72338.93620332642	62645.196445654125	74301.33236899786	81750.46367554601	58629.24439466095	101193.48455352153	70067.97494370854	49536.08142959916	54609.947298989326	52673.07675345165	68358.91109162217	79744.23354338126	82942.75032638802	68072.8024011616	65835.54842117362	83256.69486235477	68894.99746581109
57728.08379472446	78656.18073539273	77677.41034063922	64722.30977354851	61227.223239550454	70052.71011145586	70196.54795013704	65535.58556989417	79173.97169516105	52353.492472770005	80130.17171284488	80613.2869079595	80756.50579611042	68977.52158866741	60235.904752439346	73084.93130736466	79080.99334841016	58103.80318450285	95518.34995788116	67568.22184679283	47430.429439086634	53270.36728044366	51739.39283003506	65866.3642511846	79447.49718745718	75030.06967590826	66363.41513465528	60578.240297490076	76888.61645983381	65883.14998907383
56348.98514693545	76244.53030108532	74667.29784220376	64252.41839540642	60888.652877818226	69355.79760366309	69734.18295107134	65044.51691061943	75644.48656796073	51620.87696742058	79471.60252586847	78973.52261990904	78799.09678008001	67643.991849173	59455.56727814943	66990.29839681849	76137.69406896175	57676.60586956792	93767.6980822275	67352.01935980763	47290.32927374265	52724.49432840895	48998.24130425857	65435.046454107076	78671.9369031902	72633.57363455083	66333.1640612715	60130.62576888279	76417.22058693107	65507.42338082387
55445.243947608134	75925.58960744702	70810.9431425689	64145.92692697831	60723.364804857214	68662.48544468131	68506.11664781529	64669.832627979646	75110.73454151489	50676.816588084126	77674.79874644156	78047.94891066021	77576.9032725646	61389.548207011314	56939.14813520933	64935.76374061562	75287.92269664313	57416.81064410844	92474.13871550886	65112.95558136523	46212.30089134165	51852.20598904058	47834.559009843586	64823.08440342623	77329.42132767185	70238.44914261512	65757.94711679735	59935.93538373807	75534.10540760789	65415.33968895929
54464.196775668104	75891.10817680001	70501.8816358823	64076.735683127554	60463.465322422344	68219.15257362586	67701.12715319585	64362.4967058044	73024.80817711992	50080.89413949009	74015.64835372448	77105.74859037674	77167.35252837207	60282.096282021135	56591.11808062227	64140.330106135945	74572.09347663628	57394.92452780774	90835.33496552819	64082.15316951722	45286.5802950111	51485.8796129397	47707.93207693372	63233.24277738001	76759.70081765248	69617.88803726387	63774.01768448505	59627.69134466583	75130.01316316414	64786.42555822063
53989.326470265434	75768.14424402377	68581.44564084914	63532.434413599	59850.159076823824	67767.63046778267	67543.20196782157	63748.602880672464	71032.46805731334	49749.19979490468	73767.55926919945	76744.44267295372	76175.74597618649	59436.4334918529	55540.042384000444	62923.31325636204	74347.51513766263	57235.52348624346	87783.24436166952	63221.15658891736	45029.59850829377	50911.70828295095	47088.6747633254	61824.50033602924	75740.80579896891	68936.42597010967	63425.02262061269	59504.368413473996	71681.04649718956	64315.07402823616
53577.290683421415	75695.86144481327	67335.23490989576	63340.476187192166	59295.974855454144	64878.972534811146	67381.58089257785	63284.28159366209	70315.71345046081	49426.17957292685	72276.46532558351	76123.48488115761	75585.14817630596	58325.79086839346	54144.29819840654	62227.09418274224	73763.5423380289	57235.52348624346	84162.141290275	62920.351075694634	44986.184777159055	50837.98729161985	46328.83004037888	60988.38549211607	75618.81803984645	68459.50494726042	63268.22615181796	59137.13360058503	71535.96927951854	64125.58338568759
52945.04381725041	75300.77251947165	66641.45922838824	63340.476187192166	59131.40321234004	63976.07910543639	67065.20423998861	61965.89491718422	69968.09642504371	49382.313822386146	72150.71489089969	75390.4267880925	73021.6597809546	58306.17086433385	54103.35538783958	61416.295851285075	72824.12158332908	57088.09903959267	79637.67151298771	62565.54702804591	44759.450581549885	50689.13829281264	46116.689839332954	59608.420127933256	75263.83346045665	67464.8466370753	62888.46838487523	57502.017347199064	70957.23788152843	63538.50909875855
52667.19823897524	74995.22914464893	66296.01737741489	62996.799402154655	58952.36486463754	62582.511752543	66743.87977685456	60962.086645713214	69525.18034395328	49091.884933001755	71000.79079011905	75071.06474633089	71616.58745294987	58029.234249856534	53725.58751359784	60911.670110997875	72137.56843266315	56874.933108546036	78522.23244662979	62315.936552480554	44602.92025780676	49715.61641865678	46086.58555077493	59443.32082995043	73811.3433060626	66684.19875716484	62257.07359143826	56976.481421186094	70877.04894387041	63033.60782359694
52132.41646902128	74718.94190246749	65098.359070065875	62651.909207660785	58505.06718302304	59875.068754437736	66644.72960017259	60584.46282432867	68868.54176030394	48503.044458812554	70059.44025532837	74642.50091408218	68228.34970636464	57438.54890566003	53529.0800506859	60575.935473892605	71180.76462214805	56462.00400136655	77655.18499346213	62055.04852714174	44163.3726134452	48910.753622718854	45984.327112253945	59330.160710429365	73622.55232738369	66657.88199311969	62095.32407099121	56304.98370379504	70637.67552168963	62744.35587610892
51837.06606888508	74238.56732749088	64465.20766832304	62498.53254908685	57509.340282196754	58822.80019800691	66296.87482657866	60036.95812110064	68532.7651093492	48131.13208044761	68194.44338871537	74169.22941612412	67813.28216594795	57266.69188292106	53108.45525692816	60147.6841653834	69685.20983392687	55937.793248099886	76076.39861296787	61382.16733920526	43676.604885735695	47585.503021701705	45783.5104339015	58860.053052691364	73323.44690129442	62537.35642760722	61524.69299741142	55994.108924030756	70481.83077774048	62323.115532830256
51518.87827780604	73584.6192246814	64324.3540345585	62446.42423407473	56470.216157114766	58462.85851491753	66018.93071382793	60018.71766504876	67337.18297182076	47789.86363701086	66723.44214768097	73381.99106705846	67441.49938658091	56993.40663114118	52898.349078809726	59959.48040353025	69496.3606269432	55066.79426272746	75083.83195624476	61256.0377513816	42758.16643599649	46711.2109853578	45779.01401757711	58430.64185826521	72025.60619645547	61720.21115965798	61378.9201175704	55795.369689876825	70071.52213760107	62236.95908030559
51226.761039904355	73140.80296033027	63815.120990469215	61717.992613578324	55414.552926529046	58462.85851491753	65368.22944063399	59913.79039795981	66897.27521427974	46739.51193300398	65317.252010514705	71851.62180119821	66791.62391495504	56817.96449813858	52565.58765344286	59758.717609194224	68029.38982172028	54997.52638375682	74261.30841016503	60880.68510295734	42721.99160285732	45835.49856197553	45721.08777865127	58067.31960037666	70351.73175502304	61696.77669163235	60949.888611599556	55151.781116372586	68861.70259977701	61942.52015951338
50705.90215338509	72940.14164648186	63652.73608015536	61547.08102412535	55321.34611064276	58231.390033007985	64919.69468038883	59868.00045328047	66401.87912675261	46183.9431447653	63963.5921179055	71027.21471014645	66560.73360277168	56817.96449813858	51517.12626189593	59104.53060978074	67890.81442094117	54591.91437997302	74173.22552954903	60605.377007091025	42581.977701750206	45486.50496476553	45708.289684817886	57596.37119117517	69379.00976954607	61673.53579363968	60776.38162901911	54927.88738926119	68689.24869061889	61483.604781395225
50236.60662991654	72199.62687854537	62752.38568590764	61041.881467296276	54073.89557099739	58065.11063593575	64149.57080719175	59603.64283776023	66130.28057612816	45575.33065821872	63448.64728687015	70932.34474191461	65909.00007358947	56768.21928324804	50307.84936291514	58829.024167746975	67790.89829029852	54510.464396326846	73682.0840527354	60377.35623282029	42449.173163659325	45327.43808393192	45683.24234910231	57536.73245663506	69379.00976954607	61586.21233068119	60561.49816471748	54807.598419896894	68429.68050858681	60929.65473371207
49199.90309425082	71864.0068484331	62346.1913985384	60773.78629361121	53235.623894410484	57909.92596160024	63238.89149077094	59436.66013747562	65848.12478587052	44799.605563787336	60870.528378028175	70754.67150160583	64682.66631964654	56453.728759704325	49443.79521600564	58801.66603856552	67584.72256126865	54350.78768678892	73288.49781327342	59978.38415657477	42300.8944368666	45309.15287801514	45644.37399527413	57454.79412075376	68286.97449366105	61432.229681450306	60356.222573144936	54773.91789937796	68286.7558055386	60508.40976632857
48578.31740799927	71195.06475341845	62048.339672281756	60534.77235157745	53001.85670457109	57413.561363319735	62730.8964378343	59347.7670276016	65285.6118170768	44529.54744349719	60759.96087581428	70174.977720824	63791.40770147394	56357.14369987921	48213.85571356146	58760.5964846335	67523.22903533322	53865.40456323358	72999.93998053807	59656.87855682482	42062.00144017168	45178.159942592	45569.24242805402	57216.64929454024	67839.07749967174	60955.32565206624	60053.053776840745	54532.64345324074	68019.16638969422	59276.80094522019
47632.39034743199	71185.15889906406	61583.014360532645	60383.59943351837	52664.08696989715	57038.529881528666	61604.21757232504	59264.82463247294	65099.70133275441	44473.22140183808	60282.82900646643	69756.64560494134	63452.738248278794	56246.001219819394	47111.35095063682	58738.298032180566	67434.21546787894	53435.87429366918	71450.91977461545	59431.134448833654	41150.356934764066	44845.93041765632	45551.18556916691	56963.35811576969	67771.26147043721	60445.00189117851	59672.77820149607	54216.39065235242	67358.38694925095	58813.11368359933
47164.79351556691	71050.38039355443	61413.505174899634	59693.26568522649	52521.119835078054	56712.64422260584	60012.77371847101	58743.54372289581	64881.942158744605	44381.46105471887	60036.57960506581	69609.14838467386	62809.44169442152	56157.28523842798	46595.247417951854	58684.06144047232	67187.4005800626	53044.22065692459	71369.45685287587	59079.904103312554	40921.578086972564	44582.3212207596	45503.23160567417	56745.34597512357	67601.50198028883	60173.009867504494	59319.21355851863	54070.057113593306	67298.3549953841	58682.05334790575
46476.32342838512	70819.48806432755	61191.90465501044	59495.88019580199	52449.64401567211	56507.28537474954	59771.4610574308	58602.81264412944	64839.81939124222	44285.2070154712	59910.84358224053	69425.28403569404	62701.40188758945	56074.26481979836	46123.92431890453	58636.4788492328	67011.30274744138	52951.79305014979	70870.27604065984	58521.68139338535	40404.83232345015	44531.47496943108	45476.70312835322	56318.286657493074	67464.53454472194	59805.67677874588	58895.95870298591	53520.12142864361	67127.86690056456	56739.623897478516
46180.89429863747	70629.36364382782	60772.216395791824	59330.65924539098	52350.43968493141	56157.70582843375	59384.2591032922	58047.78938039689	64827.11143642288	44215.05390949995	59716.60135582749	68868.15698574188	62610.804477131525	55763.43967170186	45295.35726568876	58566.87052399477	66862.83037816347	52914.9404351416	69822.11704117632	58184.925904582095	39991.903223488574	44483.76997034265	45465.828855239095	55623.54789988153	67310.75227457142	59220.948434369064	58894.843940315346	53163.27953939833	66561.58705993957	55652.40415939422
45705.494375326154	70184.9919189424	60158.79663255874	59238.065817662326	51984.23578811651	56089.66227387856	57799.759756064355	57972.141372992104	64810.1224132343	44185.940967174116	59692.334346901225	68247.52834366974	62438.14739280484	55727.699894094934	44300.91415309135	58394.279894427294	66739.95431804139	52889.45387022528	69290.35710482056	58031.43298253772	39788.99123445845	44161.34662376495	45359.49296252139	55565.08271728087	67248.52165349548	58945.69739881525	58194.36587211367	52987.22781205627	66289.23431405962	55409.80184421937
45480.0305739577	69808.54408551945	59975.01796999234	59015.12244723286	51854.75582818032	55952.80868858765	56451.00425148141	57955.24865124893	64745.17848748193	44147.684568686316	59674.53301227562	67486.67478232358	62380.48863279165	55714.20233982553	43381.28872749105	58142.14204352329	66568.68066699845	52868.531576587644	69157.7378032972	57872.22415578934	39558.573498502956	43895.616497871815	45324.53941354427	54967.63585517008	67175.2848144355	58574.07225845039	57935.502279328866	52875.91534319907	66189.64339305573	53762.870154604374
45075.31616643216	69704.75333049861	59467.758682297695	58858.03296974066	51244.447894013196	55905.26635617099	55508.30077293734	57911.42267347349	64571.570693531474	44040.39756511652	59673.420554941564	67314.70763548042	62299.85897532683	55657.45503475596	42952.94838518785	57836.739006370655	66182.93998362645	52780.75324923439	68808.19439214066	57468.34595211758	39455.411761622556	43602.32893962769	45186.77996578058	54803.66595986889	67143.01278950917	58061.381681353494	57775.078179304764	52796.41101895006	66003.73064962873	52006.038456998715
44619.900632055265	69588.10436327725	59200.72323688886	58482.40388358103	50116.77373272808	55879.56023206683	54248.288463232864	57911.057498736234	64496.76068295877	43968.40857032629	59662.69330246664	67058.59054324368	62241.54718009126	55634.72646468142	42419.77891721676	57798.67618029592	66112.93616285216	52688.67446013563	67366.47086014366	57335.49103925127	38925.94958067523	43088.92731033332	45109.04506847355	54524.05041610965	67138.47468822864	57829.51833595237	57472.089836202504	52743.824070746145	65863.82405005768	51586.38135880772
44436.52206412875	69529.13086251143	59156.223412425876	57840.10898275476	49538.72930535794	55826.56898839252	53654.343088779526	57877.64755333876	64456.9321550935	43939.2552301271	59657.398844602445	66583.17060393459	62204.32983237778	55587.51137830231	41534.14263965044	57666.67492855427	65720.558039477	52635.82257888977	67131.28953465163	57021.12005781908	38878.74280686705	42823.952427562166	44908.43339954504	54226.73744844223	66949.9585554787	57751.326782100376	57462.44332827526	52548.16399049642	65790.03025242715	50834.31036277505
44296.9744736389	69476.7836534614	59083.72642347681	57474.60339208877	48791.491699595215	55699.828049752825	52629.31452089914	57847.023078509796	64369.680476252615	43818.480885593024	59656.99746531462	66262.72162576643	62088.904062462214	55587.149192812016	40777.769203221564	57592.20071527932	65641.67543988026	52432.846602121426	67057.89560421606	56768.79990207863	38863.354439725845	42731.78179324919	44673.56255172049	54115.91858146355	66929.87936409295	57665.797567806156	57400.25308578738	52438.46052778051	65262.07338891797	50191.14626978999
44039.96626347131	69460.68387634456	59016.978809143206	57017.568218710774	47622.74187927061	55623.12074864624	52244.616548218735	57684.40291196463	64248.82667861503	43789.49010778976	59649.31803310958	66009.18896049145	61999.51016918738	55585.49932232268	40552.37711504555	57384.89822166807	65353.11096657159	52407.11567315877	66562.95505272903	56764.197110473055	38860.821706894734	42666.46412980685	44415.11110715623	54108.91552191893	66876.95229766084	57562.755802438405	57350.90329706905	52391.02700244594	65010.799468336656	49670.91993587303
44013.01625178882	69437.945059738	58902.22772300534	56886.763840516716	47180.63712756049	55570.726046135926	51177.79227502759	57607.86449325508	64207.65232834798	43318.715867083796	59644.00667195221	65619.92721508321	61761.48120426584	55585.45507397549	40268.992988979786	57229.93472449707	65180.42504001258	52247.61491098081	66383.57561850225	56462.489768959764	38846.91766303427	42434.053520405025	44122.73341467935	53879.51969274183	66849.68347596277	57490.004603849186	57266.40349298659	52232.9913810661	64884.57299350176	48333.232585955215
43924.49427390698	69401.14583769244	58809.78796984234	55057.08378601878	45929.11338715491	55560.157033217365	51112.03792516126	57577.73280281226	64136.675135009806	43088.9850215152	59642.6031309232	65411.82895785789	61733.25284816372	55582.243926276606	40198.103432625416	57033.997451950694	65038.65295421372	52217.94914553878	66287.97933861025	55973.4981839837	38798.874869844374	42088.55548789584	43975.26461669554	53789.30443080984	66846.7403185484	57489.717713356964	56922.8425501719	52101.78719701455	64649.71715927813	47606.80988074266
43853.15857794575	69362.25326395583	58723.11861058373	54274.86078153819	45918.98175603987	55530.2122756111	50783.856705017315	57571.92124717671	63930.26970712179	42952.26015605593	59640.458856806195	65323.105819535784	61448.69747711006	55579.78065407774	40082.73669658694	56804.36525397929	64724.53202077001	52180.23717097798	66047.76809182696	55662.6457927284	38764.33015463357	41725.9443243637	43777.22526423281	53702.4259515692	66755.81093040024	57451.68384186072	56706.997314020766	51869.817381198234	64575.18476007376	47499.659819104425
43768.492586226064	69311.0641536284	58489.855072797254	53984.77296041685	45724.6542532468	55525.950937119494	50648.20576503081	57554.93259632675	63864.18828345095	42821.7671483733	59640.38115976968	65298.37697685636	61169.434638213934	55566.27871829088	39897.07656649991	56312.443809796	64340.5338748299	52102.36629718866	66008.33928290367	55379.97438822401	38713.32845791287	41352.99033328467	43504.61290338998	53682.41729259782	66586.92109072782	57389.290871246536	56340.90667399442	51717.148992978444	64566.30871322973	47455.73478902958
43670.72331827381	69253.55253757646	58219.26122149605	53365.715642994764	45632.92821494281	55514.62003044412	50449.09312315768	57453.51940564724	63626.58120924408	42627.35863278652	59639.875281670116	65250.04242400141	60869.366189159075	55544.37108382934	39745.57326371386	55955.51360140573	63679.16156753855	52073.640801444904	65984.91219383175	55041.19650798376	38696.04139901783	40631.8844782057	43409.729588706825	53668.79754110931	66463.57452347528	57227.4040984219	55992.27787728617	51612.731997560695	64565.89579780424	47328.32702988267
43657.30848892794	69235.01806141823	57954.14521028803	53224.97116661233	45354.11499245652	55427.62290524535	50259.01993004179	57437.286688312524	63527.31210095293	42408.12606997947	59638.51897025643	65210.15413873536	60345.0277662237	55481.3281042739	39626.00092341776	55241.153037332864	63259.53935757941	51853.354294503806	65984.91219383175	54883.81805361042	38589.03714119753	40296.73726199862	43337.36028508689	53645.7430084462	66137.91757287644	57194.120817881376	55433.78124489552	51515.35946795809	64530.301564449095	47070.60860758846
43655.90183819826	69196.59020733414	57772.12328963619	52220.421649229094	45189.92645780734	55275.55033956795	50148.87025511828	57415.02368034321	63217.98758946608	42275.11199735249	59636.46291984209	65179.695742550546	59949.63799061515	55273.57592601054	39491.93194109693	55221.08550698357	62768.18914111227	51562.27229729458	65984.38926186544	53302.97825986248	38515.48437644177	40026.74434938787	43132.99699469204	53590.81451009486	65474.20969441457	56926.15478267463	55153.87904112873	51445.316309604765	64500.13117926697	46804.27109319956
43645.1081303926	69150.29457259261	57694.662992458056	51532.95642706542	45154.622852226996	55130.05413815932	50135.46868602756	57404.718914300836	62810.69371266761	42221.98884350464	59634.95990531958	65169.52987584453	59763.53132574945	55131.37193091328	39300.77330362943	55150.3228008082	62515.46312121564	51253.80607623745	65978.44944848187	52621.51532252163	38459.31000462769	39754.144989314	42987.65349376974	53567.64041602163	64704.61982877989	56772.095146064894	55003.20707284937	51149.85103342441	64477.918210569915	46529.86646794565
43627.34088173846	69114.02630828574	57651.43640266382	51493.11519411515	45129.95081480185	55086.395469805604	49696.315117669095	57348.30792540459	62590.27189514897	42088.31778378856	59634.25309433307	65091.61534872965	59628.51215662603	55086.1921747536	39185.96669132102	55009.598685555415	61756.31748489206	51166.17198598015	65970.62518000396	51715.31291434039	38383.11184321694	39688.54800154551	42916.68633233705	53424.83790774352	63603.07263114458	56675.06607434271	54810.25427145094	51072.73346122666	64375.11402552701	46459.17755008901
43570.88164799095	69059.59700691691	57456.270966603624	51271.20272533561	45084.89672737918	54805.868632664606	49452.653467716314	57346.541422117385	62436.77735164934	42052.19612715285	59631.296650334116	65030.17510862285	59373.54463279407	54958.42886485195	39005.037875894275	54671.876426589864	60937.16086955411	51097.233478970185	65967.5619798641	50855.79044008746	38308.53302865231	39081.600328699016	42795.30540816876	53377.10365949005	61547.608941293205	56661.115911655135	54713.44686402985	50988.33464985638	64319.136349477594	46271.24303951782
43547.36836035386	69021.83329579099	57312.48038072888	51076.01178878156	45078.51708925612	54660.339341614024	48801.883693210344	57345.933719709115	62345.39638367781	42003.15693307936	59629.168430110025	65013.368348047945	59329.92213033305	54787.00216352617	38697.55246826091	54552.9591582984	60826.29082702816	50733.21288148818	65963.72980758265	50046.695780519505	38246.95546189509	39027.22146317848	42795.30540816876	53212.42134431096	60840.602357559204	56517.18210533816	54656.435141777765	50855.91754597996	64230.77839187122	46204.7411261716
43521.83596769736	68953.20622010037	57237.57923299287	50524.954424794036	45057.46392598651	54419.49948191825	47882.78744249171	57338.638356321426	62345.39638367781	41967.23663670585	59627.41094206914	64995.8687512835	59255.2693285814	54663.1191416938	38671.62073982187	54068.3354273317	60778.60953250645	50633.005263912164	65963.72980758265	49840.142201911636	38186.47487519448	38931.78120513356	42738.391910011946	53047.90759723713	60475.10037363577	56313.16250574995	54552.39471884729	50725.9867169044	64183.00625022351	45787.73902559893
43470.38987318675	68882.17740915906	57168.367870444235	50224.213989986805	45036.42443949116	54347.93731172109	47443.51068826096	57334.32603445506	62338.54096306044	41941.27228206655	59625.83376480483	64941.4067917545	58649.235678364166	54493.53205972367	38535.26126925324	53532.21205832927	60523.84071122384	50430.91818216953	65961.68445071309	49326.56734807132	38050.493305960284	38891.14791342736	42714.10056075449	53004.209936755906	60284.58958072776	56255.789079374576	54511.66838940479	50622.303256268686	64045.362275700165	45768.23051955238
43443.128659475544	68840.89593083116	57104.071601583855	49912.49053725828	44932.10893683998	54247.13496648264	46950.13816170312	57329.95682990583	62337.44200973957	41859.74655961758	59623.63108757168	64875.73933183934	58260.04068451345	54347.89107804988	38446.151790610085	53343.76336094655	59840.98086081147	50377.68284425245	65961.45248106735	48824.82396577451	37946.57433103792	38781.50178027436	42632.044681985215	52970.47017585134	60160.99814106359	56222.143892408996	54444.79933631989	50610.18622073735	63974.06655316184	45596.53685484787
43429.180814857864	68752.50446885898	57074.78043904451	48873.99616832115	44905.187687924095	54101.07295529236	46840.63616829954	57329.47374912562	62337.44200973957	41751.349058653315	59610.13979024639	64830.23336507392	57976.9056162541	54141.00688059316	38411.79087083865	53200.71958211513	59486.342381288516	50340.33105120695	65951.92250782264	48779.66430158679	37921.14151034696	38762.04045494416	42595.820962268575	52782.03377895413	60076.005293179725	56186.41484037984	54174.48309861038	50546.77168623407	63802.054143550406	45531.03044436511
43427.445864545996	68662.73955819067	57031.529002031246	48521.91900244051	44882.25319776709	53812.515851766366	46692.41631628482	57329.44048079379	62337.29790212477	41586.09505239762	59601.57587766312	64749.10772914232	57828.1389589006	53873.67822618283	38277.19473636365	52877.768524352854	58493.1068525765	50315.448403550006	65944.24462480309	48467.08558345963	37868.52833522783	38757.00261806466	42570.55365388119	52704.542584305455	59986.10592323958	56174.34212451374	54084.41546838537	50540.23962114492	63579.471493483295	45479.87037724343
43417.58094862502	68489.42884764356	57013.181084615375	48001.73277240525	44874.64218143447	53647.68624755881	46503.86200387572	57329.3962485724	62314.64858171083	41471.58568589788	59596.3105805792	64564.848957310096	57664.83982512458	53799.517196272755	38251.974105690075	52720.716137166986	57888.48111299271	50257.73218960592	65944.24462480309	48152.309687503606	37704.37025866868	38677.9607722312	42265.49619432154	52499.260047149895	59847.80414038308	56129.66452441613	54013.371064325096	50481.17238368199	63406.52888965156	45460.90658862306
43415.54272162057	68220.62444156937	56981.80472215556	47883.93070754267	44658.736521879866	53535.53131099623	46117.57403472572	57328.75603949688	62301.62177684118	41355.519520415975	59596.088240238074	64383.71437637909	57388.61443260584	53780.159346874585	38201.785447447684	52464.51357761688	57705.73733853608	50207.682715115734	65942.1434618329	48000.972723355095	37596.38990070982	38668.96276015396	42050.33612828836	52402.41871589349	59738.49789879603	56098.55554189914	53858.81592055265	50451.53306620415	63297.20888371748	45380.7051472435
43407.8049698812	67862.16528085693	56926.860892446224	47629.952658456	44430.79813259703	53277.06451505799	45942.49744161014	57328.75603949688	62301.62177684118	41333.11372860094	59586.58238265203	64361.842343669974	57267.23875872769	53750.934843406816	38180.69938772426	52360.99231073748	57656.22172931642	50187.46207807879	65941.24943937975	47903.6713117299	37505.95210697425	38656.699727600964	41926.988473616075	52298.67503759771	59665.5239370733	56028.71134196173	53686.389416088394	50451.53306620415	63124.068237006875	45364.10591712012
43401.44232165881	67177.24103921646	56770.439322224884	47624.269020291125	44197.08834370399	53261.34887742183	45675.167552800456	57328.40170561872	62300.71264008633	41123.78630383235	59584.33270394663	64300.09328795732	57011.52066798255	53625.947592123775	38166.66095092417	52301.01759866526	57615.436419140846	50127.543807948	65940.41590606887	47761.27581162849	37309.815575384935	38624.350477685904	41824.84875131838	52298.67503759771	59601.11388323931	55681.41716360677	53507.968968714675	50335.22054244331	63000.7328459119	45360.03162593431
43390.76424088476	67003.83040733245	56698.77413755021	47545.30875795148	43927.61833894686	52960.202127385164	45294.44936844494	57328.33348489337	62299.80458209256	41113.19824627434	59496.59023593411	64278.01201062326	56996.642089846646	53563.77219946093	38157.132687193276	52220.84983936255	57521.52883797648	50117.465510791764	65939.849842577	47693.49978791219	36956.2152412567	38526.85730538289	41647.58212978929	52296.31055768971	59575.623090069246	55549.08882239486	53396.750375761105	50322.596402807576	62883.39660336284	45301.55631404846
43389.489414011754	66673.5929139247	56408.47411743191	47407.415187891165	43390.1399311822	52601.68452107315	44604.18950706112	57327.83921183416	62299.80453140275	41071.375192377665	59344.73593265445	64266.44713185645	56947.55790995306	53475.07393235644	38152.074479177136	52192.67327225285	57476.61149538147	50084.976970348136	65938.8801986294	47591.782374424576	36107.41569412858	38416.70254603167	41610.78334685685	52296.24787504877	59516.90715286667	55376.62450543666	53354.21945800475	50321.056615413334	62842.663158726005	45273.263692293425
43379.43445900053	66397.4870690302	56212.32862647118	47168.33611194416	42858.97311911409	52145.08656930964	44358.28042373317	57327.42292915695	62298.99445206926	40971.681361969764	59009.18631505046	64196.798092820856	56915.46870291497	53135.11548123854	38149.517127437335	52147.624123516296	57410.66136346262	50000.613854089366	65936.24354470283	47579.18743919577	35747.62565284075	38291.50103097736	41567.98897389132	52296.24787504877	59474.02307151814	55109.79711703825	53277.73263301812	50321.056615413334	62789.7502962707	45220.149434269995
43362.232035508445	66198.64637320556	56137.632050363194	46712.55834755748	42445.41523540676	51702.836176300625	44303.97404934031	57327.10662051935	62297.85464303151	40904.32867148729	58334.51720335443	64176.716606248854	56831.48488791217	52992.543939281015	38142.147761183616	52147.624123516296	57323.79552654601	49988.35543753228	65934.45572056169	47518.946787510045	35314.121503833056	38081.84009359422	41498.003773240074	52295.76632581755	59457.91605860894	54395.566792984224	53186.93787869396	50317.53869340663	62745.741057715364	45171.69950475024
43362.232035508445	66015.07423329809	56071.46954703346	46168.70791760152	42149.041129334255	50955.67598298291	44274.82017398224	57326.02666712158	62293.013868799004	40814.15158869106	57937.44080787926	64170.49090506416	56669.73440024539	52822.00117267632	38142.147761183616	52111.71684225438	57203.48603415085	49967.662842660844	65933.79282464653	47510.713913189415	34731.28896804369	37961.474542779906	41450.24789427602	52295.12940799493	59427.447464479825	54139.799933418915	53072.352572674965	50295.90731357814	62740.110778747556	45149.96695188166
43355.314815637495	65810.96133155216	55873.01976503507	45997.5464665	41869.94263994039	50488.671507208695	44227.549542835244	57325.405774860825	62286.42216259341	40759.16460801412	57777.16328634928	64160.50190414475	56534.80375201287	52275.97996551853	38097.7081989493	51988.652167769134	57128.71827015299	49892.061496780865	65933.68737907911	47504.34893951173	34700.10058346426	37903.26842220083	41450.247723947126	52294.78888065961	59361.59015930493	54038.728355925836	52993.33629387831	50295.273422702696	62734.28840522213	45117.22303152103
43187.18792377182	65709.88971157509	55526.68524767326	45777.8385137189	41729.32614181238	50289.894931094	44199.84060282507	57324.84480646661	62286.42216259341	40669.49351107519	57763.593486634345	64155.847973084376	56480.42192752117	51940.065148262875	38043.3847277661	51949.60672734607	56932.525934428784	49704.19867241334	65932.521575982	47489.84777654747	34569.86386662148	37654.34253215076	41449.60912753517	52294.78888065961	59306.47913839934	53913.01748421963	52935.3679686968	50293.80001373458	62721.98709617326	45084.16317588786
42772.595707590524	65527.9771897717	55324.05708815598	45627.795240741136	41392.82895189428	47838.3254646803	44117.06499037816	57323.2593167954	62284.61035804343	40618.131526848454	57744.275887922515	64139.68820092146	56406.18058824206	51754.038730119	37971.638347518114	51897.978057919434	56714.98414612953	49666.53662639779	65931.65222116673	47463.52903639929	34493.29676943202	37512.68527674348	41447.8960867255	52294.11393674086	59236.92991778337	53913.01748421963	52804.875671745256	50261.09784537112	62705.510253929475	45064.16990301691
42473.66804644977	65286.12532142028	55251.679135437174	45513.19902952818	41301.204499646075	47124.01131251363	43849.13656941112	57319.688327230404	62279.63636579903	40596.25193164256	57731.11229731634	64129.39407074731	56301.56314822291	51482.633879479334	37931.623543976835	51882.27164439428	56603.44572507684	49577.1800637753	65930.97128327159	47454.789744150774	34473.5390635325	37499.78078561874	41446.37680256721	52292.8717788931	59220.509273849406	53907.576223180076	52450.687011621514	50260.90243670422	62701.20402763969	44952.159377099575
42110.44169614148	65112.09187094966	55021.06209910871	45199.20666033395	41235.820251700556	45844.585583334636	43751.689138883194	57316.95661026275	62278.28344664422	40530.40035964496	57716.50712602171	63998.92434294208	56260.22680654069	50475.32727238444	37718.79862719677	51847.64754173535	56382.04899188199	49568.16814078748	65930.41499282699	47426.57474869967	34467.64074991265	37454.9471438414	41433.00978970542	52291.94536993332	59204.13949825609	53893.86456891849	52239.130447620235	50259.8459012323	62695.97292503112	44952.159377099575
42048.443859812345	64669.895566001265	54629.388848163915	45031.04269775738	41231.82055461544	45464.06967972179	43383.37488063307	57315.03558529576	62277.10801393199	40445.94154156503	57548.87585936123	63933.07291513669	55878.12411560194	50296.44777617213	37345.2396727583	51780.47786093837	56172.568986963706	49551.58662777786	65930.40542269583	47373.51257414434	34449.08749195605	37400.73694826178	41402.50371192744	52291.1573049075	59195.2996243159	53893.86456891849	52198.47360174902	50258.92353947411	62695.97292503112	44928.172186537755
42038.0465334956	64354.44008947618	54498.655312211486	44928.66887901645	41147.509512083525	44929.25359758707	43107.53515831551	57314.27748975378	62272.28460912834	40409.27467225104	57504.78848696449	63780.00531867319	55850.06212595587	50121.57141410114	37126.601380209555	51687.56277866197	55860.31781744516	49547.72750133215	65930.20710844087	47295.396636733756	34402.65137164155	37384.50723836244	41387.00829921613	52290.75379964038	59161.19958307655	53887.82141201468	52015.7242837942	50257.552828448825	62695.35198335518	44910.35760342482
42008.2894483861	64201.683024400096	54385.937736830725	44775.743479410114	40761.05326586077	44162.42645305292	43055.588867248065	57313.08560459191	62248.24580759754	40369.43698305664	57278.19157870653	63561.31900004304	55829.47010949063	49748.011270808	37011.164683610594	51550.20906753709	55785.99067286385	49522.80907059374	65930.15050442594	47204.98495326428	34344.381918408246	37347.691996394096	41346.265186892255	52290.41384123323	59124.9846345273	53887.82141201468	51816.3793715832	50257.322325533794	62694.75571769489	44910.35760342482
41996.774699725924	63522.82135863065	54381.38876079918	44735.78501924628	40491.67106098852	43881.98091494014	43007.584903246	57309.73108765368	62248.24580759754	40350.45190157476	56804.14676760591	63411.96346227171	55794.40528254493	49654.693576516955	36851.359115831925	51367.52257922479	55675.37749903287	49484.052448168804	65930.04226287402	47114.756588349876	34187.322448974286	37329.75315020783	41305.340213028176	52288.049749993515	59103.330328561984	53884.910992150544	51260.96581294954	50256.89021288726	62694.68538130961	44866.73660658633
41985.247191877024	63116.8371419367	54365.15178657097	44634.86216611055	40278.94779905854	43462.77300154856	42978.35308049598	57307.45383321339	62248.24580759754	40343.97736727288	56539.69762729919	63386.767100510595	55584.420909773115	49335.76309597323	36758.01942560966	51296.781496841235	55622.049856119695	49454.67436014244	65929.85060719168	46963.60827189728	33953.41462204594	37291.048463379266	41305.340213028176	52283.5184720729	59067.17053905529	53882.365660221076	50868.91131541726	50256.75798760561	62694.5662016676	44859.73101369802
41958.53907663092	62811.85288410835	54323.90194204863	44610.86329139985	39622.94504180405	43294.71208144272	42943.0778237314	57306.23809616374	62247.587262770125	40321.403216382	56105.76378711179	63359.16094703896	55406.90678475698	49171.07972052232	36280.84971915053	51032.78412675011	55509.25334064581	49361.16210395321	65929.61696012787	46794.483547833304	33742.07763097909	37209.24451225373	41304.59203975655	52258.57959042471	59025.24493483316	53881.47118426571	50583.17911988567	50256.73131842791	62694.5253911588	44811.00337108297
41949.92460477043	62555.53937498278	54055.58644437544	44581.54570636345	39269.597813039734	43058.80050021755	42853.14079092354	57301.18160910695	62246.07856866428	40287.90658709864	55908.4071799957	63336.467752466895	55225.855641354414	48676.06127748073	36175.393241695616	50867.73816887253	55349.08625965271	49276.84086366195	65929.36978197006	46786.11230953063	33601.61400970927	37208.32262510471	41301.63250125708	52248.53173021983	58966.44927238262	53881.47118426571	50435.829639325675	50256.67920525757	62694.49784062753	44785.6780358765
41936.36292343347	62093.94990938854	53648.64532657966	44578.72452742709	38546.000435554146	42930.88075106081	42688.7113550076	57284.79128427452	62246.07856866428	40196.818690978704	55849.00234864066	63320.725144732074	55154.20699863631	48168.41041734788	36026.50686521688	50450.19812610721	55216.02745918198	49178.51578812156	65928.48723760892	46785.793629625376	33153.303570694494	37183.998050421935	41294.36576413748	52183.23078105575	58899.45909556693	53881.35496755738	50425.54218866421	50255.45976496514	62694.28933167188	44764.786356840385
41924.018342863834	61798.70786721001	53516.09938973297	44578.72452742709	38323.155266756796	42849.6552193031	42438.30058230401	57273.05668075583	62244.51081386002	40116.19317627199	55434.30712012708	63227.56160891621	55142.62867415603	48082.96514752231	35897.46965936699	50057.67482315691	55186.848264976084	49153.27875968295	65927.28427859374	46685.06994330919	33016.2777613682	37149.500034230616	41290.170326880696	52078.16318585786	58855.812337983894	53881.3534778386	50191.810586704865	50254.79500682853	62693.83628846658	44752.15447990563
41907.43630501619	61576.916772001154	53404.10180722798	44567.375410242435	38136.241500264216	42613.55888895609	42324.13654420144	57230.67034681498	62244.51081386002	40015.92269026591	54943.01924458691	63197.187931065695	55137.13687905037	47961.3253155187	35754.61448268935	49654.66749724211	55073.28232602729	49122.37401426168	65925.45471819304	46641.04798922263	32870.319902544696	37107.051762237825	41286.09570040068	52042.18278924951	58767.567282099575	53881.054714884885	50093.7773315962	50253.504254963555	62693.779230936045	44735.69366300485
41890.56092674796	60697.2001244644	53162.0732047982	44525.12873284392	38083.78524648788	42590.885473508555	42275.95154650149	57120.15311010757	62244.060943965895	39968.917929847805	54496.98675648015	62899.67434203447	54904.791352245156	47915.863299906916	35378.682120185695	49262.184193593705	55041.152675765195	49096.14505442881	65921.96407862795	46617.40910955219	32771.02758448897	36985.73286512488	41277.66404578199	52040.48705667945	58736.2429186411	53879.539508922055	49939.235065694476	50251.98217779991	62693.763914581126	44718.42699447203
41868.762193983246	60552.007687455036	52978.45951355214	44521.48916073893	38060.85917967119	42508.5103117529	42080.46938845774	56919.47008105184	62242.08180593638	39952.404423494154	54281.74220499148	62865.40514607342	54662.10634670729	47655.681690114536	35305.922937245574	49183.72253953001	55037.07901573692	49069.311086722926	65920.33002397497	46528.89337712633	32487.02935543505	36949.01126571311	41261.47371086207	51984.29923736861	58704.414941523486	53878.033389211356	49745.36082857393	50251.52845852183	62693.732115800616	44630.90197245799
41832.435409066464	60430.75736531021	52752.17154861671	44518.94276031554	37973.70543738318	42363.54684401926	42010.83250035687	56886.73254551213	62241.763037496545	39952.404423494154	54040.97020661148	62839.37264266959	54554.52584390867	47579.76922914585	35161.49455775245	49146.68868769024	54970.77240831114	49045.2085290939	65915.18289621541	46474.09354658005	32395.144607838443	36926.45178780232	41258.43899070678	51940.60240109996	58668.26539328889	53877.86170013116	49417.62038745444	50251.22426124232	62693.59783595481	44556.961538385825
41716.838531956266	60326.368461420134	52518.590956599815	44493.32251079738	37939.893002445846	42126.51814657082	41947.73209846579	56863.147840504265	62238.5388309396	39946.11369088057	53671.01721031861	62736.51306001595	54342.99728131148	47564.54852819487	34577.6756931292	49068.6325301486	54969.240933227404	49038.48530277863	65905.95497738669	46243.37067912875	32288.53646893362	36882.855131543	41246.59641675142	51862.62428223971	58648.08718074776	53873.08710922531	49342.71467605165	50250.97499935758	62693.5669073705	44488.13221878835
41666.68377629554	59969.741332793215	52320.94685215924	44493.32251079738	37854.82235499726	42054.978680175656	41853.53141659018	56823.63951394746	62230.98728840861	39925.33212226505	53556.30588330056	62619.59219655545	54290.22173170201	47495.186566732584	34179.877631149975	49052.25128627783	54931.679628975224	48937.44774976207	65900.56578198448	45983.67636615803	32186.887773535564	36843.132156772204	41245.486837728095	51859.983378535726	58576.98410237486	53872.65172222818	49065.833868865586	50250.562436370536	62693.53379902676	44464.958199289176
41558.32111653339	59157.9971418014	52320.022172179466	44484.8858632827	37834.928539924935	42032.324930412506	41689.35973483696	56823.63951394746	62230.50870244275	39916.29597942589	53385.26963544638	62614.03208040741	53964.645537202574	47359.37989932951	33876.93863473417	48953.83217167092	54913.00971405829	48902.308625819016	65895.26466875538	45918.13173950797	32140.52628073961	36617.3180896912	41244.75627253128	51850.26552122236	58483.33191460093	53872.45745345851	48904.04229927122	50250.39850414537	62693.53100235984	44464.958199289176
41400.74747564491	59157.9971418014	52262.76921713469	44459.6818033675	37811.356687019455	41748.68079308779	41642.41549849369	56822.8723680761	62228.62308658584	39909.245003417556	53288.228347859316	62528.824280941735	53817.3182871323	47271.867505197166	33485.63982828043	48711.11776865996	54903.441396907234	48897.961686789975	65893.25503254031	45797.407836164966	31830.0479523943	36483.99748881877	41244.58327773381	51842.372013362234	58476.798394188605	53871.91816868222	48781.48574487579	50249.915883060625	62693.451601738496	44464.81749030973
41272.453306934	59069.409640887316	52251.528982689444	44430.427723701454	37764.61421522205	41698.48715424402	41545.86335738641	56822.8723680761	62228.23897226631	39871.41538539689	53108.49132322907	62400.6299756526	53656.98727556099	47173.332574007974	33347.813837114554	48514.791871629845	54863.72983145345	48868.16599221523	65890.03896092443	45706.69125175463	31610.7762209238	36315.67818787862	41243.12960509733	51827.27643620266	58220.2538415053	53871.191596096294	48756.64595307935	50249.87593751345	62693.155636880896	44459.18340916473
41203.83630954773	58768.05223671969	52224.4900094447	44398.738721037844	37726.575440882545	41689.6826617759	41509.42750483984	56822.8723680761	62226.4191871599	39852.83804691206	53070.32353158863	62313.46678408741	53618.82629961126	46994.25728833037	33231.84275529266	48440.7268838161	54747.40636890194	48840.15025745141	65831.33129152385	45644.52571621417	31579.336420913536	36287.72321418774	41239.98260256434	51824.80431104724	58150.35293568841	53870.90467179272	48744.98185443764	50249.58183037993	62692.739306246825	44455.93824160016
41192.083426426645	58637.29465385968	52174.74639605472	44350.26403020335	37651.302371548736	41622.762748747846	41356.366328591634	56822.8723680761	62225.24141043302	39846.07306469467	53003.9325961065	62252.235406532505	53438.38392331779	46799.9615847456	32967.37654518755	48313.94616596935	54724.33752812546	48826.41607780474	65663.82963038769	45478.11754257051	31521.62003994479	36176.87440493361	41239.0134299194	51824.69683093972	58000.6126476444	53861.85357780819	48726.637808383726	50249.43060464323	62691.98141212605	44450.40231093509
41180.85092612963	58577.119451140396	52103.678460055664	44197.227199042	37607.31539176991	41600.26095484799	41156.074723111284	56822.847410196475	62224.971628104475	39794.658937117376	52886.33400811324	62169.8909044151	53361.412868855965	46298.727961998695	32603.578253176678	48147.05352986953	54640.11711529046	48825.09742567146	65496.471710974285	45404.042918076055	31391.932488425427	36163.719959484006	41238.977770489015	51824.59799007198	58000.280475189575	53860.93521950176	48706.20120743323	50249.174274859084	62691.455896440304	44449.162061688876
41158.57212181727	58534.416538173675	52011.9858696791	44149.46947459955	37517.92685408169	41571.64464512406	41099.52805620024	56822.7640982754	62223.81626917088	39784.17680513295	52852.00652021339	62161.457779370554	53347.79824355052	46163.112194397145	32373.438636338426	48114.02956049783	54536.13217800267	48819.4398068323	65342.45994327467	45342.87118786029	31201.634420855302	36157.79859213362	41232.660701047826	51807.97387624982	57997.30347794919	53858.39683462534	48665.79533927466	50248.28795207877	62689.96176520543	44449.162061688876
41121.219677428155	58198.988680608585	51952.45501092291	44129.5834801182	37459.46400946274	41505.787138111955	41008.06514059151	56822.57417390165	62223.35767469483	39757.525941792104	52807.181667208395	62161.457779370554	53307.44610790572	45909.36342158331	32178.27013983647	48016.81832387134	54455.24558256049	48767.171459503494	65168.21115096703	45057.24506995823	30858.25853782298	36147.01573170677	41228.624939540365	51807.629505008415	57995.909157204085	53857.07598365337	48481.81682371223	50247.278373364476	62689.44897850309	44449.162061688876
41085.706395410314	57936.85103545316	51862.14570796937	44052.742171605314	37424.21974488042	41469.20882143559	40916.85923714617	56822.45897153659	62220.83122948418	39732.95889890105	52721.988298740434	62138.11256123898	53129.39451777456	45259.01703045381	32121.3608813762	47952.85711793756	54088.498066124106	48747.9165315937	64976.34266902499	44916.677464187625	30820.372164596087	36118.01520903486	41216.6625797399	51786.08970083782	57988.23371383712	53857.0676426071	48420.662933928	50244.904144321	62689.38737038069	44445.658788284956
41040.18145892626	57739.24710416946	51655.36427447481	44045.76059972761	37384.64769193231	41431.28221871407	40739.52062533717	56822.23149467877	62219.90542262991	39655.498179336035	52629.9536897262	62133.52479024725	53054.4862543182	45151.79501796862	32038.91204286414	47858.04926530506	53882.640876171274	48739.602706027756	64882.553099598124	44410.94795140389	30745.42774954447	36118.01520903486	41205.63471227697	51761.378500499566	57971.42172257668	53856.328286653224	48383.69998182528	50244.06759141112	62689.34197648562	44431.46020495849
40964.51733317135	57699.47691301183	51542.52758102139	44045.342476672675	37370.18904144613	41421.471638245384	40639.64173118761	56813.00216158564	62219.14044928163	39604.55837735158	52629.9536897262	62133.48098190364	53027.31334077928	45060.875587811985	32007.896406783457	47717.08584331485	53692.981588773684	48678.582167520624	64600.858419198594	44044.54723842539	30730.643022541604	36078.27652225681	41164.43005632148	51754.67984099549	57948.519753524335	53856.16033440573	48381.101429769966	50241.444203418374	62689.082425493834	44429.60901473971
40854.83975424926	57524.22955289957	51411.264285782665	44045.342476672675	37367.456281450155	41343.081890833135	40561.1581875357	56809.52401275081	62218.500884046654	39527.613483530906	52618.94033008655	62133.44048031559	52854.40316270767	45043.93954800322	31491.61284925057	47320.41158200453	53435.33449641906	48598.31682227581	64481.43893665044	43870.9490581275	30664.15496561643	36036.846004941355	41157.10612577281	51754.3198964718	57947.590395009094	53854.919772913694	48304.226369532254	50240.556258532284	62689.082425493834	44428.701124196545
40837.002526259406	57411.34361341497	50287.86030702027	44045.33825363166	37284.15188120374	41342.63336567664	40442.21761959952	56804.99410062485	62216.08231620097	39436.677784117775	52517.49770319107	62133.43376802097	52668.99722059245	44622.32131341309	31402.727192637984	46819.61757383094	53299.339307658855	48539.29819697638	64313.92584613176	43811.66817329895	30627.192983107758	36020.94177308976	41101.91805307252	51747.56771411772	57925.117212182966	53853.49169081321	48257.220926992355	50240.52903043043	62688.921648434334	44428.44475436936
40786.774281680475	57345.649388039084	48448.382517172264	44045.309785786136	37257.44025169765	41335.33845126055	40394.56401291121	56803.824075236334	62213.577203611756	39350.85113583741	52468.48213848278	62133.3627728793	52601.83876489517	43853.27075934255	31319.861578788197	46192.761616457545	53106.83772089159	48483.91835057885	64064.56363578571	43770.06726326522	30587.91394194908	36000.048879721115	40939.88343451777	51654.36918560076	57910.7966136645	53853.09290001594	48206.32477991243	50238.77167760283	62688.881921026026	44428.41229379755
40724.78763720796	57286.22583481279	47663.996743904616	44045.22814332058	37236.92511812443	41331.23359105449	40284.148186673316	56803.68183076709	62212.40973528893	39334.632448074466	52396.80218211948	62133.16286209053	52384.119575292134	43316.923626057665	31289.566692964247	45695.14098459439	53053.677756033976	48451.885874875996	63960.7126680633	43747.83970003996	30392.08336711136	35983.4334438563	40876.859442579895	51613.87830475592	57870.36571292446	53852.725681726115	48156.106744224424	50237.11433043093	62688.78667857012	44428.208130116094
40672.754053580255	57204.569657051354	46618.046802812154	44045.210772429025	37199.13128663495	41307.352034665106	40082.51117358227	56801.68583103458	62211.33937846389	39324.4832481271	52362.85265526347	62133.04548957387	51443.77609781164	43130.501426870185	31104.776422690218	45396.02805341882	52973.26017361274	48427.577852229246	63801.91213197181	43714.687279087055	30353.445228127253	35902.93394870101	40566.95824733343	51597.45142681069	57753.37701893418	53852.26938812634	48087.503094609005	50236.13001094382	62688.705104535446	44427.90981661865
40666.906328949175	56971.82595653196	46394.83662493521	44045.11784869507	37178.26932980892	41287.876603641496	39639.7936163109	56797.14180708853	62209.67241108704	39312.63756468182	52314.90793473378	62132.77960590499	51298.31276021539	42299.041925208	30991.543312758462	45061.68364670735	52458.16298764291	48397.151933378824	63738.34873640166	43660.63757447298	30219.731458036433	35897.13750821212	40561.43319997222	51558.89873273741	57650.306678722955	53851.669626015966	48021.77819122127	50235.885595266394	62687.95034010336	44427.399789134884
40655.34347363858	56879.11781502276	46222.36986538837	44044.95220239974	37137.61280205006	41196.68435507776	39190.65305790427	56796.83256756322	62204.82368082448	39288.70351287894	52283.66952325762	62132.66650644778	51241.87357597864	41709.68100836374	30805.110213256645	44795.20675120236	51944.424448579135	48319.19664114748	63535.19983766906	43654.059602383466	30092.685849637208	35867.8773873963	40268.95959740987	51503.47006041969	57432.585900019294	53850.93246944772	47871.45900050068	50235.33541847829	62687.84145586603	44426.488758466
40624.083708973034	56776.16239079687	46063.25607951955	44044.66280975409	37101.53941047301	41118.08384120383	38365.11294712333	56796.550989753916	62201.068051031856	39275.17397580746	52234.590265589126	62132.441185798125	51217.27740522214	41499.779646053175	30789.860989640856	44770.908121673776	51756.68969776615	48239.57598805849	63326.341597391525	43624.611526651766	29948.221676033427	35779.88858767427	39780.143692518206	51294.00203639697	57379.754303615366	53849.986474723235	47683.65484436024	50226.07234844518	62686.94298222037	44424.58913990896
40595.00834564196	56085.950585475286	45963.29404465483	44042.789530752874	37081.7120696646	40978.52383277959	38105.628636503716	56793.73114248812	62198.743797670686	39241.2143579647	52221.0965868304	62132.331198676904	51117.03406444122	41408.75496618199	30787.480146421418	44740.98643603869	51706.67579639061	48175.73855003178	63249.60614249219	43601.69590247634	29859.148320523684	35762.66657049848	39700.96419654155	51237.38338169218	57219.465161178545	53849.69895102356	47486.96801254248	50219.71171688085	62686.73840117803	44422.24157040462
40559.91651127138	55440.649911873035	45961.31186367041	44042.07458046877	37008.95173512049	40910.730506117405	37829.60965690983	56793.7027092738	62196.64384300627	39232.369372872716	52221.0965868304	62132.06567148447	51073.37424963252	41355.89723813548	30566.887059599707	44641.11763815937	51622.876810944326	48161.47069041603	63225.63089759109	43524.693959775985	29849.614644229358	35708.60134667361	39654.461208903966	51205.44615054191	57195.406490535395	53847.6115035139	47486.96801254248	50173.88293068372	62686.50580618083	44419.717599997966
40496.05125071847	55334.888811313	45945.49899066755	44041.0185500578	36950.14326672671	40778.8566826053	37760.04271596956	56793.7027092738	62189.218764742895	39176.728874247994	52221.05325026054	62131.73891911517	51026.47178209962	41295.86355744997	30357.875979398155	44581.667499126226	51538.31287739192	48157.59791626775	62906.70709142947	43499.86998090402	29848.073729830106	35671.13517791665	39332.73590556891	51033.19534541641	57034.621501539	53847.23276539647	47373.108792549516	50050.09937477699	62685.43947846982	44410.77319071738
40421.16761113831	55181.10422589441	45886.75130855817	44037.82241841114	36909.04062685313	40721.16194692581	37624.715182136664	56793.409614008226	62152.20086367366	39126.28567000451	52221.05325026054	62131.072862961606	50899.41406605551	41291.063190135326	30220.34014841145	44436.37101598502	51493.45409730238	48144.53060467311	62774.0476536026	43479.012910594625	29847.56340465732	35646.56300156766	39328.628693749066	50685.92435788073	56935.66800515876	53846.008391974894	47266.71741732763	49554.113373849366	62684.439925674174	44366.62835872998
40313.99811478041	55106.38670099421	45858.44007242692	44037.28316827264	36892.761709121194	40630.900279593356	37552.26672235519	56793.32154072255	62152.103826863626	39068.84713265154	52217.37108840768	62130.35411599167	50783.618773291004	41282.415006109615	29983.31154230422	44409.00608534789	51451.07070897935	48091.756049539996	62449.27086022094	43466.01298694905	29847.39162666631	35642.53055724575	39050.19498196958	50406.49307612966	56865.73669241309	53844.521478987976	47224.4481342967	49382.8234766089	62682.86377387124	44290.83604876798
40191.65454495843	54882.28236596772	45765.06134150908	44030.729560716645	36867.77886037699	40599.08140549771	37428.835194814856	56793.27287244501	62111.40119613172	38931.29114845438	52210.427098579785	62129.97964927554	50733.07153136178	41249.9282386004	29876.86175171361	44353.62203266489	51415.43913469134	48070.326262644325	62417.70322661194	43451.70733221617	29846.22934290248	35627.17970537755	38961.502616500045	50399.40974111187	56803.49363507059	53832.75435042624	47127.86755349075	49264.33601260608	62682.17986838359	44276.04632455155
40026.39035587677	54849.364172911686	45746.32598252056	44013.17423310384	36850.96073984122	40568.84408073711	37277.042676609395	56792.73848646016	61872.19712879553	38630.82216548927	52192.140914558746	62129.79405760298	50684.212520215755	41217.99604630404	29503.74130460062	44328.59603611369	51337.77742459867	48025.17493657313	62265.301285214766	43437.32356199694	29828.348673715485	35614.442546792015	38921.86116142179	50313.66583023309	56215.59580966903	53828.3599183162	47060.23270206973	49080.08909860359	62681.80011958259	44168.253641090065
39962.64773049334	54793.28679809894	45719.6804737215	44001.068855475976	36850.96073984122	40538.26268768814	37089.08837280359	56792.19651922226	61718.24300491999	38550.448397634726	52192.140914558746	62128.53350934932	50681.48754464191	41176.615545753855	29392.508980682906	44134.78894187522	51317.43537546716	47961.75149479283	62051.57318824536	43424.74275906907	29817.35088804435	35608.549364642306	38898.738285554966	50203.58580150296	55898.12184414458	53825.14350629281	46888.41680653804	48809.27883044474	62681.720142290964	43928.95051631603
39764.343983026374	54612.71438563758	45692.903257429294	43956.349660013235	36849.07429377171	40538.26268768814	37061.23511194549	56791.046187510765	61718.24300491999	38512.8794231523	52192.140914558746	62127.92354966392	50676.70519521552	41141.18693779948	29340.436423373234	44048.65701261339	51303.95418503583	47934.67761985438	61978.94750451869	43409.52559867004	29806.914458710366	35592.03984838362	38863.037456651946	50082.68076140927	55735.77984259334	53707.146391080474	46715.2690482094	48615.88961469266	62681.621142232536	43875.456133499196
39466.17527013427	54502.4700952687	45668.3767016183	43921.25817840035	36841.21333573817	40503.35430433113	37060.17014562726	56790.34427016632	61607.94312136975	38421.02221675177	52192.140914558746	62127.10187040715	50592.614746981446	41141.18693779948	29205.498198964855	43961.136479285866	51303.95418503583	47908.84249717382	61726.350303089006	43390.259359399315	29795.199468273328	35579.23597546785	38668.71726812195	49932.90990964385	55051.06508124915	53438.70129361927	46628.572288194984	48430.153157169625	62679.529319609406	43565.35762900381
39402.46415903036	54464.52007678765	45636.36989256223	43917.959692160424	36823.86056758222	40450.39582702983	37058.67027795012	56789.036842641704	61526.8156628516	38208.32644446048	52150.94874750684	62126.64370804274	50529.258271825005	41113.59579576446	29066.462903367756	43736.878442613575	51294.43140304514	47894.758838575224	61594.648991112765	43382.02935354472	29779.061998230027	35558.66128344729	38631.43857607132	49813.288237028515	54619.53714907391	53245.30154124212	46528.17520724428	48368.9870768389	62679.1172038371	43314.49673045965
38974.299866715555	54442.73623363084	45618.755435416555	43917.959692160424	36780.52440149227	40396.83077314277	37057.54959679725	56788.82897336673	61494.3622753491	38179.309192796536	52146.65226444637	62126.3681938138	50506.75220721166	41104.347087881586	28912.604589794762	43493.7210013009	51294.43140304514	47894.758838575224	61436.863996693486	43359.7572349201	29767.102971672284	35547.90771187317	38516.26709224287	49621.39148767041	54199.98042255923	53044.85277667414	46440.16182285959	48340.12664007577	62678.20696125924	43034.777897719556
38950.09390122297	54365.33758176088	45618.755435416555	43886.82200673667	36745.88012539606	40396.82877223441	36941.79691077732	56788.78320062056	61387.412139292646	37911.68723756003	52058.959410284944	62124.78783634225	50495.59552983619	41073.514318470676	28676.285219012378	43314.05418412074	51293.492798223204	47852.84811510521	61218.2689215204	43265.34730350771	29764.83363107479	35519.26826445875	38495.37088155716	49305.33677871245	54148.198529592984	52797.791803329164	46373.87071374154	48285.32388020047	62677.21478743898	42635.79586617429
38856.25135742056	54230.32469284153	45617.52088740816	43847.17032705155	36695.97007022186	40396.7164889589	36861.166674556225	56788.488718649845	61254.806749601055	37850.27440471471	52058.959410284944	62124.61962239699	50495.160278825584	41028.12792166377	28567.037872923785	43264.1156070048	51293.37216164643	47830.96890844668	61045.43941765646	43238.86156104411	29758.647807483587	35491.68173669934	38448.90047448581	49305.33677871245	54131.213272593566	52776.34360664623	46367.95391514691	48248.41005126212	62677.00074455416	41956.78972668153
38769.121596548655	54163.184805465025	45615.57624020256	43784.598972814434	36625.216781551375	40396.70523367753	36855.60179937483	56788.077383307886	61096.40104440804	37785.17407738702	52058.959410284944	62123.96598530762	50495.074599181164	40954.918845774795	28455.743974600595	43122.82541555253	51293.07999616172	47805.09352066049	61013.96287931299	43229.25162134284	29757.32607892653	35457.90004826177	38296.79448587234	49220.30860095465	54010.72084668669	52775.56866190842	46324.36759405023	48172.26242521255	62672.52965154199	41538.72305651226
38742.50868597079	53978.70876163714	45615.57624020256	43693.2980165693	36390.86193867941	40396.62966448678	36842.54314725715	56787.80927634485	60786.47557416997	37639.564951618035	52049.48841725627	62123.70740933719	50494.611884933554	40950.03988004764	28299.04352361726	42920.465543374135	51291.87982646442	47772.81550040944	60895.81316518168	43183.242446602155	29749.23701961538	35439.65305496893	38099.62998966117	49192.22806656455	53950.408360673515	52747.80564506274	46214.93271496092	48035.42630237748	62669.266337698435	40400.23370544207
38646.75017976575	53768.38628252287	45609.41410095748	43666.54285330639	36058.92345864578	40396.62720523538	36839.951829300015	56787.75751439478	60544.72528671193	37607.60447391423	52049.48841725627	62123.62584617223	50494.28452054528	40761.60224495801	28263.91925389322	42795.702628374514	51291.46187329509	47734.100372081644	60818.68527316414	43154.89296527367	29747.803701965073	35382.93130990064	37977.197516099746	49065.00150133825	53915.38290652853	52713.85465504389	46078.01603656803	47903.74098946195	62665.40459126162	40087.89529041339
38570.655712856314	53319.61001219191	45609.09181738466	43631.77888646714	35761.19974498026	40396.45765525942	36825.22920050285	56787.75751439478	60107.46455450985	37581.2535395547	52049.11505851335	62123.50100646644	50486.87054409236	40637.41363488514	28228.49247098929	42620.613490922166	51291.135184727114	47720.69750988955	60764.96036259409	43091.5153237473	29747.651537863385	35158.63583508605	37933.50109848925	48924.811005370066	53892.798808599255	52713.85465504389	46032.485268403194	47587.40331254612	62652.605341829396	39666.19440723336
38354.358796251734	52956.045355393646	45608.59984923811	43477.70153626385	35626.86112268632	40396.243572259205	36817.19098628588	56787.27243325336	59430.78263765577	37556.506239896036	52046.23612567478	62123.43017921593	50470.69380662951	40504.985045721805	28189.09910395876	42052.530515289465	51291.033837211915	47679.94496103891	60759.027187848485	43017.492206066316	29727.003951774932	34898.083350108325	37775.00400278635	48872.612971953014	53857.05988254736	52705.99109809754	45921.45889045925	47206.995445103756	62600.04938833817	39302.221761278575
38290.41030327044	51975.23383506905	45608.459743200794	43428.957538155264	35542.903964428624	40396.071796877935	36811.58768564724	56786.925733520075	58014.669971346295	37537.44062085999	51982.9342773773	62122.821055938846	50456.65439004492	40304.7611013357	28172.378852942402	41952.41600548963	51290.92566481818	47610.45717542485	60747.08919474719	42883.49051971948	29708.78713320513	34721.023358876555	37694.86743075839	48853.86742555206	53844.57085721722	52574.31001551795	45851.93677868766	46817.497946215066	62473.750032966826	39008.72401153646
38211.2946646948	51697.98110544974	45608.37893496448	43356.94465383124	35383.55965215762	40395.53717805803	36761.50336432811	56786.868733972085	56539.80855920626	37491.87564483294	51973.14574415333	62122.626953177336	50432.3783892747	40168.0445390133	28149.115289675516	41930.61318474279	51290.9212948767	47610.45717542485	60673.83127504022	42863.93788657966	29701.93949771576	34526.83496320263	37588.05346158198	48839.228073960505	53790.914968947036	52508.55005440742	45495.73985090153	46654.15094301336	62277.88443987776	38459.966116400115
38159.57867198791	51382.96075207731	45608.37893496448	43307.20651882706	35094.37134081151	40395.16268316077	36738.35644593345	56784.45248181223	56257.824555237334	37358.13269748949	51973.14574415333	62122.38498960283	50365.204878853154	39938.92887072958	28087.23418669449	41716.86889832445	51290.815807797226	47599.87582316028	60638.944548001266	42828.537644495496	29697.575670296435	34450.58678130121	37508.31043814816	48715.08133420685	53775.394821422975	52447.173259553994	45261.0277172412	46555.32926581368	62045.495227163425	37755.72619491586
38098.19024815284	51288.15058605159	45608.34146114782	43253.35726862318	34892.45726593487	40394.60399081932	36589.28593716482	56783.928360303966	53928.60079451845	37312.4232444798	51971.18891925858	62122.165407629735	50156.27453422227	39795.393082545415	28054.767068501893	41589.42902951141	51290.63466493758	47599.70329685296	60632.94665960287	42730.913756573405	29685.94098681988	34401.0817190854	37365.39940069184	48667.378124872615	53757.36754834663	52447.173259553994	45214.39528841683	46340.45299348919	61695.68520913699	37561.823103854236
38040.815667874005	51164.8140322121	45608.34146114782	43215.39199603974	34722.966388390494	40391.860249902034	36533.822732942834	56783.81656408661	53500.99691615121	37272.09411734074	51969.1621612447	62121.7810408178	50138.90573933725	39667.75377859813	28017.90651141513	41396.421881667826	51290.57431941243	47590.849331464495	60532.99373408616	42655.016270657616	29678.045668763003	34317.460916631506	37359.34000676786	48371.43913590314	53737.78858169226	52447.173259553994	45040.50786120016	46014.810669593586	61383.57454247126	37395.941170639104
37974.30376672176	51095.82300016576	45608.25756804983	43194.25685357971	34624.49246491982	40386.21671679796	36483.989430784175	56783.42945068365	53126.61535061443	37258.644881746324	51964.91659111759	62121.51633860965	50097.12728052683	39591.125464505094	27965.141174983662	40900.150358762214	51290.37316431105	47580.98395978162	60452.06089895518	42597.81760127758	29640.752720855904	34293.876645887154	37349.52463738951	47974.53603330453	53733.41310047478	52435.78700595617	45004.66046198848	45635.54113425712	60745.32369054705	36905.6885344452
37933.30606154237	51084.10458275653	45607.86111988696	43057.475466975324	34562.657896206874	40383.05714167459	36422.40816314336	56783.23986876602	52335.1275185334	37231.09951607709	51962.19066398366	62121.505787424154	50042.50181531031	39545.00050882922	27954.80391254027	40405.826393434676	51290.134757353735	47579.07876116205	60344.88857704372	42402.59193711824	29624.647453458427	34284.20057715314	37314.23412460772	47217.311663949135	53720.12908255192	52419.38702614709	44896.87746150034	45615.28846432182	60575.66193562644	36710.076696385004
37928.47440110513	51006.42737747556	45607.82568936908	42992.54749054985	34530.747625984484	40346.465066626035	36136.44988982887	56782.7249613681	51925.12382179015	37195.832669128984	51962.19066398366	62121.276672802414	50042.50181531031	39471.7522654601	27948.633215234993	40149.37108929752	51290.019914142205	47563.77581905253	60299.6675141585	42203.97961845095	29586.229940887464	34273.52672385398	37219.34338069631	46350.34340295235	53716.92031078162	52415.2663833517	44890.96459580742	45504.13475725842	60229.23445985838	36378.89533710535
37860.56928899785	51004.233355829536	45607.79150853395	42987.54038225424	34528.76681656263	40321.732337738	35795.35552092437	56782.671861792274	51484.788016432285	37185.91232238116	51930.63851625505	62121.22728050251	50042.14618812364	39291.141112823025	27914.673859062626	39771.61204793621	51289.96961796729	47546.071229385794	59994.29427540796	41957.56985322273	29523.29988672868	34256.544280988965	37148.07074479102	46011.862936239195	53713.34108752872	52412.59535192006	44870.92736131135	45356.26300671347	60170.5391684615	36377.927009025516
37792.518241176185	50911.78397058644	45607.785648339566	42779.19532293996	34499.01067734516	40310.5684835818	35662.795788366675	56780.75101612932	50919.54003813699	37164.836247531915	51928.461139372936	62121.20478291941	50039.89768862056	39286.2017532927	27874.477116750215	39520.95080815594	51289.843802617266	47543.01211911806	59835.452317675685	41854.26184105427	29454.824498199734	34225.619344723586	37024.77360100983	45733.72151965419	53713.34108752872	52412.37924649657	44870.70487488946	45270.09980042862	59945.59851602231	36307.27291766586
37741.84796406836	50888.355618095935	45607.78129095216	42712.868826410006	34476.431798154124	40310.5684835818	35525.498550700664	56780.75101612932	49692.23339206175	37142.20669708747	51926.158020051116	62120.95519382466	50039.72631024467	39222.983486495665	27852.646347558057	39162.457721476865	51289.629821859184	47543.01211911806	59671.43836119043	41385.317361198875	29261.04526022986	34224.3365459849	36917.33623322563	45270.45475508678	53706.861551576774	52411.92148842105	44862.84609909761	45257.554134223836	59577.90937254094	36068.753166068534
37671.80741540305	50851.94531878839	45607.762078714295	42686.953461205114	34465.035421119595	40309.82812172015	35254.3919783559	56780.75101612932	48919.70011854046	37118.73350358271	51920.16624073569	62120.860332703705	50039.261816463695	39142.990077586386	27818.14620242642	39015.54773697378	51289.50955878118	47541.762513417154	59480.81187206438	41236.33042929791	29062.491617858803	34218.86688930035	36868.4300563541	44211.30254578204	53703.89182431317	52410.70639586948	44835.151922789715	45252.195841371606	59523.78096547397	35982.881228777835
37609.39270240421	50815.88840369787	45607.754319924505	42481.36053130145	34451.51040668646	40309.37127379423	35048.854527831936	56772.762779117125	47834.1384335342	37112.97808471715	51916.995395123726	62120.75823873839	50039.12758066555	39114.48361828583	27770.58844214598	38826.622950002486	51289.175704632646	47540.58814873967	59395.78973312287	41133.77380252973	28886.009062506517	34218.684252497886	36782.92511383169	44201.18271937325	53697.58884425926	52410.02385431198	44817.817711816344	45252.195841371606	59193.056782808446	35876.112036710954
37585.41446963899	50661.29559426985	45607.710562781496	42320.69057252851	34441.32165509285	40309.253408694785	34759.60404237417	56772.762779117125	47420.48477334111	37108.83053828183	51916.995395123726	62120.74713131266	50037.944055111584	39063.93443269521	27659.406118038052	38348.16255770312	51288.78143337211	47532.60454692397	59312.955220620664	41078.461925345924	28870.52501524076	34218.684252497886	36667.335089998975	43957.543698183945	53694.57605795775	52407.60480270705	44810.27902927553	45080.86596001661	58958.979472700885	35790.113273402225
37569.9600195647	50422.4081603597	45607.65967649703	42281.09862177506	34437.47617215077	40308.90308900902	34296.80222695298	56772.67654101607	45365.203121292136	37100.16245472068	51915.880130712394	62120.55503192092	50037.944055111584	39032.176116269686	27472.26672372729	38155.50683645537	51288.50383091769	47532.37916220596	59169.21239947368	41022.37414729207	28846.279653546902	34218.516063797724	36306.26949208248	43672.17836157187	53694.57605795775	52405.303268146985	44798.74219461174	45058.04886348449	58816.78855539551	35736.72668222747
37562.3717018098	50331.239404267195	45607.38584941723	42262.89815045816	34437.3371259187	40308.52065607301	34098.89595244771	56772.34331045528	43970.09964846081	37093.75947046612	51910.705534485845	62119.16036936434	50037.862253676765	39009.14679626807	27345.771017379586	38123.17446233319	51287.76522141378	47514.6729771909	59133.46178755178	40988.46205267886	28733.841801525516	34217.11331911951	36245.73266898825	43665.14465221961	53694.53150690839	52402.126255051524	44798.68528207375	45041.93068076728	58798.457893415194	35552.07400348022
37554.603366754905	50196.8709962689	45607.16540416896	42241.839705592734	34411.839617805716	40306.42206938147	33906.29536890542	56772.24281764576	43255.03066396922	37073.867947598774	51907.098297855286	62116.381710760244	50037.862253676765	38967.335695153284	27140.792021204008	38092.499100392815	51284.6531311546	47504.43439601829	59132.50908017915	40972.20952335022	28723.204939603926	34216.8336617927	36116.58764598105	43626.88644693263	53694.352400044896	52391.60227365597	44798.6512707078	45016.5563049595	58798.457893415194	35535.8590678778
37529.90824483404	50097.865323681115	45606.728321521194	42177.33565811563	34398.29178009681	40306.23739265817	33732.21311036761	56772.111969841266	43163.83133275418	37057.65974939301	51906.02091909149	62112.30309575985	50037.70487691002	38878.064744798736	27102.9799941858	38044.91145141389	51279.72107922842	47497.14415294532	59110.8937648095	40945.52340509246	28714.20374568181	34216.8336617927	35970.54287519958	43576.113944464574	53694.065495712464	52383.57119858988	44795.69123671213	45014.0309159465	58795.758817237926	35526.62256180086
37473.52431418175	49994.69562449901	45606.163743091034	42090.499141539905	34391.006362990076	40305.213986325136	33590.65919376843	56772.10166872418	43163.26228976197	37051.12848979332	51905.702239770675	62107.68651990309	50037.699755233174	38836.04123844012	26954.156597944882	37939.32587554456	51266.152758298245	47480.81688690943	59054.659616283774	40902.89899815535	28712.055525476575	34216.13835354197	35938.919175697745	43537.901926838575	53693.97843484417	52383.57119858988	44788.48091378243	44986.63959650276	58795.758817237926	35462.03465097617
37464.563857401285	49948.48858168823	45605.93020578229	42048.2726017338	34380.63538853072	40305.213986325136	33289.86647390379	56772.10166872418	43048.69725863008	37051.12151340739	51902.164811319846	62104.308082423195	50037.60938669557	38750.91140829489	26893.682160933593	37867.047220220295	51230.07538833827	47480.81688690943	58969.09663122458	40603.3392820769	28712.055525476575	34210.14235555734	35807.00726922505	43512.95638473719	53693.713524176885	52383.57119858988	44771.2836520592	44969.27713042352	58790.947925717424	35404.85617181169
37460.19434658463	49895.22966211272	45605.91793114298	42019.49592145223	34377.170226653216	40305.15568671827	33127.77998357248	56772.10166872418	42952.79803520562	37050.646770232954	51891.90580498728	62103.187202965295	50037.36923927569	38713.04151614319	26824.048234431782	37801.928560150474	51164.06008768667	47478.45652197457	58932.91420447513	40458.950687803626	28711.93874352982	34206.75937701951	35774.48277631083	43432.353129027695	53693.44744862231	52378.814146322475	44756.924345717576	44969.27713042352	58790.947925717424	35371.19879721946
37450.58371872239	49833.98433540621	45605.671176465425	41989.3437460634	34348.88749598655	40305.14972918279	32961.98187729227	56772.098498720676	42829.52606404254	37050.646770232954	51887.86669305474	62102.74098244621	50036.688217968425	38684.62025177034	26820.23072793666	37746.40918701029	50993.98011458797	47477.179902686985	58898.81181122841	40349.96202877053	28710.36170531354	34206.17266567894	35774.48277631083	43282.22740744692	53693.33344194038	52376.219756158614	44752.89108300517	44961.375943125815	58790.947925717424	35309.71294047465
37449.75962847256	49760.03141951512	45605.37944518715	41983.88553733141	34305.90082608636	40304.96922389134	32875.16224050909	56772.08709250794	42776.90003397404	37050.646770232954	51885.014839986834	62102.1633992807	50036.33666899634	38664.99152115746	26735.419819254486	37733.15933701134	50603.74710513404	47474.86347174753	58849.70217278968	40298.23691581887	28709.186189777964	34206.07597220274	35736.13839009667	43130.92214137451	53692.621803403286	52374.62423821294	44750.09647194513	44959.71512154075	58788.647372624415	35262.839801486596
37398.47513689485	49680.67692990043	45604.651698756126	41973.84956535473	34305.90082608636	40304.404586986726	32790.859165996335	56772.076642211396	42640.28399308814	37050.18786538078	51883.57551817029	62100.83462774579	50036.05215750248	38615.143997284256	26504.68898605036	37659.56736998456	50113.23251395894	47474.42965940581	58811.378930289095	40236.29746494282	28707.95911768841	34204.38862839836	35641.69278685015	43078.714318055136	53692.45176235323	52372.319208669236	44726.32056473108	44953.628355025205	58788.647372624415	35196.13442403725
37397.03392495913	49617.423857377624	45603.26578907633	41945.4435897001	34303.1560243983	40303.40236865122	32577.46164849972	56772.06899487177	42615.23021263646	37049.04590294064	51881.593503735436	62097.21342742059	50035.393412581754	38544.067839565694	26448.096039396245	37625.25834874982	50091.1211070192	47473.503166352355	58754.928792772494	40206.24206290235	28707.875545397073	34204.26125005355	35638.73501327054	42823.76984987412	53692.0564407981	52371.113895819355	44682.00160485143	44953.517767939025	58786.62326595388	35089.22458194804
37369.96004011333	49426.1553266592	45599.20897053136	41941.220017818996	34285.905794296035	40303.40236865122	32445.05627904596	56772.06424156544	42488.08923591667	37048.197629793096	51880.318910344555	62094.41082793959	50034.84965678222	38531.88075285786	26370.710716051024	37609.105681195135	49792.10285164896	47471.325182790395	58722.41361911856	40164.814681615855	28707.78901988517	34202.755222160406	35630.43502013398	42735.89091618265	53691.829118103036	52365.48038081539	44573.98803789744	44952.613987318786	58785.7454522095	35025.938321223875
37369.20080947362	49339.48137983589	45595.5290589862	41905.897669529855	34270.09187866277	40303.168766211325	32350.98914827468	56772.05626850042	42309.797736574605	37047.94148441865	51879.93095194992	62094.32163843825	50034.067016277026	37950.71225770784	26289.94760121654	37588.03236710797	49506.62643469494	47470.21926470623	58696.82096054143	40148.07617087259	28707.765070989182	34200.98095907347	35617.82481194711	42472.218260996	53691.38042267764	52365.48038081539	44571.08243727448	44951.506197858085	58784.699758133356	34998.03660629954
37347.28506123793	49224.579888265725	45589.2390716134	41885.82856030863	34243.68674493079	40302.9210207124	32228.87436517731	56772.04717376658	42157.11235496426	37047.93057824867	51879.67193415812	62093.98414867136	50033.64546161601	37866.96430080163	26150.87580471948	37578.17706015822	49316.01873126539	47469.26108119879	58687.52197854783	40143.76154594701	28707.760630197754	34200.42802649492	35606.6866562027	42167.30230718926	53691.241880407855	52363.3835185102	44571.08243727448	44947.34220594776	58784.241357468716	34927.882274434975
37329.188468319524	49118.908552025685	45582.40712024816	41875.69298951683	34221.9192103307	40302.80125608987	32214.628835599877	56772.04284495883	41970.2112119664	37047.871690987275	51879.64598855704	62093.63393234288	50031.32364411923	37862.56705789619	26091.29185982842	37575.36426411749	49183.49868931681	47468.82094924784	58657.24437454623	40123.48694036274	28707.692331036935	34199.320898159276	35606.34122883263	42022.027069498035	53691.00756330429	52359.679971891244	44570.81680612806	44945.426019840845	58783.683915214	34884.20830321057
37329.188468319524	48964.43178164454	45535.271275999636	41873.045880372825	34181.905494159575	40302.44928751809	32195.931018667507	56772.038865149894	41841.12388983017	37047.74547238117	51879.56910838646	62092.027496477676	50029.76009310214	37728.58356214913	26015.388739918162	37550.6028263853	49002.18072346574	47467.97229379882	58625.779826907084	40110.0831062409	28707.61505237991	34197.479172900676	35577.670975956906	41959.825564501596	53690.75035261374	52353.70722320992	44566.513342873695	44943.86946616827	58780.2970718125	34833.17449753448
37329.15709924676	48864.156732354284	45493.73412042561	41871.59261037556	34164.61070008126	40302.44722169932	32184.695593101325	56772.03216589057	41759.51862710346	37047.38509827113	51879.48091018735	62090.152549005514	50029.027757959535	37633.720278073575	25978.633041536563	37503.17073622044	48823.19407534169	47466.58015020719	58572.72434697448	40103.25080476268	28707.568748046582	34196.00389434304	35564.328645182	41626.62375856018	53690.57932342698	52353.171517296985	44565.090299958116	44941.374496225704	58776.50113331803	34811.98792065916
37328.71267948714	48672.10534834979	45466.16324471734	41866.97516719962	34079.60519605145	40302.43505232446	32177.02443893747	56772.030880911465	41672.99116070345	37047.30927487714	51879.350698806564	62089.80238035918	50027.99779369416	37456.08782326893	25920.858257254768	37479.784455390014	48714.90261740114	47465.986868501765	58569.12175047047	40103.25080476268	28707.528904917635	34187.727021183295	35559.365358103765	41178.04930951321	53690.32839319186	52339.00309278915	44563.67990318822	44939.528515048	58771.14998205671	34535.33974454124
37325.25999420496	48435.290366606736	45458.55947359159	41850.08500924438	34016.15919493027	40301.437352356115	32170.19354230703	56772.0299841892	41597.81949068477	37046.90516037972	51879.23785715946	62089.4950843583	50027.34222370116	37360.499698595464	25843.078068829804	37466.94145059799	48660.937474009384	47464.518255743984	58555.055245909316	40081.87775840733	28707.46043649459	34183.179155349135	35555.616996606186	40738.936291589736	53689.52182361053	52339.00309278915	44559.65982921216	44938.28853016146	58734.94942063225	34396.307229743266
37322.20305154024	47965.138358880096	45450.17234356177	41849.348106147656	33939.847739702614	40299.93588370684	32129.58386432594	56772.02270285748	41583.51859732248	37046.78152389803	51879.06480116974	62089.060478128784	50026.363939535426	37222.41897689367	25791.081260905925	37447.44956623258	48504.15875116853	47462.92363922677	58552.98085051426	40046.04707956885	28707.33177443044	34147.614284277	35539.83222578395	40520.91573569674	53689.41093819234	52338.72387916798	44551.90905996694	44933.725570838695	58699.275786375794	34296.756510184045
37321.5117983428	47798.509717050656	45442.369444497665	41848.589305722475	33829.98899501405	40298.91583377914	32062.446446572565	56771.89672194529	41581.26549230521	37046.56455271827	51878.90098333358	62088.96559327338	50025.291101729184	37133.203486517516	25758.324290819975	37437.41395209033	48465.41086354757	47462.77842800693	58552.98085051426	40016.95910668589	28707.25161363097	34099.82908562943	35532.577369625214	40183.829717114815	53689.02957993615	52338.0334892115	44532.76987377627	44929.7417370645	58582.332764088336	34212.19333356354
37321.1809363569	47690.791991242244	45439.8588767424	41846.22970326656	33699.16100164024	40298.18117906531	31996.658149534942	56771.84029850867	41580.41881079522	37046.17350131472	51878.43521837404	62088.642818944485	50023.62448528818	37027.09423801993	25662.21961160258	37430.72646391932	48414.08485382808	47462.560400622475	58552.695543808666	39968.78771117666	28707.18344951612	34073.38179074894	35529.48830906436	40009.740598103155	53688.7468187624	52335.33340760187	44497.84897601822	44927.446855256225	58479.91442940204	34196.95114470558
37320.94227488858	47668.42497970207	45342.50197601826	41845.299014444194	33554.26770117141	40290.67363245464	31994.860994937168	56771.81623394562	41574.82658993542	37045.91379622914	51878.22305649017	62088.42827220711	50016.867737504974	36812.580875732165	25597.459797662526	37364.73615547041	48319.152396690144	47461.311139612095	58552.520347842765	39925.267262382455	28706.915638914783	34058.606161258416	35498.56098594615	39881.63320601656	53688.35945465698	52335.3198131241	44431.53209960813	44925.69728796124	58424.475930950175	34094.497704991016
37320.41927484256	47588.507862295475	45317.78392789316	41845.28664338719	33216.513704370685	40270.117492841644	31978.890341638296	56771.804308920866	41571.88965467281	37045.52260811602	51876.463413771235	62088.22999487844	50009.76350917275	36610.55806880464	25555.472249807186	37289.93441504234	48312.718930332994	47459.27017951583	58552.37987918487	39888.779411049065	28706.2903702217	34055.39188230543	35482.31896343673	39733.073085980315	53688.24701507568	52334.93235675917	44419.71354248031	44920.18225739777	58311.80032635701	33832.99075395165
37318.984397670894	47532.594801871426	45317.675327006655	41831.23866964477	32350.110233311203	40232.806759094354	31950.273086931087	56771.66110577838	41568.34370514949	37044.78005332494	51874.11160608985	62087.71614311605	50007.09986397893	36558.03000675181	25549.431339837458	37253.476535238166	48263.26637638171	47455.228426064656	58552.14989150777	39875.73846955232	28705.768696824824	34005.34642715234	35474.941103956415	39567.11380870153	53688.09091176098	52332.220684009204	44412.735296035986	44919.13451430382	58191.5851359804	33600.643793017865
37317.682079065635	47477.04200071285	45312.26120160594	41812.50094162849	32212.340658916957	40229.03691703266	31940.711636633845	56771.64819042455	41562.247617998364	37043.874919246744	51872.7462296038	62087.52751217846	50004.40192145582	36464.43463382056	25548.561397270485	37237.87045137374	48247.3136472133	47451.0627675399	58550.87769667329	39798.493906880234	28703.54003664173	33980.608781659656	35452.40780421607	39476.674466037606	53687.92427675894	52327.97351022597	44404.407132801956	44918.19766017562	58018.74070179553	33458.377796310655
37314.21071474997	47472.91253424573	45297.61262335623	41778.76363901564	31810.67930054423	40217.01064677479	31918.73333260245	56771.634094798064	41559.92604192633	37039.15590719989	51871.31158766003	62087.29395574956	50004.06763773866	36216.930857464766	25543.81949292728	37187.6319927277	48188.78718877605	47441.371651330155	58550.08754165549	39790.04785661619	28702.404030730082	33961.06181447151	35436.3583172343	39418.235380453196	53686.80276681341	52316.746846846705	44391.525107573274	44917.87401872234	57829.069023740245	33345.36653909227
37306.877738276045	47422.899472127014	45290.327308731175	41676.359257561926	31557.114876823947	40216.58095586932	31898.884298008536	56771.56182571481	41557.04918311135	37029.17156650538	51868.97896638418	62086.74562549802	50003.614752636466	36216.930857464766	25539.82917854518	37132.13078493902	48042.62968024394	47415.20105342748	58549.76055639027	39762.22964026338	28700.432961053117	33928.32006674797	35417.59894640463	39332.44186097801	53686.632637812014	52305.28272794454	44386.551686334824	44917.59846572813	57621.77044516141	33192.71462569288
37293.383600426525	47412.393419218664	45267.93125553101	41650.60535207252	31481.54334851573	40216.43322806727	31894.286556178646	56771.55590435917	41553.557928783106	36999.0959324926	51868.97896638418	62084.98810589416	50003.095452879	36149.4113449313	25535.03042682363	36992.688721622195	48037.090451092496	47393.426902043655	58548.23012144213	39748.96508101489	28697.678210550417	33914.735626361886	35397.802726600734	39283.94914515831	53685.877228485115	52303.82678090085	44380.90710264748	44917.08249224075	57522.88343181088	33154.83663527995
37251.146670886286	47404.34174392488	45226.65950907053	41413.694748771144	31401.750264878807	40214.48312886049	31890.44894172662	56771.55144585619	41550.706391892105	36951.041846203014	51868.9665177003	62084.4140862698	50002.370218275726	36078.93739925768	25526.207957395196	36974.04481972213	48031.248739572206	47307.28334462416	58546.72190049373	39729.08463805822	28688.06673483195	33909.988031910194	35390.392667460444	39231.65971944405	53685.01623585706	52297.738126564625	44379.787940240545	44916.97785172412	57368.61338078098	33136.06148091329
37190.0610040019	47389.1112231757	45197.23276116661	41292.96924496368	31340.16396037077	40210.136025437736	31879.581378758903	56771.53330149213	41547.25496811012	36941.97243434038	51868.95236578042	62083.34732946667	49998.61397749799	35988.52957602276	25522.95415590197	36885.44425682212	47914.44745077243	47268.48826505302	58536.373678449905	39678.74154973274	28672.415681789415	33908.8449611272	35369.860342396525	39206.03436946769	53684.18718627854	52273.963952353406	44355.39017287176	44916.6490974326	57301.70870207327	32956.69775933614
37055.478001793555	47368.741967811926	45119.138721143216	41219.836038901594	31240.899636749386	40201.73143848931	31872.588531419307	56771.52978331331	41547.10616414215	36876.71561310369	51868.77752290118	62081.15890224637	49996.382400979186	35834.78120681403	25519.472619667482	36837.13067310599	47823.59524024635	47255.11214570269	58497.321391377045	39663.213509946414	28628.246804593877	33897.853036433204	35327.705742519836	39079.24624129624	53683.380246329936	52127.56646164353	44337.91760247359	44916.45597187345	57140.738302145866	32789.7171649324
36818.60205703015	47351.34501684701	45092.14011018206	41145.32386767617	31181.82817825519	40168.177802485414	31844.666039023785	56771.51946767381	41546.74681926872	36857.09020540182	51868.01319875058	62078.30588480745	49992.930733402296	35765.72207810125	25514.12750024181	36816.00759407703	47717.18207590072	47248.239787828876	58407.42766973617	39633.01410644892	28591.43998062603	33888.82928872285	35267.11355607703	39039.932145052975	53678.71652672439	51941.278382161036	44325.72742422014	44916.437086261474	57129.07946283416	32716.083480137808
36355.01125297365	47351.34501684701	44921.88535445797	41096.856012010925	31155.159704342248	40135.05284706945	31804.179103744416	56771.50838329848	41545.1121218703	36749.4041017946	51866.62432257017	62074.11184102422	49989.397324355865	35644.927306784	25499.53727914883	36794.856876829916	47656.33677150691	47247.210370109344	58381.433446875555	39615.54110385238	28525.05978800733	33874.51704540274	35169.38683411604	38974.05585407432	53648.9577907619	51763.68670041285	44304.809459637116	44915.95284585009	57066.85740589328	32649.06375961097
35860.69672332609	47348.41899936713	44848.47129904513	40947.262070762146	31052.648393512904	40121.705556059176	31768.730775902248	56771.48292539615	41544.58309782584	36684.154361433735	51866.13206378229	62073.925516778254	49983.54479097115	35629.27095915419	25476.158410447748	36745.48950751634	47576.52883512526	47244.105625070966	58220.05008488386	39580.213601841715	28516.055502008443	33874.51704540274	35156.87309623019	38793.136648563974	53632.47475635236	51582.62591558316	44296.49823912797	44915.47649384454	56982.56628911822	32596.698196965048
35609.5285820557	47336.95435614352	44784.79629009777	40174.82681209955	31045.91498048513	40111.83837668622	31711.14427985452	56771.47679156748	41543.605622911105	36652.183535890006	51863.5127930519	62073.89422317284	49974.13362969038	35542.68904072122	25470.193773025952	36673.50472865175	47460.21016770831	47238.225946958206	58030.8873038438	39567.62312968516	28358.79625652442	33874.31174779107	35144.479390274675	38772.392737554	53632.38266053092	51477.051022264066	44292.342170039105	44914.7238209321	56951.456376630325	32552.883797751823
35243.09797969454	47333.08732885181	44704.89220903295	39938.7676467704	31022.955723752173	40090.9797620284	31700.3839142934	56771.4080403524	41543.605622911105	36643.92390850337	51855.19065590023	62073.89422317284	49968.55718175936	35389.099747507265	25442.979067341526	36611.164961903734	47425.17589898493	47235.11076562651	57744.05388762528	39559.89634370356	28324.72740087293	33874.30310097453	35075.84056087954	38772.392737554	53631.79261391839	51385.53061674793	44282.53904974121	44914.237597016625	56937.19404715358	32446.812985022105
34826.36506748108	47330.05133578618	44630.12956257428	39160.75273014719	30968.615745511066	40079.426037462734	31548.02245818062	56771.27587201512	41543.49816571409	36532.12900811533	51854.06451215098	62073.89422317284	49965.33764734669	35356.26024902324	25413.349963394114	36457.841104068364	47418.1392958506	47235.11076562651	57447.92988538456	39545.10961225544	28288.99403678725	33874.05613943716	35003.72493575882	38761.70056295227	53628.43746486048	51113.685855373966	44281.34920968135	44912.42688666522	56906.87819161499	32291.607386862826
34408.48700278405	47330.05133578618	44551.21154393637	38853.057993875394	30963.82401820846	40055.52071840815	31453.88926035618	56771.08313682143	41542.58768588568	36377.401664525336	51853.6694252961	62073.829026199055	49965.27136174555	35329.001058943926	25384.016393543865	36421.66171484493	47370.85762743639	47235.01021861335	57428.09770510375	39516.929913939384	28106.067435449066	33873.8268257466	34913.83587208682	38733.4076181208	53611.083511047094	51113.685855373966	44248.56304491015	44911.59550741471	56886.47294994623	32051.007601376823
34396.57572555894	47330.05133578618	44508.61771838879	38680.072191208	30957.36313691318	40024.95849460939	31325.82607928258	56770.918792723154	41541.19655646273	36309.353073934784	51853.6694252961	62073.763113785004	49965.035473551136	35289.62730020144	25374.704100277242	36415.7634224035	47357.57619565939	47234.40912177613	57276.13527266335	39481.05741737449	27986.019591368356	33873.54841273511	34881.43611543723	38704.98269529936	53586.550396931394	51025.853640746034	44245.62862369025	44911.58501780656	56867.94798896556	31876.392439380077
34135.546838476395	47329.92225068023	44450.12476613757	38604.13477166235	30956.685414852836	40018.81571385467	31302.20174815603	56770.827140962036	41541.15872163379	36181.34816420442	51853.661149687025	62073.70011867805	49964.17023309072	35240.50853199941	25356.72207339898	36320.48319059388	47341.217116568085	47233.84164267344	57254.699451884306	39469.12424046158	27960.89838398596	33873.16143556178	34768.26569893312	38632.147307268264	53561.15358134155	50746.818968003	44245.62862369025	44911.18191405037	56867.94798896556	31721.788600219552
34128.59171470452	47329.68474254297	44387.265379023745	38498.23291442861	30948.45333549601	40002.112078887185	31257.69779610467	56770.7950887376	41540.87252177415	36009.042637093225	51851.288654432516	62073.07322234152	49963.37631704182	35202.67103646869	25344.434799991428	36283.947768814694	47338.03036830418	47233.84164267344	57207.18046085903	39445.07115151687	27941.25974277443	33873.066813619094	34569.226649699645	38578.926284836605	53560.44415574669	50513.48450251949	44242.68829603238	44910.27467800729	56867.94798896556	31645.36838435135
34111.28787205019	47329.652089370116	44385.78054061324	38433.51576475838	30944.75664338898	39950.55252204855	31220.433216003323	56770.01773951516	41540.702455295665	35510.83059236881	51850.09056038124	62072.88113424723	49962.48272020976	35160.24130300885	25341.385667854294	36222.387019680245	47336.56104985549	47233.84164267344	57145.32679734658	39412.383998058845	27927.12496883992	33872.82474561753	34434.39524361216	38448.25169898757	53510.76449475835	50460.28613111151	44242.522238140846	44910.13453305074	56867.21194951393	31562.15088966983
34104.43694056248	47329.10556639001	44344.47743900974	38213.958038614364	30941.70168804786	39915.564112348795	31209.168468821466	56769.6849372391	41540.60632201451	35370.81898923197	51848.419655349855	62072.7122874306	49961.814207230906	35137.940930070625	25298.616633219335	36202.7721381409	47321.55237625821	47233.74862574075	57145.2099159177	39402.877254119645	27902.177140194897	33871.68922835855	34271.179393302045	38422.23002145275	53471.90738889002	50336.9872298615	44241.29254698629	44910.11558352525	56865.512645273186	31499.465772999807
34083.838526929685	47328.897900326556	44344.47743900974	38079.20206417171	30886.378886811133	39839.10637802656	31206.2015717325	56768.94869257219	41540.55372213767	35071.210746123426	51842.63389376787	62072.279493202535	49960.233162608885	35083.097520488904	25292.88782485519	36168.29954026447	47305.78818634656	47233.71246157396	57133.30063847862	39398.12910490229	27886.860767441256	33870.76410372383	34235.003340088544	38416.46107475114	53444.49286214648	50081.203738021	44240.80389528067	44909.710877765014	56863.78079640978	31426.156676390627
34064.26282157601	47328.76437278397	44299.65571834283	37993.55558317611	30874.779694938254	39701.46640202364	31202.05953444075	56768.61207724674	41540.55085625417	34928.00863447671	51838.86109172966	62072.197632808755	49958.49213876964	35028.99945572711	25292.88782485519	36112.825003625185	47300.33740817265	47233.69907903895	57128.01909787682	39389.276341691395	27866.508402552725	33869.367993634165	34197.119317334495	38411.04223965129	53426.62911518767	49656.867119596965	44240.544335254446	44909.378085897704	56861.521981127364	31387.163635490884
34049.34462546733	47328.57075357021	44299.65571834283	37867.48186288781	30800.38254268036	39680.55264181866	31198.937359045387	56765.833132563675	41540.315352482445	34752.83357542684	51836.98236251326	62071.94755387673	49958.10924864449	35023.577638305156	25182.002857993415	36064.17022990336	47274.88233374175	47233.681854688555	57104.325248467576	39386.11929004165	27825.516547662977	33867.90206349618	34175.869500795525	38285.887224264065	53411.89201234091	49282.59204922505	44240.53564356874	44908.972138213874	56858.18100153503	31332.888096318744
34026.33454323412	47328.455088959636	44299.65571834283	37792.87988210549	30716.959594824435	39654.379037949526	31191.612751894536	56765.57964035726	41540.02957179447	34727.55188680749	51831.93003676436	62070.80303764051	49956.971407147124	35008.50736986963	25173.28507150055	36030.382337399125	47273.76802082494	47233.6208313202	57104.18161085149	39375.43991845713	27748.689379394433	33865.77490540221	34131.607092261176	38227.182812508116	53402.71892159313	48902.942971753604	44240.15615722707	44907.91429996413	56854.95029663212	31255.485187286937
34014.365648376915	47328.13772022859	44298.08987225354	37723.385326652744	30693.254988838995	39492.86249249583	31176.80658189116	56764.98330895362	41539.89688334227	34700.07820023689	51829.40942459228	62068.34234730887	49949.57980885846	35000.34122639255	25112.771763538345	35915.506355149926	47273.65457184103	47233.582565572244	57101.29597377954	39355.914026687424	27740.167333123147	33852.42414286944	34069.9918523051	38080.28323798319	53351.159618838334	48620.97218470312	44239.15356588807	44905.025983873835	56851.1254710321	31232.558403032257
33997.58872006468	47327.961643552844	44297.840131672645	37676.562547560556	30642.022896737628	39003.313074813115	31165.159789404763	56764.55277727317	41539.89688334227	34655.78095572852	51829.021619638654	62064.45234217073	49939.885662060726	34947.743397940125	25103.69195306349	35878.67384766882	47255.86390999632	47233.5076069278	57101.29597377954	39346.66187752228	27739.13804234202	33815.51643820494	34005.998742120035	37663.89947375318	53351.159618838334	48603.19548854475	44237.53156157216	44901.6881773163	56820.76562802652	31155.87048891632
33991.602013274045	47327.541615873764	44297.19665325028	37488.817211605434	30601.78127077348	38831.08857445168	31152.760725687807	56764.39949149666	41539.855194733165	34588.57140995442	51827.5974346605	62060.66067269079	49935.778536747246	34928.854114317684	25083.01051555145	35735.419635152095	47223.34420826266	47233.445300420215	57101.29597377954	39326.48310549026	27733.476955908558	33809.191976570044	33976.25198771045	37462.236580653145	53349.90450805767	48511.4476900394	44237.001752142285	44899.82712462838	56791.690123648936	31123.22468800944
33976.34123040877	47326.311953322	44296.39957136818	37484.5501378933	30558.452870000187	38244.266316889094	31148.549496099953	56763.84081603996	41539.79137436579	34578.2884769981	51821.76527664703	62039.390238215434	49933.82631357197	34911.55040754219	25073.098949973875	35721.430624281806	47200.73384261545	47233.31557876415	57100.56161846978	39320.359468916475	27732.598069547825	33763.1170099729	33843.27573031926	37236.95858125133	53330.603660533816	48335.81202748774	44233.50986910185	44898.970275575884	56765.77559053244	31093.871476130993
33960.038528451914	47324.436199775184	44293.93120002272	37278.01712002143	30527.139200352216	37818.800182392486	31147.265037398764	56763.12374529807	41539.71595274366	34518.011737127075	51820.17583128034	61996.330775717855	49932.5445057457	34850.37143706271	25055.719009695338	35683.09065069554	47182.38265549243	47233.271486152145	57100.56161846978	39310.053312089134	27720.083110763106	33747.67354786884	33695.07561950248	36700.03125287769	53329.51337747645	48312.8644097927	44231.5334255653	44894.26084864139	56753.63416834993	31079.71844150693
33929.7867365736	47316.400122798244	44291.322469331666	37226.08479152451	30411.198625300767	37794.69103622889	31139.980490901497	56762.05027579752	41539.46905653262	34499.962525323295	51817.90485464775	61900.041825373606	49932.39851885405	34822.88912408667	25055.197112127065	35626.00245270549	47181.900492806424	47233.26461606714	57100.54373417362	39300.47046583547	27713.826765263166	33629.92377911722	33554.01569617624	36668.340330389874	53271.4533247091	48288.845089770504	44218.8916093095	44893.42477398942	56722.73498947722	31058.388913877858
33914.79109741718	47303.41529269087	44291.322469331666	37207.50616950625	30329.28932712234	37564.04295112537	31131.87435328985	56761.793853248586	41539.07129705621	34448.934107619105	51816.32597566714	61704.1228758526	49931.55396257523	34815.42968808303	25054.148565339518	35603.65056003277	47179.852844044144	47233.01525555266	57100.42892009729	39295.56296260727	27694.423985069636	33527.326654830365	33339.05419373044	36629.21521393252	53213.22535517998	48274.81098406807	44181.4937176532	44892.74575796219	56651.40560203555	31043.704137558027
33910.38048570547	47286.21646963635	44291.095249410624	37123.36446245185	30210.406153570842	37353.32054625856	31116.513413085675	56761.68085493558	41538.839770898	34353.22250325844	51814.40590407451	61559.481578920255	49931.16283028059	34576.996168336205	25049.441014399286	35567.6220313017	47179.73370745844	47232.72046701289	57100.05298769734	39277.9242632576	27682.81725638585	33499.49214604448	33193.99346971409	36567.40379032716	53104.12070020295	48119.65073466196	44116.001128099386	44891.108050818	56601.2342642996	31024.828735126597
33903.97942712347	47221.67787548107	44290.337705324004	37027.49082633978	30130.64123255001	37183.755264507694	31094.596013238188	56761.376312026354	41538.50535524511	34289.22185219606	51811.93080587268	61318.474959028914	49929.35119108964	34573.398279715686	25047.824273276092	35445.707873958534	47179.291284585575	47232.656524649	57099.74130315714	39250.09137672525	27654.478152750373	33482.10396226766	33084.45168303118	36536.87145737749	53087.06217902236	48101.576817083194	44108.892572549405	44887.44321336948	56587.1382254169	31020.576750623557
33889.6125467574	47178.93832916272	44290.032006736285	36950.91664535248	30063.875242663824	36956.96048872561	31089.719821165694	56761.0545959818	41537.894958277764	34219.879891722216	51808.951646896414	61061.228411660195	49928.78333322028	34556.6371936481	25044.997363725586	35394.60846784153	47179.291284585575	47232.58900217296	57098.757133994055	39211.00764120619	27635.737113259205	33403.05557594514	33016.97546752756	36475.392766568766	52995.73633988895	48027.58774582407	44048.006993184135	44884.335056587406	56585.63637044988	30990.291973539985
33888.414336910995	47138.115120132876	44289.9324002961	36943.14462494003	29994.89010641645	36774.09530963409	31084.668985629076	56760.51792883184	41537.24541097284	34110.34691210691	51806.45164890268	60262.785137713756	49928.45197489836	34513.289740397326	25040.846397506677	35323.89349345425	47178.88633773802	47232.514484975465	57095.50134094437	39202.7105214314	27600.337408697862	33363.47853410302	32941.18060631071	36371.6397227509	52958.601576734356	48027.58774582407	43873.41592791869	44876.73874868491	56573.79823179048	30951.908204118026
33888.29778138031	47066.812384431105	44289.931477890066	36926.909124993384	29921.174149957897	36651.60803857746	31084.562609599107	56760.244764550655	41533.83717868486	33937.34061769927	51797.6204816546	60035.4651374042	49925.75394736072	34248.07201675249	25036.387868871283	35306.25863405561	47178.69683685872	47232.38229449624	57095.50134094437	39153.60302632319	27588.156801099907	33159.76593680912	32669.000576266208	36348.43373124046	52764.15364038188	48027.58774582407	43629.80744113464	44836.01968567856	56568.05354384405	30862.454566252924
33888.156842509314	46980.625895886056	44289.82048900623	36862.993038001405	29773.63188494866	36648.98976704198	31083.67798399232	56760.101930628356	41533.65198058498	33796.49727353011	51792.148774287554	59680.106882518034	49922.57774284919	34120.70921584821	25035.564765750278	35301.700229476366	47178.66419394016	47232.3144058773	57095.40230624815	39089.40258276058	27579.91376886227	33110.61658505028	32638.535148059764	36295.96128787688	52473.72222782692	48023.93512715328	43516.03909213257	44642.7489282109	56568.05354384405	30848.874018946255
33888.13712971784	46842.92833170322	44289.797457810884	36841.89493793503	29689.59822092091	36575.67515716774	31083.67798399232	56759.608683753424	41532.74110301612	33772.05484008182	51790.06693573682	59561.19760677247	49921.20179958271	33968.226539370466	25034.329631291297	35283.975234773294	47178.55023089145	47232.2354976067	57092.506184983744	39060.695986317915	27560.645114658633	32787.159076115335	32507.359225148135	36221.19388835777	52056.907141221505	48022.89464754254	43418.23533600849	44628.24070488398	56567.807695597105	30825.369981447282
33887.8805777358	46735.72140436052	44289.61576745255	36809.09181344312	29533.02584686839	36463.315474934985	31066.953067219958	56758.581420598966	41532.70301948147	33757.18633303438	51789.195707103776	59334.87302180114	49919.34955947611	33859.381892573685	25034.23813992452	35271.8442490134	47178.53825661324	47232.192928663	57092.49274826089	38945.998677809854	27558.222856615725	32642.05000085184	32467.393689535293	36176.92171108233	51955.49223232607	48020.743443647596	43361.28094632266	44600.05982344721	56567.495648241194	30820.109511763185
33877.18079583272	46630.95426747518	44289.437804980196	36803.025072921664	29454.87500858221	36427.847424801344	31051.400162218597	56739.04854453553	41532.41547287631	33669.32383243974	51789.17266039397	59177.44898838812	49917.38969865509	33659.93054782806	25034.23813992452	35257.72463137925	47178.52622119501	47232.12869409387	57092.26132306295	38915.383070676944	27551.561139265574	32374.706617254786	32274.355371115667	36166.63060435892	51923.59907052016	48018.17312855768	43359.92371893815	44598.75277909625	56566.30386061147	30812.804747105707
33873.75158683957	46630.31489503684	44289.175977953884	36800.46093722725	29454.146500774164	36391.353899642825	31008.06042663473	56717.22457012349	41532.01944565558	33564.751590636006	51787.89519947379	59082.75288812885	49916.6201782947	33659.93054782806	25034.13977122695	35254.7506447851	47178.454225727066	47232.04759313088	57092.22897936281	38814.872083258466	27547.743633991875	32273.666090544644	32139.46804848682	36117.84598102838	51760.16467936653	48017.92671227031	43346.69713457619	44595.8795015015	56565.00795645462	30787.077551342627
33869.36774925101	46630.11726480789	44288.5073213038	36799.619650992165	29446.737475703474	36354.2305408218	31004.44937400256	56681.48049464327	41531.58527570061	33497.5599255831	51787.515922000704	59060.40029376414	49916.27135782969	33582.47814258622	25030.187427342466	35240.42042326319	47178.4275065684	47231.8760867931	57092.15663751362	38774.629921606735	27546.86481626669	32011.17681943357	31960.440851405332	36044.837695345755	51592.297202820846	48016.47848343763	43312.180044768415	44594.88779727765	56564.956086813734	30766.431996642685
33845.62986132949	46627.97099160902	44287.00827579833	36794.479983238445	29442.776462646147	36330.497907569654	30969.788264353094	56596.49352897257	41531.50097279507	33395.04400033312	51787.021551040394	58916.016196018034	49915.321551670124	33498.880837190445	25028.337295921247	35208.80293011139	47178.19427554564	47231.58687186724	57091.818068388384	38774.152746139625	27546.452697547797	31621.726965051155	31920.766961883044	36015.003090608494	51537.09117846547	48014.44191915049	43297.14841312636	44594.8077539298	56564.85367240259	30745.91728910361
33746.27552109524	46508.410586218015	44284.26090703085	36772.861283420476	29431.284711766908	36290.85198957048	30935.16555594034	56355.017645585984	41530.63507929766	33341.59792861625	51786.8046082838	58739.90003507679	49914.62830526559	33156.82173811233	25024.98557283562	35208.80293011139	47178.182310988435	47231.366886381	57091.57012685495	38760.01785057351	27541.88588865213	31171.953953588298	31831.639853526016	35937.16722982968	51421.849837474765	48000.81564825895	43223.36788004099	44594.7942872872	56564.53772357157	30721.42290760997
33741.206838846774	46453.38512283522	44281.569274271016	36763.12137440953	29424.455791952772	36251.84610662371	30893.815933102167	56299.359634366556	41530.19982267494	33288.02316839268	51786.8046082838	58704.189739778565	49913.53356309942	33108.84323909432	25022.724771086912	35206.72678387077	47178.17208453154	47230.58997921406	57091.08819122484	38680.824268319564	27537.461410470067	30661.064557518654	31831.639853526016	35906.83413666902	51401.13187856193	48000.81564825895	43120.332207128384	44594.72458587483	56563.87576332041	30695.70302386807
33719.3206553177	46366.68854209818	44278.21468068873	36739.90607480568	29413.012026804834	36164.73359356924	30828.515710978467	56299.359634366556	41529.676203504525	33261.6427457777	51786.53975940008	58609.529999229664	49913.14520005355	32639.22508289179	25022.131247734404	35203.90540293021	47178.16806317107	47230.40263798982	57090.429270752255	38562.040982255836	27493.87798239186	29285.392343500025	31772.507756479787	35879.39271509244	51379.539462469096	47994.19398990539	43041.628753934005	44589.629810846964	56562.6837706518	30683.548996684516
33714.752500489994	46319.73954895686	44274.55803223233	36732.28363484925	29401.39881515	36128.345816016	30727.619636677126	56250.450077317866	41529.19118402098	33257.90422371048	51784.80768949215	58489.95619164502	49912.45497479635	32591.714550823715	25017.745623741124	35183.48293975164	47178.16430782986	47230.2227120855	57089.805120250065	38486.976786888146	27453.775081216038	28634.311355058766	31750.564089245498	35787.74021232664	51367.943790200894	47990.95898986133	42995.7343352711	44589.629810846964	56561.70197872464	30612.39075084492
33675.00339904634	46208.32320270091	44258.58631615628	36725.93938805093	29393.984383029852	36088.85512637952	30694.73169696041	56212.494230037984	41527.53796129506	33247.631410955	51783.72706111982	58386.97445317445	49910.16069293513	32591.714550823715	25015.188787771374	35170.269625685054	47178.12617042674	47230.18228682599	57088.834012145715	38478.33558605017	27402.049200333986	28623.223301308557	31645.51513473788	35751.23225445636	51367.260517066556	47984.58447107855	42948.9193236856	44589.47660329322	56561.37973890021	30499.08567395835
33657.831471237805	46159.981745095014	44235.22766218621	36718.25938020429	29391.523354335655	36060.759816694655	30662.745549468807	56170.6929274886	41526.72333216028	33229.92407954064	51783.39730576705	58226.08773297271	49909.813794311834	32539.29464519025	25012.231442776407	35157.82569130988	47178.053070214846	47230.12124051988	57088.24554550241	38470.32474918817	27222.333961799686	28150.365117346864	31616.390306649275	35744.813264034005	51367.14733556821	47984.578105551685	42875.962937152675	44588.91120945897	56561.37046019826	30379.72312209831
33587.906397183004	46054.308176532235	44220.99202673736	36700.802301790914	29373.55683111695	36035.467825791755	30660.441166719094	56127.635864132615	41526.579018322525	33219.46280812256	51782.150950556	57810.971457212756	49908.82318422629	32494.292388293015	25009.607498128193	35157.82569130988	47177.93940765824	47230.11459621226	57088.14192070371	38406.640556193925	27203.480522878574	28150.365117346864	31616.390306649275	35744.813264034005	51316.711546025974	47975.79351617616	42736.17406987083	44585.11177779966	56561.18466169892	30215.172775260384
33531.32108792636	45999.187443023504	44193.82273982894	36629.131602640664	29342.107959312725	36008.05892486879	30657.106243945786	56112.257256121724	41526.579018322525	33196.3887666887	51782.016348744604	57536.47698738223	49908.79823013836	32471.62532828316	25007.163875891252	35157.42814745375	47177.87713252863	47229.710898261306	57088.14192070371	38384.92278294472	27170.35658116607	28071.6762879731	31579.506627425697	35743.28764824482	51168.07570108991	47974.98023943531	42698.2226783247	44584.560860675054	56559.93799811515	30120.401646769613
33420.52666983587	45945.11588210264	44182.03938128949	36569.511794319704	29334.819596047986	35997.336180851606	30644.562016805532	56094.740252243566	41526.47450912457	33158.916832153656	51775.08055475754	56771.63268425944	49908.72726438979	32421.476811939596	25007.040132027632	35156.83308184029	47177.761312830895	47229.31376684366	57087.854602538806	38383.05001496935	27152.287631893167	28060.584888810226	31564.919226181068	35742.26049529679	51145.632605235754	47974.809830667655	42676.21155395162	44583.77245020034	56559.82130993861	30090.25799315454
33312.70955824433	45885.46543959208	44153.64488990738	36471.08737829319	29313.202158558583	35995.10883375456	30631.708422754502	56078.39060287286	41526.20903969586	33115.79454270315	51774.26178599294	56611.07774443223	49908.48234879643	32400.52677086231	25000.059771477067	35146.94163922285	47177.709919843466	47229.22986785039	57087.63477920361	38377.101736800534	27080.95471243626	28008.234723309524	31547.326414877884	35740.36928585378	50985.393630605635	47974.80877629827	42649.58228116614	44583.77245020034	56558.95669654069	29959.888040780665
33251.99271088753	45867.01302862372	44152.44685304134	36440.971547223045	29296.73496809501	35986.883410104034	30620.123287317874	56076.88064113245	41525.347847343706	33084.39129007769	51774.231680159326	55359.94174437149	49908.41674246243	32370.580576852695	24989.16220182001	35134.110943496795	47177.667780034935	47228.57767097835	57087.454923461555	38367.427531481706	27066.573254809813	27964.34626755497	31531.89371055245	35739.70357773828	50806.827877333315	47974.80877629827	42626.62126567486	44583.76597143896	56558.17211977119	29922.438214732894
33155.301140834905	45748.02718484205	44148.91820584705	36385.50973516092	29258.768500946884	35984.17137065064	30609.90214876434	56076.6201415833	41524.679010494096	33072.91298317516	51773.596661535084	55127.72003398034	49908.15198515094	32301.817868694376	24979.004467472685	35127.17067978196	47177.57658996564	47227.53163742295	57087.252009221746	38359.1858717576	27033.434509689283	27945.86363187036	31520.872411023145	35738.9166572114	50276.970461657715	47974.78574152302	42604.13790560377	44583.741133966316	56556.95361328984	29839.67867168844
33034.33247900028	45682.530586037545	44116.575703798284	36323.20323864104	29208.059660997053	35978.56346297875	30514.472873424966	56076.415185522914	41524.24602919029	33000.758534025204	51772.50061837305	53988.74029421732	49907.9917482973	32256.73239532984	24934.00601023786	35126.794505742415	47177.5228110457	47226.81597638996	57086.94535691835	38359.1858717576	27014.792343265904	27936.331133611908	31515.666265075208	35720.948369615646	49606.57520432861	47974.75518022602	42595.1119460826	44583.47215221507	56556.46094665702	29794.599647027528
32955.67002347845	45677.58915524026	44066.96787369916	36313.08525468601	29189.316339691657	35963.073122429814	30480.365799879775	56076.414663992575	41523.07355067194	32969.43825367843	51770.5836533715	53936.00570877955	49907.83438008243	32217.863622143905	24910.879718827393	35124.01412670306	47177.46933596321	47225.33358942254	57086.881593397855	38359.1858717576	27005.251789929443	27916.308323286754	31501.480067791304	35705.0088050683	48768.120050368976	47974.48320940377	42591.87458339561	44583.340208998416	56555.80102066851	29736.894090318063
32881.9539567045	45652.48599724333	43972.56205526515	36297.08736301561	29148.462050635128	35937.95753683173	30463.175088827094	56076.35426176958	41522.19164754986	32836.03913950031	51769.848477122345	53775.675746174435	49907.483172804736	32201.28079352899	24887.040249537327	35119.58902148998	47177.42319364808	47224.76078930068	57086.236009796616	38347.78717562715	26987.331184151197	27908.71023377477	31501.480067791304	35705.0088050683	48610.102444166856	47974.19920010333	42524.471452499616	44583.337692632056	56552.25094447965	29650.91423221648
32813.159508026045	45652.48599724333	43841.72025506264	36285.857841347795	29123.521095195167	35934.33145147839	30402.579705075765	56076.13816026466	41520.91195532014	32831.89109990692	51769.00007003239	53735.483264794995	49907.35365357634	32127.85647004986	24876.764889109952	35115.46292438096	47177.32634388109	47220.813731170594	57085.896043768866	38330.549670626446	26893.694758129783	27899.144531986443	31494.82168659834	35704.33117880769	48261.85132656203	47974.12881173964	42473.889838721094	44583.24328413076	56550.985813256375	29605.646407677563
32623.243314641717	45640.580116562895	43815.62228432993	36274.137118979605	29076.536292639918	35934.33145147839	30375.085545764716	56076.13816026466	41520.3949171039	32751.33952549322	51768.369717263566	53735.483264794995	49907.22789541077	32043.575077898455	24839.037302268145	35093.0776869419	47177.08219157662	47220.75917420931	57085.447191955594	38330.457590002356	26861.09713685004	27892.85933092622	31489.10454198766	35694.11110219739	47881.587934298004	47973.9839646715	42414.4875226311	44583.13786945899	56550.827412974766	29550.481148362356
32580.291277421085	45640.580116562895	43733.11789884311	36255.76133315605	29064.790957612226	35931.528333354276	30364.141024777135	56075.86814928255	41519.76064041039	32625.400042305013	51767.51633699929	53681.41266703075	49906.76546108132	31913.794923359797	24825.805384311312	35093.05971408705	47177.03422531749	47220.34821306643	57085.1376519068	38313.79730790775	26846.31986922002	27885.591852432124	31477.982738140992	35691.322005844166	47865.80501234949	47973.242142699855	42384.21934017649	44582.76886216438	56541.53286868703	29528.342883226615
32573.530598557965	45635.671992201904	43701.98448929082	36245.63300651476	29058.21941250839	35921.79095600703	30293.154593848445	56075.86047772505	41519.05331465786	32584.19170798188	51767.11511760183	53660.73893145712	49906.28824272425	31705.166794294048	24806.10551711949	35093.00690922148	47176.85460910385	47220.33396578579	57084.14653640658	38287.59010901639	26799.422564106757	27870.328770467506	31455.80704726063	35686.47272603539	47770.131254325	47972.48986042997	42378.39195656145	44581.81798366183	56530.700100240974	29471.138313171727
32572.54842259101	45635.671992201904	43655.08451680366	36170.897801040825	29058.21941250839	35919.523873371916	30269.767545599043	56075.68705291836	41517.58103886996	32556.76871253851	51766.24773374071	53643.70964324966	49905.64098094433	31608.778013547955	24767.85682737078	35093.00690922148	47176.731508447214	47218.3780048526	57083.193352151306	38264.71851668788	26792.468561696664	27855.0338551988	31440.717825294938	35682.185301738915	47751.79769707998	47972.04586382747	42377.68656370792	44581.36879082743	56519.47792232982	29463.2080303591
32562.596159448756	45623.24014156467	43640.89723812237	36160.267917458776	29058.21941250839	35918.638974970265	30265.515970511216	56074.681246587614	41516.5581044037	32526.742370120075	51765.53122015149	53643.673982444285	49905.03451464404	31498.918208477717	24759.11015478007	35093.00433873456	47176.46996839157	47216.00375462117	57082.80069544171	38209.65343966852	26772.086930656507	27824.266112664616	31423.868683597153	35676.45597032341	47739.93324321921	47971.35563718548	42377.264587516634	44577.162372920175	56512.05308057627	29441.79073387153
32543.49968832667	45622.67445974547	43604.92833652272	36049.264397538216	29057.73270947201	35916.13866439648	30247.17458428993	56073.929155430065	41516.10556324821	32500.22725431047	51765.34301270779	53643.673521639415	49904.34178124859	31497.74418364364	24751.75278660913	35092.98371245143	47176.24991280035	47215.75218436556	57080.995729008006	38169.8625064841	26760.96422678861	27775.70874102225	31414.73031001759	35666.22458663417	47735.032932294496	47970.87852369633	42377.264587516634	44574.11133041447	56499.088235686715	29431.83788608368
32530.968215940233	45602.62270655588	43546.35451333598	35928.11161995326	29057.513491285485	35900.303255395105	30230.784622183994	56073.69544760464	41515.79365277069	32456.23246471038	51765.2170147485	53634.469853454626	49903.61564694637	31494.034021369593	24746.036408180207	35092.97849348159	47175.92026883021	47213.41417991865	57079.12995391634	38096.882686396086	26751.61571846696	27741.424469145233	31413.228105033166	35648.9468625824	47693.32587325366	47969.75109476469	42377.12076569079	44574.093843924384	56416.315249818916	29409.189370211385
32515.529009250033	45601.96718195072	43519.871881085084	35854.950960850314	29057.490396942496	35885.58137066146	30192.774171969602	56073.04135988548	41513.6061542391	32406.54037064924	51765.05781211836	53628.65564344485	49903.03360780824	31486.44907571773	24702.582918073917	35092.97159476516	47175.76773681862	47212.99996403801	57078.52881148269	37999.852146586636	26693.20876375322	27733.446748047776	31398.55987682297	35642.145123739945	47669.94244759191	47967.33633945502	42373.3841226222	44573.7105144612	56315.743040091365	29404.136762563503
32505.8952771704	45598.90019737346	43511.1462736264	35699.60873935376	29057.475919959412	35883.14884101024	30106.305787438836	56072.624880374125	41511.22453305196	32364.99139606066	51764.88538504105	53624.07717312765	49902.47930187658	31462.545624039605	24656.352747753772	35092.92677485138	47175.74487710803	47212.414253588824	57077.79341839776	37916.364766417835	26642.650711424107	27708.65747466079	31385.67846319355	35635.70061103887	47638.46211831967	47966.01703773615	42369.19318153973	44573.64346101682	56155.632768213305	29364.83430814573
32504.94146035099	45570.64268993721	43503.58528229865	35611.59016458788	29057.474276209967	35881.30120499955	29944.042336873514	56072.44063709833	41506.754508029924	32305.743686485876	51764.729120764634	53623.78132254263	49902.304391614656	31450.675976329367	24626.81007025919	35092.867619152545	47175.735748237916	47207.50459290947	57077.25907891525	37832.06139239353	26626.623107107134	27664.524985218217	31358.00495329408	35608.585595192795	47618.05970301308	47965.91234101292	42369.002303545494	44573.62631966571	56147.60179356892	29327.751248528235
32503.652629928485	45560.08910641239	43498.061461300684	35538.68385059489	29057.344760890177	35853.64508172216	29802.81785836084	56072.419926591225	41501.81174089861	32279.339477034937	51764.214883279026	53623.78132254263	49901.776292288625	31450.675976329367	24601.407035134853	35092.50377059757	47175.66392409196	47201.852159985836	57075.724577515604	37802.084457803074	26626.623107107134	27652.356745780402	31356.635767325126	35603.320769822596	47579.8319589335	47964.62510329722	42368.222580589594	44573.23759733709	56114.41843117937	29318.819801388127
32499.73197913604	45545.94952057283	43484.03242309599	35479.25768023447	29057.313918742257	35821.92821552564	29783.053474734003	56072.36804203798	41453.039156543775	32168.826473702466	51763.309225793506	53618.76517707726	49901.13792069388	31436.179837525062	24581.125368606175	35092.26442343357	47175.54765336006	47180.216764391356	57075.01790502763	37779.69268095859	26615.532596668007	27583.347384114357	31350.972499328192	35581.17984787236	47507.41862663035	47964.62510329722	42368.04562885519	44572.31888919239	56070.98236468038	29306.357469373557
32499.644512468396	45535.850054372146	43476.35025652035	35440.67531575459	29057.280049296503	35709.1479226519	29737.318776166685	56072.12376946336	41449.631858806606	32089.097582107748	51761.53304292484	53617.46054366123	49900.25298148214	31430.814498148742	24569.326119496225	35092.240062916186	47175.45982436521	47155.022685988995	57073.53014540316	37657.571083194525	26607.860302628214	27572.32545775459	31347.47911703114	35567.25958393928	47500.09656818084	47964.59551663819	42367.53331644638	44572.22380951185	56046.18568456982	29299.34527722989
32494.955341607918	45529.100101138334	43461.78268333022	35432.374668977034	29057.15117567538	35477.729145387006	29687.976123592704	56071.85318001674	41252.516000028416	31997.90448713867	51761.17117840025	53615.95428512913	49899.765772202176	31398.51579389143	24551.6910800729	35091.83789690267	47175.3303679196	47089.8892933723	57072.225491820034	37419.97454185566	26580.05130315268	27569.78576214127	31345.445635366203	35565.51206313662	47491.434174269525	47964.58538761164	42367.252208960366	44572.18816521216	56020.75770172897	29293.282506124917
32494.255142654183	45509.69572297083	43449.43015284194	35430.66430872466	29057.019833240203	35464.614029604694	29574.392084704163	56071.1273335445	40912.310782646004	31851.154461955844	51756.57089654828	53615.16162878971	49899.18830780248	31355.995305843124	24536.494703897206	35091.72796008971	47175.25637263362	46991.50476326618	57071.09922704378	37133.875836056526	26565.8108761353	27548.640861728898	31321.518555793624	35550.370058287	47491.434174269525	47964.56131879913	42367.252208960366	44572.02835078792	55989.04489618515	29286.136501516467
32491.38790020558	45450.17687864737	43448.53331884971	35428.45042029712	29056.600519710035	35374.21067330503	29507.08791489162	56069.75674314292	40573.91671981125	31794.390917207627	51755.36763537696	53614.462714139656	49898.97993894308	31355.562414234944	24534.123888187387	35091.366724893625	47174.67711667612	46959.12074323113	57070.53437043059	36604.152740215286	26541.28571492795	27506.437857383866	31275.72879376349	35549.25179683283	47491.39968732472	47964.335406413964	42367.12837402381	44572.02835078792	55886.78566044405	29285.96002358875
32484.975603966974	45365.408802781334	43438.0271273867	35427.75043012049	29056.462788707013	35326.20075814353	29311.404386293805	56068.849274882035	40513.15068745474	31749.821560045635	51749.86339516998	53614.15003896216	49898.77804474613	31351.36899419482	24532.750307846723	35091.14783598305	47174.04987714609	46872.663781056915	57054.19227378032	36203.2350341407	26530.173724512446	27491.03546296748	31252.883217339462	35542.63396058259	47491.081464103474	47964.25742708211	42366.99707513573	44571.96559826942	55877.75623370501	29280.274379059087
32482.634311029848	45248.4925529331	43437.344981866896	35426.70726209061	29056.101047792075	35311.40255739963	29298.19741945618	56068.00686109302	40390.36458109799	31688.21247120747	51746.61717571786	53613.49067219841	49898.54856691588	31348.507408695466	24521.426932442497	35091.120527423605	47173.33110702073	46843.78790384086	57034.775440013196	35808.53826217963	26516.840282194276	27483.292445435593	31211.225956236987	35525.40451715562	47491.012241628414	47964.04084132648	42366.707035145606	44571.917255456836	55690.922399814874	29274.239257298104
32462.197562371523	45173.63207959158	43437.307674763506	35425.06122582516	29055.896951502098	35303.38267155564	29282.83569512807	56067.855159928404	40273.91628089118	31655.12097377466	51744.219644165976	53609.28018533215	49898.276571708506	31346.59032758289	24512.51262000443	35091.11233071432	47172.05057123225	46815.83340602548	57029.679232198614	35808.53826217963	26498.452769222917	27472.34056681128	31190.903181660335	35523.096423681374	47490.92762087742	47963.530674117326	42366.30525380617	44571.82456567989	55590.11585616278	29268.272336510123
32425.281662457564	45106.511220763015	43437.29813620679	35422.92252910373	29055.3999344151	35221.13155906511	29271.03590596154	56067.39273208561	40248.28452868983	31644.512401829754	51707.36393839305	53605.858035230456	49898.07054782368	31344.546386026446	24498.989866918466	35091.10809011021	47170.936367593684	46794.33990662465	57029.679232198614	35709.03855502172	26470.591617200334	27471.162357186695	31179.076225263303	35523.096423681374	47490.8043481836	47963.04111632793	42365.54791245714	44571.745114861194	55437.34578531806	29253.096432428447
32389.04406853825	45095.278425576624	43434.165257190594	35420.22112365356	29054.146736424944	35183.69061399283	29227.510333698192	56067.21369560277	40177.388501126894	31634.805667105746	51677.47127957203	53600.51688556063	49898.019534786916	31343.08959694212	24478.827694868804	35091.09085648876	47170.31370585633	46702.208797917665	57029.517626179244	35450.28923553617	26449.841005182123	27467.814057348627	31174.341707237665	35522.91518221317	47490.70430688907	47962.18327593588	42364.76378312755	44571.61748165404	55371.97330273074	29241.88925078256
32309.480967255753	45045.88678567951	43427.046332308695	35420.22112365356	29051.197044073804	35115.50083524492	29214.896891638626	56066.96428266244	40106.553599377396	31612.4952815341	51461.86834042563	53595.093810908096	49897.61110007156	31338.99943481909	24457.54664792371	35091.08586052561	47168.44758647311	46646.236922678145	57010.71067932052	35067.71403634351	26389.648095328626	27463.661940422706	31174.341707237665	35522.839835938576	47490.70430688907	47961.685164403876	42360.157873124626	44571.40688918877	55271.617519062645	29226.637687143557
32127.31105864142	45040.16657582506	43424.3061836219	35420.17300797039	29044.961739315106	35089.88291028529	29211.11042047439	56066.78195366589	40106.553599377396	31564.98424622471	51206.13364804979	53593.952531633666	49897.30143039851	31331.5483192097	24449.099339359047	35091.08586052561	47167.00213453239	46609.13228900286	56973.21970912075	35023.117504247915	26379.61629065478	27463.661940422706	31171.169777126386	35520.794910320845	47490.46555217128	47961.21213030932	42358.723641716366	44571.200004710736	55243.52685285591	29204.435915276037
31872.55274694143	44958.939747483746	43420.88034044915	35420.09345591879	29027.130988269582	35054.37806991241	29208.79713288127	56066.766227470674	40004.906474486204	31520.12226946439	50442.060388374004	53587.31934873714	49896.77363262228	31322.090872438006	24421.02215068799	35091.05289654267	47165.273682529114	46417.19810528112	56962.136735703774	34926.75837939559	26365.495426438138	27461.136277588867	31165.72801281073	35519.80798048012	47490.26453533124	47960.492779717104	42356.05680667951	44570.9673311929	55201.060046094055	29169.442347371074
31768.353094656457	44922.1732005509	43420.88034044915	35419.79385722	29020.289414349085	34979.8016786395	29190.378730364653	56066.733852620106	39966.89018772003	31503.520545117637	49856.289278990494	53582.35016226932	49896.487204602956	31295.158559663167	24389.55150184621	35091.03420649716	47154.83364952457	46343.64412637844	56950.81542474193	34921.40024233535	26355.23875368059	27454.17001670115	31158.37638318931	35518.03850926773	47489.86982852483	47959.68616373913	42355.4226810829	44570.65555636954	55117.81816273051	29086.080816146452
31660.635807666793	44868.56851522627	43420.026054276845	35418.985329046	29005.26086986305	34899.24376967955	29152.55434552968	56066.51949154653	39927.24788083484	31495.34209148283	49856.289278990494	53575.317934695035	49895.76669946195	31275.543958422408	24347.537711515713	35091.02450868742	47125.582402700005	46208.52629942814	56940.01107466071	34796.46971019176	26351.355154937442	27452.75351557775	31151.291916621638	35513.21590686296	47489.30430658419	47959.19913562853	42349.576636030935	44570.093859559405	55034.55751932402	28952.765510038673
31549.177772735864	44693.74390557325	43416.23087626597	35418.57212670997	28961.261431504092	34827.354642196384	29145.899538401634	56066.395988478944	39896.06520047069	31476.139788252014	49855.92179861861	53569.71760554503	49894.51532283221	31269.876805814074	24327.90455049352	35090.92562768837	47083.3393335495	46160.708882054845	56934.79788941321	34769.60773567745	26351.179339807943	27450.446499743943	31147.035711499517	35512.86132699434	47489.17650199466	47958.33411788537	42349.576636030935	44569.707423502805	54897.786017202845	28908.221348085677
31465.416972270697	44389.00683587789	43411.06537204647	35417.81189923405	28959.24978017553	34769.69267980111	29135.761309216778	56066.38647255829	39872.15155498231	31408.206238801624	49855.92179861861	53501.10127312457	49892.772927534796	31248.03892731849	24247.259140519225	35090.91262707069	47018.37159280679	46060.84307178727	56901.44923295203	34752.22638038539	26346.763622467057	27441.47439895253	31144.989290970883	35512.38846571567	47488.72485559846	47955.86186982368	42347.660843587335	44569.19207220637	54791.463114762664	28847.164544351057
31449.082961514036	44209.16781529935	43407.62670407045	35417.10598356063	28946.02024863596	34689.59676394462	29123.793486855793	56066.368674742436	39745.981835359344	31383.994562991345	49855.92179861861	53398.51113769073	49889.9831080185	31218.775823774922	24147.0042403466	35090.912250154324	47007.921041167196	45944.050413511664	56877.10541736543	34728.90750356353	26329.855603730266	27437.737388676993	31139.27591485872	35509.19989102851	47487.84945796881	47955.65341077355	42341.25348361224	44568.743161667575	54710.45780454209	28777.320985684986
31444.26750333068	44136.004470800384	43406.93977477854	35415.170018157056	28946.02024863596	34651.63976765901	29111.57998353792	56066.15458945324	39683.55097103782	31370.711236267576	49850.93754525533	53218.405107467515	49888.57206068284	31185.095721165795	24103.99222995349	35090.807188754516	46962.030415682406	45765.138374326416	56866.66808317548	34711.396204501216	26312.634061009307	27426.18023259543	31117.00372072444	35506.934632584445	47486.67382217772	47955.38741646248	42324.061115917204	44567.97216789946	54639.67873006514	28737.241669811017
31410.829577904093	44120.44046190968	43403.64035651704	35412.575356324276	28931.482021446536	34542.32416553178	29066.207470419813	56066.06300958211	39602.308322686884	31305.36940013206	49839.588225523585	52970.26317639619	49886.67221962483	31174.076858775832	24040.126631671654	35090.736388243975	46913.047177975604	45727.01332007129	56846.392329755145	34681.50157443548	26261.36385550542	27407.358190392242	31106.439501851833	35504.24526817733	47484.80125748849	47955.165673127965	42319.18092502389	44566.05904379777	54603.19174748865	28544.30254321682
31405.398956463683	44065.23423452097	43399.3387678933	35409.1863367234	28927.37952722709	34490.66307192687	29027.535715046295	56065.97863687893	39556.283118197665	31225.37151908146	49839.588225523585	52644.870623999275	49884.59600980659	31168.008133621483	24008.216490544903	35090.56756597487	46807.99045383181	45727.01332007129	56795.907211031874	34681.50157443548	26202.942612286923	27401.465138022264	31101.06656212906	35495.40543029569	47481.965455944926	47954.56177191215	42319.081385081234	44564.75379084782	54553.57142345605	28430.708261137523
31392.44000687417	43963.45072653658	43398.51864556535	35407.353815873335	28924.653991430027	34298.17481878595	29001.53488439911	56065.918264940585	39472.698705062074	31143.87216213205	49828.24789423402	52485.851295233646	49882.36245083427	31151.085144624645	23863.880347548606	35090.49867853598	46685.72512834289	45727.01332007129	56580.68253930774	34664.631549085185	26148.436587026452	27390.029095232185	31088.834681973985	35472.71426016856	47479.38625313457	47952.306266546766	42318.902888834535	44562.94603290451	54472.52340016405	28237.19451294206
31383.299658652842	43716.78706008872	43397.76542507558	35388.99722718304	28924.642992867484	34146.8735671537	28969.10107901519	56065.79927061854	39466.734310222564	30956.9646836352	49826.989500039366	52286.81975293089	49879.19446879998	31137.786144748567	23731.413497541344	35090.42707218574	46607.318428421335	45723.946391306905	56537.31711550704	34638.22087705205	26092.750660534843	27384.94304344244	31082.600277118927	35472.71426016856	47472.18375859229	47951.034891104726	42318.85980916941	44561.31040028843	54428.31571042907	28002.280020260972
31365.1665173627	43557.59954579174	43396.478838312796	35388.38125745051	28924.007538629183	34082.00037905498	28932.32173002476	56065.6561440879	39041.13369355673	30891.93995567839	49822.591388914385	52039.998523954615	49875.25884306203	31136.63411674345	23720.137085855004	35090.33393570073	46498.283824271224	45705.29178482164	56534.839955441515	34633.53839373936	25994.52275961897	27377.64820385662	31073.95928389661	35472.49320815584	47451.99297215202	47950.677554778136	42318.85980916941	44559.96820555104	54311.82939347936	27864.79035015936
31285.411914553122	43526.507963537784	43393.58289495067	35388.35019278324	28923.879987679582	34020.377061266074	28919.627706345687	56065.46447156661	38737.76544273437	30848.34465674254	49821.241607210824	51967.56204272463	49874.109824247826	31066.882316910654	23650.85643150499	35090.157210137324	46412.91504352669	45701.21292025666	56531.042585415846	34580.56573111286	25755.18729830613	27367.552414213205	31065.33633829056	35471.99194723001	47417.66937267728	47949.77916027809	42317.03215063688	44558.73715741726	54198.61948818735	27530.013896530218
31226.57761418168	43509.93264984288	43393.09019278422	35388.35019278324	28923.650581433056	33807.910224925654	28830.30574643498	56065.36340312549	38540.806814492455	30846.188768654334	49818.556034087014	51860.9725966057	49872.919866367774	31064.674319931804	23539.029903565995	35089.8164304633	46265.53104825856	45681.57047180455	56515.67145001257	34420.4397260228	25618.698121439913	27362.473892816382	31062.434449098808	35471.02220229056	47330.92974721822	47949.641641244365	42317.03081185073	44558.21609501569	54166.09970848728	27119.9045561767
31164.879226680565	43495.28730371929	43392.22019932724	35388.334288086386	28922.15021692777	33657.748424726946	28802.21313260096	56065.291250610404	38331.86148939868	30845.899824453696	49813.67143050446	51836.64969077816	49869.18232037336	31064.50901299019	23493.50464314187	35089.251885011894	46159.6937178169	45669.433491175114	56507.3702120014	34364.46746011198	25600.890707586794	27344.64738987359	31062.0004868905	35471.02220229056	47260.056602587436	47949.37267299222	42315.57292306106	44543.59284292487	53964.88834817397	26654.234278801032
31148.329284555457	43469.54084517177	43391.584540089956	35388.24381941307	28922.10440953051	33580.76701895028	28779.980718993862	56064.92191647288	38122.7362948569	30844.550853227815	49812.69319506049	51733.40207043816	49868.4658059947	31040.361604650818	23361.064909843797	35087.915126203516	46104.906919911395	45655.64306324124	56490.49010435359	34271.10592069913	25575.570690158038	27341.428613696025	31059.251215676253	35470.51680229117	47258.125571448756	47949.17925293878	42314.993948078794	44483.24269661183	53811.24354396551	26449.289182807282
31099.686527832415	43463.70599432651	43390.91547564639	35388.16927234139	28919.88647759497	33490.149966397374	28762.334199580953	56064.92191647288	38047.823504075684	30844.342130331755	49812.1660486765	51708.594497833496	49866.106526585805	31002.342701144826	23313.45309493885	35086.236331691834	46067.30287655793	45648.98184757222	56447.333365955164	34240.850046536245	25572.247276704424	27326.50828953574	31058.33826778652	35469.94932608221	47258.125571448756	47949.00415628045	42311.128383742885	44231.13384204366	53541.59774194074	26062.518813385064
31078.217432337933	43423.068885085995	43388.635616086605	35388.05159327344	28914.641871411986	33287.54115232683	28748.751283025587	56064.895287081235	37924.47956746166	30829.68176285408	49810.686532272266	51618.96490601085	49864.96066967125	30974.4932435079	23257.27766289973	35081.14999465656	46034.37967898856	45640.615039532095	56443.51053522292	34200.46961446939	25492.113505152014	27303.72431863787	31055.982238576085	35468.482862582016	47256.314640229146	47948.96557642478	42310.414535501244	43850.98853657698	53303.54410121391	25774.26771366636
31072.195367308603	43411.624322531374	43387.34420674277	35387.85029710588	28909.72862460186	33173.68137791683	28745.446480504368	56064.89348258998	37923.52955862296	30829.68176285408	49809.528449409416	51573.0002955491	49863.74029065057	30951.024210920517	23245.21563855692	35077.37609462154	46034.37967898856	45606.018743986024	56387.150946371265	34138.557821917304	25409.315970143918	27284.658444274486	31055.63257612981	35467.24943406342	47241.50402450581	47948.69189744619	42307.4127074582	43845.09551669706	52954.51893361102	25379.44296806136
31050.2218131253	43394.87862351218	43373.545429339785	35387.82327416145	28897.602455728527	33063.21685797229	28739.46037059486	56064.8889089844	37920.5971877133	30796.242206069575	49808.74983098757	51506.81706508442	49861.94190483545	30845.034811960406	23245.21563855692	35075.0241444496	46024.30874778328	45601.48522381498	56380.21122742583	34107.74808094291	25370.444802832055	27270.396209484617	31055.14985580284	35463.87056875674	47183.53316198591	47948.5980865005	42299.37961850402	43836.64692604269	52557.03083552013	24260.59728203576
31046.290805903267	43335.87487522778	43361.603529021624	35387.80326714047	28894.112065041907	33009.70733763666	28725.007252527994	56064.88532927561	37842.22884572189	30782.288612582302	49807.081274088305	51458.927969739394	49856.95970050939	30781.404685444715	23221.263695501802	35072.72326415019	45920.72707036699	45588.15699521666	56379.13828873424	33995.551303846165	25284.3502022942	27240.55010379565	31050.892496675897	35463.36973021641	47159.60585525781	47948.50572186017	42292.38397280142	43832.876867286366	52251.47398667973	24163.64324703806
31040.78442383771	43304.588950429126	43341.925168802925	35378.92989122611	28893.202132556795	32935.051270365584	28715.355159976683	56064.74269458033	37803.727390212814	30748.306318787992	49805.07527938957	51423.91926774796	49852.56187667707	30727.76197610568	23208.12627779449	35072.30713413153	45798.83098799724	45585.1451200394	56370.846138628876	33889.995205672036	25142.15861039524	27215.88906162403	31049.005664174354	35457.46520479978	47039.136572265365	47948.50572186017	42262.40228792995	43828.488612497815	51992.04036172347	24126.930628999675
31031.66508374379	43265.67869627089	43331.9098888015	35378.9171187771	28889.568861667576	32835.48137767543	28684.920150174417	56064.36106298652	37801.56557554685	30744.09321103899	49801.06586120885	51349.78594048469	49828.105150119576	30616.5300906611	23185.644565437615	35071.900627273484	45598.97706628787	45562.898838099674	56361.80364319765	33859.70669141547	24974.242672069715	27136.874315444977	31048.523673180433	35454.00520579444	46824.33628633778	47948.47362757154	42227.988273529576	43821.65026006799	51890.64322281325	24006.906464145624
31026.3977598697	43149.84928710233	43327.36582818017	35378.2554886966	28885.509185023886	32771.64287146139	28641.60371869342	56063.76692312116	37787.90351526746	30733.76532245116	49795.71236569884	51322.10621004329	49749.64513777146	30609.323878683732	23179.07599620453	35070.6514022158	45492.709549481355	45527.769449311956	56360.54074175096	33851.36012892818	24820.920563597538	27065.429052238538	31047.3527178281	35443.185190719254	46430.460537817824	47948.38817628588	42193.38149698148	43760.450940772644	51887.544277792855	23609.936409151545
31022.71874166103	43018.89646483061	43326.358731051994	35378.160996463084	28885.47435888849	32690.359625847526	28629.253424284198	56063.76692312116	37787.90351526746	30720.768556786086	49794.71608376048	51287.704414986365	49746.24857004803	30599.061030946552	23173.5418104939	35068.71350110787	44884.5531829251	45502.09680003334	56360.54074175096	33843.055141856996	24732.64393002645	26992.423062559752	31045.995977952352	35416.92695138545	46040.51360625194	47948.159495151274	42124.19485469413	43687.10771556116	51806.584526099825	23586.875315520334
31014.16383001458	42964.44961524844	43319.64017885212	35376.094286501844	28885.38701900718	32633.442063989205	28615.09826321716	56063.73671032673	37787.90351526746	30696.39195222781	49793.906457365956	51270.660793279625	49717.33305131912	30595.25214509382	23158.604768019577	35062.55063470876	44169.06277532616	45485.54050380141	56360.54074175096	33827.37669484216	24699.464715578684	26967.686320289195	31044.565810550066	35390.239733884286	45674.310278627745	47947.84873907341	42098.160231557624	43685.43746102687	51779.00920092417	23512.403085138296
31008.262559158575	42885.00648439194	43307.496824192174	35376.06281410476	28882.712755231423	32535.338491094917	28605.208780986588	56063.51707443649	37785.69192004272	30645.362437006428	49792.60940567047	51247.17528506648	49517.7763951334	30587.201109849615	23155.309203454395	35056.35215063272	44072.250331308416	45468.21618784584	56359.60870627942	33815.64768187371	24421.31101002798	26925.471269192858	31040.863075376452	35390.239733884286	45113.246375315925	47947.27842221999	42071.99797548202	43685.43746102687	51768.092134725055	23333.63185015649
31001.987171321347	42785.58454486989	43302.17987279466	35375.4082560169	28867.157716252306	32373.094909856383	28597.339508973528	56063.42602720986	37785.40014182551	30630.67804172005	49791.74082279384	51247.17528506648	49448.05540536217	30578.443038115714	23150.970924678088	35052.52756123284	43909.76759448682	45461.423185692096	56358.74467333801	33805.833062567544	24358.951863352166	26643.494041992566	31029.47904780534	35390.22192585362	44964.2584879458	47946.975190255944	42033.16269640447	43685.43746102687	51758.11308595038	23212.19058957487
30993.33587729028	42766.59187549721	43281.03740014081	35375.25354398661	28851.228347218253	32246.464685591258	28581.03518665822	56063.298105083006	37784.38957233554	30598.13171208119	49790.899929437765	51247.17528506648	49190.442223940976	30568.848263573243	23142.02025882361	35032.24821901362	43766.039178133855	45390.5826404224	56358.245185889486	33800.68272063375	24169.15704213099	26482.849959776897	31012.16034934387	35390.20399874914	44743.03514669496	47946.87951404532	42013.701264088835	43685.43746102687	51755.318852023585	23129.390796334024
30981.880508902246	42679.35944042948	43263.80902333746	35374.85074018579	28843.48156100434	32118.88863626187	28574.869673595094	56062.956507424235	37783.97976178965	30579.9168648508	49789.86576748395	51245.556286534025	48928.402054637874	30560.045615587256	23116.37639732018	35011.118768504384	43588.40272636005	45356.22860439933	56357.10057152493	33788.748684934646	24116.84292386549	26307.92708915046	30992.912056540372	35390.13987935106	44733.61536704684	47946.465993520396	41947.002449169864	43685.27942700167	51735.08576332269	23096.504661338375
30958.9750090804	42541.27386892409	43250.15316174114	35373.10882053664	28843.34253808027	32031.472093800643	28439.187138303783	56062.95178458357	37783.55240596151	30562.533734456334	49788.46763307086	51242.55350555569	48814.957853210995	30533.943444767916	23109.126123621194	35008.499093610946	43395.54709231912	45324.45364138072	56355.6265365584	33762.96442200078	24100.524579252677	26153.248238678152	30984.52869966675	35388.99076422493	44651.0022711566	47945.99851346752	41945.8897913956	43684.95707870363	51729.053812109516	23015.511708755617
30910.289728726708	42311.15414796945	43248.34759575111	35372.151423103496	28835.314732105537	31938.802295080524	28406.06659429061	56062.93628752465	37783.12694513285	30542.146475695798	49784.37858767236	51242.46765992233	48736.565240608434	30521.789613481902	23094.515303401415	35008.499093610946	42978.89139872185	45323.51279684573	56355.23768467072	33730.710030540955	24041.9984992586	26101.976710771596	30955.67281095515	35387.238398882444	44580.57231664331	47945.84437619864	41908.669349142656	43684.840720985914	51727.89920958172	22919.84323787094
30852.181373294756	42017.974565304234	43247.71818859828	35371.542421567356	28834.105904561187	31891.18521799473	28406.06659429061	56062.88866200421	37782.901041525525	30519.560186233663	49783.19675142805	51240.70295450024	48559.36212016682	30497.874011196855	23084.789703702867	35008.499093610946	42701.78429411432	45322.20212338745	56354.130039748365	33675.72698682922	24006.012370660934	26019.216369801685	30906.367522762113	35384.045965793724	44442.97465928241	47945.0644093798	41862.60930557016	43684.840720985914	51727.89920958172	22894.698896860107
30812.863307438478	41873.55270607587	43244.653496504834	35371.23546538842	28831.2059646153	31854.389618413017	28389.729460643543	56062.88477311778	37779.694789310335	30493.86155547785	49782.44554997986	51240.70295450024	48559.36212016682	30482.887687761046	23083.587795761778	35007.642364963016	42465.19753627031	45322.099413303695	56353.66047799255	33640.69096408647	23976.793973147385	25895.368579132148	30877.349642468365	35380.392876900536	44439.082376616985	47944.313424736545	41797.225366620354	43684.83314529756	51725.552844110796	22872.398313212165
30789.14952889963	41807.578824531614	43240.21837378356	35368.554135589526	28828.503261934875	31801.924240450084	28380.772806200042	56062.851733367075	37777.62422706661	30493.86155547785	49781.357320240255	51240.70295450024	48557.93250683989	30467.87921783612	23081.89027227762	35006.67595544458	42217.11804807301	45315.78849440021	56353.116783915466	33583.66095817464	23968.107853288344	25754.37011995522	30809.65295362725	35371.50794743096	44422.88781619016	47943.20064776472	41779.72456521775	43684.80633883996	51722.513100272234	22797.970330512107
30787.71163282132	41652.940902934904	43224.99219922145	35368.554135589526	28823.379811284532	31678.17113586332	28354.961875436053	56062.81827255709	37776.25919305496	30492.66244077914	49778.34951627956	51240.343852252525	48494.62226623052	30466.55526138393	23081.89027227762	35006.268530556394	41752.06825929769	45299.83408645515	56351.99231962714	33499.01092694812	23948.114700622005	25625.329435655985	30788.004384610682	35350.272317539755	44380.127079224956	47941.61342782173	41755.462062943836	43684.78465046571	51719.55610743409	22769.643126968316
30735.016987307437	41552.42513269436	43215.268070100814	35368.17961524661	28821.536965976105	31533.390881701227	28325.271408842567	56062.81645959987	37776.122842477445	30479.609380815287	49778.233737210176	51240.228288564016	48483.256314921025	30462.997062246755	23078.71667032639	35006.26714367893	41641.98899022943	45270.83982206587	56350.78950446673	33362.212760122784	23893.733276945182	25572.1653678654	30752.197549859742	35348.99601355734	44297.674577379126	47941.39103128221	41725.917144129664	43684.77611663386	51713.94467077414	22747.78366541273
30731.21218809417	41515.31484098803	43199.27611681813	35367.5740366238	28818.480921724688	31456.81348484983	28273.561349791453	56062.734066888435	37775.10556884264	30479.001805765452	49777.98778428531	51239.985338285165	48396.19901362821	30455.68044332452	23071.956855883796	35006.213784619475	41603.14472549441	45244.32713828115	56348.49316950241	33324.94965092075	23856.046432994553	25404.547661835553	30721.545389206338	35320.985808020705	44270.04193967442	47941.33931116631	41623.66867569825	43684.74254689132	51713.94467077414	22745.68855290998
30729.341397570108	41478.86555274721	43172.3517848861	35366.81723743768	28816.534933203246	31318.009265529545	28239.28671515302	56062.64982368721	37774.05137451195	30412.499656401807	49777.433638125854	51239.20550633588	48207.666408426034	30441.422244499663	23064.61970322903	35005.864205134785	41554.00566905679	45210.85835440321	56336.53297801088	33281.113669296494	23734.50485840841	25371.115224252895	30721.545389206338	35286.20588289171	44193.63846578696	47941.33931116631	41439.401450340825	43684.67835972762	51713.741769788816	22723.827158006923
30725.96820212901	41445.24342362456	43146.1520298851	35365.460828468895	28814.728078995664	31163.574145182552	28222.024714131636	56062.53395131686	37773.67529985467	30385.714859691394	49777.30541832787	51239.20550633588	48043.37654145941	30423.008613082053	23053.501660541104	35003.77198203927	41406.865922514306	45190.23263772578	56336.53297801088	33257.985807843026	23714.13676844294	25371.115224252895	30716.69300416115	35280.11247196902	44056.24101318015	47941.236630934596	41289.07075371312	43684.64547948516	51713.66360794486	22695.91274928859
30710.74407051838	41367.57398211645	43146.1520298851	35364.22047648054	28810.651347544645	31055.343900926026	28205.280450435435	56062.2992510815	37773.593187389255	30385.714859691394	49776.44940090552	51239.20550633588	47822.71199600792	30385.899139526	23044.732424991485	35003.30867918744	41323.69980251593	45144.90737241246	56336.52130127791	33245.09086397023	23706.587822507317	25284.742659183423	30673.98027259772	35257.445422613404	43854.024112712184	47941.201575744446	41169.805985134066	43684.55246727511	51713.57487860432	22688.440127163063
30698.44943814047	41320.411231882375	43143.569607736106	35360.24674047291	28810.589295549	30883.059869360502	28202.356084044506	56061.664863316815	37773.394837969485	30363.504414354396	49775.960456816814	51239.20550633588	47756.43137602762	30356.89785082891	23035.60415991871	35003.05170108688	41280.64284001839	45097.54365653822	56336.52130127791	33147.30253138946	23696.32318357754	25223.136755389005	30608.940065797775	35231.97882076683	43352.0931079751	47941.05085266982	41034.9508554543	43680.02551408374	51713.34652502196	22682.17719001008
30657.35265348898	41311.730183930405	43142.24233001174	35359.98656179196	28809.9240198186	30738.510050632645	28201.964461996846	56060.23178563133	37772.99740263334	30350.722898682503	49775.72950038589	51233.8132744333	47711.11054065483	30288.50272000541	23031.79704295202	35002.590988389566	41098.219191969925	45046.447724741396	56329.36615852244	33091.10635935058	23695.84201890398	25088.57914494992	30586.687849324062	35219.236115784195	42737.23566473911	47940.87016451379	40962.600760562236	43674.264689372234	51712.927740055384	22668.784159369112
30627.956733798757	41305.299947703475	43142.24233001174	35358.08008850034	28806.15212929575	30671.5145314206	28198.010426529072	56059.63353694919	37772.64949063532	30317.3767788701	49775.60354402529	51229.036827664	47397.86273549562	30217.554768380458	23017.71228499851	35002.53045749281	41081.738014816205	44980.42084754597	56316.49578322235	33091.001257835116	23695.509114311106	25052.219107009027	30533.49757430901	35098.44361914784	42518.542999507896	47940.27382457542	40962.600760562236	43674.264689372234	51712.763618651225	22649.20403405278
30596.05228461866	41263.414312521956	43141.89143643547	35356.95009458791	28802.925358617555	30387.47323496008	28174.21066075117	56059.36167699069	37771.98274814677	30274.629435945335	49775.06746313283	51228.04639680046	46165.28700011403	30197.73896548875	22997.539806301425	35002.433481113214	41018.036637534824	44922.18445863937	56314.32410415099	33032.74196350576	23692.44072310336	25018.01635737799	30505.599708535556	35084.749160807914	42347.947086426015	47939.68414236432	40716.367987931735	43659.58629532655	51712.33936001166	22625.914629493396
30594.5572721737	41201.21884719867	43141.88626858823	35349.99683720218	28800.86087212408	30349.80669363468	28135.71131160218	56058.74009618432	37771.59946956607	30253.29572338031	49774.478681950844	51228.04639680046	45915.58212095198	30184.73452655874	22981.038292051657	35001.97579948598	41001.44145109344	44879.578829920676	56313.196388034325	33030.150888253236	23689.60388460983	25004.67644057952	30501.08709810143	34912.77806661212	41925.4654296314	47937.79515579328	40462.87537878563	43659.58629532655	51712.22451634075	22595.94259952488
30592.87481089845	41081.4253629226	43141.88181639862	35323.53675923076	28798.800877196754	30251.738689985825	28085.624410502944	56057.74093068125	37771.29130123791	30237.388524407652	49774.148137703196	51227.85240179163	45485.767096678894	30177.65313817074	22956.94339674532	35001.24314027276	40907.0620587982	44866.526469044584	56313.196388034325	33018.53045150984	23676.690013366122	24981.871847273836	30368.27903969339	34872.439737629225	41784.085316348646	47935.42199000226	40337.48799964009	43657.530972796754	51711.667630581986	22573.286781573486
30591.254696302025	40925.58512171927	43141.881532061765	35313.388028295114	28796.575968988443	30231.730752040443	28051.63933713762	56056.281982346154	37771.21074444906	30210.68350214458	49773.74982016379	51227.664703162016	45481.57505658444	30160.230632494473	22938.001804640233	35000.198375654916	40728.1187356391	44826.7017323181	56310.75696680979	33017.16902874916	23668.188868404228	24946.598587979966	30305.18003730313	34837.485123157385	41585.14727280347	47934.25408255433	40215.690775629395	43657.530972796754	51711.48866074621	22567.08335625776
30585.726972384793	40864.40325331306	43141.85679046216	35301.74439948846	28796.57258099987	30214.719304274535	28013.913009073523	56054.15034547596	37770.86229581492	30198.117003159703	49773.69166032776	51227.662141612214	45424.667646870825	30159.774768142437	22913.793941303156	34999.69809607976	40418.66963765975	44798.60232754267	56305.0528444891	33004.35038029472	23668.188868404228	24919.899401878916	30275.637412318156	34819.89572625893	41296.536859737236	47934.13983070693	40152.94255874307	43657.52692743003	51710.49499818799	22562.978104350597
30582.590875092978	40760.17210583452	43141.80339300254	35223.23583984024	28795.16158938765	30191.83155384506	28006.578973311724	56049.301846702656	37770.52291515922	30194.869235051938	49773.63172027536	51227.367995371664	45395.736223981316	30132.279423847573	22841.0762696562	34999.37787564463	40075.10514550214	44764.51464798537	56303.783041345196	32998.039332628054	23661.509204908478	24905.65475250809	30186.042539259095	34815.53411052706	41039.533637629815	47933.872679560045	40104.50091630899	43656.986656711546	51708.62401309587	22549.740588952613
30579.03962269794	40717.94160646504	43141.72088977925	35173.59869344896	28794.8992192961	30146.335183639	28002.627442898392	56048.0150257481	37770.31827810395	30119.464211819584	49773.49000256184	51227.227355818824	45218.2952299522	30083.72106524353	22773.076238624868	34998.56351644065	39799.52201122176	44677.881668267306	56303.57396665442	32986.98192518938	23657.33201328036	24888.109453674868	30123.88826926433	34801.7062893368	40588.37821138417	47933.809816512665	40061.97323892061	43655.54270354251	51706.242674069705	22525.56599076546
30576.32155574657	40708.83956723206	43141.602283197826	35092.176662934246	28794.885200258563	30084.895036658123	27972.627757952916	56046.02519900535	37769.809878805165	30085.818463688785	49772.82147654206	51227.19051442421	45171.3231634533	30066.920021011272	22728.341355559834	34998.27370752574	39735.79374475835	44606.11011820601	56303.46458831242	32985.26810692273	23652.996661486508	24841.86791703073	29987.096741695754	34771.83953152428	40463.15425105656	47933.72997392632	40013.38336277068	43654.64205303194	51703.757179766595	22518.847626006776
30575.624386804287	40690.94265075942	43141.45276005033	35064.62327433463	28794.829793547393	30031.99714633488	27947.653380364263	56044.87053394549	37769.603369925484	30024.554770874238	49772.55779184163	51227.08932264897	45030.253168491276	30021.35728180903	22400.038787444377	34998.082486502535	39719.38035104693	44542.840973345104	56302.61709497895	32983.24057681787	23649.25682329548	24791.664587081636	29673.270616289912	34729.34446730087	40342.270162688576	47932.80229702942	39852.16034656739	43654.64205303194	51701.17647164719	22512.9184111357
30575.42435369993	40625.7135511958	43141.0863043497	35027.36589598826	28794.415567459007	29919.878019750293	27944.033056077704	56042.950695008796	37768.91691170976	29914.608517912508	49772.16614216171	51227.06616881927	44963.615137412875	30011.482614973644	22080.37270661458	34997.77623184318	39672.45494158364	44372.46955088487	56301.778478276385	32978.239976260855	23643.616559574257	24643.156763953255	29605.374742020023	34700.88786164565	40128.34732849296	47923.1580530312	39480.50027125126	43653.53833297712	51700.10413906748	22505.469655411904
30575.40718172187	40601.1480779165	43140.70509278684	35009.94940279471	28793.99040564776	29868.265606421774	27931.960860945317	56042.43591580279	37768.62052031267	29865.58673314844	49769.6102323514	51227.06003738156	44949.147678537105	29981.91451302128	21901.081353793972	34997.193994332934	39637.142290835676	44319.60204416115	56297.711048224104	32972.5448255192	23635.779293673837	24588.814722508854	29588.259304151117	34639.07375697015	39863.12725984973	47886.29571325837	39430.39915999938	43653.30143804145	51694.670639472795	22476.107608978098
30575.04488723402	40577.49338484285	43139.68459323065	34999.227425620884	28793.654780905003	29827.44334653987	27911.038692510192	56040.86159526186	37768.21568322343	29864.095755006347	49769.437050682296	51227.0452761892	44909.363600858844	29970.817425760204	21216.452518690206	34997.049371077	39609.40594210634	44198.48194056715	56297.711048224104	32971.083947628336	23629.843746139046	24446.06640288655	29552.957744801566	34586.61779034156	39614.241246047	47829.23674358309	39356.46183171814	43652.35651229941	51670.10383390103	22453.282506437507
30574.851729206	40569.39519317336	43138.43271433731	34970.409435158814	28792.88504868717	29703.156928748627	27895.618664645364	56040.49933379563	37766.795472750084	29862.758807047743	49769.35631706838	51226.965341482224	44894.36111851156	29952.280624606035	20758.3616488678	34996.68856673987	39609.112306059025	44114.9511434438	56297.711048224104	32970.97786431131	23629.00395425066	24411.305439493608	29526.41957224608	34548.288573769074	39340.27739786149	47785.282486830765	39041.21107351269	43651.305661027094	51638.00091841861	22434.436941268836
30573.10057547598	40567.75111041214	43138.429574901755	34959.23810954846	28792.357375429332	29568.60854828454	27878.29462698143	56039.212050505455	37765.99323499118	29855.063586266373	49769.27006872169	51226.89698303094	44894.36111851156	29945.31752081352	20242.40848179806	34996.6340776984	39569.12614278946	44001.72946300312	56295.52994174829	32970.112100232334	23621.729121672986	24368.35240820013	29510.188503201993	34528.95389149348	39162.48791944486	47746.03500412603	38522.59024247011	43650.736854463	51627.86425089915	22423.195180173076
30572.652729661186	40565.09719472365	43137.99617844691	34954.83155714129	28791.521022742865	29522.541073862034	27868.383145769265	56038.44935301529	37765.86565392864	29853.713206154058	49769.17752744168	51226.77935921862	44893.13722982275	29928.423948684445	20036.118459294572	34996.62472286041	39559.357369451405	43897.140543525136	56292.25131359937	32970.06810157698	23611.91415043126	24321.429644350428	29502.147108205587	34436.18801625105	38727.90029803553	47637.74414848423	38034.40470817949	43650.68339547936	51625.95189155533	22417.622818986532
30572.319134327976	40565.09719472365	43133.753062440024	34951.772702381466	28789.890888332167	29469.090106886244	27860.997498289616	56038.03531677626	37765.800530868255	29846.57622906505	49769.01976575134	51226.68817257007	44892.70207857961	29912.309952600204	19891.13817658747	34996.53029819881	39548.376610645566	43510.18032259274	56289.56868602988	32969.99575279515	23610.885504901464	24313.842601300687	29489.95765371097	34350.46801617317	38505.29488561848	47405.98670775806	36614.02103293213	43650.3466896967	51620.91724685733	22410.39813588445
30572.129615719	40560.0679455746	43130.26816094546	34941.37123399992	28788.37488513545	29436.65624881067	27855.454540840314	56035.279343602175	37765.05143181916	29836.920124809174	49768.964061868166	51226.607784707725	44892.58697859789	29900.10879625669	19803.103634000396	34996.36525733009	39545.044052514844	43494.574383659296	56286.16601957507	32969.59944783774	23598.167453408172	24312.61886536318	29472.681804640295	34330.481991898254	38437.68705440401	47279.92703439061	35936.80754611807	43650.27725804294	51616.7861150612	22399.28423880161
30572.01877211351	40559.024397837995	43128.010980967854	34935.01203742111	28783.847885870186	29399.77958353835	27853.333484664017	56032.991600255285	37763.8794845009	29822.860514345153	49768.87566862293	51226.60304821294	44890.467541287326	29871.73620911384	19678.15710961465	34996.16836932514	39512.928757977585	43489.73542794765	56283.12574727287	32969.192626197255	23592.75421102419	24247.303526036572	29451.323181459033	34328.53195049518	38406.22367475856	47102.73979198655	35200.50444319038	43650.057923862805	51610.88621829399	22396.209326110016
30571.997446452926	40555.92541823998	43116.4489921655	34924.67898956858	28771.137104281897	29388.183162816174	27848.42754089997	56032.26029900347	37763.4177617625	29817.871553904555	49768.44489632715	51226.60304821294	44890.467541287326	29869.353766222855	19634.214066236196	34995.80215686362	39495.59652851155	43486.427537509284	56275.344227947215	32968.8836795994	23582.312185981635	24231.24062233378	29435.663851804165	34322.89894840283	38272.867447314595	46612.886797597785	35075.45723514409	43638.03542625728	51588.07729879985	22392.614939207946
30571.92033759469	40552.29320017054	43084.72280727845	34907.41404827256	28770.2600792235	29282.64703939464	27841.195596109115	56030.8208906863	37762.88724577582	29812.64258294446	49767.68217120042	51226.556078057096	44890.388973678404	29846.419043963124	19552.47951099813	34995.39791081957	39478.79952780964	43486.09907858969	56258.508274602835	32968.13693764327	23576.918798216124	24170.254309933785	29429.620426896774	34322.89894840283	38122.95109416063	46514.27856855266	34981.89548962448	43626.314170967074	51557.67649523986	22384.824354088727
30571.828565986198	40548.095512694345	43062.550957831794	34888.46975615727	28767.071963376533	29170.50498756664	27835.610486196896	56030.49396884509	37762.3558327269	29808.74339411508	49767.22828014672	51226.52282913886	44890.317288304796	29843.139303227017	19470.95941182067	34995.35049670751	39285.01864638354	43366.90426322426	56242.59747935706	32967.13958774156	23575.615324148584	24116.35143146367	29418.288287304855	34315.907513589955	38102.875205440796	46370.49530871875	34880.53475539423	43619.71264076385	51528.08488487347	22382.758227222366
30571.621891223593	40545.5413997002	43047.50075094786	34885.886630742214	28766.295482241996	29165.649464527687	27826.643122363705	56029.966402616934	37762.0791233983	29805.475356331714	49766.8053267491	51226.50201642334	44890.14452928681	29832.992455848438	19441.697416385494	34995.20962613284	39200.554708888965	43315.786027934824	56088.34920727945	32966.69841601841	23571.122775822303	24063.61598112009	29353.388653166254	34315.17095311901	38102.75749955656	46137.36119714711	34876.44656690044	43583.71048057823	51527.30621449928	22382.613495835107
30571.580284608714	40539.21907417194	43017.34885303205	34871.654727146975	28766.137541392687	29119.435643504203	27805.84455216772	56029.82994549525	37761.48154889893	29798.511740811577	49765.13522002126	51226.478221354446	44889.2923726151	29816.52474171745	19433.314540200874	34994.65175232736	39200.554708888965	43271.07136921571	55895.67094203724	32965.495747045046	23570.466188638537	23952.890175287175	29294.32323799196	34307.42865162405	38098.521372614916	46052.52263955483	34844.51166291588	43538.06756665394	51526.789091482926	22351.128395704513
30571.10675108485	40533.6037421235	42995.221123217285	34862.42289164018	28765.1986828382	29044.52233495341	27775.455400560077	56029.61880591423	37761.110181942415	29798.511740811577	49762.47322963108	51226.43551875452	44889.023432619375	29811.106747048627	19420.83430332136	34992.41144863452	39193.122423999965	43207.72109681292	55782.738911293454	32959.55028908832	23534.982491704806	23903.61645235751	29249.054705866307	34301.41987479257	38089.042310113655	46045.75176363007	34838.49717243451	43504.03490321545	51500.02186486012	22345.325974774078
30569.877648056852	40479.0533582038	42951.65258755413	34851.49350287739	28765.1986828382	28997.373126046958	27768.2927816713	56029.58236477975	37760.65125050608	29786.22703901794	49759.53323415101	51226.40916461251	44888.81081176719	29770.993941976183	19398.88344399844	34988.25675648394	39179.230859972966	43075.77360284257	55735.92298603656	32958.06147343547	23527.662326502097	23880.10146378583	29207.343484926547	34295.043241571155	38079.593524515	45967.36139291945	34829.06340791122	43436.53990925205	51496.70575519145	22333.935752493613
30566.674852933906	40417.24026491047	42793.53436424467	34825.99990789387	28764.380259415582	28836.5497738592	27759.212542622627	56029.41001911352	37760.07454574208	29786.22703901794	49753.77872688325	51226.35691800671	44888.789715673665	29770.993941976183	19397.059435050764	34985.654435095144	39127.67138089356	42825.674427065554	55653.43902577379	32955.67287955522	23524.315909237343	23843.913344449033	29191.61736999513	34247.72859433873	38079.593524515	45919.949801021496	34827.91907164325	43337.576217367714	51491.4849339658	22326.09171420352
30563.26635733399	40354.561345042304	42750.69461577063	34784.20029890569	28761.82461664844	28704.341166523078	27741.992491854457	56029.22716742205	37759.919044848495	29784.278395782665	49738.38436125783	51226.31929972176	44888.33700246223	29770.993941976183	19392.74388527843	34976.24735391415	39091.42399660315	42513.8732541312	55626.7665102215	32953.52187634941	23519.11426802944	23831.201653697084	29150.281550882166	34238.91184553747	38070.598518515406	45879.77512248123	34818.670032338036	42774.02922614184	51488.12041664845	22306.4065568881
30558.895446608865	40209.75766207637	42677.761221555564	34767.026914466485	28761.398482620334	28481.640323450567	27741.992491854457	56029.21073448907	37759.81059208048	29780.347479203854	49701.25521966287	51226.25477969067	44887.963881416355	29770.748121355045	19364.739348149324	34957.76208566678	39020.22012825757	42243.0828543151	55485.896271676	32945.09390461292	23509.93370787156	23824.19190328066	29136.398627407263	34233.97791265808	38010.632517702914	45851.075527935944	34803.12696695653	42658.05421837347	51471.1541472333	22294.33349998367
30555.770148678897	40206.73704636821	42625.69285615458	34767.026914466485	28760.84388004116	28023.905524167363	27741.802792721828	56028.84193588459	37759.686820938434	29775.886712317868	49680.45085158435	51226.0817794037	44887.32884880958	29770.748121355045	19355.735246304506	34874.64824147221	38866.46588306802	41919.39750413776	55444.321799580306	32944.59999805085	23494.35746270186	23819.09018504149	29134.196757843016	34217.99965099787	37973.87178052539	45850.135363670866	34797.25168495056	42491.692253595946	51460.34093689796	22289.295093049222
30541.23558839483	40152.07091054638	42537.577565960004	34764.271201629876	28760.80543908177	27862.434687459256	27740.351625598716	56028.5188384316	37759.578151123496	29775.690139225957	49652.10987293855	51225.67741016284	44887.005127056014	29767.575686226293	19347.522647251517	34842.4495910853	38796.672512477555	41727.140946478234	55397.36734193206	32944.59999805085	23441.006889234992	23803.629593226484	29131.283554733254	34211.21641252358	37953.50872163992	45850.135363670866	34785.36288529541	42378.14455992022	51447.07690280121	22279.154441100403
30518.698029612427	40049.722883337854	42476.689740235444	34753.813182240985	28758.82923440235	27646.58887677008	27740.351625598716	56027.95299936272	37759.40039557604	29769.01795073784	49650.33927752951	51225.56253501183	44886.72757019526	29758.281134929464	19311.441431260573	34840.30702391231	38706.02896703274	41465.64114976118	54556.086071404665	32939.390878218524	23381.729927007662	23772.960472030172	29070.812672323493	34202.31426137964	37904.07889874403	45841.10718548558	34753.05238995717	42235.072453325796	51441.79403967028	22270.241812999957
30484.897242181803	39946.04951783967	42337.351110013566	34748.06471324443	28758.04054911762	27225.260528519673	27739.638127475446	56027.39947763398	37759.08730402459	29768.626652292114	49633.68189971384	51225.07312941588	44886.15875367698	29748.7913757605	19276.572548887674	34838.606835430415	38644.81629548369	40616.976392473254	54327.418705798016	32934.54208467691	23255.8994670882	23727.457673598597	29055.75988130914	34198.66833281286	37888.185068609644	45810.55756752127	34731.62203252895	42133.57893811725	51436.01728129979	22268.237408100325
30468.47328467719	39911.24065616944	42259.15003946998	34729.35098086907	28752.471566807253	27036.508482289228	27739.51874573356	56026.49829951363	37758.96586618549	29761.027523157274	49578.077944261444	51224.66255382162	44886.12038628396	29735.459831768916	19253.24423432079	34833.15912300536	38565.313651597164	39766.06687096933	54302.05119426768	32931.00194986863	23056.853708214832	23702.234635494857	29006.315785946666	34197.88563813269	37883.7405082066	45806.58065963867	34720.10539492288	42002.765422565666	51434.82306765277	22264.799174766773
30458.989127457375	39863.193080110876	41932.050019329756	34718.12799274616	28746.387153657546	26827.411808819066	27737.150318319946	56025.80240625268	37758.62258135325	29725.47649601777	49443.9967343656	51224.539403946255	44885.52610362966	29720.979368297918	19245.139885559955	34825.816496596926	38535.540691335795	39142.4675530891	54301.011455402586	32930.48866652453	22958.018565374656	23698.36032722216	28971.656826238912	34195.39651289841	37855.060926682105	45806.34646704312	34698.8627700973	41863.78517096546	51429.38662610067	22254.804605852587
30444.232296179216	39848.15940204097	41717.62126263403	34715.545978576614	28728.524798171853	26550.95307175289	27735.22497144213	56024.39986747424	37757.223691912804	29702.26260636232	49381.17656922221	51224.48031544798	44884.948485406574	29709.195569379597	19242.855841015487	34819.640255604056	38472.351771331814	38860.69482044128	54233.73071923839	32930.30028952261	22842.05507805746	23672.45158613905	28930.01541412376	34189.06999726567	37807.71509312951	45786.34457466699	34658.01941164406	41863.78517096546	51429.18507409665	22242.109992145597
30441.24772208222	39835.88634331892	41700.284382831385	34685.98551636053	28706.069753784403	26285.86029607455	27731.29292249822	56024.15852787666	37756.06805178973	29681.320010959615	49264.26230214503	51223.96390136751	44884.37236141004	29692.071535279443	19222.217231152455	34806.490372637985	38405.33609519544	38649.647276930766	53784.63138121569	32929.99417025771	22547.1689551417	23645.308016793082	28779.42345785635	34182.90654184556	37777.18750639683	45779.7197352942	34573.043327268795	41863.78517096546	51419.074008927455	22222.830496175022
30437.315092016528	39823.44988716752	41609.399519292485	34666.64977703583	28694.978305463694	26169.07077623946	27728.639536734692	56023.90336947179	37754.07431263357	29663.77999817467	49103.46976031476	51222.627300803666	44884.060487180206	29690.744353174603	19192.759542019343	34800.22840192355	38372.85444997727	38646.48111582716	53774.41881563048	32928.74464986367	22424.992676411297	23608.47579412149	28714.007182165835	34173.33047151881	37745.805381300226	45776.057721472156	34477.68488610408	41854.21635333141	51399.481045255525	22191.97317738697
30427.770878234023	39807.753231373696	41544.67865793762	34648.37626864425	28677.889599557227	25900.924555546033	27726.94853567322	56023.69018372696	37753.601681046515	29629.83261590329	48483.32831592564	51221.37226655509	44883.939705939454	29685.755253924723	19181.067993111974	34800.22840192355	38350.771655624136	38559.074316884835	53755.603456456774	32928.263366568295	22413.31225123899	23581.459246940325	28497.47021084714	34171.84652055256	37738.641929859325	45754.990101264106	34235.291240326886	41812.76413736091	51332.5003621099	22166.319710516444
30424.188829328374	39783.47002398953	41410.52256807576	34627.56577113625	28610.438009155943	25787.96336007664	27723.07682355822	56023.65322220048	37753.09119061278	29597.170360681263	48284.39133147189	51221.20990875921	44883.5329138727	29646.542737078824	19165.258710190872	34799.75657637369	38310.98674616606	38542.76845565596	53698.48889712783	32928.248716317175	21995.844226540827	23551.3305002032	28455.479875138495	34171.27290384048	37713.56341333408	45749.2064894566	33999.16355843426	41779.437944261335	51220.46772535238	22154.089433398934
30413.837712167067	39758.23947131785	41267.71967310497	34616.21813840305	28526.790656420002	25696.113342949928	27722.292321136443	56023.494466874065	37752.80882976724	29595.692067985405	48026.41977691506	51219.83540930114	44883.510379185114	29623.042068013812	19150.526741069698	34799.75657637369	38295.38130567601	38536.60452616226	53467.425868572034	32928.15726322087	21914.78817920485	23533.6444784392	28372.606962779988	34169.66226796621	37688.58159938021	45743.44954341317	33870.13909786564	41355.81907574638	50972.21226671874	22140.197156151244
30401.40470558369	39711.23329450785	41145.16630711409	34602.30778880958	28495.863691842653	25641.827290766494	27721.962202368082	56023.05523472596	37752.36196966795	29580.298862622127	47887.32569033374	51216.561023471884	44883.50228259495	29598.723477986226	19111.55967145196	34799.21240770644	38282.87077506238	38535.41019844117	53142.27141167409	32928.15726322087	21865.58325877592	23533.6444784392	28114.409214489082	34169.18727175871	37645.17918864399	45742.83460109881	33566.60999889928	41253.33433504288	50700.23679732771	22136.337893403208
30392.18422132339	39623.46085600597	40988.32068231857	34588.372427876515	28452.531490730613	25585.85209215997	27720.917118784924	56022.782224427494	37751.781757145705	29565.599319223842	47763.02140166753	51209.27148527812	44883.447602447595	29587.277978122027	19096.443580942123	34793.36858355747	38277.07497312349	38531.24687152255	52889.461654614744	32928.140213557235	21819.169113276035	23449.820811181162	28045.91709340005	34169.00620551976	37561.79385310872	45742.27085078508	33117.95028758871	40700.99819539405	50465.220367049544	22132.91417209078
30373.113614845373	39490.637659336644	40892.44388674397	34588.372427876515	28450.10785681587	25568.96407007242	27707.07778846349	56022.66756077351	37751.20804451171	29543.44956681436	47573.72353165277	51208.48967398765	44883.445545599345	29561.07621792894	19082.02155005618	34790.21283736659	38223.97648185001	38526.439900957506	52714.42188720439	32928.05587155929	21707.06867653893	23427.540581620862	27978.62767059897	34168.92930102316	37522.50299362559	45741.662311070926	33039.86409063166	40236.074246586126	50260.45108180045	22129.53419567338
30336.951974868156	39458.74438808047	40832.224160264115	34588.08004222387	28448.397404255196	25555.190257772978	27707.07778846349	56022.52484986044	37750.84993955515	29526.42843502609	47333.26874367747	51208.4226961806	44883.41551087934	29518.046259310075	19065.100066144845	34790.21283736659	38174.67981169714	38506.70723098178	52437.21152107963	32928.05587155929	21663.680290119322	23427.53823983786	27923.973912090765	34168.9044970602	37404.428044877626	45741.662311070926	33004.34675761075	39848.00283175005	50012.704056404225	22129.5191506622
30273.874124170856	39430.53795990242	40719.00026809181	34587.68208353576	28438.245692382792	25535.009983787368	27706.93548963535	56022.42946600663	37750.54163438245	29473.98930184772	47264.85849494947	51204.06817006408	44883.3926088519	29475.943455011435	19059.698347351667	34789.64210149423	38135.59500577317	38497.33464879813	52025.018097761145	32927.95838292529	21564.770994373604	23420.53074322221	27869.62108273655	34168.35812065391	37306.369557940474	45741.62628148488	32944.34357751935	39609.194873148415	49892.000983769976	22128.183570933237
30263.642598476243	39325.68291162531	40613.12469717658	34587.634102706	28431.76013219011	25530.80782006655	27705.457011055834	56022.30621712601	37749.73995074587	29411.852339038447	47181.924349459856	51204.06817006408	44883.28852573211	29436.54834924891	19049.437456904103	34785.37165720365	38043.41731719391	38469.24188145652	51766.6007865005	32927.78927467257	21508.31173606027	23419.522743089103	27844.596034906943	34167.23054181223	37269.0216146494	45741.617178217646	32917.19518283928	39595.645957258384	49889.53053743921	22122.195710868717
30252.882874535073	39168.1142368989	40447.03331480812	34587.634102706	28428.28753930665	25464.68388188355	27705.336795364434	56021.34818826867	37749.12677422444	29367.45334582031	47114.033884969	51202.706100244985	44883.16908816844	29383.448647776553	19034.16426314191	34784.01428700883	37983.400611345154	38450.039221627885	50512.77731092283	32927.64037028217	21463.59270127083	23395.530688539886	27815.713109537955	34165.78667216697	37042.17865918963	45741.617178217646	32908.25161341909	39567.593299301385	49863.88209216713	22105.278533030767
30188.424532284782	38937.048469013775	40418.07794944851	34587.624162906664	28423.325522867213	25449.093909797182	27704.58820001499	56021.260591707076	37749.01350063707	29342.005905417398	47114.033884969	51201.72186367723	44883.132682640906	29247.055816599393	19017.888161366463	34781.42399342438	37885.22060643237	38371.0249089715	50365.9129105463	32927.548541922384	21457.706419703172	23354.621881413255	27770.273353266897	34159.831009120244	36891.56283854982	45741.56009468469	32887.37489579889	39522.71595328541	49820.79285566276	22085.413081155697
30160.604975336664	38658.95778405755	40412.56098185449	34587.27621904833	28423.325522867213	25439.520389851503	27703.68907184398	56021.13960437295	37748.76143566881	29307.068849883937	47111.70764923341	51201.001777405116	44883.08917433179	29112.728169107722	18988.707186435444	34780.300581542586	37813.58439983729	38371.0249089715	49956.180528640376	32927.4504688451	21451.149024970633	23347.9534417946	27763.931011084343	34156.32718592355	36725.82835300063	45741.548911024365	32870.24885675255	39522.71595328541	49801.964487632606	22071.43391011723
30149.01962977921	37677.60345701072	40370.82450559746	34586.97338805639	28422.77428717597	25438.22037387556	27701.607252421603	56021.125892687654	37748.615498742765	29234.335742524814	47107.75955744028	51199.486464846355	44883.07159918476	28886.035285996295	18963.42210719197	34762.13902721836	37769.951184746125	38368.52825859043	49568.4671654618	32927.44329755455	21443.65566663806	23344.833185328567	27762.73237512047	34152.026929802116	36295.8904673354	45741.53782330594	32748.955499326406	39520.99036668554	49774.54663391615	22060.4195219472
30133.714267519194	37129.77369494875	40338.36949562694	34586.89411890852	28422.590783081145	25427.01485446491	27701.075964214797	56021.0650915151	37748.48350359343	29015.47193820023	47107.7310426097	51198.90281351982	44882.97876071433	28617.61114376231	18915.78329148231	34748.72997748328	37723.34689625042	38357.662155150756	49021.78594381116	32927.34248451711	21438.493820753585	23337.55044078458	27761.076789481944	34142.21271129078	35938.54366600737	45741.517836574734	32570.87175688885	39520.99036668554	49737.787063161406	22044.160926747973
30132.71903468675	36897.3353103022	40314.631181654426	34586.567239056414	28422.040337392275	25412.99601745742	27698.018263318692	56020.27321015058	37744.340936717505	28923.672817383514	47105.80381650618	51198.37928058901	44882.976904556206	28521.717061733278	18907.09990408191	34748.55005709613	37722.523226703655	38338.45672407901	48749.902990865536	32927.24008686169	21435.241428771955	23320.324755054873	27760.73940271415	34141.901851163944	35581.46470841447	45741.511240375105	32429.9533866833	39520.55781317385	49628.38399998034	22018.576908946474
30129.494436381385	36320.9308921177	40277.62780178168	34586.288031188655	28420.60206176985	25393.29139488398	27696.718731090412	56019.716484810866	37741.726040874644	28911.34373824204	47105.53936805267	51198.33597355247	44882.919844320124	28452.138943364185	18899.165873256705	34745.026721764676	37662.6037761069	38324.70330946509	48745.252390457244	32927.10720024395	21425.522152469694	23320.324755054873	27759.325202050222	34136.435604303086	35174.23558245696	45741.49942992792	32344.793601913072	39507.834200751895	49469.403835048164	22018.02354156271
30128.47542790197	35549.25582666665	40163.731920039965	34586.26446675944	28419.564711377512	25370.020347340724	27690.529770151654	56017.70359844905	37739.32225138615	28744.18076139663	47105.26701091537	51198.29593278546	44882.83532838946	28424.890673209662	18898.143582319528	34744.76130507818	37614.27269608556	38310.35927238938	48726.95226177062	32922.64012586387	21418.353244240567	23313.65749495852	27759.096415853583	34136.36164425076	35029.65147105672	45741.44550726615	32316.81533474443	39492.94951967111	49398.879024001886	21990.550217353095
30108.379924847522	35353.18435444568	40163.731920039965	34585.51235595385	28417.843185129324	25337.778376718048	27685.079418677786	56013.63819771047	37738.56612468157	28658.218831765193	47104.97023344928	51198.24003749132	44882.459378302396	28419.57580175381	18896.465704223017	34744.61134893739	37583.160384847026	38293.80635281619	48721.03478045411	32915.419692264	21417.69813739857	23313.163676833345	27758.98192080299	34135.06830454046	34828.97986920269	45741.2901147547	32316.81533474443	39482.86770762647	49369.94473723848	21971.712656145013
30085.80789869556	35274.34868171774	40151.5997159755	34584.5848831481	28417.231123570342	25305.382318499727	27685.079418677786	56013.63819771047	37737.60985250828	28589.495243446916	47104.48994574023	51198.16448818551	44881.755156938605	28392.27961216816	18895.085370615194	34741.7653444897	37571.553680899786	38278.118501006706	48680.945618877275	32901.374226076965	21416.713693854657	23313.09170694152	27758.462970494398	34134.320932245595	34762.36520010352	45741.13743330896	32301.97300636703	39482.86770762647	49353.337333436764	21959.833852814238
30085.520087369503	35228.77952960113	40076.94054001703	34583.56539963976	28415.581429601138	25285.72491833174	27685.079418677786	56013.63819771047	37734.25652866579	28556.779826152546	47099.5142750076	51198.10631014661	44880.87610428794	28382.453060365744	18892.812132392286	34739.323714910046	37560.04213423569	38224.223879190824	48620.25285327986	32894.46757076615	21412.232005769518	23311.607004648562	27758.11254699963	34131.636564735876	34745.07780204265	45741.0038550473	32239.77439153145	39476.93807999494	49335.52599962309	21944.21412898543
30042.94996003801	35151.293907248975	40057.15672498048	34581.37863406578	28413.934630152566	25251.515192825977	27684.910810678048	56013.524813001815	37731.18968625074	28430.827648580485	47099.5142750076	51197.95163556556	44880.23408542341	28366.116737669607	18887.366835811936	34738.58343449046	37550.87992667656	38166.8662489576	48604.39336255471	32894.19918153228	21412.103393987913	23309.079040998455	27757.772901596574	34127.70615590172	34717.43443599115	45740.95321779073	32239.099327853197	39433.001010883825	49335.52599962309	21940.84404634017
30039.42027171726	35095.418567506196	40043.634858588855	34577.78101692512	28409.60741647534	25246.261086351868	27684.852629210676	56013.32243494453	37727.875282898676	28371.637976741786	47095.79873154045	51197.14762047909	44879.91913386795	28344.52227895069	18876.22609492332	34737.12107399148	37537.74591627324	38127.49006062537	48598.6795478134	32893.95053226655	21401.65525837272	23306.967166933424	27757.225889914233	34126.65577590552	34690.37305707653	45740.869463228104	32236.446924403623	39433.001010883825	49243.46831557085	21926.752609360636
30013.069441486652	35002.90456116021	39966.30876473829	34575.35800606257	28402.688513120345	25210.23169456992	27684.84509197044	56012.73124102626	37725.752541908514	28341.02594691177	47095.79873154045	51196.94530479191	44879.91913386795	28299.530135389206	18872.63108277487	34735.90171684748	37504.2156436015	38083.53836925638	48564.98486079768	32893.95053226655	21389.361053191107	23299.46179699963	27756.4358239098	34126.15973199848	34611.19417498805	45740.82793985349	32225.476475736905	39432.683934523106	49189.95195815159	21916.962571405056
30009.573798290436	34915.81165199886	39954.886887925284	34572.13505502221	28399.0611539098	25172.713386181706	27684.83276123624	56012.62914121219	37723.19730066381	28214.5596655392	47095.79873154045	51195.16998842184	44879.72486986514	28228.3533459316	18854.951369950213	34730.3508329276	37447.95293712272	38062.345974075404	48541.91375519455	32893.73821516332	21378.42368241268	23297.66470871657	27756.42877885244	34114.807490470805	34530.10640958526	45740.70463578386	32214.73803844393	39432.67266929314	49188.36044382417	21909.408980072436
29989.101251307733	34667.443472704326	39920.18180041935	34570.99148511373	28394.935911581193	25099.134703983145	27684.81750469874	56012.59250584694	37721.33712654656	28058.605891504896	47095.79873154045	51192.93270718093	44879.52880513882	28226.277063458565	18850.69204221151	34729.75349373354	37408.29910533918	38054.89462654579	48505.18320367386	32893.536922614614	21375.204276445973	23287.772026556646	27755.77820657524	34103.86147380551	34466.517521483365	45740.62391672843	32187.54676505774	39432.03365329176	49176.47313703694	21898.426241481324
29948.94111553418	34641.62739277398	39913.575472022974	34539.78350692208	28379.981133994148	25034.315851727646	27684.363144184455	56012.562882291866	37720.82268967908	27851.30686319443	47095.76782926859	51191.43904455983	44879.18460886241	28221.44242408634	18839.45986504327	34728.93589297769	37377.25289636718	38015.17400159295	48441.05252614117	32892.79284559129	21372.994104634152	23287.10486371461	27754.934827455792	34103.24937254673	34357.128509585935	45740.581555052	32181.59447050377	39431.896869157616	49134.81134521097	21878.084954951657
29869.019504116128	34449.87437073469	39866.23164899803	34520.562169563025	28371.602266219503	24890.75047562007	27684.363144184455	56012.52171268619	37720.502043943	27748.675896090303	47095.71364465502	51190.62400695274	44878.249786147484	28218.766155243717	18831.371849775674	34728.66667744489	37355.05185385674	37999.87645974802	48403.02801137213	32892.729540501154	21372.30226528334	23283.048491255253	27754.51144017427	34097.28050813754	34324.41424344101	45740.30799752839	32163.1387473001	39430.48593552807	49075.212999560244	21867.954939743442
29834.111059777035	34348.721842957006	39839.20715416241	34475.562813518074	28365.088107029733	24743.87399044747	27684.362812323285	56012.17959091879	37717.03701560088	27731.30722959718	47095.68274061591	51190.53766285479	44877.55609945395	28217.640780784684	18829.471294770057	34728.54881547738	37306.930901601285	37999.87645974802	48402.39020027472	32892.612341471926	21370.473349736953	23278.252063511467	27752.980539900742	34096.28992953458	34308.82879959677	45740.057922598084	32158.259750141697	39430.41953632695	49036.05742658036	21865.30040654673
29815.872366979824	34329.87546308618	39828.13599389347	34440.38747856773	28353.84772328697	24632.338127087405	27684.357859392243	56012.024530602	37713.94674824204	27722.97145385638	47095.68274061591	51190.28478058885	44876.232435224614	28215.193595828372	18827.602438728896	34726.969987213546	37273.777455330885	37984.395563817074	48394.25071108482	32892.204426268094	21364.265816858966	23265.8387145939	27752.311211374283	34096.11689484588	34283.06309916172	45739.836157216974	32153.339731378826	39430.22283334051	49019.7230640289	21863.286044375585
29780.897117524426	34298.73038268258	39808.57164883103	34333.603596473666	28348.016068264995	23846.35273751527	27684.34759736492	56011.53407063396	37713.870204184794	27714.46468822841	47095.68274061591	51188.83714774282	44875.59023509507	28214.725511970355	18826.682275192492	34722.81881499977	37264.24248296124	37965.25090860309	48378.060349347004	32891.83479210468	21359.094794387907	23263.485858438056	27750.0863762247	34093.342443578826	34270.80308833203	45739.62103528119	32146.362254906533	39429.61038483546	49011.05162020274	21849.98485595638
29684.15134413292	34268.762579784525	39776.88844309456	34305.01760623432	28339.47936313658	23245.130778173916	27684.34759736492	56010.91741636975	37713.86159243945	27673.51528054508	47095.68274061591	51188.823066212564	44874.747421138476	28207.51150520115	18825.957828030805	34703.50606982564	37198.40238229272	37935.24456644765	48362.17593484956	32891.56615249155	21350.403213916532	23259.976461853876	27749.48471356648	34090.682827949044	34238.24933239329	45739.49899046525	32141.730924507297	39429.503338719165	49007.07544359791	21834.880321417157
29651.907299457776	34254.14166769218	39775.55527492896	34176.95069630853	28335.844112674087	22738.96771752898	27684.270674529762	56009.00244816157	37712.97968800092	27598.99084124698	47095.64905763499	51188.81340708745	44874.37123155809	28204.224766466257	18822.701305864277	34689.92335864025	37179.47697620969	37927.20492525015	48323.08495612492	32891.12160227916	21342.721286323715	23233.61048383462	27749.145318148487	34089.73949632277	34228.34265342562	45739.35992632788	32115.9533934031	39428.68535012535	49000.7566758618	21828.780528649128
29549.80051172572	34202.49810835568	39771.830028400014	34168.341763421035	28330.149370033047	22655.15852096904	27684.11103456055	56006.676261630084	37712.66418119457	27586.180794206968	47095.64905763499	51188.808418258406	44873.599701527244	28202.278270183815	18817.5294002589	34684.75487971985	37088.21013425113	37896.45579814546	48315.29216444942	32890.93130806049	21338.807610285756	23205.715557678646	27747.99161173965	34086.114368570124	34198.94192490558	45739.253001452314	32096.20551406912	39428.542306504554	48999.48450941909	21821.727105974558
29505.35997735053	34197.40416341064	39771.830028400014	34153.89102751252	28319.104499175435	22478.90752241396	27683.634770020824	56004.63088937719	37710.950265498075	27561.652150582457	47095.6410776635	51188.78894500923	44872.44142591882	28197.653191820227	18816.712125017933	34664.21670178803	37038.60943320721	37879.77704051145	48312.07615966254	32889.64269031338	21333.29893005577	23129.728323357605	27746.905032116934	34084.01575439451	34184.24444550928	45738.98714583465	32058.814971783446	39427.34807670096	48985.87648442639	21817.77205770334
29469.55228359995	34148.446173032266	39763.166183361915	34128.846275957316	28310.415713776118	22302.565057042288	27683.491775206865	56002.92265246635	37710.377151868845	27532.949561213452	47095.59751383227	51188.77772651309	44871.750862379544	28193.22352695413	18811.68743039145	34652.09791442638	36852.11491499596	37852.56118399363	48301.41056348356	32889.64269031338	21324.749328550104	23087.383315623803	27745.766895004035	34084.01575439451	34179.544823979144	45737.76336833605	32046.8680704367	39420.76132761602	48975.49260661958	21813.176144743178
29440.05559954586	34121.80274596375	39762.482407058465	34110.80665139126	28306.477955290804	22059.264077267446	27683.226399677023	56001.02835810211	37708.89211818267	27504.499879047766	47095.54340618251	51188.76963177686	44871.0496932016	28191.50272864801	18810.414290681234	34649.308729971046	36774.49436055269	37825.02148347881	48297.18815777557	32889.626368352416	21309.915561442696	23059.497841284123	27738.514114582227	34083.98351941735	34100.25226747582	45736.90741847365	32039.90522011775	39420.26765387616	48967.81228930318	21811.31654915053
29421.37288782189	34118.952844260806	39759.79123510034	34106.31104163734	28306.048363738548	21953.737196465565	27683.101685280853	56000.85470712195	37707.864551306775	27434.159305929843	47095.27361020073	51188.76318122265	44870.2287946442	28190.555224912692	18806.757004545132	34621.19334292326	36654.9735056218	37728.56711132916	48296.720968484326	32889.35476133564	21300.025496326747	23056.25180676196	27737.536071957922	34083.96180629815	34055.51822537896	45736.90741847365	32038.703665709185	39419.41263266983	48963.488732845915	21805.90456692844
29373.67481411399	34115.148335425	39759.79123510034	34102.97231751095	28304.22358763545	21880.241986775876	27682.879232330193	55999.43466890771	37706.254232582425	27407.10359203408	47095.27361020073	51188.7590062924	44868.87990888441	28183.453908476753	18803.088554298636	34590.657076567644	36526.00362598792	37703.72508373051	48296.198719494176	32888.92485100917	21291.9771884328	23001.464696958472	27737.259207596097	34083.82900254939	34004.18848627693	45736.88727957496	32037.196173400556	39419.280289775306	48962.95688343498	21789.421579955415
29326.98735487197	34102.66144757186	39759.625651815455	34102.64176522844	28300.054663358635	21841.060546197095	27682.781857837897	55998.9302600175	37536.349737956276	27396.92551754104	47095.27361020073	51188.75635616771	44868.6079094681	28180.055989124703	18802.297759289726	34564.17065087248	36379.39796742679	37697.21255240114	48295.3042216676	32876.75467123269	21287.032209063942	22988.497208074987	27736.06790530855	34083.66638140432	33980.57733852106	45736.76994585219	32037.196173400556	39418.85856026663	48962.847291345686	21773.847713256826
29251.4456314298	34077.84295446907	39756.84596916446	34095.951405292566	28299.4938927271	21820.86647358601	27682.60643489169	55998.75546764819	37335.173334028135	27395.113032352987	47095.16980367518	51188.63105807748	44867.972899212036	28177.861454924267	18797.85199410133	34562.34923808126	36256.960079482735	37685.0099166001	48294.557200750656	32865.45102423214	21284.33625993794	22968.228218286476	27727.92803637553	34083.64026236819	33930.26244835503	45736.313810241794	32037.08243671624	39418.758521812255	48962.815244697755	21735.95392961265
29192.16198956699	34074.72494398468	39754.783527225496	34095.32645867864	28296.53329939267	21771.21043041784	27681.87299858243	55998.2465363011	36775.278504256756	27325.643586851827	47094.82940330973	51188.63105807748	44866.842491329444	28156.993546365007	18793.413657246125	34562.34923808126	35959.39589484867	37679.582656194994	48289.59157002514	32859.12568003072	21270.983990117365	22923.934870997567	27721.1061778407	34083.51583501669	33912.615422008574	45736.038721699464	32036.729294505723	39418.279051550984	48962.75791979159	21710.68698199378
29105.128518832847	34072.67387093547	39745.572155907415	34095.32645867864	28284.335643899794	21716.12143077172	27681.54505498104	55995.07998374734	35572.66133349565	27294.23147461157	47094.70858919499	51188.60295216296	44865.883643742054	28143.30102901993	18787.87749162364	34552.804086633805	35768.21300768494	37660.374377255015	48286.98811468753	32853.07517195504	21250.504461895416	22918.370856397345	27713.903800324697	34083.338548806176	33895.9625699234	45735.02527626781	32036.331786104347	39417.9789105142	48961.62151641801	21659.16850433395
29030.94443734589	34068.96303018757	39698.04150869554	34095.22247086864	28279.419463542705	21705.441235727667	27681.272865268398	55994.043860726466	34547.96416346893	27277.696063674393	47094.433837958226	51188.35422655919	44863.64784991316	28138.577506729795	18787.73102886961	34542.18224666914	35522.64837809787	37632.814466540134	48281.925663330905	32853.07515084617	21230.863827670244	22915.255164734725	27704.323405445426	34083.16302743047	33876.92533221106	45733.0049291157	32032.58604994299	39417.613051485445	48960.73673950775	21620.071813470026
28912.81852283859	34062.53282960134	39676.76324203501	34095.05207539635	28271.513549281102	21674.0343545028	27680.616541058247	55994.043860726466	33975.86492202881	27262.65314999998	47094.11915385631	51187.96309135319	44861.44940910581	28137.46703794829	18782.948348853508	34539.37956169693	35099.86348574658	37619.74275713196	48280.11985743654	32853.06208468204	21191.163974526313	22909.66566500703	27693.929676593147	34082.12785070394	33872.22474777175	45731.26468667788	32028.12971894531	39417.30483667312	48958.84902996029	21541.225260396764
28819.329242614916	34056.76749767132	39663.624925722565	34091.0381813235	28264.91491543221	21642.534613334174	27680.381825430195	55993.01536901483	33898.77431445598	27193.485312845627	47094.02942625106	51187.457474277035	44859.425791698166	28134.79185875908	18761.654270830306	34512.43661715207	35098.61214546241	37588.863929825224	48279.245041276845	32852.03730461148	21176.78410128088	22897.949457208226	27684.704697804176	34081.88560180997	33859.30623962179	45730.36777835623	32016.346552455518	39417.16697710141	48954.926612357005	21500.281694670462
28746.381361705553	34051.096453000704	39654.75998075106	34090.99337443091	28260.723783683192	21572.361567524345	27680.19305810371	55992.58150914156	33710.77749034154	27109.583258772425	47094.00118196879	51186.97701567935	44857.6585105865	28134.79185875908	18708.71161277715	34509.08283790684	35092.920976214606	37584.10322067688	48275.61613200068	32849.61266295267	21172.354436899393	22882.48701727031	27666.3519454862	34081.62558177192	33844.197823360824	45727.1361576645	32006.56073280511	39417.05361855637	48953.89232579484	21494.72811822041
28728.326251277434	34044.79682879551	39648.21340698766	34088.72982883101	28259.047832553417	21547.232020283172	27679.754440914956	55992.413311598844	33677.790386495304	27033.530507387244	47093.68519920222	51186.86006162924	44848.61667015931	28134.725751098602	18691.8379342546	34501.13240475159	35085.84982589752	37574.973195469065	48261.20874737608	32847.26149962976	21151.345219525007	22855.65585634069	27658.066441686824	34081.53343026976	33836.73696923335	45718.75446728342	31999.184283818042	39416.92930779251	48941.586839683674	21475.69220325743
28707.274631997447	34033.0376151789	39648.21340698766	34088.722340864886	28258.58475125604	21525.488761472378	27678.897984997588	55991.9780941395	33453.296088083116	27026.41768030455	47093.64998925975	51186.54291942893	44839.72959415549	28134.261730128073	18638.195784859494	34498.502605866954	35076.6849503655	37521.96481176695	48238.73217960618	32837.21351499797	21121.536568070398	22844.71530491131	27655.39835197893	34081.26319510194	33833.631790960026	45671.9576553455	31945.32110622803	39416.73626444444	48941.074425910665	21470.882746603547
28689.39723945354	33981.2327141875	39630.79918990725	34088.649158727494	28256.94298025098	21514.121614175812	27668.832205347884	55991.67016406897	33361.04317158154	26849.790181760527	47093.48067985352	51186.27019055841	44804.39595061846	28133.328376251324	18633.424491053214	34495.41260793412	35072.31056772134	37396.03172760944	48208.036963992665	32807.07276767688	21121.080925442453	22835.07502750114	27627.89788244386	34080.804704632035	33830.564103738856	45647.1583704841	31864.036434790007	39416.34241388188	48936.209044413146	21446.013382420217
28662.588301238655	33916.40064507627	39627.892660881196	34088.58726718124	28256.269594589052	21498.208911298658	27660.71460279536	55990.627323131965	33206.87418576126	26786.841794592936	47093.46742716615	51186.05673800196	44704.11120478909	28128.88325303467	18631.816157854682	34491.464176916605	35065.68559488798	37396.03172760944	48182.214519020534	32802.37641239407	21113.58014822307	22832.93233292733	27612.39216594129	34079.75185404949	33826.853454500146	45621.70151164109	31799.923078782624	39415.61235526284	48919.47201637707	21390.117624336937
28656.8314094157	33875.733963317216	39627.892660881196	34088.58726718124	28253.242900251127	21495.48481946934	27658.620633168677	55989.42619640727	33024.8014956112	26758.83834889694	47093.44838308343	51185.47039556262	44487.724357911226	28123.506375566765	18631.58723927654	34484.32629886432	35064.7571825893	37384.63778401135	48164.16815669801	32789.68107134667	21103.46638974788	22827.150837473993	27612.39216594129	34079.680326003436	33822.22803074388	45380.047613174545	31703.305024551042	39415.440322014525	48883.79364798974	21382.019703820395
28572.2714341151	33520.693055669326	39625.76341918167	34088.56900051489	28252.596399218783	21494.854118747073	27656.491158401088	55989.27031038436	32878.439993126754	26686.39196478429	47093.4134033192	51184.80723620876	43796.07259760742	28117.32500417562	18631.24242388159	34484.32629886432	35063.97123467984	37380.79096242554	48162.87771004021	32788.09446359452	21098.52125505877	22825.361322994548	27611.69094784599	34079.680326003436	33820.400834667555	45340.99537080575	31643.976747554974	39415.408029261256	48794.68175044362	21357.07348364534
28512.443981943215	33405.270922081625	39625.76341918167	34088.210190769954	28249.81514122958	21494.5834759245	27656.110290023298	55989.03227766719	32702.553018522478	26670.878145268176	47093.40091084355	51184.62217350201	42985.54273576512	28111.949563267524	18621.325326065376	34481.92211717226	35063.693663039594	37369.98282886337	48156.90559241129	32783.06075812546	21096.455600372257	22824.900924742306	27605.230238589975	34078.33012314619	33818.98471307644	45320.95854858239	31492.893786572997	39414.14529011867	48773.646831886566	21301.275139391786
28485.805764464465	32927.04285777467	39625.761622817095	34088.12629643962	28239.805908316303	21494.06096706589	27652.519982415495	55988.77453300673	32217.145692218397	26645.37179019042	47093.393136101986	51183.60657376731	42153.19465746705	28105.342792393647	18618.343376732802	34479.716302999324	35063.635010346734	37369.76178537877	48143.77716427007	32767.098895091232	21094.572436093902	22824.623522422287	27594.99039306397	34078.30783572176	33813.977192675084	45291.023613814985	31355.02802076669	39411.649694660475	48766.019552073216	21243.050392669018
28399.307084291344	32512.623975275805	39625.29206103911	34088.03989614884	28219.20896100036	21493.89338355242	27635.194529664874	55988.622012651234	31771.15385631741	26620.87819901998	47093.379774856956	51183.30847097356	40548.551144618556	28095.249288136274	18612.79391407637	34473.63680587031	35063.594772111195	37369.74388216189	48108.95431954483	32749.37525162328	21094.57206845849	22824.401655717564	27592.16473032981	34078.06239852965	33801.03601018763	45275.16781373589	31314.95737911308	39410.6686440622	48764.09796271988	21223.569288807408
28329.25181768882	32403.665426425505	39625.29206103911	34087.96266861324	28195.073078681013	21492.90556965211	27616.443158116075	55988.24801454087	31584.321849318643	26589.947625806304	47093.36075995764	51182.49555392029	40071.36332438307	28078.055535538697	18603.923810771023	34463.8033161402	35063.594772111195	37344.269462994416	48092.17551416942	32742.814491553963	21093.912564442206	22824.321562011377	27585.641550130065	34078.01957070004	33785.783715024	45275.03668751825	31304.312318388926	39409.597380900916	48758.56598153034	21118.752173481582
28268.16549546086	32197.64025259897	39625.192566337195	34087.96266861324	28182.21490476232	21492.483572396985	27607.87021128811	55987.52226847678	31322.89165513202	26576.00907248261	47093.3087566576	51181.80663295618	39975.33055168282	28067.685239214617	18602.417329140502	34456.04290761595	35063.474796552975	37323.899130663776	48085.610810140286	32727.288397270804	21092.36218985478	22824.271548925302	27577.65669780252	34077.92783629562	33780.776491842924	45274.97765824472	31293.8618518079	39409.49546540875	48758.19047625263	20956.737710361136
28228.52338385441	32153.99861947291	39624.858890291165	34087.2094019659	28166.011225479386	21491.843785094745	27592.734814716965	55987.19170488176	31227.02985636932	26575.78810067979	47093.25908522246	51181.11046411221	39914.167778205294	28056.045039505403	18601.042061992863	34434.721457068255	35063.308219162274	37316.58135682307	48063.46016868879	32724.514761215272	21087.70441817381	22824.19471802516	27574.618228151772	34077.83006045641	33780.3146581789	45273.75752010991	31244.152721497314	39409.49546540875	48758.19047625263	20811.996119516967
28179.54701987162	32129.160602690976	39623.95068686383	34087.14837793575	28163.652515870785	21491.70544884746	27544.90262259493	55986.00555466688	31225.5144334045	26571.046452837527	47093.134626675645	51179.675070150435	39855.34934250752	28052.81632004811	18599.812492042118	34425.99050141312	35063.20889805102	37308.17870205297	48046.09601872707	32719.839762177915	21081.77995978213	22823.880981964463	27571.86958019039	34077.33338998674	33772.62145201933	45189.106305606736	31153.211036103166	39408.73002983619	48754.935452650534	20795.041687117464
28142.497171702205	32094.724038238222	39622.73645863293	34087.068014732875	28154.359072278374	21491.21305016117	27505.487671793995	55985.60099517602	31174.36219812599	26562.33315116074	47093.03816705843	51178.03099189895	39653.10417190881	28039.626500281054	18599.635826412694	34415.04304648662	35062.96255000752	37305.91172565771	48039.96085074256	32714.242618369255	21051.861510192328	22823.82631623866	27564.964314406487	34076.86468831121	33758.21789261386	45185.16602786471	31120.365691234372	39407.68293066078	48752.03010677456	20758.10294008313
28106.980781355243	32082.316313610656	39621.964368301204	34086.70656529667	28152.954570145954	21490.506431566995	27468.08505336155	55984.962979761076	31067.342372541254	26554.900874166673	47093.005863203936	51177.20494418537	39323.07646308346	28032.476156595905	18599.503104258023	34401.052541155914	35062.900123041654	37270.44135661321	48038.17550016659	32711.006858298304	21035.93208209594	22821.815731932562	27564.964314406487	34076.333517575025	33754.82807431191	45147.79127198697	31050.873278152507	39406.02625744554	48747.02951954499	20741.264261168017
28088.72412607551	32054.707701160823	39620.22728946654	34086.64628827425	28152.954570145954	21489.353034308777	27453.013149965544	55984.30055580254	30976.734327065464	26551.10785239647	47092.805172690045	51176.61370830259	38959.69077079764	28031.132287088723	18599.41143970195	34370.64665930677	35062.64765675118	37240.65580704891	48032.39278124085	32705.24174655675	21032.258441976595	22820.110872126494	27563.002620314317	34075.5502251523	33744.04998248849	45135.759046077284	31029.19339369584	39406.02625744554	48747.02951954499	20738.631906931052
28083.07361178103	32026.50095177481	39619.88337056632	34086.553962452126	28152.579453020775	21488.72672851168	27447.205711297614	55983.540837679	30812.608446874932	26543.128212175397	47092.403377112	51174.37891655405	38824.38087194141	28029.48820617282	18599.27424498248	34324.95083767106	35062.51290958076	37224.60057245572	48029.685522155465	32705.214000009393	21020.411913862295	22819.147964715026	27556.727272985656	34074.29841575735	33741.50829775355	45111.53201817779	31014.69064388296	39405.890260747576	48745.66799768901	20736.21661639196
28082.961352845778	31953.512955983842	39619.455026486634	34086.53411021072	28152.488235842942	21486.386186389227	27417.169148485333	55983.023033119935	30691.207914470826	26542.711296868543	47092.15582732423	51170.33615859133	38683.6722919803	28029.0056741584	18599.092600631928	34262.96416263057	35062.405849409835	37197.8282542184	48026.219449027514	32705.214000009393	21009.08718406426	22816.930981941427	27556.727272985656	34071.20537291071	33740.509924060454	45102.49603377091	30939.15183555997	39405.74166395022	48732.03691392324	20724.428931866565
28082.19090181416	31920.927501195627	39611.23943079668	34086.490736245454	28152.432847065786	21481.315589916165	27394.28928102667	55982.140488349156	30685.051675476127	26537.744321371127	47092.13803378074	51158.73084395206	38560.102243396235	28029.0056741584	18598.674108393316	34251.682332018136	35062.034385728286	37010.9101800619	48001.12176518707	32702.93375508847	20992.474445059554	22804.72370840235	27556.727272985656	34070.67919112931	33738.99053516604	45102.49603377091	30915.136258441198	39405.47202640497	48725.67785145814	20716.595157869466
28081.991600790687	31871.412962063227	39598.03526548802	34086.46754434687	28152.429829665838	21461.06316641031	27387.094191275948	55981.93468896764	30684.922584017975	26534.804499579313	47091.94725894022	51146.66127534906	38475.98658675312	28028.9691653634	18598.552282347675	34201.342428500546	35061.67808283587	36983.188185827414	47965.256556981716	32694.113612525085	20965.60680957187	22800.57460364206	27556.600356934596	34070.42095145208	33736.36585691059	45102.49603377091	30868.35855993668	39405.24032142777	48708.37922424273	20704.239129261223
28081.67229416938	31863.53869679327	39589.177688309406	34086.46499542138	28152.317301265906	21445.07371807599	27384.236016089402	55981.82584520169	30684.815881557068	26532.409202072315	47091.83164831549	51133.65130098104	38467.84570924636	28028.469609215947	18598.125309192874	34181.612818934685	35060.88717043382	36954.73751697783	47964.68201783979	32642.57427836625	20947.393992163725	22796.103501599286	27556.538950284717	34070.02650950771	33729.88556293601	45101.15752221754	30856.468813921005	39404.82882240576	48708.37922424273	20693.876494828677
28080.471736560285	31856.760730083293	39584.267549608834	34086.399611940404	28152.094430515484	21420.09902589318	27374.261508134954	55981.61080148466	30684.437029500627	26530.18513075609	47091.60394889098	51063.51527747748	38462.0724128654	28027.71013492066	18597.68168297336	34123.91109671524	35059.91497465311	36924.67898497745	47964.68201783979	32613.782112982346	20941.132989246824	22794.052025960187	27556.521564636732	34069.45884330069	33713.21687977892	45099.68053369641	30820.712734187633	39404.25361111953	48702.21965067671	20691.40883723291
28080.01324778085	31851.246524871265	39549.66069769292	34086.39133611209	28152.025612802263	21393.998770869042	27365.02147599063	55981.210231310404	30684.234568990825	26527.850867690224	47091.52679208199	50972.72761256541	38454.77479290812	28027.570485156615	18597.17794088662	34112.723205659866	35058.15915006939	36893.75386351191	47963.73729765058	32593.236975714415	20915.642686289077	22788.207914696886	27556.337139708277	34068.93938773431	33695.958462838644	45097.464393661	30819.911509721165	39403.79997789635	48702.21965067671	20680.20591233062
28077.25905395523	31850.34503122382	39544.4866169009	34086.243576949855	28151.97596272921	21360.086059139685	27358.67655909577	55981.16334509505	30684.234568990825	26518.035716177583	47091.36313183071	50908.066729958344	38454.77479290812	28027.237367451446	18596.893311626853	34091.09436900195	35053.35554618203	36843.93109772956	47959.8263993046	32525.408254477585	20897.25006750051	22784.04173692426	27556.28072292938	34068.69017023826	33691.98122631243	45096.9720593238	30812.061749020588	39403.71077362736	48702.17689033592	20671.724076045382
28074.169096036487	31846.733742685057	39538.32572823463	34086.23399508558	28151.97596272921	21288.114523051605	27352.72020112379	55980.991986596106	30684.234568990825	26511.062680706495	47090.863899525044	50612.94551315612	38454.65922320288	28027.06221165492	18596.311623657468	33983.71925000311	35043.42517684115	36767.718321652465	47956.98156898979	32485.143471478892	20873.510634213457	22771.12469531598	27556.14285154481	34068.35869093439	33689.12581824243	45094.41909349148	30802.024019510427	39403.357635339125	48702.17689033592	20659.820775084278
28066.063147061453	31843.439477847045	39523.44014509097	34086.184877802734	28151.817540681248	21262.287404886934	27343.851133586377	55980.890170484825	30684.20522418507	26503.23315198109	47090.711234520655	50256.05160696599	38454.63745509361	28026.747438968232	18593.900459590528	33942.828207104714	35017.75292650912	36710.127751425105	47953.79256243727	32309.02313361008	20860.117809121803	22755.297013084928	27555.885958215284	34068.176487234065	33667.74604702993	45094.12749719692	30792.249731906177	39403.21902495963	48702.1577581809	20651.61871781207
28064.533846292845	31821.791202204135	39479.62313102888	34086.15831110676	28151.705939872772	21246.10191996907	27335.791749639633	55979.95934969326	30684.20522418507	26491.065246505328	47090.46139708447	50050.63498384995	38454.63745509361	28026.590384605577	18591.96281548758	33921.93225780714	35013.215690632074	36667.983638534264	47950.367119375034	32000.29656722838	20849.38612277844	22731.51572307876	27555.622874787503	34068.16475148117	33650.91593673473	45092.605668947064	30783.240273667634	39402.96409915636	48702.1577581809	20649.96283709506
28058.23649396074	31802.104237764615	39398.073241601494	34086.15128127913	28151.657491737205	21244.061432756305	27332.5201459916	55979.614968877235	30684.204947213857	26485.934352269673	47090.379614789825	49831.14970026773	38454.62778487432	28026.451941755236	18584.68899055203	33921.242095750364	34999.26958589456	36664.41601079843	47946.55833313136	31893.28393738225	20831.121144923512	22707.370831391843	27555.249991259017	34067.98808237161	33642.37654658813	45091.451283935596	30768.40164672428	39402.77399955913	48702.084577011534	20642.274376191504
28056.91255081349	31745.952180757205	39247.73600914773	34086.06804010127	28151.49273539351	21209.130873589616	27322.950485914324	55979.273502993914	30683.885691859643	26484.9591351235	47090.33626542338	49512.58143001097	38454.62778487432	28026.266827207215	18578.911226095777	33919.88414941003	34986.3780106525	36655.63966920959	47936.86559353738	31806.02401088352	20802.5309348843	22686.896514361702	27554.962355549844	34067.91314356896	33623.6700620383	45089.507561506965	30748.62513130971	39402.5184864952	48702.015011519594	20606.230718133203
28052.75039854094	31699.226530010415	39136.44614558464	34086.00304573659	28151.41791073858	21203.16798936424	27316.449275511186	55979.273502993914	30683.58471858794	26482.8980447332	47090.15705351141	49492.82537755497	38454.59060628083	28025.92857211371	18574.33614895692	33909.457629700904	34984.15404410008	36646.309544055315	47897.433771683565	31671.758351656914	20781.49697907185	22646.550760790968	27554.85089044763	34067.67199767017	33604.2745468688	45087.92057053593	30733.915968537047	39402.11614127958	48702.015011519594	20590.77177594298
28049.20866900156	31675.297907798293	38970.1630935792	34085.978872599386	28151.207151157192	21198.358416270527	27316.40558451775	55978.925953667975	30683.201812066887	26477.147159276476	47090.15705351141	49481.418225099726	38454.53447576874	28025.626763076725	18567.499941044203	33904.15687240321	34960.50422510882	36627.10845203374	47848.654439763566	31652.651723433726	20770.911072677474	22595.290914212397	27554.67031255729	34066.99963109121	33594.58680156393	45086.56510013172	30711.80653708475	39402.11614127958	48701.97598320015	20587.38119261676
28049.20866900156	31663.14410177515	38837.82046717845	34085.93352423496	28151.099736904795	21196.390332798182	27309.937365173217	55978.59448101916	30682.51201310977	26475.807300405588	47090.030845463334	49481.418225099726	38454.52287825176	28025.045162656905	18566.83671145726	33904.15687240321	34921.75992447122	36625.36851467892	47750.69236514384	31650.796853559343	20757.563949392414	22538.76552793923	27554.039964762727	34066.24684334867	33586.56583307532	45085.03896763	30665.832344270133	39402.10706930789	48701.90495596106	20585.302707804534
28047.088914297565	31650.27083880428	38702.5649516382	34085.90835595086	28151.02550622709	21194.020193401386	27303.051315149976	55978.3914642088	30681.624338725105	26466.815957546805	47089.92565896162	49470.01402009353	38454.52287825176	28023.81492019188	18565.69824841588	33904.15687240321	34876.34243096161	36625.36851467892	47698.05870186411	31649.564778119	20757.563949392414	22451.834425900932	27552.930100597507	34059.79525530378	33584.58647190148	45084.75719539804	30638.65435362544	39401.56743609117	48701.803149811945	20579.974810600586
28045.31694177257	31626.75117459587	38624.15995195234	34085.88327210509	28150.912479348997	21190.259904768176	27292.48320782388	55978.221057345174	30681.510477541284	26459.18751768851	47089.82849781657	49467.16910531426	38454.49365841771	28023.569208408186	18564.354591666714	33904.155483823255	34802.06669581235	36619.15209271654	47547.26258386077	31649.564778119	20753.845129195473	22437.49744967594	27550.9537555563	34053.121828897245	33575.89782984638	45084.174647702246	30626.41217460315	39400.65269628567	48698.16267116303	20573.99115466163
28043.718401804705	31601.661499473663	38596.2479075717	34085.871296481695	28150.910397605803	21188.156132434244	27288.446704636015	55978.06034090044	30681.32754712867	26446.44040970152	47089.82451298343	49465.27408015858	38454.320489979786	28023.230708354553	18562.853469197704	33904.155483823255	34777.27167727287	36608.19317733981	47391.76910916187	31644.407097458883	20748.60884127113	22406.147852239792	27550.888795578547	34034.76309464869	33575.06195820325	45083.23561485929	30613.622179647784	39400.296810993066	48697.64483144092	20569.128882753936
28043.68197824932	31497.16834117993	38492.53174108218	34085.73475531999	28150.661356479803	21188.156132434244	27280.7400381899	55977.97486085421	30680.219942362128	26436.030780885132	47089.78409348627	49463.38586009744	38454.19138168383	28022.80183681277	18562.241428344787	33904.155236861036	34731.23980178099	36570.98188884789	47228.42590221369	31644.407097458883	20746.195912456235	22405.723185110517	27548.77992275672	33953.87253049832	33498.952370553765	45081.48135211678	30608.069304514363	39400.11048636251	48697.04262802105	20558.94737184989
28043.68197824932	31479.742779726294	38421.49142525532	34085.45896777435	28150.436081457552	21188.044646614137	27279.03728160423	55977.80717562226	30679.786286007	26432.35534626073	47089.76427070989	49463.06448125248	38454.18709253109	28022.602521944485	18561.4943454408	33897.107441515705	34720.65177002133	36542.245508311265	46985.49403208077	31643.103639819394	20724.565088136515	22401.374267507916	27547.758145807224	33804.83634698593	33458.06302184095	45079.178339666585	30593.185633704656	39400.04201380246	48696.980870893865	20549.09862922007
28043.6556235791	31446.73479157758	38403.682234264	34085.383951992946	28150.339945022988	21188.036587251107	27277.16314774195	55976.447263366994	30679.682456797083	26431.689404941426	47089.760607545555	49461.527280932896	38453.785578955474	28022.451382176903	18557.68468015855	33897.107441515705	34715.273801505275	36531.79309432005	46678.168201846966	31640.71965249537	20697.51805374307	22397.5117775241	27546.515692715042	33758.977137702415	33405.46779394171	45077.81411608673	30560.238761140416	39399.92278746511	48696.951125584485	20536.294617266452
28042.924981356013	31428.846923720816	38399.849746657674	34085.0911572014	28150.2565781789	21188.012649914326	27275.6897385428	55975.82642515895	30679.040142236398	26431.007437855358	47089.753970383375	49460.949924473876	38452.97653856615	28022.285198715108	18554.18244893772	33897.086067400654	34682.47482131832	36495.65671574493	46225.88934375662	31639.606258501244	20689.340435332615	22391.197133901493	27545.615082128566	33714.6340185886	33388.26275754665	45077.416607698535	30509.26833527085	39399.858764338045	48696.32026734074	20527.41288526461
28042.850352358615	31400.314585210897	38237.61676756912	34084.95859022418	28150.162377192057	21188.00170107724	27265.264255320064	55974.285656154854	30678.881204481626	26430.739581179016	47089.73874976552	49460.768204018656	38452.79264992553	28022.08545544734	18544.748661295365	33891.43499221109	34644.18055257565	36418.72252507633	46026.70377550336	31636.792609892724	20670.402195753468	22379.61578390748	27545.235655374647	33614.34530991188	33358.68792482211	45077.400096696096	30449.145071604755	39399.80698890455	48696.10937923994	20523.502815118445
28042.46920684127	31374.00685609563	38199.25882513806	34084.29628162956	28150.061445956726	21187.755268436566	27263.609685250765	55973.19109030758	30678.60730717314	26430.385715634104	47089.69809078014	49460.50520715054	38452.74142908961	28021.95054312796	18526.008204767553	33883.59492920003	34634.4292839927	36373.147005326675	45322.99886352086	31631.4853438339	20622.46990246565	22374.92337406908	27544.16515478542	33414.0317727494	33337.31374719475	45075.584398275256	30399.78264375936	39399.29676175198	48695.609726516945	20515.350159306545
28041.08116468905	31319.25403189852	38161.0632501513	34084.26151219412	28149.81199901325	21187.45879251823	27248.395827667613	55972.77637311448	30678.40191893101	26429.92469874605	47089.663429973036	49460.35774182716	38452.66619989947	28020.900035159015	18498.407509561075	33873.893564534534	34622.04329803436	36289.3378119204	44869.942696275604	31621.216790527877	20609.36029134357	22373.83564907428	27542.884808580653	33244.11651000734	33276.95413280203	45072.581655764014	30256.880869680946	39398.54103058194	48695.52635714648	20510.984622119966
28040.31806862262	31287.34253024116	38155.62757990722	34084.18863998083	28149.7094741548	21187.311601038284	27229.06995999656	55972.64387955709	30678.356590125815	26429.25872694648	47089.629704192135	49460.31497095709	38452.325425967814	28020.092929602157	18480.23058262246	33866.4033706572	34584.35891858766	36270.93444255515	44419.36690686658	31617.01773398085	20578.995129669067	22371.334650834746	27541.73634476628	33116.359410744175	33264.95860225989	45070.92524980044	30138.017525880838	39398.00981067162	48695.40459280758	20503.724109269497
28039.88064386195	31287.26265833558	38060.00379757649	34083.82034548542	28149.42446223643	21187.09241623865	27223.584026048455	55972.47787964974	30678.260473241684	26426.046815964597	47089.60621366393	49450.64117488673	38452.18599828333	28019.91628083031	18456.35042664271	33846.337326098306	34542.0519752008	36216.39600212471	44415.7929132605	31616.9706191892	20572.522849713194	22364.093315696202	27539.24179736729	32949.6644146623	33252.969053478286	45070.22949743079	30017.298968071915	39396.755814200376	48695.35127763818	20494.910707082898
28038.380566165157	31285.479962287794	38006.11485934777	34083.64810853939	28149.27681624531	21186.207755614927	27210.14609624758	55972.43757356308	30678.059427335662	26422.633814944278	47089.57660676178	49449.41456929012	38452.09987605708	28019.880545308995	18433.28624313165	33816.33520241924	34526.56693157444	36174.64913938578	44413.02266815366	31616.403327871358	20544.033679888995	22360.116918388405	27529.761702474636	32814.43054999758	33243.124616973655	45070.01788557219	30016.58060902498	39395.84108259281	48694.10079446053	20494.485671094597
28038.0913481781	31285.12804000778	37969.437927810286	34083.58131014249	28148.9429508745	21186.191290150065	27201.788773842814	55972.422061098194	30677.970483648645	26421.722823899097	47089.4328495552	49447.163260643385	38451.878234341275	28019.593995605574	18417.371535469472	33805.01793503002	34500.549820654946	36105.518643499105	44407.48332965231	31615.22861187827	20538.606895529716	22356.80361266323	27521.844141965397	32668.484811241793	33227.541798490354	45069.71055603178	29933.247332416864	39395.07382701779	48693.486858296346	20493.260002056635
28036.461327694113	31284.526072175726	37935.25923182737	34083.49455670543	28148.85774913634	21186.162226466113	27193.409206601544	55972.38540755899	30677.937260897535	26415.05724600385	47089.416945196695	49445.89140211777	38451.68542335446	28019.31481960045	18416.448329069535	33769.33646174987	34484.55561209736	36066.43630845536	44390.17815804103	31613.761857904607	20482.74140010446	22346.138676844792	27521.611071554198	32608.042433649352	33226.68740356244	45068.62983383836	29917.591687276174	39390.92277146729	48689.84441393632	20485.986340736818
28035.762634023326	31283.73446561539	37904.25179326824	34083.270572784626	28148.84629150711	21186.090697571202	27189.275973361113	55972.36893504183	30677.891657562723	26411.58329914044	47089.40451206947	49445.89140211777	38451.51897465186	28019.19982673841	18410.93493321201	33756.94621447584	34470.19458024418	36026.66277343311	44377.50110992047	31613.410604798428	20465.959086267503	22341.175856510992	27517.340311714685	32507.328332738798	33203.52811873846	45067.93579277329	29880.95569739124	39388.69206409254	48670.75517951306	20475.049854767618
28035.454850950155	31282.250120906545	37887.565685797505	34082.89737522254	28148.693505617895	21185.865225392197	27181.655784812992	55972.217038240204	30677.497848410785	26411.58329914044	47089.39440192164	49445.89140211777	38451.24842789285	28013.294815068326	18408.942515196617	33724.38117612366	34469.57601645311	35993.374695221435	44358.97767165024	31605.23770996991	20419.270450080916	22339.352552127344	27510.598918845688	32457.409546707946	33203.52811873846	45067.36887844509	29842.878003700866	39388.14718604656	48667.67305110103	20470.893174013323
28035.205957351514	31282.05721009122	37845.33601821534	34082.69462208558	28148.598655615315	21185.379701375718	27179.20700708262	55972.217038240204	30676.888672108107	26410.99853587329	47089.393761026105	49445.7649950574	38450.923103516965	28013.18861571907	18406.239224254103	33722.09619331639	34463.75374475619	35990.39721309917	44344.593026490096	31604.515019684026	20389.114655330002	22328.39889598519	27504.80128541062	32356.969165811424	33199.529630723715	45066.97602489041	29797.81803443462	39332.1751687803	48625.465777784404	20454.206579223373
28034.960238297528	31281.037291328004	37773.08135076778	34082.50719665896	28148.522596982046	21185.019875583253	27179.20700708262	55972.05852434624	30676.592662173047	26408.410513044775	47089.36696321326	49445.11931785399	38450.37630273526	28012.913714486567	18405.204106609228	33661.17356496016	34451.08624314776	35975.72457939863	44337.469549168396	31597.019889719657	20372.738587225293	22325.03138791702	27503.958378357132	32269.53915367069	33167.82555646858	45066.62999392693	29780.245592738156	39165.92066694177	48564.018287788625	20445.102105737835
28032.82971994908	31266.7910308016	37720.78622944632	34082.37056047475	28148.472974082255	21184.794482592795	27178.644555242314	55971.94541119203	30676.592415991912	26404.43791799333	47089.35356003274	49444.97440950644	38450.148801798656	28012.80398916403	18402.948078860558	33568.85021842409	34441.07966807477	35960.92682202555	44327.310493958066	31581.812737405493	20371.271133947455	22322.738562952916	27500.68521972755	32081.739814843462	33163.43039844036	45066.35831299449	29752.115317290834	39001.36516788673	48525.11910867579	20420.010442482868
28028.969927578975	31229.4088292775	37493.39544270789	34081.42075988512	28148.37159009774	21184.51188688452	27178.50386043511	55971.868090577475	30676.461979506268	26398.430281144258	47089.334522132	49444.139364560564	38449.927486675915	28012.755326446397	18400.2368767634	33542.10718204465	34437.78671620769	35932.30201911065	44283.10078675673	31576.290849733752	20370.724848274494	22315.82321458678	27496.948666918892	31816.922177995515	33160.40733635404	45066.165557899956	29750.928089996236	38672.75103821441	48520.84497725152	20420.004143324913
28025.995757017063	31205.122759153866	37457.62271795354	34077.232032264474	28148.33165821189	21183.991247459253	27178.034467800662	55971.781234296635	30676.374367392786	26391.153749263285	47089.31821133813	49443.62313639636	38449.85092505009	28012.377010867567	18398.558488027425	33493.982024644196	34433.52958469308	35914.822753786204	44246.60888000672	31570.371215043648	20369.93828333538	22315.62319500982	27496.192868632297	31633.855517253014	33158.700890167536	45065.75348595039	29747.571558418327	38345.73638110541	48518.70348957035	20418.355298194285
28025.291294600203	31189.830703862463	37364.18732861898	34073.11152104226	28148.294651949298	21183.266112198045	27177.383563259078	55971.7117731156	30676.274409670117	26371.187650270625	47089.28900296575	49443.33827239668	38449.66462856258	28012.025681363528	18397.752621382915	33487.5240386655	34421.767109365304	35884.27692739823	44217.491609274955	31563.41401436307	20367.744744615164	22298.705718574744	27494.6009487978	31277.044578696838	33158.700890167536	45064.66243501071	29736.23302642808	38270.23639604524	48513.971020294775	20412.533666745087
28022.570538132768	31183.380154527924	37315.213842126446	34072.13745642039	28148.26327570683	21182.265404299644	27176.634252500797	55971.659241663634	30675.919613042683	26366.014671388246	47089.27958604199	49443.02343335501	38449.20338679498	28011.397059083753	18392.104231566325	33475.0713361071	34391.43099526287	35872.98724984062	44206.19357657255	31561.37306384319	20366.58224503485	22291.38090233222	27493.204982560954	31277.044578696838	33158.24652120168	45064.21867473756	29711.88442731682	38203.78666055386	48513.86057169569	20404.424923568462
28020.49506859668	31182.104577193168	37284.08644989627	34065.79044097025	28148.123408615866	21180.20107290293	27176.43801635155	55971.659241663634	30675.859979433328	26366.014671388246	47089.27958604199	49442.899440742636	38449.150903340225	28009.53364245207	18385.94333295845	33474.17280713652	34385.00366282559	35844.9674478934	44206.19357657255	31559.808494888734	20365.558417316413	22288.946858952044	27485.91964067289	31273.55133382404	33158.04195083422	45063.38301311535	29704.796434022777	38162.08614621106	48513.400013823826	20386.49440920795
28020.49506859668	31180.104831557717	37199.760876181346	34065.13648208775	28148.000334210974	21176.41250398894	27175.576442103124	55971.60305535458	30675.805272976304	26365.753321617743	47089.25781737663	49442.77864308623	38449.150903340225	28009.152491253513	18383.871809481403	33472.799884326116	34375.53841805011	35818.25361171926	44193.4163094388	31559.681541389557	20363.731583599674	22287.857149685315	27481.936781998345	31231.92773026185	33157.873099917844	45063.18343460995	29686.054685103703	38139.52586514182	48510.08723421058	20383.046658045772
28020.37955454062	31179.310751705183	37168.19675479222	34064.91794001048	28147.8257601641	21173.415725929935	27173.978251563858	55971.60296422927	30675.719428497967	26365.47303594233	47089.148471096865	49442.512486718704	38446.77042193741	28009.04344508033	18383.768388521294	33448.467227393274	34362.10765384142	35780.76447200236	44164.5950791733	31559.649620520784	20362.608922091313	22286.802034507637	27481.602752267077	31229.661216108838	33157.5671017245	45063.182792307256	29672.522484223846	38130.18299159833	48507.944817892785	20378.171198186632
28019.943668412332	31179.264957614447	37166.30767733812	34064.46118572028	28147.548052892173	21169.93943170523	27169.1255089503	55971.58276675224	30675.613762490262	26362.054343030097	47089.06682224952	49442.261559620965	38446.2835752725	28009.034637414305	18383.050793156894	33438.153015599644	34329.581550423114	35745.67299047734	44125.2153694342	31559.624209888414	20361.683711560025	22285.991762629674	27481.58601730201	31188.155149184702	33156.95937624917	45063.134083460915	29651.039171459848	38108.601666834904	48507.737223140124	20363.818066881297
28019.59767685638	31177.66987434213	37131.01998956618	34064.29985125137	28147.06676670078	21165.041735955423	27167.445158635208	55971.5589710858	30675.360629295916	26358.11485477046	47088.98574846586	49442.13942146212	38445.88112728744	28008.89056657497	18382.105310342533	33429.837827432275	34320.932206115685	35725.4746853401	44082.507440181296	31559.135097613085	20356.019563996946	22285.117577118577	27480.48046800778	31125.616389958937	33155.48090581911	45063.036878373816	29599.661273782	38105.87962024155	48506.94167578827	20351.16416279546
28017.40916790386	31177.086765051172	37089.0321060719	34063.665268346114	28146.897465036316	21163.368182493876	27161.174959869804	55971.539076147135	30674.977877553436	26357.515155809928	47088.88125329338	49441.67541949912	38444.994566539805	28008.882260573635	18381.811749551893	33364.886300745246	34318.0676450457	35715.12528773397	44009.83537944786	31557.736496002883	20352.963698068586	22284.495192677667	27470.613925023565	31102.15547145828	33153.68121020992	45062.905667016064	29584.855688963835	38089.521016005325	48506.94167578827	20335.686771285975
28017.25634365448	31176.268128684824	37015.35705700949	34063.260057864565	28146.844588537384	21153.316902881117	27155.398750088556	55971.273975508644	30674.66427817286	26353.880342016986	47088.828048648174	49441.59332070542	38444.39849161947	28008.817089440967	18380.974345556962	33331.47380181602	34315.35573610498	35701.064815365076	43958.28648714218	31557.135401858497	20349.98028900581	22284.133205769824	27467.767007363494	31090.66731510238	33149.13435115242	45062.702449311546	29538.350573584452	38086.21667531889	48506.267856750994	20304.218590328717
28012.00225339947	31175.183199296273	36995.8865512535	34061.87935110136	28146.61505751039	21146.09509084396	27154.81043145878	55971.14341193379	30674.25886567706	26344.208724219614	47088.79318628845	49440.62771836433	38444.32871334514	28008.724400482173	18380.797393509198	33323.88573409169	34312.58794843292	35683.97370899511	43944.095820787705	31555.35318488438	20349.746870076367	22282.868123948738	27466.806589229214	31071.893074588395	33139.34877620655	45062.42942764809	29513.058598192114	38086.21667531889	48505.94093462918	20255.809404389915
28006.97392745025	31173.740560297996	36973.06540826867	34060.58607871356	28146.230250498273	21143.393317372505	27154.193137848477	55971.07895005835	30673.539694752366	26341.296813208366	47088.709372610065	49438.88885566237	38443.7377452675	28008.34267904043	18380.707082312772	33301.55437982299	34307.47224792926	35671.69523001603	43942.061836063745	31552.52789475827	20346.957486193565	22282.113308337153	27466.65958364671	31063.97516353192	33093.27717322997	45062.42942764809	29458.914931953565	38086.21667531889	48505.88982340795	20188.417106799596
28002.479428290175	31171.708659861866	36966.40863239266	34060.58443439279	28146.189764560957	21136.462207556684	27152.931861173325	55970.986369465405	30672.967509753136	26341.284239886187	47088.65071491197	49438.51052519903	38443.20232538628	28007.753283562368	18379.933377172485	33283.69534056743	34292.13788539816	35661.48902848915	43939.84533810027	31547.171557622398	20344.632814314584	22282.065189756635	27465.858226915836	31059.929852642064	33070.62947966985	45062.256120684106	29413.034666590826	38085.40543826504	48503.91627476355	20147.061502254383
28000.892418838128	31169.583330472153	36951.770870882254	34059.28085236208	28145.936216585447	21132.481915100445	27151.977109920692	55970.375805979886	30672.628449328615	26341.279381619763	47088.55955725724	49438.36048740033	38442.95268555313	28004.80583712023	18379.389770801972	33277.63729119756	34273.62742851926	35657.151620104516	43935.30033379168	31545.92929976056	20341.843472170283	22282.047178285713	27465.61945449332	31057.37730080338	32971.4385588555	45061.98325697859	29392.875167155406	38085.02337990269	48503.18766277361	20045.093880078173
27990.11640549338	31162.77125196978	36940.65685022428	34059.22281345103	28145.866233891174	21122.670848444046	27150.275191304012	55969.140794055034	30672.378270374218	26340.99253257613	47088.43491619818	49438.32423795488	38442.71582957931	28003.606946847056	18378.86675269066	33275.39090584767	34256.17560680685	35655.038587527444	43919.300456587516	31545.737726860876	20341.753098989007	22281.96001023682	27464.981081530033	31054.641419193817	32935.920946666716	45061.73030188254	29365.44883131173	38084.880827165936	48501.913404018516	19964.215411349673
27988.681443997793	31157.636132699598	36930.983790447084	34056.650574026076	28145.493403542332	21112.332551015206	27149.821343784155	55966.602129901694	30671.99582385373	26340.757185644154	47088.36210645924	49438.137099833446	38442.57821677496	28003.606946847056	18378.087337839585	33270.51597760837	34234.3655315606	35651.43713209102	43913.33576613841	31545.245784410672	20341.753098989007	22281.92162967362	27464.85701246294	31053.715064073134	32889.54368360848	45061.6247811549	29311.818583061307	38084.5626515932	48501.67362070016	19907.802828910506
27988.681330756066	31150.385903997365	36913.23630215768	34054.99960211785	28145.48355380384	21098.08276724636	27144.412837606666	55962.33977644985	30670.970345256268	26340.294245470708	47088.33919621708	49437.980059103524	38442.48928554798	28003.60459495391	18377.090988251985	33269.092734807775	34228.869215285864	35648.364078257684	43899.48197710496	31544.72296188563	20340.46688399597	22281.79378279668	27464.6539481414	31053.03122999223	32840.63668443146	45060.976408356975	29303.01390134255	38083.47972899451	48501.454173154765	19900.0042352283
27986.870452447798	31147.723155942393	36872.05410745581	34054.99960211785	28145.40099310784	21088.97653313934	27140.91300232807	55958.70425303473	30669.50948185712	26339.42003274848	47088.302304127836	49437.91636356658	38442.47839624986	28003.52893515562	18374.22282853151	33269.092734807775	34210.70485331108	35642.75762081893	43886.22285786434	31543.987869710723	20339.547350816723	22281.756168607557	27464.30135927145	31049.892032429318	32795.06551421156	45059.42058702688	29269.112101633837	38078.43451665423	48500.452420359215	19896.077014891922
27986.068249462616	31138.335985973965	36865.07563592521	34054.996815188875	28145.38269862375	21081.81210470664	27139.50812126037	55951.026997332425	30668.999126653864	26337.91045894284	47088.157116118215	49437.85657785269	38441.94778206884	28003.432299828564	18369.255136273714	33265.43964605771	34207.675890322935	35640.36549261862	43863.688233039604	31543.986545899945	20339.547350816723	22281.65969074023	27463.958848098988	31046.803460593565	32755.830650226202	45058.50024633638	29239.647682456	38071.471161770816	48499.700435911676	19886.872835576476
27984.529700143095	31093.084796870786	36859.546934951766	34054.99461511134	28145.325685519572	21051.22052595693	27138.13885844407	55950.964481584764	30668.617645109058	26337.0545569924	47087.976064119975	49437.8215327343	38440.92475886227	28003.235566598705	18369.22235883722	33260.60396464642	34202.275039080094	35640.20098853803	43812.8272787199	31543.840866756014	20339.336314459026	22281.65969074023	27463.523840700913	31037.883031950863	32738.91673263811	45057.87979614869	29205.85208391508	38070.81602924944	48499.671034243795	19879.33862381135
27983.097846982007	31002.424850449428	36853.65468246968	34054.99461511134	28145.2560552739	20992.25045465659	27136.8841669473	55949.1783210696	30668.304796204062	26333.752386345357	47087.80536266671	49437.82143280906	38440.534190714054	28002.69140335315	18369.220923640845	33253.79703163732	34188.94801825031	35613.19711001277	43755.28002358552	31543.78343630286	20338.8679661886	22281.31986229809	27463.131042291272	31034.12257731168	32686.849661748827	45056.39159586946	29183.059559168894	38059.76563794783	48498.88826764516	19874.830415863787
27979.267507714078	30948.05809513427	36847.87864702199	34054.988201698834	28145.14134713041	20935.35292009256	27136.549693023957	55947.05566683168	30666.98763935622	26321.63936577281	47087.506036515784	49437.82143280906	38439.96132339813	28002.69140335315	18369.18696138007	33238.84573006655	34182.89865809669	35597.468288110525	43730.90603559532	31543.78343630286	20337.575376994362	22281.1566595385	27463.098660572232	31030.873062845545	32622.155424972745	45056.290897974766	29173.022899969284	38058.4694372581	48498.70041969393	19873.261494608374
27978.6959181275	30878.11587368608	36835.3560725127	34054.97812064739	28144.98224588449	20923.111260139485	27136.432715208935	55944.75791751577	30665.188433021693	26320.778198676955	47086.987618815525	49437.82143280906	38439.539061174335	28002.4742095615	18368.697865277216	33226.05740682539	34170.49808581133	35587.869056764495	43728.499660811445	31543.479827783678	20337.129703744948	22281.071302146607	27463.098660572232	31027.70082307278	32495.96479531056	45056.27074934198	29166.440746421104	38056.33747241147	48498.64406421163	19863.60670680622
27973.651627269595	30843.864494618487	36818.56631948473	34054.959880800656	28144.899352361386	20896.9003337605	27136.066040723555	55944.52695187934	30662.974228087038	26320.51660227538	47086.33392724048	49437.819612430736	38439.367979062394	28002.331446332984	18368.27608063788	33222.9565141568	34162.950661155686	35585.34805726289	43721.799733610605	31543.3924866422	20336.19778184562	22280.767798458884	27463.09225232183	31023.129218594415	32449.424545676884	45056.156848326005	29160.154224943857	38054.4446651363	48498.32494978811	19856.7078055168
27973.613261537856	30829.26941155881	36802.18895528408	34054.91648917686	28144.83301590774	20875.301657629738	27135.262333992276	55944.241995128396	30660.529633200982	26319.865559002104	47085.62187597761	49437.8141298325	38438.84575759373	28001.916820966548	18367.37931429349	33222.9565141568	34162.02667716585	35583.42557104948	43704.895133350794	31543.241694425215	20335.686301520065	22280.365958852297	27463.082130696133	31015.97264874349	32368.444822888407	45055.81781524368	29144.93170122936	38054.04158758464	48498.23152014157	19849.971557451623
27970.002774191806	30737.13572652506	36760.209483207924	34054.81206772951	28144.79759289011	20861.84875733118	27134.677843595044	55943.92663669878	30659.7673486098	26312.54700865019	47085.13805557477	49437.806334697976	38438.47190916384	28001.63076572463	18366.817862454838	33218.06519387846	34151.14025517978	35579.79198868522	43691.892922344814	31542.92899497632	20334.05586290066	22279.849283194857	27462.97810569791	31008.84283801088	32304.961421466916	45055.59113221022	29136.02214010293	38053.02403319684	48497.78027626454	19840.96335210911
27963.87094875971	30570.252626345693	36750.041058143084	34054.679661858376	28144.745845126312	20810.89576496845	27133.422146675774	55943.719497831036	30657.657550244217	26304.722375798305	47082.03370446551	49437.80321692849	38438.141259468386	27999.889001005748	18366.450230948452	33216.06311550742	34145.7792058387	35576.572357826524	43678.77362828688	31542.73501256951	20330.332892443086	22279.582478906923	27462.79851559633	30987.24196313592	32278.41878769336	45055.24251591495	29123.698259684545	38052.625764323595	48497.65800964041	19830.936998701505
27961.31389131821	30351.39905176425	36741.042358095634	34054.37470938446	28144.733425574654	20773.33301229992	27133.224858731333	55936.8273576063	30655.959766642467	26301.891155675108	47079.27663697222	49437.80080996091	38437.429646971905	27998.86776393406	18365.310639809722	33210.56699261094	34139.85646709356	35568.16515726065	43673.10396199114	31542.243497669682	20313.171596205524	22279.349262126903	27462.702293765615	30985.043803553206	32269.231074922278	45055.19650431567	29111.69295985751	38052.39348182758	48497.18561079467	19824.877412469334
27957.05310384059	30222.03073237313	36704.5388400742	34054.116682999374	28144.701465141978	20744.2888381886	27132.33880750374	55920.33306779709	30653.51727166054	26301.354974972484	47077.21671292734	49437.780644667015	38436.98234023786	27998.390661975605	18365.0104667364	33204.06491879729	34135.59453280589	35568.16515726065	43665.29292823432	31541.17626669964	20298.74908888852	22278.665979299785	27462.23533694514	30981.754134508767	32261.257881135498	45054.366414614524	29081.645333989818	38051.99725221348	48496.93061783722	19816.19607987965
27942.581484271315	30036.563301626127	36675.10780926198	34053.7548840042	28144.668392719697	20732.89013851693	27131.05766287308	55829.13561558232	30652.55995685209	26300.077387752113	47075.86203786362	49437.74741622843	38436.632950418745	27998.27013879556	18364.475148892096	33201.32114176452	34127.68050949182	35563.039017295596	43643.834277546885	31540.75023312345	20270.610322144817	22278.451924512407	27461.727955790822	30979.925280489606	32251.570210870104	45054.05505479584	29062.159662771388	38051.69954578058	48496.44543599726	19816.10110546781
27935.69179535088	29921.17647576133	36632.31664428811	34052.97467980716	28144.64970408025	20724.684533190022	27130.50192172777	55696.77383146472	30650.884956637958	26299.2510651093	47074.85901390768	49437.70518934435	38436.3374691419	27997.882626712344	18364.37148882547	33201.32114176452	34126.66324589246	35562.078493650755	43636.22561880578	31540.15631880069	20267.41071478904	22278.28560179236	27461.438461298676	30974.97813959968	32195.989054578207	45053.993949626805	29054.85641965444	38050.51282561102	48496.06109793519	19814.70065932549
27923.881884043476	29790.989921833207	36612.62247540148	34052.39525412327	28144.61102739198	20716.020051108808	27130.08583086704	55551.25298632215	30649.4659043652	26293.64599639174	47073.07274967645	49437.6568502848	38435.51170612622	27997.701435724946	18363.85638683562	33200.91799433146	34126.26433517542	35561.75134713874	43632.815358453765	31540.04882714249	20253.32123929623	22278.037199783303	27460.54112259079	30961.00240284823	32175.32786048194	45052.815209174085	29045.48243209879	38050.4563433053	48496.031144425695	19801.248231303085
27907.797326063697	29702.689123289885	36602.0875805446	34052.014256033886	28144.5877248922	20716.020051108808	27127.34519684978	55527.09183353465	30649.44506424928	26278.998265902803	47072.21663839572	49437.526544577064	38433.74927257827	27997.19288680352	18362.5307001415	33200.507192354824	34116.357325951205	35561.65981619416	43632.5582449997	31540.00263436015	20246.567083770282	22277.49661741346	27460.314690373987	30959.72456237212	32156.364343219044	45052.29738903104	29028.758357110884	38050.022101655835	48496.01724054197	19784.811898898293
27819.15387494062	29450.756759173113	36533.834868524464	34051.50143099732	28144.53457524189	20715.879899478976	27125.634226172697	55418.86080559654	30648.979194132324	26253.42913828142	47071.98603848071	49437.43324671202	38421.30499228585	27997.1510658687	18361.872276048503	33200.11506936454	34114.75726945349	35557.61873020756	43605.241321104084	31539.90198245882	20241.926264679736	22277.247599293132	27459.483456594025	30959.184619477874	32143.20385917522	45052.01788423829	29020.522096830406	38049.998056185585	48496.01295281491	19755.220858607372
27777.200455656726	29073.006670831775	36475.645995907355	34050.255479780164	28144.456211686276	20715.237056036483	27120.888078409855	55395.893144823174	30648.78143558227	26234.89251703296	47069.2836455912	49437.3997661297	38408.035145205664	27997.131496699887	18359.629248187484	33196.70357587241	34114.05197865578	35555.47578709017	43591.87740459027	31539.774025732073	20241.631484342935	22277.135686593436	27458.98331225088	30951.49375455075	32115.181258986442	45051.85854110842	28998.572986836236	38049.977431723404	48495.9348559933	19713.624076182423
27767.878488901973	28556.76385441331	36340.52023905494	34050.155575110686	28144.378489623523	20714.85984101898	27106.403241681794	55392.49303719556	30648.59969158357	26234.89251703296	47066.64144337108	49437.317889570826	38405.696040273746	27997.105710500156	18358.871314975408	33195.24403922542	34113.90877820263	35555.10153236753	43552.75048328171	31539.575777159745	20241.387787970005	22276.482605129706	27458.828361567463	30947.806180122363	32102.522495334644	45051.59089744374	28998.572986836236	38049.85530179771	48495.89931475938	19694.918982122806
27725.670529312836	28079.444214110055	36286.88810604768	34050.102967332365	28144.184023386286	20713.9380480372	27088.22804689997	55390.15214179048	30648.59832962859	26221.36667445413	47065.30164956805	49437.02853210859	38404.4487259784	27997.08654463755	18358.024981670944	33192.65242646323	34113.504175402064	35553.7074534317	43543.80159108095	31539.417340878244	20238.2367949	22275.98560077002	27458.47339733623	30926.963569176685	32093.89558055219	45051.44910606437	28998.57106921827	38049.776371292195	48495.86066126172	19607.01906606728
27696.06366346094	27703.95237920067	36242.66635953404	34050.02591358269	28144.08165637403	20712.721584466977	27087.82851307432	55369.509114221444	30648.0981340635	26216.355604628247	47063.6263672493	49437.023342757406	38404.088591741274	27997.076493160912	18351.73691345284	33187.36451864891	34113.34960032026	35552.17192164864	43493.39193077554	31539.288874284808	20236.63071991423	22275.009263927983	27458.132164593215	30886.525460223867	32090.08104017588	45051.21079340253	28998.551620349564	38049.72665470828	48495.83658429167	19459.149761404795
27666.310100270723	27639.619857777863	36137.38541971357	34049.89515514408	28144.032818467258	20711.452637657792	27085.936200843968	55369.509114221444	30647.482202133277	26216.24500337209	47062.637398699335	49436.94219762054	38404.061388928756	27997.07402948925	18332.85402910204	33182.53167146331	34113.16170820492	35552.120847992395	43481.392185553676	31538.984309644035	20230.795666468377	22274.342090477003	27457.77918531431	30864.61144303919	32080.500884222147	45050.97618692628	28996.5112925895	38049.668139981535	48495.6065013581	19314.27529861229
27656.895778483256	27631.788055036046	36105.89023351653	34049.71974494861	28143.958304730146	20710.29077299629	27085.56324552854	55369.327176139814	30646.701394729902	26213.478363655813	47060.80274833382	49436.85971130629	38404.061388928756	27997.071044324435	18321.855784213414	33178.88777005454	34112.30172481538	35551.327451784564	43475.29554460794	31538.720251106843	20230.72481240019	22273.23891143536	27457.70330828281	30859.011769633256	32058.782451140367	45049.339138440264	28996.5112925895	38049.6442242502	48495.50258234508	19282.20525451436
27635.70226819139	27621.629292368703	36062.400252342224	34049.629021226036	28143.765959116008	20710.29077299629	27084.7568640644	55369.188238217415	30646.12285252493	26207.710698799372	47060.08254987276	49436.833184065465	38404.0175616031	27997.06843947284	18304.48612822034	33172.46297649932	34112.0197226741	35551.14000736415	43467.92622103734	31537.792228785896	20230.72481240019	22269.246060453715	27457.34686282572	30823.678667060627	32053.021868684536	45048.39656038702	28996.222405013315	38049.5410187878	48495.37862429324	19257.571717655177
27624.0378937089	27620.40572506492	36053.86095523971	34049.554352546795	28143.66349529786	20709.919845596425	27082.96893175419	55368.94014242104	30644.727715772584	26202.30043502133	47058.98202706422	49436.82476055005	38403.9745195651	27997.05364991449	18288.54976810184	33165.154513463625	34110.88171758506	35550.58152369104	43462.34134880478	31537.211196873515	20230.34822408347	22249.726516453175	27457.01519746552	30806.777319939596	32041.481676795396	45047.16928229838	28995.808950611336	38049.47627711915	48495.26789535714	19256.096287849086
27619.527182787897	27620.30943162135	36044.51907069994	34049.50498473471	28143.40827421553	20709.60871782959	27081.356411751796	55368.94014242104	30642.756801378982	26186.45281760753	47058.14362803766	49436.75539010295	38403.96869670965	27997.000968371285	18272.860009927084	33161.628977599496	34109.45857749759	35548.51071861775	43459.427550084154	31535.622476215933	20230.337777690027	22243.807170686927	27456.60035947186	30784.880297484127	32029.27558754867	45046.65221061807	28995.676182883333	38049.27899088078	48495.23049490853	19254.301853372694
27611.14043106945	27619.881876751948	36031.310012219365	34049.44441540017	28143.323268764587	20709.13141530617	27078.31925712821	55368.877633116936	30642.093718093096	26178.804318106017	47056.51584915582	49436.517190271676	38403.965499352045	27996.87303152171	18264.652974370118	33153.12281047496	34104.715259683435	35545.43693227144	43452.71876298567	31535.456327860324	20230.286687140146	22238.223335876075	27456.214782459323	30764.21246161153	32019.211268706076	45045.6312036443	28995.00593838588	38049.04157049217	48495.1000364841	19254.019003633264
27572.57825744573	27618.834248260668	36011.07334955994	34049.16002719987	28142.03168803175	20705.897942526437	27075.32441100459	55368.80850491238	30641.213802918926	26166.47393226662	47053.96905065164	49436.43637418891	38403.963481955674	27996.45465728389	18250.602986784008	33145.49487494235	34099.77303545337	35538.29995645851	43445.82890551741	31535.184383354106	20230.094585689516	22236.468404123938	27451.47790944184	30745.965294243473	32000.160825802126	45044.02861600681	28994.260037543918	38048.859940460214	48495.04477695005	19253.40666579383
27558.953806271187	27618.17140709808	36007.714468461236	34048.91254723972	28135.42044168186	20705.882057577528	27069.450443839014	55368.73311295491	30637.12806158502	26157.959084589973	47053.885670430325	49436.22948609254	38403.940288301004	27995.926220021916	18242.765493349558	33143.78426583561	34088.394150163025	35534.50917686808	43436.20411620721	31534.82533397803	20228.863664139186	22236.385942831017	27444.810967880065	30733.35920930831	31991.724634856728	45043.285921867064	28992.41956330763	38048.50392193828	48494.880728681084	19253.295921866033
27550.96776006868	27617.266270992546	35995.445850286684	34048.54651446757	28124.079877342585	20705.698905254194	27060.303100474557	55368.686530215076	30631.98728223993	26139.704264197124	47053.15269360446	49435.890063954634	38403.93988661253	27995.431451350236	18236.089458017945	33137.78360914529	34044.729375636205	35516.10131038284	43427.477665322156	31533.258094910063	20228.650357970237	22236.24656312988	27440.660642580904	30717.003068457438	31978.176236697785	45041.147523020074	28991.05004998992	38048.251466832895	48494.64358580583	19252.716740057247
27547.87747348393	27616.918532176318	35977.399302246864	34047.50212052683	28120.277120317896	20704.19612494214	27035.594124451796	55368.60521657098	30628.639785884654	26122.197192356627	47052.843443165686	49435.535567292754	38403.93308751894	27994.99842151554	18225.34009185728	33133.44180365678	34012.90698212008	35465.76855976818	43409.98475468848	31531.790626995993	20227.78308292383	22236.245348266653	27434.253027503717	30715.481672799466	31969.99816488664	45039.44054145967	28986.83417396548	38048.24645952759	48494.570609322865	19252.36833847633
27543.9911342727	27611.62153822808	35954.38488066329	34047.50031149308	28118.168439407887	20698.930841286616	27033.229167852773	55368.58237566589	30623.857949374156	26103.9758445863	47052.53583300961	49435.337982720295	38403.93308751894	27994.956455063537	18221.47104445374	33120.662710762466	33965.183878750555	35456.4107469041	43397.91480532805	31526.410915070297	20227.725107436294	22236.092171689463	27432.769300836226	30713.06570556142	31964.967730497403	45038.12134857798	28983.85909510708	38047.989145957865	48494.49146831532	19252.02911840996
27534.632299725206	27606.828015762105	35929.13532665668	34047.497911659215	28117.4159735887	20696.652388227296	27032.748708789462	55368.575423655166	30620.327910007505	26085.693599240563	47051.669849900376	49435.278556802	38403.932852462356	27994.107972905545	18212.72857871384	33111.27879743649	33866.83459777637	35446.30550992353	43391.76566726116	31508.096900842742	20227.6832370217	22235.867967923332	27432.769300836226	30707.627042525255	31964.108895534268	45033.405474029154	28980.98946027862	38047.0902445162	48494.42182698202	19251.756429572986
27532.615793431047	27600.37799831121	35907.83253739733	34047.45268477254	28116.498311417858	20696.500661430568	27031.06569562789	55368.5398465343	30614.485830371657	26066.641808052304	47050.78183597191	49435.05393720716	38403.931995824394	27988.56024436484	18197.630164758033	33101.87147102483	33789.40639460171	35433.71515381849	43390.518059898575	31505.02151367263	20226.994120553878	22235.54636359	27431.548252182547	30707.144005579274	31958.954428831992	45029.58657592592	28975.901287108605	38046.365592660855	48494.34677080822	19251.182075837663
27509.61356071187	27589.51512235915	35891.985931805946	34047.401393346096	28114.008647843817	20696.46022394146	27030.671670280557	55368.51790424517	30611.60890067568	26040.600302527444	47050.58693519858	49434.95411476788	38403.930328686234	27975.651917711722	18197.630164758033	33080.90255157597	33746.40690145231	35423.376703828806	43335.12832333082	31505.02151367263	20225.95653868242	22235.20702396876	27430.774854262432	30707.144005579274	31958.24589080404	45028.13400682543	28970.694905535856	38043.87248971507	48494.04322500886	19249.30261643487
27504.438201872967	27552.88071892379	35812.92000460516	34047.30331193077	28107.34497446372	20696.360625809626	27026.393090211903	55368.50609504757	30611.554631231545	26033.5985826618	47049.689819392486	49434.620429292176	38403.926450981264	27969.51430334406	18189.493091305038	33071.774937490685	33693.62632268973	35397.60427196744	43260.60421804495	31504.980502538267	20225.32866674785	22234.80902672113	27430.6488207462	30706.266109537166	31951.0627330657	45026.2628323013	28961.025346423132	38042.16081778996	48493.689036636715	19245.966606254566
27491.74914648718	27508.806555850024	35789.60479215919	34047.25696571061	28096.084604984928	20696.345874633884	27020.138617436496	55368.49667952195	30605.49579104871	26017.86487825209	47048.30311438433	49434.47283453894	38403.92421444221	27969.44207079177	18189.493091305038	33069.10891076489	33685.01953264475	35361.688392956785	43167.93700796616	31503.71692215712	20224.29340826434	22233.924451504943	27430.174983296296	30702.9840859156	31933.574883875604	45025.882737665444	28960.9759757458	38041.725301662955	48493.389150288596	19245.338098963814
27473.43536678643	27472.89132216246	35749.34047677977	34047.01163784298	28077.817016469147	20696.3258351366	27002.95312110531	55368.46474859706	30583.62257694047	26005.300092135236	47046.824625301204	49434.39834130304	38403.91794327772	27969.24986499794	18180.385942711986	33062.39394422971	33656.39836145412	35326.429180995976	43015.083312119525	31503.505979439044	20222.489681402563	22231.860007602452	27429.902599218607	30698.786840652614	31932.629528645608	45024.92294574387	28960.832640521057	38040.704833208205	48493.389150288596	19244.81210048201
27452.28033016165	27464.95988822868	35745.27074935611	34046.86014749414	28062.601378231295	20696.03515812763	26974.353553760393	55368.4185771303	30579.327225566856	26005.300092135236	47045.54575862916	49434.27214697831	38403.904740327154	27968.995715862453	18180.089687088006	33060.91471448587	33593.803966930805	35302.78948207865	42632.79930075234	31502.260977899656	20218.607463613167	22231.860007602452	27429.505511716387	30698.651575701162	31926.347631308305	45024.612813278756	28960.024707650107	38040.373723897996	48493.296679801846	19244.65364704642
27448.35630204708	27431.6367586538	35691.57681732403	34046.633094349294	28042.672329303536	20695.851322804185	26959.266304414417	55368.36373108895	30575.589980992787	26005.159367145883	47040.557683840845	49434.17055039694	38403.88945231053	27968.11855705073	18178.058384940112	33054.11607882986	33571.08004110377	35286.002901830456	41820.57858985518	31501.63342140524	20212.59553164765	22230.108503461965	27428.29799261256	30694.56099689657	31913.30240088067	45023.866464977706	28959.418216921382	38039.556894237125	48493.211857871866	19244.14319611808
27448.16180932755	27399.42503098045	35686.67677016368	34046.44820843458	28023.667396988465	20695.352585965175	26953.482385091753	55368.31194036658	30553.89452740534	26004.159081191945	47039.50479018463	49434.06893090095	38403.794132232244	27967.727817607072	18177.11511280291	33042.39983160551	33570.92272482258	35278.3632524951	41294.493902870745	31495.649696555276	20197.682059725114	22229.468244599473	27425.739475190352	30693.179523214778	31896.052153254706	45022.92008166856	28958.952208776343	38038.666945111	48493.16345148659	19244.065067732277
27427.69301499219	27378.5121942491	35647.05444114819	34046.37641345326	28016.585776395994	20694.91521253493	26949.521165631682	55368.16490123063	30545.69194284757	26004.0816413725	47038.64896509559	49433.50561772346	38403.68883128462	27964.768865288377	18175.8373323532	33042.39983160551	33564.83378253497	35266.374559993616	41138.36058589088	31480.255467665156	20178.38517094589	22227.47459923853	27417.68069418324	30692.07447404527	31893.56873008382	45022.37767052066	28958.393087043132	38036.76170062367	48493.00481782828	19243.879295422146
27423.2774087601	27365.879191263295	35629.25211400136	34045.9463102512	28007.198126760133	20694.35625423822	26943.56755387192	55368.119350531524	30540.577659981795	26003.84475293579	47038.61422065085	49433.39370793475	38403.4776310119	27960.69202595401	18175.75782234825	33042.384892126945	33562.841340116225	35265.879490445885	41135.39829339092	31472.5330757678	20160.549678730717	22226.46392367686	27412.793955904046	30690.679086209704	31870.069675288185	45020.58897013552	28957.15898597163	38035.77768042319	48492.93622536835	19242.968787684273
27420.614590456196	27347.82213137484	35622.75747607692	34045.2438539665	27997.72333302416	20692.033550841967	26936.846994657633	55368.036564082875	30538.531420020376	26002.820952816855	47038.43358252597	49433.29438476362	38403.24839552605	27960.610809392263	18174.01360314026	33042.384892126945	33558.56677902514	35250.67331714657	41115.56142910991	31453.709684772828	20153.874351277438	22223.92722682376	27409.87737451923	30680.45951599464	31860.930755452096	45019.21713969275	28956.931034552115	38035.76889669971	48492.92364413607	19242.800734050135
27419.811447638363	27346.802143818204	35620.25102721251	34043.436722688246	27992.392693320635	20688.766872688488	26931.85808074234	55367.9896427891	30536.239561366165	26001.204342234683	47037.87938298666	49433.17390266459	38402.86898993807	27960.591038554732	18172.72609672141	33041.71680733221	33546.95474956783	35240.085037749246	41107.01451880512	31452.361786426216	20146.26872364303	22223.872049121845	27409.502334195553	30679.726103336398	31848.30398865332	45018.20549153415	28956.839431051656	38035.034440399904	48492.8267715336	19242.517093177707
27419.719204761685	27343.573735047587	35593.75888105179	34039.93807911017	27978.297495515053	20683.825227418176	26927.433610460106	55367.9787735389	30535.58125132818	25999.235757704137	47036.48872836207	49433.11720129025	38402.71435596147	27960.585898833167	18172.208730788574	33041.644366662455	33540.41907756281	35228.79296826671	41061.79984075466	31447.375214266056	20127.096929078478	22221.13808629791	27409.125863895322	30674.921337373624	31847.754850737183	45017.55716522625	28955.235692470455	38034.689018463054	48492.686421001184	19242.190529254698
27419.292357108963	27340.27579767921	35575.00699185654	34023.52827071599	27969.007776821636	20679.51497572085	26925.92029332799	55367.971390752005	30534.873376413838	25997.978098186733	47036.161010264674	49432.78945857555	38402.36522165447	27957.47149096367	18171.575092821797	33041.644366662455	33530.78689423829	35222.10299760659	41005.71839802384	31437.998550322965	20126.766960812336	22219.089880288004	27407.577878435088	30666.240884710594	31836.623565661535	45016.28365621548	28953.080180751233	38033.989872709375	48492.422102286524	19241.456328887314
27419.292357108963	27332.138425444933	35511.51641792411	33984.96258258345	27960.354518162025	20678.834846688675	26922.287289998563	55367.945896696074	30533.990005693886	25995.423754488445	47035.77305793748	49432.707711370684	38401.95093859268	27955.742922992216	18171.575092821797	33041.62405560228	33527.42509577122	35219.12958155783	40931.43166075244	31436.652486363677	20121.97898967846	22213.343239781007	27407.560583236136	30663.44530133367	31833.431743278503	45015.77546966766	28950.80624119715	38032.49855201654	48492.422102286524	19241.277621067937
27418.89856071958	27329.039234620737	35418.731329823866	33907.2644314717	27951.53851402995	20673.611565541047	26918.57681760496	55367.91656616772	30530.76275149159	25984.848783210346	47033.93247931664	49432.68887325373	38401.49838979182	27955.540245596283	18170.945004899077	33041.570123571684	33519.95773797612	35215.51708140118	40874.903349024455	31435.732631531082	20095.062666487276	22210.777774319715	27407.23495519749	30656.47785333938	31829.875006504426	45012.98273449834	28944.601593011197	38032.02813904064	48492.3205625169	19239.738244314693
27417.667388260248	27328.663447928542	35364.77651536914	33873.028388589795	27941.656572646887	20669.17862704732	26918.509897683176	55367.88764526711	30529.09346032695	25969.102177629393	47031.353231308916	49432.6352205456	38401.1201617708	27955.540245596283	18170.684520616465	33040.82045061927	33478.49044122024	35210.215694202045	40835.5856387542	31434.267294486748	20082.049730374398	22210.569007026552	27406.957293059048	30646.32822326098	31805.12917651239	45012.08827566786	28940.761357101605	38030.22072205411	48492.03849449263	19237.91513934296
27416.28162031207	27326.385525517922	35336.46311147946	33868.57416454034	27928.494715984667	20666.995133400887	26917.70938344	55367.84082272805	30528.58319921679	25953.150840764127	47030.13793514166	49432.567626259006	38400.94034601037	27955.523034628586	18170.12578739739	33040.12634238679	33454.35618790054	35207.054663940035	40792.3000896081	31433.369732057206	20071.98239534852	22210.522030072378	27406.15067921685	30629.406545109767	31787.526281995088	45010.8080290601	28935.866688178638	38029.80374916039	48491.9281700608	19237.30063129035
27415.08969251064	27319.7210753043	35305.504240976894	33813.29040609024	27901.745501675272	20665.246212904854	26917.355717614057	55367.77773285418	30524.55214065663	25947.737534740576	47026.940361093504	49432.51179587408	38400.260247535654	27955.4403739776	18170.036011808414	33039.11310494941	33418.46989443183	35201.26790051567	40759.61045844321	31432.096217789567	20034.51270891062	22210.098242969354	27402.995697150913	30614.992283724812	31776.909208454483	45008.19985758595	28931.45466747604	38029.22563867834	48491.673376031365	19235.31454071694
27408.952885992774	27318.287554853905	35290.31763886408	33778.529389167816	27885.162872056077	20661.767274669965	26917.143054301505	55367.75481614966	30506.554096770782	25946.66108174004	47026.232814903095	49432.36578900216	38399.60616850306	27955.406219165216	18169.664245677228	33037.66197168608	33404.681318563395	35182.99450219266	40657.761005611326	31431.11771064179	20031.569468991158	22209.799039942143	27401.955024934305	30583.800087287484	31755.893769056056	45007.032690022745	28924.955180754554	38026.02309385432	48491.56855118791	19227.810678411144
27399.102289707916	27317.1889784198	35277.62425552114	33752.253136541694	27862.9463953091	20661.34581396094	26916.84967918348	55367.734129315715	30492.99965777023	25945.779736038265	47025.05934877335	49432.29571599118	38398.71357438309	27955.224676156307	18169.476798872696	33034.134887943655	33386.73024828563	35174.07607162009	40617.26489671304	31430.385868001147	20025.65453264553	22209.435553975316	27399.468284742205	30540.384648135656	31741.316683507037	45005.677304480494	28917.172147072644	38025.02754077282	48491.43607855966	19216.72620956957
27390.194972413716	27314.94088966103	35255.62708573702	33704.620507235304	27831.662811885526	20659.14276361116	26916.793251901974	55367.68616653244	30487.963023175234	25944.450724884577	47017.91239132978	49432.19429251002	38397.86878728696	27954.02565651431	18168.759589803267	33029.0372325109	33367.54540475538	35155.403619404824	40577.43332386738	31429.717666372697	20019.645011959758	22207.292830925173	27396.220445303232	30534.50483585895	31708.04054541485	45002.874526945656	28908.720689104954	38025.02754077282	48491.22670077965	19204.027646487197
27348.205289957114	27314.22616028953	35251.83283278384	33658.59003737409	27798.396480596362	20656.67112847439	26916.193073902035	55367.67294912465	30481.080658135706	25935.807058101702	47017.14551609109	49432.03359898137	38395.47229380084	27952.10910844942	18167.31645145538	33006.74653229726	33364.643975341955	35135.17982186402	40530.01976457268	31428.090985193558	20016.86135205481	22205.279678179257	27388.872009757175	30533.780618685316	31640.423085879487	44998.41187965505	28895.80245148408	38024.86928637623	48490.54654456018	19182.03800850947
27315.01806927538	27313.17616894805	35245.49911257012	33647.22417044414	27749.42489347606	20654.854868696875	26915.08515604996	55367.65131248307	30478.21390831333	25935.807058101702	47017.14551609109	49431.72219828643	38392.13498288986	27951.553207053574	18165.21345580896	32998.78131640407	33331.347236043584	35082.48124199591	40461.341769301805	31425.768532382845	20015.485660969585	22204.804355136177	27371.508009978326	30533.556585149192	31572.662874014164	44982.61285930371	28863.41087028141	38024.66340176821	48485.17868030054	19172.01509047655
27285.519676160682	27312.898227408237	35238.723889627225	33644.67325319086	27681.635873778614	20653.508470875993	26914.191999156694	55367.50514266753	30477.815411726115	25934.65982233033	47017.1185324229	49431.6601869077	38383.22001280499	27950.961429399726	18164.03692593397	32971.42376324245	33259.390875315075	35048.472434726056	40383.04708560357	31425.632204990063	20012.925388148527	22202.177898454327	27358.122425570287	30532.967903299115	31534.172766746582	44833.534238157874	28831.08974590483	38024.313519141244	48478.628509562055	19159.132011274523
27228.88439059331	27312.73775345852	35228.76284542982	33642.40303326318	27632.165067650567	20653.12257830658	26912.767362116756	55367.2897399558	30476.12904455997	25932.597964085136	47017.10981861148	49431.45716012954	38374.00315242683	27950.339532182825	18158.79512878054	32957.62155003158	33216.915406288645	35022.0528051809	40324.54176191299	31424.144390223024	20011.848772297773	22188.69115720681	27340.065474379993	30532.684524200507	31492.242678913077	44684.43696243333	28826.236320017095	38023.931108993624	48450.553721728305	19153.183147393403
27144.69552059385	27311.6379649928	35216.927475524004	33642.115031572364	27500.28370603384	20652.921204304315	26912.05256879312	55367.08296575325	30470.08947554432	25932.316161017632	47017.01706981792	49431.2760240165	38362.779362718225	27949.88914857747	18150.3090230146	32947.39285770095	33213.95591599835	35009.91359624347	40259.61379917091	31423.227590262657	20011.741385408328	22186.251587803563	27338.237235007255	30532.400735430736	31450.517362671944	44594.177171194	28818.756333101046	38023.331210424265	48432.83258392546	19145.164002995327
27099.77001085791	27311.126922031453	35216.23189278005	33641.971278361845	27390.513373031346	20652.772509296	26911.695277490075	55366.85461981638	30467.27752420601	25931.560978466056	47016.989655720536	49431.06481678904	38355.88372171197	27947.781553231882	18143.377229792844	32930.19680529673	33211.18071780462	35000.483244154406	40257.46523646784	31423.031203967785	20011.733867131752	22180.939713030293	27327.00792016312	30532.231922684347	31418.51613070331	44415.3091006265	28817.652692766187	38022.8474218482	48429.72468522634	19133.783421746135
27062.556700940222	27310.62738243216	35174.88483324615	33641.83393654658	27318.512860978146	20652.547677484046	26911.39612998106	55366.50672523041	30465.993167304805	25930.368703156535	47016.81193693746	49431.00275227427	38353.22457670636	27943.495666586834	18139.523836213055	32923.48325851018	33205.608933396565	34983.121320076025	40253.100280889455	31422.752144341634	20011.733867131752	22179.56688592966	27326.133023750444	30531.26348371716	31400.524568397454	44154.34928159134	28816.497049384896	38022.262464351894	48407.96077611313	19108.27312226239
27014.769477269114	27310.161523147424	35089.09793529662	33641.64778610277	27257.34609210851	20652.354552582932	26910.62815649092	55365.92428511729	30465.481902846517	25930.342501173163	47016.56785776066	49430.813113680044	38352.05118013855	27934.79476222841	18133.78404592934	32920.844217371574	33200.42037904082	34959.43148901008	40208.733613709235	31418.805691227168	20011.628433182384	22178.899918576757	27326.126152813147	30530.75566128605	31397.258084776928	43921.04719812243	28815.92817813098	38021.62551594398	48407.89327939613	19047.180334142096
26966.080885516556	27309.943318665057	35008.755463126996	33641.22098298727	27201.97452792517	20652.208142811018	26910.143008913223	55365.700931340485	30464.757138089404	25930.341145492213	47016.434205554644	49430.702927155624	38349.92140076222	27915.155041505684	18128.245355027568	32920.844217371574	33197.87704880403	34940.2193681959	40151.8172328059	31415.46784910806	20011.355810062443	22178.621839503503	27326.124625817687	30530.40832969208	31397.219191737808	43662.8081883918	28814.906777196175	38021.21508392256	48407.89327939613	18902.28716128962
26931.570575707523	27309.667043511043	34837.90873639806	33641.18020650421	27129.68733367576	20652.09695467016	26909.95070211924	55365.31284901928	30464.601156192668	25930.337587409485	47016.26350521505	49430.61092780632	38349.428017589475	27892.382184920676	18123.423550044652	32915.94186333007	33195.79885480889	34933.11572993435	40108.518331676685	31412.65564604914	20010.911177397877	22178.402782711764	27326.120229867007	30529.02325017062	31388.284202562263	43562.81623072501	28813.265289591716	38019.684468460335	48407.80705562194	18841.899633942532
26894.07018094462	27309.530638032247	34465.081679394585	33641.14655724332	27069.714357130528	20651.957522464756	26909.746765751042	55365.1399598023	30464.07265861846	25930.18642710091	47016.04417701193	49430.51172408834	38348.05687193788	27892.180539026795	18123.423550044652	32911.0510575697	33194.45760965103	34922.87617851474	40085.03941227167	31411.087727851653	20010.736462929886	22178.05126500456	27326.118098636656	30528.655166655462	31384.17999343293	43513.37956400802	28810.52976188181	38018.93482506735	48398.81325228329	18806.136108990802
