# Supplementary material for: An improved FOX optimization algorithm using adaptive exploration and exploitation for global optimization
Source: PLoS One. 2025 Sep 18;20(9):e0331965. doi: 10.1371/journal.pone.0331965 (PMC12445531; doi:10.1371/journal.pone.0331965)
Supplement: S2 File — This compressed file contains all the results of the conducted experiments. Each main directory within the archive includes three subdirectories: Analysis, best_fit, and convergence. The best_fit and convergence folders contain the raw experimental data obtained from 30 independent runs. The Analysis folder includes tables and figures derived from these raw results. These files can be used to reproduce and further analyze the results presented in the manuscript. (ZIP) [file pone.0331965.s002.zip › cec2017/convergence/IWOA/C17F17.csv]

trial_1	trial_2	trial_3	trial_4	trial_5	trial_6	trial_7	trial_8	trial_9	trial_10	trial_11	trial_12	trial_13	trial_14	trial_15	trial_16	trial_17	trial_18	trial_19	trial_20	trial_21	trial_22	trial_23	trial_24	trial_25	trial_26	trial_27	trial_28	trial_29	trial_30
75331511.64462975	563203586.7517965	143352385.77667436	112088665.35614917	72071794.17178005	243928905.20868015	246791935.27959105	116858067.6755536	212365922.6781501	595513014.568641	192487109.85540754	441727020.555473	65605236.83605462	324684995.6561523	278405557.8051715	87309650.3370107	50988089.07763073	119433511.67270266	97243343.09825067	104847843.11810611	92606848.094091	197808439.74759132	164470806.66315266	38681808.87589705	38678752.44266934	512584953.8682884	79066788.96355566	82227508.12373653	87405815.87916358	175682283.29334563
67530621.23750684	148997965.79183704	52133503.51031403	79386111.28179143	29225895.330498617	104318217.35749373	207708172.4768868	53808023.74136635	104314214.11528376	364303970.1476745	96337629.6704571	178378405.37322906	24228071.486546237	321676340.9995712	147965423.7029731	68458025.29355708	19251164.80328537	30998399.123109184	43104872.58287835	71587907.86369419	64517505.38948781	69115096.96108022	146118481.92859277	29707732.206464976	28046618.939152367	160116622.78066868	61801660.21014111	40653188.726484135	77541043.16831382	74859592.14990912
45108629.43935953	67496805.1622379	19912887.940119393	42208380.63360485	29225895.330498617	48711029.141211346	155302895.13580233	37625061.15324258	33486734.5129447	107745876.96184294	49480238.87258427	80052168.41137886	18824804.574173857	190436110.47520638	56873487.56088127	43951899.44358187	17612728.609398257	19575460.847879373	31119630.935117014	33511984.53236985	62270906.30930792	69115096.96108022	35946916.697771415	14434558.983809052	23915995.619713023	98038750.50889374	57142924.62119971	31097374.21764108	77393366.4252844	56353997.74763782
38885047.965985514	26856867.92895488	17535594.203920677	42208380.63360485	25281362.625068188	43696292.80412606	78159492.84402135	9041124.589417256	32281652.392956797	106344887.91850853	44280846.58670909	28287317.30856539	18468785.644119028	104092511.91679814	53017900.635293685	42564684.417152606	17523221.52041925	15376790.19683154	21356713.18859503	25838537.871025212	49192035.10055289	61654451.649638645	33703050.983141854	12134337.063193373	18661584.687163003	54228090.375493556	55839541.84083307	11517286.084333044	77018058.79411098	54347223.29904481
33399912.87501744	26856867.92895488	8130069.197927051	39467882.8168261	22899472.12458116	41493627.234299384	49944507.900316976	4481787.337047926	23596051.057132535	98916174.21748768	39085875.02753868	19105454.845738888	17860329.831767183	79522392.7237912	53017900.635293685	40272498.859802544	14877385.320254063	13089881.42093534	14708543.17337874	23649555.18522125	48198133.666154265	43865423.26915286	26152105.325059764	10622152.988244494	15922319.364858292	24326474.678282183	28321801.337057352	8445309.78653123	75927757.3493841	40907164.82076512
33399912.87501744	25803917.13399224	4174229.085697135	38146778.02603319	21348990.022498284	39904311.003671214	45815800.143502295	3521779.8002756173	22354374.118532024	69908712.57360415	34241263.03457795	11182599.568995384	16866411.60313759	79522392.7237912	17638620.84154037	35766620.69483439	13676814.231045322	10886771.170972878	13471737.675148226	16143699.72641735	48198133.666154265	36846811.011946596	25208701.737988256	7038217.6326820105	10224482.658041695	14920844.784853736	17558281.151428998	6518306.564406437	51816493.15521981	22251808.973295946
29415987.00091643	25137511.867010117	3306146.290779176	37618070.12419181	21345807.7627391	36324735.01580941	40365152.2141577	1432139.709666959	21528719.375800822	69908712.57360415	26474544.739639066	9217673.283426872	14964981.1702828	74478624.9507413	8535732.585615795	35718098.65660158	12847328.334907832	10759578.863712545	11983078.130344443	10171468.194531469	47815178.791375324	34704015.198135585	25113809.256477635	6782233.353025122	8369717.608744928	6595027.351239912	17263023.23770741	6469011.70166497	25556142.947423473	15973798.32151715
26705076.738862693	21138216.67721664	3306146.290779176	37405979.487305	15671051.310543848	36050119.55216832	38458442.57653682	1217891.1616080452	16112851.657026919	68621275.3284879	21371632.449549317	6749819.81674048	14125759.517940864	70547223.45140253	8456144.404460635	35614196.82270846	12239422.44380249	10673193.186158523	11498813.20447061	8065486.577621511	47636283.12494008	22094073.652337532	24909601.734843943	3468157.301580481	2975651.96031817	6016072.3845524285	17263023.23770741	5965514.959753358	25553354.638400357	14805098.797408177
21856108.52610962	18261720.508794706	2345545.250356991	36857231.444599316	13206605.033019682	35381639.522556566	32825888.796368312	1086884.362189051	9376195.959279358	65137407.04770843	20914569.452868607	6036753.897630855	13987577.378448902	64698390.565114796	4998410.096040986	34300922.18349319	11231016.46935162	10639506.632284442	10216972.279878749	5889334.590492689	47636283.12494008	19498322.164562542	24658802.125319257	3127771.215715138	2909536.242361316	5934195.925464932	16257304.674634034	5381547.263295616	24770969.44442131	14803475.648651125
20109418.67108769	14749739.69672902	1990908.3122879688	36219135.546215355	4664043.889375543	34956298.22551029	30865349.124984603	975667.9503787422	6589863.67373689	63443507.18227393	20914569.452868607	5634216.329191983	13770292.780926554	61122734.41393828	4509659.167145902	26944713.242240027	10912889.549046589	10389517.182146369	8259114.357611126	5709652.293023519	47409509.0461609	19028088.32526231	24410260.523071382	3082804.6132269455	2877881.8963681133	5062464.075789438	15101009.013046203	4908520.182330702	23576761.203082506	14802263.492934462
16998630.05373551	13829791.451487292	1716204.6854503895	35911459.12030413	3817279.5963477152	34425380.79571603	28877823.270345267	898212.4681159178	6120862.874874713	59124848.8239375	20653534.50535997	5634216.329191983	12015257.875999637	60070784.40955366	4321434.827704971	16487053.137516722	10322081.170534553	9613548.76865539	8232589.860431387	5650675.538124824	47335723.845475785	18928921.273789626	24349672.990292296	2996865.409605541	2877881.8963681133	4719675.193869164	14847052.38447325	4884802.28707642	22146037.21354609	14503474.902273249
16997286.312801845	11963025.79625726	1563950.4873092852	35020773.66522111	3711900.698658078	32030912.665118296	27281849.411571413	898212.4681159178	5961292.993992794	57150124.68730375	20192671.820584573	5629109.5481969565	11717300.828276582	60070784.40955366	4090838.9107844597	13648546.730004082	10028874.177034166	9188305.915559795	7219511.137747245	5350954.787627277	47298537.06460715	18770571.869296763	24264296.997779515	2788863.994951205	2727626.7039046953	4490430.379025582	12713837.800701916	4845099.726839584	19754206.477590203	13686674.490715124
16525634.932956455	7580994.582733691	1476155.7210693131	34270463.85443795	2780611.0310734096	29449262.296660118	26424528.427998498	891207.5517722798	5961292.993992794	56776347.89282958	20192671.820584573	5629109.5481969565	11547394.966308985	59750102.61354857	4063335.55116068	11356621.537128672	10015999.934894783	8821392.448695803	5956685.219900659	4855880.399352514	47254602.147023335	18757145.21782236	24100356.44298435	2678563.6409745356	2203837.845299413	4371450.621350257	12127048.757202934	4837122.575839843	16150939.289826663	13523812.368960558
15297823.979742967	5620329.131411762	1155953.9192041531	33789400.166690245	2780611.0310734096	25434672.598873515	25685716.62284432	876462.1413905498	5852192.217571046	54539747.47884747	20176369.54140312	5625023.601524795	11406387.861130042	59558352.07153896	3984844.4409174495	8906671.966217276	9697003.471670687	8751817.64136426	5788452.883649818	4312198.990757004	47100890.590985894	18570214.648555487	23878105.727427877	2612857.14760812	1965870.761433699	4059144.461930976	11983999.266954511	4837122.575839843	10153319.957797218	13308501.734183459
13487053.589219004	3438582.828000953	1087694.7358569712	32973150.64635012	2761022.95355261	22254100.234989095	24199743.562475916	867100.7020079294	5703959.348046258	54106427.56060138	19864852.322034877	5622141.948658612	11114338.791393973	59435697.75819048	3815777.7756949374	7018530.120130814	9231552.20446803	8717386.812388685	5152276.15897169	3653181.1238813954	47047633.86584735	18499359.021943	23701341.93790674	2478384.824581221	1678873.9563965076	3896280.708242932	11388050.559573648	4821577.795064277	9507971.895379018	12985354.93456084
12281463.800299479	3416029.272487582	932116.1157519969	31791653.60252847	2724818.418784588	20669267.12182925	22839522.831596084	866881.6016469793	5629712.323760983	52748230.4674663	19853953.781896546	5600252.168085755	11044196.733601881	59398108.55939648	3765377.9610990956	6604685.433514815	9118596.769148923	8561568.786580471	5074229.16688525	3270245.88451831	46876936.248796046	18429953.103190303	23645124.306801375	2416747.811576768	1523049.1429209933	3836449.7991985716	11070508.251149936	4816830.639337473	9204673.11282853	10990040.27979091
12202941.894410629	3404814.97511365	737273.1719020429	31156072.941921506	2723078.5339131816	19636265.799679823	22582280.68222111	865402.7139293707	5598461.444882505	50241208.22659165	19829536.071180336	5600252.168085755	10544779.082518509	58719306.97058163	3603961.9118936616	6146406.8224988505	8598343.071834106	8504980.443163684	4626589.0403456045	3048179.377838655	46714144.05276737	18186117.9555121	23393501.84976784	2395459.469415967	1523049.1429209933	3250473.3655638066	10379054.042770257	4816830.639337473	8404393.040129924	10242445.394747278
12164270.827939948	3382083.584677172	654213.2762468391	30897331.424019955	2718369.558076003	18577991.879728653	19885217.210719492	863787.5902480057	5569006.450118627	50073174.03889808	19809731.96248983	5561521.475439783	10361549.829267872	58482222.30895613	3068290.7308739033	5641078.043239027	8449960.100531006	8325383.257601976	4438993.733796736	2729345.7896221867	46376339.517050035	17884644.277970724	23207580.79122203	2368173.291219506	1479602.4618629795	3180712.685619756	9957242.3726331	4815431.178662589	8048389.298422761	8488752.167764012
11837684.366581634	3291480.0848861914	600313.6171343719	30687757.161302395	2718369.558076003	15714563.772365406	18001359.21713911	863599.9132705911	5498737.522379114	49798325.01639812	19659589.314711217	5550879.3927330915	10298523.175748251	58011071.775871865	2683311.448652665	5564783.595529292	8198911.143573034	8202457.854024161	4400428.791212365	2729345.7896221867	46284672.16833293	17872962.31111999	22823561.400060005	2257619.373678869	1327441.2484113532	3180712.685619756	9791808.723618481	4793521.686451009	7929813.130418801	7705234.377028464
11609714.749914061	3288502.7062050826	591916.8195029355	30488341.61499743	2718369.558076003	12847981.033224713	16943819.807844218	863599.9132705911	5359807.666119575	49364006.67971464	19529693.650534295	5538436.419659023	9977928.91048081	57866150.924815476	2377521.2780146743	5261815.376555017	7995481.3277816605	7971338.895970383	4389732.974364616	2729345.7896221867	45740073.20453616	17734439.880621765	22650585.41465253	2219776.6988009205	1320108.1746819278	3101902.371516165	9575373.004924132	4775184.125272808	7855990.679958377	6635384.51945986
11327331.617972655	3271565.7243130757	581876.3868613186	30469041.91124645	2718369.558076003	12844482.611809583	16673094.186898936	863574.1794324729	5118325.684295343	48354412.91448882	19506899.63714676	5520523.9657073775	9959709.376776392	57447383.96847753	2157048.437301203	5094640.645612523	7716149.133688457	7754069.380157974	4353416.399678011	2699690.830895551	45422529.184014365	17723856.19022022	22369783.0356558	2202718.0543496106	1316803.277149811	3065959.033561123	9436762.392515384	4770157.502769922	7331581.492841577	4555939.212837424
10092073.928477617	3246901.5603603898	550138.4636424793	30088745.023792196	2718308.735806184	12095913.5865484	16218133.744339783	863399.2497495672	4992182.089422224	47384564.28436163	18396483.899478633	5519592.206345627	9139563.553141503	57044361.76769887	1975237.519843505	4994956.240533173	7639521.2601276925	7692664.213962924	4325144.388449428	2673633.2234478793	45339209.39991682	17647238.14007501	21593435.64330472	2168374.4597306093	1309887.6604566625	2901718.235517376	9137052.081448851	4757815.719672439	7198437.5429261755	3968223.4963180423
9869585.429795766	3191820.7806639103	516923.97005942353	29800711.55557138	2718259.1766220694	11782146.179436512	15995167.469155064	863281.3041145817	4821074.642340201	47334920.72131343	18314941.228888802	5438401.553663307	9022637.298899008	54717426.69891944	1874675.9537754084	4960589.3828563895	7626004.655933318	7610703.585541577	4271567.5273730075	2665142.5926266154	45318341.61086537	17490901.31316803	20702791.791268434	2163423.657943609	1305689.6639495566	2799576.7290427256	8845823.368514553	4737099.027028693	6866036.797170128	3856085.769628914
9583353.540539647	3134407.2545575122	486722.33831088734	29738749.159740824	2714553.2902452615	11193629.766909385	14546034.425796753	863281.3041145817	4820949.833536275	47026596.3986371	18144020.52550149	5417333.051051088	7304687.242312986	44206327.04628434	1808670.7815441648	4955842.967957584	7365294.537277273	7606334.188131818	4268702.621249585	2661986.7327217455	45249991.97131499	17348427.55124893	19055877.947285693	2120070.6441208264	1303372.6094920961	2674456.585500215	8672026.199088357	4725824.423710568	6535012.372105593	3623930.163102916
9177178.54042288	3092362.734174497	477263.3918421358	28460750.58012553	2711394.6237498224	10892050.547265366	14156223.209164362	863194.9241630582	4820949.833536275	46847532.89099322	17805656.47184613	5391257.97937427	6972134.746531787	42652445.03131585	1765467.6503486272	4949473.20186187	7188768.668858896	7596615.0890524965	4263903.168440787	2655947.838102565	45189337.77846704	16903999.175950605	18228689.157703873	2094280.8014568673	1251697.3923567075	2522967.5040980615	8281436.710846408	4723726.885570046	6131781.548326728	3219119.127480595
8908109.48648633	3084222.057338185	451315.1508292256	28199893.46195526	2702663.600399146	10656429.866622508	13767737.392213665	862905.3784307416	4819251.816763576	46420261.07110908	17767087.17518645	5384923.39844226	6802986.839356597	39896171.59776261	1750012.856849152	4942207.206966557	6947275.003575842	7592849.012993157	4251246.203553777	2642564.5857596314	45165332.74520616	16412042.68135533	16037738.95126302	2081705.7314891801	1224203.2544910042	2434463.437998051	8005105.887624843	4711581.669508455	5930879.5397463925	2885543.5746922614
8823163.749720067	3057824.322702352	445234.7465671634	27791666.498214673	2696669.4141423563	10622392.4038786	13767737.392213665	862497.9483978646	4806850.615847813	46098851.302906744	17567377.456654705	5383606.930455043	6736788.358438795	38508144.50489869	1714854.5934793656	4930588.102492909	6881741.531004539	7585820.669678998	4248567.957451596	2639764.9025045503	45133527.242593236	16151314.886515552	14982344.3798633	2069984.3415992437	1224146.5264759485	2271053.8494005725	7662730.978406877	4709717.251533511	5304136.660874425	2640450.4473825586
8682869.371491743	3048269.8662026892	440539.3367169803	25836940.567807637	2693036.4799127714	10169871.792895705	13545732.683459813	862188.310283949	4748805.463839637	45698669.03968364	17401988.417599622	5383606.930455043	6680196.139388506	37920176.43591902	1695515.9605098462	4914217.841524452	6409158.28877889	7576803.120356184	4247793.136821318	2628105.024007122	45013087.983365655	15272342.86744567	14524635.74735378	2058004.8167089191	1215477.0724013809	2099308.692152743	7629690.943303372	4702161.352104029	5187957.143059446	2423024.003343351
8447751.645543251	2908543.84183905	439767.4732811438	24746250.671179853	2685792.927315127	9920571.811401742	13287511.416081311	861894.5024423054	4722310.349537506	45606351.89358753	16770008.355928838	5374226.793440897	6633585.039291532	37195106.55615909	1692012.3768691826	4892964.409892902	6337650.460042816	7574835.294083472	4243516.433413707	2604315.354553547	44817530.80137515	14388047.468283206	12898768.066627756	2043044.4329641613	1210361.6854043177	1964643.2564219024	7300507.359455577	4685069.899534602	5187957.143059446	2190557.3417938435
8436869.811267659	2821107.3090356085	438939.5978943169	24153904.179002993	2671113.791850772	9195202.260209287	12913570.392520253	861759.4401231405	4707754.76252252	45575210.72704145	16015050.064510582	5365520.609551737	6617657.106975669	36192201.69760707	1604980.2847052403	4882518.172569197	6233472.540754521	7566631.745647298	4241221.355445417	2594202.4344449374	44690561.300685324	13117780.242752984	12500488.425017517	2019478.057625755	1194591.1980273614	1964643.2564219024	6980799.550175602	4662166.409922433	5136661.940094184	2139985.092905761
8295447.352954057	2645103.191359533	438259.9137756289	24002303.022551958	2661114.4203245468	8251845.284414719	12500441.15214144	861588.1631903541	4689084.748413059	45572219.63256337	15166876.12825309	5361014.9017404355	6605127.969389533	34978316.791530624	1603649.5792695507	4870750.7389343195	6167027.055788784	7558681.275412288	4239802.9994105445	2569120.76237839	44285269.589833915	12933284.316759577	6543343.219424681	2012341.6857642776	1190801.535059091	1677129.0290127152	5855259.435157397	4619350.089000508	5065417.6688827695	2132543.206718449
8226688.400736204	2543675.8239593203	437873.07312799257	23967140.695493847	2641168.2658191677	7812947.692420276	12100059.215082822	861506.873148683	4674569.425231433	45540047.97246679	15116886.750609247	5348688.813230623	6582257.137797795	31600966.76324981	1578900.2819021244	4860536.345980023	6156482.104949907	7557978.371143105	4238373.545783603	2546409.3992279503	43380086.383591376	12694681.539921027	6216631.136379922	2011730.9062726276	1173268.9339436567	1425586.6725683832	5721162.882403708	4619350.089000508	5025722.14207139	2098755.16462099
8177431.752500233	2447775.860940855	437813.1770905281	23930875.664514083	2619117.9277484883	7165189.920650189	11817497.1629107	861445.794064189	4656328.53667832	45461552.35126797	15106432.837382654	5326561.850938141	6486581.624405639	30700454.3885193	1549818.0311269618	4858261.653008508	6101528.990618737	7555069.103191206	4235218.630795619	2529247.0102418754	41689314.649666525	12593137.246421319	6216631.136379922	2011003.161763153	1171434.7495235323	1423235.224718809	5709434.646373679	4618954.315649113	4969009.534119576	2021861.919911988
8139247.133869267	2372258.260161644	437591.74139146716	23867977.752385058	2617013.200256006	6285983.86507152	11486749.696191965	861424.1930514186	4631915.417712194	45389370.106505014	13545675.410299718	5253258.952177132	6292682.655981789	28733166.17151471	1504501.0183181167	4858104.98718619	6030601.13584352	7552104.155036805	4230356.0046255095	2512978.9473137995	39682323.47001031	12447456.73174093	6216631.136379922	2005943.8853281448	1157416.9294193764	1305783.6208454177	5709434.646373679	4609258.609286706	4957808.879297398	1724267.6238904255
8065750.201945562	2272095.3190039787	437458.22460288083	23811154.074206978	2508912.76519554	3870093.840076728	11189375.97198736	861372.4148865469	4610771.210375646	45301464.77927889	12520849.337864669	5240856.59867251	6246565.974151564	28043456.18853509	1480475.4391170586	4853597.64307543	5986299.4214574825	7545511.190937455	4226151.259892992	2499923.606221042	37889679.46143453	11935834.153202409	6052955.9448168315	2004244.8283800043	1144412.2198005915	1073823.169240168	5705260.338363678	4605893.606072481	4928795.177046894	1724267.6238904255
8010341.71350995	2204143.34357377	437095.75644944946	23784088.185410544	2457757.067007506	3072614.0982421404	10714909.916129475	861101.2273516614	4606767.798267376	45246429.401712276	11664340.618363924	5233877.685362741	6214198.283945319	27913436.547729548	1479692.2372751655	4853597.64307543	5942256.045085959	7537351.4147955105	4223237.592837397	2491794.2160094124	36018217.85974282	11689782.655855257	5810654.841560521	2001261.638380917	1135987.5654632335	827035.4429401112	5691257.286573383	4597412.0725819655	4927155.963732419	1675847.679869789
8009193.066653719	2164801.1521472144	436865.9984399205	23722688.55841999	2449351.319481207	2426103.2856632904	10473963.604712585	860978.1793944687	4604545.903522717	44985419.732061885	10461708.079501605	5233877.685362741	6210302.622548394	27274530.174767278	1478288.6905858717	4849428.794446021	5923449.974265595	7527239.0281671295	4209395.936266058	2489039.6419724184	35319273.784347855	11331780.657038964	5524797.037892418	1985497.6506620292	1134767.689493081	781693.6640324537	5618717.8475426445	4594868.908409033	4782337.201354537	1609682.5290005798
7980720.271794024	2031041.4487573216	436807.4855264749	23135208.72282127	2421157.420003938	2126041.1342889606	10155859.942893103	860312.6691855758	4596547.334394878	44457202.78849037	8673988.997733146	5233760.054515698	6191299.242648485	26407515.460543133	1466455.3472111635	4847806.776063603	5864782.988751584	7512667.246985158	4201769.805044979	2486849.056027331	32917469.536352325	10909937.4674888	5369567.628140082	1981667.2828073618	1134279.6074438125	781693.6640324537	5609021.320936079	4591744.419536865	4557986.353028877	1436993.3940811197
7968782.922735447	1992766.2509409485	436628.83834371757	23038404.49877766	2409125.245854957	2060278.6463081448	9562489.279670002	860297.1911868406	4589797.363949522	44114059.63347378	7594957.326442589	5232738.973213252	6180390.534763503	25867998.91100871	1462684.0786088833	4844834.9795413315	5849574.925164127	7506629.811880765	4196068.442846541	2443584.926206803	30257731.602991275	10281204.88721586	5182939.31756271	1981326.8287769214	1132313.7743241787	709937.7564277	5606726.006178642	4591621.878457504	4510355.6318212375	1394087.8346715851
7959064.294574471	1977490.067069896	436375.193598734	23027337.681889035	2351556.692627657	1861732.9392423807	9206452.592899896	860296.7111323824	4572646.376526039	44055417.19562405	6555010.049095605	5232411.7334173955	6176966.033623464	25154252.392728854	1461455.3719251628	4838092.250811296	5824198.241766089	7504681.777832886	4186632.8893048246	2432219.9151814836	27130819.183271334	9937775.254974097	5182939.31756271	1978574.2570647069	1129490.0732066692	679511.8903512707	5602413.617149539	4589842.654283781	4461475.00040726	1392254.7088864322
7940338.947543669	1961496.8822880674	435905.10700776044	23020104.399350937	2311962.4095365186	1687858.9189507705	8894911.22156919	860038.2462901248	4561263.5177859785	42986830.46702681	6309196.913326623	5226088.285185283	6172369.033408845	22905362.605015066	1461350.784814748	4836307.644978412	5805138.531617371	7504447.070100325	4151480.2516755895	2406553.2047691625	25429957.37603717	9760565.262950506	4993816.020982353	1977662.385029689	1123568.154366876	648004.6334846664	5592340.226249031	4583623.601751212	4408749.216931826	1330367.5210315809
7924248.337653507	1868508.4033226864	435518.24876692705	22907563.316440962	2290409.680998105	1672920.232749541	8605007.644922812	859783.0886990727	4551956.981052404	40627192.4509194	6239333.202580128	5223067.968934039	6158503.062355388	21684049.178599924	1460369.4829705013	4831275.098870562	5748208.6276585935	7492269.842359784	4147462.9751418117	2353553.6080617346	25235254.397142198	9641983.748832194	4848940.6766402	1973742.2967929698	1120618.4642849031	596315.2511307214	5585033.693589581	4579235.558586789	4357406.234890096	1173138.7370243673
7908643.370938765	1844357.5487631347	434983.9385221735	22872203.425855126	2275120.781572054	1656582.0502572677	8097696.313524591	859712.9279807551	4545842.362290865	39283192.55393833	5095377.318625445	5211374.772568249	6120674.755635944	21223322.5534845	1452815.8232808341	4827065.610573808	5702900.33424776	7464907.935843442	4133293.1194364335	2348026.799093205	24744475.489982933	9372419.72492295	4773351.241597229	1970811.7390207858	1114000.4238162348	580341.1871509128	5546233.470137038	4577557.187877249	4153743.4586135712	1172645.0654923073
7858396.411941104	1836480.7296938938	433620.9654542729	22700010.09483777	2268953.9619307173	1626056.6049999367	8090836.4349482935	859665.6622758196	4544417.659627741	38888979.446195155	3267808.5135133676	5195355.297554437	6073657.331893283	20693016.364076428	1447569.537368597	4826538.341086224	5652946.1164844865	7458576.057536649	4124034.8509501107	2305236.117638886	24162036.87735256	9170285.983924786	4719699.511677062	1968503.5387728945	1102781.1382364817	572588.9629790005	5529134.263701466	4563045.501273281	4063564.0551305925	1126184.7024263497
7824821.680772764	1822622.3721722376	432778.49872204947	22483386.93561587	2254932.6256854394	1611858.3148251586	8066594.7231387645	859562.4304795045	4500704.661473115	38063154.568680234	2811876.5427212412	5187756.190469015	6058040.7747053355	20027992.999457907	1445343.6059449513	4824437.301996473	5652946.1164844865	7438571.029509276	4112491.1846464337	2300062.026823989	23679352.198996972	8604139.858350297	4588206.911912551	1967776.218744908	1102146.6674527847	570006.9018512054	5514968.25033854	4552177.578914967	4036538.974557542	1103443.4711311206
7814607.7587192105	1817655.3990481573	432633.06581852003	22482008.06747218	2249433.513995209	1587781.833070031	7610064.176455485	859519.738582363	4489361.544130581	37916470.8785852	2742270.816159185	5172249.286401714	5947390.260520221	19426148.13641785	1443333.4026207977	4821419.978918337	5650497.8527586525	7421848.888507929	4103605.9015699658	2277256.7752903015	23275705.369584423	7936990.158492565	4484402.721140155	1967095.6004832652	1101848.5934621	566031.3420931116	5499265.269694701	4530516.856002882	4021124.707524983	916595.2091178121
7813671.693915335	1774821.3332582156	432578.7134347799	22361923.84490801	2221980.3541095625	1548777.9521871596	7276349.266433093	859320.2591273681	4484422.713377204	37734397.53853423	2736305.3800076437	5168969.17864675	5923262.928699335	18572649.115052946	1434702.089396442	4818576.983501323	5627605.20348141	7420195.432485241	4097930.9322338193	2275325.076520116	22856664.325186756	6798156.98454745	4415507.097899981	1965378.2096275785	1101685.3873199008	564091.0809827626	5438770.405290235	4506246.67965549	4021124.707524983	899422.9170992156
7812855.043317957	1774821.3332582156	432545.71773844736	21986364.680014487	2221980.3541095625	1537660.6594015376	7218270.426844785	859320.2591273681	4466030.933021974	37588669.92503014	2666396.420235407	5168723.376007112	5900404.819484529	18461669.01532145	1434702.089396442	4817549.485168525	5600286.484734253	7405386.065249418	4097930.9322338193	2254532.844543805	22844425.828445453	5974096.378442227	4369985.843571059	1965236.077840506	1096178.3236280957	562453.796096542	5366871.213412165	4499219.9169530375	3999738.46395044	861550.4533273912
7805153.918743257	1751090.2113882934	428265.2276677534	21809298.0399236	2220225.3007135736	1529466.1440150202	7151243.936365573	859297.2422502608	4443898.399782494	37011624.74503478	2589621.6656130855	5157696.747694309	5884557.695858907	18291870.411405355	1432713.7456394534	4817087.68908035	5577572.390528052	7369943.667061869	4097520.407165154	2249235.5676312977	22145300.62234698	5874477.709455794	4306496.8754043225	1964634.6896032433	1094748.4018749434	561665.9440620104	5350155.193758506	4495276.360585131	3942666.086362534	695479.1181658268
7802280.787804334	1725845.7039572727	428029.0733205731	21266942.657035735	2217303.7317521167	1524277.1351160826	7095560.020871744	859172.9499693246	4429320.497313747	36949479.05409129	2500930.170482194	5154652.977274215	5883299.189119255	18070821.9872972	1431876.9280414951	4816616.784090197	5540863.548559156	7369943.667061869	4096218.3021111228	2241132.9237345015	21619524.694102846	5308223.432603492	4306039.675954069	1964570.5803292706	1093936.520274144	560994.7153880339	5342426.669713439	4478921.77920951	3937700.5012380253	616877.5855551828
7801562.380067628	1693971.0470097344	428020.48709264136	21098280.320553396	2200693.606799615	1518336.0663868033	6935501.447843551	859170.9349252626	4365581.363149892	36731985.17816955	2251052.8546671635	5153577.886477531	5878621.250173541	17280406.279795915	1431876.9280414951	4815065.919193639	5464330.958765908	7367776.306321696	4095304.485481458	2223571.644031642	21096875.389328547	4833520.066660189	4267588.093013041	1963713.4808412453	1085505.3020112768	560994.7153880339	5298396.830671689	4468226.181479343	3932699.9579865057	604683.034018006
7800603.606955769	1624679.6793128448	425389.51997010206	20861885.020837363	2182535.276946188	1512352.8135364256	6773952.928067948	859130.4865163328	4226129.999946277	36694888.680857874	1967344.9210938266	5152633.5438453555	5875934.716368396	16475910.29084953	1431854.5208781082	4814402.215570334	5454891.120517022	7339715.634663002	4094801.869671245	2221312.7510398133	19133353.82652749	4328126.692771993	4262512.635843006	1963527.384933799	1081228.252204848	560511.644137359	5270379.284045104	4455037.470999234	3929040.157426316	602395.6668328799
7798588.556544733	1603438.341592879	422678.51621977985	20850247.425855443	2179126.6654886734	1511230.1846035735	6456280.315903205	858989.4356640503	4183466.276213357	36694888.680857874	1726073.3578583244	5151906.08086357	5872498.09081016	15628508.099018894	1431797.1215493274	4812512.746448527	5450824.843409002	7244202.897625051	4093959.2111072596	2220001.378381757	18508343.17571554	4226817.607214578	4255465.4968987545	1962424.518625727	1076326.2632174601	559875.9468400212	5258674.518523099	4448871.866573695	3916851.1973607456	564805.3599304206
7795235.346920461	1601757.30124493	420086.22620894626	20836109.285210215	2178093.104195072	1510648.7794560888	6446742.245586174	858884.3658445631	4022410.984416344	36619537.671692185	1467761.9946380244	5151488.513001256	5868184.200561048	13281875.3697276	1431782.6275517433	4806243.177336073	5370521.68061854	7244202.897625051	4091195.2884188322	2215476.0562468865	18500505.197465897	4226817.607214578	4246770.98380414	1961473.8533312222	1071814.030360034	559376.5923002808	5241132.214193324	4447360.447466969	3906866.6704340414	551909.1746760625
7794883.396954836	1600271.3922584096	417924.2035675085	20465824.85116581	2175969.473163489	1509412.1954017917	6446742.245586174	858798.1019493564	3924478.802280523	36581896.89896967	1305477.7120481906	5150997.640326281	5856245.588554647	12703443.053431865	1431782.6275517433	4805033.674939273	5188556.202403879	6955721.748292705	4089841.4650691124	2210836.2705071475	18044856.457406174	4182653.488769073	4202960.524603311	1959269.4995186538	1064551.2578286566	559288.6381369431	5204754.588482699	4444146.840294902	3870668.1987568857	537590.8261880788
7791888.424125887	1598496.0956587964	417210.23244711146	19391186.6871253	2174838.9306185865	1508973.399416581	6427498.55818754	858773.669114448	3566024.904644787	36362695.79807508	1155330.5353827684	5144841.805090463	5845165.496310592	12579136.2273673	1431768.0683244665	4801811.752742584	5162853.756352347	6747436.848267239	4088524.3389831427	2208629.894387511	17964639.49118023	4126416.531725656	4142726.892361777	1957251.3520493987	1051095.939747843	559084.6157085298	5199911.364887613	4441164.549600022	3828033.1819737037	537590.8261880788
7790216.05121951	1587636.3154442534	416036.19918594684	18899985.721596323	2174645.6616689805	1508828.1585692521	6226602.02033514	858718.581360368	3461053.5823350707	36218812.06935262	1125102.327602606	5140743.645018601	5827879.128273671	12489337.765381997	1431764.936656593	4796965.88422034	5094183.228623683	6696159.471769547	4087896.710681067	2204982.4853846105	17964639.49118023	4092040.7998662144	4028418.391825638	1955469.0590278048	1049085.4803235247	558973.9994733182	5178178.7283815285	4440096.041829763	3765417.8803286846	519380.5817154398
7790216.05121951	1559140.5276486352	415845.2445248625	18175684.026566517	2167890.1809417754	1508661.6326222178	6218648.038307178	858697.1011505224	3447929.2682554536	36185575.660383284	1111531.4756815203	5129835.540079083	5820957.651895782	11977497.891528212	1431764.936656593	4788360.875618725	4656451.40505217	6676434.233308284	4084768.0452583693	2202070.2627418637	17924147.863169853	4028281.51322258	3873436.999784819	1954792.9556454236	1048902.9749727037	558934.0613525504	5140469.600761726	4428028.398429636	3759104.2378408476	517491.24766675616
7789623.675321887	1528814.7156023164	415845.2445248625	17358808.223680355	2166205.886243557	1499304.4874476602	6100710.32182911	858671.8855553637	3377393.5614978103	35960195.264014676	1107411.6999060856	5115502.358379435	5808527.328653181	11786290.95480958	1431764.936656593	4781088.913683593	4544058.045074937	6676434.233308284	4083147.2924924856	2200446.868107697	17784823.078014094	3955311.468670365	3814370.019800118	1953804.997228657	1048425.9655242695	558887.3330347935	5076425.158003238	4416693.588369947	3758322.002868371	511620.8680944821
7788949.683300279	1495210.2228034607	415831.1149356948	16937414.328904413	2164828.620192541	1490599.4493728038	6006204.11046659	858649.7688510541	3361863.3165115803	35709687.84024376	1106983.1440418966	5105134.240307011	5805258.147049086	11714317.2410599	1431764.936656593	4766593.038758765	4536836.872885853	6662812.645447709	4081995.2903102404	2200446.868107697	17499862.647827625	3917867.270247595	3778462.764368222	1953804.997228657	1040209.8275725362	558729.6548989133	4978315.587918578	4404696.6063191015	3754517.617811852	505474.25774449314
7788675.749368237	1489379.3376365143	415794.74318553804	16611293.236879535	2157297.928522051	1486744.754825445	5979127.962972531	858583.0141936451	3339059.652254455	35133247.7710683	1106809.9049638303	5085119.191273484	5805258.147049086	11197347.798622314	1431763.6757878684	4741641.093610577	4459038.57659395	6653628.374547721	4078972.2270565815	2196231.6135723903	17393633.760302328	3881000.8909888235	3746172.4566266225	1953276.2100984668	1039032.4948516286	558562.2337499686	4823495.635577506	4403072.241209503	3751491.297226705	503992.7497159973
7787328.869128921	1488461.8048237434	415768.62962248054	16399583.576081336	2122972.5153509486	1486480.1456756364	5977306.876728971	858521.29749839	3285096.4741558484	34270851.389420696	1100743.8721202572	5000279.838547591	5805258.147049086	10274562.746529657	1431762.659400219	4676050.728043883	4446943.156138524	6561437.426368537	4078277.519280008	2192661.735477781	17343123.374251727	3566274.760857276	3721205.129732777	1951465.0089115566	1028849.8760900039	558488.1561958493	4634687.017452177	4374862.126728546	3740450.129573375	502601.32577234117
7785555.992664666	1488338.0043953117	415617.80372886575	16336824.227248482	2115126.236363009	1486466.4978250875	5962111.928674758	858511.5349324998	3280925.2598573314	31966232.197568703	1098216.3256719552	4914120.021342224	5785387.751279514	9373762.229257502	1431762.659400219	4524001.372961959	4433752.157527526	6556292.330511826	4078229.6114840796	2191305.023989235	17234340.02869182	3427840.837807752	3709936.807154592	1949574.5773927385	1026874.6467202957	558303.5168943546	4557286.446823985	4361700.071596688	3733794.831520169	501592.3447259882
7785519.64344582	1487238.0927849154	415355.5940259939	15831105.385277597	2107731.5654478204	1443218.969021393	5947299.1404402545	858491.0660169008	3094889.0104249455	28416511.888854433	1092105.0143521063	4842370.396861493	5769922.997489537	9090702.730956875	1431761.695193343	4395650.726484952	4394212.808665929	6543281.967188398	4078135.814618373	2188395.852673617	16933890.66224201	3423481.0320364907	3692366.7081617415	1948908.5531163902	1023750.8766572049	558288.0485087609	4425393.993661643	4345201.729706715	3729392.9685892807	500951.495776909
7785416.405279885	1484149.9095004566	414300.31372163794	15609938.739490435	2098293.520679781	1425272.638762549	5918328.804856816	858487.8276878176	2810005.855558951	25651398.05603297	1089361.7539350288	4837111.871656678	5766955.352676199	8205014.075919996	1431757.4330424324	4187420.005182028	4355089.29991751	6533230.424958831	4078095.3167818678	2188197.477397886	16581957.409539634	3406674.866459345	3689392.855845828	1946889.638543772	1021901.1606694651	557852.0618113931	4222422.788995445	4344331.243620535	3727784.087432667	500536.1780004372
7785158.86046834	1479292.1818798718	413966.28420777206	14868837.318736723	2093552.9129473737	1397606.1602871455	5903696.960009535	858479.1153162468	2779523.7146377014	24997602.959450826	1086262.9678938328	4837111.871656678	5750254.9702640725	8070425.673743747	1431746.7930905295	3955417.010844844	4265521.719978255	6525340.403101361	4077867.500025745	2186685.7840810637	16254158.987659808	3402681.1459473576	3639380.942136744	1939460.6778428666	1015952.855863497	557298.231659463	3552778.951337439	4333338.164507917	3726874.671838467	499382.53613130416
7784728.632661465	1477372.1868902408	413097.60085491365	14281473.784048738	2091960.7103654242	1394922.3406611576	5896872.443595398	858442.0137564692	2766576.6274611354	24997602.959450826	1084558.431707518	4836141.3345409725	5737494.8217028435	7966925.151425159	1431736.9535333663	3892561.3290138645	4058289.7360750088	6513355.9321763115	4077651.923537533	2186309.1129700094	16158537.780159716	3398529.1398871057	3588382.8581029056	1921697.5015941283	1008112.2075419622	556157.6045338997	3175536.196957285	4327642.797049108	3702809.06655144	498716.0565207257
7784268.811886974	1477372.1868902408	410910.50674430403	13569642.780228678	2089429.739575122	1381882.2053912533	5855625.9864627505	858393.1751831528	2745612.0454638186	24995996.21185522	1083727.408096258	4835655.17173906	5715485.974531757	7771112.90263829	1431703.7805625414	3747093.1308675823	3968778.883140149	6496995.744064533	4077539.6225573313	2185381.820177006	15957967.164900515	3365196.2624418978	3522289.775571046	1881342.6252731318	1007833.9479743817	555101.5402702459	2872520.2440364277	4324993.754502146	3696790.6436585844	498409.1198028392
7783302.917453681	1477337.7964459455	403075.1923629117	13073384.601377388	2088874.5260611456	1369196.5597630749	5760694.261657549	858350.288670733	2704135.8967610705	24995996.21185522	1081227.0027347426	4835254.562483735	5694320.730218925	7645185.458333498	1431661.6501269413	3664954.967466616	3829021.322184123	6480093.513374743	4076362.464551302	2178291.3291567625	15899290.103504201	3359386.6510805553	3404627.189846071	1783460.0570896282	1007833.9479743817	554435.905737168	2870524.57049318	4316535.774646265	3684377.304399773	497769.81212341174
7782138.642580908	1477032.0117849775	393501.0881476206	12702305.417717593	2088049.722146512	1366059.48674087	5710223.181745632	858266.4719635679	2689463.2686361796	24830427.369077675	1079889.289776499	4831439.087566501	5613569.75135541	7566031.16699247	1431610.0221531708	3615002.348031655	3784715.472249914	6450722.710003495	4075568.7974883355	2168263.8358668075	15187966.248912966	3349025.919356472	3379626.1721447227	1681845.4314023845	1007517.7239204498	553956.7707042635	2809431.2483378756	4309134.485716255	3672221.6654077373	496743.77469104715
7779720.406748763	1475342.3268688996	384234.8757896284	12510786.779234253	2086907.665330138	1362352.251270538	5683307.079052716	858103.8707237343	2674271.285684081	24743380.79122891	1072488.004453162	4826182.568000708	5611617.108552306	7355460.079863813	1431566.6116942905	3600848.239933463	3409910.205394513	6410134.916167849	4072258.546941226	2165311.2664983138	14515635.338752933	3341095.834456807	3272175.6913012983	1594540.3203594538	1007301.6336130697	553755.8161460703	2794279.4227690515	4299545.438713763	3658106.710345259	494905.15016234026
7778505.731589316	1475317.6709839315	375793.48944697017	12446390.68840095	2084054.041291265	1359699.112557552	5651431.708456032	857689.5211295903	2656729.2596625676	24644940.53493889	1072488.004453162	4823464.020977816	5530099.3001040425	7163432.876524283	1431553.808399737	3592744.3612485733	3292175.0748096164	6382153.185489933	4071543.3530515376	2163456.5005834126	14246589.307014953	3327035.972217935	3199130.3413780886	1558896.698722337	1006852.2175299566	552820.7970688943	2621038.9692944223	4292271.599816922	3623381.9768719524	494158.46237556724
7775579.817529447	1475315.6014872321	375793.48944697017	12362972.120828895	2072065.0919583966	1357413.4641563795	5611489.988824921	857689.5211295903	2618067.6252640747	24434915.69234488	1069850.3265820073	4816823.60105207	5514428.350223565	7129309.559513735	1431540.9140441588	3581277.108460422	3274243.820723891	6375266.397117402	4070817.775484978	2160326.223344614	14001555.905315133	3321543.6985589955	3005971.2372848783	1543240.9240117585	1006421.523149999	551963.2286783175	2593680.206816972	4284066.399298359	3591759.143295813	492572.9402325514
7769746.2702209465	1474723.1978769486	370246.5689873074	12359642.583224004	2051946.7336861403	1353623.5756157055	5591715.827009987	857675.5185992445	2593528.526517254	24392593.63129256	1069791.6707238737	4803877.713636532	5487367.870221578	7048718.998657021	1431511.4974838586	3571123.572434645	3219107.4809487816	6344567.6661845995	4070321.8999515697	2157445.049793822	13918690.343691368	3294031.9658095045	2960605.1375081018	1479568.5942884672	1005951.2677856025	551741.2413587089	2559533.678957135	4279413.971164465	3538572.890246997	491923.571590465
7762970.453590359	1474541.1636495478	363839.2633381416	12359642.583224004	2049459.3837270823	1351989.5182885176	5561572.585989923	857671.5932690909	2557416.349410712	24245136.20783261	1068540.6042617906	4803877.713636532	5482680.006556004	6972886.169505089	1431485.267327324	3538200.861772595	3024006.491684371	6323843.145418364	4068725.679574398	2153977.8307458577	13874212.375461731	3266872.3357113637	2952873.7985490975	1448369.0789333247	1004510.4307277824	549119.7732314336	2499901.039916202	4274583.412541277	3420375.8037327887	490897.7833073007
7755503.15538813	1474379.5445135937	363026.72401380155	12359642.583224004	2039374.823961531	1345287.798254582	5494804.6232395135	857659.5086970158	2535673.929923303	23977453.88217788	1066822.032857961	4800160.469952548	5341263.026431268	6931218.344958869	1431467.9978581623	3504596.8461064366	2936826.864825044	6295316.731117213	4068583.696156134	2152421.5468907445	13816636.720867462	3220473.7507728045	2912597.925900927	1431220.5474261795	1003773.4653596897	548709.974913022	2321429.53818355	4272227.888917789	3226043.796288999	488715.0571262372
7736775.475216057	1474066.0852396393	361840.9515755941	12337992.336992139	2039210.8733114263	1345016.5500699633	5449848.449219216	857653.6437762409	2507497.438649269	23609529.485167667	1065128.4025318967	4778235.466399896	5281305.640041172	6914250.741932189	1431461.2097395575	3422484.42953133	2828956.550022492	6291660.158205451	4068372.2634723578	2148404.861445061	13630075.95815355	3186787.5705290064	2875118.076057546	1424958.2546623268	1003503.0077371986	546424.5614995154	1851701.8673113254	4259198.12899045	3214713.349501534	488109.8581996274
7703512.0807365095	1473403.7137329832	361592.38247301796	12227984.51331492	2038140.1401524912	1344683.2862589916	5119150.543503108	857646.0433548604	2506985.9776876643	23380262.801995143	1062814.4033990398	4750671.27351432	5238247.707786634	6863236.625104334	1431329.4324355894	3412591.849472913	2718549.814861638	6246392.933448865	4067363.9017513683	2141045.5938951224	13470967.057812165	3158887.5442116135	2872172.380659258	1402702.192489863	1002760.8140981864	545588.499039169	1479679.8858808717	4255147.733239109	3173943.587114446	487260.4975856572
7662092.371496436	1472997.7448515869	361319.0408976522	12056954.807858223	2037542.5341118372	1341353.9595658306	4943843.557274189	857612.4248127276	2505786.0808276013	23130523.984086636	1056513.9206548152	4708753.055653737	5197417.7680794485	6848189.469185079	1431222.4482026007	3408090.0478369254	2410157.9286526702	6229922.9655723935	4067012.1349766715	2140040.8547550594	13417981.27138838	3136935.255670202	2855940.438939317	1386254.362396579	1001889.3529923849	543441.6822285395	1183488.4999854867	4250795.39157974	2752189.922808272	486252.7864624353
7517820.574283577	1472552.5947868628	361069.4811302566	11929045.343891557	2031757.693186787	1338778.1629917838	4825417.313527481	857577.3322339968	2501704.8491991255	22970491.152557537	1055318.967078149	4692837.770903372	5097343.015268028	6793380.907244088	1431217.3070545897	3408090.0478369254	2344543.8187232343	6214374.054408313	4066428.6270699524	2139705.6066067712	13238773.463239308	3129389.966024841	2829285.824504459	1379825.2927213493	1000933.9952902971	543041.793750958	1101485.7055599806	4247404.063120184	2524774.2008139333	483229.84815113305
7321874.857932111	1472021.5986032842	359753.6281246731	11836861.205777207	2021700.4525492834	1335918.7698894367	4787798.500977211	857480.8724068513	2499548.3735462655	22574933.4199337	1054950.3072265298	4676169.288402263	5012184.696881916	6765020.948312922	1431208.9096332383	3407976.288393	2298309.4603097434	6202900.757741939	4065458.6362235947	2139110.5320639573	13038183.127847148	3112212.9819673374	2808912.072897818	1376513.8407431887	1000405.7037316952	542423.5584138033	1098547.0867400707	4241866.183164613	2411891.262846403	476188.1974756616
7206810.689752812	1471903.2801802843	359602.68559833994	11649939.345819563	2017607.403978203	1332752.2179266824	4713576.373281404	857164.1191116662	2494794.183810262	22194517.974150393	1050820.891847975	4657971.129855962	5011950.747433801	6714546.078053862	1431199.694774917	3387997.3220038405	2284707.4827772332	6182553.460284293	4065341.3793300535	2138683.8114430523	12807934.83149362	3109053.3082839786	2796205.7427513567	1369046.609494922	998819.361805042	540848.8407264331	1092830.5371329552	4229389.223218296	1892354.945623761	471557.3794022656
6956952.126885462	1471862.4474137865	359558.66776859533	11614448.097304784	2014141.74258689	1322528.9526169032	4652520.911880883	857128.1916477466	2488529.040165308	21812329.974490948	1040916.617970451	4614485.763268698	4986246.410559569	6660679.806574928	1431083.2753609237	3376023.8916006144	2267579.1815775237	6148038.134747975	4065341.3793300535	2138229.6089346525	12719947.181501571	3108972.8983793836	2777921.267205226	1358684.4683518976	997542.3820642051	540082.6964416023	1059487.7867981512	4217044.809064639	1594385.9897338238	466773.71354088513
6916254.133148961	1471583.1275916279	359551.36826038925	11376463.460523365	2007213.259245121	1314145.6557625786	4641305.896840112	857072.7534792442	2485615.4554651678	21747384.401152473	1040566.5933840441	4601427.211087969	4976147.910426519	6612456.347603377	1430979.5305566788	3367327.297363268	2221711.988265528	6121918.395995207	4065279.2713231808	2137377.08419649	12609779.981993958	3108420.968101298	2721580.498142175	1344042.3981633526	996934.026395014	538782.2083909027	1032574.5078783506	4212835.360716312	1578825.0476253738	464027.8592319468
6887036.853210738	1471551.076275378	359531.28078710975	11341082.410255104	2005629.1048328741	1314113.3532892056	4621637.769752131	857052.5196149488	2481173.82787693	21691503.61504483	1040434.3119041782	4578715.998113295	4961934.854049595	6589893.9339422025	1430825.4697961719	3348900.602698829	2190093.49763698	6089078.757915494	4065165.9240002595	2136296.3036296065	12446688.43285605	3108214.8025724627	2694181.5463407	1255876.362721652	992670.4550058597	537429.6843986352	1014776.4539888777	4207262.098393564	1461029.580763128	462354.1806691258
6853969.329203454	1471119.1007199637	359508.6567665666	11314793.137196995	2003989.8432047702	1313743.4754797255	4611139.598688674	856966.8137414596	2480696.082520401	21560327.413274705	1040196.4456383301	4561390.841491976	4948625.984270821	6579789.955024385	1430425.7189526197	3347372.9260721453	2171835.7256087256	6033995.197832915	4064994.050553296	2135097.092053616	11881180.867244031	3107329.5856400286	2675476.1204069057	1169467.6043201736	988505.817345076	536456.8068189941	998787.1178724342	4204430.973743383	1384377.3436023071	457857.5752574473
6827176.8782462375	1470898.7960562739	359507.3475730459	11069007.666606572	1999519.9322463397	1313300.7355820483	4583822.532565337	856846.592814816	2480696.082520401	21560327.413274705	1040196.4456383301	4543178.107859468	4941936.423181635	6576376.498854933	1429304.954655693	3341007.3235058025	2154852.49553479	6007716.149831608	4064718.111033232	2134887.3545992514	10653920.49383204	3106773.401143694	2665539.46566341	988485.197606009	985691.2021757298	535428.1034562765	981629.5009142166	4197335.01360332	1231541.9368224132	454217.87515812914
6801473.328719176	1470468.0150534655	359506.3710710285	10880392.978400333	1991684.6378089762	1311472.3124379735	4563055.792058372	856758.2446012639	2476064.007202866	21231430.48615944	1040055.3676123499	4541121.06435177	4934272.50171514	6572229.860036579	1428447.5737990905	3329994.947774728	2149092.102033916	5918681.663129899	4064718.111033232	2134872.1687166602	9632302.05623667	3105478.8922764864	2658927.537272936	882182.4490170784	973849.6498936497	533984.8910981826	970528.7948090851	4188366.0528093623	1212698.7453515958	449842.26209115353
6746053.170070306	1470224.4838738549	359505.1657029034	10807444.809406046	1969908.1404524548	1306842.620129333	4527994.833813746	856648.1203587395	2471620.7736788904	20907922.798337877	1039913.742890393	4496846.052284856	4917361.613296264	6561994.193587421	1427540.699892027	3325874.342536695	2134015.4467800334	5910153.27101788	4064346.975295491	2134481.048147525	8230094.616811164	3105478.8922764864	2658745.319567856	814297.9685163818	965187.6571655788	533126.9075086232	950241.0649497468	4187622.3979456415	1186034.2305107187	449377.28520547063
6745408.043824934	1470173.0462662084	359495.23772699904	10475672.486927157	1942109.400662769	1300924.2457322506	4473266.882629119	856555.8335958268	2469585.8467687774	20801875.200031094	1039885.4591661425	4451877.540328192	4901246.687602357	6561282.959124117	1426759.2213602704	3325874.342536695	2119390.3104075375	5896122.406463793	4063679.859528225	2134462.242894955	6236236.096286509	3104859.3364705928	2648149.3603267185	727304.9674840623	957512.8233966012	530743.8025738229	940561.5719264987	4183563.300923367	1106165.3701297122	448732.08884256106
6712137.230741387	1470167.0042168521	359476.5736717616	10178032.2847996	1898115.7938415518	1300007.9912832566	4408620.197933352	856495.8374840147	2465372.6433716114	20533145.052325096	1039872.8302636987	4430379.761772596	4899479.934613996	6559495.279333358	1426694.8048396376	3324689.8286734005	2047321.2898733655	5894326.3343583895	4063120.414504576	2134234.0014106915	3385425.7194597013	3101329.899618529	2641728.3681040495	647618.5278157585	946473.9607650551	529446.0202308458	925181.8595919971	4178604.7245580605	1062771.6558244505	448453.69246442034
6642875.194143599	1470101.5316501237	359472.44543363544	10178032.2847996	1890220.165624154	1286376.1278983986	4355943.778967238	856336.3756514799	2444524.379273542	20430406.997228213	1039829.6901027412	4391590.557147673	4888466.683940483	6559309.089580517	1426453.3455880943	3314375.3217906356	1942323.4195499227	5878078.420016697	4062277.1013628957	2133931.9476013514	2080123.1422761942	3098425.8221551636	2631626.2667287616	647583.2753018987	931630.2785134997	527038.1285062039	890582.1449025006	4176250.498938927	1015305.3181322035	447604.429554317
6555541.014092331	1470076.8888000813	359459.85179530096	10121211.565731334	1881903.2979020479	1284478.2153443508	4302473.664181808	856304.340568696	2439760.5338089545	20137079.892530713	1039794.02212585	4334300.835057345	4861004.648655877	6559068.719133842	1426349.1395354632	3296286.1779126707	1842757.4605179338	5850085.313890622	4060707.198168249	2131723.2384008393	2079624.8989310856	3097160.0258238697	2630802.039644462	647346.513284228	928990.9424326321	525935.4368307827	858353.3131562478	4168974.438706585	1011608.8949319826	446050.93791520223
6555541.014092331	1469857.9818672927	359446.8879567675	9950257.066191062	1863696.2805121166	1277398.0615566538	4264218.771409497	856201.0788215715	2439586.3195974054	20041782.94476953	1039744.8872968444	4274171.187624845	4841389.557759584	6558669.394408428	1425704.7828817943	3257099.0482383547	1819279.5882670023	5838688.135081075	4059690.7837339	2129236.1128921458	1740130.222004405	3095715.774733569	2628018.9438055186	646250.9461079398	926804.0302123	524956.0019609026	843912.0484857543	4162621.3884627083	1011608.8949319826	444871.3504465404
6546003.225385157	1469633.8925913724	359427.22087633226	9881664.878452243	1856798.883149518	1274954.069108654	4247056.280239467	856074.0989249966	2439532.4055102416	19999825.67121402	1039716.376085969	4259764.231489141	4748218.007098025	6556841.807314774	1425489.2626390134	3225380.7152166236	1799247.3752913992	5821359.003767981	4057371.9054716164	2122585.41905053	1529881.052707659	3094165.1958926423	2619867.679020894	646133.4189916742	917280.2529241759	523430.6303604529	842736.3762021995	4155908.8014654308	1011577.528872359	444412.79594247375
6536749.51822971	1469397.497310241	359408.2399745587	9817147.399486437	1842828.6400968188	1274294.8505860656	4218394.414485268	855724.668416844	2435165.602961157	19602357.9655647	1039667.767817888	4257639.848376649	4708016.436608297	6556306.823877166	1425367.7936156665	3225229.1558512393	1761512.205306626	5760762.341185664	4048734.2981251576	2114009.776939905	1523720.9584095387	3091662.1244524196	2612968.469215358	646104.3084302535	901408.3161660964	522518.26425818336	842643.2116648192	4146564.3777922154	1010333.8922625867	442712.30589200393
6476737.687804655	1469389.8441302674	359381.3225586823	9815576.041784087	1811836.3533936334	1273621.2966445936	4180477.992392243	855415.9110223516	2434545.3584780805	19369497.235087227	1039502.1065729234	4256177.514510341	4499464.817679544	6556103.180441567	1425243.152305581	3223801.565966208	1754096.0205095944	5700579.645602793	4036086.0822156174	2113099.15815604	1521825.2952242736	3090830.966374986	2611624.9487634837	645283.4999073193	887322.4337998597	521828.2946993696	842643.2116648192	4141128.352198742	1009426.069346475	442061.24222795304
6431615.032518807	1469328.703193816	359376.4640327084	9801815.482281175	1802594.50448979	1271967.6684684828	4166895.8666033517	855253.6336922649	2432905.6898972234	19217133.76091896	1039242.4938224134	4256177.514510341	4077317.498924647	6553031.2224969715	1424870.7281924263	3223801.565966208	1745347.38816016	5673396.123389652	4027237.3552281377	2110925.200901949	1511887.9040181304	3090143.6050716056	2604613.226804507	644778.4355747838	874004.5548164521	521226.20417144947	838489.3379526377	4137965.524042447	1008209.1734078871	438735.9052817486
6356618.30547648	1469240.169500856	359351.26639899594	9792637.12838229	1802594.50448979	1270561.9983280965	4114792.305654178	854901.879093554	2431855.719409296	19099947.957519196	1038752.5804445177	4256156.916169177	3819324.7385467337	6550716.664952474	1423814.411222979	3207789.3489393312	1720887.6057881955	5648500.3606040105	4026038.8001611605	2108976.4078206727	1485851.3794680473	3088847.970158351	2595514.735609239	644540.119704447	823667.6304304042	520829.02241043485	838112.6407629736	4135976.2031963775	1007935.0127601684	437994.204050383
6349035.016470682	1469207.2259365343	359323.59572934173	9777538.082074268	1779919.409904439	1269377.9312233645	4084001.2269776147	854603.3373141586	2429859.8078216156	18980803.038364902	1037785.4326884345	4255956.547152526	3777561.2462696237	6548861.499695551	1423017.626781379	3207181.754570319	1714187.9334981998	5643637.060785422	4023088.4918921124	2100931.980166653	1477875.3760441733	3088759.588271902	2585363.6252410086	643980.3464261726	793889.7166866058	519518.5894869926	837687.1619218508	4131818.3006194355	1006806.4780322273	437923.33977465273
6313984.993439305	1468896.0870680853	359310.23516057606	9772901.704286221	1768772.1167374484	1267962.8772775165	4072365.914791153	854390.3872372477	2427068.675077502	18856253.030546337	1036986.8186561975	4255875.58089707	3749795.4175228165	6547299.300813705	1422927.7492766452	3199085.643625173	1707051.992958457	5643637.060785422	4021218.0152455214	2098421.057603634	1476335.038689369	3088071.2836902044	2584249.1746809664	643738.2748246553	792054.7833252518	517754.7294709251	837347.2740923789	4130117.2393650156	1006477.6295668272	437696.20333403244
6294828.727713421	1468690.380020062	359289.351392278	9768138.004591992	1756607.1257424564	1265828.928491892	4062667.95009315	853725.5207242559	2417847.5061337384	18815691.597482983	1036072.1733213245	4255546.656891664	3692369.831693532	6545232.222511116	1422584.0188722722	3152405.574536228	1699981.3843080811	5640795.295411725	4019373.413637239	2093846.1432776302	1471812.2626088741	3086915.4422266674	2584091.9534824705	642692.5933728981	785208.7468690816	515619.52437216125	837132.9035031117	4126476.848859683	1006149.5845278106	437190.9545690816
6286330.913702031	1468259.2436960423	359278.16938792804	9767647.9445185	1731322.113147814	1261750.4662065	4041365.3196291244	853474.5134852609	2404231.3982598064	18631863.02016929	1034373.8419717667	4255208.808947878	3620677.293094693	6543624.997761053	1422375.3260507206	3107376.9676182806	1696281.4073289353	5637006.582128812	4018147.2461488773	2091993.7001844947	1468815.646096249	3086827.014352915	2578909.5614938727	640787.8963466706	783813.6671495009	515186.0202755177	836529.8266823083	4121822.998117239	1006149.5845278106	437029.89928479533
6263906.687596002	1468027.0426376045	359252.0415161315	9764365.020869512	1683164.6006312738	1258557.7028620986	4032206.9158876394	852999.0523626736	2403537.8407987333	18445063.26893387	1033218.9865125932	4255089.639124068	3535925.119003761	6536114.403215941	1422129.3725164393	3065947.836404495	1682173.9516711403	5633134.3970152885	4016429.9264619155	2090899.3130552708	1465611.7153682406	3085121.301185701	2576009.3571214024	640671.7564417111	781467.9748434577	515098.8061107518	835827.8979407911	4117808.6492659715	1006062.8281778417	436697.3766331938
6237600.942769984	1467726.4745360827	359238.0956132648	9756942.65648264	1679538.4119608668	1254006.3751938362	4029721.4811647707	851952.2453062134	2403537.8407987333	18420125.88899365	1032442.4811672908	4253943.360988134	3357882.096792311	6527764.347577311	1421758.671659671	3058537.546812419	1674080.8940417334	5611615.27835771	4014596.0563113056	2084060.3347435438	1463453.4659231752	3083872.308015613	2572567.1074755816	640442.7778089211	780919.4379037453	514885.8735242876	832488.7826991706	4110579.4937703395	1005801.9912956326	436596.7551386411
6198857.75172947	1467632.0281013083	359219.8512693685	9753418.849602578	1669652.3510108185	1251995.7896546077	4028286.18338906	851589.4821167374	2402574.9732206734	18363776.894754555	1031781.2268799962	4253705.276046553	3160046.7412321153	6508136.366595423	1421063.830970642	3047658.859567225	1627674.8975637571	5574620.974359831	4013511.003221453	2082529.2246921568	1459213.5184916668	3083702.372597383	2563058.5054150023	640256.7197399357	776742.0543118644	514550.60854188516	831013.9372296797	4105188.1517377673	1005536.7189781553	436488.997435075
6161841.554130431	1467600.9375174781	359184.8507304521	9748431.19950074	1651206.3599962909	1245090.4574268898	4020690.8799441904	850855.3377396803	2398548.2549458747	18275257.904065285	1030835.56542512	4253622.407012208	2745436.428871797	6492592.867023725	1420842.2538111613	3042349.284577933	1613696.5377377959	5564398.426266683	4008568.0753496294	2077407.968465625	1457702.1913808025	3081865.568927639	2557187.2059450555	640080.8684229708	772087.6103779709	514413.43964064436	827918.8136763971	4098702.5164073757	1005454.3521972189	435035.45624121226
6119612.470265394	1467600.9375174781	359177.9333492614	9742216.099661771	1646068.8907821283	1239033.5214158283	4017558.0185631383	850478.8755383956	2395086.6608288996	18254670.223186217	1030757.5560690193	4253621.604170009	2217519.388285126	6487642.968560004	1420565.7208316876	3033369.652798172	1593576.4440059024	5523899.102232626	4000357.27536743	2071246.8542183498	1454373.2235957528	3079653.992846398	2551502.130231267	639791.8958565277	770589.5435348867	513933.35010247136	826585.3279859573	4096515.8405496757	1005377.2008296804	434919.9616013855
6015801.551455308	1467553.5021305992	359145.81755165407	9730805.643189713	1643665.4267839803	1229750.761586526	4007645.6693188986	849345.3109879773	2388010.9838176416	18210756.981360592	1030735.7420193326	4253215.7546217935	2116688.0341831124	6486235.139193225	1420552.9278592155	3029515.5088135446	1580344.9535815085	5504679.588318006	4000241.4650264154	2057184.6117111105	1450829.5685890934	3076442.457835001	2548863.427986554	639676.4858106726	766458.6889446313	513749.34127023007	826585.3279859573	4089802.9195360295	1005336.5666632421	434846.3814483576
5944635.229056524	1467499.5933171846	359093.52959178016	9718289.071975049	1630829.7880086445	1225827.0168948122	4001653.0711338436	849137.6128568162	2380398.0558638624	18111295.897739086	1030665.1009065416	4252803.23410494	1993701.9024798712	6475229.479975376	1420102.1773043494	3024849.658223225	1576862.7492209491	5504169.833275154	3999786.926348506	2038740.6840713092	1437513.9766592425	3067272.384515145	2529665.0563720753	639089.4597411314	758881.466873347	513688.6505013024	822067.071461402	4087364.084355737	1005295.9346762062	434817.93561641296
5871080.475574002	1467376.1201049828	359072.87629329204	9706769.2967479	1616819.99037712	1213955.7167521813	3988146.230215778	848524.6596749753	2342063.3745500525	18015632.382704027	1030496.2897978413	4252165.7170162415	1935361.4168283893	6468022.703378853	1419982.767112068	3012297.2038744153	1574619.2895791996	5493450.9934738595	3998033.3776996066	2015555.2172271924	1418076.336430517	3059801.622059787	2523315.0360013233	637918.3949596852	756384.1214003956	513597.2752023635	819887.8233966151	4085241.440739166	1005239.8985321802	434689.82560561993
5816450.1292856345	1467294.7991309045	359054.7160859314	9698954.306696182	1595346.9363135353	1202932.8975816513	3979158.924761345	846655.700009591	2324125.4777602693	17827499.997480147	1030311.72706132	4250052.6676668795	1857817.9089430268	6464281.721401163	1419673.7519713046	2999863.8046522145	1574568.4497086692	5425896.308420339	3995962.7852964248	2013661.761416329	1377504.620494445	3054117.648461175	2503166.6895499905	637382.0689170595	754445.5715616052	513554.0958207577	819380.7554431945	4082175.5575662153	1005231.9887733286	434608.25612605235
5762113.880188784	1467160.6362805099	359027.0992498925	9696878.41167103	1594187.6739489858	1198870.0232352403	3955915.6849759347	845663.1317514664	2288326.6159583204	17783998.47541889	1029810.8414904856	4248916.839462988	1676647.262530179	6436471.427344426	1419625.3477368199	2997950.2805066933	1569722.6090648023	5326777.41939125	3991681.0089473543	2009229.1355552587	1332212.8517921513	3045956.9301803955	2489324.9314433304	637162.4888454225	750196.47088171	513380.6165300003	817334.7074035024	4079208.7665469022	1005199.9468977979	434574.0363711665
5648737.949966625	1467000.590198738	359013.6450012343	9690954.16648713	1593180.9134497643	1198870.0232352403	3954215.4718135484	843459.8343025242	2282631.501185816	17731873.397619043	1029166.4032099687	4246868.474825721	1608512.5136863566	6428452.356394677	1419625.3477368199	2987086.874580689	1565032.9854315321	5257690.086260808	3988611.4953983203	1994571.167919357	1253081.9376186554	3044195.4729583655	2479960.3288458413	637125.0675227279	748749.8823617245	513153.47673944355	815235.7756264869	4061435.498657686	1005175.4170344006	434507.4093877306
5489916.729899302	1466865.3355145382	359012.56581038673	9687422.942171475	1592920.8811794673	1191530.8735496206	3929017.1919540665	841527.643899714	2229070.7542756833	17657413.569565106	1028904.2802217009	4245469.078541153	1565202.301750086	6420063.457670138	1419587.479127171	2982709.253711623	1561370.7236469327	5061466.493079671	3984910.394669269	1990298.6938657179	1149110.0044051285	3044195.4729583655	2475413.0953888083	637055.1687523365	748101.6978617623	512971.1195877623	813800.1739867284	4038150.52445027	1005129.308316445	434328.2797581849
5417533.120706611	1466218.851424329	359004.6453949096	9678239.200552236	1592920.8811794673	1180884.66306017	3913460.164395637	840655.422766741	2219693.4444498564	17559938.584101167	1028541.3320470623	4239401.537932429	1556291.0371997522	6411840.845961548	1419285.8600937834	2968580.6389746997	1551438.0235414368	4845384.222086837	3983121.271232741	1964754.1240103752	1081668.0036297047	3044156.5832541045	2466699.3445747127	636897.9019373236	747512.098067612	512786.7352562436	812860.4652114728	4017765.89597752	1005129.308316445	434311.18097164214
5407205.984764639	1465254.3405438517	358954.15137074457	9654204.854835548	1592269.4355179877	1161472.2022031718	3901868.6570167034	831612.2504619278	2210096.704565287	17527884.25275022	1028374.415352182	4234672.298186485	1542228.3613602826	6409408.160942374	1419061.9569251733	2946992.0793023747	1540688.9336640097	4660763.707835503	3983121.271232741	1928085.9526945134	1003715.5067398476	3043487.02433808	2458222.4128970997	636333.8547058263	746831.7016132233	512524.28708862816	811976.168075918	3982685.8011056897	1004987.3332476869	434311.18097164214
5397525.549381524	1465074.5994102918	358952.1373609793	9608942.541218203	1591644.8049873451	1131857.2604854633	3808876.872491682	831612.2504619278	2203123.739804514	17473968.636317406	1028374.415352182	4219437.320782835	1533621.5757711004	6402251.258756864	1418985.519901689	2932204.920240754	1531881.7624820326	4593813.199879608	3976083.831589947	1869857.0810181876	941290.227943201	3038969.428408386	2436158.614970129	635869.0071505167	745710.6118795797	512018.5482296739	811259.6654580288	3950550.919310323	1004890.6015291169	434200.2014253533
5233113.897383229	1464879.6350323746	358929.28720352496	9545874.603561984	1590630.6319937077	1102681.6015741	3793233.476035699	829882.5914399014	2179166.7998709716	17386772.80042807	1026147.9623262829	4211565.055035803	1445957.951872899	6393301.021412734	1418905.146722313	2905585.7283212976	1526644.1513084774	4494491.0443487	3969280.474904291	1854833.9444196846	939869.9284332235	3034945.6099207895	2364866.5532331713	634260.9071829352	744980.4678650824	511634.8699591977	810341.3212762419	3936004.827373199	1004854.7515245347	434175.3132125975
5140048.245737729	1464836.8354171661	358926.1334775561	9427740.572750889	1588789.883732775	1080967.259269841	3768118.289517706	827919.7262448436	2141437.227568255	17340578.235135976	1023786.4762220099	4210211.773872001	1388093.4192705823	6390965.675165271	1418777.1294123058	2847377.1780901626	1523947.6240535276	4494491.0443487	3966995.87506129	1732163.2700135624	910572.2244249687	3029419.52256654	2326275.9680922497	634026.7518885364	744980.4678650824	511557.78364725015	810069.4291043467	3929088.5534982863	1004796.1141964298	434022.13904379186
5052752.384526588	1464679.8504778524	358918.4548247328	9427740.572750889	1587444.5476082086	1080725.6552645613	3724363.131121692	824621.1592426102	2113193.0351153617	17191195.849669855	1022735.1952407568	4203489.367579797	1344149.5343111297	6387924.189706184	1418566.0880299816	2833543.433289638	1520593.6029706895	4494055.785020295	3950164.1962772966	1628651.158443682	886653.2354762914	3029193.247214638	2306047.751068089	632464.0559275523	744943.2539403449	511408.0402316158	809923.8996041466	3899640.340107996	1004774.9901558971	433790.6172597894
5052024.43772354	1464590.9903210273	358882.43218214787	9405763.204400007	1584624.368253407	1080693.6630655385	3691463.1476103934	820395.0000617373	2071569.1683242142	17114771.47205103	1021659.936491588	4190357.019046626	1334623.5162956477	6385568.342123535	1418417.9598000403	2821869.7557672346	1515153.3587325509	4473375.385588342	3947775.724147658	1590385.1724499934	877023.8205256974	3029007.0566826453	2273210.202327052	629083.4892309273	744861.7286739651	511243.90905872994	809528.7092461806	3888924.5920380647	1004703.9762227768	433654.95607619843
5052024.43772354	1464517.3445532175	358824.9519008136	9401610.907917527	1582600.6846486994	1080541.255277205	3676117.4077431327	816234.9363305185	2071294.6531450145	17051607.101550687	1020080.3077816563	4180575.2472302015	1266667.53394923	6372676.357525043	1418258.9473605019	2812644.239368232	1505689.4139706476	4467191.913388225	3947014.0407636245	1581472.7632175013	874990.5486285002	3027189.6776521066	2230682.901099673	628975.938742409	743999.6933440926	511189.2241579279	808864.164933419	3888628.26461154	1004632.7760820321	433217.9809531884
5045000.403851086	1464375.443931298	358628.27180399495	9398489.798879243	1579652.1157287878	1077182.9237916614	3636063.9885165943	814321.882950324	2053286.5984771587	16682190.45619273	1018693.5280897532	4179519.345751935	1232761.6225578114	6356907.688782462	1418136.642964192	2791348.8948086635	1482835.222352158	4459767.0892304275	3946366.09349341	1581472.7632175013	851861.4823815878	3020373.3234711103	2118825.347410442	627809.60858	741244.8765456456	511110.66932502616	808128.304115638	3888437.959269953	1004573.4468417927	432835.94551528443
5005444.083124964	1464174.318696601	358455.09911951167	9394264.391691413	1579652.1157287878	1076496.6235266721	3610655.946825669	805291.1567764805	2053286.5984771587	16411758.399883768	1017363.2714462574	4177351.5852481727	1217102.9541479135	6334437.175564065	1418076.0655950124	2787518.2241120874	1470289.7137250544	4369495.022057777	3946251.517677363	1564150.423404671	813699.2450958573	3017949.445201521	2096698.6012209042	627214.7216062336	739198.229333122	511110.66932502616	807923.0585421197	3888437.959269953	1004453.6552675196	431219.28118537745
4946661.855933874	1463937.8587849792	358049.404291167	9384711.852334123	1579625.4443727823	1076326.640247416	3603264.8826727876	803271.5196042173	2036356.940911808	16387163.251620054	1017025.7971815298	4169186.5679651527	1193928.5540959837	6317825.391558074	1418039.1403647233	2785742.035331019	1457368.3587780541	4288858.385482109	3945169.981953753	1523646.859915135	757829.8601319136	3009222.067548046	2010411.434414473	627104.268839055	737325.4066327201	510997.69182168174	807669.6830949142	3887096.8414497324	1003965.415512237	429588.2336018129
4885440.399137716	1463611.7029922633	357743.92123104545	9351465.059899839	1579406.722807623	1076042.1993411318	3590391.0898459293	784997.8069707339	2028026.2434646515	16321984.250088759	1016824.8266574092	4165141.709092791	1158411.8723501465	6297559.681148936	1417773.9501375346	2767481.9859096454	1449492.5406715667	4213764.889508774	3940920.6424744665	1502145.4249394143	716333.8935019108	3003547.4605566575	1982368.7087010983	626582.4955667725	737325.4066327201	510823.459511276	807181.1280017794	3885819.3868713365	1003574.7808872887	428530.61499368254
4865052.088778917	1462069.7128371017	357727.2199009558	9344276.671830047	1578674.4025047233	1075656.5065902886	3559783.450867566	753688.1392862422	2024554.1485515675	16240454.778838845	1016824.8266574092	4159758.841772277	1128731.8481003654	6272722.464051065	1417637.1680490125	2723312.539394348	1432941.127416669	4066137.2420856054	3938137.2821418843	1487073.6908348205	690762.4379848721	2989440.7610050254	1962262.8202579764	625698.0110945916	733121.0410254281	510610.4736443699	806882.5687165358	3885082.2616766365	1002662.9258070526	428158.84831206326
4852062.342609033	1459813.216923873	357714.5187864668	9335402.294154843	1578064.2253338622	1075527.030209799	3521182.585941045	730437.9506253931	2023806.172794597	16139771.163925031	1016751.9414028504	4155638.7343806564	999924.5325902114	6228674.175683218	1417053.8948187383	2705301.1662641	1428830.9149608947	3981168.5563590433	3936843.0526667163	1478448.2404681977	648666.5134025544	2981039.187117756	1932261.1457007388	624469.9950089991	723400.1407031431	510303.0334657766	806692.4782648261	3884764.326441877	1001659.7399237098	427983.00268060836
4814909.024075858	1455840.490303688	357584.2857189752	9332130.595756596	1577785.9975520936	1074223.8793874572	3511015.44620312	727446.1347287707	1997179.9592356586	16134407.190354982	1016622.0071894474	4148315.4998095017	980448.0124198386	6211430.090009203	1417031.4268043747	2694194.7572068386	1405208.0614772635	3897501.0837266846	3936353.5915713483	1460615.4478060992	613961.996807098	2979233.976877868	1867664.3017061648	623084.0461663499	708392.6656529519	510277.41775082663	806622.3235497377	3877847.6536581106	1001646.8588397192	427611.2755472835
4772625.589518844	1454092.887903915	357547.35792200285	9328409.687543273	1576920.4081046379	1074055.202656729	3503450.1456418647	724176.995047009	1976687.8212667247	16074155.591860775	1016436.9839143154	4144782.284936622	978374.4452042743	6182950.893541902	1416843.0133360978	2688786.4612503867	1394716.6616646987	3706953.567021408	3935804.654895264	1442331.778474862	613961.996807098	2970871.750291587	1790267.2189535694	622738.5377128434	692807.5433373793	510276.1572076065	806608.3679022003	3877125.6367625487	1001638.2197262816	427459.978351931
4719948.08602607	1454015.4633019129	357498.55436855945	9321242.375928171	1576281.2918668243	1074031.3189728423	3467986.2473236253	698771.1592856605	1952377.1192189278	15966048.997925906	1015163.2412179982	4140846.4074620875	978374.4452042743	6129305.65757242	1416653.1974552164	2663786.3541197055	1387610.2208712006	3481710.603807456	3934254.9950168775	1425160.3853517843	603526.057570011	2962940.560391492	1676936.6634784127	622738.5377128434	648178.3044809045	510144.60921424633	806463.0289410066	3875344.18390792	1001633.7310639252	426972.02168064873
4716563.39413564	1454015.2029298916	357480.92754271877	9304351.544789286	1574541.5832115437	1074020.0327021312	3418037.972052806	675047.8847453664	1932891.3918340844	15922672.241297247	1012596.3274496311	4139126.4323603986	977355.7028071778	6083403.457875808	1416586.4349005893	2651862.7969758166	1378115.4535165308	3059702.5114860055	3934254.9950168775	1415515.4682862756	494508.96274864976	2942222.4255303126	1555077.8873219346	622033.0882687835	604692.658748134	509805.55886338785	805724.2593893978	3874192.2074258644	1001614.4850953565	425740.37447346497
4712634.498562374	1454015.2029298916	357476.246793536	9282762.265420508	1573860.7311820362	1073781.3448604324	3367426.0841673478	646593.91506597	1917198.5310984382	15870021.031920478	1010517.2724500305	4137214.990403401	977190.7984533628	6011459.216086615	1416516.3384420427	2646112.454398025	1369013.7826140255	3054937.311297941	3934071.300599026	1411750.1637133602	481474.5356819688	2924536.34295587	1230720.9573483518	621138.3721801993	590973.1098547312	509554.8442373875	804981.3620554135	3870196.0813113325	1001594.0155323844	425554.4099566682
4708706.19246386	1454015.2029298916	357310.25171184546	9274173.0094132	1573584.904095971	1073733.8639631062	3338873.1789061883	637516.9495410229	1904617.0638714512	15829666.095376499	1009015.4816118286	4133978.711408643	973289.5134111693	5892348.152943365	1416437.970093899	2639343.37600197	1362618.7772314644	3053835.7178441347	3932647.645233403	1369432.1776828782	475363.18605032784	2902062.004383017	953010.8885485338	620064.0219511007	514745.171070284	509437.06261490326	804926.5879066392	3864491.5169131416	1001276.461798366	424291.05423046876
4705938.511494021	1453966.0057807083	357240.3812655532	9233758.445472956	1572640.266681551	1073691.953538043	3317316.983953532	637516.9495410229	1875050.8580659078	15733745.6596739	1004303.9293576737	4133213.19111163	970993.2604939324	5818173.602292606	1416333.571157862	2628457.2992335437	1356868.8712771987	3053835.7178441347	3931542.989091768	1343447.037213811	411111.2198171328	2881370.2367973845	587168.1187442351	615328.7742228458	452099.63359713624	509398.7546572082	802339.0263759162	3851818.245278372	1000864.8482863732	422413.30151695875
4705938.511494021	1453900.1826315576	357216.6543212297	9206259.911822598	1571315.9293199007	1073613.5488762504	3293571.8622552734	633074.109694879	1862920.272822327	15675283.125699503	1003818.5897773696	4132875.0047797807	961177.7109390958	5771580.333076348	1416254.5370576289	2611485.207632789	1351673.1134464482	3051965.5104278037	3928965.897828815	1331246.0008615088	374299.04587312223	2870061.539558987	430237.5613205778	611856.8358227456	441208.21049047244	509394.32117172296	801597.6182632714	3844965.9563194183	999676.6915548994	421449.29208612285
4705320.083870269	1453812.508979127	357185.0251329114	9198215.88312268	1569071.6911323105	1073353.9797413058	3285049.494227474	631525.0894614063	1862920.272822327	15665241.914379934	1001536.1274526223	4130563.018536732	958206.0098710627	5768534.544138442	1416181.199217263	2608219.5004984876	1345654.4410122966	3046579.074051381	3928237.0846744017	1325640.539236859	363179.7467273064	2855180.519094917	401838.12386337837	611352.9917109967	419128.98268237617	509372.98109399294	801597.6182632714	3840877.392879135	997498.0628980739	419219.04575873463
4704929.614298812	1453715.9147914816	357168.1588123571	9195187.844501128	1568896.3950264966	1072312.6519814231	3214373.9371876703	619572.8603712957	1823657.085142417	15637318.721860588	999613.3090941694	4129487.1727660545	949146.0557791411	5742041.533942761	1416117.4133664493	2602795.59354707	1345425.9859026414	3040245.9070677613	3923357.237224713	1321874.9677548094	357244.70462644775	2818434.340834643	396601.7256136445	610741.0201664431	410112.6550183517	509308.61932397884	801444.7222922303	3830292.572583553	988822.1639355067	418862.2654130328
4680909.582614745	1452900.1488711224	357159.21732575167	9183895.974512063	1567594.762857556	1071116.4685450569	3207819.5639278414	615238.2001137623	1730412.8311100602	15505427.057136234	998632.1277890442	4129444.080639746	943460.9531113217	5704482.122155883	1416007.6829945818	2573977.440621777	1343981.6255657605	3018220.713925957	3923218.2134714713	1270388.1300657394	357004.79573511635	2780561.6892254325	392626.36225733365	609794.4003695525	398315.08392660506	509097.6048928478	801287.1472408223	3821053.666554031	985029.6100952121	418804.70375924825
4680909.582614745	1452082.0128097155	357152.96129377093	9175925.960358934	1560142.5608566864	1070618.8697183076	3190540.655545277	608272.6768139364	1694213.0641884478	15269862.11761158	997549.0600747166	4127663.20706324	940911.4848457618	5695536.680250125	1416007.6829945818	2559396.5345053705	1341543.3553453232	2987761.2823043545	3920359.701372817	1241567.8399136884	349294.61130104854	2700936.227166054	392273.7314678052	608820.261534563	386500.68030518247	508955.2087498439	801145.3061685825	3815343.8171765953	983087.0583784063	418274.8357791161
4671524.109803595	1452003.9885829387	357148.03480895417	9171572.886567062	1558949.1086421912	1070618.8697183076	3141857.8663149592	608272.6768139364	1648223.165240896	14978060.55896454	996497.4832360904	4124198.701559298	927670.0244487659	5656649.805451766	1415994.960335379	2559396.5345053705	1339876.7012784819	2952889.797438224	3919003.3537756926	1241567.8399136884	349153.32416016865	2669471.4093829263	391780.72947153857	605675.3584408773	383959.890931643	508915.99683724425	801100.8919111945	3782663.9101285753	980875.8428234317	417565.9825509295
4670203.254809341	1451991.3457763405	357132.4179623226	9166332.505599175	1548682.7688821037	1069478.6744273647	3109351.805292611	606822.036084821	1645615.7960421618	14928633.082864858	995216.2845966971	4116388.2908704192	922634.3008285618	5654018.242744644	1415906.76756877	2547994.3963315464	1338060.2042217753	2935111.05686266	3917949.8164558443	1239284.738194111	349153.27043987234	2640604.0783820557	391047.61351372214	605564.5949794452	360439.8106947239	508896.06165014044	801019.7833286332	3771873.2564269826	979314.5089155628	417349.51313261496
4661117.268122434	1451949.4904083812	357125.44905092026	9160150.463751545	1536356.3367423366	1068998.361668912	3078852.731795239	606245.0038199816	1637755.0355191985	14928633.082864858	992655.6599277625	4113172.1385063045	917713.4196700326	5636884.149055961	1415736.6730141449	2542087.424944385	1337895.9119636894	2930566.9418365904	3913881.930563587	1225493.4089015585	349152.61439143703	2631921.6328924717	389530.47919046006	605564.5949794452	347583.4402700789	508850.21132169466	800890.265153774	3738215.3824066482	977836.9411865091	417083.61329296796
4654120.293762638	1451949.4904083812	357119.6541815286	9152455.321052514	1531876.5961194055	1068797.1910176289	3050853.8127709446	604516.2576292027	1636904.4067504706	14928633.082864858	988995.2594749159	4095962.785917937	915441.5183087839	5594500.727297579	1415631.9773445718	2532470.576798233	1337437.8571518806	2925428.5773631637	3910699.6034298437	1208931.2471712956	349141.6295004029	2629758.2440792597	389056.8224068111	605557.6090395274	334118.60380545666	508826.41633959324	800819.2760390206	3676510.2797529907	971531.0707877653	416950.6186991215
4652828.290862615	1451800.862462792	357113.48767056596	9147718.543389872	1516786.4053059726	1068564.5514506202	3042402.162267245	603434.0220973183	1626342.993848534	14905014.042173577	981826.1962228231	4008713.1002998636	914906.0487296121	5582718.815560847	1415532.644915172	2517250.683562108	1337241.6118864752	2920937.4186429475	3886313.4599383846	1171368.35435849	349054.4275878706	2602058.8840005337	386025.6604087375	605411.3106963395	332272.50678136875	508819.529399926	800720.8911086364	3634620.5981431464	965361.2547820334	416508.8891685844
4613812.923355917	1451628.6426739786	357105.48414405226	9137651.067456553	1511398.796539186	1068525.8488218156	3035027.1095478404	602211.7259245698	1607198.7557181092	14894119.266407374	977906.004448607	3949172.8899925556	914766.6501270804	5525018.524096002	1415469.5918252016	2503270.113593732	1334985.9659762625	2919057.962481252	3849753.780956698	1150420.6626905368	348800.1537080548	2560420.551864842	385840.6098649341	605123.3186711515	320533.70962828613	508808.93491430243	800658.6646420871	3608316.713503118	958637.798250548	416251.7508772858
4584407.614110976	1451323.5989184466	357080.7515440086	9124682.542974232	1490532.6746131228	1067498.4044355818	3018482.5247348356	601695.3741485997	1589990.102318614	14879946.175891755	969169.4483322611	3740340.1027055914	914461.4277494929	5430628.56915666	1415337.8456867333	2493622.195784409	1334639.9463418412	2908161.903189315	3829221.0759280394	1129615.9484716149	348261.78238853556	2544597.3997316197	385335.9515063237	604401.6168423869	310987.3435575911	508777.09248790273	800540.5845747232	3599852.1099724085	943594.6638425511	415380.28840758477
4527944.8205737695	1451240.2296250958	357054.7851583199	9119298.21455202	1471783.2268445555	1065864.4851613967	3008904.1937313164	600520.3125451016	1523726.6460553913	14870500.051485853	955953.5892522301	3517931.8965329593	913969.3596707131	5373641.429048214	1415335.3231840807	2484941.1300263484	1334287.3091693453	2899038.5601580353	3825043.492761001	1126405.896452616	346388.7006425519	2497039.16834454	385290.76789091504	604206.8344970965	305808.9728027598	508711.8994033653	800393.771803636	3597267.660293872	916659.8917833797	413941.22476253024
4524361.110754532	1451207.974035618	357037.7076883312	9112044.570803452	1442814.5944699855	1064821.033105011	3001115.0071853143	599085.0564549345	1433059.8827620868	14858880.89284888	936889.6199504854	3213714.9349711384	909581.4823379089	5366620.590974373	1415333.1568417242	2483373.208558459	1333854.3496696563	2876303.6735583455	3816593.7039264617	1113623.850286363	343109.2521457549	2423573.90781328	384940.6566230801	604016.1870560452	304477.23901888693	508557.46812758903	800182.8785521566	3596899.165113705	892121.7848282396	413792.6895976361
4521141.540813857	1451135.822829859	357034.4335369508	9086791.590763241	1424787.2692053458	1064164.8143892137	3000676.522240505	599017.7571695579	1432144.4215387818	14807954.095697813	920817.9323191448	3084894.3289266927	903233.4293196391	5331167.311139452	1415274.4680400006	2479974.0102691543	1331791.8669942229	2859161.541912541	3815842.72803929	1110482.3355657463	332326.83593102515	2314877.014837003	384750.3034188884	603843.5498756683	302255.96072451887	508437.2598467984	800011.0511529894	3593497.7771511213	891032.2815686406	413751.58069027466
4519856.447384506	1450897.2827206575	357023.4209698692	9068710.62483604	1424176.255099669	1063839.5075458963	2992637.5295860465	599017.7571695579	1426926.553407364	14715510.89405016	908429.4284920983	3025648.274242568	899711.1233227821	5286412.491612068	1415049.1412023322	2476332.8403132246	1330483.9726916663	2857419.2304379726	3799786.4405757952	1110482.3355657463	327349.9651278377	2244766.1616880386	384678.5124277659	603605.790922023	301230.62556521164	508241.62439610506	799444.509988931	3591089.84424742	866081.8647139282	413737.6527721384
4508650.77019706	1450756.573912957	357013.61302382033	9061777.704293767	1422693.4444243503	1063828.6022475306	2983880.5635075644	597043.6698309566	1404172.2656350827	14565467.16059088	906593.4343585409	2988686.8174540675	893771.4107359692	5250493.781563166	1414850.508797159	2475013.226517591	1327440.3977039077	2856807.1286370796	3776875.9064255077	1110061.7289431693	323909.17972948	2244220.6948144264	384669.1554273915	603298.0976873158	301060.8123951951	507997.2280082401	798931.7063922384	3571568.5390811646	845362.5791546897	413703.04386288655
4497602.920478352	1450449.1165377782	356995.42513372947	9033474.576910123	1421968.715459059	1063627.5966532805	2964216.9977932293	594919.7235283531	1379746.8164444303	14360496.944204925	906592.4735887685	2944728.6543246596	890968.9572551894	5233102.0136543065	1414666.0346647531	2469089.1161010284	1326184.3877883467	2856720.2680683443	3762707.471312848	1109081.0096002596	323573.85837961436	2243614.534492178	384551.78494741605	602059.5487660083	298058.82767744455	507849.6960326332	798763.6434753449	3557031.3188254754	825604.1122580793	413529.5055319942
4490259.648857212	1450287.4800607155	356978.78325246554	9002343.952708337	1420416.085537806	1063450.817013763	2962822.796395386	589539.2291530531	1370298.0265840439	13913236.48294755	906592.4735887685	2829122.0783495335	887039.106397322	5218135.8802057635	1414315.792805455	2469089.1161010284	1325617.5045975165	2855999.4160286784	3718341.9500617394	1107114.3960936377	319214.2902626806	2243532.0259942906	384551.78494741605	600811.2690097451	296178.20766568056	507788.0130305922	798642.605736269	3514446.0733969663	824803.1499573715	412144.04743049364
4477867.485548211	1450091.2205095773	356963.8403499597	8983110.646033566	1418644.477468247	1063010.562705694	2958045.0794728906	588755.9748493949	1361563.5529706448	13482441.831902193	906259.519022489	2672101.1643190244	886678.9486770033	5204368.040878106	1414127.0102079068	2468877.822433771	1324969.7612479844	2855280.200577501	3696854.172694723	1104018.2919473874	313565.41345655883	2243297.8146942444	384448.4876396192	600140.1189706088	295232.7310224588	507723.1852964265	797512.8217874276	3407957.944402156	815086.9826209255	411496.3689520987
4446457.662572187	1449919.7353196444	356832.15695663623	8975261.679753054	1415518.4586953556	1062555.123610706	2958045.0794728906	587116.1044426283	1349737.9929114673	13163914.599528218	906155.5705435863	2543407.989886097	884199.9575687322	5165273.958299719	1413989.712485896	2468225.497353892	1322254.0018356384	2854664.145787511	3643357.611053801	1101319.7195281459	301573.68439474236	2228691.0752811185	384249.3869987649	600025.4662219785	293920.622521565	507649.6714426645	797512.8217874276	3370369.874210473	815086.9826209255	410946.374622597
4413140.576011474	1449665.988455099	356634.8938120105	8968900.727966687	1407685.9808460476	1061901.0459497836	2958045.0794728906	583197.8127393817	1336693.7379607533	12562514.592812778	906152.5923175893	2157027.314170145	884133.5044306392	5134736.569751231	1413965.7446839907	2466264.091680616	1321100.0073108654	2853887.758059034	3582987.15019215	1096750.131327474	299847.69072350726	2185486.8593263007	384224.3867632132	599709.6119621765	293104.721921847	507568.0640808654	797492.4045816554	3257501.959596537	814701.6625788475	410927.4202013426
4314988.427705043	1449450.289015963	356195.67923535954	8949676.61142495	1407685.9808460476	1060763.208717867	2958045.0794728906	572984.2814822468	1304017.7803135987	12436777.391854497	906108.6108077994	1937552.4966908717	881211.9757745601	5070177.915149029	1413947.9115907943	2465279.3577052653	1319845.872861259	2853817.6821399312	3507939.4147762656	1092022.2896734294	298622.44007931126	2171908.0688857352	383883.39989743126	598864.2159553427	292196.95752418955	507487.41052719817	797455.2198559936	3234791.279741751	814036.5629912578	410406.455602968
4225609.405061478	1449188.0078435391	355862.69547217386	8936342.29460076	1407619.1887402693	1057854.9344376593	2957836.0241059493	559044.0264611454	1265748.1851249062	12408938.773596758	906048.8193477956	1878403.8280800749	880844.1869737338	5024972.00323172	1413754.882288064	2464525.970864349	1319151.5118243606	2853477.089714087	3469252.7428321904	1092022.2896734294	295127.9957265781	2163837.0983214905	383698.8132412977	597499.1356849147	291325.689137725	507447.4851936043	797452.9571047507	3229518.9893003115	811356.3019139124	410394.3255339104
4051997.516426824	1448891.8669489778	355689.4669478418	8931143.032885434	1406903.101565127	1056662.4412772257	2955426.7724983813	553957.4324158767	1265622.1702687796	11907168.94220565	905982.6714792202	1826939.2805390116	880172.3849474867	4832460.2171584135	1413514.0569680932	2462129.1333206357	1318519.0217655622	2852494.331298152	3469252.7428321904	1091970.932359612	294296.5049716943	2159500.6334101846	383627.3729203168	596792.9171643414	290807.53423263313	507447.4851936043	796867.142378597	3226689.731421636	803061.5185899987	410376.194679962
4037634.1840155134	1448676.1896973418	355529.2172958345	8924085.39419184	1406903.101565127	1056495.7753012883	2953354.8428943274	549217.2152612621	1254034.4804434604	11709103.23173991	905952.1611264459	1781543.2917724312	878704.703932008	4668686.537107539	1413372.2875413846	2460352.2555654617	1317758.5767470899	2841826.879667155	3379227.993159814	1091331.8342356044	289376.2675477855	2155108.912313915	383550.38712623005	596414.6572432187	290003.9072788417	507432.1754476076	796852.5636846677	3223351.838816682	786415.6589031722	410359.47956666374
4037634.1840155134	1448459.959100741	355175.66243136616	8922499.061823001	1406666.2361194456	1056383.999133105	2951274.867993319	543476.1278799662	1249110.416987199	11355237.85559092	905921.3185638506	1690430.8919579487	875233.0165270698	4105217.6594395377	1413254.7734405482	2456973.5174198714	1315391.9074799751	2836828.239425118	3316075.9002226675	1090588.0952607703	274255.97529635666	2147746.8972425885	383440.62745895993	596258.7848641663	289284.4049360174	507425.7406960924	796832.7871203168	3222258.52348045	765902.7340194676	410212.0046821502
3985829.7587024523	1448290.5634880674	355159.3478631966	8909410.140366023	1406465.1853470728	1056288.08999677	2943749.8743460006	543084.1539735207	1248588.0455160055	10954202.382865097	905905.9015708097	1668676.5881030129	875233.0165270698	3477545.667709894	1413163.9904589807	2454398.9299253607	1313246.9592028752	2834157.8375650477	3251987.1553961686	1089899.5777514977	258456.7977094591	2146248.4816858927	383394.9873469508	596074.4257329548	289060.6355417053	507352.850752429	796765.1935911864	3216632.487927126	755378.2086550652	410149.2110047601
3909185.1583117493	1448118.8058619841	355144.40443554654	8891921.347882949	1406214.596344376	1056042.1577101548	2938128.358674705	542779.58374866	1248588.0455160055	10919050.74267862	905642.6809925638	1665619.218864421	872287.0247656906	3406270.7430096306	1413163.2431048583	2449241.5363730737	1313079.0497932492	2832580.445030138	3214606.589344978	1088840.0494732459	256461.2002273833	2143991.7821046216	383250.8002302829	595996.5730064418	288770.4605636203	507347.31048007496	796687.7187961824	3200877.2295234026	755378.2086550652	409902.2879353268
3765198.236633769	1447976.237308068	355133.81245591433	8888882.555423629	1405691.8343492188	1055764.361979737	2934480.3767774785	542313.0692388589	1248211.6220473396	10821537.121178474	905084.9882287408	1660186.8684032247	871153.2564235221	3406270.7430096306	1413163.2431048583	2437472.2391536594	1310215.7836560637	2828119.9042110494	3209514.661607552	1087838.365523106	256304.63282801892	2113059.4367853026	383114.57349059475	595877.8368886355	288321.02137175656	507285.4501001577	796641.772535588	3140661.167313791	752524.0255538124	409776.4774325136
3702841.623907046	1447958.813100001	355131.8078928379	8882716.477442691	1405567.602740105	1054748.53922988	2933707.830933435	541373.6182434176	1247627.8110011097	10742155.337729935	904524.544903918	1660186.8684032247	870106.7028945545	3398811.7672506412	1413147.1191483499	2413788.858986965	1309214.0145521397	2823596.9896289315	3208361.7029500855	1087262.3772565783	255774.3821269987	2102761.0962565024	382137.53205114487	595848.1985454801	288177.58948868565	507277.5973647016	796608.314390711	3062425.8543535653	744954.6081468795	409685.3730195056
3620055.140088155	1447925.5840024704	355130.4572467705	8878232.5225576	1405502.2888125705	1053941.8440969246	2933217.9183450323	538248.3294453663	1245660.6975934214	10562236.684377793	904444.4962045259	1656761.3969576408	867287.0950865921	3384396.7334657954	1413145.5466608838	2411580.6526824227	1305372.8781760465	2813370.526816855	3207566.3202470723	1085955.4836731332	251697.8937414525	2099894.0615864415	380354.1327408803	595752.9558067174	287859.6696622519	507261.96498070366	796597.3069432433	3027366.485712172	744247.0584335247	409575.6837170738
3541386.1760614556	1447898.7171166446	355126.8279508614	8875686.177696137	1405336.656405635	1052411.4124853224	2931670.624559058	532119.9975498612	1237867.889896506	10302149.235228358	904187.7076672063	1655819.9293251827	864970.5274815274	3370933.3665007544	1413142.8813051018	2401228.1326738866	1303327.8346001536	2790156.8849102855	3207566.256602562	1084860.4951076154	248207.18160833756	2097758.052464491	380032.1351811326	595642.5267097962	287786.7313106259	507248.4226357098	796588.9449767137	3020809.808556995	743689.8046819703	409447.81303207425
3514766.5989528894	1447792.8295193594	355119.6369778072	8874698.911939027	1405331.3252164454	1049037.406021684	2930792.5540061663	530754.8813977282	1237224.852840233	10136392.715842087	904088.4879311301	1654920.5026370625	861766.546364898	3315459.887302726	1413128.1456444056	2394131.71515969	1301130.909833539	2766566.5766574056	3206122.346122758	1076475.141355057	247273.8406148162	2097758.052464491	379961.06477969437	595616.2109631445	287520.7882264798	507211.7787433335	796582.011133085	3012676.9631478414	743498.1672592554	409303.73307039856
3478524.233288426	1447737.1539812463	355112.3153682002	8873254.416741688	1405233.3204297782	1041843.0694329143	2930258.101551967	528187.7138234854	1236656.9788569962	9162330.424569272	903974.2629766444	1654920.5026370625	855844.5046518017	3306318.919848126	1413127.2645006746	2381673.7616747967	1300798.3747513078	2754364.206871128	3205112.456257206	1072541.313103208	247268.41960315767	2097747.5805817004	379961.06477969437	595586.9973972095	287438.0784939972	507205.67594512994	796557.9179646046	2996182.978363868	743340.4221959703	409197.20982283476
3464153.5702613853	1447418.2767398127	355105.95556535415	8870754.126974441	1405197.043668536	1027793.4186526894	2929857.406811219	526223.7053788351	1232518.7537733966	9030442.511095874	903778.155660232	1654794.3935098588	851729.569307716	3304506.529839691	1413120.939554612	2377702.6983221862	1298999.4667036112	2748385.680572972	3203219.1675414676	1067960.6481128554	247139.0645711779	2096272.8864679832	379892.593851288	595318.6030739676	287397.94426563417	507188.6243797161	796489.2870353475	2994455.3979680883	742127.1706857515	409059.57074649143
3448034.367065246	1447111.6329480375	355085.9977100554	8867682.21489095	1405178.9242217354	1007376.0201694475	2929560.6829970833	525187.9459649287	1225867.3430372332	8938938.808864951	903715.2471430309	1654794.3935098588	849253.3727906487	3303122.1898538484	1413067.3972671248	2371585.350359721	1297999.2253243125	2748385.680572972	3202194.928909677	1067234.4065266612	245970.6645600588	2094683.8129889297	379641.4705606549	595253.018498755	287375.9328971306	507159.9257641626	796388.5668720732	2976772.6289474373	740332.5340597763	408861.0230476269
3437376.257269495	1446857.0005646169	355065.0636961684	8862300.888426417	1405104.6370548266	1000409.0814568137	2929195.975524796	523793.81239806616	1219975.6566579079	8907891.341073908	903251.4397805365	1654755.5670112497	838301.6476400452	3303122.1898538484	1413035.9356523477	2367844.59962087	1297013.214436555	2711258.824180295	3200254.6165959127	1063670.711570046	245970.6645600588	2093852.9401472958	379326.04916320083	595030.700099678	287375.9170676132	506934.4995820865	796287.9040261309	2954091.6444535754	738611.7654580837	408803.8969592995
3430243.27682638	1446208.985764422	355043.4965534631	8853770.97204362	1405073.5750391567	996565.6201846283	2928608.286978795	523357.2770362604	1213931.050549821	8858881.193694633	902722.8226734858	1654380.0406751977	824101.3955523418	3301180.4982846417	1412971.8091335925	2356151.883778276	1295722.6794256452	2676818.046558765	3199506.640070604	1040484.4274965767	244687.94983852372	2092643.3013894646	379089.08593748935	594906.4038325421	287353.109992606	506913.97408924904	796268.6337864366	2922100.4875104055	736547.3209395859	408757.59739259776
3410076.1559131946	1446042.7673277594	355029.35285120824	8849533.743877454	1405048.3521872137	991897.8699762272	2928110.801191155	523091.1910106259	1213470.3740974683	8846464.04180363	902113.4000570535	1654267.522660096	821399.5856275354	3300780.0598105113	1412765.076820982	2352148.176199007	1294762.5272098281	2663529.460485725	3198436.126501358	1025168.9117840074	243448.9622122564	2089927.817471671	378956.3483770035	594888.538160466	287319.7412720093	506893.7898339911	796230.3076080239	2908568.943856958	736282.8359819208	408734.66239156516
3394392.0176192736	1445911.2562163724	355002.82917763724	8849472.087780546	1404899.489782307	982098.6244235323	2927911.309271824	522711.6737499883	1213211.0309468536	8792292.917204253	900733.9453654656	1654235.454557911	820656.559946051	3294758.378321652	1412472.401910522	2348910.406351832	1292181.6200102414	2640881.10449916	3198423.8467838736	1011573.705506603	242763.00288810977	2084497.7514391143	378605.3193706288	594888.538160466	287269.2797991314	506890.76272725064	796207.4420814192	2839043.339362454	736256.3278472427	408702.869188359
3383441.6422667373	1445792.2673615941	354987.5770677867	8848428.047779258	1404854.4021735266	981980.9998354162	2927174.440075851	520027.66728620435	1213211.0309468536	8729499.724050047	899538.7012085124	1654146.8012152684	819781.5487843676	3293253.169859258	1412129.4399827528	2342308.828910556	1284043.6014079961	2639935.1207303004	3196482.426578	995924.7326001009	242364.84691949034	2078735.5691968263	377600.48860305914	594888.538160466	287237.3720103959	506824.71660492057	796193.3432556931	2777968.462854447	735942.0501984585	408688.0821891503
3383290.369127659	1445770.7209272184	354980.17280785664	8848186.305475963	1404650.216659661	981033.3635420274	2926953.498916931	516258.8007674696	1205960.0038320448	8711239.032312052	898299.7580146816	1654103.912888407	817337.6368951533	3292364.624442397	1412034.897116406	2342236.8726978158	1281463.5040724399	2639804.0648681377	3196431.893512123	993932.6445166977	241822.71991640836	2077912.0768727206	377490.8383863201	594866.9603622283	287220.4965005314	506769.9063622573	796179.6714131079	2654333.2413496263	735816.9635162514	408582.33868806047
3326945.095020387	1445734.6832158847	354977.8911342173	8848143.533379164	1404522.0392876128	980950.7817370039	2926842.304699278	507857.8889140578	1201132.6689297135	8690117.290972786	895895.7834681533	1654092.7996334073	816261.1379862082	3288124.44363258	1412034.352982747	2339307.929696673	1279526.8022398876	2639196.0532361064	3195466.2765573575	993886.8293502055	240738.68988530198	2057253.6450905146	374957.096541305	594859.1572213492	287201.84408920904	506580.2350569798	796165.4294554412	2532227.0660426714	735722.4522800324	408428.5882375371
3218178.2129148804	1445702.3252099804	354977.6363785436	8847100.255969778	1404279.8587806104	980770.4404195306	2926193.831881789	482360.27907905506	1196708.3907153753	8627802.665499099	892704.2371149118	1654092.7251513267	816135.1840776855	3286956.2844363404	1411869.661469306	2338080.6504387762	1278460.6057493377	2639109.0731518986	3194980.42405804	975858.0594165927	240734.9470395036	2043433.2097087584	372795.08350377163	594852.8597529236	287194.4234967865	506279.9970599721	796089.5420507906	2290072.031751475	735042.9058948471	408426.9107231231
3083235.389294636	1445545.5686892592	354968.09249585395	8845735.323530195	1403890.4907234653	980512.6202861055	2922383.7174654594	459577.02759985	1189850.3006160911	8570253.768006898	889818.1610973402	1654091.4463425307	815629.7869913308	3284726.1767206374	1411727.3029469526	2338080.6504387762	1276090.630027824	2638659.265005242	3194444.887767287	970385.7363877617	240602.6390057307	2035058.5435541745	371245.9537256931	594842.3607439809	287189.4737400069	506097.86891790107	795991.417918955	2285804.243431193	734320.5596168584	408376.31373124215
3039450.080926828	1445491.6018261714	354946.2941054858	8831714.66819772	1403750.5350159314	979675.9420083103	2921726.5141777336	448738.69968288584	1187592.0876009162	8346911.5498957075	889222.697897098	1654091.2422698098	815260.3333414785	3280868.1965287877	1411155.9359246464	2337771.5468936744	1273492.3701489095	2638363.200223834	3194345.76429613	969617.8306378176	240588.47639757156	2029299.3461879087	370593.37189131626	594795.5195793507	287166.1248864058	506028.3058318961	795952.8821112559	2275418.2983122375	734179.5340764968	408224.56869750767
2564022.9433620083	1445430.1986519427	354933.69229951536	8831164.475576	1403362.3568434757	977832.928171668	2921585.0220490885	444173.6476934635	1183425.6353233368	8301665.196903279	888846.2466594902	1654083.904890891	815080.0077888326	3279676.8465730133	1410858.869798344	2337401.6711625764	1266376.2575708062	2637786.3750770427	3193443.852980912	961709.0145988873	240530.49177119616	2028016.534467536	369518.56673321326	594660.024728208	287154.0874347229	505958.52345314	795908.8126485732	2273924.4909450724	734167.3841178834	408083.3736776929
2438311.399110185	1445423.2421148734	354912.7399389791	8830883.760795284	1403275.0180968617	974704.993425236	2921464.37418287	439773.12802465266	1181287.168331283	8120654.394774663	882554.9150742007	1654069.2620817749	814971.9132866041	3279346.5784669467	1410597.6176229727	2337114.624877413	1263891.770051343	2636997.5378661756	3192991.71453234	954867.8809106632	240518.31823770038	2012611.7398618294	367973.49448427727	594486.1028070294	287138.3900942772	505958.52345314	795891.3721937935	2270531.3658066746	733530.0383059818	408027.09949604137
2274944.2929036547	1445341.830043394	354897.94160548446	8827808.055242294	1403074.319074223	969848.5149890236	2921383.745086878	432946.69896462845	1181281.0967832187	6681295.098464048	878698.1234543624	1654067.621343992	814953.721073864	3276116.6910441727	1410544.1066125657	2336074.2035115827	1251328.5231018574	2635498.8954427093	3192347.733864984	947664.3148047931	240445.0440446144	1997544.3248211427	367250.236224548	594402.4113494108	287102.96911234	505858.38498269935	795848.2894188737	2266226.860993477	732503.953288074	408017.3034949034
2022023.0255554519	1445238.191980659	354887.33548399276	8826168.588551918	1403007.5443401318	963859.6789435125	2920941.2087977063	429977.3560645694	1179730.0573851767	6096627.802341867	878168.0491856511	1654046.034677953	814839.4433466264	3274452.103099699	1410277.1180805804	2331466.7520563058	1248015.9527611295	2633313.4777933555	3191792.7597233145	928128.9742966993	239886.0775341948	1985218.152505286	367005.8654168825	594402.4113494108	287076.68601470464	505324.5632394433	795816.5742876467	2266226.860993477	731036.8883241536	407950.7865417366
2003045.0876706128	1445120.1550739708	354873.0106061434	8824199.262824666	1402892.7332515616	961083.0635551148	2917790.53518103	424836.41905226605	1177729.7459615646	5476824.586010627	877813.9582409321	1653963.1976462316	814753.4690659092	3272544.2898079637	1410155.2240307499	2319543.973091313	1244754.5456145725	2631126.806264952	3190690.9200639836	917294.9376573247	239349.21431722183	1977710.2706253864	366597.01697699167	594385.2837875611	287061.0447310692	504839.3379541578	795803.2314180346	2264442.3165106396	729551.9006061965	407841.4876097462
1954862.19448824	1444947.9878621334	354859.5005036526	8822643.209072333	1402809.0682573998	955286.9380552875	2917774.984052277	423582.3855598226	1175098.2818167722	5425034.357347186	877665.4708728953	1653838.2425590605	814602.6215889672	3267508.6853455305	1410069.692302859	2308302.037247401	1243216.4053593322	2626326.464481892	3189981.6125796316	916694.4583982407	238791.49833908858	1977710.2706253864	366391.02580021607	594313.7625344697	287038.95051888144	504332.338404688	795803.2314180346	2262327.967061334	724097.7582554059	407797.3088930856
1786509.741855517	1444823.5072370772	354817.1673516313	8820087.968362976	1402671.6533883566	949906.1685279739	2916868.402028581	422920.80820122926	1171731.120841281	5310064.51685101	877206.6125299858	1653814.8989497155	814467.2571625088	3265179.368036987	1410039.0079188822	2302014.2290899083	1241119.3638295014	2624757.213506823	3189864.436427278	915670.9294748092	238592.58917670042	1973558.4492223163	365589.3819549461	594264.1736036403	287020.8736188169	504028.24670256366	795794.9578801757	2251286.983604818	713513.7875706425	407689.14239286346
1725595.8918961864	1444504.2417734216	354767.42781332677	8817832.667681903	1402671.5973829255	949254.9252607869	2915453.517742855	422178.31598755886	1171022.6346072345	5258421.3507880755	874504.7255153264	1652713.3330412086	814130.408945807	3262009.607874362	1409897.307720791	2298061.5157167376	1236880.045749948	2622487.9161360585	3189753.869930135	915647.5488571128	238453.42269919923	1960802.1619939497	365526.55777566676	594250.9326037372	287008.4517802663	503457.0536675775	795750.6914841676	2242960.040383889	709892.9167052996	407539.84693959414
1691880.1443852852	1444047.8794153295	354762.8627492353	8813548.35816051	1402614.5919158235	945882.2746139134	2915176.5529761147	422149.7822466173	1170891.2316415566	5219927.866986411	873930.7414346322	1652284.6686645658	813961.3821700268	3252927.3811243493	1409856.6892597782	2292568.511405778	1234174.9159626814	2621410.95434411	3188001.0557755604	915386.4923838305	238422.29174499286	1954158.3187080738	365487.4106034368	594189.2625399224	287001.7926907085	502810.6449583706	795743.8458184615	2238851.2652614904	708225.2235426648	407483.77316337073
1660069.745422761	1444043.7374514071	354695.2513189719	8805983.044813305	1402595.4031499734	945882.2746139134	2913926.3317189305	420799.91528648953	1170891.2316415566	5171813.889866699	873858.3656276986	1651400.0596822628	813942.7430586306	3249098.0680003995	1409806.18079282	2289458.9267160804	1228849.9755015906	2620423.18681993	3187979.554497074	915292.3077378597	238267.07726056056	1953044.272462319	365367.27409807296	594151.1513944146	286995.11139792646	501509.288851356	795714.876119496	2230717.842223819	704982.8155924734	407391.5153334136
1621808.2761136862	1444027.0988623102	354630.385487361	8792349.337580094	1402586.6622117874	945757.0493283068	2913029.4971900624	420028.0669257855	1170729.1688248673	5156656.114573977	873732.5626770272	1651044.1654078218	813864.5921187078	3247096.4971860023	1409601.8233307411	2288537.508623269	1224711.2013083957	2616716.6859968156	3186247.3548325673	914993.8458352272	238100.77117151883	1949540.7525628775	365323.58003594377	594151.1513944146	286985.2529255983	501509.288851356	795699.716867098	2226838.043864794	700358.8220992947	407267.4760966565
1618070.6946502544	1443685.42428549	354544.09613870655	8776071.027629692	1402566.452959292	945474.1970285171	2904999.5455146567	418716.39294483035	1170423.058168876	5117385.741334608	870142.1198113159	1650485.6874311466	813846.2750485636	3243391.0921109123	1409530.010627107	2287160.016920713	1222549.120444199	2614881.0918706465	3185232.453375313	914551.140774524	238100.77117151883	1932425.9647717075	364959.0707004351	594134.7321740836	286979.2687468136	501304.9217614537	795684.726645099	2220967.744263461	698043.0899182844	407247.4667164595
1553952.1267954616	1443254.5690375355	354435.63882632484	8772947.62559402	1402566.452959292	945217.7348815609	2902594.2341367947	417977.47331321525	1169368.0564445995	5111113.956127111	869776.3704154317	1649413.106532654	813728.4886387862	3236358.2672532536	1409435.5614312808	2284353.4500105865	1220052.6445657283	2603140.6968929707	3184021.24815715	913920.0232414609	238080.54555869882	1925963.868034547	364824.4979887586	594089.1400432251	286971.4389488029	499461.907791255	795670.759765441	2220272.7708253926	681623.9846902611	407223.35437974805
1512674.9609738546	1443064.769822503	354434.85857570014	8759922.355047751	1402530.5179994267	944326.7738661027	2896779.2452962715	417034.7945704821	1168387.9493565748	5087183.624507918	869434.1754800021	1648293.7359856006	813624.3332703644	3236358.2672532536	1409163.0457395937	2276919.421876646	1216930.0929562442	2585204.807743729	3183202.9793438353	912932.8236149137	237914.1527272393	1917931.0675665322	364656.860004021	594085.323563267	286925.7597071397	495234.3289013166	795606.7671112048	2219965.692167491	647425.633649352	407217.07121780736
1499169.5928499722	1443021.2198427455	354434.2280858987	8734778.085767558	1402481.7106912844	944268.4696575901	2891385.9971511904	415523.21157288813	1167027.6284701456	5077675.355036855	869097.3632455129	1645362.35930901	813443.6755016776	3235488.684742738	1409054.0969812262	2268277.94775902	1214502.5667107988	2555719.970047511	3182748.3822100125	911570.680771719	237894.4141340138	1915003.8353786871	364538.7835093189	594040.8347663248	286905.03987602226	492598.49009790027	795565.1736217121	2218610.047857811	643093.7142204122	407175.1628143317
1490294.8481717703	1442554.2199037147	354434.19441708724	8696640.0668793	1402459.905971041	943368.7410385355	2888738.84052815	412910.9863218887	1166819.2800488705	5073194.897804294	868262.694276596	1643611.9653945523	812848.2020212369	3235151.813798449	1408958.6178845821	2259428.6457842644	1208644.6971808078	2536045.7207348756	3182116.422454433	910598.585252597	237871.77853134077	1914686.4005069826	364421.2631873119	593991.960622175	286896.4130897997	492425.12564648426	795466.237783413	2211005.5064194775	634951.5389400915	407156.6939458079
1489460.8488844691	1442461.538095326	354425.3312427512	8598027.416008877	1402439.9255551964	942935.2902276802	2887440.900542236	412026.1518488094	1165957.3144485343	5055088.606954755	867278.3062923762	1640123.1807206436	811922.183298809	3234949.6516022747	1408670.3436006191	2257300.176126361	1204400.7646960285	2528512.271566669	3179812.6835671016	909280.4516063065	237867.91475731722	1914657.9572650613	364301.3272663455	593964.965273276	286872.81517262454	492423.9619917628	794954.5998648595	2205301.670689307	621486.536672241	407132.6460703979
1485537.073019379	1442399.1753940275	354308.27658274875	8503134.03403987	1402436.4588108724	941847.724224404	2885574.936815664	411453.96015727404	1164720.8816873573	5031372.444154596	866634.4805887038	1637844.8051235713	811061.6189377886	3234949.6516022747	1406864.8135145013	2249926.859234005	1203742.816916645	2521550.9095308683	3171252.5936727817	906527.8802104502	237864.24277678056	1914526.991751013	364276.1273162838	593938.5011640057	286868.7407718215	492378.4039275596	794057.3197488609	2193974.621391538	619201.1369949662	406963.93871183414
1481887.0266716012	1442236.0132966624	354242.6808056514	8459046.724013355	1402419.942105706	940215.2461503024	2883075.8002903373	411265.8447291874	1161941.2982512119	4999617.418320782	865672.0409401204	1626435.9165642778	811025.6652772877	3234627.6063416973	1404899.6789052247	2233727.8694794923	1202998.11291842	2516680.0388406944	3164137.282985139	906384.6156227402	237818.19106644616	1914084.0173918554	364174.54918614024	593886.5152236612	286867.75684671703	492378.4039275596	793719.2277817249	2188729.311529896	609137.3740274245	406868.10036253533
1475068.2469810098	1442209.1248601272	354195.78011110105	8459046.724013355	1402400.6265923071	939240.4280513258	2878444.8273459733	410724.7743516736	1159166.6373529567	4951089.406468071	865332.6934944411	1617702.4530417516	810702.8865721469	3234475.115665986	1404079.327863385	2222290.531853116	1202878.259548138	2516225.6757290238	3148097.8478038185	906362.3324054035	237787.35574957874	1913778.544618084	364149.83238909015	593837.4389016856	286867.23292463046	492235.7874042123	793310.8272823902	2187971.795863569	603901.9397290344	406863.4724920253
1459279.7985156707	1442090.8739329793	354182.0715877716	8459046.724013355	1402400.4590893912	935247.3922348471	2875286.7616089634	410476.4508493356	1155590.4898024835	4900152.891239044	865056.638594307	1608936.240372195	810261.6589372302	3227050.7412639186	1400596.1613223988	2178998.266500274	1202345.7134069516	2512366.6958168796	3138358.6873198994	906182.5210900684	237785.76846499587	1913577.3570429778	364038.61233393976	593808.6401833285	286860.9096278389	492148.11427377834	793247.6944403641	2187476.5704124053	598938.6600980498	406825.87215797673
1434450.4484431027	1441988.5000502835	354165.0302681613	8454210.74319331	1402397.5644400823	927561.2349515698	2872438.004798318	410112.2225145577	1151600.2332029184	4891822.628773358	864023.6361233045	1596221.7418884416	809512.9445019334	3227041.091003103	1399112.2780891166	2170664.1102242116	1201583.8629550803	2507844.6858247626	3125199.290794092	905984.7243720017	237781.2697939856	1911768.7353409866	364001.3850854464	593797.8002790859	286854.5998705445	492122.8889894631	793192.5055379972	2187381.6113358038	592098.6866101337	406816.8403349462
1404907.351893294	1441774.5946927776	354100.28314174915	8383640.224990434	1402283.4829446198	921562.0047540251	2868109.370546333	409531.6302638345	1150614.2466858968	4862551.434156212	863587.746308351	1570068.8857874267	807134.9595138516	3225105.302791499	1396063.5018202097	2168244.58267366	1199576.2868514191	2501928.001991439	3120251.313331002	905846.5358251063	237775.83878517014	1910479.6887612515	363896.45855103404	593772.0280641968	286851.22616018006	492004.8914343843	793095.0536961459	2185278.415158387	589041.5484706031	406624.1752020408
1392406.1980624404	1441545.6073577597	354092.87390497717	8318429.10812989	1402170.3315502477	921455.6852356446	2862566.1904535512	408910.4239655523	1146187.3697576209	4832239.5749967825	863477.3313928114	1570068.8857874267	803802.0991324495	3223303.870194722	1394576.2554964344	2168198.511867933	1198524.9625634823	2499631.7968032905	3112172.850437726	905574.1422701475	237767.78595841298	1909277.2510430475	363677.69204582885	593681.702669108	286849.1581320212	491851.9260703358	791822.5497520482	2183402.254744611	584274.6177823534	406624.1752020408
1392406.1980624404	1441269.9870301217	354000.3986445428	8147021.39026427	1402145.158770318	920643.2631968611	2861153.581503994	408162.0695810404	1145612.4696583357	4823401.613004034	862856.2576867656	1555969.0957399234	802715.9239973942	3222520.877537935	1393690.006034144	2167775.3095789957	1193712.9843601545	2497547.887341203	3111259.766469039	905505.3367693789	237751.3210041902	1908873.241605911	363512.91625190247	593615.4533835981	286847.75717954163	491776.8212032019	791652.2860234354	2181518.2225535936	583676.8630782454	406576.1033062426
1355592.6656872355	1440985.0391636202	353963.7416152027	8090805.233751851	1402131.1631358287	920308.2713696628	2858231.4865116156	407817.7178228409	1142702.7232087897	4767032.672631295	862577.1255780084	1555845.3014695013	802715.9239973942	3219620.309293108	1393690.006034144	2167218.8405232206	1190639.6413662732	2482492.978875388	3092694.554187451	905284.1976133432	237741.16842749564	1908716.8530542029	363363.717136382	593569.5356620278	286839.16149085894	491742.1024509376	791341.847902416	2179934.4863956845	582649.0134110233	406570.2765257648
1343275.9475502458	1440846.221468469	353959.121743359	8065356.6460471	1402097.5614712578	919821.6580259581	2857382.2769886204	407547.0884707419	1142702.7232087897	4738770.533518629	862577.1255780084	1554524.2580058076	801856.2292366764	3218522.763250817	1393590.5421718503	2162194.55887241	1185999.4089403416	2471792.7921225526	3085477.185505548	905141.7331433845	237728.29178433047	1908190.795015419	362988.66630713217	593473.5366056983	286826.37172247184	491684.92199501744	791116.2526067381	2178625.5461095856	579075.3031711115	406526.52142407536
1319843.691062843	1440477.5252363863	353959.121743359	8042559.957731109	1402085.4225563353	919529.2656433914	2856620.6587172262	407057.95178469236	1141464.7115932298	4655955.958820579	862577.1255780084	1553682.6629593144	801418.8219708973	3218069.152539837	1393175.791745335	2153569.101431679	1185999.4089403416	2471219.320262249	3084947.553076211	904863.958228066	237703.57816000888	1907736.4162462484	362471.7903185181	593454.5438345815	286807.4539237495	491656.4686477942	791101.7159152771	2177846.1531689074	578653.2312689956	406516.3601524389
1313049.6842012787	1440347.9133155863	353949.31582978176	8036115.200519928	1402081.461753845	918790.3043990284	2835386.202254893	406737.35478496784	1141464.7115932298	4595823.192644423	862570.8680007132	1547012.473379175	801409.5476836915	3216211.7577383476	1393170.0346066183	2151609.577157855	1185218.450153365	2470062.8972226256	3084947.553076211	903973.5345879951	237703.3401702583	1906618.662146305	362264.1349327519	593089.9688432312	286802.9037564923	491646.45000155835	791099.457890517	2176921.278946485	578560.5797351435	406498.76768859976
1311802.1625312532	1440176.4818486054	353947.46444731887	8020816.675200126	1402075.688185307	918169.0666074533	2834265.197311774	406378.4759733769	1140857.220456685	4575023.450547066	862570.8680007132	1547012.473379175	801113.0342264251	3215024.0588964256	1393028.504015263	2150205.2706255964	1183394.2898266246	2469817.381210157	3081874.4135432844	903597.8297278925	237690.30754597828	1905081.601458092	361970.09462292824	592891.6083693486	286779.6067557518	491251.30454055173	791059.4273814455	2176086.927414948	578383.9795244061	406486.86023313785
1311490.3993586355	1440047.9642685638	353943.7987135268	8007776.141939516	1402020.5027572492	917992.8155781874	2833391.3951753946	406258.4367492635	1140480.2074169698	4444742.685590407	862492.79514788	1547012.473379175	800703.125580822	3214823.0181700345	1393002.3881549505	2148732.1195881553	1182739.4230246868	2461604.7230516193	3078802.5522686667	903531.5714693213	237690.30754597828	1902502.207483469	361914.20894503687	592810.8944384556	286770.64430361136	491008.2223706008	790922.160273079	2175044.5558726457	578282.0405589155	406343.0663729032
1305372.8801125088	1439989.2543483481	353943.4533071789	8003929.429073572	1401950.008233005	917280.843600812	2828697.0216812273	406086.7543437277	1140184.9676255074	4317840.66662518	862357.1399455572	1546920.470944594	799992.0067099441	3214109.327751874	1392507.9114619016	2147953.5668230043	1180618.9074645801	2443571.62626045	3076371.388870568	903448.8858488182	237680.94830849103	1897358.4751394608	361293.5389340644	592671.7362056142	286769.12296529335	490997.60864103795	790644.5553871834	2174333.2394511425	578173.3817035175	406317.6434941188
1301063.4104247321	1439913.5992904222	353943.4533071789	7988482.391838218	1401822.6429390546	916376.2669898088	2827619.9580612616	405464.0767090879	1140032.840908554	4246338.19151721	862312.4768968154	1546920.470944594	799467.2216424578	3213810.6997755147	1391831.787839224	2145446.5536866183	1180618.9074645801	2418919.661241295	3075025.2931910525	903058.1892286565	237666.58974010753	1891461.7347208029	360988.3758841208	592544.3121219989	286768.8359254132	490831.9246874955	790154.3841321963	2172390.078728366	578173.3817035175	406287.5085539751
1300981.8963568492	1439885.7804734986	353941.6153365623	7966614.1133884955	1401767.0287132123	915372.9545561415	2826347.359825494	405195.64799558994	1139724.0916389055	4194547.064991085	862250.188683835	1546763.5059799503	798983.2429558134	3213754.2220874694	1391157.2636406163	2135468.6684041363	1180511.7853785	2383436.5521853804	3074869.3222976686	902894.3061318541	237661.02696688735	1882763.7226108862	360692.3587799973	592500.220057489	286768.8020917971	490615.0561069242	789832.7729348637	2172046.3602969726	578154.1466765156	406287.5085539751
1293586.0176292642	1439689.0075731273	353938.8966975802	7935249.503130959	1401747.0677695046	915172.4484130801	2822139.5580952084	402973.8019577324	1139227.0706901716	4151828.1682290304	862136.1986118495	1546678.4412380538	797643.5166475497	3212936.213609489	1389969.970242539	2135427.3541622385	1180078.8665049495	2381788.456346223	3074176.563469012	902622.2689691302	237645.35972306458	1865526.0790150696	359639.75377378345	592266.4850427195	286766.4759107858	490442.9175044677	788601.375832916	2169605.0135462973	578153.5795439985	406285.6838406685
1286192.2140984691	1439623.9108829556	353935.2894062973	7933608.390385256	1401735.3290443171	914856.7039529124	2817608.091725694	402853.0884440595	1139043.144665967	4004440.3365255618	861990.6991365431	1546334.5362693379	794914.5569391794	3212657.1424804223	1388538.0717388303	2128194.90149381	1179860.9856210002	2356985.5906081586	3073012.0519540426	902269.5479225825	237629.6691764801	1861913.2364603258	359460.22732610005	592122.3835338703	286764.19117145415	490282.9146444213	787519.8786155467	2167826.8653623196	578120.7723557841	406278.41288491327
1279610.0704757976	1439513.4949006906	353933.4652883638	7833900.167695597	1401701.5670351086	914343.5344189965	2815109.3748016115	402188.0601482744	1138714.1755289778	3953855.318173784	861910.9793703116	1546158.5285580845	791310.0869209702	3212280.170049032	1388504.997696073	2123403.0152504966	1179025.0719197341	2350846.6614347314	3072655.595003351	902026.2135774691	237623.1118493742	1860608.338673211	359056.1825926726	592091.9310377322	286763.20796100615	490238.47346956196	786444.3758177625	2165601.084310189	578046.2403175498	406274.5412825051
1268470.6550634312	1439477.9562555891	353927.82970660826	7782405.465710152	1401682.161640528	913847.1656996092	2813067.7561280313	401865.4664515851	1138391.523758311	3693535.101949732	861722.0764547806	1545803.539730152	781130.9435923974	3212101.3871447	1388315.832904024	2108795.779562774	1177498.1342289026	2346812.197423696	3070054.924811211	901950.927306746	237617.18463286088	1859592.8961286894	358874.1821280457	592088.5056426383	286748.3669547222	489964.1055546417	785314.9022283447	2164916.261898449	578005.9127971435	406265.65254894405
1265622.9791249314	1439361.2519465256	353924.17459586955	7739337.771861249	1401645.0368709804	913417.8985869869	2812305.932969718	401782.33275223686	1138115.4965996295	3693535.101949732	861569.0765796427	1545418.758487996	771419.307768048	3211859.2980561596	1388231.8061517815	2096547.0711328387	1176051.6845211773	2338252.3631210807	3066338.1219663764	901914.4320291925	237617.13605607723	1855503.5599710783	358812.0817100438	592076.8463847943	286748.3669547222	489486.0531415491	783381.2584582911	2164916.1355771734	577890.7901866626	406217.6475537601
1264109.2193334508	1439179.3147485289	353921.09035689564	7727395.447394422	1401564.4668064031	907723.3872350358	2810357.7258297456	401576.4215617696	1138018.7082076569	3638822.996308615	861250.9250934864	1545207.1800599163	757903.1194047879	3211625.6254233117	1388069.6225809827	2094438.0540037004	1171291.5968652994	2337249.3347795154	3061510.62811275	901509.3961475699	237614.91293921613	1850998.3133857825	358390.59851652564	592024.1049516081	286747.6489869758	489308.89561894437	782592.85996369	2164887.283170839	577890.7901866626	406151.5993400606
1261761.7286020997	1439127.154958294	353905.61291995156	7719870.913225205	1401401.4343314404	901186.4651492626	2807969.7390688257	401486.07840845454	1137919.8745624437	3630976.163383564	860949.1365363942	1545008.3960897932	754889.8297314912	3210900.5232914793	1387972.2338181715	2089859.5473821133	1167988.1874069523	2320419.343787387	3055849.8556631827	901407.2999275246	237606.01699001365	1850273.3568854972	358162.242224017	592003.7780766756	286746.3260865859	489243.4132431235	779805.81484758	2164887.283170839	577827.5266277054	406149.4729143856
1258548.8266719598	1438904.6410712292	353883.91865719366	7689996.608799365	1401367.0835067737	892100.312286833	2805756.7239704253	401452.10361740936	1137908.1012542672	3618004.5611066553	860158.996623906	1544804.2018522322	754875.8658147611	3209077.9753818456	1387969.2246292944	2086222.1198289287	1163241.708540267	2293062.7472915384	3054544.228917847	901264.8406142814	237581.24493444	1846766.3468099744	357692.98628331086	591954.541091684	286746.0461191989	489167.6123984278	777070.6608404338	2164853.393407235	577790.2348043718	406117.970228168
1257372.2070350838	1438663.9387297248	353873.5985905125	7679564.2649692055	1401128.9241451554	890525.8946924683	2793908.8388828044	401273.1609220147	1137694.842977874	3605506.760779177	859600.996068444	1544651.9309283714	754698.122100651	3207254.7472877903	1387961.7220598469	2076605.357547785	1153695.020451215	2251072.5766663863	3054544.228917847	901103.0020135869	237443.5928773587	1845253.1720517154	357518.36032168684	591928.3522888839	286745.3298249272	488886.8662110905	776691.5396901963	2164756.973270132	577632.0834103577	406082.5243369662
1255987.8009166147	1438495.439987298	353838.78658456414	7673146.521090711	1401024.6558466556	889925.7864070415	2783052.010177398	400900.632925184	1137457.354376544	3590486.090684415	858592.308326764	1544582.7911653265	754171.4464775395	3206479.4769294397	1387908.6568336966	2065175.3913674806	1148523.664676593	2207654.9830815573	3054346.044409195	900149.8163992838	237269.57438575814	1844477.1845967383	357418.4040419232	591892.1858963396	286745.3298249272	488803.11911343026	776177.7956009534	2164435.8540742914	577437.0280334816	406063.36256574746
1254722.2807274293	1438289.1522027955	353833.80417920894	7652821.196809585	1400980.4288014527	889918.3484905504	2775346.144011163	400779.1227337497	1137259.7920745902	3574563.0595339388	857499.1348726081	1543922.7753060185	750814.3672968197	3205853.9083689637	1387900.4997570855	2065170.8400633582	1146003.059973114	2181087.8773185136	3053710.868715705	899253.3468375362	237069.61880631075	1844345.641197115	357099.2946609511	591887.4868623316	286744.8267981118	488694.22276083217	775435.9799375691	2163772.4344200627	577110.2961547314	406057.8872500565
1253854.4965299664	1437952.8643154271	353815.64638769825	7647608.840645883	1400938.5477792344	885496.1232072598	2750585.070641133	400571.839966698	1137243.2444532076	3565425.935330001	855561.1373200525	1542955.5678850187	748056.9890847742	3204827.4726561625	1387889.0016360476	2065126.2893091054	1145442.343831289	2138396.462509395	3053655.9224091196	898184.4820379439	236801.28302355463	1843420.1972286946	356657.3081639795	591864.1928183344	286744.7632409411	488668.5767975886	775320.0205339702	2162782.911042502	576906.1829912621	406053.1066291538
1251315.6822835624	1437742.1713848547	353775.4558377657	7647457.875537004	1400910.6982070846	883290.1898183745	2719001.713289854	400382.62683041533	1137174.4725102508	3562527.9118723385	853222.8615262487	1539926.7715913402	746559.3576167062	3204090.2078471878	1387767.6438638237	2064707.3336706008	1139373.6042374508	2121089.6886879555	3053266.362323608	896727.256595092	236794.5569702573	1842193.1267653275	356398.1456841012	591848.3716123181	286744.1102426598	488661.9566940965	774996.9806405357	2161570.363126972	576507.4544704446	406028.27685748413
1250415.7801131867	1437490.948238032	353762.29705773667	7588391.1789786825	1400836.2395365718	883243.6436783893	2692014.233255121	400347.35212830175	1137050.6008246653	3558226.977912451	853208.0001719646	1539327.8403584473	746491.4103193297	3203879.79013379	1387675.7906184162	2064002.5403517694	1127120.9665781073	2080247.150833177	3053118.165682577	895910.7920949508	236755.49787651718	1840929.648611428	355620.5182514373	591813.903144522	286744.05393637496	488627.80598922324	774693.9609515198	2161289.7043644185	576334.6132754005	406007.1810825215
1250099.2889802794	1437431.274044118	353744.2700352328	7578130.752538408	1400784.487776111	883150.0212799228	2683082.2112662303	400332.26446458214	1136965.2736905306	3521553.92800253	852905.4371825006	1538533.8480770637	746266.5674314107	3203188.286470314	1387148.6510969815	2062859.2018911839	1111010.9450988478	2039573.8534326837	3052372.9886217145	895098.4161765975	236721.58196575902	1840751.7580587969	355598.37902767415	591803.5256265579	286743.5698346233	488608.2501531228	774693.9609515198	2161218.3401280805	576315.833550402	405991.4858215043
1249968.5456923556	1437408.8931880374	353741.04702904215	7573692.799673493	1400756.4295815516	879923.5743186501	2662681.0002802485	400323.10352068086	1136844.0611736493	3513763.6933423444	852826.9410534835	1538513.5128150943	746021.099966177	3203022.910121528	1386242.9851003687	2060090.0902115437	1061410.2858013874	1930740.441508971	3051549.7959653893	893944.2667551918	236596.62491855145	1838972.0902829145	355445.53550080216	591620.8258961091	286743.46773309837	488601.6134484372	774444.1714836515	2161068.3462755983	575983.5739980901	405947.90402184497
1249839.8246323075	1437368.1006426876	353738.3223364753	7571502.792040336	1400679.8740628655	873042.4905376836	2606993.4260871354	400274.99049563205	1136807.3191562893	3513763.6933423444	852792.6308533582	1538243.2029579703	744402.7176315379	3202860.646076879	1385851.469835781	2060053.155933904	1061176.9068771296	1928180.963257257	3049577.1022669673	892060.635222915	236539.91515903326	1837113.0803723105	355444.82399619604	591242.8370448333	286743.0221825625	488565.2054480162	774347.1760070567	2160978.4787035496	575568.0185621782	405947.5898805743
1249702.5829957803	1437263.58605511	353735.9887809392	7543342.686555671	1400652.1034446904	860976.6543016772	2596828.337363011	400223.4234452732	1136769.000842359	3507173.7459465154	852768.9883562282	1537244.7869843238	742796.7755511866	3202466.448300385	1385745.0321925003	2060045.6746956473	1061176.9068771296	1927955.397545291	3046845.978375577	891537.7183596855	236318.78708410313	1834623.3977419469	355440.9801739745	591212.317203835	286742.17043903866	488554.4251411649	774341.5734911679	2160029.9765608483	574830.4329983235	405912.66123495245
1249633.3838267652	1437080.5650366994	353731.1343115613	7508381.752934336	1400631.1284341505	848552.8165645252	2588020.3933587912	400219.3713122107	1136363.403297314	3490703.703120281	852589.9808043108	1537213.0050045876	742436.0235446711	3202281.513813647	1385646.788742773	2058703.7994359357	1061170.4575217927	1926412.2567081475	3044531.334353849	890530.1854000272	236114.58348752424	1833777.637388587	355330.00623229065	591199.32262884	286739.5992874176	488527.41580996366	774305.8667824067	2159881.46048371	574473.2302187474	405830.625698903
1249349.1312468275	1436737.3336709577	353729.12893587735	7483284.902945637	1400530.062769028	847867.0928320877	2579320.3788508624	400205.78545539133	1136174.850586096	3463153.0326436628	852447.8084776171	1536876.3520777512	742316.5152625914	3202085.0608928576	1385559.0053274557	2057364.2403678857	1060992.6923708287	1925888.4097979886	3039454.3111921833	889636.7778270443	235547.751349665	1833112.4040837998	355256.0423635285	591190.4107287675	286737.65178937215	488505.4829848493	774018.6729284445	2159717.1233972628	574292.8221812228	405789.9602149412
1249129.2308812295	1436546.6148982833	353725.4710854501	7457327.417266617	1400469.9878268114	847418.1906486785	2572385.456173478	400205.78545539133	1136145.673615927	3422999.819702663	852322.9052406917	1536406.1444727096	742057.5469382688	3201738.3439816926	1384547.2917730138	2055798.4641133603	1060821.5967491723	1922907.0411633863	3036923.2203260013	889114.9994281959	235328.00859229447	1833112.4040837998	355183.0678759476	591189.8387189978	286732.61468223453	488471.7518508333	773735.2249163955	2159488.802149248	573311.8307420749	405783.1440139502
1248933.2330665085	1435912.6370033834	353722.9608179325	7441281.374740249	1400449.4424470055	847359.9759805314	2561102.2409247532	400204.52951407066	1136043.9966413344	3421242.8921341174	852257.4805449792	1533768.6581585577	741666.397971532	3201001.8297693445	1382645.086051865	2055798.4641133603	1037309.0747957877	1917828.4493091688	3034333.6787727443	888797.5396823116	235290.91994060957	1827983.9456721118	355108.8499341626	591178.1305890429	286732.30992005154	488421.2053206937	773370.4846272275	2159357.8232630393	573119.349411367	405783.1440139502
1248827.0254987173	1435704.3477482575	353717.43957860663	7433976.978710866	1400431.3969726127	847216.6718876496	2549060.2715215962	400197.4597480356	1135691.2055065127	3421072.4483483024	852177.9368655805	1533344.3444797872	740407.4337364972	3200652.3187827077	1379912.1482841827	2055740.6590944638	1025437.3042738573	1916864.8369956224	3034279.7841388523	888181.8602380545	235290.91994060957	1823049.2437276784	354988.3506874608	591164.7173165149	286731.3216867569	488324.38107937796	772398.1784238331	2158798.0036122017	573086.1160292393	405782.77473489975
1248752.4241961103	1435593.7936526905	353713.3965542917	7431546.157036058	1400351.2251713714	847082.4947876399	2536103.935961912	400195.9134757981	1135502.5191485323	3419727.2645987067	852074.9922772922	1531938.2111140986	739476.7707425994	3200236.563216337	1376735.626300416	2055632.897204489	1019736.0539479427	1915019.1187500702	3034249.797571146	886170.845892235	235289.49289310232	1822053.536856332	354937.9266405142	591149.0732378422	286729.563201263	488158.8064133598	771472.1196057842	2158333.4802050544	573077.1876347483	405781.94678784837
1248473.6085863619	1435589.7366878032	353701.6486265647	7422636.85895196	1400175.8321169573	847077.980507572	2525541.6494097705	400191.7571077625	1135390.7916965855	3417035.178715687	852069.7358908135	1530763.0625722841	738000.7945375494	3199605.5013691657	1375696.3557789156	2055609.6173887409	1011098.682652105	1914604.274163715	3034158.2862313422	885619.8231114838	235289.4777219302	1821954.5133989449	354905.19627279317	591119.8717808494	286729.30477775255	488055.30187589914	770136.0620076453	2158185.223860936	573029.1738539094	405781.94678784837
1248085.2287027214	1435502.0885123985	353695.9484673733	7396182.760947065	1399683.7831602509	847070.304523025	2513427.256665966	400189.89520488575	1135281.3477100548	3413066.9959071577	852029.1211528815	1528500.1373990744	735861.5956474694	3199605.5013691657	1375095.2303575547	2055580.2843995458	1006729.9760640413	1914570.1157294316	3031825.268575318	885025.0264996589	235289.30567167114	1820786.2844035798	354857.97002251016	590357.0107425754	286728.3172402257	488036.1868876434	769243.905140954	2157899.8786105425	572930.3917133191	405781.76938559295
1247742.258754121	1435453.7770761221	353694.63372636464	7387898.660133545	1398650.4512619185	847070.1057262274	2484086.86822154	400186.6729326237	1135140.3517774905	3409434.1233177236	851953.8200186585	1527180.8955644257	729431.7139246647	3199568.3798291306	1375086.272517431	2055570.2978352082	1006099.5303965813	1914317.514046982	3030219.551258461	884258.7249637272	235287.22111206446	1816113.5400491313	354833.4862955483	590357.0107425754	286725.74437695387	487939.4833553394	768905.5092849381	2157592.4075614666	572889.6658901833	405781.7685543211
1247306.7856442265	1435329.6031263222	353690.9670705436	7377744.3269888135	1398424.09011297	846433.5011246238	2471104.499964793	400179.5824036615	1134575.669996546	3393882.8525203834	851824.8776781062	1525651.0540679009	725228.2782845134	3198936.7657526406	1375086.272517431	2055538.0113611966	1002518.1834764667	1913014.5759041535	3027242.0240026666	884006.4189701225	235284.74906099663	1811522.9785397071	354762.8490046961	590164.1976435392	286724.85896518175	487926.6990499015	766228.6904767731	2157562.734042612	572753.279631788	405781.6212464419
1247105.4669743106	1435206.0757515123	353686.44285797555	7360244.266133767	1398321.8664093446	844188.3134442661	2460323.36902836	400164.34216744395	1133860.403874268	3375823.47941833	851607.3296290527	1524964.1517932236	721228.7830713338	3198397.305649796	1375077.6370740223	2055474.191435357	1001863.4272879793	1911239.504209888	3024159.8161785514	882874.7687854158	235282.72777476528	1811095.2752485	354756.3713431991	590015.168963342	286723.96920653706	487831.58438614366	765976.9465309791	2157172.348030607	572635.5376836002	405781.0060527376
1246906.2618991893	1435139.4540372638	353684.9853755488	7353112.182192444	1398321.8664093446	843298.3131037361	2446740.022983255	400156.4896151872	1133393.57715853	3364803.4065863397	851502.9792330061	1520731.99263135	716982.0931342911	3198037.287836493	1375059.0047076154	2055281.3173602438	1000277.8936326742	1909817.6034994677	3020963.50494048	882009.1216549686	235279.3696680133	1809569.8418488908	354740.3404251412	589514.0576713305	286723.96920653706	487772.63779904594	765727.4738091391	2156874.3689403087	572624.7105100221	405774.24845394405
1246162.1529018576	1434260.327956741	353682.9421227218	7350240.868021419	1398270.8720655753	838503.5018798055	2441437.6031283964	400149.8043572371	1132878.8663628334	3339932.6221385677	851330.9321411994	1514550.6261109347	699025.9368763752	3197642.2283748873	1375006.9133991972	2054786.7192570386	996917.2453998252	1908660.782698033	3015230.8212971436	881716.2494047062	235274.81470612268	1809098.3065967043	354704.23654529935	588691.6161268819	286721.5750773639	487652.10948067106	764973.6061287053	2156210.1060999813	572535.6827284745	405774.05607231025
1246156.3927346554	1432714.4609111862	353682.284031597	7349731.368641518	1398184.0513820667	838073.7995348971	2437754.349450622	400145.06042065873	1132778.7834530727	3324534.883921831	851257.4512078386	1511065.8735896028	698956.680001776	3197642.2283748873	1375000.4387352658	2054786.7192570386	996521.7126249463	1907823.0060148917	3015051.600980714	881427.8520514435	235267.86697469745	1808727.395122094	354680.7841524256	588563.9759900713	286718.345426803	487526.63036913215	764973.6061287053	2155738.3652363797	572465.2187408621	405772.01467819826
1246155.896603405	1431700.5844302694	353681.54113747756	7341747.285637936	1398172.7063526607	837448.6909940892	2436248.564408658	400125.74304805754	1132638.7184686682	3226429.8245369885	850997.3235311484	1510678.8779812139	692323.2598754282	3197612.284302112	1374709.9313404136	2054664.975446004	995791.9525104247	1907804.8804508778	3015029.1191555634	881138.0634046408	235254.63738782489	1808141.3719482527	354636.9580131787	588407.002611282	286718.21393370896	487394.16437883256	764671.6218024862	2154977.7095874604	572340.2232622381	405771.8223809705
1246114.0089074876	1430135.2355098485	353681.40633456793	7334533.573438459	1398142.3262724273	834836.5724560769	2427746.6608150504	400121.27303318866	1132372.8229083356	3183972.5773622096	850204.3698084689	1510266.170274051	690000.35192368	3197041.0692691654	1374650.6990479457	2054627.2480922483	994394.3579886914	1907804.8804508778	3012162.874730869	880808.2807847778	235240.93486012728	1807070.0685669167	354618.28891626885	588241.6381873399	286717.47253219533	487379.62754944264	764644.2116239636	2154196.0544400597	572321.5330900035	405771.28877356945
1246114.0089074876	1427096.9098596005	353671.93120752746	7321643.138714606	1398104.2865917832	832955.1327691327	2427608.3207406136	400119.20490484714	1131994.9065756632	3051544.885925195	849977.7290071922	1506244.3528107966	685401.8952489106	3196514.2576434207	1374511.963148509	2054445.3873836636	994041.2708646116	1907802.4960382155	3011397.1461618287	880565.6687584871	235206.8302715055	1803223.107098239	354613.3633454061	588186.8993835328	286716.6439862257	487373.7125139798	763783.6495874369	2152536.501126111	572321.5330900035	405771.2473947264
1246102.3522000941	1419051.1149203547	353670.55956319615	7321177.401029716	1398087.864213654	831724.954132281	2427278.60376977	400116.6553966088	1130917.1880597062	2933207.2595585273	849767.1761766779	1504316.5233514823	684545.8073962029	3195790.0484557613	1374279.472742681	2054233.6679137303	992062.359265317	1907552.504322849	3011026.3564681504	879872.8467149138	235166.26140170667	1802216.651881522	354586.3415076999	587874.949466832	286716.6439862257	487372.3782579838	763393.8568030036	2151171.4627057086	572320.8855794348	405771.16833111556
1246097.5054770627	1407027.1091465035	353664.0046566174	7319088.15571017	1398078.0504517274	830170.0647711115	2427053.884582878	400108.3007578309	1128991.6421370553	2815941.747962027	849497.1506927356	1503071.0472336605	682033.4292635871	3195331.43794086	1374251.3102950724	2053986.2787167616	987619.7288071405	1897470.6919175126	3009836.444934869	878639.0014326759	235163.74400306089	1795063.8736892564	354571.02611627924	587802.8034447101	286716.13298057095	487367.3895223682	762593.6525641681	2150291.339003983	572320.6514511044	405770.9370399111
1246091.4417914636	1383635.958082432	353662.14232447784	7317538.60552671	1398050.9447781194	828248.9299784577	2426191.2530724783	400105.0492771249	1125699.3949644666	2794931.052132811	847991.6057008967	1499227.3252891665	680663.4419340166	3194722.74465647	1374106.6687156241	2053597.0888019179	984337.2764122831	1896838.195364486	3009573.941152403	877805.2059192985	235112.0741285491	1794589.091058304	354559.32911471574	587689.8864912193	286715.7118619024	487366.09903378435	761726.7326933455	2147868.535203904	572286.6300609665	405770.8482733364
1246053.7414259284	1364820.9487909286	353649.9987530242	7312872.545978619	1397997.316737219	825585.5966102344	2426100.7198106	400092.41902820324	1124850.4380070015	2613991.8930483814	845868.7866694798	1499087.673163726	678660.342994811	3193931.830790845	1373950.5598057604	2052301.776763977	979519.9617475994	1896838.195364486	3008133.7483877237	877391.2791517858	235011.23227436683	1793708.5841014422	354552.14179019217	587635.2783607689	286713.8146782307	487365.6044392259	760861.7604305586	2144433.501834686	572234.7685493183	405770.3881083701
1246017.6888334132	1359693.9943412705	353634.3295649678	7309932.342359427	1397980.569487574	822385.0937710258	2425788.087475532	400086.5030876753	1124277.1001515854	2509286.542045728	843597.7345232338	1499087.673163726	677569.8667915032	3192516.5408454593	1373895.4235680376	2051548.5880936617	977202.1309324591	1894169.6580750726	3003285.3749422804	876017.3971081715	234905.53201974943	1791222.987451686	354546.19580324035	587541.263915323	286710.896294205	487360.33404442534	759990.7675303401	2142529.6976205497	572178.4617592408	405769.9587184777
1245958.7755673218	1359476.2553559763	353618.25435548247	7306407.638017054	1397792.464487962	815611.7273470964	2425334.779629718	400048.93774906924	1123035.742956875	2509286.542045728	842870.7743553484	1499070.5015978038	670305.8775274591	3191145.3475475684	1373849.6207629342	2051262.5888859793	963917.0403895786	1893416.677643169	3001581.872540925	874910.9255386294	234789.6486155441	1786104.5088416932	354540.07850596687	587411.9596791519	286709.1075419228	487359.9874635682	759573.5053600362	2141868.758264453	572121.8663768488	405769.19673415564
1245890.339038032	1359464.444750264	353586.59324159235	7305302.975801285	1397697.8540306683	813450.9398456393	2424539.596228889	400022.814228923	1122712.3737521817	2446946.8239187244	841564.7833581013	1498964.419294202	669781.7827209631	3190289.956202951	1373824.0324853964	2050464.2299314213	947861.6263399913	1892671.541436309	3000528.3305887426	873515.2287653201	234674.9278670462	1767168.2497024182	354536.2742986104	587321.109223783	286707.88453686604	487350.96535138757	759231.2789545392	2133760.471418088	571976.741172022	405768.8980647414
1245754.8778382738	1358663.1119987103	353554.93796327576	7297406.604883679	1397179.2932593173	806144.5177616674	2422654.193321371	400009.8648416825	1122450.6575299627	2446946.8239187244	840592.565356013	1498875.9109242845	668677.9974198623	3186761.5744070187	1371190.7195987236	2050444.2822804032	937587.1163001353	1891084.2769234339	2998496.998486701	871919.3810532829	234577.24187583392	1741473.0400365964	354510.7353657137	587293.4666026519	286707.2582379271	487334.1578694753	758410.542080844	2124044.0770066115	571852.4892184369	405768.1295299796
1245665.3084229473	1356377.5931774427	353554.19671544543	7289312.514936854	1397062.7550294532	802893.0269808692	2421106.2050714777	399990.39361529454	1122450.6575299627	2446007.659414587	840016.3581428992	1498836.837555098	667481.8430219408	3185092.608405523	1369028.7631093028	2050436.2089403188	936357.9878517025	1886949.7591076244	2996255.351790206	870555.2805753774	234346.46271759778	1699185.0303401584	354480.2125070245	587115.6857720967	286706.56940045604	487330.517533117	758039.3407874285	2123112.71198115	571702.4495541205	405767.3344366489
1245658.9101122369	1354368.948452229	353553.38936300547	7264405.182602531	1396918.3156879346	802049.6796983522	2418720.9404611923	399987.3240331063	1122395.2488268502	2445596.404366488	838176.7694864868	1498638.79230703	665370.4637149273	3184678.0053559807	1364498.2078773894	2050433.9467781715	934804.4980917636	1880230.3319390065	2990167.05743685	870206.2060267988	234346.46271759778	1672024.0031551628	354475.4274642816	586991.7725118004	286706.2501232376	487330.1873695339	757986.7459222607	2109938.195400289	571432.9544961473	405766.29170158436
1245649.142098405	1352329.4998117608	353546.86103290744	7242242.02555745	1396778.3070154793	802049.6796983522	2416120.135919475	399985.251335715	1122390.7749557598	2445138.454708584	837340.2656226662	1498356.0443330738	664429.6205207624	3184600.1564159174	1363515.6012106538	2050427.009687727	933870.679783107	1871828.8887177007	2983890.5713234628	869895.3978655605	234146.4920287937	1670660.8139217494	354466.3009885147	586973.2373818916	286705.9815120946	487325.07911752316	757738.5278610259	2109647.86962976	571311.4886478137	405766.22137728916
1245529.960775279	1349783.745296773	353543.37085201265	7138988.997012482	1396524.0950617052	801927.1817945591	2412965.2277211314	399980.85186713224	1122162.0652275237	2441711.983867083	830678.1908823239	1498265.9803395239	663502.6929276275	3182694.620304314	1362640.9022931242	2050426.8618696772	923905.6691610231	1869611.3532197387	2980775.0309936088	869685.1330912774	233700.33788862717	1668345.7233333013	354463.8439210708	586801.854614087	286705.95559639536	487318.8916539925	757601.2513693024	2108807.6990932412	571209.55604279	405745.36570038204
1245479.2869835433	1342694.9815590016	353536.9237962478	6958747.848938506	1395958.5919954397	801552.3749017584	2412546.3837225726	399979.5141009239	1122060.9492207188	2440901.0886514047	822684.5356435657	1497428.3677825225	662786.5084438169	3179625.825580919	1360044.2764075627	2049760.8931158027	912038.9335597547	1866974.1015883374	2977944.7336454852	869348.6920000877	233592.22422644476	1662764.376609786	354457.93582511984	586651.8673619824	286705.9292864197	487314.54850348	757473.673534997	2107060.1966926036	571209.55604279	405717.4410483363
1245332.101739347	1333574.2702138983	353512.3108026438	6573115.810565057	1395465.1993041357	801413.588597759	2410786.6503628576	399973.0379227436	1121910.775991139	2440742.688943763	819162.4788665894	1497034.3553640977	662321.4786877049	3174752.6516602733	1354771.2066921107	2049283.5558459023	909497.0021754219	1864660.5370919819	2977605.878745944	869300.5984427545	233571.0105470161	1662764.376609786	354454.6002319216	586529.6022256617	286705.82277673436	487306.13107403956	757349.1051589292	2105578.559517976	571144.5934151411	405715.5872623047
1244946.3492455045	1329038.4156817542	353478.31531819433	6542419.85598363	1394669.774659219	800598.6080669033	2398052.9928468773	399968.3880186079	1121717.8184674832	2439775.871362903	818345.2971839267	1496438.8814914539	660917.3812057563	3170587.2903532037	1350516.5976323427	2048638.0871233763	898585.9700267388	1864244.9110387762	2929138.9098549453	868511.8312983003	233536.94683754674	1649061.3655541218	354452.0172893623	586422.4173850912	286705.7329258009	487293.1442293016	756961.2302353582	2104536.2752684793	571009.8160519735	405715.4227183551
1244570.2657570841	1326263.0812158124	353427.2568868214	6533775.067370947	1393030.1496721772	799393.9369241323	2388522.029573653	399968.2921801458	1121548.1112284546	2421219.875849856	814260.7072212689	1496175.1931629635	660452.0401864887	3168205.1263049184	1350352.2835754666	2047826.3844733972	868836.517368589	1863656.595439323	2925037.36232944	867997.0756820047	233536.94683754674	1644072.560755669	354446.1975248293	586401.0233105576	286705.08239436446	487290.09607486066	756676.2531759265	2104021.869057414	570614.0867257243	405715.3177968961
1243951.6881561556	1318460.1026420887	353385.30233185174	6530754.785467283	1393009.6993144287	798567.8384609144	2374216.9616105207	399967.967137252	1121408.988539829	2397205.172633847	810281.8723981621	1495819.2046848023	659650.0942111455	3163155.209543272	1349904.9026481418	2046268.0107447733	847510.756451584	1862693.5014234881	2923642.802692883	867672.6366132494	233365.16594660224	1634039.1729856248	354442.5367116811	586322.2793515383	286704.23651751265	487290.09607486066	756518.0098058525	2103427.260758608	570434.0135367305	405712.6703487069
1242760.8593596895	1315716.286773639	353363.87491795904	6529546.4350737035	1392945.4344454836	796392.6828574279	2365782.311386243	399966.54096204386	1121283.1507048258	2347509.478191472	803095.0219503108	1495635.8777354287	659310.9224295738	3148251.534860127	1349904.9026481418	2042564.144274095	824361.3701262457	1861382.5732146418	2923296.2037851885	867317.5327580692	233163.70785906038	1621898.8629922164	354436.71291157074	586259.2258632509	286703.47413337877	487282.8529983742	756436.5725081976	2102807.4337158315	569478.8623085798	405710.6761587261
1242598.2276791662	1314262.1715689807	353315.188220156	6525409.12179722	1392879.1402474502	790946.6865882624	2331336.2939543435	399966.38089756935	1120374.5460978816	2242190.5162192043	800682.8955343121	1494950.2233255159	659202.4021910357	3116635.407422135	1346604.968357735	2041154.5100856046	822932.5454034794	1861193.2185373197	2923248.7015309175	866293.4257915337	232870.0391301926	1605153.4737516872	354436.2216967847	586174.1983417592	286703.47413337877	487276.0758864405	756262.4504882188	2101920.8666838617	568972.6695377141	405709.051411199
1242541.034007983	1310563.487405666	353241.78303144727	6465545.270511846	1392778.775519746	789397.4325379225	2290304.3816364044	399965.7165341377	1120269.2289689556	2167319.769911595	799357.9808558972	1494703.6143542237	659075.6228082904	3080505.5895372042	1342958.9286238481	2039755.9967734097	814615.0501446632	1860678.3293664565	2923138.2930996916	864904.4098057115	232628.15900846795	1600027.9585485198	354433.58984096267	586116.3559428105	286703.47413337877	487268.39665717754	756134.1975973354	2101563.587834425	568483.6487344569	405708.1647005454
1241877.900449497	1306927.2745439846	353187.15318765247	6456564.750492489	1392776.7124872173	788008.8627088165	2163162.395402936	399964.8850814343	1120246.138248483	2096131.0354522609	798429.237815301	1494113.938908331	658303.3077139282	3068600.609478125	1333907.2881812446	2033032.606532624	805780.1472552525	1860505.1879450774	2923117.931401982	863014.1426066054	232030.6903697096	1581055.4174152536	354431.13108276407	585919.7662921401	286702.68934130477	487264.18072987115	755968.0618461631	2100814.3931908393	568155.2061565726	405706.5053922856
1241282.9907938146	1305440.9665567914	353121.0890965849	6449932.254500132	1392750.1752563873	787380.8687652778	2010166.3479173006	399963.76007116813	1120204.600396964	2073799.9815973388	797313.5969848289	1491309.777925314	658146.8243581615	3007845.658681055	1330230.520597945	2026368.0826504373	805357.5090085701	1860214.9260250358	2922939.903622086	860496.475813016	231635.37701304222	1541544.4447606928	354426.5618542989	585886.2129644871	286698.3769775909	487264.18072987115	755953.1637665231	2099780.6140691745	567361.0473436384	405704.1495902303
1240823.5156999626	1304305.6360210157	353110.9945895502	6446816.357033743	1392744.184617498	786283.1462216526	1629524.885044311	399962.56799190555	1120119.6647865504	2028264.40921138	795225.9547033896	1488405.404398897	658048.5933598517	3007550.4186950917	1323372.795208664	2017164.7176184477	804108.8830686581	1859140.3485765015	2921405.424300589	854441.0779535432	230594.06465182872	1522238.7751771286	354415.2843223467	585864.1694786442	286697.72537564306	487258.8658480253	755946.5070590965	2098203.4327348825	567341.3083224903	405702.5628168424
1240659.185649228	1297821.8536599372	353065.2107481373	6419175.418547777	1392742.5248461373	784970.3681923356	1162983.853256378	399960.8800546839	1120085.5578105194	1995947.2622815892	791580.7458943772	1487380.235862466	657884.9643286536	2968248.15827822	1315658.4863443691	2007695.1298427226	801497.5782785461	1858542.7846088063	2920903.064159653	846857.7568596896	230190.61735656112	1507645.930514305	354410.58910869766	585862.1747170556	286697.46403027576	487258.48810433515	755924.0497045412	2097155.3825464416	567109.4494069824	405699.5010513188
1235618.596364856	1291018.3074925293	352930.5135353022	6403088.680477688	1392742.5248461373	784482.5809624966	909648.5645748687	399957.19286518125	1120070.7374139105	1985462.8521013062	784540.9336201458	1486867.4620597018	657547.5085839985	2920780.681665186	1312085.0746298204	2006767.1367361092	800519.8026483702	1856046.3519006988	2920163.9313013563	828712.7413065742	229658.48868555404	1463836.8088570086	354403.4757325152	585852.0689432338	286694.2685666453	487258.48810433515	755757.028591252	2092743.180875778	566796.4137731644	405694.7040222512
1233861.8853016146	1285315.991671748	352626.24308824755	6377955.7553107925	1392725.1676802037	782228.6871898007	841516.5538344216	399953.4727461669	1119891.8340184363	1963564.4680234238	779652.6463600283	1484310.9487556398	657535.6075745266	2812194.4701863304	1311394.208371122	2006278.403614461	799491.1931751722	1854911.5081781596	2918399.5875950237	806400.9167000052	229196.88091470266	1388670.6202410297	354396.24630327424	585838.3752915516	286693.55989201757	487257.4623313013	755678.1450456445	2092335.3056220328	566615.2895482967	405686.81753105664
1233576.775971184	1276283.7154004946	351773.7104686784	6346846.755064393	1392699.8657669532	781776.3016252946	764749.4072764827	399945.47159396904	1119797.2020555157	1962762.8625789303	779217.7450816836	1484277.1912016803	657489.8934967115	2657459.552977272	1311310.6045671056	2006182.21393972	798926.3163489099	1854819.7792916086	2914926.670502272	772794.5442090221	228026.42540459064	1356991.576171049	354387.86786493985	585811.03118196	286690.2036775069	487252.3615778869	755609.9419922497	2089492.1354781853	566299.2074612816	405685.90026774537
1232262.6739868827	1261872.8948460668	351227.12040875567	6259408.458584862	1392690.8332851748	781617.4678206899	714384.7689149402	399940.6235795351	1119777.4400908567	1961140.302175221	778655.3527432744	1483946.5634284576	657398.1211679638	2619784.702298471	1311131.7686618946	2006182.21393972	798789.8496313207	1854420.8257469009	2912134.0088766813	720998.0563767802	226138.94604455226	1349308.4637999127	354370.93643380405	585800.1701464488	286679.29242724885	487245.16886525694	755535.3291378494	2085226.586432369	566215.4973928941	405684.64670586237
1231250.1966696742	1257006.9707120124	351221.74626231653	6071248.483791774	1392685.349563158	781486.0254280323	713983.4290544613	399930.2681181371	1119747.5573396385	1958802.0235350593	777466.2506568712	1483874.5469531075	657345.0062688991	2529955.446996427	1311114.4330230395	2006086.7315137633	797793.0749944322	1853891.716579523	2910002.1780167967	612521.8679613059	225224.05630264143	1349263.4160153395	354353.0872131448	585783.246943408	286669.2417772813	487233.57905664097	755403.9713677255	2085140.3518730544	565219.938155513	405684.64670586237
1229242.8674745995	1247038.411353978	351215.9652891373	5916372.97663873	1392680.7234914463	781286.0814620861	699267.2449587162	399924.0287412011	1119644.9476444633	1955655.088331046	777218.6160157725	1483863.50798627	657309.1861966553	2515130.1259133755	1311084.1857166307	2005959.753142615	796526.7976947812	1853807.6900463451	2908649.915251276	576933.4394274647	223663.05052900015	1344172.1121524377	354347.6881964729	585758.201902699	286661.1376642486	487220.73080940015	754912.7274562683	2082976.3539329304	564908.1213766867	405684.6267425624
1228839.9264681404	1241744.0309632793	351214.3289610043	5864499.262511294	1392677.87210686	780999.3094407514	693966.2119457611	399900.2803431973	1119608.7060476297	1934793.9597062124	776665.1496539776	1482176.3428646838	656985.4079436678	2409014.628329581	1311077.0273294111	2005916.655598876	795318.155764076	1853497.8543093659	2908649.915251276	517295.0887457697	222529.84464982597	1338843.3928464619	354346.2336750413	585741.9230607803	286641.66627078457	487218.63571316795	754713.9711938127	2080435.7458864434	564381.6866244482	405684.6158718796
1228787.322467873	1237862.2497366406	351205.8368375985	5059001.940373418	1392662.0284187465	780520.9726666531	691347.234676968	399881.51130449807	1119497.4929906237	1914011.8765084515	776409.9055119505	1481446.9622369169	656888.9763764926	2289849.3189184335	1310975.618138846	2005916.655598876	793998.9394174102	1851670.3641967697	2908161.3577192537	508568.57043154724	218138.64528478507	1326869.4194588938	354324.8507868515	585708.2982067298	286627.71653429	487216.67496568453	754711.2153176032	2077757.7803248288	564265.801045825	405684.5737087984
1228784.2000258889	1233601.228629106	351196.8093294308	4963891.323061373	1392648.6995990092	779371.8468999873	684987.2768933343	399876.3247084767	1119453.2527369184	1893193.6987945393	775507.9245686213	1479384.1211767313	656009.5674488343	1839819.541805068	1310918.683501053	2005698.2187787108	793837.9767984136	1849913.2715120227	2907877.925713005	497018.56079915044	214932.11766592762	1299074.1771463573	354321.5846416831	585694.5788096735	286627.71653429	487206.0947254803	754707.9618666894	2073232.882436863	563992.0496015948	405684.37037813844
1228784.2000258889	1218044.5675933533	351196.17115586007	4963772.140841101	1392618.624385237	778695.5203661144	667872.4881626195	399865.08661712287	1119364.3228167428	1862837.192744261	775235.5917683537	1475669.2622811394	654901.4179757882	1430116.4310463537	1310810.8915550297	2004932.811688638	793701.3529828232	1849876.5726080688	2907587.655498286	487918.15416086046	212204.14377484669	1295847.4893516316	354321.5846416831	585680.6782065054	286625.74060417764	487203.2667523939	754675.3613234104	2067032.332443013	563456.4397081112	405684.37037813844
1228783.6102966846	1214900.164577348	351194.08065470954	4963679.2852665875	1392596.2329926006	777605.2879734933	659657.507468629	399852.5290940196	1119160.170803444	1860004.7706077741	775023.4200255242	1474573.35042102	654360.9947350092	1331834.5330814784	1310621.851402142	2004192.484524559	792329.272343034	1849869.7583795174	2907325.9868678446	456398.6486501327	208573.64384080356	1288883.4606762235	354321.1980106103	585661.4529298765	286625.02533930884	487188.0379187626	754652.5396059063	2064637.81948702	562983.7360073944	405683.68824648124
1228576.2111697085	1212080.9350412693	351179.0847242976	4895528.76935112	1392555.1552869864	777600.0089508942	651910.8519302414	399844.93629565736	1118949.9567948403	1835016.7904098376	774806.7293268428	1474436.8055876482	653395.1398508728	1294377.281085471	1310444.4008977583	2003604.7602902497	791741.1239978166	1849444.1650080048	2906066.1961255725	450327.92029951426	207491.730040279	1273516.3791800255	354311.5467721191	585609.2413695338	286622.1436282998	487179.212400368	754592.1730305208	2064137.6995566487	561511.5431556724	405683.52797592623
1228426.635134812	1211748.6838172178	351176.7172413695	4847559.412591836	1392519.037446799	777595.8377785574	647656.1943826468	399835.173961986	1118717.8086544243	1784214.3948412493	774592.0340955886	1472897.1459870867	653153.074519203	1272429.074050312	1309971.62736836	2003360.5537046676	790021.819764296	1848673.3624715486	2904843.8518917183	427953.7421702832	207098.438326138	1268449.5973029914	354297.3310581162	585542.8676001575	286616.69133825647	487172.3044759	754420.7840447122	2063595.3629868194	560003.9028094627	405682.07265530387
1228299.78961823	1207865.3367660982	351161.2958410116	4659098.144990383	1392486.0544475166	777574.6871379783	620480.2206213821	399826.3761938965	1118471.6565157096	1678587.5614489368	774449.0375574864	1472107.1694896966	653153.074519203	1189868.8112088973	1308528.965577083	2002980.3304428395	785417.3769245286	1848010.8850782018	2904742.814447742	427737.86733355717	206125.7838067012	1267321.475058906	354291.09022750036	585542.8676001575	286613.3715183848	487152.32013636763	754291.7016916669	2063171.711261132	558643.4272652338	405678.8516513102
1228019.7632630225	1202953.778025333	351128.94151939504	4036587.3422668413	1392469.5273672708	777552.2689326454	611518.3304676556	399815.337230699	1118331.7496576074	1661252.9493740713	774281.0202637606	1471764.8948236648	653070.4994751945	1137147.4125495416	1307886.9912593223	1997819.6631421412	785006.2458955854	1843819.5648517902	2904226.8797806115	427350.09543507226	199999.2174923341	1265799.4502468253	354290.89622373256	585308.9739933365	286610.63763201603	487149.6226214395	754031.8238752657	2060926.7521993658	558483.981663941	405677.0550221283
1228014.6853738034	1195640.9270701315	351119.59564588557	3680229.7152324207	1392424.7456212547	777499.6923593753	601517.8087685412	399763.56862027186	1117879.7691517002	1619787.8940536834	774246.3545698024	1471178.7907661556	652470.1320372248	1094953.6973009	1306110.8969440558	1995331.3275441604	784861.7095628307	1841251.5726060239	2903871.165779142	427194.5846297301	182812.05754265955	1264015.153531524	354282.0842977827	585150.3703297061	286603.978395512	487148.82023515314	753669.0900654293	2059242.423100233	557416.8451681711	405675.10844926146
1227934.601152065	1188951.5882875593	351101.4209795405	3300762.8166272966	1392394.023738739	777331.9962902291	600347.9147972196	399702.25746741873	1117388.571502235	1537767.7773879773	773955.112936506	1470761.0842031033	651664.3889433594	1078220.4434828712	1305574.0572868097	1993534.0529553613	784257.6604800745	1838112.774682844	2902772.700423979	427183.27095497225	180141.41814682653	1261136.6659570723	354276.5058819322	584930.6629713482	286585.96470694494	487145.5537860473	753341.364135504	2054196.8692575034	556304.334154163	405667.76860578323
1227610.5007353427	1179331.9034763717	351073.0313009267	3226702.6625625226	1392283.7799224718	777252.7397884346	587941.9704054181	399687.54704425344	1117250.482773268	1474873.2621785004	773240.561808439	1470628.7960227143	649956.5155738909	975308.9235723953	1304130.5795167617	1989013.7144740664	783496.5677518994	1834168.9277937666	2900673.2745037805	426876.585568027	177168.36090019	1256907.3964915785	354261.74758255936	584819.1958282392	286554.2522153451	487143.0143002986	752484.0347988023	2053107.032428596	555338.4047772266	405660.1540161503
1227255.4473350649	1168383.5525173917	351030.92815715895	2813873.2145358566	1392121.0573741712	777102.5121296644	584680.5690639394	399600.0126646439	1117078.927450205	1342968.6165903888	772667.9679225881	1467565.93921447	648934.0283755589	894977.932965269	1303723.1900165705	1988621.8432011644	782079.8447569591	1830070.5049446677	2898071.138727193	426717.39474809536	176018.12199469778	1241261.7768458708	354261.1253760187	584597.3820981527	286540.5980024156	487140.06924673624	752286.9445591037	2052003.322358327	555009.6806168711	405659.67318828637
1227013.459859717	1151154.893935992	351004.5940112304	2631152.9153567436	1392067.4837534558	777076.603426936	580277.2164611396	399471.26933352987	1116754.992183921	1306157.1217080082	771081.0573017655	1462051.9775907858	646250.41816326	829739.563203793	1300789.278563706	1988491.7609856506	776626.867198537	1826611.3952119641	2897924.125225475	426612.54520282766	170779.82029044637	1226908.0805046756	354240.6536577326	584443.3288447863	286536.9108890009	487137.73287966556	751849.8177342119	2051152.4489743956	553978.1227106218	405659.54082225304
1226979.2593463578	1142670.8300568925	350990.3162669982	2576210.0005450053	1392048.333770065	776966.4726366644	579525.199503706	399180.3561921541	1116360.1889656615	1257555.875542542	770256.3438013454	1459424.9509831264	642984.2535592886	750712.825938647	1299782.5497207895	1988179.141831956	771027.1551001351	1822360.6571916693	2897901.08417101	426541.1858330387	169203.75840793637	1226908.0805046756	354229.7987623458	584443.2807027502	286525.63447124755	487137.3435078167	749006.0345313868	2050484.800466723	552194.3838288813	405653.6276363525
1226285.5783663597	1142472.268959954	350985.96051233204	2555760.7065955135	1392043.6499781003	776382.1632403622	572925.0756887613	399147.6142136876	1115905.4831500398	1239611.3512992102	769832.5451142929	1454133.7128884122	641568.7774128424	726975.1236471651	1297540.5253071967	1988025.0511356175	768106.0563536863	1814052.8247834037	2897444.79294019	426443.7371104232	169203.75840793637	1226661.4029971887	354227.93972757476	584363.9502335043	286498.60485050007	487135.80036725756	746677.2055068816	2049712.7304349537	549934.9840112245	405650.846343824
1225736.3392315332	1126440.4890885954	350972.8093644176	2548042.356078607	1391999.4824223074	775940.2941397954	564274.2923419898	399100.30295315845	1114579.1879386916	1224502.1043789613	769765.9995157507	1450214.874143697	640877.770337062	712138.4691737067	1294181.8398389125	1987325.1202481303	768106.0563536863	1813237.0264024974	2896939.7732810206	426205.29608640727	169203.75840793637	1225067.7039160656	354225.7528188916	584318.9659370556	286473.7416848835	487134.0523625973	745903.6502058554	2047691.96952072	546714.7761644174	405650.46416446846
1225136.071086691	1120267.3783182174	350963.0521264361	2547161.6929151206	1391944.35982908	775620.8186304916	557696.9320873499	398981.80293674604	1113168.5494200825	1202796.7409827576	769667.9276581787	1443416.511961049	639830.8270783505	685183.1600656335	1291424.573587453	1986784.6463355676	763700.2515285128	1809066.4561185797	2896486.7286262326	426110.43171704124	169187.13178677208	1223479.0186230743	354224.46425761527	584275.5774881694	286439.36440765444	487128.97197627195	743720.9486636737	2045595.6629492484	541385.2197408006	405650.0081679687
1224839.9557725303	1117355.3095345253	350944.0205925953	2531430.36111587	1391871.433740794	774968.3168323596	556836.5676714077	398933.16626909905	1113168.5494200825	1174914.464614075	769298.8869105066	1423107.3892982362	638861.3872790233	643877.0700709026	1290236.6543722572	1983128.6022244699	758250.6097651367	1807756.413394511	2896334.2929496528	425738.5249251474	168997.29132710342	1221842.1168427381	354223.63081120024	584241.8915754652	286350.21981097397	487125.13133326557	743167.8337309643	2044519.026597296	541385.2197408006	405647.91349403566
1224565.561181067	1105236.9426794162	350915.62585783977	2522432.4898659857	1391798.910405496	774540.2833496364	551191.8556051846	398756.15661300934	1113056.4360141116	1143472.1176815631	768654.9895621596	1422321.597860818	637474.8751056411	626713.7955658758	1290080.3835686215	1981399.3469097475	756478.1271162254	1805939.7059738752	2895686.9594915276	425341.5000584241	168924.9287027984	1218555.436724734	354222.83977611805	584089.568968809	286164.01602036966	487120.73643322906	743122.6586181035	2043303.5088533822	541314.9083569855	405646.53171151376
1224447.8625471028	1100094.4450228636	350893.5843380641	2519711.5473936056	1391623.047675292	774171.7036539962	544332.9044529384	398650.1496956221	1112966.516774207	1143472.1176815631	767413.2961904029	1419914.9742189497	631942.6243425901	619095.2062295777	1290066.2927099378	1979473.9638681435	751985.9287440884	1805632.7169657461	2895553.080452314	425324.49983620446	167077.11029265964	1218324.0167864556	354212.1118258787	584018.8389826831	286046.95382066304	487117.5037859767	742527.7534427067	2040420.7178985793	541165.6003437638	405644.1946857742
1224276.3732358844	1043823.6069802836	350872.72297249624	2518544.018044632	1391206.170196862	773525.0853043703	541339.9267760984	398542.87862398376	1112848.7233428045	1141985.7803697777	766826.7062597704	1416035.715368648	628858.1767822031	599025.9293418304	1289933.0949009606	1979056.050743394	750962.3651134528	1805243.8616181582	2895482.359446269	425312.537517377	167077.11029265964	1215493.1105907215	354209.6580110387	583685.8723013613	286021.0174499996	487109.3861898791	742022.0326383476	2039790.5460225984	540914.9381213784	405638.9019524589
1224036.9006548042	1005978.3316892808	350824.01010514493	2518544.018044632	1391141.5786757795	773139.8615534749	538104.3318493533	398391.2057054307	1112728.9109429966	1140749.6681710554	765725.586225529	1405175.7183641163	625857.2874779103	534920.0595471069	1289725.8016649662	1978840.254414641	748743.2635788809	1805112.6127257247	2895226.1361952745	425304.9728838836	164206.89480004425	1214778.127907229	354209.12759769516	583368.8737116854	286008.9999621792	487105.1721981123	740870.7594962564	2039608.727138064	540524.2500821073	405632.5743892791
1223938.630366047	968287.5811629693	350821.9801663262	2516887.5181287564	1391089.9532241004	771935.1059015626	538104.3318493533	398325.7964630223	1112632.6705710113	1134659.255706663	764163.0518579236	1363272.418361134	622600.7329543562	533922.1924112581	1289651.4592872215	1978548.4485059876	747433.413166858	1804928.842255798	2894463.514340535	425067.2160067201	161315.38532663474	1211679.5134704923	354208.68004567525	583118.3727418497	285990.62525093183	487102.69571946753	739349.3403381772	2038617.1216466469	540443.5508201161	405595.2393033077
1223870.5847760811	924923.1093742038	350815.8125809516	2516835.4437070717	1391054.5152154975	770068.8367841485	532835.5886470396	398208.81305883883	1112539.3124106107	1132448.6980386134	760815.869046341	1330440.0723320157	617871.0463823366	527678.7196087296	1289272.9790436854	1977234.1489902479	747050.5327961557	1804734.9907232425	2893840.0288484404	424840.46096336655	156915.96864495694	1208305.8538361236	354208.43710807175	582649.51737029	285973.4586828621	487101.9874094125	735940.2253864995	2038062.4964687512	539847.9435886507	405594.1007502234
1223838.2308898503	915894.3695776701	350809.36030208715	2516835.4437070717	1391030.4063248176	768831.3635262043	528823.9959640343	398125.6320709072	1112445.3845788809	1131452.0675523805	759905.7689629059	1321420.1003824708	617851.2190572438	520767.61820945307	1289257.3977635212	1976118.285025116	744273.8671632399	1804348.4991325627	2893193.2402382777	424839.6145712976	155327.5138838908	1205337.3570721895	354208.40566745424	582398.6184755891	285916.77951647283	487100.328409488	731391.0846883351	2037013.1900331294	539592.1177016043	405592.6695112265
1223700.579236751	851125.338481344	350805.7041222392	2516735.9305167617	1391028.8960898702	767351.2437707472	520395.64511937805	397885.4922039305	1111975.040544348	1131372.1974155386	759548.3692181212	1295572.9019641187	617792.9272814371	518486.28611613705	1289256.6000289589	1972542.7609934853	742233.6926683607	1803983.3985277968	2893193.2402382777	424817.2789596766	151788.40360431594	1197482.354603757	354207.796967793	582315.5468491834	285887.63312603586	487094.0079941474	728951.5804977706	2036253.031126836	539353.4438290116	405592.46651058167
1221633.4440144354	823064.5269939833	350804.43069856934	2516467.5015951456	1390990.2793272312	767226.6814651957	510600.7641261134	397873.1321632917	1111421.0014082752	1131230.1841125344	759531.1034258121	1275359.0487463283	611979.3490566968	482017.00240668806	1289256.6000289589	1968022.4998192876	737576.5603311976	1803682.30464934	2893159.157471726	424759.0142195303	148904.90302297813	1189844.5506448075	354206.94231466606	582189.8794429584	285887.1301406153	487088.52554924454	727303.983171329	2035156.5549457013	538997.7776063067	405583.714989916
1218868.5150560515	819828.252303405	350798.21651058795	2516339.886461661	1390980.7244791214	765858.5660785126	508949.3154492562	397873.1321632917	1110239.820857256	1116681.09454406	750138.7036588168	1272512.7056551515	609591.8430719934	463631.5887865635	1289253.7304513287	1966993.3504749015	736223.1510533569	1803260.2678883064	2892436.162303345	424711.2615630792	146507.09036354965	1183644.4113811033	354205.8681907724	582113.4495414573	285878.9646725823	487083.91322390875	726949.7058933922	2033784.163190202	538284.2176235206	405581.2909012597
1218586.9927244862	816300.6969385172	350769.39303290384	2514788.7696364056	1390957.6146222975	764052.4225610849	508888.4742893263	397872.21483477735	1108262.8680046513	1101989.0062268616	747719.3946190393	1270410.8971206958	609381.7054159091	459315.2183697912	1289253.3812796664	1966898.8993145674	733943.6574773414	1802323.691439387	2892091.438727388	424696.9253557534	143391.15836914134	1171318.0999192966	354205.10961252445	582068.9913406793	285812.69285235176	487081.37194112525	724986.1444206111	2031716.030365675	537973.6909708336	405567.5912528126
1216525.8204312143	791708.5074649707	350759.17058334104	2513580.844828626	1390935.1924214498	761301.3181722129	508289.71425781056	397871.2953031829	1108042.7666550204	1098413.0885101673	744247.3103790015	1270131.5050605962	608061.8870858934	451419.7186051704	1289250.9021997212	1966688.2940787505	730905.5565179817	1801608.1549684564	2891554.0623190743	424675.6553099341	142394.30202412128	1168333.7681537103	354201.9219714562	581771.5906957614	285784.4699687006	487078.7893736578	723736.6613610573	2031151.9719702804	537076.5992473271	405559.28296441026
1214330.6952469395	774494.2892283147	350745.67092012084	2511995.679021873	1390869.7648012976	759882.8398671838	502395.5734853603	397870.00818329584	1107839.5862327598	1098294.4137734964	743382.9017606088	1270131.5050605962	607694.7980566586	447658.50033812306	1289250.3213966077	1966488.7578089114	730003.1298813224	1799667.581348934	2891512.708189226	424530.91175987106	142047.30371284552	1162590.3950795229	354198.82594844216	581656.7910694886	285784.39721244166	487076.53691456816	721739.4984602308	2030573.8351588964	536421.481779727	405546.75344631064
1213583.02173353	769681.9159031615	350745.5412114144	2506900.8293916075	1390767.0545392013	757073.3141667022	496714.393654663	397869.75791205093	1107608.6582781014	1098276.429663661	743382.9017606088	1269916.2273717802	607078.9689295121	435570.4763772063	1289243.3751514736	1965452.996250099	729090.4737099282	1795963.0290483965	2890840.659824118	424403.9383675419	141762.1396347098	1161773.0026981605	354195.05101538374	581609.0463640726	285784.39721244166	487074.53551543097	719853.7242728164	2030138.3011840996	535084.8317934198	405544.7690262683
1211468.1858987473	767963.3646243353	350731.7466815625	2501419.7602105066	1390634.3863529002	749513.1561899909	483339.0722299594	397869.5451927753	1107009.2927226177	1098266.462823423	743288.5740828118	1269844.1632091706	606883.8727074692	424214.67268271476	1289201.4429870048	1964767.5260116814	719654.740176465	1791326.0905221656	2890553.826057799	424209.48271177424	141310.9047214904	1161313.2854519777	354193.91283508245	581579.0953201829	285784.3735152744	487071.93999062065	719272.3398536706	2029483.9234758834	528228.7868316863	405538.40056322986
1210789.8892751771	757615.8293400866	350713.9656790467	2501401.2008616542	1390532.313263903	738424.4848931617	454178.6923140616	397858.9130798257	1106595.0023791664	1098265.4142791836	742860.9189565857	1269844.1632091706	606589.2967806401	415844.1718003501	1289162.0403309106	1964404.7571482062	712854.4384936299	1789577.0675978882	2890004.919506669	424078.86053103954	141134.6343948252	1161287.5220023042	354189.25729876535	581450.3768940931	285784.0773781644	487069.12610318116	717919.093821767	2028106.126251683	524327.1923234499	405530.32691692776
1209473.9528358798	754535.808054703	350711.2273652419	2501382.199629002	1390311.4097552656	725896.077828433	427743.41924306576	397845.4119893562	1105832.3069641115	1098263.0321925005	741752.0966182811	1269805.947820985	605154.9368696418	412946.3254339994	1289127.4336995299	1964288.9728086938	707976.8809291511	1789506.3949237945	2889570.537065141	423974.09282133763	141134.6343948252	1161075.2336731239	354185.19253386825	581355.4942037392	285783.0620505101	487065.93780757464	717639.1655999717	2027440.8177069067	517753.5225608789	405522.2166906095
1209118.877727483	745419.7201519932	350708.79363726935	2501297.226904257	1390264.286151062	724773.107561562	412217.95507171226	397831.0938021883	1105237.5269408114	1098263.0321925005	741533.9940544612	1269800.099844905	605131.1723677653	408313.3496645955	1289019.5283728	1964245.6196578043	707811.6154367262	1789466.3859382782	2889430.6631104425	423726.8229399896	140974.7867502019	1160236.5859581372	354142.602283219	581249.891927547	285780.57955534215	487051.95224658615	717455.2597023641	2026554.3013755772	513047.2799783618	405481.30507685756
1208844.2321061804	737882.0816733106	350683.6504884288	2501233.7740097865	1390213.6559257072	720349.5897882808	407798.10331490514	397828.71972641966	1104982.5332564053	1098236.3914708502	740340.9385837272	1269489.6336421126	605113.0599855098	403667.2683445854	1288887.4747801449	1964222.2062148289	707230.2144373567	1789374.1012508334	2889132.1572560375	423620.250102861	140872.8811966577	1159921.2468421294	354089.13754235016	580772.4574560942	285779.3186340253	487039.7655828377	716867.3763983186	2026467.7018314733	510544.91158332536	405412.7257856091
1205168.6620304107	721303.527753387	350682.3608784219	2501127.3667959366	1390187.6455729064	717961.0581154794	402254.0648838805	397758.42114770727	1104652.2026821987	1098167.7500805669	739041.6530991859	1269394.9257679326	605112.9154160402	387959.14403824485	1288623.4495662954	1964109.5740884438	704809.3588096728	1789374.1012508334	2888414.58577172	423619.8531857143	140403.13569496135	1158759.7547250597	354024.4048008616	580647.7616603245	285778.7462051862	487037.80992513907	716413.709274164	2026457.7558653334	508199.9579699626	405381.0307368942
1202097.3338898348	707441.1236478438	350670.1979889669	2500223.098080132	1389904.8543372327	712934.5961589654	392879.5742183732	397668.80221552995	1103528.7819189457	1098039.0540480472	737925.5040240887	1268888.210255864	605112.8862849593	301127.81769619876	1288076.6233721527	1964010.7387473404	702662.1012100043	1789105.7974796526	2888178.248128109	423597.59374407266	140121.04712561207	1154894.9334428427	353860.80149856576	580535.7327963887	285776.0265653432	487035.8907062214	716111.2372111579	2026334.5055817657	507775.0321220471	405359.6333262796
1201237.895608567	683261.5445791973	350664.9755781774	2498616.9489029823	1389795.442223085	709885.1962540896	387894.31732909806	397620.29624418216	1102776.9735941344	1097925.2900897367	737488.1349135683	1268081.6120225776	605052.6922919006	243315.12274896144	1287663.2631593822	1963283.7144919303	697338.5592032518	1789105.7974796526	2887640.2614835263	423570.6154664784	139935.13210951732	1152617.9122282073	353583.00142962555	580484.615736856	285759.513511074	487033.39856370684	716094.3055953294	2026195.242270631	506652.14098650694	405357.75050027
1201237.895608567	666548.8316811635	350658.39354214043	2495518.4678854905	1389561.2326207508	702900.0961471889	384707.32506429666	397588.7925747056	1101840.8613738834	1097612.2310653168	736225.4014372538	1267580.7543880828	605023.3900861656	241429.94327068512	1287266.2828025615	1963072.4627258657	687396.2397661727	1789030.8594266514	2887206.206595069	423486.16455598024	139432.1369306991	1152439.3008333493	353430.5990526091	580448.9874133806	285747.6805959474	487031.66234813293	715339.0119541317	2025926.4657601786	506419.3702400765	405353.38380702486
1201179.699653988	661745.0867365602	350631.2631956326	2492523.243016364	1389507.9996149007	695303.0709361937	383849.06575812335	397586.82405628957	1098255.435994993	1097601.2713361597	735348.8391724991	1267489.116227709	604987.9081593475	241429.94327068512	1287239.5299767768	1962762.991566818	671149.1576027756	1788881.3978020395	2886890.7869060854	423384.05987438734	137824.47465132672	1150654.0101330932	353418.49413753336	580162.4315906747	285743.3530184421	487027.59394123376	713311.8236444392	2025576.5570585048	506287.62641438865	405339.29589430254
1200663.1346516914	660526.380454597	350602.0714235215	2489342.1191989	1389096.5244634713	691780.0656139692	383788.1960447679	397586.4251275103	1092194.825033844	1097583.7522995106	735328.3877776684	1267181.1882699889	604920.2038278804	232248.09547512128	1287136.5524349771	1962150.7767349773	667583.5693787987	1786368.5091205838	2885868.964873688	423383.71984067175	136774.37836085324	1147207.2007401462	353379.2766298072	580084.0843515346	285740.3839674374	487014.55164525245	712863.6685941869	2025132.7529468485	505912.0070147556	405338.4209821937
1200570.7550465164	657900.8944417862	350539.70711224887	2486158.6608181093	1388895.0629373153	686299.5483255254	383629.52729178814	397582.315330381	1089413.6937186574	1097534.5410770352	735294.8736993786	1266998.6869418488	604878.868585049	224610.8855375207	1286120.5568208806	1960991.0097500975	667290.9076711853	1783159.5290888331	2884527.4541737475	423353.32099010266	134163.75742145843	1145092.745008242	353315.77102348494	579530.7296023187	285734.3198766006	486998.0302700459	712402.7253781414	2024074.2514209407	505816.3831251657	405330.5148971887
1200026.3579812201	654152.3243160367	350524.3570091514	2473637.6324759773	1388777.0298985315	686299.5483255254	383528.298711605	397558.31694341387	1089067.463305862	1097487.4713893214	735053.7844258385	1266957.982374785	604867.4871349275	223045.20242915652	1285277.7113351692	1959796.711942392	665708.3228027956	1781265.6060391415	2882732.7983291177	423307.2572800365	132725.83421039555	1133067.6459651566	353272.266848186	579275.541205186	285728.8302721175	486982.74965374393	708142.6547515207	2021821.9254013577	504948.6170944878	405309.8661903683
1199808.4271251478	653729.8836206235	350517.7521066289	2468285.15970213	1388630.799321311	677146.989038856	383486.3895509383	397530.8367347878	1087243.475838861	1097423.7470551026	734597.2591554043	1266031.1777711087	604858.7154992959	218481.09441413428	1282197.9176941738	1959063.191012135	665546.7663764268	1780157.2797814899	2880858.183245343	423218.31019831577	131616.5997658071	1120423.0594726393	353220.415379934	579127.7770951854	285713.4464653698	486978.9100837723	704491.459727722	2016313.5787389304	504062.0084591514	405300.6923467515
1197743.8414844712	648802.4547119564	350512.2449335447	2462735.0801344775	1388470.8896073867	676214.7218789957	383482.75126545125	397519.87185647385	1087215.1226380388	1096920.7435799662	734539.475015103	1264725.8563881502	604853.5435797392	215394.1213263661	1278879.3394233033	1958874.290248962	663600.0470841157	1779473.0340159521	2880858.183245343	423183.3159325409	130647.6755268934	1105737.475649744	353160.8143626594	578974.7317338416	285712.4630295543	486975.17303694854	702016.8377757111	2011512.3290445697	503773.22627224436	405277.15790485835
1195763.2161853896	646874.238941451	350509.0791172379	2456397.229664109	1388376.579788341	675895.1980013598	383478.3431001061	397489.12974723184	1086181.8152693303	1096684.7715922242	734444.4883381127	1262125.3831662775	604841.3881638324	214920.49384091684	1274373.2471820847	1958371.7883422915	660088.1762733243	1772182.5281393845	2880373.4693546067	423155.174442913	130640.37442643804	1101021.1994111864	353159.82138382684	578952.1048217748	285686.6360677526	486970.89892706583	699055.8850241125	1997240.3833202324	503702.98685869115	405251.83224223735
1194116.0537266547	646474.6845010823	350505.3602898255	2450150.669380839	1388375.052616491	673533.5461211989	383465.45724920655	397473.02800010063	1076900.7579607908	1096453.095545979	734309.7599498269	1252652.6771443312	604833.8925000551	204420.40703478694	1273215.3689550743	1957463.7213646283	655910.9234282011	1761037.7630295511	2880362.376685457	422897.8024994952	130289.80493341142	1036716.8909441532	353158.7578850597	578913.7710013253	285673.25759214	486955.48149015725	695259.3712671205	1975552.5634169949	503449.21645938366	405197.5633451418
1194116.0537266547	645617.0538712932	350499.46074615273	2447128.966920168	1388323.6529672854	672886.1688958365	383455.9552158714	397472.2780700918	1075941.1152942944	1096329.3065993025	734137.8672700388	1243952.6879406553	604831.4200948231	199286.09762227177	1268199.8881759264	1955284.7600221979	652537.2539374477	1750340.566155244	2879651.7977801934	422738.527584669	129910.2899968962	1021417.0114684061	353158.7578850597	578632.9016644234	285665.7967940515	486946.14418728044	694791.2653419669	1956284.2536419793	503399.0003534288	405135.09733251476
1191758.2387752694	645521.247513053	350485.0749832314	2441353.7145450287	1388310.3213921958	669892.0026073277	383427.2392544787	397460.96355450625	1075774.0590258215	1096303.3827743712	734103.0270764804	1231996.0182159522	604823.5875210175	197821.247906712	1263213.6047913195	1954049.799881981	652372.7307377254	1727782.312414533	2878728.343773869	422436.2719749566	129262.44329088784	972546.3165284935	353157.933501726	578346.2533667441	285652.703263793	486937.3709344187	692911.1934275414	1953901.964090036	503140.3277937688	405064.0521235837
1189939.521505963	645278.9703747678	350484.08892763295	2437685.7578698564	1388222.0667024243	661996.7500325189	383418.8408687811	397448.01016744354	1072703.0297865786	1096298.1833618444	733965.8152610076	1209931.7808341437	604820.1806046854	194397.18216999643	1262150.633073547	1953483.139245463	651898.3960395147	1711303.1492141793	2878090.5403397484	422384.21764085704	126889.21534210983	954460.9129322532	353157.933501726	577912.8747709123	285648.14099529345	486896.5393780904	691596.3486814654	1952097.890744876	502852.8121957648	404957.0653027805
1188403.7852237606	645223.6333398441	350460.9350141819	2425657.772819919	1388205.1014250957	652016.8777997365	383393.6359168193	397418.7423331538	1067433.1034847049	1096296.7844303919	733866.1873176141	1208817.4510057464	604812.4955508213	190979.31220535262	1254996.0538692176	1952750.8050571887	651709.1793595135	1654337.1967098385	2877471.2683310336	422371.9168270277	126612.83661939841	919173.1153117724	353157.8844517398	577774.3773105245	285583.07867171534	486839.0340143239	690468.121604872	1895810.7060906736	502842.83184518164	404877.17369595397
1187225.3886804136	644635.6938569589	350418.8530696105	2416939.4585451884	1388133.0113477043	638674.6720317522	383289.82836993603	397377.13976014964	1063403.831819349	1096255.4835578538	733768.096635533	1187535.1013935457	604804.7191325718	187236.52757111532	1248959.7882277113	1951579.074844193	649372.1037232981	1609561.9639982916	2876664.4638700513	422292.1062887533	126050.16344270189	903051.247284815	353157.62692790374	577487.5488782251	285535.4964244081	486715.71699903166	686555.9917716117	1842806.1877316737	502737.9119529101	404781.8136042922
1185980.3486189593	643333.9533571185	350384.3467825511	2409192.879152006	1388098.65462937	633687.4574727383	383245.3926003432	397248.76415210933	1057771.4925824516	1096127.9922689453	733658.6240833906	1148946.7006207744	604777.8160244281	185916.68022895628	1248093.6198848723	1949004.0898429796	642721.9084554452	1584103.2354061462	2876430.480824291	422144.0968659341	125348.79289271835	887816.3677924516	353157.25305147306	577133.1386231331	285422.7820365805	486504.29975540395	685139.6639356627	1816366.1291193606	502643.8478676265	404684.2765591066
1185459.7328858122	641921.7506968094	350336.6653250383	2383717.116459131	1388087.9747062605	626670.0532516538	383173.66518095357	397219.1928865968	1050467.3612984233	1096081.7045103512	733483.0928588776	1124302.9399932134	604738.5565947507	184253.69622616036	1248093.6198848723	1947430.869181147	639064.5937440922	1580741.9287677817	2873816.705698812	422077.0933265814	124956.2049385442	885431.3122041646	353157.25305147306	576507.6159243401	285421.3710161441	486437.1958395853	683305.8931581854	1770365.1842067435	502339.60583251173	403982.7864160206
1183725.7750026917	641150.0118018697	350295.17062157707	2365642.948673913	1388057.5185623337	613863.4747945593	383090.7075089683	397218.16988849815	1044422.2079057699	1095814.0923429506	733403.5923632846	1122148.3141780426	604733.5290143494	182538.25502109973	1248079.2919176517	1946596.9987349869	638899.7931239577	1576131.7997798065	2872185.5749084638	421389.4831727766	124201.83934713618	879841.570908256	353155.49150589865	576191.6780350036	285417.4306443968	486434.1979130807	683288.8052315116	1682717.7096163158	502056.0624355674	403164.36117703724
1183062.454379223	641150.0118018697	350233.74119466945	2359077.510957814	1388017.1759988684	611266.461538665	382989.15884512797	397218.16988849815	1044205.6017395642	1095462.6909779976	733374.9804324618	1121368.671439943	604711.7483225344	181655.26170032655	1242968.3402381784	1943865.986083134	637475.8375202056	1552831.040799659	2871457.9296335997	421341.35630222043	123138.32789336663	874762.4783137576	353153.0590248642	576112.4972444413	285409.00360980834	486419.79355848586	682095.8283675481	1640953.3913262675	501890.70583328983	402883.24419361353
1181432.697647159	641038.0833420297	350218.00172750384	2346794.2828097935	1387602.2038812046	601243.5293311989	382933.74925890024	397206.19523665926	1043865.8593889839	1094588.4602884178	733008.3496881059	1121368.671439943	604650.7655916227	180403.4881659327	1242968.3402381784	1941618.5641979023	634560.8399902061	1440015.70490821	2868352.907248937	421277.72921065503	122291.28451225127	869164.1201586993	353149.02083625126	576066.2971705113	285407.2703229977	486419.79355848586	680893.5355160254	1552132.2012905602	501860.27628548734	402877.7241263633
1180652.4146254798	640560.8673799223	350217.8821989425	2343989.5408530054	1387391.6091275464	570623.0775013268	382896.44513543724	397156.49141379533	1043193.9855146302	1093175.1179716801	732726.9177600859	1120334.80116771	604525.8514897772	179823.70199234335	1242894.646628102	1941013.545073335	630408.28958252	1280021.208299273	2866087.132630812	421137.57404273516	121556.94690669858	852194.1662140748	353142.47159536387	575836.6949147895	285406.4825355671	486419.79355848586	679361.4270988167	1480201.8708224038	501741.5919132505	402225.12279234454
1178723.0204444283	638354.5986988654	350208.9359160704	2341919.1464981074	1387064.896068448	532937.7023531826	382811.8294249762	397085.5602373693	1039041.6508497908	1092646.6881175921	732629.4218969047	1120303.3792969713	604367.6363997016	178594.60456627054	1242690.2165690486	1939721.4198736686	624695.9565309882	1192610.3205736033	2865953.956062565	421068.786114937	120770.01133858386	844815.8652942829	353137.7460215142	575764.4035659079	285403.74090141786	486405.43056382204	676770.0824552765	1470524.6803908378	501724.4890094242	401130.2879497846
1176794.3781474654	636450.1158271595	350191.16145038634	2341784.010985108	1385815.9556418946	499389.36370222113	382742.5680426058	397052.5290042121	1037562.0247964623	1092138.6429106006	732510.8581107443	1120038.1009541657	604225.3581979432	176414.05009219734	1242503.062680586	1934986.6250045213	624540.6200928842	1179407.644591574	2865109.658958893	421038.3560526092	118937.20702842818	841264.6227869348	353134.78982969536	575542.0186535072	285401.7596911619	486403.5641308225	675959.525327839	1470524.6803908378	501622.02799197106	400790.89392302424
1172296.0937493055	636349.2210450694	350180.0657723045	2341784.010985108	1385731.0272971136	491467.37128996284	382686.2256393056	397045.4512909894	1037008.6253071747	1092053.2846354758	732460.321541178	1118816.1117842237	604203.634892711	175900.67033256582	1242218.3924760579	1932155.520876683	623035.9112753796	1178918.8962032753	2864632.137514821	420902.9091008389	118937.20702842818	838270.6721444728	353133.68352022005	575436.2157980427	285397.3636042358	486394.12610972783	674911.9163151984	1470524.6803908378	501461.4651121307	400732.1762165895
1160728.686472045	635954.2606178457	350163.015347478	2341494.0265732836	1385688.1910448726	488407.3350449508	382523.0460377274	397037.53891718213	1036979.4071380453	1091723.2331938727	732184.1689246576	1118333.2238776865	604203.634892711	174316.60198313303	1242189.0110384608	1930851.817941865	622376.6990513834	1176928.2417598288	2863452.65673264	420766.2364046725	118493.32518772091	832309.5937470489	353132.99957809394	575436.2157980427	285390.53449848713	486382.9110062905	674761.693386239	1470491.5226086942	501442.18273806194	400707.01997313433
1159487.3391250453	635907.5612775028	350151.2753830248	2339774.353615977	1385688.1910448726	453959.36624049314	382038.84135314793	397028.17005468806	1035605.4917816565	1091121.1231490066	731967.6707563171	1115188.0971079199	604197.0229193743	172485.12820458764	1242169.5424039005	1930451.746164963	622140.7384432389	1176878.8459280417	2860050.8097175	420575.91274467984	117861.37602722524	823638.325044721	353132.2035577507	575330.2570908564	285378.9452792243	486362.6414263932	673205.4994655616	1470218.7148370545	501402.0764546845	400325.5938374879
1159002.4618684975	635797.450641796	350123.1606064961	2337701.499327151	1385669.2039779618	453946.8327683855	381656.0095335711	397023.91162039887	1034147.5854301114	1090374.0784455203	731237.8633548488	1112703.915229124	604174.9887719426	170350.06330571574	1242069.2211099367	1928777.3416416747	621498.9573648898	1176786.8218508193	2853912.578894945	420344.6335370242	117754.57407528203	813888.3298442924	353131.1293857895	575222.5374610185	285364.7778346794	486331.0367776819	671809.4811034214	1469483.1419311913	501385.39354230417	399986.9758821547
1159002.4618684975	635560.4616263025	350062.3150180588	2332579.4133079736	1385665.6240405336	453098.57501079823	381441.6258643106	397010.7626007543	1031744.4509297677	1087330.94351398	729795.6313977019	1111380.9786990967	604162.9678209153	169873.13390752967	1241999.045067946	1928118.6433453115	618979.3019284509	1175407.830789704	2845005.286863214	419812.97575295967	117519.72429014066	811785.7995395589	353125.13244011847	574999.2255994206	285359.5007758948	486292.8908059314	668755.7003545726	1469067.7502616125	501266.71749134565	399832.0436515515
1158831.984299888	635520.1940429976	349941.18257954606	2322299.210460787	1385643.7620537374	452377.7941316812	381076.3250175804	397010.5558735094	1031186.9128293453	1083040.7870442616	726055.4858391912	1111012.736270502	604161.0168751748	169411.85751171625	1241763.6480644566	1923908.5503753491	617244.3021352837	1175057.4156744755	2838463.9870170145	419553.67663434666	117365.74332988806	811390.7737199428	353119.3797239926	574819.8370984434	285347.339475516	486254.1056469602	666138.7968123892	1468470.1789256597	500909.1627886062	399793.89256030496
1158432.4329311037	635277.7446445661	349894.5775355493	2309747.6139494567	1385615.7451292786	451601.6980656374	380774.90237826994	397009.53106595384	1030152.5621289343	1077261.5401844997	717661.2074139301	1105321.4917700023	604159.3456208813	168409.09269817267	1241332.1148954062	1921721.9919752155	616880.3194716972	1174658.6271219538	2802980.978437133	419021.1788528261	116986.75461892434	810996.7233374865	353106.6324846705	574703.9666017813	285339.4276950592	486141.8834570643	665484.2861104292	1466223.14797224	500757.9208651062	399776.05720352
1158288.0981421138	634941.0389409569	349753.0281890017	2297386.3338353373	1385564.876020448	451289.88265319966	380510.6743975309	397007.26239038794	1028884.5442261538	1076391.584903771	717307.0820089794	1103494.2570401817	604154.6339221346	167618.88811441895	1241282.4960458423	1917185.7903300268	616323.7738886168	1174652.151582936	2782919.385759287	418086.95549261064	116591.78926289233	810364.4567276752	353095.8210838932	574508.9595670671	285319.6815824999	485954.57261445373	653564.4297004497	1464884.1750099978	500757.6218449775	399637.3449332555
1157998.6234654326	634549.2944033579	349744.73260925885	2290929.9786889837	1385536.8182752642	450081.9073360008	380298.83555171045	397007.26239038794	1027698.135469492	1076391.584903771	716858.8025907904	1102437.481475335	604130.2753817171	167331.7339930886	1241267.231168231	1910513.0726563558	616089.2861518288	1172909.7057110395	2773358.5619628197	416280.73955620197	116117.21091649841	809775.5453725317	353094.88941935496	574395.7571554786	285303.01811729796	485811.33911685075	634994.3538055591	1461005.0919365294	500681.8041844632	399408.452267534
1157803.2857165786	634435.2472074714	349693.3265838051	2286627.7261842894	1385533.1481907342	449797.6913733841	380298.83555171045	396971.2933746542	1024966.8447622082	1076008.1967887722	714035.4178964887	1101114.34848726	604123.299313784	166487.94213550683	1240985.7957729057	1902445.490359008	615551.871726538	1170659.1342262498	2730816.630799075	415490.60205521074	115078.3123768523	809704.0793681296	353094.88941935496	574159.9225782065	285282.5176024573	485811.33911685075	626771.6525026843	1457895.4003953733	500657.8187549022	398885.85813566786
1157544.4514243656	634381.6735436405	349667.12767279166	2276594.4642713815	1385520.7113183406	448734.2895663185	380298.83555171045	396947.8891194614	1023741.0077377718	1075878.8310197536	708087.803241307	1100303.6926089765	604110.3030125547	164616.0460731911	1240605.9679985603	1902433.7018595466	613781.0798755897	1170524.259675237	2586087.162295071	414194.9887335274	114173.15972498921	807851.5183642567	353089.3739043899	573870.7455183931	285264.5488831441	485643.5682995477	622634.4843169785	1454006.098523687	500630.8880368338	398388.4363756622
1156958.2014589815	634307.0344852699	349608.45573460107	2276359.719802746	1385514.4135406292	448151.83534014976	380298.83555171045	396942.2474050594	1020757.4000431035	1075334.7296255154	706932.0431884162	1100137.498856294	604105.1879575717	162658.4939260358	1240541.016530862	1902433.7018595466	613490.8039075506	1170262.3766817804	2393173.5274443594	413339.977180952	112600.09425868136	806104.6453052491	353084.66839659767	573709.8321328727	285257.9222904597	485421.48162047344	615627.4015342019	1450751.2816699506	500545.935193853	398253.8081766296
1154374.4681609198	634138.067012651	349588.49861762166	2273084.0203983136	1385509.6788668141	447696.90665098175	380298.83555171045	396941.51058419934	1017963.4043747735	1073782.1772608834	703126.2931760503	1100027.9399969345	603936.4089790015	162658.4939260358	1240376.1025132665	1902366.534427277	613168.0287697009	1169928.1574945713	2168146.9549344108	412797.65906992176	112422.63896681237	801558.1800820661	353069.09547900606	573349.688775629	285257.6510974415	485334.01301975397	613376.9464145392	1449031.4251657703	500417.6658781284	398012.88005081646
1151980.4161412441	633987.0175112629	349503.03869851003	2264016.382090039	1385487.3616827328	447489.44563343783	380298.420973226	396936.92320772924	1016729.5502936682	1072989.276594014	698790.5444387759	1099886.2788064647	603689.4932385585	162479.2789083325	1240306.7073467814	1902331.8175573563	611592.0915854084	1169752.729368448	2100925.0247228052	406630.11461361265	111246.2218315779	790490.4355980881	353044.4965767664	572961.360769624	285257.4256921814	485214.67384882923	610862.3897215131	1448471.7659291318	500279.7389111109	397851.02032762684
1151416.3251749242	633876.9313884476	349491.3729819137	2218154.8419287936	1385471.8463868378	447054.56726877677	380298.420973226	396926.5426064922	1006663.6375181102	1071699.002044836	697578.6241339004	1099589.1572782556	603572.0815445536	161864.4265530362	1240240.4999643585	1901673.1496871617	610495.104290587	1169734.3536077123	2061410.7088435744	406055.7445255025	111200.02912789711	787099.5960741561	353036.27186405583	572551.8527597558	285256.7558054749	485204.8922012679	609723.4043523418	1447809.984366473	500197.68821448967	397620.1172431851
1151248.796369118	633789.3079447078	349469.26703296497	2194837.8255327386	1385357.8904393537	446072.56566964125	380190.93117482273	396915.84723630175	1003714.7413024678	1071109.867005734	695206.2030069204	1099565.661449394	603507.5913569635	161839.46682250206	1239955.8933552674	1900216.3846383176	608322.9228207956	1169681.7808425059	2012414.3969253164	404005.39955653716	110997.4727305877	785838.1452112386	353028.20916015777	572168.7832863678	285256.0975133184	485005.2075872542	608781.3367787718	1438206.8553830397	500154.3475695324	396867.0456098395
1151063.186057288	633749.0069420229	349450.428384851	2191855.179721784	1385234.624033579	444875.5337626034	380146.17313678726	396901.94562909467	999395.5045191962	1070603.9330908987	694567.9432799123	1099324.7652383551	603506.6182641569	161830.1973372269	1239771.0394427187	1898655.766921052	607082.0584291014	1169631.8617229038	1954766.6175917936	403266.56564596546	110915.57068104412	785294.5494609273	353009.50475320424	572159.3156579568	285254.1917990769	484838.14281563455	607723.1235497675	1438170.0946404827	500147.6861709662	396667.5907534334
1150376.7148219335	633716.4349493887	349445.6333294395	2177576.839276205	1384969.1060118957	444006.9440552089	379563.4415255236	396887.13221144676	998389.3868616647	1070197.662098539	694168.705272362	1099078.828090376	602849.1445368294	161630.70970354485	1239736.131433206	1898585.8350182637	606602.4593528942	1169103.2744099968	1876085.573679177	401620.17286460515	110822.46558875799	783634.7853259535	352984.9408239914	572141.9802519284	285252.2746898897	484771.5624553258	606700.579716576	1436761.488488306	500142.59372319037	395440.4629363662
1150238.2196445514	633667.7811179388	349436.4385350047	2149731.5966319772	1384839.5316329475	442017.1380770018	379275.78684040526	396859.1167135244	995975.0730515572	1070141.429380665	693965.2346302647	1098921.6380199818	602291.774355575	161462.88025792467	1239706.4979769348	1897276.5266898237	605025.9359728958	1167687.0010822604	1834643.3301361278	401430.530178686	110753.14791301324	780764.1400429859	352899.16589444486	572050.9575862	285246.76858470857	484747.84013508854	602172.8481037497	1436399.2171309688	500040.308682781	394182.2526161371
1150236.7067350578	633584.6013684535	349333.20219216525	2125895.353805926	1384458.6133163564	440108.59531412355	379208.2365008799	396835.7137292011	995880.2283199206	1069104.4242050215	693729.1102241398	1098726.408966513	601322.3384349197	161190.23998194802	1239284.8655691668	1894648.0477056531	604663.7981016996	1164845.317810833	1822850.6593690747	400492.1961669069	110697.64591031866	778272.7387508112	352845.699891816	571988.4840611973	285242.6571848729	484615.1915293642	601086.2678770729	1435932.5956574192	499910.0025701984	392023.41700990085
1149992.710177479	633440.1296951536	349243.0613933946	2118382.3171801455	1384249.595369433	439738.9239303644	379206.1056292228	396821.1960239175	995784.2866896703	1068805.5964231878	693576.373968852	1098455.2780444834	600477.4522604287	161082.5417047432	1238936.2882433515	1891436.0539291247	598197.9331651777	1159433.634010435	1813650.2400681085	400175.47404613276	110651.82085822486	777409.8653787486	352803.7277252086	571959.8401475669	285238.9123380729	484573.9573498068	599865.2914923492	1435823.8084310493	499752.75225586904	392023.41700990085
1149967.974414619	633433.4555121886	349210.0443516432	2116026.745570776	1383939.9343386018	438668.4273682602	379180.7653266491	396783.0558657536	994643.8019738841	1068401.9608797939	693346.4894469009	1098199.2243073774	599976.6236213793	160630.67367795017	1237522.5248536975	1890701.011051608	596164.1284638005	1158442.6000260487	1799908.4362686863	399410.72756841045	110538.91575157952	775035.4618474755	352793.5207732923	571882.8412993726	285238.3473332927	484550.9747891016	598774.4236368698	1435080.07452557	499716.2717160908	391731.69993488473
1149730.788815582	633415.339772924	349178.03302302526	2112168.5477091963	1383596.519000221	438053.3435277605	379044.81993236294	396757.1198910525	993208.5327097782	1068285.2722296265	693120.954647811	1098108.6018305556	599976.6236213793	159150.20068600582	1234758.2993390525	1884928.676966314	594830.6980287577	1152238.6043780635	1797021.5851296936	398469.90052349394	110415.47315777965	772540.2788250166	352786.8145803885	571764.9453544706	285230.0045480107	484550.9747891016	598479.5725042814	1432090.5123484223	499558.62601424166	381985.1608956867
1149726.6853628277	633350.9716880091	349152.72267027514	2109760.9312784867	1382979.4893309304	436069.4580138931	378882.27865830925	396736.74081750517	992679.9703742721	1066906.9432107909	693035.1660310775	1097897.1692238194	599348.6452922343	158242.27059088403	1232816.7101767494	1882690.17432146	593578.4086069479	1146226.1263018192	1794554.4768464258	397227.51014316676	110276.5595402104	766315.7452853691	352775.67934975435	571655.1481833858	285208.5102321408	484550.9747891016	597488.7403453491	1429569.7678149787	499555.8195884119	380887.6585845168
1149307.2668780226	633327.6280444345	349099.95574712555	2105585.0117489975	1382973.7194926045	432381.00862569036	378594.16405793285	396719.70843351044	992544.0784891824	1065785.4724113722	692774.1513350831	1097820.7163713991	597362.7708768974	158242.27059088403	1232643.6850014955	1882690.17432146	593276.984787055	1129892.5823980616	1790953.9131468642	396328.12745452	109737.02517712837	761953.2055679901	352764.98392206687	571592.7279123142	285184.59706885123	484550.9747891016	597336.4524614874	1426020.2859383873	499536.6317401311	380225.5153501048
1149089.8711342677	633161.0390600393	349067.3134037436	2101094.455734753	1382965.2960959626	432065.0667633704	378225.8498653026	396703.0198449178	991963.3100504621	1065507.596674154	692549.6997967421	1097785.949974507	596342.2533839406	158038.47953185783	1231189.1599702414	1877825.4027841315	593024.6389895098	1098463.3416156098	1790208.657177357	395217.2863282781	109079.44075790091	754732.0668003451	352750.47375287954	571500.7972643634	285184.59706885123	484550.9747891016	597196.1160593526	1417416.8117893925	499451.9102540125	376139.59061455773
1149073.6653158625	633065.8921627733	349053.15139023605	2099302.2377707455	1382965.2960959626	428814.34437930083	377685.1146337887	396693.5867200973	991624.6690929162	1065076.883370397	692143.8158912476	1097034.1596060297	594833.0477454648	157905.98013543626	1230377.2509164014	1875164.2158531642	592473.2897874513	1087804.0330168726	1789391.7895105635	395040.4627314291	108973.64896620512	750035.5046021559	352739.59663656063	571477.0748780675	285184.369567618	484544.9516973759	595170.9008676617	1407805.2411740972	499361.7215873916	374163.6979010109
1148828.8577287437	632886.7301247568	349031.63746362657	2098403.120765318	1382955.5164114458	427666.3246623173	377600.3832134261	396680.4592113253	991464.21651508	1064905.2718137822	691955.6974190836	1096812.736440295	593665.5598504663	157765.9876063779	1229312.300781261	1874183.135927678	592389.3094662527	1040706.5023254214	1789079.999333427	393439.3212094975	108816.58718979912	739094.4546548962	352723.556427054	571472.310586397	285183.89732185344	484540.9907692469	595170.9008676617	1405311.6842213236	499272.7404476168	371160.2592120953
1148774.5605788615	632690.3399577143	349016.7498120566	2097814.1643426055	1382950.7923625645	426840.9864192994	377483.7402665343	396627.3517387481	990306.6944254902	1064772.5330051586	689274.371430674	1096012.0158564195	593432.7182045344	157505.689008064	1228493.6754408365	1871620.6364767984	592288.5712346361	1021928.6678804266	1787799.0287530257	390808.3912672435	108790.54574278534	738979.9804547676	352659.2287121996	571374.0786398019	285179.02253784	484533.30315769714	595032.7889221115	1393789.911041788	499214.13207846467	368469.8915047886
1148326.0651726208	632475.3079261028	349005.45186592476	2097379.126678644	1382946.3040646326	423177.9703377937	377416.0659693425	396593.3225147352	989090.2618333969	1063945.6938971225	686721.7185923534	1093862.1537162533	593113.410509344	156868.8275744992	1228107.9009898875	1860074.2094433329	592195.5528827328	1017767.6015581297	1786387.8879958196	387279.3814263271	108753.29518257623	737605.9837084727	352636.48893926264	571363.6719726467	285172.7526694778	484529.16725976166	594945.3382583708	1376541.6020882847	498808.6478880306	367992.5053164103
1147940.556072848	632180.7495491023	348992.297591957	2096445.131627805	1382945.36583962	421719.5326888529	376874.84520332393	396572.555807113	988548.2324558024	1063159.601645144	681824.1366942537	1093044.6287145712	593033.4914391803	155871.05982461522	1227368.6444372975	1846667.8087482026	592174.9237368415	1016705.6758942135	1785765.4821085474	384527.70603907725	108653.21114916849	734880.4840313996	352634.85132213973	571355.3745603287	285161.9669104867	484529.0426980338	594903.7162976287	1367243.436992065	498730.06594023557	365040.5975508558
1147037.535569467	631536.5861133158	348982.5809735491	2095200.0576369902	1382940.9085417013	420957.571392301	376819.1178816504	396541.61883815215	988498.4546761655	1062275.5058916234	678515.2110194319	1092225.1909789671	593017.9806477823	154622.20003925668	1226911.512991964	1844487.7345549627	592132.5866864901	1014275.137036586	1785108.4781348004	378945.49364648573	108407.08282284357	734880.4840313996	352614.6686838142	571328.2665825494	285140.0542083385	484523.2984379007	594888.6989767626	1347970.2873622952	498661.6322481937	363440.09391659976
1145431.3637383976	631284.558949803	348977.9742460694	2094721.1898003065	1382822.9360569338	420310.0022201686	376794.3260110918	396540.56372012745	988038.6803256671	1060277.4630777375	677293.9018475864	1091649.9594297346	593017.9806477823	153784.8660870935	1226085.496589685	1838231.5425844917	592035.5040394575	1012332.7063491795	1784826.0445016325	369099.3237711213	108213.19946655395	734353.5235620817	352592.1765437583	571236.0732281196	285083.2477837505	484512.2385399719	594882.005800151	1339921.1313829543	498424.5169803527	361867.6880567353
1143648.8429746504	630076.9747267287	348973.1335540197	2094714.0062823098	1382813.5058260846	418246.4441434746	376780.00467704685	396537.24174065085	986391.3126091072	1057646.3540944054	676499.4635064665	1089594.7561317321	593016.9843813935	152636.9379464832	1224437.9597355349	1828088.360129708	592020.1244462613	1011250.5864003915	1784564.3866841185	365060.24077622785	107843.35831501058	733802.924462488	352581.5736267734	571107.9361274852	285025.5662694784	484484.4295159982	594880.9189912163	1339921.1313829543	497727.6466452177	361141.5242812159
1138237.9082067641	627725.2975162327	348973.1335540197	2094700.6153865056	1382791.2547897794	416357.7938063264	376750.2404526798	396531.3829299239	982692.5936737082	1055888.2131775843	675028.8356303506	1088886.03961034	592999.0264692284	151578.48019736318	1223605.0462900756	1827902.2897401059	592011.9250631563	1009729.7781939268	1784451.3608240841	357331.46858620015	107304.93714859663	732999.1182371634	352573.76437901176	570853.5680064867	285009.0142523532	484461.4147833513	594873.0583451733	1339612.705775518	497034.28200643585	360764.37126496516
1132352.9203030013	625639.36311213	348965.91072929034	2093544.9323941914	1382754.426818381	415899.3399588477	376737.96329678403	396531.3829299239	979423.521301864	1054503.5526491038	672229.8498142333	1088806.6504289967	592443.0525553897	150295.30985723864	1221010.176156807	1827113.9563573033	591999.934141134	1009095.6209355379	1783828.0220653634	346613.555065621	106626.67750676903	730887.1329380681	352569.6059394853	570544.9449707214	285004.1251988882	484457.5365835645	594858.4584542495	1339446.5674987265	495715.334199171	359869.08547668706
1128701.2134624925	621579.8313546559	348953.9422148352	2091952.8330129632	1382703.1119337773	415632.00058598333	376707.537749255	396528.03347937664	966755.1477618632	1053327.724065649	665755.2375841123	1088072.5612152417	592227.2093193486	147336.9439678605	1216661.982862568	1826454.5464322772	591999.3654131326	1005613.3488316516	1783376.9553624133	338004.4782352471	105707.33130554992	729268.0987587553	352566.41231955437	570380.4552252258	284968.674970072	484344.2965477143	594844.6988171807	1339065.7302624094	494990.05168185756	359130.1021980205
1106662.0164598774	616613.3392974868	348946.0330961307	2090209.0037873732	1382681.1630603278	415336.37281240424	376689.8378583212	396524.6372725175	938157.4464769094	1051174.1303332762	665681.8139193109	1087439.1996791475	590980.5616278811	145065.77451237047	1214642.517655203	1826363.6567667855	591999.1327337458	999126.0934864841	1783154.631845438	336166.24136344483	105539.79117211912	727185.0585899987	352529.72238964285	570376.2226265587	284949.9774275744	484169.6916875921	594841.7393299469	1338920.6370577798	494859.27764879423	358824.94203846884
1078401.485998898	616201.5347243147	348927.4901980069	2087791.4647570786	1382645.839536206	415313.701074076	376581.74790548475	396513.96221050114	914382.6526291756	1049533.6360247475	665016.5139225748	1087100.2681653183	589518.8384820167	143879.87533552642	1214100.0794029501	1825778.5240731891	591987.0373021443	998698.5194241495	1782986.0344698413	334457.193083282	105313.75128045786	719620.3551504035	352458.24970758817	570344.4925441021	284947.6697110598	484046.9853310503	594832.0762219559	1338758.4851574022	493776.28118951584	358478.899282751
1063048.2653903156	614310.4981058988	348904.5139365025	2087780.0968168252	1382638.0224991043	415272.91008026735	376546.769269458	396503.2082700952	911319.7001662247	1049533.6360247475	663679.0166722521	1086729.8851402784	588119.455829631	143831.12171288318	1214007.2976050768	1825390.453444795	591985.5755641006	998698.4534261178	1782694.7282406492	332093.0414937633	104977.95177171058	709076.4742758392	352440.72983330645	570261.0098087013	284946.8129163878	483789.19112958724	594828.260451271	1337853.860506542	493221.6887148167	358359.2583832422
1013700.7484380486	610410.9898985359	348874.2680022779	2082377.7236147851	1382510.845884927	415270.8216408811	376538.5529847158	396483.79962229513	908781.5217623044	1049381.011793722	663669.4722085767	1086718.813811707	587266.8661547892	143831.12171288318	1213854.6480697566	1824948.4209624398	591977.8748357955	998658.3595810091	1782592.5683349515	331405.9385205692	104358.2580021063	705338.954138133	352437.844194096	570260.2783677176	284943.4658338864	483458.3816328335	594823.4444593844	1336962.4562311275	492275.13894058345	358338.962986524
957498.351794992	604490.7874091433	348873.2484360539	2082175.7284689895	1382360.7283566124	415226.58580224024	376530.03272618446	396455.17997709283	899940.4719276865	1048282.1062393129	663608.6885276359	1086626.4592099562	586848.4412885509	143824.99153530906	1213666.557046492	1823913.8439129305	591960.6106437722	998635.576971394	1782356.664088795	330588.54316920636	102974.93307403865	697204.9750464179	352425.20312415576	570094.2851379466	284906.6437649745	483369.3462543512	594819.6115863578	1336440.8927898984	491943.19712887664	358296.1456327514
957498.351794992	598835.6588850758	348860.3817794162	2081727.8114579143	1382197.4642039058	415220.66331539495	376521.1804885547	396452.2456520797	898414.3865526835	1046213.7622042074	663580.0459034294	1086615.6443549735	586711.2056160673	143824.99153530906	1212652.6805218707	1820510.4866302565	591937.8532931354	998483.272091476	1781811.4819094623	326162.34431707807	101392.06149349417	697020.2556454577	352416.84584647056	570015.1800186451	284840.68555369484	483284.3114741465	594813.930294293	1331465.0089431296	488007.6504833602	358214.3439684688
957498.351794992	594174.8461712215	348860.05061546055	2081434.4380579293	1382154.5272719623	415212.8617435409	376510.0338480799	396451.5254086677	897213.0248829458	1045643.2841861056	663505.3655459952	1086603.1773586324	586625.147384656	143813.41774610133	1210517.9472808025	1814530.784096249	591925.327544454	998388.1499655686	1781448.663994546	324048.3840413968	101194.66571191615	695095.5944623727	352415.3973857859	569781.5513403899	284818.3476899697	483090.95361538185	594791.8409887529	1329043.8135910782	484204.19886100123	358199.8551322384
957498.351794992	593743.4376843682	348832.2273220511	2074537.5728809058	1382082.580094665	415196.37351309886	376431.3002401371	396448.111809372	895151.4308688019	1045385.9623885173	662019.86041485	1086573.419868877	586584.7600694624	143779.54094900744	1209383.5628780005	1812072.526574613	591913.9530321975	998376.7189516284	1780617.7690589384	321141.18526204355	100962.23993143225	693396.3973567676	352410.0757710443	569641.905817011	284818.3476899697	483012.32003287313	594786.9876434508	1326811.5195785088	483686.76186034153	358191.44694534916
955890.4461072758	591064.7428537862	348812.38981998275	2074166.0550156732	1382051.3359395526	415194.6869945525	376338.33428287465	396430.3335302438	889687.1376012721	1044595.1183621577	661172.1715560773	1086564.834049728	586519.2724535791	143668.96980312577	1204229.9911817552	1809476.1282033836	591876.825302795	998369.0448195353	1777301.4775357896	320422.56198505976	100641.53162110427	693372.5691950313	352401.21376689867	569295.5001810794	284810.80946297845	482988.5021318322	594758.3895949129	1323813.1901463289	482984.7222032176	358174.2610984613
955586.0528075338	591064.7428537862	348773.96254807187	2073872.306101014	1382042.8771119805	415194.3271006032	376242.7820159514	396422.3984312156	884539.4782838974	1044501.7768612481	659511.3188086428	1086471.4959619497	586479.1711418403	143512.20186659394	1199899.0797784869	1808663.3053102598	591801.8506469933	998210.9885460607	1776534.0299363628	320313.8827529899	100245.54491490214	692828.656225113	352389.2110325369	568890.5220360885	284796.1939435826	482978.2860491644	594698.3127573987	1321600.377901761	482982.44082111673	358171.14392164425
955208.5275859764	589384.4203622793	348757.64154790377	2070526.6699701662	1382035.3452377762	415177.79672971816	376134.40501545876	396404.4656223978	878268.4407649477	1044130.6464107682	659230.087753611	1086412.5955120411	586465.4923442391	143432.73871992461	1192915.8867603145	1806122.677114394	591642.3554344979	998179.3202353155	1776312.8600417308	319644.2583064715	100210.4241225288	692500.8754708726	352385.5081905294	568731.476392149	284760.21850732237	482943.5031054844	594661.7833061897	1320728.4354414337	481747.14627055347	358153.77696320915
955093.2088633674	587390.4846695872	348719.0505196539	2069993.0198894795	1382007.775220136	415168.4694771855	376082.26842285215	396394.9302881496	875566.3816229131	1043655.494821677	659195.4529255958	1086398.1871717635	586398.3645031471	143279.94317237512	1186287.295251672	1804792.9007922856	591360.9249287997	998156.2108651289	1775350.4495945296	318631.53937096236	100169.6022177627	689149.9480650107	352378.9612602498	568419.5956890625	284726.594726481	482914.7963382861	594543.8190139377	1320728.4354414337	481468.5277896298	358148.36609648226
953854.8143825283	584943.7675129246	348693.50652895	2068945.0730796638	1382001.1441937948	415154.84191641206	375932.5198308858	396329.4798726501	871465.9597371264	1043256.7822371698	658873.8831478086	1086295.693927691	586314.3168149986	143275.3166764125	1177891.0068032702	1804661.7854426755	591136.8702524954	998072.5371626165	1772144.7598785425	317752.43272795214	100074.63378784899	687857.1127830147	352374.5246569901	568128.752609846	284715.0354976149	482907.4308616887	594301.7547879575	1320213.49557004	481427.0072615289	358136.79167733446
953501.3131262594	583680.6685818834	348660.0562608991	2065117.1799694556	1381985.8587671095	415126.22985786706	375610.6537851557	396298.7000311584	870382.4260012432	1042200.3381049188	658099.1337521975	1086225.6657064632	586251.1086615954	143226.8954101264	1160301.5602043401	1801605.6040214412	590733.6004689821	997844.8773667387	1771527.200487066	314561.97684604104	100074.25638349322	686763.8154712414	352371.8409555205	568095.00898177	284700.8752870142	482877.1336231148	594148.9451335073	1319964.1555782272	481427.0072615289	358112.1783664615
953069.9907603557	579940.0869720397	348483.09429486736	2063869.22506562	1381920.9340670875	415126.22985786706	375240.25463259354	396295.6027908598	862771.6176318153	1041978.0414588175	656774.9353622163	1086167.8023181597	586179.2946754376	143085.26306702866	1151586.6622845635	1800241.662648944	590381.6683282255	997719.994750066	1769679.5157009154	310531.37570256164	100073.46878193483	686346.5461651474	352370.59979710256	567991.093052964	284683.847132542	482849.1317999796	593986.4320906647	1319381.3202987013	481399.3074943717	357980.44036533154
952334.8828974499	576951.2866595313	348269.00242437585	2061386.678349737	1381916.492203824	415097.38569299574	375014.65895435825	396294.95697644574	862746.6019646202	1041619.3465934929	654935.8802929197	1086041.1868513932	585867.2581042674	142890.72604481483	1148721.3664805966	1799886.9761040045	590231.2385014149	997548.8289245672	1769295.0900635943	304725.9054468988	100069.33978383211	685256.2996475702	352368.2256197051	567865.5094933652	284674.6375823201	482810.83830450126	593986.4320906647	1319070.6150342114	481339.3422893231	357740.05308815837
949655.9180775053	576361.0168030028	348119.83390759747	2056475.7336030435	1381913.1886065393	415052.1736656929	374841.46907577105	396291.9459245367	861269.2653293685	1040095.1418971596	653802.7550757211	1085954.0897481854	585705.5714051382	142335.97915316888	1142045.2110385112	1799392.1234330037	590173.5507280029	997548.8289245672	1769122.2746636046	302574.93782678223	100039.45645261067	685162.7812768596	352363.84328273707	567386.991601212	284657.8446505384	482744.43147614476	593934.7145443603	1318599.9941858416	481257.929442794	357487.59109057335
947595.4882701349	575500.8861021155	347911.1391480548	2040778.7279614995	1381905.059631169	415012.0854354716	374019.3331733545	396247.4574635882	855944.5833354759	1038814.0488393977	652729.8082308655	1085828.9755938852	585664.2423964853	141670.54719771235	1140920.6440470899	1798771.8249655839	590099.6491873681	997536.0263322613	1767941.9945994623	298785.35638351383	100022.25929248045	684819.0319345609	352356.41754542175	567165.7900784152	284631.9372138502	482744.43147614476	593375.0030820547	1317161.176593345	481131.8080569792	357424.05997396295
944833.1603578551	575127.5327607454	347883.39438374416	2028976.1601810993	1381900.2589129684	415003.4078663303	373883.3470920394	396214.67681489687	850505.9212521178	1036682.2490416098	652082.6689399566	1085533.4745393426	585660.991470565	141625.894873297	1140920.6440470899	1787362.6443119752	590019.7397989986	997518.9406490112	1767889.059061255	296505.2412985173	100004.32305680278	684316.1636526594	352352.10389243515	567161.2933460367	284607.92122540675	482743.964383697	592659.2647634281	1316484.0238003123	481048.8183264463	357416.2682709352
943320.54905334	574539.6255096953	347877.6278627028	2022363.0059383719	1381892.0023944906	414993.4471443013	373473.7613637472	396188.631928347	849796.6560891339	1032721.8061676123	650327.4747421808	1085056.1439802805	585660.0980947021	141625.894873297	1138868.2583489893	1782122.14622754	589982.828285323	997517.1662807516	1767730.180532755	296247.2850201621	99991.91974422164	683955.6540540851	352340.3667857866	567160.8186944491	284584.6995971431	482664.98260208475	591175.1917719259	1311255.1413514158	480910.6365512579	357405.94794770365
943198.2243928328	572512.2846681674	347854.1581030325	2018689.9652898512	1381887.594260163	414943.4241018689	373428.3914950049	396168.06145475793	849060.9319659465	1028975.4649330042	649059.7644133136	1084277.520096985	585268.2116185148	141614.0988298442	1137454.5479299212	1782103.6698540982	589765.5696208109	997517.1662807516	1766697.78794274	294911.3985885468	99890.06707639547	683851.4030436995	352337.3403516441	566774.523020846	284575.58649889147	482623.046467748	588487.1507239463	1308830.183582574	480838.6882376336	357384.9195375646
941563.0771896007	571056.2956503122	347854.1581030325	2010504.2292153754	1381885.6101586851	414902.39582403493	373414.5572355861	396152.31169065495	846387.6221349027	1028261.7251116018	648198.8492807177	1083596.1997756236	585236.0096607996	141607.30006845188	1136515.2721552968	1777526.6960061819	589684.1056188483	997430.9334009674	1765659.7452896624	293338.6572166224	99774.6316981724	683218.3541303574	352315.96667456	566726.3237608976	284548.03498543316	482519.2668408842	577954.1121705221	1301758.741373847	480831.44302851305	357373.70188738353
935747.6692477174	570306.8473270641	347848.842824619	2007460.0012059002	1381883.7222938922	414857.69313342456	373375.1235113706	396119.4749786984	841597.6113980374	1027901.6700917211	647154.9825192791	1083596.1997756236	585046.7485208471	141604.39463999466	1129253.1488506244	1777228.7640868383	589549.222728311	997297.03831671	1764539.3579102075	292151.1944119106	99750.2417349418	682845.9179790483	352305.0187004166	566654.6665088754	284536.75827149826	482509.6969188549	565718.1128711473	1298389.5795864689	480821.6958879516	357356.6818201526
924548.7246489597	569137.4769609267	347848.8135757734	2007446.9980914686	1381881.9653561236	414841.5619884942	373248.89381711045	396109.19409461995	838791.0262834525	1027380.2772402174	645980.1837454379	1083486.168754002	584950.1275147578	141564.22328369872	1122908.363805617	1773714.568978798	589437.6284492066	997201.821703	1763485.7512250303	291789.260196731	99745.56162842775	682420.0521628779	352302.8079499131	566650.6667490009	284534.15710322926	482489.8067882498	545417.1359530371	1298046.9177121953	480821.5193176342	357326.2880194581
902941.3616756735	568077.7898674222	347844.56163771206	2000519.8744785918	1381880.9681075378	414827.43394729315	372977.32251410926	396088.8180421992	831146.6890089678	1026701.3448829349	645440.4165253557	1083367.698956522	584895.0644630586	141522.0453709929	1116331.227677308	1772284.0996844624	589259.8514308239	997061.5554575126	1761950.2240474666	291753.7858359954	99728.06934094563	681959.106436845	352300.0481388722	566650.6667490009	284532.5372192854	482481.2577895489	522833.8333857776	1297401.978498584	480820.24632328714	357198.1432743527
881833.2972474685	567031.6952225958	347840.95689219225	1991568.4125914213	1381879.6899732226	414811.2749825237	372958.80055509944	396056.8016797787	822581.0811996863	1026549.7372169617	645280.1140314096	1080459.54767784	584887.8286907393	141472.58639100633	1115047.3549790704	1771478.9406308604	588465.7557677838	996953.5715424769	1761139.2532621913	291739.8363114564	99711.2467272385	680843.2551214431	352283.29203463194	566474.3246199511	284514.06993716344	482460.5512503487	506945.0084536697	1296756.4488533505	480817.13035953924	356996.4744044588
880391.2093936788	562488.5757409494	347813.81793821347	1988437.3081632627	1381878.7045910207	414804.31426572386	372940.5976581826	396051.3191660844	813552.3106963693	1026491.0080567009	645101.7244458711	1079846.9897376176	584884.606025975	141472.58639100633	1113763.674585712	1769521.7561262941	587874.3483281265	996828.5689195913	1760844.5730288085	291739.8363114564	99708.52581433274	680506.5119485834	352283.2364809846	566410.0094128618	284513.9151354041	482444.57751560595	500846.4464872034	1296480.6075185053	480813.89849172434	356990.82493325527
873962.0842166982	559004.5180895597	347811.014730857	1980690.7062791474	1381876.960795675	414789.4780509745	372935.53891182493	395995.81195586803	805188.5169224389	1025905.3534850766	644987.5117221905	1079262.6163804017	584870.6796420137	141421.28774221314	1112448.8761188977	1765270.9523272975	585902.6548721016	996588.2675729805	1759580.8330266424	291619.16739257495	99704.23276990025	679929.6434188042	352283.0815670931	566325.1833647158	284513.77675771475	482426.6045963837	499782.57712133176	1295817.8669476558	480813.5112545259	356975.3136227264
866404.991673694	557739.4567225449	347806.02249790076	1965797.5944686194	1381864.4844168809	414773.29652634106	372884.75769026973	395957.34729147604	798924.2355376922	1025289.5973266753	644946.2612152527	1078819.5002232457	584868.8632981923	141406.7040551708	1108616.5571193479	1763478.9265710155	583954.214799814	995857.0056276253	1758766.0419668509	291539.48519262613	99703.15261486328	678901.1089653687	352251.75381735264	566234.1907405204	284510.76748689846	482367.7609497892	496750.21321761614	1295129.8909432313	480811.65500467643	356968.1011039881
858854.2828669717	555075.1954825738	347800.00775808725	1943331.0362100995	1381857.5173530474	414736.84649779636	372842.9917788387	395946.72622937197	779634.1804466636	1025094.6936825566	644938.6506118561	1078770.3547827422	584830.6457456851	141390.9954296953	1107963.7967931712	1755563.1821054595	581821.6629122302	995768.8106786377	1757851.7332499751	291496.5788683135	99683.38362437848	677860.8977242858	352241.90232979564	566126.1806416077	284510.3761558173	482290.96532282623	494403.48646846996	1294379.5107066683	480811.296078318	356947.7425008164
849442.0317438886	553029.3717248495	347780.6417109467	1918536.363833246	1381851.0332459398	414660.62752019777	372842.9917788387	395935.4645716089	779634.1804466636	1024531.1725594981	643727.8175709771	1078765.3354562789	584784.3027071216	141380.6580820885	1107194.6964505091	1751969.2464795106	579987.8545872638	995749.2906327725	1757416.1675401016	291434.9019598358	99638.38547330552	675593.3060651119	352233.1977203697	565979.125709783	284510.0514097125	482142.1539865845	494403.48646846996	1292118.5474441636	480810.9022815987	356822.98375900247
831004.0000076935	551618.1334927161	347756.50443393853	1913000.2759700886	1381841.1038979583	414526.19127964985	372842.9241680159	395882.20232004166	771801.4636117703	1024531.1725594981	643529.6727565464	1078734.7468881565	584738.6621818135	141351.7041718936	1100858.4782697968	1750855.5007347486	578098.6213509234	995691.0340109318	1756087.8814287432	291237.6806025717	99598.61939439169	675262.3011012437	352227.89540969196	565831.2374960533	284507.71717437764	482044.8542148731	494330.750035738	1290297.710880486	480810.84197066457	356659.0342851202
828296.9818257286	547512.6307317892	347749.65902008844	1890528.795589588	1381841.1038979583	413936.13160282	372785.6221870995	395880.14093699603	752626.2814864123	1024423.4780201303	643406.8856036701	1078725.6106645113	584650.7916973023	141303.56451602338	1093904.6666603955	1750638.6180327244	574223.6012971766	995673.119048683	1755055.2185284542	290750.007944834	99584.11314677342	673478.1338765959	352221.4297023289	565546.4657644544	284507.10343573097	481944.22626405454	493889.91403660504	1289070.6955676242	480810.5236550945	356512.3114357714
824044.9016042826	542830.928944224	347693.4010529285	1837822.424462225	1381816.7223646068	412870.66601180023	372731.4149199163	395879.39483538474	749789.6300935968	1023681.05244573	643061.5563953238	1078640.218664679	584515.6397036826	141289.21016184665	1086195.409071851	1750328.5625055318	564794.0685618516	995657.0674126135	1753253.1977506059	290630.4200270081	99572.53968421931	668678.686649287	352187.12821825134	565269.9061213363	284506.2158054132	481941.0698845541	493798.64118329406	1287903.5035772598	480810.1511751828	356489.7125291657
821874.4831638659	541649.183790111	347675.46863851347	1780686.6805652862	1381789.1992791207	411742.10202115634	372658.82335630234	395865.41567107267	744391.8085132841	1023358.7750438382	642665.0791754733	1078142.7185481382	584374.5886151291	141265.51930220332	1054368.1481418386	1749264.9342982958	554538.7985279887	995657.0674126135	1751795.0994280656	290334.22050120926	99567.88101121952	664743.387055111	352143.1823410736	565092.0489964682	284505.9965413306	481935.7750864283	493595.8013095208	1286373.0022677665	480809.99699415214	356441.5464433882
815127.7828347781	541316.3557250844	347626.5771152054	1716655.400113445	1381783.211730976	410913.11379582185	372611.14692013606	395783.34230756474	710884.9997010437	1022721.8964062701	642387.2376548023	1077630.4800569275	584292.532694289	141188.32458475	1015292.532430281	1744950.1913556457	543087.5627448753	995649.0596545063	1749220.4171026743	290208.54351090797	99521.2104619582	662803.5738174929	352035.1467355483	564910.9098245121	284505.53546548676	481935.3540655002	493249.9763567499	1285504.9488707085	480809.5483835016	356288.5480729339
793672.761919074	539480.3671125334	347572.60543968057	1624421.5520711837	1381779.3820248793	405867.95618099737	372533.1838842398	395754.50985932804	706600.1602086748	1022390.4485831736	641875.5000778444	1077623.41730894	583954.267627346	141110.43249905526	947733.1990377286	1742387.6705691162	528913.5905079694	995600.8887127689	1746215.658528331	290095.9099767194	99489.6112387327	660818.9375228061	351856.27900741063	564910.9098245121	284505.17228930036	481915.58410192316	492736.0639938634	1285451.303959564	480809.48678975686	356142.9525714404
784711.161793125	538981.2396520699	347563.52260375937	1603131.740882897	1381774.6882331327	404882.4677545502	372439.53407995816	395728.3120442034	705865.7567191268	1022112.151212276	641874.2795429585	1077623.41730894	583920.4692783747	141066.34447277078	947539.2621891192	1734496.1409716862	510901.04486299295	995425.8807176915	1746171.0396442187	289272.89652032027	99471.09124171112	658980.1611700206	351510.47319876164	564901.443854493	284504.4700329525	481910.5055628283	492661.2648022462	1285247.897368709	480809.45546018536	356020.0691901726
784711.161793125	538877.4958341348	347499.2125056476	1577561.4521745457	1381772.9129150421	404787.5398641571	372399.89354632894	395647.487925882	705450.9629034002	1021985.3827278013	641332.731500102	1077622.5574517536	583278.9684541093	141019.38225734537	946085.1381437031	1732169.9083859602	510480.5850474961	994954.2542727775	1745822.2221809921	288730.1763287687	99459.62727741657	656760.1787455225	351419.8672164698	564896.8201471866	284503.9414722891	481893.09518346936	492488.3416188096	1284905.2858995139	480809.1855172833	355887.76244460157
778742.8913329466	538022.2165085315	347336.61813617946	1558437.018130919	1381764.3449362633	404785.39753661805	372394.67749504274	395582.1406546975	685283.2828468056	1021920.8583683671	641332.731500102	1077621.2168617952	582708.6087906937	140955.76598708995	944579.3589562797	1728714.6165953663	503091.6327476219	994568.9929255116	1744198.0203981337	288484.3131122323	99456.89843992521	655434.8849281035	351324.5568653418	564857.2689216759	284503.02618456195	481875.4181883751	492406.93130767124	1284063.9372118656	480809.0304360233	355887.76244460157
777918.8552475611	536362.1058053799	347183.2091146389	1523135.1988276988	1381758.6403129415	404772.3443499069	372349.4646828233	395546.58532219054	665057.8630399689	1021827.76621538	641237.3410660449	1077539.4512560554	582519.2820642156	140903.62564164362	944304.4388735332	1723875.667114894	499924.4306159997	994213.5788257201	1743421.108845611	288207.89773490664	99425.87385772243	655092.9217796489	351185.72544309794	564831.1423648711	284502.01146730664	481840.31092286576	492389.55781392433	1283321.248662735	480808.7496924501	355624.3412841251
755590.6141971304	536225.9094697719	346866.7790753826	1376705.6911473384	1381750.1657727587	404633.29817978415	372342.5899885667	395518.4738536173	655249.2820947245	1021708.5122306183	641207.9784325332	1077256.286677332	582226.6583993091	140865.21455709107	942521.1758265616	1711924.6955405383	499382.46966314147	994114.8534980657	1742782.0064209884	287383.0947666937	99379.68355019626	655045.5414294064	350956.25923642714	564830.8209448212	284501.8516974182	481745.737024984	492384.0414667986	1282199.0796814782	480808.55164709984	355611.6152284395
755258.830059909	536225.9094697719	346673.79512910644	1326112.634004839	1381721.4317854515	404629.81538608717	372283.6142804763	395496.50628968485	644766.6091642326	1021708.2238670246	641207.4086870016	1077153.379729943	582067.5933242381	140856.3451843572	940247.1780025562	1711170.337323529	498343.9797124924	993975.1162536615	1742335.2817912211	287302.9236104295	99367.7879844656	655045.5414294064	350855.72597167315	564826.6885257185	284500.9217710582	481676.6525748486	492379.30241351627	1280975.2208092022	480808.30633820966	355611.6152284395
755258.830059909	535999.8107311083	346123.45575209666	1206046.712245359	1381715.8469041598	404577.25278727664	372255.80701199925	395465.92493002967	625459.9551322884	1021460.0133864877	641166.0696633537	1076926.9826843531	581551.5030652152	140851.33534697848	920372.7726395623	1711170.337323529	497164.00289155846	992555.9641813249	1741873.941922921	286650.374306292	99367.7879844656	655045.5238756761	350789.289386781	564797.7666501065	284499.7645001824	481565.6067236898	492357.60882465285	1280618.0735265312	480807.8188134913	355528.1604509073
753911.0314394177	535552.9643579534	345094.39778174955	1206046.712245359	1381658.6625664928	404380.49667463335	372254.8141737195	395449.4483768954	623622.6168134996	1020947.2254759734	640552.7466304335	1076776.974691113	581550.768301892	140808.56443340442	917377.1684134754	1704580.4193522555	496644.0599765083	989427.8906790107	1741004.3288219264	285328.1721648625	99357.73316423982	655030.5285516597	350639.62298846955	564765.7865083908	284498.8141724596	481552.6834336125	492341.2254163279	1279617.4486689833	480807.7589477585	355441.6727538585
752957.4127711635	535498.3761129128	344177.1981217416	1204365.222411475	1381532.3145000609	404210.3597715267	372249.4596007489	395424.52349437185	621120.2496537816	1020822.609752628	639454.0119629918	1076643.3302047753	581522.771640207	140795.3566021386	902359.0116170492	1702728.7904104646	496619.4274879012	987736.8068044599	1739029.1808549194	282464.2853721045	99353.69311190065	654921.7081663909	350537.85211910674	564733.0489342286	284496.7899811136	481539.6004190263	492325.1280262854	1278548.0477118026	480807.52664115146	355292.9047961452
750737.0289102847	535398.3472955393	342586.38157104515	1202689.6057660747	1381417.4758116105	403998.9037069893	372236.2881160743	395130.8108034851	619608.2135613287	1020558.8817193912	638423.0557346013	1076632.1054271471	581496.0059307467	140722.58287057548	902359.0116170492	1698709.7616899177	496392.05208513135	985278.5883729206	1738438.5332895597	281280.48011898214	99349.0779176761	654889.0748272091	350141.7856721181	564699.2221220117	284495.40305767383	481526.8593300913	492322.76895691635	1277702.8862625933	480807.5055544875	355061.36911983363
748322.7033857851	535203.2861029427	337874.9690879069	1199239.909888079	1381298.3408319694	403022.27203315485	372228.97484237707	395129.51125261263	619523.3413076408	1020258.6211030659	637273.4803594038	1076573.3447288242	581378.6584487766	140659.43843998955	901834.0562459939	1695604.152594905	496086.0615199281	984732.6608882421	1738086.7340298786	272847.283731048	99344.55046195126	654855.5377687591	349571.0956783842	564655.4662239323	284492.67333370796	481374.06780325586	492319.87377083686	1275864.3017601906	480805.32692579523	354948.05097531056
746849.1170701963	534520.8404027097	335927.77620896493	1194013.0866762656	1381284.4728872732	401618.1050730556	372228.3734817867	395112.354764755	615923.251824175	1019859.5853222534	636650.9939866057	1076458.5464250632	581167.134505001	140285.48726050428	898263.8517366512	1694882.5068718048	495483.7837575165	984400.349000848	1737987.3645047096	264897.1268940186	99339.9863027001	654853.1629315766	348493.00218928483	564487.8743490821	284488.9274933164	481357.58564465796	492315.994169515	1273881.0350770955	480798.8257278357	354672.99844809045
745688.2441004247	534520.0885108033	330630.77063531417	1193050.8247508553	1381271.4032082427	400281.784044323	372222.81450794224	395082.67732866644	613120.1193411273	1018833.9627412227	636458.9841359858	1076287.732901546	580854.5038144501	139783.1878117009	886815.5011801864	1694550.2622619553	495061.37157779385	984261.2335432041	1737836.1421761385	249579.55480664497	99335.77443629608	654796.3475483999	348442.0598299383	564252.0381933319	284485.984784507	481230.8396280647	492311.85925945744	1272646.7262524667	480788.456902137	354469.3197410784
741469.2476749035	534198.210289956	310331.26823445514	1192223.8214589462	1381253.3084570623	398437.0503097259	372192.05004237295	395080.5031471847	610112.1703060906	1018699.865047116	636184.3512938077	1076245.115892051	580305.523509882	139781.75701991847	875824.375276557	1692304.57422284	494036.32639342896	983831.2263908788	1737536.695727176	248791.35739496085	99318.6769446135	654666.3473599819	348138.18521870597	564217.2573966678	284482.86511501373	481146.7645217804	492307.0702200926	1272136.3147708145	480774.624483971	354447.47973517096
736394.5014890018	534153.406673736	296217.7376198057	1192139.350332919	1381170.6761932843	397394.9055526528	372159.6479406491	395072.19730868307	609943.9013548997	1018330.5366532858	635884.1523112354	1076087.5306088228	579819.7924259984	139781.75701991847	868232.684834836	1688959.0184731523	492707.1047898084	982929.0007229693	1737452.309059725	220510.0767447827	99317.42181202449	654630.714396739	347755.08011963154	564149.3242577735	284482.1002597357	481106.4489988687	492305.63282553514	1271820.7817112065	480749.6051447108	354382.231808526
720451.1474374041	534069.9700031056	247252.9757773073	1191975.9843334851	1380953.9672114914	394450.8217144798	372050.6267633284	395032.7714263512	608665.0063342385	1018287.9552309945	635727.2577807576	1076025.404124743	579563.7069390233	139781.72076109104	863251.5010079712	1684793.8566180517	492558.01998626837	982702.3681169329	1737350.1623566183	219314.67408044718	99316.02430796622	654475.4782596143	347557.79234726896	564050.2533991885	284480.94092849613	481097.2365759018	492305.2095999227	1271762.4077650309	480749.6051447108	354335.15276661224
707231.4605241407	533840.3250446834	183438.10820489604	1191781.3430792629	1380759.4236285596	393456.7952735588	371966.0033638385	395001.7193911329	608089.7743330776	1018001.9555267626	635316.6637137699	1075665.8913105796	577497.6837657493	139608.75196074456	845194.8395415415	1680668.5267312534	492261.4709554994	982033.292622092	1737160.8333424411	199431.43661656516	99315.72083407042	654290.3957279088	346751.805958115	563719.8944521697	284474.1743428126	481070.38604882325	492292.78930257005	1271414.704414758	480748.46601426473	354305.8628621689
692791.569475352	532302.1119699159	176294.1097279278	1191016.6243311018	1380741.9230839955	392320.2232328473	371944.34432265296	394969.40115269815	607586.9890393037	1017828.4040861486	635253.733217977	1075556.5146318667	577137.4783759578	139572.85936575153	829062.252934666	1676732.6887775906	491410.4534989	981701.0778980161	1737079.9749334387	182823.327303902	99313.93348283079	654162.4633972453	346365.4545295794	563448.1365408911	284472.8322952249	481036.2724774192	492287.99595406395	1270877.2075680092	480747.78033630195	354301.4079278877
679951.8547295192	531196.9551473275	171114.31521880638	1190599.153031051	1380530.0420338628	390432.47764679004	371918.7267114162	394965.50144809234	607242.7490141981	1017648.1317296613	635231.2979474717	1075502.4809198591	576683.8105578782	139572.85936575153	805467.1026865864	1668371.396144032	490062.1695911133	981270.9704398208	1736841.3768165398	175795.5314643754	99312.98231440558	654029.9157088354	345705.3945636871	563220.0250172624	284472.22556989227	480994.8882846944	492266.2680557241	1270548.8878501523	480747.78033630195	354286.60196839273
657352.5214628233	530487.214096829	151644.01905831057	1190280.1175649455	1380447.9262029736	389454.89870662376	371905.885435709	394954.25840486784	606373.9000827903	1016292.3926629539	634476.0734680942	1075461.476601555	575813.4785619105	139517.61567971378	802282.3726457744	1667247.7228566096	489445.8268114915	979860.5326677044	1736722.173318741	170862.42275911232	99312.37446243255	654006.1662981962	344534.07618986815	563021.4158462372	284459.81344238896	480612.865253824	492229.79805026477	1270208.9445264325	480747.78033630195	354285.4927406916
656413.901111987	529193.5976498482	149926.69415977903	1189940.286278316	1380350.7505141096	387163.04269488086	371869.7254150413	394953.98173855507	606317.3577163455	1015925.7405966781	633806.8635974763	1075291.3550182583	573936.2309663693	139458.8881176132	785647.7578176252	1662390.5830264506	488116.9564042665	979585.345019476	1736147.7412873844	164199.59030330094	99310.93121780828	653685.5560090335	343388.00031002745	562951.627488434	284447.1629272282	480127.45174125215	492225.70633485675	1270208.9445264325	480747.3211965632	354275.4167115548
656219.2279587223	528287.8711331398	138558.69161675018	1189820.5318121894	1380300.13370852	371118.39879072295	371864.14238401374	394933.65508249146	605607.8492586386	1015787.9454406375	633326.3430683553	1075060.4675296117	573470.3941433349	139439.90977511217	763933.5249140959	1660568.185937496	487735.889715592	978286.3357068907	1735817.1251262943	154621.2247802766	99308.22580906289	653601.5421534438	341962.99141133507	562865.970050743	284418.61207463534	479373.7529013386	492209.73185519647	1269788.0751673498	480747.02741619217	354270.17227265454
656198.5857118936	527679.2759389374	136574.74657396032	1189352.9465500207	1380296.175781792	339421.00322726497	371851.0582726727	394916.5256217918	605464.7230328558	1015587.7546770076	633249.7425199909	1075060.4675296117	573456.5117089716	139437.18002471622	721336.0119575667	1655061.2928616803	486843.7524150757	977197.4716446416	1735634.8365515224	148182.47138149355	99306.10761656667	653268.2156536197	340886.47633975494	562863.8540327885	284417.54160368396	479340.82101606735	492203.80255818745	1269182.0684212376	480746.1205893651	354253.40153016796
656161.3989855776	525921.7179840009	135713.40699325225	1189283.1634588467	1380294.833182163	260929.55191710364	371847.5840279223	394905.0006934746	603598.5460754937	1015283.6998129663	632674.0202419814	1075016.7909584953	573456.5085687493	139432.40732353722	693399.4343948272	1643515.0001271174	486724.85996135685	977147.8931114692	1735442.5070428897	141385.3277102924	99306.03979235869	652888.39617593	340539.7922085493	562784.1324992845	284417.4663147636	479257.0484397871	492193.0294295808	1268942.0369332884	480744.6664323473	354251.9981175648
656140.7471557437	524432.5688192055	135713.16863728856	1189237.0732412057	1380291.6583628547	241464.61383336643	371832.43994777027	394862.18542153394	602329.4799894025	1014995.1922381839	632545.1202588512	1075012.522478478	573455.4337630512	139428.37437558736	688151.1121662825	1640681.1784112917	486498.559300217	976655.6325516972	1735392.9317178966	139147.5627151516	99303.77961694068	652513.458409082	339913.53224160156	562747.0077867975	284417.46172346675	478545.3888905868	492161.6293501432	1268778.5530073817	480742.81500735995	354250.9455806328
656118.1224742169	524381.5396199613	135649.334889639	1189073.6677958264	1380255.2612589893	240603.5646283222	371815.11081162264	394845.9161836417	601408.9564666221	1014435.5436400626	632238.8967089622	1075010.0608621107	573448.3407586687	139426.85555353228	686299.4316180629	1636680.3703868873	486283.16060459096	976270.8116665579	1734989.7935126787	137575.9836616777	99300.95346035241	651937.4231832807	339440.202330712	562728.4770137382	284417.374199771	477945.97317336046	492087.95248504425	1268495.7492583396	480737.27471750136	354247.20012040687
656099.4047007599	524107.0159494804	135636.2313888352	1188858.500392493	1380129.9783293607	240603.5646283222	371810.12250859156	394843.97255298647	600722.6993730025	1014098.2767819348	631370.20768429	1074990.1289213323	573436.4322523925	139425.5406461719	683775.8686453397	1628553.4336778354	486208.18149403797	976075.984751583	1734813.2967511525	136430.794088954	99300.5265909827	651162.371672772	338206.06619252934	562728.4770137382	284416.69077726384	476879.86957704613	492080.0419135953	1268375.2492619792	480724.33378274273	354238.3870583485
656099.4047007599	524066.98548445915	135615.1317465222	1188742.9707024186	1380011.1834748816	240137.7596640737	371805.3560584573	394839.4476728425	599640.6748835276	1012983.3386420753	631297.8327896318	1074928.3495329802	573430.5177543767	139424.84480933624	673680.6444122872	1627287.6906441257	486165.8877661861	975506.291625058	1734182.0129890065	135166.2974495522	99300.00883139449	650019.7913416654	337456.7662415009	562716.063893779	284416.07355263166	476879.86957704613	492054.96962360776	1267839.0869263317	480708.771201658	354237.52503835293
656095.5077806822	523977.7086912277	135600.48884096314	1188611.6599949407	1379803.2446136922	239638.53532681422	371801.72674611787	394797.88051015086	599028.6515883914	1012015.4422897797	631250.9014090251	1074825.0274843914	573429.7101605901	139424.36478678096	669367.2471173914	1620364.7791303021	486139.6186175151	974985.9691778768	1733734.8920012994	130768.06938601407	99297.04740902083	648882.9478243757	333849.2656353441	562709.2029759197	284410.5368787059	476791.16111887235	492026.71848785423	1267511.6179437917	480706.52706395544	354227.835802874
656031.5075140026	523651.13709773944	135598.65424556256	1188211.7914405141	1379598.8261959522	238442.27602154872	371791.1544246616	394777.48606368457	599014.8093901554	1010598.019602999	631239.6296651973	1074804.1755377688	573421.0074477374	139423.71573670392	667331.1511053	1618450.153296871	485961.2450527531	974750.2131069752	1731996.923867933	128362.40459736814	99295.68765537249	648062.4532404864	331623.9193200727	562688.0822048646	284406.15214061877	476726.13490326976	491989.29401985806	1267332.4113126374	480706.2897111652	354216.4640352717
656023.5714222982	523311.21808965807	135598.65424556256	1187806.3732908547	1379529.2903511305	238148.7509455082	371785.5102135755	394735.1135282614	598844.2652329865	1008089.7360652091	631152.293426076	1074787.567492949	573415.0880536898	139422.9571647407	653138.0993396275	1616026.636787	485959.9596400042	973519.0979506351	1731579.5434076318	121117.57678113937	99293.71343721669	646791.7474052382	327555.47330840776	562677.6677798565	284401.43078223313	476574.1726542005	491959.68677322485	1267314.1381807365	480705.92885383713	354208.7894792006
656006.5708615344	522557.5691393399	135598.06765906804	1184502.9847638514	1379445.265302854	236871.2365003249	371780.78191245877	394683.85511281266	598700.8829527089	1007747.8788039364	630833.2678222262	1074696.1072899692	573408.2794359422	139422.9407177784	645981.0551444632	1613501.646176558	485955.16771498247	971968.8840673321	1729860.2803032638	118131.22387653441	99289.85136640778	645574.5530470011	324007.23180826806	562658.8921673279	284399.8164700816	476521.8705542846	491926.8891742565	1267167.3267111364	480705.6924228906	354203.1901075435
655964.7845254221	522054.7748219776	135591.96239046426	1182544.0540384923	1379415.8386036414	235684.50054556466	371775.86648514634	394636.68189209275	598537.4127755101	1007326.4193021664	630595.6191499901	1074668.0628446045	573396.7882264584	139422.26725010734	641920.2339622448	1612825.1081363221	485904.1726014878	969354.4916345704	1729574.5273756685	117526.40689944768	99288.33489012858	644959.026725658	320633.5020143855	562604.5495892573	284396.95390318084	476341.43771756475	491885.8460111926	1267095.9979469029	480705.5442958345	354191.8785375412
655941.7615436298	521570.99006091605	135584.20982938094	1178126.1542690801	1379381.4999813687	234554.12548613027	371760.6582441025	394603.3822178613	597906.657799581	1007111.8927578323	630190.6206355056	1074566.32157386	573392.3248320154	139422.15274358005	632878.6354849272	1611678.656864609	485866.60601525335	967488.8318293418	1729548.442680852	117526.40689944768	99287.40282514459	644298.9274302832	317526.07612523244	562566.4019806681	284393.69072633743	475906.79597773746	491876.99339194235	1267061.3092609846	480704.89691433054	354164.29337494227
655919.9366262119	521374.88900814013	135581.70713370503	1173525.9411113476	1379375.8947604396	231817.66273677468	371753.82270775834	394508.07305881084	597445.5463835582	1006783.2937254023	629637.8314682825	1074507.2372419857	573390.7616853395	139422.11817507894	628588.057721366	1610266.2182337707	485809.32824313216	962291.938241765	1729431.0769540782	117413.1337994666	99287.36200722418	643535.181964105	313321.7610352239	562549.321821578	284390.92532449245	475641.01329652895	491857.8837059096	1267022.2670277331	480704.2196148808	354161.23204606376
655908.5742174393	521357.92001551774	135576.06770165006	1168483.7585097712	1379370.703048157	231266.81879927323	371752.26832305023	394505.2496493679	597125.5645138449	1006120.5100881817	629622.4861889232	1074498.14665336	573390.3474436322	139421.84190831624	623103.9747264792	1606436.017102331	485756.00135341886	961686.4735769405	1729323.7119413796	116824.94150999034	99286.6083595301	642038.3871508053	311114.25318152405	562539.2947857893	284389.7187376216	475107.784886017	491850.16241465404	1266990.3893995713	480703.1077659578	354152.14682374534
655902.7616763209	521356.57313497097	135566.92760696172	1163026.0643144138	1379370.6048156086	228902.52377931087	371748.2991578187	394413.11934198247	596588.1887561404	1004365.9271693412	629280.2771878286	1074479.4470934581	573389.7365411307	139421.83687608124	612813.7199236819	1604076.7107383425	485730.0575318619	961545.8889787059	1729207.772802772	116824.94150999034	99285.87843513546	641738.5117373047	305555.47532882285	562536.972740818	284389.0771825682	475087.5962982376	491843.3014937083	1266904.8507508603	480702.54624153295	354149.3869530011
655898.1700950352	521041.0579200214	135556.98439174812	1162985.0408955715	1379362.7457739403	226821.11367980644	371743.6240206234	394371.62907977914	596212.6216378338	1002937.7889191224	629238.3525890374	1074453.7677156334	573389.2652960228	139421.71527292227	604684.4787418874	1600483.4570989602	485710.7417393651	960347.5703011673	1729175.840826281	116793.98121510592	99285.57441553893	641645.249422404	295523.32867190894	562534.8565554089	284388.9625587636	475087.5962982376	491838.77567011863	1266743.528058044	480701.61892968963	354137.3939771292
655850.8012319619	520715.6131404408	135548.24373763267	1162498.649962975	1379357.6024648775	225611.61204412428	371741.69588818453	394312.0499669596	596124.6629120029	1001744.825042712	629113.5019645885	1074390.977759101	573384.7274885897	139420.9784852623	587648.1160020566	1598344.7561251696	485616.70670761843	957436.780199746	1728790.3658267169	116748.73686629298	99284.34154802075	641289.010431329	294368.32133146445	562531.7555735209	284388.29501820327	475087.5962982376	491828.86833123246	1266568.4246781569	480695.8101345054	354134.0956334575
655820.5573773299	520469.94354945666	135519.10205497278	1162375.0940329232	1379332.193634451	224195.71283317215	371731.97045724856	394290.8535244452	594925.1641149432	996691.9311750128	629062.9354627181	1074267.974998851	573352.6425970886	139420.31079415447	572197.3592874282	1597360.9997461308	485577.9564754745	954842.2427919635	1728160.894343333	116650.23034037213	99283.63318225286	640803.5319591614	294295.8515413197	562472.9878893592	284387.48146746284	475035.51322924404	491788.8236485974	1266464.9806359597	480693.81676760176	354131.69608818373
655742.8523315692	520239.20208022196	135483.17294983324	1162187.5829418285	1379293.5718343984	222601.69058711504	371714.7025905992	394237.4216792333	594520.2652356431	992906.0430246493	629046.4080261412	1074078.9526330216	573341.748226423	139419.54808680413	564091.5458345907	1595425.0790090668	485553.55958710355	948986.5200574795	1726964.528005791	116403.8078779389	99283.16697552543	640585.992799322	291940.05583774595	562359.4511166108	284383.4644875374	474828.9546691127	491745.37785549724	1266464.9806359597	480690.19990733056	354124.20835263043
655669.7493946855	519811.5958651053	135475.0906146263	1162072.565255975	1379239.3642125363	219864.34983090285	371680.1390337883	394234.39130819624	591950.5583729931	990942.2023037752	628861.9494839009	1073615.4279274924	573335.7557495412	139419.21730807857	556372.6675905837	1594665.1862228047	485537.0174891131	942312.9689514055	1725218.3021388915	116266.18497873166	99282.27905883151	640059.0528645668	290777.31052056217	561962.1984647135	284383.1970983527	474297.37021545065	491723.923984133	1266351.9988595906	480676.88006227737	354117.96008632175
655605.8888137726	519054.27576079953	135462.8983257019	1161943.2130948103	1379182.9787767492	216615.90414031153	371641.8931032591	394223.5913050015	591038.1945743824	989945.9283961959	628668.490043049	1073250.8361600041	573328.2773803916	139417.6690624764	551174.6251294011	1594665.1862228047	485502.9692053311	934063.1460724468	1724444.0637919882	115986.88965969704	99280.71189182813	639596.5225008143	288984.3574626756	561457.9598225143	284380.8032650414	473256.9541330573	491710.07410039206	1266302.9727328133	480671.36821092665	354114.5326528696
655523.4975475944	518557.78931107145	135423.32553702098	1155880.9046664522	1379092.1394318282	214568.50608430337	371588.20219620643	394214.4600117042	589626.3273737744	989753.4015812731	628586.9813814822	1071115.6370303994	573310.5153603487	139417.28546491338	543187.5689443256	1594038.035350906	485464.3642768467	925924.7444622025	1724416.779235048	115874.29066591483	99278.4379283675	639281.057451688	288338.6787612314	561006.111482832	284380.3633242359	471967.6699181225	491702.56645671837	1266279.2450444514	480656.42293134396	354111.9991954368
654767.6220070408	518073.9511853612	135387.4751405748	1154026.5436943057	1379011.1590149668	214568.50608430337	371554.18396706827	394179.0452596421	589576.3352203032	987098.9938162218	628434.5086720004	1068463.2382091484	573300.858084318	139417.28546491338	534334.6899882364	1593033.6242927886	485454.212430826	920753.9301700616	1723986.9157552295	115712.01190509496	99276.85024303624	639067.1250196341	286995.34981948556	560996.971671804	284379.0188700168	468752.8145670614	491682.9608981945	1266247.6538891096	480628.07016279	354108.2260670163
653738.9356090846	516923.1872235765	135288.87412874104	1149349.145537381	1378993.1926030605	213948.89751651566	371537.6005433602	394124.0052766086	589094.6250500155	984624.5150333946	628262.5566363325	1066726.2669743814	573292.2182629209	139417.27895538622	530558.5555693138	1592985.688742784	485450.3220841945	920753.9301700616	1723883.9427453133	115653.17936493034	99273.81005403014	638680.645636782	284978.7651489087	560996.971671804	284377.50822919724	462662.6381915435	491652.96441841015	1266225.894975702	480552.4873429119	354107.27359670156
653053.1260881	516861.2224486679	135066.03394175755	1147812.1617245532	1378992.7908968874	213369.50006359318	371532.5100088328	394097.93063270923	588069.1440463036	983688.0965559388	628089.9238188548	1066538.899017719	573271.0707555807	139417.2738996634	530482.2969486112	1592629.5373006472	485422.6463507083	920753.9301700616	1723828.763465896	115611.31794077615	99273.18217970844	638363.3754301236	284771.26257162786	560615.561319687	284373.27957947075	453397.8849555246	491649.205903331	1266216.642370392	480388.5931537333	354096.7945458356
651655.2421287716	516552.9995537227	134694.57011706437	1143594.4602582217	1378982.0582226787	212747.60604739975	371522.8840496393	394056.068696933	587694.4400919345	982463.1041892896	627513.0545879878	1066363.440467451	573254.564943541	139417.249415464	529700.4191575417	1592565.740805178	485377.7114519101	920728.5282216509	1723816.4844333287	115573.07319240081	99266.3403292277	637637.4000774189	284677.65845229366	560328.938537395	284360.8435154256	452177.78690330294	491576.30701402755	1266211.383751361	480253.99798209046	354091.64370794117
649601.1562539445	516359.7575303328	134608.62879658028	1132705.172833993	1378977.9286257853	212601.36388169843	371522.8840496393	394053.975379613	587311.9382393194	977530.6569744898	627007.4227228189	1063062.6426064128	573252.7899550814	139417.24288886582	529012.7943717076	1592560.743828458	485358.6745524289	920182.8215829561	1723797.9163646766	115545.74964551607	99264.51667605196	637269.9646813502	284597.74981335603	560051.1928099907	284346.3039218781	443062.6797872395	491557.6052976124	1266188.6969791467	480210.0756396212	354079.08448873647
649119.3383669339	516316.1427419412	134601.4517698849	1132296.8857651409	1378975.4929506583	212111.3452998283	371522.1843167958	394036.6236975282	587176.8817554341	974663.6344673354	627007.4227228189	1061748.385987056	573242.6239530316	139417.20619151584	528893.4522854222	1591836.6079307941	485299.6693170623	919799.7925563512	1723743.0360156929	115184.89642726805	99261.28403717066	636752.5662485093	284594.3562955371	559607.9948082849	284303.74946688634	424780.6260256147	491548.5898310658	1266135.4789884945	480016.2452824522	354055.68876118324
648723.8334597696	516137.57619188394	134599.0738149592	1119685.0222259222	1378956.362233172	209716.60345415922	371497.84669977985	393997.4653121564	586402.3663318695	966628.6476583814	626987.3402308432	1061178.0109078952	573235.9428111902	139417.15904522382	528868.9302530033	1591271.3943613658	485262.66922015336	918559.1121701216	1723716.0180284642	114875.56671131327	99260.37182064829	636028.6144675559	284411.01730641315	559191.7791485331	284298.98790905916	391539.883784083	491524.35281953786	1266095.8959059648	479283.5314708374	354045.13894911634
648511.7463310469	515571.8704643149	134598.39310367597	1103826.5081824907	1378949.2343564827	208320.13036893317	371446.22385904694	393987.4586057777	585532.8819276191	957547.6192848866	626983.705138742	1060960.596087292	573228.1159956456	139417.15713080083	527956.3568470784	1590632.3341975494	485201.0367710995	917709.3641707088	1723462.7214367827	114130.15269463196	99260.09076683263	635981.82211644	284027.7109996276	558959.6586446922	284298.0974375638	340592.33965794387	491520.9926098166	1266064.806610336	478077.6594804051	354045.13894911634
648489.4026585508	515052.6064651761	134597.28558992717	1096770.6569882962	1378922.1814113413	208124.06688845044	371347.9357778707	393970.5712816605	584694.5862234869	957465.0832992942	626956.4258632198	1059950.6797926654	573222.3100701097	139417.15324729617	527663.2063863947	1589447.6258488777	485160.47926788876	915108.733884536	1723154.6451833062	113845.58728260726	99258.97040465898	635886.1239373545	283794.6180979495	558789.4291771207	284298.0974375638	302192.1035141419	491513.91275611345	1266024.4783040583	477397.6949026328	354029.4672432927
648477.6821518263	514290.6196125052	134596.6558233963	1090818.2492752343	1378842.5700392453	207834.27451225225	371337.10071917385	393965.21962385735	583871.9378464812	955694.458434854	626867.7378835469	1056429.8485407198	573220.0518523655	139417.15104070056	526896.3622723765	1586496.4168378664	485108.4192423647	914751.1058809338	1722955.4275539804	113387.0677769435	99258.58013539789	635776.8159371286	283653.4230679756	558143.647237726	284296.7899906373	301333.55061749904	491487.9987496079	1265983.0504641135	475941.1353363555	354016.12153408385
648030.3510216321	513950.0994092283	134576.05711731376	1088453.6760470304	1378778.619262027	207807.33489449695	371302.7308285837	393962.1786082146	583342.3155281256	953772.0176324851	626758.7785332655	1053763.2402146615	573207.7857910249	139417.14259118782	526041.4529971633	1584500.909982816	485096.74428000546	914395.4936125624	1722713.57868184	112133.55333946247	99256.16708307959	635655.6209709235	283337.17186087876	557853.6000896934	284296.3397976646	299827.2261436189	491472.2802202966	1265955.9688319473	475139.3552651935	353996.34378970234
647884.3713104018	513552.7480652266	134567.5068813241	1088199.3324334067	1378585.1930389153	207426.59133265459	371017.9151964266	393960.26994182833	583246.1203086843	950960.6270440184	626612.0275334138	1052940.5262249568	573201.3885703498	139417.10711731392	525750.7234882838	1571650.1350114904	485011.3969709827	912726.5650930454	1722516.8230737068	112046.29801035949	99256.16708307959	635272.3271048358	283264.8061625965	557795.8998407575	284295.14350526914	298818.8334232437	491403.62228263885	1265941.4739762386	475103.53256643197	353967.35842223995
646869.2915874841	513116.0169011183	134562.67004082812	1087532.969251639	1378345.971307926	206850.4259485969	370990.42111510213	393955.5101574796	582956.0958243066	948977.6291695618	626481.3316564924	1047465.8722183541	573189.1979538333	139417.0911227412	525473.5164425209	1545794.0795267366	485000.66093431663	912178.6627875281	1722392.3874765683	112004.94001112338	99251.0426586841	635189.7839144664	283264.8061625965	557691.6641121067	284293.6060504922	298088.7819008187	491392.71948751144	1265902.6784965585	474725.44980277354	353932.12085456453
646290.3397738807	513111.0524774515	134558.71810631012	1087119.8753218255	1377919.377106343	206242.64295886128	370969.3795423628	393941.4373984092	582858.0773158718	947981.6588076456	626447.2388644868	1045025.6513844931	573180.0268005804	139417.05443255656	525217.3956404645	1515035.6040580682	484985.73016708787	912163.4015618694	1721881.1233217076	111871.23399011293	99247.92724905178	634354.6046238471	283257.89630802965	557346.0020931618	284292.21345196513	296894.95001943613	491368.7764754736	1265839.6993953777	474286.40724506177	353869.03154495073
645777.8160214772	513048.3416009674	134549.47365664114	1086279.4461594878	1377718.6804874144	205109.57164518093	370921.6171799586	393932.9163223792	582826.7766899276	947719.4227670442	626336.2699823908	1042942.799485862	573175.0982069487	139417.03543455433	525104.4512625921	1457041.0178608014	484983.2195718319	912148.8364640228	1721181.9155832329	111770.49423934083	99247.92724905178	634146.2618862691	283176.6799039706	557066.1887915232	284290.530142411	295923.0265409557	491357.9429404872	1265559.5081353202	473588.50734200655	353836.84504776244
644223.802349429	513010.4000694431	134536.41013721426	1085732.1621452635	1377609.2554511558	203333.18079143605	370907.78790944035	393928.1271642077	582686.1667761756	946940.3128469333	626223.5495788207	1039534.9510883265	573168.1761003915	139416.9271243934	524900.4008502841	1452728.128774724	484978.1878991987	911575.3193594571	1721108.1215217707	111715.7144570785	99240.44348616048	633529.1385976293	282995.47275926324	557009.7051342594	284285.6792650884	294805.5615115806	491328.46044856054	1265038.5407095698	473113.3950368606	353823.4674927444
642095.5752243354	512988.3785574219	134524.03454039554	1085580.5174802314	1377538.2563137913	202995.8233692622	370820.9213803109	393917.7767187713	582675.0253215886	946549.508293537	626102.4590327246	1038265.2240367661	573147.5569720785	139416.782950029	524436.1986478427	1449718.8599756286	484977.4964350723	910915.0884317763	1720784.093469221	111696.82133858324	99237.13564296093	632600.0223100289	282854.8411499917	556990.3021537064	284273.243996687	293738.1006762067	491285.3864449832	1263108.8461231145	471136.58300083375	353814.7442815141
638076.5398768615	512979.44903971616	134506.07913738664	1084784.2958148704	1377493.5502707344	202979.8269981919	370814.08252471284	393892.84341882594	582170.5038989421	946418.6971342671	626032.2561210651	1035463.702628875	573142.8606044599	139416.6850392527	524342.5166817785	1448204.6956348692	484961.07692322	910370.6840558749	1720340.8003941835	111684.96125245397	99235.39663873028	630099.2710305977	282642.74603322515	556983.8744969341	284261.8616042098	292208.3982459345	491264.39839207096	1261630.5578693184	469659.51074157114	353805.4823546763
635700.966449963	512794.15913867916	134488.27459880436	1083652.0226816088	1377443.1144280697	202979.55652546644	370786.236729187	393872.4506948524	581666.4349127205	946275.6090527793	625835.0558778836	1028385.8361665849	573106.7689863662	139416.60950370977	524269.903792279	1447584.0899374562	484944.2228050939	910124.2145186424	1720150.8949514523	111680.40121833092	99234.78334475284	626757.4984370716	282134.7787499695	556945.7329756669	284239.71133841097	290848.2923188343	491234.68319262	1261577.3248382881	469467.1853695053	353798.62007838476
635402.9993199873	512594.05678130046	134460.80395882783	1083072.0507995584	1377064.679918717	202976.8803191071	370738.67543201434	393863.7637147227	580763.3609840482	946058.1728144431	625808.92646577	1018162.8405295671	573084.548132268	139416.4097675165	524147.5122488471	1444265.6415224418	484932.2861455786	909897.7091398595	1720133.1500196955	111676.81609761318	99234.44080174126	615709.6795211554	281870.45517009305	556923.1566356726	284204.7349537342	290533.24806765624	491211.74281214783	1261056.6568348114	468794.5828168911	353793.5216370917
632955.2974368777	512382.8881550541	134444.20698188702	1082380.0410819638	1377024.95841905	202970.34156733032	370712.52155531314	393862.14539600455	580729.0398043509	945826.6052835112	625566.5461970204	1010865.6850451883	573076.1221848101	139415.74637863523	524045.84530140454	1440644.0315041903	484924.9507500742	909461.9108888523	1719782.9557409165	111676.70235988282	99234.08443049592	593222.3226406926	281466.2477253132	556686.6783354762	284202.973343532	288482.533591932	491209.1743159428	1260683.5119313276	468384.5912079332	353777.60090847017
631680.2245635834	512089.940826014	134292.2442399321	1081315.4154641116	1376981.7846549102	202967.49382856744	370672.408875275	393855.3786732386	580672.967801032	945804.5846329147	625334.7602986695	1004459.611391928	573067.2256101297	139415.17549480256	524009.5864155574	1438586.8482688002	484903.3677161221	908611.2937954677	1719325.09939432	111675.33879054835	99233.32905439498	547611.9256039449	281294.53536570986	556373.2423387219	284200.67955057684	287832.9613504707	491206.68380366266	1260160.8492150514	468112.5736721197	353742.9858236216
630696.2410312678	511799.0214661804	134269.10792252497	1081061.4595616297	1376878.8101442556	202955.60055965104	370594.95195299486	393848.2499668693	580586.4002522782	945256.7671953533	625159.1538158124	1003993.124001066	573051.9343282462	139414.8162627112	523862.4651004734	1435157.715128488	484891.9674783046	908103.0045307355	1719325.09939432	111673.03587881204	99232.63939408562	509141.50652270694	281235.5188219582	556370.6311747835	284193.3348811874	287597.5343004825	491202.68424286746	1259042.7313657093	467826.57250174665	353727.956015792
630135.7037327029	511781.4267542255	134267.74597389356	1080745.3349690232	1376858.5254056193	202938.26890508574	370520.73263092554	393843.8203182743	580478.1806580576	944793.6174678681	624978.7639510842	1002936.1867131499	573049.2975410661	139414.32567040352	523862.4651004734	1399669.309344769	484864.1744686446	907450.2482844609	1718853.6534193691	111671.89371079631	99231.04490220461	508853.5902228488	281197.4689947491	556367.6785477174	284189.9370676273	287546.8120274719	491182.0649819518	1258212.5806153666	466862.5300474312	353702.173779651
628730.260342114	511764.4180300558	134260.92647379325	1080435.5512999399	1376749.4195817946	202754.09598698694	370499.90958622337	393839.69491134805	580423.5341730304	944512.0564792997	624785.6636838189	1002056.1644323876	573047.1911754013	139414.07632388853	523855.52328061446	1397128.6242860944	484851.4018116536	906985.2087812589	1717998.2248075416	111669.36896014932	99227.25329401053	503635.2565980501	281124.6852882107	556355.0654095323	284167.9108765615	287519.6906672174	491162.87151532096	1256976.2458807307	465287.7595781731	353687.6762484497
627967.9465426061	511590.27076239313	134252.71983453268	1080180.3158175899	1376745.1198577238	202610.34764421434	370483.08957460144	393821.9012446085	580148.9734059887	944062.1322178337	624482.9618149147	1001703.5384718016	572856.5362906618	139412.7961680904	523851.77531013504	1396438.422236412	484825.8176050738	905859.0411464899	1717230.263510277	111667.7838629665	99224.04607372069	501458.9626070729	281099.344453757	556337.5838886766	284150.3151750187	287478.61555762216	491135.16137710284	1251992.596549373	464654.4148159004	353658.82489208475
626689.8302496456	511455.48377948184	134218.30586356312	1079847.7464553118	1376363.6186749667	202443.6999218585	370451.49017369037	393798.1469325158	577506.9825223252	942601.8971886891	624444.6989191525	1001277.5744843071	572814.8157649847	139412.36875186706	523845.8194808074	1394607.6463935894	484820.57597339153	905341.2182782422	1717230.263510277	111661.16975295174	99221.29218486854	500455.7131925335	281048.82860552357	556328.4359338956	284144.35815117444	287459.48283012817	491070.82779874036	1244479.160017483	463835.6890120649	353658.82489208475
626152.7061229261	511293.50041999714	134176.72982095717	1079345.9307827665	1376273.7148875135	202396.22824505018	370439.84560103575	393783.22095992486	575739.4080504888	940714.6380164878	624039.80847944	1000866.9872072956	572798.5406744009	139411.87858005642	523749.1636086848	1392937.6937218392	484759.1306540453	902048.8649075467	1717049.7476034816	111653.75675593982	99217.72422085173	498225.71011551155	280937.8249987516	556317.4331439944	284142.1304816108	287459.48283012817	491060.93728705193	1233202.4684655084	463716.48394161	353597.7794241659
625699.139958423	511239.2659916687	134122.95732806908	1078600.8948689043	1376227.02886389	202362.66268038785	370216.3909652931	393779.92936962075	575641.3371563881	939318.0693190898	623479.2110983792	1000711.2684349352	572796.3207744804	139411.5275419784	523694.940087715	1391422.333474978	484653.6537849427	899387.9539617244	1716485.0040546856	111640.47785495294	99199.7560835419	495306.0458028984	280869.56605426717	556311.8014732391	284125.0868155606	287453.6071886481	491049.138080452	1216522.5534697652	462822.4554960074	353540.39124202577
625665.5918193754	511239.2659916687	134015.7754775421	1077622.941859843	1376215.3511597181	202248.3197432131	370041.12657989055	393775.29757028393	575331.8477442998	937596.8764688676	623110.7795860582	1000628.6746585234	572788.0338286216	139411.1685943139	523255.11848781165	1387939.3272847782	484608.88444042066	897346.5520065831	1714399.8998875683	111613.42946812791	99188.64401691174	493366.1843002765	280812.81793530955	556266.2210648032	284122.48719410226	287430.4557364124	491032.9608225875	1174420.2814982217	459348.9668495376	353514.93238100916
625527.7522252623	511139.7334372382	133967.9826351263	1076241.381816697	1376080.9139717976	202201.4067643471	369924.29244067386	393774.95451704535	573784.0399823406	930440.4868928621	623046.1736213537	1000549.4447708045	572781.098305641	139410.9036485994	522979.1329410919	1387532.6634051572	484538.83235258324	890385.8343543643	1713649.2355475633	111596.04881732841	99170.1582455306	490721.3662605968	280739.2363113175	556243.8239156019	284121.59150684904	287380.394660047	491007.49958273885	1144038.0502479807	458949.40612173866	353496.4409318694
625300.7616382879	511067.97087814583	133936.1187292388	1075064.7870227185	1375996.742981471	202161.18844377916	369835.4133326495	393755.0589342589	573706.5583176754	928805.3583039059	623041.2532375946	1000091.6190871568	572778.4698252417	139410.0018384414	522760.1922472997	1385896.9840569354	484515.5701524112	877474.1674798726	1712509.771053357	111555.94831136678	99166.13684929445	489992.8652445092	280689.8926554509	556231.4107803449	284115.00186646724	287346.8994718793	490957.8769219826	1126747.5634280515	458857.63330451516	353475.7698901557
625296.9125976473	510955.7109313342	133884.6325010756	1074535.1297009105	1375828.8247911015	202052.14652255783	369830.0240061244	393721.4629040334	573653.2880746495	928281.4358724398	623039.6681667853	999246.0762728394	572769.403087219	139409.14809955747	522104.36586583615	1383451.8761769047	484498.0317181932	870985.3181986343	1712022.2041840325	111533.60261935685	99158.90683696722	483890.5192907372	280661.6748207827	556230.5278862335	284111.9138531346	287304.98462759587	490772.0584828237	1118351.581133644	458671.969006415	353453.4351154306
625272.5870504854	510605.35771934636	133880.77849614643	1073293.8614935107	1375713.1466484151	202001.04156755004	369823.65919156437	393719.5297359247	573577.7493261645	927298.6126296489	623030.6256538277	998205.7400871089	572752.5419474833	139407.03667198052	521809.26686474564	1380116.9355929988	484483.99700259604	867786.6876798141	1711062.6533753693	111497.75980073272	99154.24269115004	469906.7392068349	280595.00840352674	556222.9090809906	284109.73085876886	287219.70725046215	490612.17840222066	1095091.171529586	458322.0141755808	353442.4786650046
625212.9813381544	510605.35771934636	133864.55471017695	1071892.2960749546	1375420.3594506043	201903.12857246667	369810.3715131898	393717.95133638696	573515.1353552749	922130.9817645263	622999.0390839281	997220.550178679	572733.8232838485	139404.4536481413	521509.5914112692	1377398.5614141205	484388.6605414275	860343.7254846506	1708742.38890178	111467.68098008096	99146.85530363978	462912.1336284118	280554.5783094106	556211.9607961513	284106.53915592347	287111.657861053	490415.3771625934	1083965.0524174923	458207.4099551944	353403.0180784546
625166.6771162264	510511.5706112925	133861.06799783203	1070835.7326226293	1375149.4175777608	201835.66942048806	369810.3715131898	393680.9034276952	573303.6317267435	920304.5456116345	622981.4216903546	996726.3073273035	572707.885239838	139397.80949934045	520991.323242725	1372751.2981942783	484325.1712934286	852536.3055813799	1707872.3001420537	111456.33718109946	99141.21279546793	457944.7425350429	280375.25215726177	556210.3827549549	284102.3934348957	286593.58354423277	489768.6158607168	1078786.7153288608	458124.5240122725	353377.05006037763
625077.4905985256	510453.1929427884	133848.85157041668	1070050.5952787409	1375148.8334951587	201718.626569369	369809.85608485504	393579.66487982066	573023.9315637033	920114.777942049	622966.044307242	994959.1209294962	572684.0304990024	139388.81013074116	520817.44583568745	1371199.067194359	484231.88905030454	847126.9348445896	1702954.6156944635	111444.99275316103	99140.45680563702	453063.7184543103	280223.87592040695	556192.3553028139	284098.71767533186	285765.8618195524	489328.4973863952	1076209.306340925	458037.40886860754	353363.8948152334
