# Supplementary material for: An improved FOX optimization algorithm using adaptive exploration and exploitation for global optimization
Source: PLoS One. 2025 Sep 18;20(9):e0331965. doi: 10.1371/journal.pone.0331965 (PMC12445531; doi:10.1371/journal.pone.0331965)
Supplement: S2 File — This compressed file contains all the results of the conducted experiments. Each main directory within the archive includes three subdirectories: Analysis, best_fit, and convergence. The best_fit and convergence folders contain the raw experimental data obtained from 30 independent runs. The Analysis folder includes tables and figures derived from these raw results. These files can be used to reproduce and further analyze the results presented in the manuscript. (ZIP) [file pone.0331965.s002.zip › cec2017/convergence/IWOA/C17F19.csv]

trial_1	trial_2	trial_3	trial_4	trial_5	trial_6	trial_7	trial_8	trial_9	trial_10	trial_11	trial_12	trial_13	trial_14	trial_15	trial_16	trial_17	trial_18	trial_19	trial_20	trial_21	trial_22	trial_23	trial_24	trial_25	trial_26	trial_27	trial_28	trial_29	trial_30
27749.771898690826	28737.662700030916	35128.10275591344	39980.522910317304	16264.987825477463	31116.416766894286	29440.574058102964	23526.25438445166	26352.741249027047	31884.944199833604	26767.592771995125	22075.18870052436	46274.6260781542	29318.152159763806	13841.890153782477	18582.775186635485	34180.92794838804	15232.656183646073	35412.60814343378	24012.561635191985	21012.41814873814	50839.92462433539	43898.190785385756	26192.34499209453	17930.974529750074	36435.00791707659	24342.145939142512	14648.832880093894	33458.60342304139	29975.40341151749
21470.415889291657	21299.292493707813	25515.244082026504	34018.41910049462	15270.013479672638	22458.833083043868	23459.930410364923	18307.03387609313	21550.568412652945	12530.303482560967	26767.592771995125	22075.18870052436	36640.709159396945	24654.122402909135	13841.890153782477	18582.775186635485	26003.47009743278	15232.656183646073	27629.793801182914	24012.561635191985	21012.41814873814	41169.8602663236	42743.267231994716	25656.430789689115	12152.716770015788	32870.20363655603	24342.145939142512	12930.238410579619	33458.60342304139	26433.27168241632
21470.415889291657	19296.22611302166	21694.703599119286	31831.49805271552	15270.013479672638	20467.018059299386	23459.930410364923	17190.747222184276	15520.182776187357	11983.440393465338	26767.592771995125	22075.18870052436	33175.016598519345	24654.122402909135	13119.429955118414	14686.64602662759	23257.3327194918	15232.656183646073	26645.578880643156	23662.777171618127	20506.06945530404	41073.00103270902	42743.267231994716	25656.430789689115	12152.716770015788	20648.14092224327	23959.89328477323	12176.662476006122	23930.65207763025	16783.72443429882
21470.415889291657	17181.69534162514	21694.703599119286	31624.078679034064	15270.013479672638	20467.018059299386	20694.54901684921	16664.943617214733	15520.182776187357	11983.440393465338	26767.592771995125	20902.137734656993	26961.31299974906	24654.122402909135	12875.616254384147	14686.64602662759	21293.935730029043	12718.256205322228	26506.25685566038	22923.05194239621	19972.981785023225	37976.93549494627	42743.267231994716	23415.649549915135	11511.477356775016	20648.14092224327	23908.245158646023	12176.662476006122	23405.571311033476	15332.70027278001
21470.415889291657	17181.69534162514	20342.903209663982	31624.078679034064	15270.013479672638	20124.92604349134	20082.204317523225	16605.422988946884	14302.337248617523	11983.440393465338	26511.848637324278	20143.581022221184	23689.905582131873	22896.083901174574	12871.589585271986	14686.64602662759	21284.852075409708	11256.685654033327	22736.51869507121	22923.05194239621	12967.595064029641	31933.755001760295	38019.08441290767	22702.929644179665	10870.251758413211	15014.349506760705	23726.272802548137	12176.662476006122	13922.093473762958	13215.278267133068
20257.896231872597	16685.452966915655	20160.2408787857	31600.064740542148	15098.387755786061	19964.857468541777	19986.416547521654	16605.422988946884	14302.337248617523	11983.440393465338	26511.848637324278	17097.077503043954	21726.720028267642	22896.083901174574	11870.536740307121	14686.64602662759	21259.872539267955	7656.6883802243065	22736.51869507121	22303.26282717012	12967.595064029641	31850.304716967832	32963.602143267446	17246.562324058414	10812.09773093761	13948.011637262036	23726.272802548137	12103.567512456151	13574.228670058465	13215.278267133068
19082.158938681234	16685.452966915655	18201.794931710436	31580.803061831055	14855.046179696095	19964.857468541777	18211.473447370052	16605.422988946884	14193.685192742576	11870.251584411504	26511.848637324278	17097.077503043954	18211.67562913707	22406.384325010586	11870.536740307121	11851.298094896683	21259.872539267955	7656.6883802243065	22015.552807986685	22237.03588130825	12965.749720216681	23312.584050405152	32963.602143267446	17246.562324058414	10794.937340148459	11099.77954208098	19937.540478741863	11223.993666121327	12426.090818852732	13209.965005874386
19082.158938681234	16601.41721040265	18201.794931710436	31196.773910342145	14855.046179696095	19964.857468541777	17750.163898204315	16605.422988946884	14193.685192742576	11870.251584411504	26511.848637324278	16428.601098026753	12774.79552437097	22406.384325010586	11726.358506568693	11750.91989163971	21233.739471210145	7656.6883802243065	19327.33159329363	22066.17407124136	12917.99713000454	23312.584050405152	29164.903763298684	16334.535072068595	10794.937340148459	11099.77954208098	17937.207606068907	11223.993666121327	12426.090818852732	13195.01411607521
19082.158938681234	16596.977478304645	16171.679401648578	31196.773910342145	14855.046179696095	19964.857468541777	17606.822651005816	16596.894815018888	13633.869616466098	11820.734812302153	26373.261352496684	16428.601098026753	12413.770821030517	18099.33278756374	11726.358506568693	11750.91989163971	19195.70871188096	7656.6883802243065	17447.507248920294	21473.49306254283	12796.30693994773	20449.217036514066	22134.335567412032	16172.937252148477	10747.47742477023	11099.77954208098	17937.207606068907	11196.089904973622	12426.090818852732	13195.01411607521
19082.158938681234	16596.977478304645	16171.679401648578	31196.773910342145	14855.046179696095	19957.274663279743	17606.822651005816	16580.476294759268	12399.926792400478	11700.672545087333	26263.167436888067	16358.98965499345	11501.64963567609	17695.186322984482	11726.358506568693	11331.000630540822	19195.70871188096	7647.2625525255135	15612.112169334425	21398.138389023035	12757.80111204712	17299.192972702876	20530.56948911196	16129.243609845347	10709.78913575782	10910.410799009182	17937.207606068907	11196.089904973622	12426.090818852732	13160.219519594742
19033.830025140673	16589.067048854136	16171.679401648578	24481.913145878618	14782.478728608377	19940.47477277828	17227.248533972972	16580.476294759268	12399.926792400478	11673.1246126007	26263.167436888067	16358.98965499345	10855.858270908444	16450.868567092584	11630.012268583581	11331.000630540822	18956.329197974377	7647.2625525255135	15357.82276248663	21331.61525218117	12727.414721187393	16969.54974029431	20530.56948911196	15527.12076258796	10703.777977267633	10879.418463694545	17937.207606068907	10336.063835744535	12426.090818852732	13080.374557418265
19002.22943011537	16583.196039659255	16171.679401648578	24481.913145878618	13763.988503323357	19940.47477277828	17227.248533972972	16560.51225507626	12095.080090060781	11638.26797045237	26258.483128815373	16355.619206825406	10855.858270908444	16450.868567092584	11630.012268583581	11331.000630540822	18956.329197974377	7647.2625525255135	15078.836008742	21322.15804616507	12654.38562637279	16969.54974029431	19386.089027961403	15472.581715002176	10657.096533102585	10786.698564334743	17937.207606068907	10336.063835744535	12393.873801874879	13080.374557418265
18953.318821275392	16489.838186453337	16030.818868810778	24481.913145878618	13075.090423687578	19940.28840065335	17227.248533972972	16532.18065972414	11669.468765192398	11616.387197534485	26255.799171773848	16355.619206825406	10616.649249237398	16304.049321831233	11630.012268583581	11331.000630540822	18956.329197974377	7631.830218985334	14927.0787998303	21322.15804616507	12610.408776109876	16969.54974029431	19219.8474551983	15472.581715002176	10652.720596376405	10786.698564334743	17930.195206512144	10236.431427919542	12393.873801874879	13069.333598629064
18906.142491582865	16448.400292157363	16030.818868810778	24481.913145878618	13075.090423687578	19937.239540087732	17227.248533972972	16521.330217538693	11630.221025514922	11609.641135625874	26086.261359013984	16347.596017462456	10495.827110313165	16304.049321831233	11630.012268583581	11331.000630540822	18956.041648991682	7631.830218985334	14926.077815786433	21291.58774658531	12576.027385384768	15400.292578434673	16712.10611770879	13252.734732636958	10652.720596376405	10552.782021301366	17930.195206512144	9674.355405818362	12393.873801874879	13069.333598629064
18839.932412552032	16401.204198614203	16030.818868810778	24366.76465561029	12982.633129824717	19935.44486547574	17226.302883875956	16518.023592800222	11606.573318021437	11599.826405981621	26036.473052739577	15758.715461687198	10495.827110313165	16304.049321831233	11602.319537885021	11331.000630540822	18956.041648991682	7630.743104845206	14897.053801060605	21258.92733193417	12576.027385384768	15400.292578434673	15494.100997638528	13252.734732636958	10644.539634493805	10552.782021301366	17930.195206512144	9674.355405818362	12377.02439821042	13063.536421064846
18742.973001594164	16397.52641454754	16030.818868810778	24366.76465561029	12982.633129824717	19881.405894443673	17197.276400793733	16518.023592800222	11290.090290150405	11593.455294494903	26028.953542638046	15279.265527419462	10495.827110313165	15679.785246391946	11230.314019864787	11331.000630540822	18956.041648991682	7595.865024523212	14897.053801060605	21234.520882336015	12575.509151938888	15400.292578434673	15494.100997638528	13252.734732636958	10615.196545290011	10447.904820299298	17926.899744847844	9674.355405818362	12377.02439821042	13042.784399334536
18679.83990813471	16363.06457859196	16030.818868810778	24366.76465561029	12925.64847041817	19807.98800504204	17197.276400793733	16517.638131685373	11281.620945133574	11580.775262565186	26015.231487695397	14268.584523821148	10457.879581885652	15138.622839736217	11230.314019864787	11331.000630540822	18193.687144369178	6916.591719653373	14897.053801060605	21222.960248928597	12575.509151938888	15400.292578434673	15494.100997638528	13252.734732636958	10489.042569857844	10447.904820299298	17926.899744847844	8717.945306250249	12377.02439821042	13034.54289952073
18571.156647262243	16325.048111078362	16019.061691188703	23059.023766653314	12903.515266787828	19793.566237622814	17197.276400793733	16517.193519739503	11193.864092534544	11566.440461558701	26015.231487695397	14268.584523821148	9899.619518113475	14903.535317909538	11192.809288122513	11330.300508750672	18193.687144369178	6881.785663357584	14884.715012029854	21168.584234322014	12575.494917340935	15395.521931401503	15494.100997638528	13088.517021358857	10452.0321556127	10447.904820299298	17926.269203043317	8469.140064537401	11824.654560476047	13026.06408982358
18452.889011625346	16316.011342004489	16018.413712210711	23059.023766653314	12900.685627803512	19792.214974553845	17197.276400793733	16516.1185862599	10774.997109053174	11508.355300865253	26000.96234062513	14204.850111472699	9899.619518113475	14903.535317909538	11192.809288122513	9045.036544115745	18193.687144369178	6829.478165809045	14884.715012029854	21136.878908762388	12575.276727228473	15395.181932429516	15494.100997638528	13088.229049429601	10359.680889442792	10395.124487502837	17925.83876580747	8122.382655764267	11641.682960819677	13026.06408982358
18394.0583811818	16305.779312202181	16016.777368635274	22146.31790245567	12900.165890224323	19791.29107614501	17197.276400793733	16516.1185862599	10774.997109053174	11448.374448221295	25993.8413960443	13987.348295140977	9853.604380350152	14903.535317909538	10581.599814970024	6872.092361483381	18193.687144369178	6829.478165809045	14884.715012029854	21124.153484404284	12574.67189582051	15395.116451958358	15485.894486658579	12961.44399312967	10310.886181397194	10392.402326039952	17925.52390563968	7811.797701095037	10960.882105733543	13026.06408982358
18380.552840178032	16293.183785805808	15941.190495889983	19611.947471486248	12892.766154474471	19765.9749088158	17195.040846870557	15506.056750780133	10774.997109053174	11437.505745107439	25875.55163095781	13707.808428494911	9695.953812859698	14903.535317909538	10581.599814970024	6872.092361483381	18127.875176238507	6822.515454515299	14884.715012029854	21100.253888322102	12568.902281756807	15385.718752750292	15273.378427419491	12961.44399312967	10310.886181397194	10366.109693230339	17925.52390563968	7651.072172473105	10923.216635840114	13026.008453694507
18380.552840178032	16272.291671471226	15932.199156060664	19611.947471486248	12887.636908211427	19759.634458288252	17175.370339644847	15506.056750780133	10665.235487374128	11437.435077705813	25873.88709432099	13507.235022875875	9695.953812859698	13042.670097268523	10581.599814970024	6625.930218252399	18095.745464373733	6822.515454515299	14884.715012029854	21064.619772779683	12568.902281756807	15385.718752750292	15273.378427419491	12961.44399312967	10309.077396675144	10351.267896066167	17925.5193561704	7449.109173116691	10751.808531892564	13025.992867573435
18216.73593010697	16261.75348406177	15923.996336591234	16933.896453990244	12852.145408176943	19750.073439829503	17175.370339644847	15506.056750780133	10665.235487374128	11415.291932625087	25564.51582034857	13361.035108562171	9625.563385089443	12912.627833481387	10581.599814970024	6537.156228412471	18090.326912680088	6782.582803120601	14883.139101048566	20900.476816543996	12559.249064510217	15340.389257111825	15273.378427419491	12961.44399312967	10309.077396675144	10347.008680303072	17925.518283683203	7064.965000093907	10641.996144134348	13025.992867573435
18216.73593010697	16255.271464334202	15923.996336591234	16929.215897309317	12849.357998085343	19746.2196629713	17175.306472408734	15107.958299594811	10665.235487374128	11400.59078687219	23985.11377664165	13075.474006058093	9572.76957395469	12111.107681951893	10552.49094104799	6537.156228412471	18081.778921153877	6782.582803120601	14883.139101048566	20838.004656657726	12547.689874641881	15340.389257111825	14422.19479926407	12936.9425493497	10309.077396675144	10340.454711410048	17925.436733084316	7064.965000093907	10641.996144134348	13023.88771898676
18216.73593010697	16229.09743888148	15908.399707806968	16746.911899487775	12838.413132336893	19725.949417826814	17172.405618361	14889.06967474813	10665.235487374128	11389.193976210787	23862.813926293995	12973.513019373393	9572.76957395469	11735.541527549625	10552.49094104799	6517.933524294865	18081.778921153877	6782.582803120601	14883.139101048566	20750.003545425145	12546.209910682262	15340.389257111825	13762.614133502975	12923.560357119119	10309.077396675144	10328.36093911033	17923.7060387475	7064.965000093907	10609.926456415304	13015.529610489795
18216.73593010697	16172.254151172385	15888.527577675166	15651.470517443742	12820.210302639389	19615.090892231292	17160.37173570055	14889.06967474813	10665.235487374128	11378.695841612438	23861.45461440683	12967.615882234786	9538.118694540353	11678.346979766258	10541.183348982957	6517.933524294865	18081.778921153877	6782.582803120601	14883.139101048566	20631.743294522887	12545.752911141251	15326.33696451408	13762.614133502975	12896.524324474734	10309.077396675144	10226.493930369901	17923.470197545103	7064.965000093907	10582.726206056934	13010.852208175755
18216.73593010697	16172.254151172385	15883.177031104688	14040.566137995604	12803.683674619973	19558.334721123832	17160.37173570055	14889.06967474813	10664.610351719242	11373.198525228076	23763.06731224817	12940.04512270065	9518.358542993186	11560.147065742003	10520.836361970494	6517.933524294865	18081.778921153877	6782.582803120601	14883.139101048566	20556.51822888536	12544.801176414092	15294.494872593006	12185.995748788424	12880.373257830242	10246.948387479568	10171.76429163342	17922.018724011716	6915.462805588872	10582.726206056934	13008.685679045639
18216.73593010697	16172.254151172385	15870.256215185309	14040.566137995604	12801.950121657956	19548.30410782628	17152.517814393977	14889.06967474813	10644.7210123298	11354.962075926713	23760.746449228624	12903.940423788536	9509.987399521528	11560.147065742003	10508.514448538772	6517.933524294865	18080.127567895976	6782.582803120601	14883.139101048566	20549.67554627322	12544.014172038922	15294.494872593006	12185.995748788424	12868.361455247448	10171.385733083538	10168.247093062375	17903.161621874533	6915.462805588872	10582.460875292769	13006.174028578635
18216.73593010697	16169.369759521001	15861.769295116786	14040.566137995604	12792.36672030067	19535.539119391953	17152.517814393977	14889.06967474813	10641.388128565073	11318.400511312866	23745.37480597447	12856.57622631933	9508.949596961857	11433.724859301743	10507.070773093565	6517.933524294865	18076.21428761723	6712.526311782635	14883.139101048566	20517.17707863485	12543.639350914445	15294.494872593006	12185.995748788424	12831.69824317965	10171.385733083538	10165.379517480644	17836.406143385182	6915.462805588872	10581.300068479728	13005.423724766682
18085.010875631982	16144.882635942491	15861.769295116786	12740.895270014946	12790.249064593028	19514.237525470555	17152.517814393977	14889.06967474813	10641.388128565073	11318.400511312866	23742.8393526803	12815.952438255377	9504.556453224453	11430.804848248476	10507.070773093565	6517.933524294865	18076.21428761723	6708.325956633817	14883.139101048566	20463.50448864758	12543.554426711367	15294.494872593006	11534.923766367447	12825.96585711875	10171.385733083538	10140.033440973815	17835.372664637023	6915.462805588872	10576.699133895365	12996.35327756817
18071.34374262894	16122.180090703665	15861.730994709453	12740.895270014946	12765.806540655334	19478.142373225935	17147.731704245907	14889.004739701619	10641.388128565073	11318.393904075365	23725.4092337506	12796.454368850602	9502.378076957368	11415.143833879909	10474.263274331786	6515.862613863061	18075.78580274435	6707.377784801865	14883.139101048566	20453.097834959826	12543.554426711367	15281.80182054585	11534.923766367447	12825.52734476829	10165.307952011453	10109.15542462762	17834.517123784637	6915.462805588872	10574.95458034031	12992.937870307522
18071.34374262894	16101.32805584944	15861.285648260544	12518.347469444649	12754.686333171696	19445.332185755567	17141.25240305977	14889.004739701619	10641.388128565073	11307.40386074869	23716.435035875245	12789.937920172388	9500.697553405727	11414.236738861566	10474.263274331786	6515.485531190782	18070.299975942347	6668.741824798154	14883.13848513925	20407.119646389925	12543.539503019374	15266.537089141848	11534.923766367447	12819.385087193008	10150.501459248666	10067.311985507506	17829.633285941054	6908.47414158933	10574.52993741164	12992.634426095567
18071.34374262894	16085.915752476336	15861.285648260544	12518.347469444649	12743.201194158055	19431.048493004833	17140.692778641172	14883.937496400395	10591.012946615663	11307.40386074869	23709.32919372529	12789.937920172388	9498.559898411957	11395.781948906064	10474.263274331786	6515.485531190782	18070.299975942347	6623.639867835754	14883.13848513925	20351.51640426972	12543.489772714796	15258.188483840231	11534.923766367447	12815.575093383575	10082.438057728206	10063.59047334528	17823.514086363066	6888.36011955767	10567.668790789925	12990.379692344308
17924.808428656026	16000.903879683674	15859.885012304832	12518.347469444649	12722.596483701675	19397.23112106048	17139.87449132649	14883.937496400395	10588.947296417276	11299.988736022951	23690.342573435762	12768.465785816234	9498.18678492295	11395.781948906064	10463.46389592646	6515.390635624462	18070.299975942347	6594.254540755706	14883.138273172186	20351.51640426972	12543.485484008861	15253.286437349421	11530.999060100958	12812.500219852867	10004.03322929977	10055.60079048392	17820.368441089027	6875.2963111855925	10567.668790789925	12990.379692344308
17137.56347630833	15943.9493953158	15858.237387120353	12518.347469444649	12704.515690101984	19371.886184174593	17139.44488131162	14880.611996464524	10581.137802024094	11297.292105529248	22700.263928637854	12768.465785816234	9498.155311405986	11020.664054720984	10326.24413214869	6515.390635624462	18070.299975942347	6580.470671405457	14883.138273172186	20320.08329353704	12543.464513779696	15245.235795026516	11530.999060100958	12799.02249866898	9900.704084575256	10055.60079048392	17799.736738937507	6875.2963111855925	10564.964873015237	12990.351536990085
17137.56347630833	15886.369945126364	15856.76309547817	12324.183062932301	12687.502005279615	19360.37034686538	17138.80838713621	14302.705575983402	10563.647483884162	11290.337238247708	21506.66918599399	12768.465785816234	9490.686222251305	10879.26421955587	10326.24413214869	6515.390635624462	18069.91701825674	6573.797173895491	14883.137797690637	20280.383903018443	12543.463471358966	15242.419612044405	11530.999060100958	12799.02249866898	9818.777874992042	10017.549618682442	17790.737439820085	6865.446139123448	10553.392450744319	12989.874153943552
17137.56347630833	15772.858152643197	15853.059592322881	11478.69011321058	12683.753139632585	19355.475594668405	17138.80838713621	14302.705575983402	10563.647483884162	11280.570015526702	21506.66918599399	12767.619290596964	9484.773883279417	10860.538604806783	10294.061505778978	6515.390635624462	18068.89282563529	6573.477390977154	14883.137797690637	20249.802233921273	12543.46301604497	15242.31258128397	11529.155699055491	12799.02249866898	9818.777874992042	10007.16987069274	17771.356725231628	6863.182282757097	10515.612626676271	12989.303088500255
16718.726188776247	15528.248700938419	15852.08958226681	11429.058750326969	12683.657046009419	19347.002332924607	17137.861136126117	14302.705575983402	10545.520460076166	11279.110559410474	21428.601155963228	12762.067293248241	9478.631343354635	10529.999580205777	10294.061505778978	6515.390635624462	18068.89282563529	6573.139638947758	14883.137797690637	20234.82630440922	12543.429734676052	15242.128980871852	11500.67071224085	12390.031854541729	9808.97286242075	10004.273890450266	17755.897441600446	6862.9054933681755	10477.922909188614	12988.514975169137
15550.26042056385	15116.269073317873	15850.759597829358	11403.55567123462	12679.686076751415	19336.85563056615	17054.727313087176	13782.803832021023	10529.23970936169	11247.034317254316	20596.447048331378	12758.943731263143	9478.386304884409	10529.203446218411	10294.061505778978	6515.390635624462	18068.883244749617	6573.139638947758	14883.137797690637	20230.663282440033	12542.884979913322	15241.704703514511	11455.00522071405	12390.031854541729	9807.482780880146	9993.78489368673	17748.158153080596	6862.9054933681755	10476.903485474633	12988.514975169137
15550.26042056385	14601.457971829532	15850.592740319538	11395.034126039522	12679.580796116381	19311.740733814353	16519.845138798293	13601.448047878292	10529.23970936169	11191.502262504322	20303.365922889112	12758.589157938317	9478.386304884409	10506.835336531814	10294.061505778978	6515.390635624462	18068.883244749617	6572.574543515528	14883.137797690637	20230.663282440033	12542.260419241182	15241.610254768939	11445.197935558928	12338.960848872735	9784.909417320458	9991.978759684698	17748.041170354165	6862.9054933681755	10469.980362552378	12988.514975169137
15325.609145552644	13762.521047388973	15848.916406206714	11395.034126039522	12664.361645323543	19270.52547846439	16513.51750845071	13595.233819870056	10527.61272246491	11100.331560046141	20296.08165964136	12755.071038627293	9475.40015179549	10488.89958300233	10292.229555343205	6515.390635624462	18068.879664800992	6570.7664010958515	14883.137789712322	20230.663282440033	12537.88638761554	15241.586026221423	11438.189677505825	12338.960848872735	9784.909417320458	9991.161595305752	17748.035848382468	6862.296911815881	10467.56178842325	12987.534155050003
14973.488867132599	13293.932948599097	15847.76715427935	11388.776786450955	12657.348448626748	19251.92923134984	16485.255104476688	13595.233819870056	10527.61272246491	11100.268539073368	20296.08165964136	12753.755247128296	9473.921233955005	10488.89958300233	10292.229555343205	6515.390635624462	18068.879664800992	6566.828838378386	14883.137789712322	20230.663282440033	12534.317561351187	15241.576135251133	11422.031272737144	12338.960848872735	9784.909417320458	9985.521910634205	17747.736995427447	6862.052803180964	10465.50878184963	12986.596380660765
14883.341075761364	13002.60783218906	15847.76715427935	11388.776786450955	12646.946843884105	19248.796932797697	16472.941012447445	13589.341206162964	10527.61272246491	11080.271320493166	20296.08165964136	12753.755247128296	9472.95665759946	10488.89958300233	10291.837905218565	6515.36664412014	18068.879664800992	6564.96295223398	14883.137789712322	20230.663282440033	12530.76132328829	15241.531206482672	11422.031272737144	12266.609628524853	9784.909417320458	9985.521910634205	17747.736995427447	6862.052803180964	10465.098310208557	12985.309747144998
14377.67695427785	12993.636892141745	15847.76715427935	11387.636962486307	12635.306060322813	19248.736408467412	16468.902656396524	13589.341206162964	10527.576221828882	11069.182952543444	20296.08165964136	12753.755247128296	9472.249767111236	10478.150664413197	10291.837905218565	6514.362037876096	18068.736348170656	6554.401960460296	14883.137789712322	20230.663282440033	12524.765970884868	15241.51661500892	11418.702355355159	12266.609628524853	9781.227228578788	9965.603524329157	17747.736995427447	6862.052803180964	10387.290140875764	12985.226568448947
14354.45204110891	12916.871127025526	15847.76715427935	11387.335804963486	12622.725136415022	19242.685346743816	16468.902656396524	13589.341206162964	10527.40496880897	11069.182952543444	20293.366407305115	12751.683425001953	9470.768062485346	10478.150664413197	10291.837905218565	6511.175783692016	18068.7321113539	6549.435545761345	14883.137789712322	20230.663282440033	12513.636199071861	15136.527632279833	11418.264843542758	12242.913366090363	9740.23648939413	9962.497495930696	17747.736995427447	6862.041552227113	10387.290140875764	12984.430316363794
14307.790747239658	12916.871127025526	15847.766551257653	11385.741859281481	12612.924529326487	19239.558887518277	16468.902656396524	13578.192787755397	10527.18858271095	10988.025584013658	20293.366407305115	12751.683425001953	9470.768062485346	10478.150664413197	10288.259402380223	6510.641180712968	18068.64534596035	6549.333352807688	14883.137789712322	20230.663282440033	12513.636199071861	14977.253729526057	11185.405960204014	12198.004987192628	9733.012826593946	9962.497495930696	17747.725148684323	6862.019174526966	10381.675655999237	12982.150175709236
14307.790747239658	12871.615236168755	15847.743797652935	11384.348065031514	12609.023573729555	19238.319959477503	16468.902656396524	13577.618056424346	10165.308946681862	10985.142570372174	20293.366407305115	12751.683425001953	9470.761185889405	10477.412922849437	10288.259402380223	6510.641180712968	18068.531026259247	6549.333352807688	14883.137789712322	20230.663282440033	12513.435087738444	14893.590681923104	11035.718529669362	12172.874602103331	9731.41449141515	9939.64097058127	17747.633674004133	6858.149614673186	10350.412613687833	12981.167445462963
14307.790747239658	12798.740446644257	15847.71988546301	11383.031796191357	12603.528730677364	19237.938537039776	16456.69729609612	13577.618056424346	10163.432644676297	10953.502578900721	20293.366407305115	12751.092740585846	9470.453662002314	10477.412922849437	10288.259402380223	6510.641180712968	18068.531026259247	6549.333352807688	14883.137768288121	20230.648577683714	12513.435087738444	14893.590681923104	11035.718529669362	12172.362330771975	9731.369477396207	9936.950047615195	17747.591939006827	6852.555412991895	10350.412613687833	12980.448209646207
13446.687010677595	12798.740446644257	15843.900245036166	11380.261332051366	12601.29433934414	19237.757243334527	16456.69729609612	13401.468501691397	10163.432644676297	10910.520892868837	20293.366407305115	12749.067706339862	9469.963584896774	10477.412922849437	10288.259402380223	6510.641180712968	18068.531026259247	6549.333352807688	14883.137758893261	20230.648577683714	12513.435087738444	14893.590681923104	10516.514056319573	12168.83915053762	9731.305681177859	9922.188654805661	17747.591676204014	6849.023101400967	10321.501999421667	12980.448209646207
13446.687010677595	12790.378080579485	15843.900245036166	11376.523226840714	12598.854625081554	19237.49275920669	16456.69729609612	13401.468501691397	9801.26308750775	10690.893128354366	20282.74454239306	12748.352881315546	9469.517995740614	10477.39906299753	10288.259402380223	6499.48347951577	18068.511329240784	6549.333352807688	14883.137754522279	20230.648577683714	12513.412702747657	14893.537174291318	10516.514056319573	12156.725397256741	9720.407653794813	9889.026171306226	17747.591676204014	6848.97967802931	10321.501999421667	12979.048663378158
13446.687010677595	12789.278200721046	15843.900245036166	11370.862748199537	12597.530448089468	19236.894295160626	16456.69729609612	13379.191370823011	9801.26308750775	10661.742945620394	20279.79946901123	12745.300850838119	9469.420440082024	10477.39906299753	10288.259402380223	6499.48347951577	18068.505163538	6549.317082449024	14883.137753454572	20230.648577683714	12513.412702747657	14882.805621539801	10435.154390843818	12134.111464940373	9720.407653794813	9873.238351176546	17747.586791013346	6847.331046322688	10321.501999421667	12978.792415358745
13424.629195986654	12789.278200721046	15843.063664291962	11362.910573594287	12585.875057831932	19236.894295160626	16456.69729609612	13379.191370823011	9801.26308750775	10623.940398300725	20279.79946901123	12745.155138612063	9469.23539746907	10477.001146000475	10282.501101353339	6499.48347951577	18068.505163538	6549.316794644282	14883.137753454572	20230.505676829776	12511.905008523792	14882.663901755539	10435.154390843818	12134.111464940373	9709.173490367783	9865.325802077314	17747.576089189883	6844.988845895207	10321.501999421667	12976.706773626389
13424.629195986654	12789.278200721046	15843.026467786049	11343.925145124605	12582.742649222515	19236.74879591563	16456.69729609612	13379.191370823011	9747.162847314929	10623.940398300725	20279.79946901123	12744.93543840913	9469.116742116921	10476.850257606326	10245.188996878007	6425.539159932628	18068.50214734265	6548.440910399414	14883.137753454572	20230.35041164769	12511.098032681353	14882.663901755539	10435.154390843818	12133.30361224148	9708.99158830845	9857.842631105143	17747.576089189883	6843.157703450496	10321.501999421667	12975.282317371053
13424.629195986654	12787.555935176606	15829.504970697337	11327.99851632363	12582.574235863405	19236.642417073046	16456.69729609612	13239.28594703902	9721.666784754094	10623.685659566301	20278.36962118751	12744.67217506628	9469.11341040763	10476.17406413279	10240.924881995617	6422.517541730019	18068.50214734265	6547.247317297897	14883.137753454572	20230.306152331388	12510.062934230247	14882.663901755539	10359.723307508753	12133.30361224148	9707.186486117043	9852.240441830116	17747.576089189883	6842.219322051671	10321.501999421667	12975.225897539784
13424.629195986654	12787.555935176606	15828.590527622784	11327.97585420317	12582.086273790013	19236.571010109383	16456.632398334415	13239.28594703902	9547.298870809744	10623.685659566301	20278.36962118751	12744.648101139206	9469.11341040763	10460.513429009992	10240.924881995617	6422.517541730019	18068.50214734265	6533.117765168991	14883.137753454572	20230.260139552876	12503.842078421225	14847.412872162053	10359.723307508753	12133.30361224148	9707.144514267082	9847.522709355177	16134.565606849812	6841.785756245804	10321.501999421667	12975.120191499565
13424.629195986654	12785.867865387572	15828.424681210603	11317.081762341431	12581.886323331051	19236.51672516683	16456.556747089417	13224.103993138096	9547.298870809744	10610.216288613705	20277.42778487398	12744.648101139206	9469.078027515376	10460.513429009992	10240.924881995617	6421.113207526065	18068.498753642998	6533.117765168991	14883.137753454572	20230.23914330461	12503.513938083948	14839.64200631192	10359.723307508753	12131.891603480512	9706.71259726313	9843.247612055646	16134.565606849812	6841.7155760449705	10311.49378311005	12974.346530373634
13424.629195986654	12785.867865387572	15827.272390337675	11288.201190949687	12581.886323331051	19236.457042531558	16456.191976866226	13224.103993138096	9547.298870809744	10609.525006338543	20276.552467060093	12744.648101139206	9469.078027515376	10456.682521645753	10240.924881995617	6419.3036982117565	18068.498753642998	6533.117765168991	14883.137753454572	20230.115002834274	12503.292869533288	14839.64200631192	10359.723307508753	12129.45484424944	9706.47422815501	9828.180245291791	16130.153585663245	6841.510852238838	10311.49378311005	12974.166986170543
13424.629195986654	12785.867865387572	15825.61276152808	11287.790251868424	12581.572869153231	19236.272584627	16456.191976866226	13184.924492492984	9547.298870809744	10605.141899264661	20276.149198165323	12744.648101139206	9469.078027515376	10422.750710966135	10240.924881995617	6418.77806266985	18068.4975262862	6533.117765168991	14883.137753454572	20230.022379948216	12503.292869533288	14839.64200631192	10359.723307508753	12129.41424557738	9706.47422815501	9828.180245291791	16130.153585663245	6841.510852238838	10302.16405508686	12974.093159650909
13424.629195986654	12785.846026151217	15825.178696111223	11278.943658482378	12579.522444141297	19235.922520035863	16456.094890032025	13099.161067066727	9547.298870809744	10599.716915534924	20275.80437023947	12744.640386911411	9469.078027515376	10365.445937343324	10240.924881995617	6418.496543633576	18068.494321237533	6533.117765168991	14883.137753454572	20229.692172844818	12503.292869533288	14770.50354171291	10359.723307508753	12128.951363242406	9706.47422815501	9826.821676905845	16130.153585663245	6839.57462896603	10301.46786006377	12973.893774365024
13424.629195986654	12785.649861030794	15825.106455774088	11276.456900101188	12571.800538326388	19235.8918633397	16456.056543934934	13062.161087129476	9546.917179426717	10595.695230496915	20275.80437023947	12744.62750090853	9469.077498316201	10354.802243324279	10236.916746413912	6417.751554634803	18068.494321237533	6533.117765168991	14883.137753347733	20228.843487340586	12503.268392198259	14770.50354171291	10359.723307508753	12123.13150863727	9706.377651736966	9825.406738881622	16130.153585663245	6839.57462896603	10301.025776322069	12973.804325356989
13424.629195986654	12785.302776112765	15825.021505938681	11276.424177427483	12569.73381572692	19235.400098878516	16456.056543934934	12592.578559128558	9545.106107961892	10594.88927276592	20275.80437023947	12744.398398879805	9469.077498316201	10328.647070116898	10217.974710476408	6409.471717032143	18068.494321237533	6533.117765168991	14883.137753347733	20227.041749227697	12503.249132017469	14704.361758495505	10359.723307508753	12115.863822200554	9705.838046717623	9825.208506888972	16122.292394440685	6839.0995812983	10301.025776322069	12973.787420131035
13424.491029100975	12785.277843887143	15825.02092278014	11276.424177427483	12561.764028494988	19234.274619176947	16455.71814500533	12592.578559128558	9497.120345906154	10590.623576609758	20275.80437023947	12744.398398879805	9469.076580248373	10162.449287366717	9987.380469277323	6409.224047961675	18068.494006434325	6533.113540173029	14883.137753329209	20226.411594356905	12503.249132017469	14704.361758495505	10359.723307508753	12114.150905902914	9705.510035998794	9821.95682883045	16122.292394440685	6837.153103018442	10300.083985936337	12973.78739218711
13424.491029100975	12785.270214205157	15825.02092278014	11276.364014632192	12552.387455465436	19232.73384921037	16455.71814500533	12592.578559128558	9497.120345906154	10577.599287366345	20275.80437023947	12744.398398879805	9469.076580248373	9832.701480448226	9801.480599780727	6408.039023102208	18068.493796595674	6533.113540173029	14883.137753329209	20226.14389415982	12503.242263393571	14704.361758495505	10359.723307508753	12112.668937475599	9705.113766002552	9816.946446119127	16122.292394440685	6836.684419455152	10299.90366518592	12973.787051808318
13422.685808470354	12785.214232791099	15825.02092278014	11276.255489301922	12551.285163997793	19227.36727381469	16455.455566194225	12592.578559128558	9497.120345906154	10558.13022350901	19520.902433707193	12744.345760272092	9469.07607360242	9657.750773000302	9710.539238429239	6408.039023102208	18068.493796595674	6533.067173984919	14883.137753329209	20220.98081045958	12503.239961541287	14704.361758495505	10325.216778679714	12110.60063083512	9704.053856625727	9814.125095446228	16119.932878801348	6836.684419455152	10114.334546452188	12973.766967845075
13422.2036898652	12783.461623721174	15825.018744819543	11276.204708266037	12550.823812567038	19226.308797611888	16455.455566194225	12592.578559128558	9497.120345906154	10527.581591833488	18183.83955617063	12744.335139548908	9469.069982364694	9588.87184244649	9710.539238429239	6408.039023102208	18068.49377388176	6533.067173984919	14883.137753329209	20212.573060565792	12503.239961541287	14704.361758495505	10325.216778679714	12108.567888752621	9704.001397233773	9813.88475444595	16119.932878801348	6835.9699025822965	10024.599882317278	12973.756108819709
13422.2036898652	12781.652666895056	15825.015189704922	11276.204708266037	12549.746166943003	19226.0527609929	16455.43861188279	12592.578559128558	9495.96587459218	10463.958446568064	17635.505137114887	12744.17580544339	9469.0659634425	9502.298912611368	9710.539238429239	6405.268789276979	18068.49377388176	6533.067173984919	14883.137753326551	20198.9071654267	12503.239961541287	14703.820416412756	10325.216778679714	12107.92823964326	9703.943793677736	9813.88475444595	16119.932878801348	6835.362313135291	10020.537652598954	12973.74216690725
13422.06795627515	12781.552380227044	15825.015189704922	11276.204708266037	12534.567059768811	19226.0527609929	16455.43861188279	12592.578559128558	9495.96587459218	10463.958446568064	17410.238825535227	12744.136430590012	9469.0659634425	9437.93773173116	9710.539238429239	6405.268789276979	18068.49377388176	6533.067173984919	14883.137753326551	20137.235219688486	12503.239961541287	14703.820416412756	10325.216778679714	12107.632530666808	9703.590702655194	9813.88475444595	16118.354925583279	6835.242973530053	9984.689551427091	12973.731612995582
13422.06795627515	12781.532595747076	15825.015010088306	11276.204708266037	12534.27917196565	19226.019918378104	16455.43861188279	12592.578559128558	9494.21281828657	10463.958446568064	17363.687491457138	12744.136430590012	9469.058602121844	9404.213232497796	9706.98875606063	6405.268789276979	18068.49377388176	6533.058965648982	14883.137753326551	20018.116988525162	12503.239961541287	14675.901201851284	10307.12385899382	12106.46663976029	9701.136768115875	9813.840226647044	16118.354925583279	6834.56967234353	9984.402726640765	12973.723826978841
13422.014085878453	12781.397837263303	15825.014033321624	11276.204708266037	12530.938043594913	19225.3040736521	16448.48905969639	12592.578559128558	9494.21281828657	10463.958446568064	17363.687491457138	12744.136430590012	9469.058602121844	9359.167600632149	9704.029289041297	6405.268789276979	18068.49375267711	6533.058965648982	14883.137753326551	19810.222368930605	12503.239961541287	14675.901201851284	10306.486995404426	12092.111039454116	9698.892573112946	9813.840226647044	16118.354925583279	6834.253656568703	9984.402726640765	12973.674866733776
13422.014085878453	12780.863715009045	15825.007868769348	11276.19714645202	12525.616252252086	19224.931244569463	16443.576159661126	12592.578559128558	9494.21281828657	10463.958446568064	16708.194245912797	12744.136430590012	9469.058602121844	9255.690341350557	9702.718484598669	6404.980575296265	18068.49374494847	6533.055304535261	14883.137753326286	19773.058159265285	12503.238296375155	14671.414893039235	10295.17986890969	12085.925622770694	9695.928468682923	9813.840226647044	16115.07394892714	6834.217894023982	9984.402726640765	12973.617147660878
13421.986566700809	12780.57396890244	15824.998288046943	11276.19714645202	12523.28418078045	19224.52043234996	16443.051779483027	12592.578559128558	9470.631585791598	10463.958446568064	16708.194245912797	12744.136430590012	9469.058602121844	9205.671418455953	9702.718484598669	6404.457365549109	18068.493577101126	6533.053484712897	14883.137753325555	19762.314717248457	12503.23783782729	14664.565322491815	10290.518523682013	12080.906394073585	9692.565361430137	9813.840226647044	16115.07394892714	6834.217894023982	9976.528380516153	12973.594002268415
13421.932125865515	12779.291192719444	15824.993587584611	11276.1949352398	12519.148663577886	19222.940827927643	16440.288119358414	12560.24441329279	9460.195381344565	10463.947679649425	16708.194245912797	12744.136430590012	9469.057421433758	9191.043716595183	9702.549574415592	6404.457365549109	18068.493577101126	6533.053484712897	14883.137753325405	19762.314717248457	12503.23783782729	14664.565322491815	10290.518523682013	12059.90692775655	9690.847213102952	9813.829535654408	16115.048913080629	6775.250882018653	9976.528380516153	12973.549481495447
13421.932125865515	12777.858869052228	15824.96098251858	11276.1949352398	12516.700479825506	19221.00797258181	16438.633851937582	12507.08647141207	9460.195381344565	10463.266408440533	16708.194245912797	12744.135931840194	9469.057421433758	9167.471220298885	9702.549574415592	6404.435412310661	18068.493577101126	6533.053484712897	14883.137753325405	19722.26937125375	12503.236509541726	14656.36671146796	10290.230982731755	11977.47874324021	9690.84375250474	9813.812015435436	16114.65508542301	6775.250882018653	9804.093672705363	12973.516765108077
13421.932125865515	12777.858869052228	15824.926323738173	11276.1949352398	12515.5060596135	19218.60963564388	16437.22892317597	12452.322809830539	9460.195381344565	10462.214995595523	16382.030191766176	12744.135931840194	9469.056828381339	9165.064195176223	9701.575990090972	6404.426931038512	18068.49337983741	6533.0521947065545	14883.137753325405	19711.58663141895	12503.236509541726	14641.569008398967	10290.230982731755	11958.051265347618	9690.531139738021	9813.804999622787	16114.612318968184	6768.483506000598	9804.093672705363	12973.515060394673
13421.932125865515	12777.858869052228	15824.846407744992	11276.1949352398	12513.270320327521	19218.60963564388	16436.230460383995	12451.762665790828	9460.195381344565	10462.073161052243	15257.188726557168	12744.13485879272	9469.056828381339	9126.296146388457	9701.438361854332	6404.426931038512	18068.493297414378	6533.0521947065545	14883.137753325405	19710.154466179734	12503.236509541726	14641.569008398967	10288.429697281674	11957.531614475276	9689.140307053438	9813.804605810135	16113.725713228596	6744.007308531664	9775.47218461075	12973.47026876561
13421.932125865515	12777.858869052228	15824.775860450187	11276.1949352398	12511.329290457345	19218.35719262225	16436.230460383995	12451.762665790828	9455.830316416836	10462.073161052243	15257.188726557168	12744.13485879272	9469.056828381339	9066.757529896486	9701.10242296142	6404.425137212163	18068.4932339762	6533.0521947065545	14883.137753325405	19710.154466179734	12503.236456175377	14641.569008398967	10286.213382776277	11956.919398363956	9676.02314653515	9813.784424724123	16113.725713228596	6744.007308531664	9775.47218461075	12973.468013573252
13421.932125865515	12777.800339837026	15824.75286212347	11276.1949352398	12509.588423224544	19218.004645309287	16435.836056857508	12451.762665790828	9455.830316416836	10461.824739766287	15257.188726557168	12744.13485879272	9469.056828381339	9057.205950034977	9699.49172427148	6404.425137212163	18068.493224906088	6533.0521947065545	14883.137753325405	19709.444120680102	12503.236163610676	14641.569008398967	10284.611642551	11950.549724143953	9673.054058927608	9813.78411881523	16094.779730597986	6744.007308531664	9775.089260118542	12973.432046810642
13421.932125865515	12777.800339837026	15824.703461612204	11276.1949352398	12506.534420620968	19218.004645309287	16435.836056857508	12451.762665790828	9454.45438089704	10461.64914046105	14782.332121667041	12744.134793232402	9469.056828381339	9047.06757466579	9670.582465302588	6404.421967191943	18068.493177295757	6533.051770622856	14883.137753325258	19701.639602427415	12503.178753607332	14641.569008216284	10283.749535930734	11943.935473964084	9672.962713625158	9813.78411881523	16066.662648728878	6741.748733061663	9773.739279147518	12973.420930861927
13421.932125865515	12777.798403005363	15824.538126372023	11276.1949352398	12500.426536542825	19217.997864523102	16435.325090564955	12451.762665790828	9449.050307384374	10461.48222141865	14782.332121667041	12744.134793232402	9469.056828381339	9013.158909562813	9639.318375419036	6404.4192507400585	18068.493139208862	6533.051770622856	14883.137753325258	19677.475546592632	12502.87597219699	14641.569008216284	10283.749535930734	11923.026168423186	9645.301471234105	9813.777563628948	16066.662648728878	6741.748733061663	9577.65908066256	12973.420930861927
13421.926045886552	12777.784565277772	15824.255475436577	11276.1949352398	12497.307629497867	19217.994020650785	16435.102295223667	12451.762665790828	9447.48608899879	10461.304458193456	14341.22270576013	12744.134790690396	9469.056816424316	9013.158909562813	9630.469780414402	6404.4192507400585	18068.493130603103	6533.051770622856	14883.137753325258	19675.19412424943	12502.87597219699	14641.569008216284	10282.112733443935	11923.026168423186	9622.859803608546	9719.249498859926	16066.396655999168	6738.336006446462	9285.651530151354	12973.417401350858
13421.926045886552	12777.588436484728	15823.096785292642	11276.194776766577	12494.399783150287	19217.971381410774	16433.624581651144	12450.007629198995	9446.87436941662	10461.238039350646	14326.700378296515	12744.134789328886	9469.056816424316	8993.386229862164	9630.469780414402	6404.417114608012	18068.493093287507	6533.051734614174	14883.137753325258	19675.19412424943	12502.825576947023	14641.367565247603	10282.112733443935	11923.026168423186	9614.395454364969	9719.249498859926	16065.986888131607	6731.778404160897	8874.292471031626	12973.417322401838
13421.923563754834	12776.661330922796	15819.040080974744	11275.802769415994	12493.666148086262	19217.971381410774	16433.519986321182	12450.007629198995	9425.746438620847	10460.968144276254	14325.36129790161	12744.134789328886	9469.056816424316	8976.43374265551	9630.469780414402	6404.417114608012	18068.493077955747	6533.051734614174	14883.137753325258	19675.055939703343	12502.825576947023	14641.367565247603	10281.861500213074	11922.737983889268	9614.395454364969	9275.728280284473	16058.05412679067	6729.735849265762	8756.15509551414	12973.417229581915
13421.923563754834	12774.849522934855	15817.188642315481	11275.188476031044	12492.20723684138	19217.961734399596	16433.40638948858	12450.007629198995	9425.746438620847	10460.654887537361	14325.36129790161	12744.134789328886	9469.056816424316	8928.880155676368	9621.953372749844	6404.417114608012	18068.493068217875	6533.051734614174	14883.137753325258	19674.550829213607	12502.825576947023	14641.180123859825	10278.560765348255	11922.737983889268	9614.153718088684	8082.073514088711	16052.957683038223	6729.690130272709	8754.621658038237	12973.417229581915
13421.922069235367	12766.647709487223	15817.188642315481	11274.471525994388	12491.811994809603	19217.961734399596	16433.387808033684	12450.007629198995	9425.746438620847	10460.488009697527	14322.249929228758	12744.134785441658	9469.056816276749	8928.880155676368	9575.395020742697	6404.414931194242	18068.49306511414	6533.051537138072	14883.137753325258	19670.887549890864	12502.825576947023	14640.161221891056	10275.790597475849	11921.37607770575	9609.093771738479	8082.073514088711	16023.202275730995	6729.690130272709	8751.853051511389	12973.417229581915
13421.92199076588	12766.11107666944	15816.628507122134	11267.593457925257	12490.813007481613	19217.961734399596	16433.375152021086	12450.007629198995	9425.746438620847	10460.364107239913	14318.182686165932	12744.134782288596	9469.056816276749	8924.148569836289	9575.395020742697	6404.414931194242	18068.493059511522	6533.051537138072	14883.137753325258	19652.926716926966	12502.81941432663	14639.835798525362	10272.388305226254	11921.37607770575	9608.882393020587	8082.073514088711	16011.315237417586	6729.690130272709	8751.853051511389	12973.417188983787
13421.921770746201	12766.11107666944	15816.628507122134	11267.593457925257	12488.80005045128	19217.961734399596	16433.34145742137	12337.20600501592	9425.746438620847	10460.341221125012	14315.963985087643	12744.134782288596	9469.056816276749	8919.5636612969	9059.67521561262	6404.414931194242	18068.4930565601	6533.051537138072	14883.137753325258	19652.926716926966	12502.799587009209	14638.628417723014	10269.70574791471	11921.37607770575	9608.660385961906	8034.399393052142	16010.365700120774	6729.690130272709	8751.853051511389	12973.417095058428
13421.9217284327	12766.045020586493	15816.531695298216	11265.248331072626	12487.942381549852	19217.95530346059	16433.320007772112	12309.465871308514	9425.746438620847	10460.325884221518	14314.007874920215	12744.134782288596	9469.056815021588	8916.151061823024	8774.509765422386	6404.414931194242	18068.493042509977	6533.051537138072	14883.137753325258	19640.011799890726	12502.799587009209	14628.786300732438	10267.576897110586	11921.319547748288	9571.975410376166	8034.399393052142	16010.365700120774	6729.609751072718	8708.786315090256	12973.417046599983
13421.918839506967	12766.045020586493	15816.531695298216	11265.017985151238	12486.918453984637	19217.95530346059	16433.320007772112	12232.697933955524	9390.69692852729	10460.325884221518	14314.007874920215	12744.134782144123	9469.056815021588	8913.927304570676	8755.139425806785	6404.414931194242	18068.493030367117	6533.051537138072	14883.137753325258	19595.690412971915	12502.799587009209	14628.786300732438	10263.008263393984	11917.34847693312	9554.763669102667	8032.000928290476	16009.07273861731	6729.508135177741	8500.661965624764	12973.417038192474
13421.918839506967	12766.045020586493	15816.531695298216	11265.017985151238	12486.552320095821	19217.95530346059	16433.320007772112	12196.126696295127	9388.701969946173	10460.325884221518	14307.270514621428	12744.134782144123	9469.056815021588	8913.927304570676	8755.139425806785	6404.414931194242	18068.493029749734	6533.051535438295	14883.137753325258	19567.452426899574	12502.799587009209	14628.786300732438	10248.459163278863	11917.34847693312	9554.628297860614	8032.000928290476	16009.07273861731	6729.508135177741	8500.661965624764	12973.417034592881
13421.91822931601	12766.025026211155	15816.531695298216	11265.017985151238	12485.632609733706	19217.95530346059	16433.319695535356	12196.126696295127	9385.834708575934	10460.325125095776	14299.597361632901	12744.134781888382	9469.056814798183	8913.927304570676	8755.139425806785	6404.4144763511495	18068.493026944387	6533.051535438295	14883.137753325258	19489.279335486877	12502.799587009209	14628.786300732438	10248.431866416908	11916.362582165404	9552.87432684494	8032.000928290476	16009.07273861731	6729.479835511408	8500.661965624764	12973.417034592881
13421.9168325422	12765.99681482419	15816.531695298216	11260.400345830305	12483.92256359955	19217.95530346059	16432.91193706973	12196.126696295127	9385.15045869489	10460.325125095776	14298.967729089101	12744.134781888382	9469.056814148034	8913.831976546788	8755.139425806785	6404.414157313101	18068.493026277778	6533.051535438295	14883.137753325236	19471.601101936307	12502.799488368077	14628.786300732438	10248.431866416908	11915.377279605133	9552.271657657586	8031.954334002892	16009.07273861731	6729.478507841422	8500.661965624764	12973.417034592881
13421.91595941045	12765.933080999723	15816.489316373083	11253.993609801628	12482.541029938408	19217.95427031457	16432.91193706973	12196.126696295127	9385.15045869489	10460.325125095776	14298.740634863327	12744.134781888382	9469.056814148034	8912.43583409018	8755.139425806785	6404.414157313101	18068.493025751508	6533.051535438295	14883.137753325236	19461.26423786832	12502.799488368077	14627.878199120118	10248.431866416908	11915.377279605133	9546.55259343069	8031.954334002892	16009.07273861731	6729.450274630028	8463.97935461792	12973.414985912583
13421.915936995154	12765.933080999723	15816.489316373083	11253.993609801628	12481.309863535253	19217.95427031457	16432.901103668097	12196.126696295127	9385.15045869489	10460.32500920342	14293.221251413936	12744.134781888382	9469.056814148034	8911.825495152614	8744.470487952565	6404.414157313101	18068.49302251576	6533.051535418683	14883.137753325236	19450.352173046656	12502.799488368077	14627.821481306999	10248.431866416908	11915.377279605133	9543.131819071858	8031.954334002892	16009.07273861731	6729.450274630028	8461.857861663642	12973.413347784212
13421.915729784334	12765.933080999723	15813.584042681661	11252.28822854835	12480.152566534607	19217.95427031457	16432.901103668097	12196.126696295127	9385.111114158135	10460.323323977287	14292.21544885728	12744.134781888382	9469.056813627121	8911.665688599063	8744.470487952565	6404.414123323643	18068.493021962524	6533.0515354180325	14883.137753325236	19382.711296965263	12502.799461375944	14627.63642957368	10246.211226947238	11914.761577823847	9541.849988226113	8029.156700218913	16009.07273861731	6729.450274630028	8457.864035420796	12973.41260853734
13421.915729784334	12765.933080999723	15812.703556256287	11252.28822854835	12480.06706317666	19217.953846490454	16432.901103668097	12196.126696295127	9384.458207316895	10460.32196441812	14283.601236851824	12744.134781888382	9469.056813627121	8911.275389077402	8739.487987056697	6404.414123323643	18068.49302148169	6533.0515354180325	14883.137753325236	19139.062555804405	12502.799461375944	14627.63642957368	10245.335372728869	11914.761577823847	9541.849988226113	8012.981999910796	16009.07273861731	6729.4459640963905	8450.913742329183	12973.411788154284
13421.915719977884	12765.926156281641	15812.335637354421	11251.43916843845	12479.043701217874	19217.953846490454	16432.896106056527	12196.126696295127	9382.48946200876	10460.32196441812	14283.601236851824	12744.13478188683	9469.056813627121	8910.976119328338	8739.461071904925	6404.414108525881	18068.49302116094	6533.0515354180325	14883.137753325234	18845.35128996505	12502.799461375944	14627.63642957368	10245.186552734041	11914.660636879877	9541.849988226113	8012.981999910796	16009.07273861731	6729.44126184334	8447.900040775767	12973.411693203492
13421.915594593329	12765.917058363679	15812.335637354421	11250.97447089228	12478.604000954825	19217.953846490454	16432.894871077064	12195.686335268669	9380.55136917964	10460.321636264274	14270.678921092038	12744.13478188683	9469.056813524116	8910.854071567928	8739.461071904925	6404.414101610986	18068.49302116094	6533.0515354180325	14883.137753325234	18691.608019041563	12502.799461375944	14627.63642957368	10245.186552734041	11914.660636879877	9541.849988226113	7966.420577935714	16008.902371157983	6729.44126184334	8447.900040775767	12973.411477508283
13421.915540933567	12765.909629289496	15812.335637354421	11250.405213170692	12478.311633718382	19217.9538296493	16432.892190638926	12195.623428429491	9379.400683601554	10460.321630468501	14270.532537101823	12744.134781886416	9469.056813524116	8910.76060622036	8738.365275751386	6404.414062928453	18068.49302116094	6533.0515354180325	14883.137753325234	18400.681588672775	12502.799461375944	14627.583932212454	10245.18597237257	11914.613063903467	9541.76218474985	7947.635007958823	16008.85859241426	6729.44126184334	8443.448822036693	12973.411386448313
13421.915540933567	12765.909629289496	15812.329835663379	11249.654587066254	12478.181720117693	19217.9538296493	16432.62194218282	12195.623428429491	9379.017282374145	10460.32150877528	14269.369607152654	12744.1347818857	9469.056813522535	8910.75609300445	8738.195694497987	6404.414062928453	18068.49302116094	6533.0515354180325	14883.137753325234	18179.709194555548	12502.799461375944	14627.583932212454	10245.18597237257	11914.34025147292	9541.76218474985	7923.210261318934	16008.73484177808	6729.44126184334	8443.448822036693	12973.411231357519
13421.915540933567	12765.909050216478	15812.258670015071	11248.667739608865	12477.951716374639	19217.953801441807	16432.62194218282	12195.623428429491	9376.57307955979	10460.32149530407	14269.247320042652	12744.1347818857	9469.056813522535	8910.677828932621	8738.095043294747	6404.414062928453	18068.49302112737	6533.0515354180325	14883.137753325234	18023.773343815927	12502.799461375944	14627.583932212454	10245.082731026987	11914.34025147292	9541.702273217557	7923.210261318934	16008.0961737303	6729.44126184334	8443.448822036693	12973.411095167616
13421.915524848548	12765.909050216478	15812.25070644693	11247.969431658867	12477.919141396755	19217.953801441807	16432.596593764836	12195.623428429491	9376.57307955979	10460.32149530407	14267.526689573288	12744.1347818857	9469.056813520534	8910.654594006519	8737.979934390914	6404.414062928453	18068.49301958496	6533.051535416784	14883.137753325234	17605.542977908368	12502.799461375944	14627.583932212454	10242.736833102468	11914.34025147292	9541.702273217557	7923.210261318934	16007.974327435766	6729.44126184334	8443.448822036693	12973.411039648916
13421.915524848548	12765.909050216478	15812.25070644693	11245.655611491648	12477.685446804084	19217.953801441807	16432.585134980134	12195.594724755521	9375.207521055021	10460.32149530407	14258.167686316787	12744.134781885576	9469.056813520534	8910.633605976655	8737.630927794315	6404.414062928453	18068.493019473135	6533.051535416784	14883.137753325234	17484.86067988245	12502.799461265855	14627.583932212454	10239.763978847548	11914.241616121275	9541.702273217557	7921.709706718781	16007.893186389512	6729.44126184334	8443.448822036693	12973.411039648916
13421.915522438741	12765.909050216478	15812.25070644693	11243.87418690348	12477.589308726636	19217.95379562182	16288.248705979908	12195.594724755521	9374.950074992255	10460.32149530407	14250.46575462015	12744.134781883831	9469.056813520234	8910.53525845686	8736.213386191936	6404.414036100905	18068.49301917603	6533.051535416784	14883.137753325234	17342.315236209157	12502.730658692664	14627.58000177202	10236.534376506923	11914.241616121275	9541.690838056164	7921.450142748605	16007.83600528899	6729.293821563222	8443.448822036693	12973.411032977341
13421.915517148358	12765.909050216478	15812.25070644693	11241.982108275946	12477.534751915282	19217.95379562182	16131.227485427897	12195.594724755521	9374.877722493055	10460.321449323377	14230.373059578737	12744.134781883831	9469.056813520234	8910.534068982997	8735.569369760542	6404.414023419473	18068.49301904368	6533.051535416784	14883.137753325234	17242.10326652153	12502.730658692664	14627.579685872683	10236.534376506923	11914.241616121275	9541.690838056164	7921.11702786378	16007.83600528899	6729.038784164847	8443.448822036693	12973.410990670072
13421.915517148358	12765.909050216478	15812.241574372572	11241.066804049125	12477.18988144144	19217.953794915775	15849.503492951177	12195.565925929917	9374.818221466985	10460.321449323377	14212.45438513149	12744.134781882303	9469.056813520234	8910.521214295568	8735.448083346077	6404.414016875965	18067.913713284594	6533.051535416784	14883.137753325234	17214.934939108964	12502.730658692664	14627.579685872683	10236.534376506923	11914.241616121275	9541.690838056164	7921.11702786378	16007.831794595224	6728.782412602036	8443.377214950773	12973.410990670072
13421.915517148358	12765.90888849328	15812.241574372572	11240.731691873545	12477.153687126825	19217.95379450516	15791.18345228809	12195.55866111735	9374.300943612096	10460.321408643897	14186.53247266122	12744.134781882303	9469.056813519757	8910.509301091819	8735.448083346077	6404.414016875965	18055.7251239326	6533.051535416641	14883.137753325234	17214.934939108964	12502.730658692664	14627.56060380057	10236.336240121847	11914.241616121275	9540.598933980258	7920.876897675733	16007.82795521109	6727.728443537873	8443.377214950773	12973.410933714875
13421.915517148358	12765.90874355697	15812.241574372572	11240.731691873545	12477.153687126825	19217.95379450516	15714.110859444836	12195.553524202343	9372.74387857088	10460.321366168406	14181.090844501761	12744.134781882303	9469.056813519706	8910.509301091819	8735.095540905448	6404.414016209073	18055.7251239326	6533.051535416641	14883.137753325234	17208.08290803834	12502.722917582356	14627.557109542495	10236.336240121847	11914.241616121275	9523.722846867964	7920.855639088813	16007.817787643993	6725.656734862673	8443.377214950773	12973.410909502101
13421.915517148358	12765.90874355697	15812.241574372572	11240.731691873545	12477.153687126825	19217.95379450516	15711.094728615099	12195.553524202343	9371.028352955036	10460.321345838398	14181.090844501761	12744.134781882303	9469.056813519692	8910.508282818324	8734.873930076188	6404.414015979437	18055.7251239326	6533.051535416641	14883.137753325234	17208.08290803834	12502.721935872301	14627.557109542495	10235.248270628012	11914.236475150728	9523.539235008127	7920.855639088813	16007.817787643993	6723.419606300953	8443.36082536919	12973.410861227783
13421.915510818515	12765.90874355697	15812.241574372572	11240.731691873545	12477.141558242633	19217.95379450516	15280.073660472983	12195.551831684215	9370.152460896465	10460.321344977343	14179.922099582023	12744.134781882298	9469.056813519692	8910.508282818324	8734.559797372223	6404.414015979437	18055.7251239326	6533.051535416641	14883.137753325234	17208.08290803834	12502.721935872301	14627.557109542495	10234.898162308682	11914.236475150728	9523.539235008127	7920.650172961165	16007.817787643993	6722.670034263127	8443.358626860125	12973.410861227783
13421.915510818515	12765.90872084165	15812.241529098823	11240.635866554054	12477.136323357234	19217.9537945048	14759.726383730782	12195.551831684215	9369.259388980674	10460.321334123853	14177.601401101867	12744.134781882094	9469.056813519692	8910.508258578686	8734.31854251078	6404.414015979437	18055.7251239326	6533.051535416641	14883.137753325234	17207.01861164302	12502.720063178547	14627.557109542495	10234.898162308682	11914.235339122393	9523.539235008127	7920.189347996744	16007.80387609696	6721.298321076805	8443.358626860125	12973.410861227783
13421.915510818515	12765.90872084165	15812.238324875498	11240.635866554054	12477.130986248212	19217.9537945048	14759.726383730782	12195.551831684215	9369.199029847132	10460.321294848476	14177.601401101867	12744.134781881814	9469.05681351969	8910.504829602884	8733.364603872611	6404.414015979437	18055.7251239326	6533.051535416641	14883.137753325234	17205.782791186648	12502.720063178547	14627.535641185548	10234.898162308682	11914.235339122393	9523.003011679612	7920.189347996744	16007.768913289236	6719.850964629057	8443.358626860125	12973.410861227783
13421.91551063547	12765.908716406992	15812.238324875498	11240.635866554054	12477.128014658887	19217.9537945048	14759.726383730782	12195.551831684215	9368.894048689435	10460.321149167949	14177.601401101867	12744.134781881814	9469.056813519688	8910.503821228573	8732.79327737361	6404.279309952066	17949.346988536272	6533.051535416641	14883.137753325234	17205.782791186648	12502.71896625554	14627.535641185548	10234.898162308682	11914.235126846954	9522.766913470494	7920.115946981658	16007.595233654161	6719.507447368481	8443.337738653805	12973.410861227783
13421.915510620353	12765.908716406992	15812.238170387975	11240.635866554054	12477.123790737223	19217.953794504796	14759.726383730782	12195.551831684215	9368.436174465576	10460.321149167949	14177.551656817759	12744.134781881814	9469.056813519688	8910.50378571722	8732.79327737361	6404.153028348717	17949.346988536272	6533.051535416641	14883.137753325233	17205.782791186648	12502.71896625554	14627.535641185548	10234.809583086744	11914.235126846954	9522.766913470494	7920.106889064579	16007.589738277278	6719.4449181577065	8443.337738653805	12973.410861227783
13421.915510612374	12765.908716380352	15812.238170387975	11240.634695017232	12477.12128326426	19217.95379444323	14759.726383730782	12195.551638161001	9367.83437105022	10460.321149167949	14177.551656817759	12744.134781881814	9469.056813519686	8910.503767919907	8732.79327737361	6403.847953197537	17949.346988536272	6533.05153541659	14883.137753325233	17205.454912615292	12502.71896625554	14627.534602291218	10234.809583086744	11914.235126846954	9522.766913470494	7920.090659768208	16007.573200040966	6719.442718705277	8443.337738653805	12973.410861152403
13421.915510612374	12765.908716380352	15812.238170387975	11240.626976705013	12477.11919074239	19217.95379444323	14751.604897250105	12195.551555947513	9367.31831959865	10460.32114449563	14177.551656817759	12744.134781881814	9469.05681351967	8910.503689061958	8732.770291509572	6403.845801078397	17949.346988536272	6533.05153541659	14883.137753325233	17205.454912615292	12502.71896625554	14627.534602291218	10234.809583086744	11914.235027205868	9522.766913470494	7920.076955309102	16007.509768756909	6719.442718705277	8443.337515292598	12973.410861152403
13421.915510599805	12765.908716380352	15812.238170387975	11240.626976705013	12477.117105710722	19217.953794430636	14747.886655424096	12195.551555947513	9367.31831959865	10460.321122905876	14177.513866322493	12744.134781881814	9469.05681351967	8910.503581974233	8732.770291509572	6403.705072380605	17948.043281517654	6533.05153541659	14883.137753325233	17203.405701312688	12502.71896625554	14627.533698242725	10234.760614959467	11914.235027205868	9522.766913470494	7920.076955309102	16007.50546127737	6719.442718705277	8443.337515292598	12973.410861152403
13421.915510599805	12765.908716380352	15812.238170387975	11240.626976705013	12477.11560144358	19217.953794430636	14747.886655424096	12195.551555947513	9367.31831959865	10460.321059074595	14177.445918112406	12744.134781881814	9469.05681351967	8910.502820452897	8732.770291509572	6403.26419048216	17948.043281517654	6533.05153541659	14883.137753325233	17201.801973585774	12502.71896625554	14627.533698242725	10234.760614959467	11914.23497006752	9522.766913470494	7920.076955309102	16007.487020058323	6719.442718705277	8443.337515292598	12973.410858995767
13421.915510555471	12765.908716380352	15812.238170387975	11240.626976705013	12477.114713490431	19217.953794430636	14747.886655424096	12195.551555947513	9367.31831959865	10460.320926376038	14177.445918112406	12744.134781881814	9469.056813519665	8910.502820452897	8732.70829866035	6402.782991136952	17948.043281517654	6533.05153541659	14883.137753325233	17201.77496578073	12502.718961793995	14627.533698242725	10234.74200990719	11914.23497006752	9522.766913470494	7911.412630831759	16007.471343830364	6719.442446289145	8443.337515292598	12973.410857599138
13421.915510546094	12765.908716380352	15812.238170387975	11240.626135488179	12477.112472873287	19217.953794427878	14747.765866544594	12195.551439221677	9367.305591074819	10460.320821327125	14177.445339260728	12744.134781881803	9469.056813519665	8910.50279263033	8732.668027274229	6401.757011502701	17948.043281517654	6533.05153541659	14883.137753325233	17200.245583013228	12502.718961793995	14627.533698242725	10234.74200990719	11914.23497006752	9522.766913470494	7904.734615713483	16007.471343830364	6719.4376716192155	8443.337515292598	12973.410857599138
13421.915510546094	12765.908716319365	15812.238166981959	11240.619644218157	12477.099126109204	19217.953794417906	14747.765866544594	12195.551439221677	9366.66565490225	10460.320666978982	14177.445339260728	12744.134781881803	9469.056813519663	8910.502598109579	8732.648763871044	6401.340118037567	17948.043281517654	6533.05153541659	14883.137753325233	17196.503001823286	12502.718961793995	14627.533597244037	10234.74200990719	11914.234877855997	9522.756920716503	7904.734615713483	16007.46705262164	6719.437638386204	8443.33750351605	12973.410857599138
13421.915510546094	12765.908716319365	15812.238166981959	11240.611632214483	12477.081827708966	19217.953794417906	14747.765866544594	12195.551391070867	9365.36737556856	10460.320176386836	14177.445339260728	12744.134781881794	9469.056813519663	8910.502401237865	8732.231390764635	6400.259209877799	17948.043281517654	6533.05153541659	14883.137753325233	17196.503001823286	12502.718937957397	14627.533597244037	10234.74200990719	11914.234877855997	9522.756920716503	7904.734615713483	16007.46705262164	6719.437638386204	8443.33750351605	12973.410857597337
13421.915510546094	12765.908716319365	15812.238166981959	11239.733471214024	12477.062902258067	19217.953794417906	14745.291350107851	12195.551391070867	9363.787549017838	10460.319572721584	14177.40889604615	12744.134781881794	9469.056813519659	8910.502384453584	8732.215884313031	6400.259209877799	17947.276565724853	6533.05153541659	14883.137753325233	17196.30183107966	12502.718937957397	14627.533597244037	10234.735883303001	11914.234877855997	9522.75603866457	7904.369064291881	16007.466490643379	6719.436829601429	8443.33750351605	12973.410857390572
13421.915510541097	12765.908716290005	15812.238166981959	11239.640604072934	12476.994188337652	19217.953794417906	14733.629697432758	12195.55138500324	9363.523496373738	10460.3188949733	14177.40889604615	12744.134781881794	9469.056813519659	8910.502384453584	8732.215884313031	6400.204760561952	17943.9158869737	6533.05153541659	14883.137753325233	17196.08123854122	12502.718937957397	14627.533527248255	10234.735883303001	11914.234877855997	9522.754703686445	7903.335168910415	16007.466273575072	6719.436829601429	8443.33750351605	12973.410857390572
13421.915510537134	12765.908716279062	15812.238164995048	11238.906300239974	12476.992748415098	19217.953794417906	14733.629697432758	12195.551372687853	9363.011222799032	10460.317184532962	14177.40889604615	12744.134781881794	9469.056813519659	8910.502323310104	8732.053782844872	6398.769825857236	17943.9158869737	6533.05153541659	14883.137753325233	17196.081188846423	12502.718937773434	14627.533527248255	10234.735359879216	11914.234877855997	9522.754643151351	7902.412852473657	16007.466273575072	6719.436753084583	8443.33750351605	12973.410857247456
13421.915510537134	12765.908716279062	15812.238161929856	11238.906300239974	12476.986981382552	19217.95379441764	14733.176856626134	12195.551369640378	9363.011222799032	10460.317184532962	14171.980138206884	12744.134781881794	9469.056813519652	8910.502202788566	8512.181142235995	6398.671325866028	17921.72526293893	6533.05153541659	14883.137753325233	17196.08004259877	12502.718937289166	14627.533527248255	10234.735359879216	11914.234877855997	9522.754642854696	7902.412852473657	16007.466178154635	6719.436741905045	8443.33750351605	12973.410857110392
13421.915510536852	12765.908716272548	15812.238161929856	11238.906300239974	12476.98180843131	19217.953794417474	14732.203973116584	12195.551369640378	9363.011222799032	10460.317103269654	14171.808087946714	12744.134781881794	9469.05681351965	8910.502155225739	8512.181142235995	6398.388746000863	17911.230667117634	6533.05153541659	14883.137753325233	17196.077638729363	12502.718936754887	14627.533527248255	10234.735359879216	11914.234877855997	9522.754642854696	7902.323479380247	16007.465823930357	6719.436741905045	8443.33750351605	12973.4108571078
13421.915510536852	12765.908716271259	15812.238161929856	11238.906300239974	12476.973660175488	19217.953794417474	14732.18198739148	12195.551369640378	9362.956232762504	10460.31709775927	14171.729094458497	12744.134781881794	9469.056813519648	8910.50212770998	8512.181142235995	6397.4662856670675	17908.24538437999	6533.05153541659	14883.137753325233	17196.077638729363	12502.718936754887	14627.533527248255	10234.735286186606	11914.234877855997	9522.754642503576	7902.323479380247	16007.46571275777	6719.436741905045	8443.337503084225	12973.4108571078
13421.915510536852	12765.908716271259	15812.238160918705	11238.906300239974	12476.966367886691	19217.953794417474	14731.964917637468	12195.551369640378	9362.889734289107	10460.31709775927	14170.788798076906	12744.134781881794	9469.056813519648	8910.501853547097	8496.682722053916	6397.039539082381	17894.93135541832	6533.05153541659	14883.137753325233	17196.068603045678	12502.71893601455	14627.533527248255	10234.735286186606	11914.234876887132	9522.754642503576	7902.323479380247	16007.46571275777	6719.436741905045	8443.337503084225	12973.4108571078
13421.915510536839	12765.908716271259	15812.238160877632	11238.898130535337	12476.955986937017	19217.953794417474	14731.964917637468	12195.551367172266	9362.889734289107	10460.31709775927	14168.397690542279	12744.134781881794	9469.056813519644	8910.501390072948	8496.682722053916	6396.634481838076	17894.564221532877	6533.05153541659	14883.137753325233	17196.065347031938	12502.718934187113	14627.533527248255	10234.735286186606	11914.234876887132	9522.754309675813	7902.323479380247	16007.465397619979	6719.4367221896755	8177.929816173495	12973.410857103254
13421.915510536839	12765.908716271259	15812.238160877632	11238.898130535337	12476.923086812501	19217.953794417474	14721.475403300394	12195.551367172266	9362.863363620572	10460.317095421295	14154.057668415093	12744.134781881794	9469.056813519644	8910.500685199357	8496.682722053916	6394.533537261113	17894.520782866028	6533.05153541659	14883.137753325233	17196.065347031938	12502.718933492943	14627.533527248255	10234.73523313157	11914.234876887132	9522.75429692652	7902.323479380247	16007.464597458185	6719.4367221896755	8177.929816173495	12973.410857097324
13421.915510536839	12765.908716271259	15812.238160877632	11238.898130535337	12476.852631953363	19217.953794417343	14719.286622254673	12195.551366921698	9362.863363620572	10460.317094071821	14153.224265715331	12744.134781881794	9469.056813519644	8910.497971307435	8496.682722053916	6392.989649612927	17889.996756410645	6533.05153541659	14883.137753325233	17196.064817243918	12502.718933466806	14627.533527248255	10234.73523313157	11912.960915482303	9522.75429692652	7902.323479380247	16007.464306994132	6719.4367221896755	8177.929816173495	12973.410857092551
13421.915510536839	12765.908716271259	15812.238160709208	11238.810884303215	12476.852631953363	19217.95379441732	14719.23023350021	12195.551366921698	9362.843395669594	10460.317093688433	14153.224265715331	12744.134781881792	9469.056813519644	8910.493293222458	8496.682722053916	6391.612776026411	17887.81040103263	6533.05153541659	14883.137753325233	17196.064817243918	12502.718933383125	14627.533527248255	10234.73523313157	11912.737524249205	9522.75429692652	7902.323479380247	16007.464283741498	6719.4367221896755	8177.929816173495	12973.410857079229
13421.915510536837	12765.908716271259	15812.238160709208	11238.6610934311	12476.850551783014	19217.95379441732	14718.433043679745	12195.551366921698	9362.843395669594	10460.317090923498	14151.791394603384	12744.13478188178	9469.056813519644	8910.480809960492	8496.682722053916	6390.011778916206	17886.407589557726	6533.05153541659	14883.137753325233	17196.064817243918	12502.718933383125	14627.533527248255	10234.73523313157	11912.733063782207	9522.75429692652	7902.323479380247	16007.464222894478	6719.4367221896755	8177.929816173495	12973.41085706804
13421.915510536814	12765.908716271259	15812.238160709208	11238.65964906132	12476.84415313826	19217.953794417284	14716.513995749443	12195.551366921698	9362.843395669594	10460.317090923498	14150.649703663952	12744.134781881778	9469.056813519644	8910.442507840156	8466.68332949377	6389.728019053594	17879.528086583276	6533.05153541659	14883.137753325233	17196.06410224713	12502.718933383125	14627.533527248255	10234.73522051704	11912.657252280582	9522.754269220066	7902.314621406904	16007.46421900809	6719.436721291013	7855.329573743581	12973.410857045614
13421.915510536814	12765.908716271259	15812.238160709208	11238.652490655593	12476.843280606154	19217.953794417284	14711.852914297151	12195.551366886591	9362.843026505809	10460.317090823539	14148.225931404893	12744.134781881778	9469.056813519643	8910.365417075573	8464.647357506234	6389.451039462273	17879.329221912176	6533.05153541659	14883.137753325233	17196.06410224713	12502.718933383125	14627.533527248255	10234.73522051704	11908.755939737342	9522.754263765124	7902.314380057953	16007.464217576684	6719.436721291013	7855.329573743581	12973.410857032788
13421.915510536814	12765.908716271259	15812.238160709208	11238.652490655593	12476.843138427355	19217.953794417284	14710.63295157115	12195.551366480602	9362.837331458635	10460.317090823539	14147.506416617347	12744.134781881778	9469.05681351964	8910.278330119743	8459.86337680131	6387.981876896073	17874.876704382194	6533.05153541659	14883.137753325233	17196.06410224713	12502.718933383125	14627.533527238076	10234.73522051704	11908.755939737342	9522.754261589122	7901.959372115747	16007.464201316478	6719.436721114311	7840.042543004543	12973.410857032788
13421.915510536814	12765.908716271248	15812.238160709208	11238.367251817235	12476.842799503816	19217.953794417284	14709.754053428236	12195.551366225476	9362.837331458635	10460.317090823539	14139.159757134534	12744.134781881778	9469.05681351964	8909.966171752483	8449.239632654338	6385.827955706144	17872.692145769688	6533.05153541659	14883.137753325233	17196.06410224713	12502.718933383125	14627.533527238076	10234.735219928136	11908.321841511324	9522.754261589122	7901.760183168204	16007.464201316478	6719.436720961204	7840.042543004543	12973.410857032788
13421.915510536814	12765.908716271248	15812.23816056599	11238.323653872629	12476.841659031914	19217.953794417284	14709.560345072807	12195.551366225476	9362.837331458635	10460.317090823539	14136.64099408208	12744.134781881778	9469.056813519637	8909.378881986917	8446.294648065468	6382.056012301837	17871.87399289643	6533.05153541659	14883.137753325233	17196.06410224713	12502.718933368946	14627.533527238076	10234.735211566982	11908.230853834739	9522.754261589122	7901.760183168204	16007.464201316478	6719.436720961204	7615.618693836389	12973.410857032519
13421.915510536792	12765.908716271235	15812.23816053559	11238.323653872629	12476.837014507819	19217.953794417284	14709.4647250504	12195.551366225476	9362.83705837828	10460.317090823539	14135.042518714585	12744.134781881778	9469.056813519637	8908.244335059804	8441.144726277798	6372.642641113997	17866.91035615045	6533.05153541659	14883.137753325233	17196.06410224713	12502.718933348036	14627.533527238076	10234.735211148276	11908.096787234963	9522.754261589122	7901.400240470569	16007.464191527642	6719.436720666067	7455.811886907652	12973.41085703167
13421.915510536792	12765.908716271204	15812.23816053559	11238.274555041493	12476.836319656548	19217.953794417284	14709.396818830734	12195.551366225476	9362.836576006433	10460.317090823539	14132.601106819977	12744.134781881778	9469.056813519637	8907.17933230782	8437.451086648949	6369.19060568605	17866.91035615045	6533.05153541659	14883.137753325233	17196.06410224713	12502.718933348036	14627.533527238076	10234.735211148276	11908.01684519591	9522.754261543385	7901.104716091794	16007.464191527642	6719.436720437483	7452.942953046152	12973.410857031631
13421.915510536792	12765.908716271204	15812.23816053559	11238.240484558306	12476.836319656548	19217.953794417284	14708.906598949536	12195.551366225476	9362.835658459135	10460.31686880792	14131.822121010102	12744.134781881778	9469.056813519637	8907.059740752447	8377.21683042797	6369.19060568605	17863.285026820602	6533.05153541659	14883.137753325233	17196.064084467016	12502.718933345013	14627.533527238076	10234.735211148276	11907.890337629906	9522.754261543385	7901.068720935527	16007.464191527642	6719.436720437483	7452.942953046152	12973.410857031624
13421.915510536792	12765.908716271188	15812.238160522189	11238.238068820243	12476.836319656548	19217.953794417284	14708.549085490347	12195.551366080103	9362.835658459135	10460.316774473384	14127.603695910027	12744.134781881778	9469.056813519634	8907.058510953464	8377.21683042797	6368.247491956152	17859.493762522146	6533.05153541659	14883.137753325233	17196.064084467016	12502.718933343302	14627.533527219874	10234.735209435894	11907.438111859836	9522.754261520917	7900.965617567522	16007.464191527642	6719.436720437379	7452.942953046152	12973.410857031142
13421.915510536792	12765.908716271188	15812.238160522189	11238.233811697808	12476.836319656548	19217.953794417284	14707.64744803267	12195.551366080103	9362.835658459135	10460.316749641695	14123.611805082492	12744.134781881778	9469.056813519632	8907.058510953464	8377.21683042797	6361.457247630368	17857.406280444367	6533.05153541659	14883.137753325233	17196.064083020206	12502.718933341323	14627.533527218979	10234.73520910409	11906.694278526624	9522.754261520917	7900.900736574032	16007.464191148734	6719.436720437379	7452.942953046152	12973.410857030794
13421.915510536792	12765.908716271178	15812.238160522189	11238.233811697808	12476.836295148212	19217.953794417284	14707.528171770153	12195.551366080103	9362.835658459135	10460.316718616108	14123.52825839742	12744.134781881778	9469.056813519623	8907.04238544894	8359.21970749144	6354.882425781839	17855.953313489437	6533.05153541659	14883.137753325233	17196.064082121055	12502.718933341323	14627.533527218979	10234.735209039382	11905.79777693441	9522.754261137088	7900.894143793766	16007.464191148734	6719.436720437326	7452.942953046152	12973.41085703041
13421.915510536792	12765.908716271178	15812.238160522189	11238.230790529118	12476.836280174572	19217.953794417284	14703.503919498151	12195.551366080103	9362.835500673811	10460.316671853932	14120.15298199876	12744.134781881778	9469.056813519619	8907.04238544894	8359.21970749144	6354.402250496306	17855.953313489437	6533.05153541659	14883.137753325233	17196.064082011595	12502.71893334123	14627.533527218979	10234.735208949653	11905.138720027531	9522.754261090495	7900.827552020461	16007.464191148734	6719.436720437326	7440.552985767139	12973.41085703041
13421.915510536792	12765.908716271178	15812.238160522082	11238.230790529118	12476.836280174572	19217.953794417284	14703.503919498151	12195.55136606844	9362.835500673811	10460.316667661486	14116.170551739593	12744.134781881778	9469.056813519604	8907.04238544894	8358.85097383882	6353.624505274046	17855.60203311692	6533.05153541659	14883.137753325233	17196.06408061937	12502.71893334123	14627.533527218979	10234.735208949653	11905.005163947206	9522.754261064645	7900.827552020461	16007.464191148734	6719.43672043727	7427.382154066195	12973.41085703041
13421.915510536792	12765.908716271178	15812.238160522082	11238.225215886783	12476.835817653844	19217.953794417284	14699.932098251289	12195.551366049684	9362.835407321661	10460.31664461721	14113.673334453397	12744.134781881778	9469.0568135196	8907.041588205673	8358.85097383882	6353.624505274046	17849.995384568225	6533.05153541659	14883.137753325233	17196.06408061937	12502.718933341184	14627.533527218911	10234.735208949653	11904.74714757665	9522.754261064645	7900.827552020461	16007.464191148734	6719.436720389375	7402.329395420198	12973.41085703041
13421.915510536792	12765.908716271162	15812.238160522082	11238.224396307307	12476.835589529906	19217.953794417284	14698.352988536231	12195.551366049684	9362.835407321661	10460.316600742111	14112.225440741691	12744.134781881778	9469.0568135196	8907.041588205673	8358.85097383882	6353.512513264576	17848.244858459562	6533.05153541659	14883.137753325233	17196.06408061937	12502.718933341184	14627.533527218911	10234.735208949653	11904.344402200899	9522.754261064645	7900.806400780964	16007.464190878523	6719.436720389375	7384.399570218493	12973.41085703041
13421.915510536792	12765.908716271162	15812.238160521585	11238.222880003257	12476.834951047624	19217.95379441728	14698.254740627546	12195.551366049072	9362.835407321661	10460.316598698504	14110.78333083951	12744.134781881778	9469.0568135196	8907.040384818938	8358.85097383882	6353.460490735264	17847.976383428715	6533.05153541659	14883.137753325233	17196.06408061937	12502.718933341184	14627.533527218911	10234.735208949653	11901.405852724823	9522.754261064645	7900.806400780964	16007.464190878523	6719.436720388271	7371.162738279645	12973.41085703041
13421.915510536792	12765.908716271162	15812.238160520075	11238.222880003257	12476.834713380285	19217.95379441728	14698.254740627546	12195.551366049072	9362.835407321661	10460.316598698504	14102.347285885682	12744.134781881778	9469.056813519599	8906.824884359481	8342.078933599996	6351.370934096159	17847.612511654435	6533.05153541659	14883.137753325233	17196.06408061937	12502.718933341184	14627.533527218324	10234.735208949276	11898.552557089952	9522.754261064645	7900.803935470567	16007.464190878523	6719.436720387301	7328.525445437464	12973.410857030161
13421.915510536792	12765.908716271162	15812.238160520075	11238.222880003257	12476.834156290355	19217.95379441728	14697.867601123568	12195.551366049072	9362.83540548104	10460.316598698504	14096.484818257068	12744.134781881778	9469.056813519594	8906.439337281296	8335.797508146996	6350.260966210414	17847.612511654435	6533.05153541659	14883.137753325233	17196.06408061937	12502.718933341184	14627.533527217574	10234.735208949276	11891.75430579907	9522.754261064645	7900.803935470567	16007.464190855782	6719.436720384511	7311.8817055084055	12973.410857030161
13421.915510536792	12765.908716271162	15812.238160520075	11238.222880003257	12476.833699170738	19217.95379441728	14697.028326457197	12195.551366049029	9362.835402643936	10460.316594399006	14094.27675686423	12744.134781881778	9469.056813519594	8906.148145027444	8335.797508146996	6349.540357549729	17847.255696521417	6533.05153541659	14883.137753325233	17196.064080586133	12502.718933341184	14627.533527217367	10234.735208949236	11891.481721010434	9522.754261064645	7900.803348586481	16007.464190855782	6719.436720384511	7309.363130726813	12973.41085702966
13421.915510536792	12765.908716271162	15812.238160520008	11238.222880003257	12476.833676143218	19217.95379441728	14695.318334666405	12195.551366049029	9362.835398737678	10460.316594399006	14094.08778145155	12744.134781881778	9469.05681351959	8905.349670352223	8334.663623337347	6349.318459686512	17844.082904521045	6533.05153541659	14883.137753325233	17196.064080573742	12502.718933341184	14627.533527217367	10234.735208949214	11891.481721010434	9522.754261064645	7900.803056853081	16007.464190855782	6719.436720384511	7309.363130726813	12973.410857029081
13421.915510536792	12765.908716271162	15812.238160520008	11238.222880003257	12476.833675790047	19217.95379441728	14695.036300624284	12195.551366049029	9362.835398737678	10460.316594399006	14093.39847533722	12744.134781881778	9469.05681351959	8905.349670352223	8311.540018289263	6348.9673569897695	17842.313992043353	6533.05153541659	14883.137753325233	17196.064080573742	12502.718933341184	14627.533527217367	10234.735208949185	11891.481721010434	9522.754261064645	7900.801879705201	16007.464190855782	6719.43672038359	7259.726587219937	12973.410857029005
13421.915510536792	12765.908716271162	15812.238160520008	11238.222880003257	12476.833637433348	19217.95379441728	14691.428169197	12195.551366048996	9362.835398737678	10460.316594209811	14092.94815241452	12744.134781881778	9469.05681351959	8905.311407936946	8311.540018289263	6348.146827072149	17842.313992043353	6533.05153541659	14883.137753325233	17196.064080570242	12502.718933341184	14627.533527217367	10234.735208949185	11891.481721010434	9522.754261064645	7900.801879705201	16007.464190855782	6719.43672038359	7259.302197211726	12973.410857028548
13421.915510536792	12765.908716271162	15812.238160520008	11238.222880003257	12476.833492818587	19217.95379441728	14689.440367341824	12195.551366048938	9362.835398737678	10460.316594209811	14092.94815241452	12744.134781881778	9469.056813519554	8904.73885149372	8311.540018289263	6347.871911635872	17836.701967720157	6533.05153541659	14883.137753325233	17196.064080570242	12502.718933341184	14627.533527217205	10234.735208949185	11891.38596642392	9522.754261064645	7900.801879705201	16007.464190855782	6719.43672038359	7259.302197211726	12973.410857028526
13421.915510536792	12765.908716271162	15812.238160520008	11238.222764289405	12476.833428301872	19217.95379441728	14688.33300493623	12195.551366048938	9362.835398737678	10460.3165941983	14092.917816578421	12744.134781881778	9469.056813519504	8904.376664536234	8311.424597658606	6347.425507205475	17815.36834949339	6533.05153541659	14883.137753325233	17196.064080570242	12502.718933341184	14627.533527217205	10234.735208949185	11891.38596642392	9522.75426106425	7900.801879705201	16007.464190855782	6719.43672038359	7255.22919026663	12973.410857028512
13421.915510536792	12765.908716271162	15812.238160520008	11238.222764289405	12476.833419900291	19217.95379441728	14684.014252081999	12195.551366048938	9362.835398226323	10460.316593906507	14092.672169815394	12744.134781881778	9469.056813519317	8904.19211707593	8311.424597658606	6347.425507205475	17693.370873935804	6533.05153541659	14883.137753325233	17196.064080568594	12502.718933341184	14627.533527217052	10234.735208949185	11891.38596642392	9522.754261063003	7900.801799136954	16007.464190855377	6719.43672038359	7255.001939651181	12973.410857028477
13421.915510536792	12765.908716271162	15812.238160520008	11238.222764289405	12476.833352066309	19217.95379441728	14677.381620285394	12195.551366048938	9362.835398226323	10460.3165937988	14092.535292326746	12744.134781881778	9469.056813518906	8903.605918079913	8311.424597658606	6347.33933941229	17341.635397960425	6533.05153541659	14883.137753325233	17196.064080568594	12502.718933341184	14627.533527217009	10234.735208947037	11891.351210902376	9522.754261062573	7900.801799136954	16007.46419085517	6719.436720383554	7237.808759646392	12973.410857028459
13421.915510536792	12765.908716271158	15812.238160520008	11238.222764289405	12476.833302922567	19217.95379441728	14677.381620285394	12195.551366048938	9362.835398226323	10460.316593792917	14092.535292326746	12744.134781881778	9469.056813517971	8902.934128422508	8310.601110228876	6347.314810562393	16512.37273136925	6533.05153541659	14883.137753325233	17196.064080568594	12502.718933341184	14627.533527216983	10234.735208947037	11891.351210902376	9522.754261062553	7900.801743781457	16007.464190854962	6719.436720383525	7237.808759646392	12973.410857028419
13421.915510536792	12765.908716271158	15812.238160520008	11238.222764289405	12476.833194321749	19217.95379441728	14677.381620285394	12195.551366048938	9362.835398226323	10460.316593788086	14092.535292326746	12744.134781881778	9469.056813516627	8902.934128422508	8309.608696869327	6347.071902678038	16166.26179577922	6533.05153541659	14883.137753325233	17196.064080568594	12502.718933341184	14627.533527216983	10234.735208947037	11891.351210902376	9522.754261062553	7900.801743781457	16007.464190854962	6719.436720383525	7237.808759646392	12973.41085702841
13421.915510536792	12765.908716271158	15812.238160519983	11238.222762026606	12476.833154326036	19217.95379441728	14677.381620285394	12195.551366048938	9362.835398187526	10460.316593756945	14092.50864106485	12744.134781881778	9469.05681351214	8902.905911640355	8292.005158076388	6347.046973817758	15941.0641193145	6533.05153541659	14883.137753325233	17196.064080568594	12502.718933341184	14627.533527216921	10234.735208947037	11891.349053359218	9522.754261062553	7900.801743781457	16007.464190854962	6719.436720383525	7237.808759646392	12973.41085702841
13421.915510536792	12765.908716271158	15812.238160519983	11238.222762026606	12476.83312993762	19217.95379441728	14677.231820368928	12195.551366048938	9362.835398187526	10460.316593756945	14092.50864106485	12744.134781881778	9469.056813504709	8902.905702694537	8292.005158076388	6347.046973817758	15414.828776013295	6533.05153541659	14883.137753325233	17196.064080568594	12502.718933341184	14627.533527216883	10234.735208946915	11891.341380698743	9522.754261062551	7900.801743781457	16007.464190854962	6719.436720383525	7237.8038005775115	12973.41085702841
13421.915510536792	12765.908716271158	15812.238160519968	11238.2227619626	12476.833126233985	19217.95379441728	14677.185447139615	12195.551366048938	9362.835398169727	10460.316593756945	14092.50864106485	12744.134781881778	9469.056813483097	8902.900912964225	8288.014851165313	6347.042504309051	15240.922759303765	6533.05153541659	14883.137753325233	17196.064080568594	12502.718933341184	14627.533527216883	10234.735208946915	11891.341380698743	9522.754261062551	7900.801742183455	16007.464190854877	6719.436720383525	7237.8038005775115	12973.41085702841
13421.915510536792	12765.908716271158	15812.238160519968	11238.2227619626	12476.833089449574	19217.95379441728	14677.185447139615	12195.551366048938	9362.835398169727	10460.316593756945	14092.50864106485	12744.134781881778	9469.056813466144	8902.832129093329	8282.96431594401	6347.035827878982	15076.262694208537	6533.05153541659	14883.137753325233	17196.064080568594	12502.718933341184	14627.533527216849	10234.735208946688	11891.341380698743	9522.754261062551	7900.801742183455	16007.464190854875	6719.436720383525	7237.80085648882	12973.41085702841
13421.915510536792	12765.908716271155	15812.238160519968	11238.222760823084	12476.833089384534	19217.95379441728	14677.185447139615	12195.551366048938	9362.835398169727	10460.316593756945	14092.50864106485	12744.134781881778	9469.056813391642	8902.75235944639	8278.585167614598	6347.035827878982	14309.933020791514	6533.05153541659	14883.137753325233	17196.064080568594	12502.718933341184	14627.533527216849	10234.735208946659	11891.340858569662	9522.75426106255	7900.801740761878	16007.464190854856	6719.436720383525	7237.80085648882	12973.410857028402
13421.915510536792	12765.908716271155	15812.238160519968	11238.222760823084	12476.833073113266	19217.95379441728	14677.185447139615	12195.551366048938	9362.835398169727	10460.31659375617	14092.506184156553	12744.134781881778	9469.056813217812	8902.714844592538	8278.585167614598	6347.0354067116305	14185.813391875721	6533.05153541659	14883.137753325233	17196.064080568594	12502.718933341184	14627.533527216849	10234.735208946346	11891.340858569662	9522.75426106255	7900.801740761878	16007.464190814824	6719.436720383525	7237.80085648882	12973.410857028384
13421.915510536792	12765.908716271155	15812.238160519968	11238.222760178885	12476.833046315935	19217.95379441728	14677.185447139615	12195.551366048938	9362.835398169727	10460.31659375617	14092.448241276172	12744.134781881778	9469.056812765582	8902.691193668867	8277.487459960857	6347.0354067116305	14185.813391875721	6533.05153541659	14883.137753325233	17196.064080568594	12502.718933341184	14627.533527216849	10234.735208946346	11891.340218221903	9522.75426106255	7900.801740761878	16007.464190789682	6719.436720383504	7237.793802017148	12973.41085702838
13421.915510536792	12765.908716271155	15812.238160519968	11238.222760157816	12476.833000975203	19217.95379441728	14677.185447139615	12195.551366048938	9362.835398169727	10460.31659375471	14092.420898090664	12744.134781881778	9469.056812032843	8902.67650381924	8276.76978020051	6347.035247250568	14185.813391875721	6533.05153541659	14883.137753325233	17196.064080568478	12502.718933341184	14627.533527216849	10234.735208946331	11891.339883162442	9522.75426106255	7900.801740761878	16007.464190756267	6719.436720383504	7237.793802017148	12973.410857028372
13421.915510536792	12765.908716271155	15812.238160519968	11238.222760027402	12476.832939421976	19217.95379441728	14677.185447139615	12195.551366048938	9362.835398169727	10460.31659375471	14092.420781490317	12744.134781881778	9469.056809999762	8902.545154627729	8276.76978020051	6347.035064295107	14185.813391875721	6533.05153541659	14883.137753325233	17196.0640805684	12502.718933341184	14627.533527216849	10234.735208946331	11891.339883162442	9522.75426106255	7900.801740761878	16007.464190729575	6719.436720383503	7237.7291370854155	12973.410857028372
13421.915510536792	12765.908716271155	15812.238160519968	11238.222760027402	12476.832895641714	19217.95379441728	14677.185447139615	12195.551366048938	9362.835398169727	10460.316593724774	14092.420781490317	12744.134781881778	9469.056808475521	8902.431972247423	8276.76978020051	6347.034870814214	14185.418700362718	6533.05153541659	14883.137753325233	17196.0640805684	12502.718933341184	14627.533527216849	10234.735208946331	11891.3393695562	9522.75426106255	7900.8017406468125	16007.464190511773	6719.436720383503	7237.7291370854155	12973.410857028372
13421.915510536792	12765.908716271155	15812.238160519968	11238.22276000469	12476.832833558736	19217.95379441728	14677.185447139615	12195.551366048938	9362.835398169727	10460.316593717613	14092.409947154772	12744.134781881778	9469.056802854207	8902.396602188499	8276.677982661626	6347.034870814214	14156.69848587378	6533.05153541659	14883.137753325233	17196.0640805684	12502.718933341184	14627.533527216849	10234.735208946331	11891.3393695562	9522.75426106255	7900.8017406468125	16007.464190080422	6719.436720383503	7237.704860149956	12973.410857028368
13421.915510536792	12765.908716271155	15812.238160519968	11238.222759984592	12476.832784297589	19217.95379441728	14677.185447139615	12195.551366048936	9362.835398169562	10460.316593715746	14092.40645014432	12744.134781881778	9469.056788853419	8902.366178611599	8276.475116454127	6347.034803978796	14148.43187853	6533.05153541659	14883.137753325233	17196.064080568074	12502.718933341184	14627.533527216849	10234.735208946331	11891.339355494014	9522.75426106255	7900.801740602245	16007.464190080422	6719.436720383503	7237.704860149956	12973.410857028366
13421.915510536792	12765.908716271155	15812.238160519968	11238.222759984592	12476.832763881022	19217.95379441728	14677.176417314757	12195.551366048936	9362.835398169562	10460.31659371445	14092.403946056545	12744.134781881778	9469.056753466779	8902.315619593575	8276.475116454127	6347.034803978796	14134.019871021585	6533.05153541659	14883.137753325233	17196.064080568074	12502.718933341184	14627.533527216849	10234.735208946331	11891.339355494014	9522.75426106255	7900.801740602245	16007.464190031558	6719.436720383503	7237.704860149956	12973.410857028366
13421.915510536792	12765.908716271151	15812.238160519968	11238.222759984592	12476.832738333538	19217.95379441728	14677.176417314757	12195.551366048936	9362.835398169562	10460.316593707805	14092.403946056545	12744.134781881778	9469.056679459965	8902.262106467137	8276.475116454127	6347.034768465996	14134.019871021585	6533.05153541659	14883.137753325233	17196.064080568074	12502.718933341184	14627.533527216849	10234.735208946331	11891.339355494014	9522.754261062542	7900.801740602245	16007.464190031558	6719.436720383503	7237.702400599683	12973.410857028366
13421.915510536792	12765.908716271151	15812.238160519968	11238.222759984472	12476.832721109731	19217.95379441728	14677.171921154986	12195.551366048936	9362.835398169413	10460.316593703521	14092.403946056545	12744.134781881778	9469.0565279997	8902.192957458432	8276.475116454127	6347.034741188269	14134.019871021585	6533.05153541659	14883.137753325233	17196.06408056798	12502.718933341184	14627.533527216849	10234.735208946331	11891.339355025708	9522.754261062542	7900.801740537919	16007.464190028117	6719.436720383502	7237.702400599683	12973.410857028366
13421.915510536792	12765.908716271151	15812.238160519968	11238.222759984472	12476.83271420042	19217.95379441728	14677.171921154986	12195.551366048936	9362.835398169103	10460.316593698051	14092.403946056545	12744.134781881778	9469.056141237266	8902.127604354777	8276.475116454127	6347.034741188269	14134.019871021585	6533.05153541659	14883.137753325233	17196.06408056798	12502.718933341184	14627.533527216849	10234.735208946331	11891.339354198375	9522.754261062542	7900.801740537919	16007.464190028117	6719.436720383495	7237.702400599683	12973.410857028366
13421.915510536792	12765.908716271151	15812.238160519968	11238.222759984472	12476.8326947366	19217.95379441728	14677.171829240897	12195.551366048936	9362.835398169103	10460.316593698051	14092.403946056545	12744.134781881778	9469.054929229427	8902.0136406645	8276.475116454127	6347.034741188269	14133.008840376488	6533.05153541659	14883.137753325233	17196.06408056798	12502.718933341184	14627.533527216849	10234.735208946331	11891.339354198375	9522.754261062542	7900.801740537919	16007.46419002621	6719.436720383495	7237.702400599683	12973.410857028366
13421.915510536792	12765.908716271151	15812.238160519968	11238.222759984272	12476.832671277618	13644.863635105103	14677.171174773974	12195.551366048936	9362.835398169103	10460.316593698051	14092.403946056545	12744.134781881778	9469.051748006284	8901.662125334165	8276.475116454127	6347.034735456415	14130.454567859237	6533.05153541659	14883.137753325233	17196.06408056798	12502.718933341184	14627.533527216849	10234.735208946331	11891.339354198375	9522.754261062542	7900.801740537919	16007.46419002621	6719.436720383495	7237.701586423149	12973.410857028366
13421.915510536792	12765.908716271151	15812.238160519968	11238.222759984272	12476.832565554123	13644.863635105103	14677.171174773974	12195.551366048936	9362.835398169103	10460.316593698	14092.398192663863	12744.134781881778	9469.044998355537	8901.138254076408	8276.475116454127	6347.034735456415	14128.238821520883	6533.05153541659	14883.137753325233	17196.06408056798	12502.718933341184	14627.533527216849	10234.735208946331	11891.339349334576	9522.75426106254	7900.801740537919	16007.46419002621	6719.436720383495	7237.701586423149	12973.410857028366
13421.915510536792	12765.908716271151	15812.238160519968	11238.222759983653	12476.831868095886	13257.68982178768	14677.171174773974	12195.551366048936	9362.835398169062	10460.316593697638	14092.397244182399	12744.134781881778	9469.025490326738	8900.405663404303	8276.460605733493	6347.034735456415	14118.945596154688	6533.05153541659	14883.137753325233	17196.06408056798	12502.718933341184	14627.533527216849	10234.735208946331	11891.339349334576	9522.75426106254	7900.801740537919	16007.464190024815	6719.436720383495	7237.701586423149	12973.410857028366
13421.915510536792	12765.908716271151	15812.238160519968	11238.222759983653	12476.830002650084	13257.68982178768	14677.171174773974	12195.551366048936	9362.835398169005	10460.316593697487	14092.396005528668	12744.134781881778	9469.010980337578	8899.697440693544	8276.45967258105	6347.034735456415	14115.457182205544	6533.05153541659	14883.137753325233	17196.06408056798	12502.718933341184	14627.533527216849	10234.735208946331	11891.33934907064	9522.75426106254	7900.801740533674	16007.464190024815	6719.436720383495	7237.701586423149	12973.410857028366
13421.915510536792	12765.908716271151	15812.238160519968	11238.222759979157	12476.829633137946	13006.810580948593	14677.171106961478	12195.551366048936	9362.835398169005	10460.31659369604	14092.393260414621	12744.134781881778	9468.965980176636	8899.0194479114	8276.45967258105	6347.034735456415	14100.63325003746	6533.05153541659	14883.137753325233	17196.06408056798	12502.718933341184	14627.533527216849	10234.735208946331	11891.33934907064	9522.75426106254	7900.801740530935	16007.464190024622	6719.436720383495	7237.701586423149	12973.410857028366
13421.915510536792	12765.908716271151	15812.238160519968	11238.222759979157	12476.82809281045	12233.348066979866	14677.171106961478	12195.551366048936	9362.835398169005	10460.316593695485	14092.391438176106	12744.134781881778	9468.868494358732	8898.636952399425	8276.45967258105	6347.0347350659395	14100.63325003746	6533.05153541659	14883.137753325233	17196.06408056798	12502.718933341184	14627.533527216849	10234.735208946331	11891.339348688853	9522.75426106254	7900.801740530305	16007.464190024622	6719.436720383495	7237.70127053014	12973.410857028366
13421.915510536792	12765.908716271151	15812.238160519968	11238.222759979157	12476.821142193738	11891.068324743444	14677.171106961478	12195.551366048936	9362.835398169005	10460.316593695183	14092.39116036278	12744.134781881778	9468.725955361151	8898.37427964334	8276.45967258105	6347.0347350659395	14100.63325003746	6533.05153541659	14883.137753325233	17196.064080567943	12502.718933341184	14627.533527216849	10234.735208946331	11891.339348688853	9522.75426106254	7900.801740518557	16007.464190024604	6719.436720383495	7237.70127053014	12973.410857028366
13421.915510536792	12765.908716271151	15812.238160519968	11238.222759979157	12476.813693313086	11891.068324743444	14677.170672751085	12195.551366048936	9362.835398169005	10460.316593694983	14092.390886594021	12744.134781881778	9468.56070842216	8895.63302416343	8276.45967258105	6347.014317383072	14100.63325003746	6533.05153541659	14883.137753325233	17196.064080567943	12502.718933341184	14627.533527216849	10234.735208946331	11891.339348688853	9522.75426106254	7900.801740518557	16007.464190024584	6719.436720383495	7237.701236729169	12973.410857028366
13421.915510536792	12765.908716271151	15812.238160519968	11238.222759979157	12476.801265908318	11891.068324743444	14677.168119643053	12195.551366048936	9362.835398169005	10460.316593694944	14092.390877540094	12744.134781881778	9468.351664325412	8890.854213648294	8276.45967258105	6346.994004724811	14100.63325003746	6533.05153541659	14883.137753325233	17196.064080567943	12502.718933341184	14627.533527216849	10234.735208946331	11891.33934834891	9522.75426106254	7900.801740518557	16007.464189909053	6719.436720383495	7237.701236729169	12973.410857028366
13421.915510536792	12765.908716271151	15812.238160519968	11238.222759979155	12476.766508538856	11891.068324743444	14677.150757248832	12195.551366048936	9362.835398169005	10460.316593694912	14092.390877540094	12744.134781881778	9468.339896467223	8890.175866576752	8276.45967258105	6346.994004724811	14100.129399956837	6533.05153541659	14883.137753325233	17196.064080567943	12502.718933341184	14627.533527216849	10234.735208946331	11891.33934834891	9522.75426106254	7900.801740518557	16007.46418981487	6719.4367203834945	7237.701236729169	12973.410857028366
13421.915510536786	12765.908716271151	15812.238160519968	11238.222759979066	12476.667003091643	11891.068324743444	14677.085655721974	12195.551366048936	9362.835398169005	10460.316593694532	14092.390873942924	12744.134781881778	9468.332718659483	8889.966262034242	8276.45967258105	6346.994004724811	14100.129399956837	6533.05153541659	14883.137753325233	17196.064080567943	12502.71893334118	14627.533527216845	10234.735208946331	11891.33934834891	9522.75426106254	7900.801740518147	16007.46418981487	6719.4367203834945	7237.701236729169	12973.410857028366
13421.915510536783	12765.908716271151	15812.238160519968	11238.222759979066	12476.61210229825	11891.068324743444	14677.080234147326	12195.551366048936	9362.835398169005	10460.316593694497	14092.390873942924	12744.134781881778	9468.321122655732	8889.311272437924	8276.45967258105	6346.993951468254	14100.126936477825	6533.05153541659	14883.137753325233	17196.064080567943	12502.71893334118	14627.533527216845	10234.735208946331	11891.33934834479	9522.75426106254	7900.80174051792	16007.46418981487	6719.4367203834945	7237.701236729169	12973.410857028366
13421.915510536779	12765.908716271151	15812.238160519968	11238.222759979066	12476.405755198915	11803.72245631041	14677.078829535047	12195.551366048936	9362.835398169005	10460.316593694195	14092.390873942924	12744.134781881778	9468.316565444395	8889.170872982922	8276.459648210326	6346.993951468254	14100.126936477825	6533.05153541659	14883.137753325233	17196.064080567943	12502.71893334118	14627.533527216845	10234.735208946331	11891.339348342304	9522.75426106254	7900.801740517625	16007.46418981487	6719.4367203834945	7237.701236729169	12973.410857028366
13421.915510536777	12765.908716271151	15812.238160519968	11238.222759979066	12475.597579010902	11803.72245631041	14677.073936626071	12195.551366048936	9362.835398169005	10460.316593693922	14092.39087173569	12744.134781881778	9468.315697430795	8888.470605759201	8276.459648210326	6346.993559618839	14100.112624324036	6533.05153541659	14883.137753325233	17196.064080567943	12502.71893334118	14627.533527216845	10234.735208946331	11891.339348342304	9522.75426106254	7900.801740517625	16007.464189798868	6719.4367203834945	7237.701236729169	12973.410857028366
13421.915510536775	12765.908716271151	15812.238160519968	11238.222759979064	12475.347217457724	11801.5218868936	14677.073936626071	12195.551366048936	9362.835398169005	10460.316593693622	14092.390483933163	12744.134781881778	9468.315697430795	8887.756834390555	8276.459583693217	6346.993248786378	14100.094269867757	6533.05153541659	14883.137753325233	17196.064080567943	12502.71893334118	14627.533527216845	10234.735208946331	11891.339348342304	9522.75426106254	7900.801740517554	16007.464189798457	6719.4367203834945	7237.701236729169	12973.410857028366
13421.915510536775	12765.908716271151	15812.238160519968	11238.222759979064	12475.347217457724	11796.395258372233	14677.053172718339	12195.551366048936	9362.835398169005	10460.316593692958	14092.388986536092	12744.134781881778	9468.315697430795	8887.386443753856	8276.459583693217	6346.993248786378	14099.873837594398	6533.05153541659	14883.137753325233	17196.064080567943	12502.71893334118	14627.533527216845	10234.735208946331	11891.339348342304	9522.75426106254	7900.801740517533	16007.464189792821	6719.4367203834945	7237.701236729169	12973.410857028366
13421.915510536775	12765.908716271151	15812.238160519968	11238.222759979064	12475.347217457724	11796.395258372233	14677.05195346585	12195.551366048936	9362.835398169005	10460.316593691256	14092.388237870318	12744.134781881778	9468.315697430795	8886.585462241113	8276.459583693217	6346.993248786378	14099.870941651161	6533.05153541659	14883.137753325233	17196.064080567943	12502.71893334118	14627.533527216845	10234.735208946331	11891.33934834204	9522.75426106254	7900.801740517533	16007.464189775097	6719.4367203834945	7237.701236729169	12973.410857028366
13421.915510536775	12765.908716271151	15812.238160519968	11238.222759979064	12475.243752202428	11792.933453650807	14677.047361671766	12195.551366048936	9362.835398169005	10460.316593684063	14092.388237870318	12744.134781881778	9468.315697430795	8884.872438748978	8276.459583693217	6346.993197930962	14099.870941651161	6533.05153541659	14883.137753325233	17196.064080567936	12502.71893334118	14627.533527216845	10234.735208946331	11891.33934834204	9522.75426106254	7900.801740517533	16007.464189727732	6719.4367203834945	7237.701236728044	12973.410857028366
13421.915510536775	12765.908716271151	15812.238160519968	11238.222759979064	12475.147789869276	11792.933453650807	14677.045888143844	12195.551366048936	9362.835398169005	10460.316593675061	14092.388237870318	12744.134781881778	9468.315697430795	8884.774100473216	8276.459583693217	6346.993197930962	14099.870941651161	6533.05153541659	14883.137753325233	17196.06408056793	12502.71893334118	14627.533527216845	10234.735208946331	11891.33934834204	9522.75426106254	7900.801740517531	16007.464189727732	6719.4367203834945	7237.701236728044	12973.410857028366
13421.915510536775	12765.908716271151	15812.238160519968	11238.222759979064	12474.757097824046	11790.74879768014	14677.045648796658	12195.551366048936	9362.835398169003	10460.31659365707	14092.388237870318	12744.134781881778	9468.315546345217	8884.55336658906	8276.459583693217	6346.993197930962	14099.870941651161	6533.05153541659	14883.137753325233	17196.06408056793	12502.71893334118	14627.533527216845	10234.735208946331	11891.33934834204	9522.75426106254	7900.801740517531	16007.464189727645	6719.4367203834945	7237.701236728044	12973.410857028366
13421.915510536775	12765.908716271151	15812.238160519968	11238.222759979064	12474.678957272623	11790.74879768014	14677.045648796658	12195.551366048936	9362.835398169003	10460.316593629548	14092.388236231805	12744.134781881778	9468.315401897342	8884.367458692755	8276.459572741285	6346.993187139314	14099.870941651161	6533.05153541659	14883.137753325233	17196.06408056793	12502.71893334118	14627.533527216845	10234.735208946331	11891.33934834204	9522.75426106254	7900.801740517531	16007.464189718867	6719.4367203834945	7237.701236724813	12973.410857028366
13421.915510536775	12765.908716271151	15812.238160519968	11238.222759979064	12474.285516031257	11790.74879768014	14677.045537829199	12195.551366048936	9362.835398169003	10460.316593598054	14092.388232172416	12744.134781881778	9468.315401897342	8884.224858866528	8276.459572741285	6346.993181918584	14091.962790807373	6533.05153541659	14883.137753325233	17196.06408056793	12502.71893334118	14627.533527216845	10234.735208946331	11891.33934834197	9522.75426106254	7900.801740517531	16007.464189717573	6719.4367203834945	7237.701236724813	12973.410857028366
13421.915510536775	12765.908716271151	15812.238160519968	11238.222759979064	12474.175384926313	11790.74879768014	14677.044862166991	12195.551366048936	9362.835398169003	10460.31659349728	14092.388205782818	12744.134781881778	9468.31530312297	8884.224858866528	8276.459570801022	6346.993181918584	14088.788623395876	6533.05153541659	14883.137753325233	17196.06408056793	12502.71893334118	14627.533527216845	10234.735208946331	11891.33934834197	9522.75426106254	7900.801740517524	16007.464189693537	6719.4367203834945	7237.701236724813	12973.410857028366
13421.915510536775	12765.908716271151	15812.238160519968	11238.222759979064	12474.111234963057	11790.013263212937	14677.044827170193	12195.551366048936	9362.835398169003	10460.316593326628	14092.388180223463	12744.134781881778	9468.315268990731	8884.157392811434	8276.459564185292	6346.993181918584	14088.788623395876	6533.05153541659	14883.137753325233	17196.06408056793	12502.71893334118	14627.533527216845	10234.735208946331	11891.33934834197	9522.75426106254	7900.801740517524	16007.464189663326	6719.4367203834945	7237.701236724734	12973.410857028366
13421.915510536775	12765.908716271151	15812.238160519968	11238.222759979064	12474.102787299407	11789.438301695165	14677.044739313225	12195.551366048936	9362.835398169002	10460.316593117328	14092.388164913747	12744.134781881778	9468.315256974618	8884.128437466446	8276.459563706492	6346.939545819429	14088.788623395876	6533.05153541659	14883.137753325233	17196.06408056793	12502.71893334118	14627.533527216845	10234.735208946331	11891.33934834186	9522.75426106254	7900.801740517523	16007.464189634722	6719.4367203834945	7237.7012367247	12973.410857028366
13421.915510536775	12765.908716271151	15812.238160519968	11238.22275997906	12474.089956005002	11781.407680542585	14677.044739313225	12195.551366048936	9362.835398169002	10460.316592383238	14092.388126692576	12744.134781881778	9468.315256974618	8884.07356467209	8276.459563706492	6346.878187489843	14088.788623395876	6533.05153541659	14883.137753325233	17196.06408056793	12502.71893334118	14627.533527216845	10234.735208946331	11891.33934834186	9522.75426106254	7900.801740517522	16007.464189616483	6719.436720383493	7237.701236689805	12973.410857028366
13421.915510536775	12765.908716271151	15812.238160519968	11238.22275997906	12474.089785107444	11770.812253578479	14677.0447317315	12195.551366048936	9362.835398169002	10460.316591440474	14092.388126692576	12744.134781881778	9468.315256974618	8883.99216925026	8276.459563306882	6346.82277366774	14087.094908354824	6533.05153541659	14883.137753325233	17196.06408056793	12502.71893334118	14627.533527216845	10234.735208946331	11891.33934834186	9522.75426106254	7900.801740517522	16007.464189614577	6719.436720383493	7237.701236689805	12973.410857028366
13421.915510536775	12765.908716271151	15812.238160519968	11238.22275997906	12474.08069273301	11750.043310111994	14677.044725909984	12195.551366048936	9362.835398169002	10460.316588682466	14092.38810962749	12744.134781881778	9468.315246771162	8883.947644682055	8276.459563266322	6346.749257840142	14084.454478179941	6533.05153541659	14883.137753325233	17196.06408056793	12502.71893334118	14627.533527216845	10234.735208946331	11891.33934834186	9522.75426106254	7900.801740517516	16007.464189614577	6719.436720383493	7237.701236689805	12973.410857028366
13421.915510536775	12765.908716271151	15812.238160519968	11238.22275997906	12474.080261473766	11747.246989737205	14677.044725909984	12195.551366048936	9362.835398169002	10460.316585085673	14092.38810962749	12744.134781881778	9468.315235088903	8883.85316718019	8276.459563251672	6346.741626528347	14082.594206853079	6533.05153541659	14883.137753325233	17196.06408056793	12502.718933341172	14627.533527216845	10234.735208946331	11891.33934834186	9522.75426106254	7900.801740517516	16007.464189606053	6719.436720383493	7237.701236689805	12973.410857028366
13421.915510536775	12765.908716271151	15812.238160519968	11238.22275997906	12474.075920494688	11724.493806233355	14677.044725909984	12195.551366048936	9362.835398169002	10460.316584902617	14092.38807136308	12744.134781881778	9468.315234800524	8883.847836414743	8276.459563094155	6346.741626528347	14082.594206853079	6533.05153541659	14883.137753325233	17196.06408056793	12502.71893334117	14627.533527216845	10234.735208946331	11891.33934834186	9522.75426106254	7900.801740517516	16007.46418958279	6719.436720383493	7237.701236689805	12973.410857028366
13421.915510536775	12765.908716271151	15812.238160519968	11238.22275997906	12474.075920494688	11718.922086298366	14677.044725909984	12195.551366048936	9362.835398169002	10460.316584535098	14092.388067096268	12744.134781881778	9468.315234737489	8883.641251574007	8276.459563094155	6346.740060060451	14082.594206853079	6533.05153541659	14883.137753325233	17196.06408056793	12502.718933341162	14627.533527216845	10234.735208946331	11891.33934834186	9522.75426106254	7900.801740517516	16007.464189582653	6719.436720383493	7237.701236687668	12973.410857028366
13421.915510536775	12765.908716271151	15812.238160519968	11238.222759979057	12474.075775601708	11715.786551617794	14677.044725909984	12195.551366048936	9362.835398169002	10460.316584535098	14092.388067096268	12744.134781881778	9468.315234737489	8883.540935025027	8276.459563090928	6346.740060060451	14082.594206853079	6533.05153541659	14883.137753325233	17196.06408056793	12502.71893334116	14627.533527216845	10234.735208946331	11891.33934834186	9522.75426106254	7900.801740517516	16007.464189580773	6719.436720383493	7237.701236687668	12973.410857028366
13421.915510536775	12765.908716271151	15812.238160519968	11238.222759979057	12474.075775601708	11707.487382922593	14677.044725726668	12195.551366048936	9362.835398169002	10460.316584528957	14092.388063701614	12744.134781881778	9468.315234737489	8883.473492135574	8276.459563072025	6346.740060060451	14082.556199775756	6533.05153541659	14883.137753325233	17196.06408056793	12502.718933341157	14627.533527216845	10234.735208946331	11891.33934834186	9522.75426106254	7900.801740517516	16007.464189566128	6719.436720383493	7237.701236687592	12973.410857028366
13421.915510536775	12765.908716271151	15812.238160519968	11238.222759979057	12474.075775601708	11701.88722426561	14677.044725726668	12195.551366048936	9362.835398169002	10460.316584528957	14092.388063701614	12744.134781881778	9468.315234737489	8883.45207432053	8276.459563039127	6346.740060060451	14082.098330709956	6533.05153541659	14883.137753325233	17196.06408056793	12502.718933341146	14627.533527216845	10234.735208946331	11891.339348341835	9522.75426106254	7900.801740517516	16007.464189553297	6719.436720383493	7237.701236687302	12973.410857028366
13421.915510536775	12765.908716271151	15812.238160519968	11238.222759979057	12474.075731339542	11699.946276643099	14677.044725726668	12195.551366048936	9362.835398169002	10460.316584528957	14092.388063701614	12744.134781881778	9468.315234715763	8883.091918070877	8276.459563028922	6346.740060060451	14081.87055085616	6533.05153541659	14883.137753325233	17196.06408056793	12502.718933341102	14627.533527216845	10234.735208946331	11891.339348341822	9522.75426106254	7900.801740517516	16007.464189551682	6719.436720383493	7237.701236685235	12973.410857028366
13421.915510536775	12765.908716271151	15812.238160519968	11238.222759979057	12474.075416434584	11698.090009502668	14677.044725634605	12195.551366048936	9362.835398169002	10460.316584528957	14092.38806358227	12744.134781881778	9468.31523470699	8882.715524526304	8276.459563028922	6346.739586404973	14081.635020418309	6533.05153541659	14883.137753325233	17196.06408056793	12502.718933340999	14627.533527216845	10234.735208946331	11891.33934834182	9522.75426106254	7900.801740517516	16007.464189551682	6719.436720383493	7237.701236685235	12973.410857028366
13421.915510536775	12765.908716271151	15812.238160519968	11238.222759979057	12474.075416434584	11695.416396435161	14677.044725600143	12195.551366048936	9362.835398169002	10460.316584528957	14092.388063187886	12744.134781881778	9468.315234675882	8882.491496552062	8276.45956292191	6346.739586404973	14081.388934760964	6533.05153541659	14883.137753325233	17196.06408056793	12502.71893334084	14627.533527216845	10234.735208946331	11891.33934834182	9522.75426106254	7900.801740517516	16007.464189551372	6719.436720383493	7237.701236685235	12973.410857028366
13421.915510536775	12765.908716271151	15812.238160519968	11238.222759979057	12474.074268221293	11693.883907088082	14677.044725586527	12195.551366048936	9362.835398169002	10460.316584528957	14092.388063187886	12744.134781881778	9468.315234675014	8882.341915922918	8276.45956292191	6346.739586404973	14081.325560856523	6533.05153541659	14883.137753325233	17196.06408056793	12502.71893334052	14627.533527216845	10234.735208946331	11891.33934834182	9522.75426106254	7900.801740517516	16007.464189551134	6719.436720383493	7237.701236685178	12973.410857028366
13421.915510536775	12765.908716271151	15812.238160519968	11238.222759979057	12474.073340691246	11683.477346119327	14677.044725586527	12195.551366048936	9362.835398169002	10460.316584528957	14092.388063187886	12744.134781881778	9468.31523465048	8882.33603515012	8276.45956281261	6346.739507860738	14081.32027109802	6533.05153541659	14883.137753325233	17196.06408056793	12502.718933340035	14627.533527216845	10234.735208946331	11891.33934834182	9522.75426106254	7900.801740517516	16007.464189551009	6719.436720383493	7237.701236685178	12973.410857028366
13421.915510536775	12765.908716271151	15812.238160519968	11238.222759979057	12474.073320465866	11671.00601446818	14677.044725584628	12195.551366048936	9362.835398169002	10460.316584522885	14092.388063031862	12744.134781881778	9468.315234641626	8882.296165781921	8276.459562755803	6346.739507860738	14081.312713190175	6533.05153541659	14883.137753325233	17196.06408056793	12502.718933339338	14627.533527216845	10234.735208946331	11891.33934834182	9522.75426106254	7900.801740517516	16007.464189550832	6719.436720383493	7237.701236685178	12973.410857028366
13421.915510536775	12765.908716271151	15812.238160519968	11238.222759979057	12474.07310613096	11671.00601446818	14677.044725584628	12195.551366048936	9362.835398169002	10460.316584511054	14092.388063031862	12744.134781881778	9468.315234627236	8882.296165781921	8276.459562755803	6346.739505416164	14081.31237963257	6533.05153541659	14883.137753325233	17196.06408056793	12502.718933336759	14627.533527216845	10234.735208946331	11891.339348341817	9522.75426106254	7900.801740517516	16007.464189550832	6719.436720383493	7237.701236685178	12973.410857028366
13421.915510536775	12765.908716271151	15812.238160519968	11238.222759979057	12474.073098856707	11668.627414148796	14677.044725579324	12195.551366048936	9362.835398169002	10460.316584510028	14092.388062550619	12744.134781881778	9468.315234627236	8882.170080074658	8276.459562755803	6346.739505416164	14081.306116933854	6533.05153541659	14883.137753325233	17196.06408056793	12502.718933330116	14627.533527216845	10234.735208946331	11891.339348341817	9522.75426106254	7900.801740517516	16007.464189550756	6719.436720383493	7237.701236685031	12973.410857028366
13421.915510536775	12765.908716271151	15812.238160519968	11238.222759979057	12474.07302582768	11666.01222161371	14677.044725579279	12195.551366048936	9362.835398169002	10460.316584510028	14092.388062550619	12744.134781881778	9468.315234627236	8881.985897791155	8276.459562755803	6346.739491820971	14081.303117575126	6533.05153541659	14883.137753325233	17196.06408056793	12502.718933321106	14627.533527216845	10234.735208946331	11891.339348341817	9522.75426106254	7900.801740517516	16007.464189550261	6719.436720383493	7237.701236685031	12973.410857028366
13421.915510536775	12765.908716271151	15812.238160519968	11238.222759979057	12474.07296580783	11665.465442698896	14677.044725579279	12195.551366048936	9362.835398169002	10460.316584508457	14092.388062550619	12744.134781881778	9468.31523459903	8881.87480843059	8276.45956274075	6346.739491820971	14081.303117575126	6533.05153541659	14883.137753325233	17196.06408056793	12502.718933299888	14627.533527216845	10234.735208946331	11891.339348341817	9522.75426106254	7900.801740517516	16007.464189549988	6719.436720383493	7237.70123668499	12973.410857028366
13421.915510536775	12765.908716271151	15812.238160519968	11238.222759979057	12474.072929433636	11665.024277720315	14677.044725579022	12195.551366048936	9362.835398169002	10460.316584508457	14092.388062509674	12744.134781881778	9468.31523459903	8881.790182430519	8276.459562736844	6346.739491820971	14081.302664204695	6533.05153541659	14883.137753325233	17196.06408056793	12502.718933259146	14627.533527216845	10234.735208946331	11891.339348341817	9522.75426106254	7900.801740517516	16007.464189549988	6719.436720383493	7237.70123668499	12973.410857028366
13421.915510536775	12765.908716271151	15812.238160519968	11238.222759979057	12474.07289990009	11664.98424631506	14677.044725579022	12195.551366048936	9362.835398169002	10460.316584507393	14092.388062509674	12744.134781881778	9468.31523459903	8881.728493301005	8276.459562736844	6346.739491820971	14081.302664204695	6533.05153541659	14883.137753325233	17196.06408056793	12502.718933160466	14627.533527216845	10234.735208946331	11891.339348341817	9522.75426106254	7900.801740517516	16007.464189549715	6719.436720383493	7237.70123668499	12973.410857028366
13421.915510536775	12765.908716271151	15812.238160519968	11238.222759979057	12474.07289648313	11664.751084891313	14677.044725579022	12195.551366048936	9362.835398169002	10460.316584507393	14092.388062507003	12744.134781881778	9468.31523459903	8881.641021421805	8276.459562736844	6346.73949060849	14081.30211562277	6533.05153541659	14883.137753325233	17196.06408056793	12502.718932888343	14627.533527216845	10234.735208946331	11891.339348341817	9522.75426106254	7900.801740517516	16007.464189549682	6719.436720383493	7237.70123668499	12973.410857028366
13421.915510536775	12765.908716271151	15812.238160519968	11238.222759979057	12474.07289648313	11664.633686097219	14677.044725579022	12195.551366048936	9362.835398169002	10460.316584507393	14092.388062505268	12744.134781881778	9468.31523459903	8881.634775711871	8276.459562736844	6346.739489477864	14081.30211562277	6533.05153541659	14883.137753325233	17196.06408056793	12502.718932185486	14627.533527216845	10234.735208946331	11891.339348341817	9522.75426106254	7900.801740517516	16007.464189549648	6719.436720383493	7237.70123668499	12973.410857028366
13421.915510536775	12765.908716271151	15812.238160519968	11238.222759979057	12474.07289648313	11664.633686097219	14677.044725579022	12195.551366048936	9362.835398169002	10460.316584507393	14092.38806249913	12744.134781881778	9468.315234598447	8881.630148575263	8276.459562736705	6346.739489477864	14081.30211562277	6533.05153541659	14883.137753325233	17196.06408056793	12502.71893114143	14627.533527216845	10234.735208946331	11891.339348341817	9522.75426106254	7900.801740517516	16007.464189549633	6719.436720383493	7237.701236684987	12973.410857028366
13421.915510536775	12765.908716271151	15812.238160519968	11238.222759979057	12474.07269084173	11664.633686097219	14677.044725579017	12195.551366048936	9362.835398169002	10460.316584507393	14092.388062480819	12744.134781881778	9468.315234598398	8881.60219962443	8276.459562736705	6346.739489445266	14081.301320141185	6533.05153541659	14883.137753325233	17196.06408056793	12502.718929581375	14627.533527216845	10234.735208946331	11891.339348341817	9522.75426106254	7900.801740517516	16007.464189549606	6719.436720383493	7237.701236684987	12973.410857028366
13421.915510536775	12765.908716271151	15812.238160519968	11238.222759979057	12474.072538574264	11664.633686097219	14677.044725579017	12195.551366048936	9362.835398169002	10460.316584507393	14092.38806246664	12744.134781881778	9468.315234598398	8881.531230556564	8276.459562736705	6346.739489445266	14081.301320141185	6533.05153541659	14883.137753325233	17196.06408056793	12502.718925383395	14627.533527216845	10234.735208946331	11891.339348341817	9522.75426106254	7900.801740517516	16007.464189549575	6719.436720383493	7237.701236684987	12973.410857028366
13421.915510536775	12765.908716271151	15812.238160519968	11238.222759979057	12474.065330715219	11664.633651924734	14677.044725579017	12195.551366048936	9362.835398169002	10460.316584507365	14092.388062463497	12744.134781881778	9468.315234598384	8881.502965953066	8276.45956273645	6346.739489445266	14081.300889377368	6533.05153541659	14883.137753325233	17196.06408056793	12502.718921509782	14627.533527216845	10234.735208946331	11891.339348341817	9522.75426106254	7900.801740517516	16007.464189549575	6719.436720383493	7237.701236684987	12973.410857028366
13421.915510536775	12765.908716271151	15812.238160519968	11238.222759979057	12474.05602125343	11664.620320368691	14677.044725579017	12195.551366048936	9362.835398169002	10460.316584507365	14092.388062463497	12744.134781881778	9468.315234598376	8881.458250894937	8276.45956273645	6346.739489445266	14080.920332711496	6533.05153541659	14883.137753325233	17196.06408056793	12502.71890378678	14627.533527216845	10234.735208946331	11891.339348341817	9522.75426106254	7900.801740517516	16007.464189549555	6719.436720383493	7237.701236684987	12973.410857028366
13421.915510536775	12765.908716271151	15812.238160519968	11238.222759979057	12474.04293533723	11664.620320368691	14677.044725579017	12195.551366048936	9362.835398169002	10460.316584507365	14092.388062463497	12744.134781881778	9468.315234598362	8881.44218622173	8276.459562736432	6346.739489445266	14080.920332711496	6533.05153541659	14883.137753325233	17196.06408056793	12502.718868782442	14627.533527216845	10234.735208946331	11891.339348341817	9522.75426106254	7900.801740517516	16007.464189549548	6719.436720383493	7237.701236684987	12973.410857028366
13421.915510536775	12765.908716271151	15812.238160519968	11238.222759979057	12474.042719697902	11664.608532168684	14677.044725578979	12195.551366048936	9362.835398169002	10460.316584507365	14092.388062462991	12744.134781881778	9468.315234598362	8881.398165928753	8276.459562736432	6346.739489445266	14080.82482020136	6533.05153541659	14883.137753325233	17196.06408056793	12502.718780701987	14627.533527216845	10234.735208946331	11891.339348341817	9522.75426106254	7900.801740517516	16007.464189549524	6719.436720383493	7237.701236684987	12973.410857028366
13421.915510536775	12765.908716271151	15812.238160519968	11238.222759979057	12474.042719697902	11664.608532168684	14677.044725578979	12195.551366048936	9362.835398169002	10460.316584507364	14092.388062462478	12744.134781881778	9468.315234598362	8881.159911677278	8276.459562736429	6346.739489445266	14080.82482020136	6533.05153541659	14883.137753325233	17196.06408056793	12502.718680692988	14627.533527216845	10234.735208946331	11891.339348341817	9522.75426106254	7900.801740517516	16007.46418954951	6719.436720383492	7237.701236684987	12973.410857028366
13421.915510536775	12765.908716271151	15812.238160519968	11238.222759979057	12474.042719697902	11664.60649391728	14677.044725578979	12195.551366048936	9362.835398169002	10460.316584507364	14092.388062462478	12744.134781881778	9468.315234598358	8880.916454663886	8276.459562736429	6346.739489445266	14080.683216412304	6533.05153541659	14883.137753325233	17196.06408056793	12502.718426958496	14627.533527216845	10234.735208946331	11891.339348341817	9522.75426106254	7900.801740517516	16007.464189549497	6719.436720383492	7237.701236684987	12973.410857028366
13421.915510536775	12765.908716271151	15812.238160519968	11238.222759979057	12474.04184164265	11664.60619937565	14677.044725578979	12195.551366048936	9362.835398169002	10460.316584507364	14092.388062462232	12744.134781881778	9468.315234598354	8880.882752776213	8276.459562736425	6346.739489445266	14080.468288371716	6533.05153541659	14883.137753325233	17196.06408056793	12502.717623962284	14627.533527216845	10234.735208946331	11891.339348341817	9522.75426106254	7900.801740517516	16007.464189549497	6719.43672038349	7237.701236684987	12973.410857028366
13421.915510536775	12765.908716271151	15812.238160519968	11238.222759979057	12474.041832271805	11664.60619937565	14677.044725578979	12195.551366048936	9362.835398169002	10460.316584507364	14092.388062462232	12744.134781881778	9468.31523459835	8880.671666492774	8276.45956273641	6346.739489445266	14080.298586846484	6533.05153541659	14883.137753325233	17196.06408056793	12502.71548642818	14627.533527216845	10234.735208946331	11891.339348341817	9522.75426106254	7900.801740517516	16007.464189549497	6719.436720383485	7237.701236684987	12973.410857028366
13421.915510536775	12765.908716271151	15812.238160519968	11238.222759979057	12474.041832271805	11664.60605744993	14677.044725578973	12195.551366048936	9362.835398169002	10460.316584507364	14092.388062462232	12744.134781881778	9468.31523459835	8880.55511021121	8276.45956273641	6346.739489445266	14080.297427312446	6533.05153541659	14883.137753325233	17196.06408056793	12502.711166818053	14627.533527216845	10234.735208946331	11891.339348341817	9522.75426106254	7900.801740517516	16007.464189549488	6719.436720383477	7237.701236684987	12973.410857028366
13421.915510536775	12765.908716271151	15812.238160519968	11238.222759979057	12474.041754259748	11664.60605744993	14677.044725578937	12195.551366048936	9362.835398169002	10460.316584507338	14092.388062462182	12744.134781881778	9468.31523459835	8880.427997796793	8276.45956273641	6346.739489445266	14080.178610663314	6533.05153541659	14883.137753325233	17196.06408056793	12502.700175327922	14627.533527216845	10234.735208946331	11891.339348341817	9522.75426106254	7900.801740517516	16007.46418954948	6719.436720383456	7237.701236684987	12973.410857028366
13421.915510536775	12765.908716271151	15812.238160519968	11238.222759979057	12474.041744010032	11664.606004303861	14677.044725578937	12195.551366048936	9362.835398169002	10460.316584507338	14092.388062462029	12744.134781881778	9468.31523459835	8880.35359338664	8276.45956273641	6346.739489445266	14079.92015742301	6533.05153541659	14883.137753325233	17196.06408056793	12502.690957177203	14627.533527216845	10234.735208946331	11891.339348341817	9522.75426106254	7900.801740517516	16007.46418954948	6719.436720383385	7237.701236684985	12973.410857028366
13421.915510536775	12765.908716271151	15812.238160519968	11238.222759979057	12474.041744010032	11664.606004303861	14677.044725578937	12195.551366048936	9362.835398169002	10460.31658450733	14092.388062462029	12744.134781881778	9468.31523459835	8879.967830254753	8276.45956273641	6346.739489445266	14079.719613256193	6533.05153541659	14883.137753325233	17196.06408056793	12502.674757642246	14627.533527216845	10234.735208946331	11891.339348341817	9522.75426106254	7900.801740517516	16007.46418954948	6719.436720383316	7237.701236684985	12973.410857028366
13421.915510536775	12765.908716271151	15812.238160519968	11238.222759979057	12474.041744010032	11664.606004303861	14677.04472557893	12195.551366048936	9362.835398169002	10460.316584507325	14092.388062462029	12744.134781881778	9468.31523459835	8878.751209419916	8276.45956273641	6346.739489445266	14079.441724402985	6533.05153541659	14883.137753325233	17196.06408056793	12502.62958322615	14627.533527216845	10234.735208946331	11891.339348341817	9522.75426106254	7900.801740517516	16007.46418954948	6719.436720383168	7237.701236684984	12973.410857028366
13421.915510536775	12765.908716271151	15812.238160519968	11238.222759979057	12474.041744010032	11664.606004303861	14677.04472557893	12195.551366048936	9362.835398169002	10460.316584507324	14092.38806246201	12744.134781881778	9468.31523459835	8878.020018582163	8276.459562736407	6346.739489445266	14079.370468158071	6533.05153541659	14883.137753325233	17196.06408056793	12502.55248195575	14627.533527216845	10234.735208946331	11891.339348341817	9522.75426106254	7900.801740517516	16007.46418954948	6719.436720382818	7237.701236684984	12973.410857028366
13421.915510536775	12765.908716271151	15812.238160519968	11238.222759979051	12474.041742695446	11664.606004303861	14677.04472557893	12195.551366048936	9362.835398169002	10460.316584507324	14092.38806246201	12744.134781881778	9468.31523459835	8877.59447413617	8276.459562736407	6346.739489445266	14079.336653622855	6533.05153541659	14883.137753325233	17196.06408056793	12502.465990003255	14627.533527216845	10234.735208946331	11891.339348341817	9522.75426106254	7900.801740517516	16007.46418954948	6719.436720381989	7237.701236684984	12973.410857028366
13421.915510536775	12765.908716271151	15812.238160519968	11238.222759979051	12474.041742695446	11664.605954568118	14677.04472557893	12195.551366048936	9362.835398169002	10460.316584507324	14092.388062461987	12744.134781881778	9468.31523459835	8877.323739201682	8276.459562736407	6346.739489445266	14079.318820707736	6533.05153541659	14883.137753325233	17196.06408056793	12502.105394065908	14627.533527216845	10234.735208946331	11891.339348341817	9522.75426106254	7900.801740517516	16007.46418954948	6719.436720380305	7237.701236684984	12973.410857028366
13421.915510536775	12765.908716271151	15812.238160519968	11238.222759979051	12474.041742695446	11664.605954568118	14677.04472557893	12195.551366048936	9362.835398169002	10460.316584507324	14092.388062461987	12744.134781881778	9468.31523459835	8877.103342535778	8276.459562736401	6346.739489445266	14079.318820707736	6533.05153541659	14883.137753325233	17196.06408056793	12501.200425233506	14627.533527216845	10234.735208946331	11891.339348341817	9522.75426106254	7900.801740517516	16007.46418954948	6719.436720376361	7237.701236684984	12973.410857028366
13421.915510536775	12765.908716271151	15812.238160519968	11238.222759979051	12474.041742695446	11664.605927177623	14677.04472557893	12195.551366048932	9362.835398169002	10460.316584507324	14092.388062461969	12744.134781881778	9468.31523459835	8875.863082346545	8276.459562736401	6346.739489445213	14079.315329984285	6533.05153541659	14883.137753325233	17196.06408056793	12500.071754655259	14627.533527216845	10234.735208946331	11891.339348341817	9522.75426106254	7900.801740517516	16007.46418954948	6719.436720365904	7237.701236684984	12973.410857028366
13421.915510536775	12765.908716271151	15812.238160519968	11238.222759979051	12474.041742695446	11664.605927177623	14677.04472557893	12195.551366048932	9362.835398169002	10460.316584507324	14092.388062461963	12744.134781881778	9468.31523459835	8874.339458035529	8276.459562736401	6346.739489445213	14079.309723967739	6533.05153541659	14883.137753325233	17196.06408056793	12498.814681897737	14627.533527216845	10234.735208946331	11891.339348341817	9522.75426106254	7900.801740517516	16007.46418954948	6719.436720356937	7237.701236684984	12973.410857028366
13421.915510536775	12765.908716271151	15812.238160519968	11238.222759979051	12474.041742695446	11664.605927177623	14677.04472557893	12195.551366048932	9362.835398169002	10460.316584507322	14092.388062461963	12744.134781881778	9468.31523459835	8873.362177988762	8276.459562736401	6346.739489445137	14079.309723967739	6533.05153541659	14883.137753325233	17196.06408056793	12497.30502578918	14627.533527216845	10234.735208946331	11891.339348341817	9522.75426106254	7900.801740517516	16007.46418954948	6719.436720310982	7237.701236684984	12973.410857028366
13421.915510536775	12765.908716271151	15812.238160519968	11238.222759979051	12474.041742695446	11664.605927177623	14677.044725578926	12195.551366048932	9362.835398169002	10460.316584507314	14092.388062461961	12744.134781881778	9468.31523459835	8872.07770392673	8276.459562736401	6346.739489445137	14079.309710512644	6533.05153541659	14883.137753325233	17196.06408056793	12497.287305442474	14627.533527216845	10234.735208946331	11891.339348341817	9522.75426106254	7900.801740517516	16007.46418954948	6719.436720203204	7237.701236684984	12973.410857028366
13421.915510536775	12765.908716271151	15812.238160519968	11238.222759979051	12474.041742537682	11664.605927177623	14677.044725578926	12195.551366048932	9362.835398169002	10460.316584507314	14092.38806246196	12744.134781881778	9468.31523459835	8871.36934374208	8276.459562736401	6346.739489445137	14079.309710512644	6533.05153541659	14883.137753325233	17196.06408056793	12497.28453446339	14627.533527216845	10234.735208946331	11891.339348341817	9522.75426106254	7900.801740517516	16007.46418954948	6719.436719912491	7237.701236684983	12973.410857028366
13421.915510536775	12765.908716271151	15812.238160519968	11238.222759979051	12474.041742537682	11664.605925954305	14677.044725578922	12195.551366048932	9362.835398169002	10460.316584507314	14092.388062461934	12744.134781881778	9468.31523459835	8870.764276023834	8276.459562736401	6346.739489445122	14079.308587354462	6533.05153541659	14883.137753325233	17196.06408056793	12497.28453446339	14627.533527216845	10234.735208946331	11891.339348341817	9522.75426106254	7900.801740517516	16007.46418954948	6719.43671924024	7237.701236684983	12973.410857028366
13421.915510536775	12765.908716271151	15812.238160519968	11238.222759979051	12474.041742486415	11664.605922012683	14677.044725578922	12195.551366048932	9362.835398169002	10460.316584507314	14092.388062461932	12744.134781881778	9468.31523459835	8870.747779546517	8276.459562736401	6346.739489445122	14079.308587354462	6533.05153541659	14883.137753325233	17196.06408056793	12495.330814242054	14627.533527216845	10234.735208946331	11891.339348341817	9522.75426106254	7900.801740517516	16007.46418954948	6719.436718455796	7237.701236684983	12973.410857028366
13421.915510536775	12765.908716271151	15812.238160519968	11238.222759979051	12474.041742486415	11664.605922012683	14677.044725578922	12195.551366048932	9362.835398169002	10460.316584507314	14092.38806246193	12744.134781881778	9468.31523459835	8870.692199662371	8276.459562736401	6346.739489445122	14079.308587354462	6533.05153541659	14883.137753325233	17196.06408056793	12494.633010655403	14627.533527216845	10234.735208946331	11891.339348341817	9522.75426106254	7900.801740517516	16007.46418954948	6719.436717624073	7237.701236684983	12973.410857028366
13421.915510536775	12765.908716271151	15812.238160519968	11238.222759979051	12474.041742486415	11664.605922012683	14677.044725578922	12195.551366048932	9362.835398169002	10460.316584507314	14092.38806246193	12744.134781881778	9468.31523459835	8870.691987368129	8276.459562736401	6346.739489445122	14079.30842321184	6533.05153541659	14883.137753325233	17196.06408056793	12491.96010293723	14627.533527216845	10234.735208946331	11891.339348341817	9522.75426106254	7900.801740517516	16007.464189549477	6719.436714003577	7237.701236684983	12973.410857028366
13421.915510536775	12765.908716271151	15812.238160519968	11238.222759979051	12474.041742486415	11664.60592196643	14677.044725578922	12195.551366048932	9362.835398169002	10460.316584507314	14092.38806246193	12744.134781881778	9468.31523459835	8870.691987368129	8276.459562736401	6346.739489445122	14079.30842321184	6533.05153541659	14883.137753325233	17196.06408056793	12491.96010293723	14627.533527216845	10234.735208946331	11891.339348341817	9522.75426106254	7900.801740517516	16007.464189549464	6719.43670658221	7237.701236684983	12973.410857028366
13421.915510536775	12765.908716271151	15812.238160519968	11238.222759979051	12474.04174245585	11664.605921947094	14677.044725578922	12195.551366048932	9362.835398169002	10460.316584507314	14092.38806246193	12744.134781881778	9468.31523459835	8870.688699228886	8276.459562736401	6346.739489445122	14079.308377213387	6533.05153541659	14883.137753325233	17196.06408056793	12491.940969541964	14627.533527216845	10234.735208946331	11891.339348341817	9522.75426106254	7900.801740517516	16007.464189549457	6719.436689580711	7237.701236684983	12973.410857028366
13421.915510536775	12765.908716271151	15812.238160519968	11238.222759979051	12474.04174245585	11664.605921947094	14677.044725578922	12195.551366048932	9362.835398169002	10460.316584507309	14092.38806246193	12744.134781881778	9468.31523459835	8870.652304381809	8276.459562736401	6346.739489445122	14079.308318764784	6533.05153541659	14883.137753325233	17196.06408056793	12491.322622249547	14627.533527216845	10234.735208946331	11891.339348341817	9522.75426106254	7900.801740517516	16007.464189549457	6719.436641992054	7237.701236684983	12973.410857028366
13421.915510536775	12765.908716271151	15812.238160519968	11238.222759979051	12474.041742453735	11664.605921928458	14677.044725578922	12195.551366048932	9362.835398169002	10460.316584507309	14092.38806246193	12744.134781881778	9468.31523459835	8870.610416460024	8276.459562736401	6346.739489445122	14079.308318764784	6533.05153541659	14883.137753325233	17196.06408056793	12490.617554115232	14627.533527216845	10234.735208946331	11891.339348341817	9522.75426106254	7900.801740517516	16007.464189549457	6719.436567849109	7237.701236684983	12973.410857028366
13421.915510536775	12765.908716271151	15812.238160519968	11238.222759979051	12474.041742453735	11664.605921928458	14677.044725578922	12195.551366048932	9362.835398169002	10460.31658450729	14092.38806246192	12744.134781881778	9468.31523459835	8870.19137770667	8276.459562736401	6346.739489445122	14079.308314316215	6533.05153541659	14883.137753325233	17196.06408056793	12489.528081882017	14627.533527216845	10234.735208946331	11891.339348341817	9522.75426106254	7900.801740517516	16007.464189549457	6719.436456062516	7237.701236684983	12973.410857028366
13421.915510536775	12765.908716271151	15812.238160519968	11238.222759979051	12474.041742445299	11664.60592192508	14677.044725578922	12195.551366048932	9362.835398169002	10460.316584507238	14092.38806246192	12744.134781881778	9468.31523459835	8869.938222997767	8276.459562736401	6346.739489445122	14079.308314115091	6533.05153541659	14883.137753325233	17196.06408056793	12489.24817607774	14627.533527216845	10234.735208946331	11891.339348341817	9522.75426106254	7900.801740517516	16007.464189549457	6719.436113304913	7237.701236684983	12973.410857028366
13421.915510536775	12765.908716271151	15812.238160519968	11238.222759979051	12474.041742445299	11664.605921914985	14677.044725578922	12195.551366048932	9362.835398169002	10460.316584507238	14092.388062461903	12744.134781881778	9468.31523459835	8869.930701096357	8276.459562736401	6346.739489445122	14079.30830995336	6533.05153541659	14883.137753325233	17196.06408056793	12489.24817607774	14627.533527216845	10234.735208946331	11891.339348341817	9522.75426106254	7900.801740517516	16007.464189549457	6719.435460665413	7237.701236684983	12973.410857028366
13421.915510536775	12765.908716271151	15812.238160519968	11238.222759979051	12474.041742445299	11664.605921911518	14677.044725578922	12195.551366048932	9362.835398169002	10460.316584507238	14092.388062461903	12744.134781881778	9468.31523459835	8869.930701096357	8276.459562736401	6346.739489445122	14079.30830696252	6533.05153541659	14883.137753325233	17196.06408056793	12488.532122284398	14627.533527216845	10234.735208946331	11891.339348341817	9522.75426106254	7900.801740517516	16007.464189549457	6719.434598039322	7237.701236684983	12973.410857028366
13421.915510536775	12765.908716271151	15812.238160519968	11238.222759979051	12474.041742445299	11664.605921909932	14677.044725578922	12195.551366048932	9362.835398169002	10460.316584507238	14092.388062461903	12744.134781881778	9468.31523459835	8869.91486882964	8276.459562736401	6346.739489445122	14079.30830696252	6533.05153541659	14883.137753325233	17196.06408056793	12488.186061294276	14627.533527216845	10234.735208946331	11891.339348341817	9522.75426106254	7900.801740517516	16007.464189549457	6719.4325213167085	7237.701236684983	12973.410857028366
13421.915510536775	12765.908716271151	15812.238160519968	11238.222759979051	12474.041742444977	11664.60592190195	14677.044725578922	12195.551366048932	9362.835398169002	10460.316584507236	14092.388062461903	12744.134781881778	9468.31523459835	8869.91486882964	8276.459562736401	6346.739489445122	14079.3082879551	6533.05153541659	14883.137753325233	17196.06408056793	12487.956307219554	14627.533527216845	10234.735208946331	11891.339348341817	9522.75426106254	7900.801740517516	16007.464189549457	6719.429279967135	7237.701236684983	12973.410857028366
13421.915510536775	12765.908716271151	15812.238160519968	11238.222759979051	12474.041742444624	11664.60592190195	14677.044725578922	12195.551366048932	9362.835398169002	10460.316584507158	14092.388062461903	12744.134781881778	9468.31523459835	8869.91486882964	8276.459562736401	6346.739489445122	14079.308285714882	6533.05153541659	14883.137753325233	17196.06408056793	12487.531340471938	14627.533527216845	10234.735208946331	11891.339348341817	9522.75426106254	7900.801740517516	16007.464189549457	6719.415922231814	7237.701236684983	12973.410857028366
13421.915510536775	12765.908716271151	15812.238160519968	11238.222759979051	12474.041742443611	11664.605921899862	14677.044725578922	12195.551366048932	9362.835398169002	10460.316584507122	14092.388062461903	12744.134781881778	9468.31523459835	8869.91486882964	8276.459562736401	6346.739489445122	14079.308278731725	6533.05153541659	14883.137753325233	17196.06408056793	12487.408212664875	14627.533527216845	10234.735208946331	11891.339348341817	9522.75426106254	7900.801740517516	16007.464189549457	6719.378688709833	7237.701236684983	12973.410857028366
13421.915510536775	12765.908716271151	15812.238160519968	11238.222759979051	12474.041742443504	11664.605921899343	14677.044725578922	12195.551366048932	9362.835398169002	10460.316584506927	14092.388062461901	12744.134781881778	9468.31523459835	8869.91486882964	8276.459562736401	6346.739489445122	14079.308256822334	6533.05153541659	14883.137753325233	17196.06408056793	12486.356751904312	14627.533527216845	10234.735208946331	11891.339348341817	9522.75426106254	7900.801740517516	16007.464189549457	6719.286003337094	7237.701236684983	12973.410857028366
13421.915510536775	12765.908716271151	15812.238160519968	11238.222759979051	12474.0417424435	11664.605921899229	14677.044725578922	12195.551366048932	9362.835398169002	10460.316584506803	14092.388062461901	12744.134781881778	9468.31523459835	8869.912246806447	8276.459562736401	6346.739489445122	14079.308200194637	6533.05153541659	14883.137753325233	17196.06408056793	12486.356751904312	14627.533527216845	10234.735208946331	11891.339348341817	9522.75426106254	7900.801740517516	16007.464189549457	6719.161461809012	7237.701236684983	12973.410857028366
13421.915510536775	12765.908716271151	15812.238160519968	11238.222759979051	12474.0417424435	11664.605921897995	14677.044725578922	12195.551366048932	9362.835398169002	10460.316584506283	14092.388062461901	12744.134781881778	9468.31523459835	8869.912246806447	8276.459562736401	6346.739489445122	14079.308171451756	6533.05153541659	14883.137753325233	17196.06408056793	12486.326225053812	14627.533527216845	10234.735208946331	11891.339348341817	9522.75426106254	7900.801740517516	16007.464189549457	6719.127785820897	7237.701236684983	12973.410857028366
13421.915510536775	12765.908716271151	15812.238160519968	11238.222759979051	12474.0417424435	11664.605921897995	14677.044725578922	12195.551366048932	9362.835398169002	10460.316584505339	14092.388062461901	12744.134781881778	9468.31523459835	8869.910923947788	8276.459562736401	6346.739489445122	14079.308171451756	6533.05153541659	14883.137753325233	17196.06408056793	12486.263915416159	14627.533527216845	10234.735208946331	11891.339348341817	9522.75426106254	7900.801740517516	16007.464189549457	6719.122423020991	7237.701236684983	12973.410857028366
13421.915510536775	12765.908716271151	15812.238160519968	11238.222759979051	12474.0417424435	11664.605921897995	14677.044725578922	12195.551366048932	9362.835398169002	10460.316584504251	14092.388062461901	12744.134781881778	9468.31523459835	8869.908791490776	8276.459562736401	6346.739489445122	14079.308171451756	6533.05153541659	14883.137753325233	17196.06408056793	12486.261727924564	14627.533527216845	10234.735208946331	11891.339348341817	9522.75426106254	7900.801740517516	16007.464189549457	6719.122423020991	7237.701236684983	12973.410857028366
13421.915510536775	12765.908716271151	15812.238160519968	11238.222759979051	12474.0417424435	11664.605921897995	14677.044725578922	12195.551366048932	9362.835398169002	10460.316584502203	14092.388062461901	12744.134781881778	9468.31523459835	8869.903542501932	8276.459562736401	6346.739489445122	14079.308167314259	6533.05153541659	14883.137753325233	17196.06408056793	12486.251482260563	14627.533527216845	10234.735208946331	11891.339348341817	9522.75426106254	7900.801740517516	16007.464189549457	6719.1196128508	7237.701236684983	12973.410857028366
13421.915510536775	12765.908716271151	15812.238160519968	11238.222759979051	12474.0417424435	11664.605921897995	14677.044725578922	12195.551366048932	9362.835398169002	10460.316584496932	14092.388062461901	12744.134781881778	9468.31523459835	8869.90324484722	8276.459562736401	6346.739489445122	14079.308167314259	6533.05153541659	14883.137753325233	17196.06408056793	12486.245413794053	14627.533527216845	10234.735208946331	11891.339348341817	9522.75426106254	7900.801740517516	16007.464189549457	6719.1196128508	7237.701236684983	12973.410857028366
13421.915510536775	12765.908716271151	15812.238160519968	11238.222759979051	12474.0417424435	11664.605921897995	14677.044725578922	12195.551366048932	9362.835398169002	10460.31658448312	14092.388062461901	12744.134781881778	9468.31523459835	8869.90316480846	8276.459562736401	6346.739489445122	14079.308167296022	6533.05153541659	14883.137753325233	17196.06408056793	12486.245413794053	14627.533527216845	10234.735208946331	11891.339348341817	9522.75426106254	7900.801740517516	16007.464189549457	6719.119451366203	7237.701236684983	12973.410857028366
13421.915510536775	12765.908716271151	15812.238160519968	11238.222759979051	12474.0417424435	11664.605921897995	14677.044725578922	12195.551366048932	9362.835398169002	10460.316584447364	14092.388062461901	12744.134781881778	9468.31523459835	8869.90316480846	8276.459562736401	6346.739489445122	14079.308167276044	6533.05153541659	14883.137753325233	17196.06408056793	12486.245413794053	14627.533527216845	10234.735208946331	11891.339348341817	9522.75426106254	7900.801740517516	16007.464189549457	6719.119143438778	7237.701236684983	12973.410857028366
13421.915510536775	12765.908716271151	15812.238160519968	11238.222759979051	12474.0417424435	11664.605921897992	14677.044725578922	12195.551366048932	9362.835398169002	10460.31658440692	14092.388062461901	12744.134781881778	9468.31523459835	8869.903051209174	8276.459562736401	6346.739489445122	14079.308167059344	6533.05153541659	14883.137753325233	17196.06408056793	12486.245413794053	14627.533527216845	10234.735208946331	11891.339348341817	9522.75426106254	7900.801740517516	16007.464189549457	6719.119143438778	7237.701236684983	12973.410857028366
13421.915510536775	12765.908716271151	15812.238160519968	11238.222759979051	12474.041742443496	11664.605921897992	14677.044725578922	12195.551366048932	9362.835398169002	10460.316584226663	14092.388062461901	12744.134781881778	9468.31523459835	8869.902983846536	8276.459562736401	6346.739489445122	14079.308165597406	6533.05153541659	14883.137753325233	17196.06408056793	12486.245413794053	14627.533527216845	10234.735208946331	11891.339348341817	9522.75426106254	7900.801740517516	16007.464189549457	6719.118733275304	7237.701236684983	12973.410857028366
13421.915510536775	12765.908716271151	15812.238160519968	11238.222759979051	12474.041742443496	11664.605921897992	14677.044725578922	12195.551366048932	9362.835398169002	10460.316583824797	14092.388062461901	12744.134781881778	9468.31523459835	8869.902983846536	8276.459562736401	6346.739489445122	14079.308159500926	6533.05153541659	14883.137753325233	17196.06408056793	12486.245413794053	14627.533527216845	10234.735208946331	11891.339348341817	9522.75426106254	7900.801740517516	16007.464189549457	6719.118012509812	7237.701236684983	12973.410857028366
13421.915510536775	12765.908716271151	15812.238160519968	11238.222759979051	12474.041742443496	11664.605921897992	14677.044725578922	12195.551366048932	9362.835398169002	10460.316582651283	14092.388062461901	12744.134781881778	9468.31523459835	8869.902983846536	8276.459562736401	6346.739489445122	14079.30814800626	6533.05153541659	14883.137753325233	17196.06408056793	12486.238903276017	14627.533527216845	10234.735208946331	11891.339348341817	9522.75426106254	7900.801740517516	16007.464189549457	6719.118012509812	7237.701236684983	12973.410857028366
13421.915510536775	12765.908716271151	15812.238160519968	11238.222759979051	12474.041742443496	11664.60592189785	14677.044725578922	12195.551366048932	9362.835398169	10460.316579437222	14092.388062461901	12744.134781881778	9468.31523459835	8869.90297563947	8276.459562736401	6346.739489445122	14079.308146084228	6533.05153541659	14883.137753325233	17196.06408056793	12486.238903276017	14627.533527216845	10234.735208946331	11891.339348341817	9522.75426106254	7900.801740517516	16007.464189549457	6719.117953893426	7237.701236684983	12973.410857028366
13421.915510536775	12765.908716271151	15812.238160519968	11238.222759979051	12474.041742443496	11664.60592189785	14677.044725578922	12195.551366048932	9362.835398169	10460.316575578841	14092.388062461901	12744.134781881778	9468.31523459835	8869.902966162765	8276.459562736401	6346.739489445122	14079.308145965571	6533.05153541659	14883.137753325233	17196.06408056793	12486.238903276017	14627.533527216845	10234.735208946331	11891.339348341817	9522.75426106254	7900.801740517516	16007.464189549457	6719.117953893426	7237.701236684983	12973.410857028366
13421.915510536775	12765.908716271151	15812.238160519968	11238.222759979051	12474.041742443496	11664.60592189785	14677.044725578922	12195.551366048932	9362.835398169	10460.316575578841	14092.388062461901	12744.134781881778	9468.31523459835	8869.902966162765	8276.459562736401	6346.739489445122	14079.30812614849	6533.05153541659	14883.137753325233	17196.06408056793	12486.236809089924	14627.533527216845	10234.735208946331	11891.339348341817	9522.75426106254	7900.801740517516	16007.464189549457	6719.117953893426	7237.701236684983	12973.410857028366
13421.915510536775	12765.908716271151	15812.238160519968	11238.222759979051	12474.041742443496	11664.60592189785	14677.044725578922	12195.551366048932	9362.835398169	10460.316575578841	14092.388062461901	12744.134781881778	9468.31523459835	8869.902965138226	8276.459562736401	6346.739489445122	14079.30812614849	6533.05153541659	14883.137753325233	17196.06408056793	12486.231418163421	14627.533527216845	10234.735208946331	11891.339348341817	9522.75426106254	7900.801740517516	16007.464189549457	6719.117953893426	7237.701236684983	12973.410857028366
13421.915510536775	12765.908716271151	15812.238160519968	11238.222759979051	12474.041742443496	11664.60592189785	14677.044725578922	12195.551366048932	9362.835398169	10460.316575547808	14092.388062461901	12744.134781881778	9468.31523459835	8869.902939230731	8276.459562736401	6346.739489445122	14079.308123788784	6533.05153541659	14883.137753325233	17196.06408056793	12486.228066825734	14627.533527216845	10234.735208946331	11891.339348341817	9522.75426106254	7900.801740517516	16007.464189549457	6719.117953893426	7237.701236684983	12973.410857028366
13421.915510536775	12765.908716271151	15812.238160519968	11238.222759979051	12474.041742443496	11664.60592189785	14677.044725578922	12195.551366048932	9362.835398169	10460.316575449913	14092.388062461901	12744.134781881778	9468.31523459835	8869.902939230731	8276.459562736401	6346.739489445122	14079.308121260572	6533.05153541659	14883.137753325233	17196.06408056793	12486.227283886916	14627.533527216845	10234.735208946331	11891.339348341817	9522.75426106254	7900.801740517516	16007.464189549457	6719.117953893426	7237.701236684983	12973.410857028366
13421.915510536775	12765.908716271151	15812.238160519968	11238.222759979051	12474.041742443496	11664.605921897848	14677.044725578922	12195.551366048932	9362.835398169	10460.316575308014	14092.388062461901	12744.134781881778	9468.31523459835	8869.902938006086	8276.459562736401	6346.739489445122	14079.308120545262	6533.05153541659	14883.137753325233	17196.06408056793	12486.226345776147	14627.533527216845	10234.735208946331	11891.339348341817	9522.75426106254	7900.801740517516	16007.464189549457	6719.117953893426	7237.701236684983	12973.410857028366
13421.915510536775	12765.908716271151	15812.238160519968	11238.222759979051	12474.041742443496	11664.605921897848	14677.044725578922	12195.551366048932	9362.835398169	10460.316575280018	14092.388062461901	12744.134781881778	9468.31523459835	8869.902935216378	8276.459562736401	6346.739489445122	14079.308120545262	6533.05153541659	14883.137753325233	17196.06408056793	12486.213718428102	14627.533527216845	10234.735208946331	11891.339348341817	9522.75426106254	7900.801740517516	16007.464189549457	6719.117953893426	7237.701236684983	12973.410857028366
13421.915510536775	12765.908716271151	15812.238160519968	11238.222759979051	12474.041742443496	11664.605921897848	14677.044725578922	12195.551366048932	9362.835398169	10460.316575268082	14092.388062461901	12744.134781881778	9468.31523459835	8869.902931479577	8276.459562736401	6346.739489445122	14079.308120545262	6533.05153541659	14883.137753325233	17196.06408056793	12486.202310044984	14627.533527216845	10234.735208946331	11891.339348341817	9522.75426106254	7900.801740517516	16007.464189549457	6719.117953893426	7237.701236684983	12973.410857028366
13421.915510536775	12765.908716271151	15812.238160519968	11238.222759979051	12474.041742443496	11664.605921897848	14677.044725578922	12195.551366048932	9362.835398169	10460.316575268082	14092.388062461901	12744.134781881778	9468.31523459835	8869.902931479577	8276.459562736401	6346.739489445122	14079.308120545262	6533.05153541659	14883.137753325233	17196.06408056793	12486.180250500127	14627.533527216845	10234.735208946331	11891.339348341817	9522.75426106254	7900.801740517516	16007.464189549457	6719.117953893426	7237.701236684983	12973.410857028366
13421.915510536775	12765.908716271151	15812.238160519968	11238.222759979051	12474.041742443496	11664.605921897848	14677.044725578922	12195.551366048932	9362.835398169	10460.316575265717	14092.388062461901	12744.134781881778	9468.31523459835	8869.902931443496	8276.459562736401	6346.739489445122	14079.308120432244	6533.05153541659	14883.137753325233	17196.06408056793	12486.150421998671	14627.533527216845	10234.735208946331	11891.339348341817	9522.75426106254	7900.801740517516	16007.464189549457	6719.07110331836	7237.701236684983	12973.410857028366
13421.915510536775	12765.908716271151	15812.238160519968	11238.222759979051	12474.041742443496	11664.605921897848	14677.044725578922	12195.551366048932	9362.835398169	10460.31657526299	14092.388062461901	12744.134781881778	9468.31523459835	8869.902931443496	8276.459562736401	6346.739489445121	14079.308119206926	6533.05153541659	14883.137753325233	17196.06408056793	12486.109635663723	14627.533527216845	10234.735208946331	11891.339348341817	9522.75426106254	7900.801740517516	16007.464189549457	6719.035443927096	7237.701236684983	12973.410857028366
13421.915510536775	12765.908716271151	15812.238160519968	11238.222759979051	12474.041742443496	11664.605921897848	14677.044725578922	12195.551366048932	9362.835398169	10460.316575262706	14092.388062461901	12744.134781881778	9468.31523459835	8869.902931443496	8276.459562736401	6346.739489445121	14079.30811920161	6533.05153541659	14883.137753325233	17196.06408056793	12486.109635663723	14627.533527216845	10234.735208946331	11891.339348341817	9522.75426106254	7900.801740517516	16007.464189549457	6719.035202819383	7237.701236684983	12973.410857028366
13421.915510536775	12765.908716271151	15812.238160519968	11238.222759979051	12474.041742443496	11664.605921897848	14677.044725578922	12195.551366048932	9362.835398169	10460.316575262608	14092.388062461901	12744.134781881778	9468.31523459835	8869.902931437748	8276.459562736401	6346.739489445121	14079.308119163106	6533.05153541659	14883.137753325233	17196.06408056793	12486.107291572489	14627.533527216845	10234.735208946331	11891.339348341817	9522.75426106254	7900.801740517516	16007.464189549457	6719.034732333703	7237.701236684983	12973.410857028366
13421.915510536775	12765.908716271151	15812.238160519968	11238.222759979051	12474.041742443496	11664.605921897848	14677.044725578922	12195.551366048932	9362.835398169	10460.316575262597	14092.388062461901	12744.134781881778	9468.31523459835	8869.902931394074	8276.459562736401	6346.739489445121	14079.308118882653	6533.05153541659	14883.137753325233	17196.06408056793	12486.107195282573	14627.533527216845	10234.735208946331	11891.339348341817	9522.75426106254	7900.801740517516	16007.464189549457	6719.034732333703	7237.701236684983	12973.410857028366
13421.915510536775	12765.908716271151	15812.238160519968	11238.222759979051	12474.041742443496	11664.605921897848	14677.044725578922	12195.551366048932	9362.835398169	10460.316575262526	14092.388062461901	12744.134781881778	9468.31523459835	8869.902931394074	8276.459562736401	6346.739489445121	14079.30811874104	6533.05153541659	14883.137753325233	17196.06408056793	12486.106796385146	14627.533527216845	10234.735208946331	11891.339348341817	9522.75426106254	7900.801740517516	16007.464189549457	6719.034732333703	7237.701236684983	12973.410857028366
13421.915510536775	12765.908716271151	15812.238160519968	11238.222759979051	12474.041742443496	11664.605921897848	14677.044725578922	12195.551366048932	9362.835398169	10460.316575261937	14092.388062461901	12744.134781881778	9468.31523459835	8869.90293084341	8276.459562736401	6346.739489445121	14079.308118654662	6533.05153541659	14883.137753325233	17196.06408056793	12486.106796385146	14627.533527216845	10234.735208946331	11891.339348341817	9522.75426106254	7900.801740517516	16007.464189549457	6719.034732333703	7237.701236684983	12973.410857028366
13421.915510536775	12765.908716271151	15812.238160519968	11238.222759979051	12474.041742443496	11664.605921897848	14677.044725578922	12195.551366048932	9362.835398169	10460.316575261844	14092.388062461901	12744.134781881778	9468.31523459835	8869.902930625676	8276.459562736401	6346.739489445121	14079.308118542061	6533.05153541659	14883.137753325233	17196.06408056793	12486.106517405377	14627.533527216845	10234.735208946331	11891.339348341817	9522.75426106254	7900.801740517516	16007.464189549457	6719.034660201497	7237.701236684983	12973.410857028366
13421.915510536775	12765.908716271151	15812.238160519968	11238.222759979051	12474.041742443496	11664.605921897848	14677.044725578922	12195.551366048932	9362.835398169	10460.316575261824	14092.388062461901	12744.134781881778	9468.31523459835	8869.902930540939	8276.459562736401	6346.73948944512	14079.30811847738	6533.05153541659	14883.137753325233	17196.06408056793	12486.105913614667	14627.533527216845	10234.735208946331	11891.339348341817	9522.75426106254	7900.801740517516	16007.464189549457	6719.034631971943	7237.701236684983	12973.410857028366
13421.915510536775	12765.908716271151	15812.238160519968	11238.222759979051	12474.041742443496	11664.605921897848	14677.044725578922	12195.551366048932	9362.835398169	10460.316575261704	14092.388062461901	12744.134781881778	9468.31523459835	8869.902930540939	8276.459562736401	6346.739489445118	14079.308118455918	6533.05153541659	14883.137753325233	17196.06408056793	12486.08532419164	14627.533527216845	10234.735208946331	11891.339348341817	9522.75426106254	7900.801740517516	16007.464189549457	6719.034631971943	7237.701236684983	12973.410857028366
13421.915510536775	12765.908716271151	15812.238160519968	11238.222759979051	12474.041742443496	11664.605921897848	14677.044725578922	12195.551366048932	9362.835398169	10460.316575261704	14092.388062461901	12744.134781881778	9468.31523459835	8869.902930523516	8276.459562736401	6346.73948944511	14079.308118455918	6533.05153541659	14883.137753325233	17196.06408056793	12486.012205415143	14627.533527216845	10234.735208946331	11891.339348341817	9522.75426106254	7900.801740517516	16007.464189549457	6719.034631971943	7237.701236684983	12973.410857028366
13421.915510536775	12765.908716271151	15812.238160519968	11238.222759979051	12474.041742443496	11664.605921897848	14677.044725578922	12195.551366048932	9362.835398169	10460.316575261704	14092.388062461901	12744.134781881778	9468.31523459835	8869.902930523516	8276.459562736401	6346.739489445105	14079.308118455918	6533.05153541659	14883.137753325233	17196.06408056793	12485.966107866536	14627.533527216845	10234.735208946331	11891.339348341817	9522.75426106254	7900.801740517516	16007.464189549457	6719.034631971943	7237.701236684983	12973.410857028366
13421.915510536775	12765.908716271151	15812.238160519968	11238.222759979051	12474.041742443496	11664.605921897848	14677.044725578922	12195.551366048932	9362.835398169	10460.316575261704	14092.388062461901	12744.134781881778	9468.31523459835	8869.902930523516	8276.459562736401	6346.739489445083	14079.308118454166	6533.05153541659	14883.137753325233	17196.06408056793	12485.940063290009	14627.533527216845	10234.735208946331	11891.339348341817	9522.75426106254	7900.801740517516	16007.464189549457	6719.034631971943	7237.701236684983	12973.410857028366
13421.915510536775	12765.908716271151	15812.238160519968	11238.222759979051	12474.041742443496	11664.605921897843	14677.044725578922	12195.551366048932	9362.835398169	10460.316575261677	14092.388062461901	12744.134781881778	9468.31523459835	8869.902930495657	8276.459562736401	6346.739489445025	14079.308118454166	6533.05153541659	14883.137753325233	17196.06408056793	12485.937894723605	14627.533527216845	10234.735208946331	11891.339348341817	9522.75426106254	7900.801740517516	16007.464189549457	6719.034631971943	7237.701236684983	12973.410857028366
13421.915510536775	12765.908716271151	15812.238160519968	11238.222759979051	12474.041742443496	11664.605921897843	14677.044725578922	12195.551366048932	9362.835398169	10460.316575261653	14092.388062461901	12744.134781881778	9468.31523459835	8869.90293047329	8276.459562736401	6346.739489444938	14079.30811845103	6533.05153541659	14883.137753325233	17196.06408056793	12485.937894723605	14627.533527216845	10234.735208946331	11891.339348341817	9522.75426106254	7900.801740517516	16007.464189549457	6719.0346304356235	7237.701236684983	12973.410857028366
13421.915510536775	12765.908716271151	15812.238160519968	11238.222759979051	12474.041742443496	11664.605921897843	14677.044725578922	12195.551366048932	9362.835398169	10460.316575261653	14092.388062461901	12744.134781881778	9468.31523459835	8869.90293047329	8276.459562736401	6346.739489444786	14079.30811845103	6533.05153541659	14883.137753325233	17196.06408056793	12485.937822635678	14627.533527216845	10234.735208946331	11891.339348341817	9522.75426106254	7900.801740517516	16007.464189549457	6719.034627926773	7237.701236684983	12973.410857028366
13421.915510536775	12765.908716271151	15812.238160519968	11238.222759979051	12474.041742443496	11664.605921897843	14677.044725578922	12195.551366048932	9362.835398169	10460.316575261653	14092.388062461901	12744.134781881778	9468.31523459835	8869.902930472359	8276.459562736401	6346.73948944458	14079.308118448098	6533.05153541659	14883.137753325233	17196.06408056793	12485.937822635678	14627.533527216845	10234.735208946331	11891.339348341817	9522.75426106254	7900.801740517516	16007.464189549457	6719.034627926773	7237.701236684983	12973.410857028366
13421.915510536775	12765.908716271151	15812.238160519968	11238.222759979051	12474.041742443496	11664.605921897843	14677.044725578922	12195.551366048932	9362.835398169	10460.316575261653	14092.388062461901	12744.134781881778	9468.31523459835	8869.902930468363	8276.459562736401	6346.739489444257	14079.308118447972	6533.05153541659	14883.137753325233	17196.06408056793	12485.937822635678	14627.533527216845	10234.735208946331	11891.339348341817	9522.75426106254	7900.801740517516	16007.464189549457	6719.034627926773	7237.701236684983	12973.410857028366
13421.915510536775	12765.908716271151	15812.238160519968	11238.222759979051	12474.041742443496	11664.605921897843	14677.044725578922	12195.551366048932	9362.835398169	10460.316575261648	14092.388062461901	12744.134781881778	9468.31523459835	8869.902930464286	8276.459562736401	6346.739489443923	14079.308118447972	6533.05153541659	14883.137753325233	17196.06408056793	12485.937471938305	14627.533527216845	10234.735208946331	11891.339348341817	9522.75426106254	7900.801740517516	16007.464189549457	6719.034627926773	7237.701236684983	12973.410857028366
13421.915510536775	12765.908716271151	15812.238160519968	11238.222759979051	12474.041742443496	11664.605921897843	14677.044725578915	12195.551366048932	9362.835398169	10460.316575261648	14092.388062461901	12744.134781881778	9468.31523459835	8869.902930445514	8276.459562736401	6346.739489442524	14079.308118447972	6533.05153541659	14883.137753325233	17196.06408056793	12485.937310591238	14627.533527216845	10234.735208946331	11891.339348341817	9522.75426106254	7900.801740517516	16007.464189549457	6719.034627926773	7237.701236684983	12973.410857028366
13421.915510536775	12765.908716271151	15812.238160519968	11238.222759979051	12474.041742443496	11664.605921897843	14677.044725578915	12195.551366048932	9362.835398169	10460.316575261648	14092.388062461901	12744.134781881778	9468.31523459835	8869.902930379041	8276.459562736401	6346.7394894394665	14079.30811844719	6533.05153541659	14883.137753325233	17196.06408056793	12485.937308264365	14627.533527216845	10234.735208946331	11891.339348341817	9522.75426106254	7900.801740517516	16007.464189549457	6719.034627926773	7237.701236684983	12973.410857028366
13421.915510536775	12765.908716271151	15812.238160519968	11238.222759979051	12474.041742443496	11664.605921897843	14677.044725578915	12195.551366048932	9362.835398169	10460.316575261648	14092.388062461901	12744.134781881778	9468.31523459835	8869.90293036582	8276.459562736401	6346.739489435217	14079.308118447	6533.05153541659	14883.137753325233	17196.06408056793	12485.937238200126	14627.533527216845	10234.735208946331	11891.339348341817	9522.75426106254	7900.801740517516	16007.464189549457	6719.034627925584	7237.701236684983	12973.410857028366
13421.915510536775	12765.908716271151	15812.238160519968	11238.222759979051	12474.041742443496	11664.605921897843	14677.044725578915	12195.551366048932	9362.835398169	10460.316575261646	14092.388062461901	12744.134781881778	9468.31523459835	8869.902930350177	8276.459562736401	6346.739489423841	14079.308118446756	6533.05153541659	14883.137753325233	17196.06408056793	12485.937237673139	14627.533527216845	10234.735208946331	11891.339348341817	9522.75426106254	7900.801740517516	16007.464189549457	6719.034627924635	7237.701236684983	12973.410857028366
13421.915510536775	12765.908716271151	15812.238160519968	11238.222759979051	12474.041742443496	11664.60592189784	14677.044725578915	12195.551366048932	9362.835398169	10460.316575261639	14092.388062461901	12744.134781881778	9468.31523459835	8869.902930350177	8276.459562736401	6346.739489417935	14079.30811844673	6533.05153541659	14883.137753325233	17196.06408056793	12485.93719754838	14627.533527216845	10234.735208946331	11891.339348341817	9522.75426106254	7900.801740517516	16007.464189549457	6719.034627857691	7237.701236684983	12973.410857028366
13421.915510536775	12765.908716271151	15812.238160519968	11238.222759979051	12474.041742443496	11664.605921897837	14677.044725578915	12195.551366048932	9362.835398169	10460.316575261639	14092.388062461901	12744.134781881778	9468.31523459835	8869.902930346696	8276.459562736401	6346.739489381968	14079.308118446672	6533.05153541659	14883.137753325233	17196.064080567925	12485.93719712364	14627.533527216845	10234.735208946331	11891.339348341817	9522.75426106254	7900.801740517516	16007.464189549457	6719.034627857691	7237.701236684983	12973.410857028366
13421.915510536775	12765.908716271151	15812.238160519968	11238.222759979051	12474.041742443496	11664.605921897832	14677.044725578915	12195.551366048932	9362.835398169	10460.316575261639	14092.388062461901	12744.134781881778	9468.31523459835	8869.902930343284	8276.459562736401	6346.739489321564	14079.308118446672	6533.05153541659	14883.137753325233	17196.064080567925	12485.93719712364	14627.533527216845	10234.735208946331	11891.339348341817	9522.75426106254	7900.801740517516	16007.464189549457	6719.034627857691	7237.701236684983	12973.410857028366
13421.915510536775	12765.908716271151	15812.238160519968	11238.222759979051	12474.041742443496	11664.605921897806	14677.044725578915	12195.551366048932	9362.835398169	10460.316575261628	14092.388062461901	12744.134781881778	9468.31523459835	8869.902930343284	8276.459562736401	6346.7394891561025	14079.308118446608	6533.05153541659	14883.137753325233	17196.064080567925	12485.93719712364	14627.533527216845	10234.735208946331	11891.339348341817	9522.75426106254	7900.801740517516	16007.464189549457	6719.034627857452	7237.701236684983	12973.410857028366
13421.915510536775	12765.908716271151	15812.238160519968	11238.222759979051	12474.041742443496	11664.605921897743	14677.044725578915	12195.551366048932	9362.835398169	10460.316575261628	14092.388062461901	12744.134781881778	9468.31523459835	8869.902930342578	8276.459562736401	6346.739488759552	14079.308118446514	6533.05153541659	14883.137753325233	17196.064080567925	12485.93719712364	14627.533527216845	10234.735208946331	11891.339348341817	9522.75426106254	7900.801740517516	16007.464189549457	6719.034627857452	7237.701236684983	12973.410857028366
13421.915510536775	12765.908716271151	15812.238160519968	11238.222759979051	12474.041742443496	11664.605921897577	14677.044725578915	12195.551366048932	9362.835398169	10460.316575261626	14092.388062461901	12744.134781881778	9468.31523459835	8869.902930342214	8276.459562736401	6346.739487720442	14079.308118446463	6533.05153541659	14883.137753325233	17196.064080567925	12485.937187995209	14627.533527216845	10234.735208946331	11891.339348341817	9522.75426106254	7900.801740517516	16007.464189549457	6719.034627857452	7237.701236684983	12973.410857028366
13421.915510536775	12765.908716271151	15812.238160519968	11238.222759979051	12474.041742443496	11664.605921897282	14677.044725578915	12195.551366048932	9362.835398169	10460.316575261626	14092.388062461901	12744.134781881778	9468.31523459835	8869.90293034221	8276.459562736401	6346.739485491809	14079.308118446435	6533.05153541659	14883.137753325233	17196.064080567925	12485.937187995209	14627.533527216845	10234.735208946331	11891.339348341817	9522.75426106254	7900.801740517516	16007.464189549457	6719.034627857371	7237.701236684983	12973.410857028366
13421.915510536775	12765.908716271151	15812.238160519968	11238.222759979051	12474.041742443496	11664.605921896473	14677.044725578915	12195.551366048932	9362.835398169	10460.316575261626	14092.388062461901	12744.134781881778	9468.31523459835	8869.90293034201	8276.459562736401	6346.739481331856	14079.308118446426	6533.05153541659	14883.137753325233	17196.064080567925	12485.937186285108	14627.533527216845	10234.735208946331	11891.339348341817	9522.75426106254	7900.801740517516	16007.464189549457	6719.034627857371	7237.701236684983	12973.410857028366
13421.915510536775	12765.908716271151	15812.238160519968	11238.222759979051	12474.041742443496	11664.605921895165	14677.044725578915	12195.551366048932	9362.835398169	10460.316575261606	14092.388062461901	12744.134781881778	9468.31523459835	8869.902930341854	8276.459562736401	6346.739468672594	14079.30811844641	6533.05153541659	14883.137753325233	17196.064080567925	12485.937186285108	14627.533527216845	10234.735208946331	11891.339348341817	9522.75426106254	7900.801740517516	16007.464189549457	6719.034627857371	7237.701236684983	12973.410857028366
13421.915510536775	12765.908716271151	15812.238160519968	11238.222759979051	12474.041742443496	11664.605921892102	14677.044725578915	12195.551366048932	9362.835398169	10460.316575261606	14092.388062461901	12744.134781881778	9468.31523459835	8869.902930341854	8276.459562736401	6346.739439812617	14079.30811844641	6533.05153541659	14883.137753325233	17196.064080567925	12485.937186285108	14627.533527216845	10234.735208946331	11891.339348341817	9522.75426106254	7900.801740517516	16007.464189549457	6719.034627857258	7237.701236684983	12973.410857028366
13421.915510536775	12765.908716271151	15812.23811540732	11238.222759979051	12474.041742443496	11664.605921886978	14677.044725578915	12195.551366048932	9362.835398169	10460.316575261606	14092.388062461901	12744.134781881778	9468.31523459835	8869.902930341854	8276.459562736401	6346.73939167927	14079.30811844641	6533.05153541659	14883.137753325233	17196.064080567925	12485.937186285108	14627.533527216845	10234.735208946331	11891.339348341817	9522.75426106254	7900.801740517516	16007.464189549457	6719.034627856986	7237.701236684983	12973.410857028366
13421.915510536775	12765.908716271151	15812.23811540732	11238.222759979051	12474.041742443496	11664.605921871875	14677.044725578915	12195.551366048932	9362.835398169	10460.316575261606	14092.388062461901	12744.134781881778	9468.31523459835	8869.90293034185	8276.459562736401	6346.739249453942	14079.30811844641	6533.05153541659	14883.137753325233	17196.064080567925	12485.937186285108	14627.533527216845	10234.735208946331	11891.339348341817	9522.75426106254	7900.801740517516	16007.464189549457	6719.0346278566885	7237.701236684983	12973.410857028366
13421.915510536775	12765.908716271151	15812.23811540732	11238.222759979051	12474.041742443496	11664.605921848275	14677.044725578915	12195.551366048932	9362.835398169	10460.316575261606	14092.388062461901	12744.134781881778	9468.31523459835	8869.90293034185	8276.459562736401	6346.738883132736	14079.30811844641	6533.05153541659	14883.137753325233	17196.064080567925	12485.937186285108	14627.533527216845	10234.735208946331	11891.339348341817	9522.75426106254	7900.801740517516	16007.464189549457	6719.034627856528	7237.701236684983	12973.410857028366
13421.915510536775	12765.908716271151	15812.23811540732	11238.222759979051	12474.041742443496	11664.60592182105	14677.044725578915	12195.551366048932	9362.835398169	10460.316575261606	14092.388062461901	12744.134781881778	9468.31523459835	8869.902930341756	8276.459562736401	6346.738001610468	14079.308118446408	6533.05153541659	14883.137753325233	17196.064080567925	12485.937186285108	14627.533527216845	10234.735208946331	11891.339348341817	9522.75426106254	7900.801740517516	16007.464189549457	6719.034627856528	7237.701236684983	12973.410857028366
13421.915510536775	12765.908716271151	15812.23811540732	11238.222759979051	12474.041742443496	11664.60592170814	14677.044725578915	12195.551366048932	9362.835398169	10460.316575261604	14092.388062461901	12744.134781881778	9468.31523459835	8869.90293034173	8276.459562736401	6346.736855539668	14079.308118446406	6533.05153541659	14883.137753325233	17196.064080567925	12485.937186285108	14627.533527216845	10234.735208946331	11891.339348341817	9522.75426106254	7900.801740517516	16007.464189549457	6719.034627856328	7237.701236684983	12973.410857028366
13421.915510536775	12765.908716271151	15812.23811540732	11238.222759979051	12474.041742443496	11664.60592149332	14677.044725578915	12195.551366048932	9362.835398169	10460.316575261604	14092.388062461901	12744.134781881778	9468.31523459835	8869.902930341721	8276.459562736401	6346.733237161854	14079.3081184464	6533.05153541659	14883.137753325233	17196.064080567925	12485.937186285108	14627.533527216845	10234.735208946331	11891.339348341817	9522.75426106254	7900.801740517516	16007.464189549457	6719.034627856328	7237.701236684983	12973.410857028366
13421.915510536775	12765.908716271151	15812.23811540732	11238.222759979051	12474.041742443496	11664.605920828724	14677.044725578915	12195.551366048932	9362.835398169	10460.316575261604	14092.388062461901	12744.134781881778	9468.31523459835	8869.90293034171	8276.459562736401	6346.723138038503	14079.3081184464	6533.05153541659	14883.137753325233	17196.064080567925	12485.937186285108	14627.533527216845	10234.735208946331	11891.339348341817	9522.75426106254	7900.801740517516	16007.139344753836	6719.034627856304	7237.701236684983	12973.410857028366
13421.915510536775	12765.908716271151	15812.238062971532	11238.222759979051	12474.041742443496	11664.605919262416	14677.044725578915	12195.551366048932	9362.835398169	10460.316575261604	14092.388062461901	12744.134781881778	9468.31523459835	8869.902930341701	8276.459562736401	6346.700600497772	14079.30811844638	6533.05153541659	14883.137753325233	17196.064080567925	12485.937186285108	14627.533527216845	10234.735208946331	11891.339348341817	9522.75426106254	7900.801740517516	16007.139344753836	6719.034627856304	7237.701236684983	12973.410857028366
13421.915510536775	12765.908716271151	15812.238062971532	11238.222759979051	12474.041742443496	11664.605918141006	14677.044725578915	12195.551366048932	9362.835398169	10460.316575261604	14092.388062461901	12744.134781881778	9468.31523459835	8869.902930341701	8276.459562736401	6346.641201793297	14079.308118446379	6533.05153541659	14883.137753325233	17196.064080567925	12485.937186273157	14627.533527216845	10234.735208946331	11891.339348341817	9522.75426106254	7900.801740517516	16007.139344753836	6719.034627856304	7237.701236684983	12973.410857028366
13421.915510536775	12765.908716271151	15812.238062971532	11238.222759979051	12474.041742443496	11664.605912433723	14677.044725578915	12195.551366048932	9362.835398169	10460.316575261604	14092.388062461901	12744.134781881778	9468.31523459835	8869.902930341701	8276.459562736401	6346.507638873952	14079.308118446379	6533.05153541659	14883.137753325233	17196.064080567925	12485.93718625716	14627.533527216845	10234.735208946331	11891.339348341817	9522.75426106254	7900.801740517516	16007.139344753836	6719.034627856304	7237.701236684983	12973.410857028366
13421.915510536775	12765.908716271151	15812.238062971532	11238.222759979051	12474.041742443496	11664.605902328494	14677.044725578915	12195.551366048932	9362.835398169	10460.316575261604	14092.388062461901	12744.134781881778	9468.31523459835	8869.902930341696	8276.459562736401	6346.296104184653	14079.308118446377	6533.05153541659	14883.137753325233	17196.064080567925	12485.937186212679	14627.533527216845	10234.735208946331	11891.339348341817	9522.75426106254	7900.801740517516	16007.139344753836	6719.034627856304	7237.701236684983	12973.410857028366
13421.915510536775	12765.908716271151	15812.238008222103	11238.222759979051	12474.041742443496	11664.605882037662	14677.044725578915	12195.551366048932	9362.835398169	10460.316575261604	14092.388062461901	12744.134781881778	9468.31523459835	8869.902930341696	8276.459562736401	6345.986733101122	14079.308118446377	6533.05153541659	14883.137753325233	17196.064080567925	12485.937186205412	14627.533527216845	10234.735208946331	11891.339348341817	9522.75426106254	7900.801740517516	16007.139344753836	6719.034627856304	7237.701236684983	12973.410857028366
13421.915510536775	12765.908716271151	15812.238008222103	11238.222759979051	12474.041742443496	11664.605822422716	14677.044725578915	12195.551366048932	9362.835398169	10460.316575261604	14092.388062461901	12744.134781881778	9468.31523459835	8869.902930341696	8276.459562736401	6345.980114465075	14079.308118446377	6533.05153541659	14883.137753325233	17196.064080567925	12485.937186205412	14627.533527216845	10234.735208946331	11891.339348341817	9522.75426106254	7900.801740517516	16007.139344753836	6719.034627856304	7237.701236684983	12973.410857028366
13421.915510536775	12765.908716271151	15812.238008222103	11238.222759979051	12474.041742443496	11664.605696942695	14677.044725578915	12195.551366048932	9362.835398169	10460.316575261604	14092.388062461901	12744.134781881778	9468.31523459835	8869.902930341696	8276.459562736401	6345.979936959737	14079.308118446377	6533.05153541659	14883.137753325233	17196.064080567925	12485.937186205316	14627.533527216845	10234.735208946331	11891.339348341817	9522.75426106254	7900.801740517516	16007.13379221607	6719.034627856304	7237.701236684983	12973.410857028366
13421.915510536775	12765.908716271151	15812.238008222103	11238.222759979051	12474.041742443496	11664.605427071103	14677.044725578915	12195.551366048932	9362.835398169	10460.316575261604	14092.388062461901	12744.134781881778	9468.31523459835	8869.902930341696	8276.459562736401	6345.979626369436	14079.308118446377	6533.05153541659	14883.137753325233	17196.064080567925	12485.937186205316	14627.533527216845	10234.735208946331	11891.339348341817	9522.75426106254	7900.801740517516	16007.13379221607	6719.034627856304	7237.701236684983	12973.410857028366
13421.915510536775	12765.908716271151	15812.238008222103	11238.222759979051	12474.041742443496	11664.604636919603	14677.044725578915	12195.551366048932	9362.835398169	10460.316575261604	14092.388062461901	12744.134781881778	9468.31523459835	8869.902930341696	8276.459562736401	6345.979585407827	14079.308118446377	6533.05153541659	14883.137753325233	17196.064080567925	12485.937186202385	14627.533527216845	10234.735208946331	11891.339348341817	9522.75426106254	7900.801740517516	16007.13379221607	6719.034627856304	7237.701236684983	12973.410857028366
13421.915510536775	12765.908716271151	15812.237899717004	11238.222759979051	12474.041742443496	11664.602765583008	14677.044725578915	12195.551366048932	9362.835398169	10460.316575261604	14092.388062461901	12744.134781881778	9468.31523459835	8869.902930341696	8276.459562736401	6345.979585407827	14079.308118446377	6533.05153541659	14883.137753325233	17196.064080567925	12485.937186201843	14627.533527216845	10234.735208946331	11891.339348341817	9522.75426106254	7900.801740517516	16006.81529262915	6719.034627856304	7237.701236684983	12973.410857028366
13421.915510536775	12765.908716271151	15812.237895350423	11238.222759979051	12474.041742443496	11664.59749886469	14677.044725578915	12195.551366048932	9362.835398169	10460.316575261604	14092.388062461901	12744.134781881778	9468.31523459835	8869.902930341696	8276.459562736401	6345.9795852285515	14079.308118446377	6533.05153541659	14883.137753325233	17196.064080567925	12485.937186201843	14627.533527216845	10234.735208946331	11891.339348341817	9522.75426106254	7900.801740517516	16006.81529262915	6719.034627856304	7237.701236684983	12973.410857028366
13421.915510536775	12765.908716271151	15812.237895350423	11238.222759979051	12474.041742443496	11664.588622741034	14677.044725578915	12195.551366048932	9362.835398169	10460.316575261604	14092.388062461901	12744.134781881778	9468.31523459835	8869.902930341696	8276.459562736401	6345.9795852285515	14079.308118446377	6533.05153541659	14883.137753325233	17196.064080567925	12485.937186201843	14627.533527216845	10234.735208946331	11891.339348341817	9522.75426106254	7900.801740517516	16006.767914267308	6719.034627856304	7237.701236684983	12973.410857028366
13421.915510536775	12765.908716271151	15812.237895350423	11238.222759979051	12474.041742443496	11664.560016892623	14677.044725578915	12195.551366048932	9362.835398169	10460.316575261604	14092.388062461901	12744.134781881778	9468.31523459835	8869.902930341696	8276.459562736401	6345.9795852285515	14079.308118446377	6533.05153541659	14883.137753325233	17196.064080567925	12485.937186201843	14627.533527216845	10234.735208946331	11891.339348341817	9522.75426106254	7900.801740517516	16006.767914267308	6719.034627856304	7237.701236684983	12973.410857028366
13421.915510536775	12765.908716271151	15812.237895350423	11238.222759979051	12474.041742443496	11664.505567186916	14677.044725578915	12195.551366048932	9362.835398169	10460.316575261604	14092.388062461901	12744.134781881778	9468.31523459835	8869.902930341694	8276.459562736401	6345.979584191814	14079.308118446377	6533.05153541659	14883.137753325233	17196.064080567925	12485.937186201834	14627.533527216845	10234.735208946331	11891.339348341817	9522.75426106254	7900.801740517516	16006.667883884003	6719.034627856304	7237.701236684983	12973.410857028366
13421.915510536775	12765.908716271151	15812.237895350423	11238.222759979051	12474.041742443496	11664.348352642397	14677.044725578915	12195.551366048932	9362.835398169	10460.316575261604	14092.388062461901	12744.134781881778	9468.31523459835	8869.902930341694	8276.459562736401	6345.979584191814	14079.308118446377	6533.05153541659	14883.137753325233	17196.064080567925	12485.937186201834	14627.533527216845	10234.735208946331	11891.339348341817	9522.75426106254	7900.801740517516	16006.66468670469	6719.034627856304	7237.701236684983	12973.410857028366
13421.915510536775	12765.908716271151	15812.237895350423	11238.222759979051	12474.041742443496	11664.00746825339	14677.044725578915	12195.551366048932	9362.835398169	10460.316575261604	14092.388062461901	12744.134781881778	9468.31523459835	8869.90293034169	8276.459562736401	6345.979584033285	14079.308118446377	6533.05153541659	14883.137753325233	17196.064080567925	12485.937186201834	14627.533527216845	10234.735208946331	11891.339348341817	9522.75426106254	7900.801740517516	16006.66468670469	6719.034627856304	7237.701236684983	12973.410857028366
13421.915510536775	12765.908716271151	15812.237895350423	11238.222759979051	12474.041742443496	11663.727575212099	14677.044725578915	12195.551366048932	9362.835398169	10460.316575261604	14092.388062461901	12744.134781881778	9468.31523459835	8869.90293034169	8276.459562736401	6345.979584023941	14079.308118446377	6533.05153541659	14883.137753325233	17196.064080567925	12485.937186201818	14627.533527216845	10234.735208946331	11891.339348341817	9522.75426106254	7900.801740517516	16006.66468670469	6719.034627856304	7237.701236684983	12973.410857028366
13421.915510536775	12765.908716271151	15812.237895318529	11238.222759979051	12474.041742443496	11662.520476502395	14677.044725578915	12195.551366048932	9362.835398169	10460.316575261604	14092.388062461901	12744.134781881778	9468.31523459835	8869.90293034169	8276.459562736401	6345.979584023941	14079.308118446377	6533.05153541659	14883.137753325233	17196.064080567925	12485.937186201818	14627.533527216845	10234.735208946331	11891.339348341817	9522.75426106254	7900.801740517516	16006.66468670469	6719.034627856304	7237.701236684983	12973.410857028366
13421.915510536775	12765.908716271151	15812.23789527185	11238.222759979051	12474.041742443496	11659.431386091894	14677.044725578915	12195.551366048932	9362.835398169	10460.316575261604	14092.388062461901	12744.134781881778	9468.31523459835	8869.90293034169	8276.459562736401	6345.979584023941	14079.308118446377	6533.05153541659	14883.137753325233	17196.064080567925	12485.937186201818	14627.533527216845	10234.735208946331	11891.339348341817	9522.75426106254	7900.801740517516	16006.66468670469	6719.034627856304	7237.701236684983	12973.410857028366
13421.915510536775	12765.908716271151	15812.23789527185	11238.222759979051	12474.041742443496	11653.09378016856	14677.044725578915	12195.551366048932	9362.835398169	10460.316575261604	14092.388062461901	12744.134781881778	9468.31523459835	8869.90293034169	8276.459562736401	6345.979584023941	14079.308118446377	6533.05153541659	14883.137753325233	17196.064080567925	12485.937186201818	14627.533527216845	10234.735208946331	11891.339348341817	9522.75426106254	7900.801740517516	16006.661569008404	6719.034627856303	7237.701236684983	12973.410857028366
13421.915510536775	12765.908716271151	15812.23789527185	11238.222759979051	12474.041742443496	11644.35256061016	14677.044725578915	12195.551366048932	9362.835398169	10460.316575261604	14092.388062461901	12744.134781881778	9468.31523459835	8869.90293034169	8276.459562736401	6345.979584023941	14079.308118446377	6533.05153541659	14883.137753325233	17196.064080567925	12485.937186201812	14627.533527216845	10234.735208946331	11891.339348341817	9522.75426106254	7900.801740517516	16006.661569008404	6719.034627856301	7237.701236684983	12973.410857028366
13421.915510536775	12765.908716271151	15812.23789527185	11238.222759979051	12474.041742443496	11628.575443337617	14677.044725578915	12195.551366048932	9362.835398169	10460.316575261604	14092.388062461901	12744.134781881778	9468.31523459835	8869.90293034169	8276.459562736401	6345.979584023941	14079.308118446377	6533.05153541659	14883.137753325233	17196.064080567925	12485.93718620181	14627.533527216845	10234.735208946331	11891.339348341817	9522.75426106254	7900.801740517516	16006.661025138883	6719.034627856297	7237.701236684983	12973.410857028366
13421.915510536775	12765.908716271151	15812.23789527185	11238.222759979051	12474.041742443496	11625.333728393342	14677.044725578915	12195.551366048932	9362.835398169	10460.316575261604	14092.388062461901	12744.134781881778	9468.31523459835	8869.90293034169	8276.459562736401	6345.979584023941	14079.308118446377	6533.05153541659	14883.137753325233	17196.064080567925	12485.93718620181	14627.533527216845	10234.735208946331	11891.339348341817	9522.75426106254	7900.801740517516	16006.660854082227	6719.0346278562965	7237.701236684983	12973.410857028366
13421.915510536775	12765.908716271151	15812.23789527185	11238.222759979051	12474.041742443496	11625.333728393342	14677.044725578915	12195.551366048932	9362.835398169	10460.316575261604	14092.388062461901	12744.134781881778	9468.31523459835	8869.90293034169	8276.459562736401	6345.979584023941	14079.308118446377	6533.05153541659	14883.137753325233	17196.064080567925	12485.93718620181	14627.533527216845	10234.735208946331	11891.339348341817	9522.75426106254	7900.801740517516	16006.660854082227	6719.0346278562965	7237.701236684983	12973.410857028366
13421.915510536775	12765.908716271151	15812.23789527185	11238.222759979051	12474.041742443496	11625.333728393342	14677.044725578915	12195.551366048932	9362.835398169	10460.316575261604	14092.388062461901	12744.134781881778	9468.31523459835	8869.90293034169	8276.459562736401	6345.979584023941	14079.308118446377	6533.05153541659	14883.137753325233	17196.064080567925	12485.93718620181	14627.533527216845	10234.735208946331	11891.339348341817	9522.75426106254	7900.801740517516	16006.660854082227	6719.034627856293	7237.701236684983	12973.410857028366
13421.915510536775	12765.908716271151	15812.237894713222	11238.222759979051	12474.041742443496	11625.333728393342	14677.044725578915	12195.551366048932	9362.835398169	10460.316575261604	14092.388062461901	12744.134781881778	9468.31523459835	8869.90293034169	8276.459562736401	6345.97958402394	14079.308118446377	6533.05153541659	14883.137753325233	17196.064080567925	12485.93718620181	14627.533527216845	10234.735208946331	11891.339348341817	9522.75426106254	7900.801740517516	16006.660854082227	6719.03462785628	7237.701236684983	12973.410857028366
13421.915510536775	12765.908716271151	15812.237894713222	11238.222759979051	12474.041742443496	11625.331705251725	14677.044725578915	12195.551366048932	9362.835398169	10460.316575261604	14092.388062461901	12744.134781881778	9468.31523459835	8869.90293034169	8276.459562736401	6345.97958402394	14079.308118446377	6533.05153541659	14883.137753325233	17196.064080567925	12485.93718620181	14627.533527216845	10234.735208946331	11891.339348341817	9522.75426106254	7900.801740517516	16006.659960233752	6719.034627856274	7237.701236684983	12973.410857028366
13421.915510536775	12765.908716271151	15812.237894713222	11238.222759979051	12474.041742443496	11625.331705251725	14677.044725578915	12195.551366048932	9362.835398169	10460.316575261604	14092.388062461901	12744.134781881778	9468.31523459835	8869.90293034169	8276.459562736401	6345.97958402394	14079.308118446377	6533.05153541659	14883.137753325233	17196.064080567925	12485.93718620181	14627.533527216845	10234.735208946331	11891.339348341817	9522.75426106254	7900.801740517516	16006.65935444498	6719.034627856268	7237.701236684983	12973.410857028366
13421.915510536775	12765.908716271151	15812.237894713222	11238.222759979051	12474.041742443496	11625.331642787158	14677.044725578915	12195.551366048932	9362.835398169	10460.316575261604	14092.388062461901	12744.134781881778	9468.31523459835	8869.90293034169	8276.459562736401	6345.97958402394	14079.308118446377	6533.05153541659	14883.137753325233	17196.064080567925	12485.93718620181	14627.533527216845	10234.735208946331	11891.339348341817	9522.75426106254	7900.801740517516	16006.65935444498	6719.034627856261	7237.701236684983	12973.410857028366
13421.915510536775	12765.908716271151	15812.237894713222	11238.222759979051	12474.041742443496	11625.316816513823	14677.044725578915	12195.551366048932	9362.835398169	10460.316575261604	14092.388062461901	12744.134781881778	9468.31523459835	8869.90293034169	8276.459562736401	6345.97958402394	14079.308118446377	6533.05153541659	14883.137753325233	17196.064080567925	12485.93718620181	14627.533527216845	10234.735208946331	11891.339348341817	9522.754261062539	7900.801740517516	16006.65935444498	6719.034627856261	7237.701236684983	12973.410857028366
13421.915510536775	12765.908716271151	15812.237894713222	11238.222759979051	12474.041742443496	11623.533410334523	14677.044725578915	12195.551366048932	9362.835398169	10460.316575261604	14092.388062461901	12744.134781881778	9468.31523459835	8869.90293034169	8276.459562736401	6345.97958402394	14079.308118446377	6533.05153541659	14883.137753325233	17196.064080567925	12485.93718620181	14627.533527216845	10234.735208946331	11891.339348341817	9522.754261062539	7900.801740517516	16006.65935444498	6719.034627856261	7237.701236684983	12973.410857028366
13421.915510536775	12765.908716271151	15812.237894713222	11238.222759979051	12474.041742443496	11623.533410334523	14677.044725578915	12195.551366048932	9362.835398169	10460.316575261604	14092.388062461901	12744.134781881778	9468.31523459835	8869.90293034169	8276.459562736401	6345.979584023939	14079.308118446377	6533.05153541659	14883.137753325233	17196.064080567925	12485.93718620181	14627.533527216845	10234.735208946331	11891.339348341817	9522.754261062539	7900.801740517516	16006.65935444498	6719.034627856234	7237.701236684983	12973.410857028366
13421.915510536775	12765.908716271151	15812.237894713222	11238.222759979051	12474.041742443496	11623.533410334523	14677.044725578915	12195.551366048932	9362.835398169	10460.316575261604	14092.388062461901	12744.134781881778	9468.31523459835	8869.90293034169	8276.459562736401	6345.979584023939	14079.308118446377	6533.05153541659	14883.137753325233	17196.064080567925	12485.93718620181	14627.533527216845	10234.735208946331	11891.339348341817	9522.754261062539	7900.801740517516	16006.65935444498	6719.034627856201	7237.701236684983	12973.410857028366
13421.915510536775	12765.908716271151	15812.237894713222	11238.222759979051	12474.041742443496	11623.533410334523	14677.044725578915	12195.551366048932	9362.835398169	10460.316575261604	14092.388062461901	12744.134781881778	9468.31523459835	8869.90293034169	8276.459562736401	6345.979584023939	14079.308118446377	6533.05153541659	14883.137753325233	17196.064080567925	12485.93718620181	14627.533527216845	10234.735208946331	11891.339348341817	9522.754261062539	7900.801740517516	16006.65935444498	6719.0346278562	7237.701236684983	12973.410857028366
13421.915510536775	12765.908716271151	15812.237894713222	11238.222759979051	12474.041742443496	11623.533410334523	14677.044725578915	12195.551366048932	9362.835398169	10460.316575261604	14092.388062461901	12744.134781881778	9468.31523459835	8869.90293034169	8276.459562736401	6345.979584023939	14079.308118446377	6533.05153541659	14883.137753325233	17196.064080567925	12485.93718620181	14627.533527216845	10234.735208946331	11891.339348341817	9522.754261062539	7900.801740517516	16006.65935444498	6719.034627856165	7237.701236684983	12973.410857028366
13421.915510536775	12765.908716271151	15812.237894713222	11238.222759979051	12474.041742443496	11623.514713858765	14677.044725578915	12195.551366048932	9362.835398169	10460.316575261604	14092.388062461901	12744.134781881778	9468.31523459835	8869.90293034169	8276.459562736401	6345.979584023939	14079.308118446377	6533.05153541659	14883.137753325233	17196.064080567925	12485.93718620181	14627.533527216845	10234.735208946331	11891.339348341817	9522.754261062539	7900.801740517516	16006.65935444498	6719.034627856079	7237.701236684983	12973.410857028366
13421.915510536775	12765.908716271151	15812.237894484442	11238.222759979051	12474.041742443496	11623.514713858765	14677.044725578915	12195.551366048932	9362.835398169	10460.316575261604	14092.388062461901	12744.134781881778	9468.31523459835	8869.90293034169	8276.459562736401	6345.979584023939	14079.308118446377	6533.05153541659	14883.137753325233	17196.064080567925	12485.93718620181	14627.533527216845	10234.735208946331	11891.339348341817	9522.754261062539	7900.801740517516	16006.65935444498	6719.034627855878	7237.701236684983	12973.410857028366
13421.915510536775	12765.908716271151	15812.237894484442	11238.222759979051	12474.041742443496	11623.509491090199	14677.044725578915	12195.551366048932	9362.835398169	10460.316575261604	14092.388062461901	12744.134781881778	9468.31523459835	8869.90293034169	8276.459562736401	6345.979584023939	14079.308118446377	6533.05153541659	14883.137753325233	17196.064080567925	12485.93718620181	14627.533527216845	10234.735208946331	11891.339348341817	9522.754261062539	7900.801740517516	16006.659320759336	6719.034627855621	7237.701236684983	12973.410857028366
13421.915510536775	12765.908716271151	15812.237894484442	11238.222759979051	12474.041742443496	11623.501459788109	14677.044725578915	12195.551366048932	9362.835398169	10460.316575261604	14092.388062461901	12744.134781881778	9468.31523459835	8869.90293034169	8276.459562736401	6345.979584023939	14079.308118446377	6533.05153541659	14883.137753325233	17196.064080567925	12485.93718620181	14627.533527216845	10234.735208946331	11891.339348341817	9522.754261062539	7900.801740517516	16006.659320759336	6719.034627855434	7237.701236684983	12973.410857028366
13421.915510536775	12765.908716271151	15812.23789443416	11238.222759979051	12474.041742443496	11623.501459788109	14677.044725578915	12195.551366048932	9362.835398169	10460.316575261604	14092.388062461901	12744.134781881778	9468.31523459835	8869.90293034169	8276.459562736401	6345.979584023939	14079.308118446377	6533.05153541659	14883.137753325233	17196.064080567925	12485.93718620181	14627.533527216845	10234.735208946331	11891.339348341817	9522.754261062539	7900.801740517516	16006.659315111843	6719.034627854668	7237.701236684983	12973.410857028366
13421.915510536775	12765.908716271151	15812.23789443416	11238.222759979051	12474.041742443496	11623.501459788109	14677.044725578915	12195.551366048932	9362.835398169	10460.316575261604	14092.388062461901	12744.134781881778	9468.31523459835	8869.90293034169	8276.459562736401	6345.979584023939	14079.308118446377	6533.05153541659	14883.137753325233	17196.064080567925	12485.93718620181	14627.533527216845	10234.735208946331	11891.339348341817	9522.754261062535	7900.801740517516	16006.659191587101	6719.034627853833	7237.701236684983	12973.410857028366
13421.915510536775	12765.908716271151	15812.23789443416	11238.222759979051	12474.041742443496	11623.500583258186	14677.044725578915	12195.551366048932	9362.835398169	10460.316575261604	14092.388062461901	12744.134781881778	9468.31523459835	8869.90293034169	8276.459562736401	6345.979584023939	14079.308118446377	6533.05153541659	14883.137753325233	17196.064080567925	12485.93718620181	14627.533527216845	10234.735208946331	11891.339348341817	9522.754261062533	7900.801740517516	16006.659181324989	6719.0346278508905	7237.701236684983	12973.410857028366
13421.915510536775	12765.908716271151	15812.23789443416	11238.222759979051	12474.041742443496	11623.500257635793	14677.044725578915	12195.551366048932	9362.835398169	10460.316575261604	14092.388062461901	12744.134781881778	9468.31523459835	8869.90293034169	8276.459562736401	6345.979584023939	14079.308118446377	6533.05153541659	14883.137753325233	17196.064080567925	12485.93718620181	14627.533527216845	10234.735208946331	11891.339348341817	9522.754261062533	7900.801740517516	16006.659181324989	6719.034627844168	7237.701236684983	12973.410857028366
13421.915510536775	12765.908716271151	15812.23789443416	11238.222759979051	12474.041742443496	11623.499593192002	14677.044725578915	12195.551366048932	9362.835398169	10460.316575261604	14092.388062461901	12744.134781881778	9468.31523459835	8869.90293034169	8276.459562736401	6345.979584023939	14079.308118446377	6533.05153541659	14883.137753325233	17196.064080567925	12485.93718620181	14627.533527216845	10234.735208946331	11891.339348341817	9522.754261062533	7900.801740517516	16006.659181324989	6719.034627844168	7237.701236684983	12973.410857028366
13421.915510536775	12765.908716271151	15812.23789443416	11238.222759979051	12474.041742443496	11623.498626975323	14677.044725578915	12195.551366048932	9362.835398169	10460.316575261604	14092.388062461901	12744.134781881778	9468.31523459835	8869.90293034169	8276.459562736401	6345.979584023939	14079.308118446377	6533.05153541659	14883.137753325233	17196.064080567925	12485.93718620181	14627.533527216845	10234.735208946331	11891.339348341817	9522.754261062533	7900.801740517516	16006.659181324989	6719.034627844168	7237.701236684983	12973.410857028366
13421.915510536775	12765.908716271151	15812.23789443416	11238.222759979051	12474.041742443496	11623.497722180999	14677.044725578915	12195.551366048932	9362.835398169	10460.316575261604	14092.388062461901	12744.134781881778	9468.31523459835	8869.90293034169	8276.459562736401	6345.979584023939	14079.308118446377	6533.05153541659	14883.137753325233	17196.064080567925	12485.93718620181	14627.533527216845	10234.735208946331	11891.339348341817	9522.754261062533	7900.801740517516	16006.659177389136	6719.0346278440675	7237.701236684983	12973.410857028366
13421.915510536775	12765.908716271151	15812.23789443416	11238.222759979051	12474.041742443496	11623.497722180999	14677.044725578915	12195.551366048932	9362.835398169	10460.316575261604	14092.388062461901	12744.134781881778	9468.31523459835	8869.90293034169	8276.459562736401	6345.979584023939	14079.308118446377	6533.05153541659	14883.137753325233	17196.064080567925	12485.93718620181	14627.533527216845	10234.735208946331	11891.339348341817	9522.754261062533	7900.801740517516	16006.65917303912	6719.0346278440675	7237.701236684983	12973.410857028366
13421.915510536775	12765.908716271151	15812.23789443416	11238.222759979051	12474.041742443496	11623.497722180999	14677.044725578915	12195.551366048932	9362.835398169	10460.316575261604	14092.388062461901	12744.134781881778	9468.31523459835	8869.90293034169	8276.459562736401	6345.979584023939	14079.308118446377	6533.05153541659	14883.137753325233	17196.064080567925	12485.93718620181	14627.533527216845	10234.735208946331	11891.339348341817	9522.754261062533	7900.801740517516	16006.65917295054	6719.03462784348	7237.701236684983	12973.410857028366
13421.915510536775	12765.908716271151	15812.237894419803	11238.222759979051	12474.041742443496	11623.495115914764	14677.044725578915	12195.551366048932	9362.835398169	10460.316575261604	14092.388062461901	12744.134781881778	9468.31523459835	8869.90293034169	8276.459562736401	6345.979584023939	14079.308118446377	6533.05153541659	14883.137753325233	17196.064080567925	12485.93718620181	14627.533527216845	10234.735208946331	11891.339348341817	9522.754261062533	7900.801740517516	16006.659172949594	6719.0346277860535	7237.701236684983	12973.410857028366
13421.915510536775	12765.908716271151	15812.237894419803	11238.222759979051	12474.041742443496	11623.491231702184	14677.044725578915	12195.551366048932	9362.835398169	10460.316575261604	14092.388062461901	12744.134781881778	9468.31523459835	8869.90293034169	8276.459562736401	6345.979584023939	14079.308118446377	6533.05153541659	14883.137753325233	17196.064080567925	12485.93718620181	14627.533527216845	10234.735208946331	11891.339348341817	9522.754261062533	7900.801740517516	16006.659172949594	6719.0346276030195	7237.701236684983	12973.410857028366
13421.915510536775	12765.908716271151	15812.237894419803	11238.222759979051	12474.041742443496	11623.482766595773	14677.044725578915	12195.551366048932	9362.835398169	10460.316575261604	14092.388062461901	12744.134781881778	9468.31523459835	8869.90293034169	8276.459562736401	6345.979584023939	14079.308118446377	6533.05153541659	14883.137753325233	17196.064080567925	12485.93718620181	14627.533527216845	10234.735208946331	11891.339348341817	9522.754261062533	7900.801740517516	16006.659172949594	6719.034626906748	7237.701236684983	12973.410857028366
13421.915510536775	12765.908716271151	15812.237894419803	11238.222759979051	12474.041742443496	11623.477274553486	14677.044725578915	12195.551366048932	9362.835398169	10460.316575261604	14092.388062461901	12744.134781881778	9468.31523459835	8869.90293034169	8276.459562736401	6345.979584023939	14079.308118446377	6533.05153541659	14883.137753325233	17196.064080567925	12485.93718620181	14627.533527216845	10234.735208946331	11891.339348341817	9522.754261062533	7900.801740517516	16006.659167329019	6719.034626285532	7237.701236684983	12973.410857028366
13421.915510536775	12765.908716271151	15812.237894419803	11238.222759979051	12474.041742443496	11623.474713673484	14677.044725578915	12195.551366048932	9362.835398169	10460.316575261604	14092.388062461901	12744.134781881778	9468.31523459835	8869.90293034169	8276.459562736401	6345.979584023939	14079.308118446377	6533.05153541659	14883.137753325233	17196.064080567925	12485.93718620181	14627.533527216845	10234.735208946331	11891.339348341817	9522.754261062533	7900.801740517516	16006.659167329019	6719.0346261586965	7237.701236684983	12973.410857028366
13421.915510536775	12765.908716271151	15812.23789441948	11238.222759979051	12474.041742443496	11623.47114536692	14677.044725578915	12195.551366048932	9362.835398169	10460.316575261604	14092.388062461901	12744.134781881778	9468.31523459835	8869.90293034169	8276.459562736401	6345.979584023939	14079.308118446377	6533.05153541659	14883.137753325233	17196.064080567925	12485.93718620181	14627.533527216845	10234.735208946331	11891.339348341817	9522.754261062533	7900.801740517516	16006.659167329019	6719.0346261586965	7237.701236684983	12973.410857028366
13421.915510536775	12765.908716271151	15812.23789441948	11238.222759979051	12474.041742443496	11623.470288122951	14677.044725578915	12195.551366048932	9362.835398169	10460.316575261604	14092.388062461901	12744.134781881778	9468.31523459835	8869.90293034169	8276.459562736401	6345.979584023939	14079.308118446377	6533.05153541659	14883.137753325233	17196.064080567925	12485.93718620181	14627.533527216845	10234.735208946331	11891.339348341817	9522.754261062533	7900.801740517516	16006.659167329019	6719.0346261586965	7237.701236684983	12973.410857028366
13421.915510536775	12765.908716271151	15812.23789441948	11238.222759979051	12474.041742443496	11623.46967480818	14677.044725578915	12195.551366048932	9362.835398169	10460.316575261604	14092.388062461901	12744.134781881778	9468.31523459835	8869.90293034169	8276.459562736401	6345.979584023939	14079.308118446377	6533.05153541659	14883.137753325233	17196.064080567925	12485.93718620181	14627.533527216845	10234.735208946331	11891.339348341817	9522.754261062533	7900.801740517516	16006.659167329019	6719.034626157723	7237.701236684983	12973.410857028366
13421.915510536775	12765.908716271151	15812.23789441948	11238.222759979051	12474.041742443496	11623.46925140593	14677.044725578915	12195.551366048932	9362.835398169	10460.316575261604	14092.388062461901	12744.134781881778	9468.31523459835	8869.90293034169	8276.459562736401	6345.979584023939	14079.308118446377	6533.05153541659	14883.137753325233	17196.064080567925	12485.93718620181	14627.533527216845	10234.735208946331	11891.339348341817	9522.754261062533	7900.801740517516	16006.659166135962	6719.034626154704	7237.701236684983	12973.410857028366
13421.915510536775	12765.908716271151	15812.23789441948	11238.222759979051	12474.041742443496	11623.469203744029	14677.044725578915	12195.551366048932	9362.835398169	10460.316575261604	14092.388062461901	12744.134781881778	9468.31523459835	8869.90293034169	8276.459562736401	6345.9795840239385	14079.308118446377	6533.05153541659	14883.137753325233	17196.064080567925	12485.93718620181	14627.533527216845	10234.735208946331	11891.339348341817	9522.754261062533	7900.801740517516	16006.659165965224	6719.034626151981	7237.701236684983	12973.410857028366
13421.915510536775	12765.908716271151	15812.23789441948	11238.222759979051	12474.041742443496	11623.468741668294	14677.044725578915	12195.551366048932	9362.835398169	10460.316575261604	14092.388062461901	12744.134781881778	9468.31523459835	8869.90293034169	8276.459562736401	6345.9795840239385	14079.308118446377	6533.05153541659	14883.137753325233	17196.064080567925	12485.93718620181	14627.533527216845	10234.735208946331	11891.339348341817	9522.754261062533	7900.801740517516	16006.659165965224	6719.034626151574	7237.701236684983	12973.410857028366
13421.915510536775	12765.908716271151	15812.23789441948	11238.222759979051	12474.041742443496	11623.468690353551	14677.044725578915	12195.551366048932	9362.835398169	10460.316575261604	14092.388062461901	12744.134781881778	9468.31523459835	8869.90293034169	8276.459562736401	6345.9795840239385	14079.308118446377	6533.05153541659	14883.137753325233	17196.064080567925	12485.93718620181	14627.533527216845	10234.735208946331	11891.339348341817	9522.754261062533	7900.801740517516	16006.659165965224	6719.034626150556	7237.701236684983	12973.410857028366
13421.915510536775	12765.908716271151	15812.23789441948	11238.222759979051	12474.041742443496	11623.468690353551	14677.044725578915	12195.551366048932	9362.835398169	10460.316575261604	14092.388062461901	12744.134781881778	9468.31523459835	8869.90293034169	8276.459562736401	6345.9795840239385	14079.308118446377	6533.05153541659	14883.137753325233	17196.064080567925	12485.93718620181	14627.533527216845	10234.735208946331	11891.339348341817	9522.754261062533	7900.801740517516	16006.659165965224	6719.034626150556	7237.701236684983	12973.410857028366
13421.915510536775	12765.908716271151	15812.23789441948	11238.222759979051	12474.041742443496	11623.468653983322	14677.044725578915	12195.551366048932	9362.835398169	10460.316575261604	14092.388062461901	12744.134781881778	9468.31523459835	8869.90293034169	8276.459562736401	6345.9795840239385	14079.308118446377	6533.05153541659	14883.137753325233	17196.064080567925	12485.93718620181	14627.533527216845	10234.735208946331	11891.339348341817	9522.754261062533	7900.801740517516	16006.659165965224	6719.03462615034	7237.701236684983	12973.410857028366
13421.915510536775	12765.908716271151	15812.23789441948	11238.222759979051	12474.041742443496	11623.468646906413	14677.044725578915	12195.551366048932	9362.835398169	10460.316575261604	14092.388062461901	12744.134781881778	9468.31523459835	8869.90293034169	8276.459562736401	6345.9795840239385	14079.308118446377	6533.05153541659	14883.137753325233	17196.064080567925	12485.93718620181	14627.533527216845	10234.735208946331	11891.339348341817	9522.754261062533	7900.801740517516	16006.659165954447	6719.034626149352	7237.701236684983	12973.410857028366
13421.915510536775	12765.908716271151	15812.23789441948	11238.222759979051	12474.041742443496	11623.4686096118	14677.044725578915	12195.551366048932	9362.835398169	10460.316575261604	14092.388062461901	12744.134781881778	9468.31523459835	8869.90293034169	8276.459562736401	6345.9795840239385	14079.308118446377	6533.05153541659	14883.137753325233	17196.064080567925	12485.93718620181	14627.533527216845	10234.735208946331	11891.339348341817	9522.754261062533	7900.801740517516	16006.659165909945	6719.034626148874	7237.701236684983	12973.410857028366
13421.915510536775	12765.908716271151	15812.237894413873	11238.222759979051	12474.041742443496	11623.468535025942	14677.044725578915	12195.551366048932	9362.835398169	10460.316575261604	14092.388062461901	12744.134781881778	9468.31523459835	8869.90293034169	8276.459562736401	6345.9795840239385	14079.308118446377	6533.05153541659	14883.137753325233	17196.064080567925	12485.93718620181	14627.533527216845	10234.735208946331	11891.339348341817	9522.754261062533	7900.801740517516	16006.659165909945	6719.034626148404	7237.701236684983	12973.410857028366
13421.915510536775	12765.908716271151	15812.237894413873	11238.222759979051	12474.041742443496	11623.46843828847	14677.044725578915	12195.551366048932	9362.835398169	10460.316575261604	14092.388062461901	12744.134781881778	9468.31523459835	8869.90293034169	8276.459562736401	6345.9795840239385	14079.308118446377	6533.05153541659	14883.137753325233	17196.064080567925	12485.93718620181	14627.533527216845	10234.735208946331	11891.339348341817	9522.754261062533	7900.801740517516	16006.659165909945	6719.03462614831	7237.701236684983	12973.410857028366
13421.915510536775	12765.908716271151	15812.237894413873	11238.222759979051	12474.041742443496	11623.468403974372	14677.044725578915	12195.551366048932	9362.835398169	10460.316575261604	14092.388062461901	12744.134781881778	9468.31523459835	8869.90293034169	8276.459562736401	6345.9795840239385	14079.308118446377	6533.05153541659	14883.137753325233	17196.064080567925	12485.93718620181	14627.533527216845	10234.735208946331	11891.339348341817	9522.754261062533	7900.801740517516	16006.659165909945	6719.034626148169	7237.701236684983	12973.410857028366
13421.915510536775	12765.908716271151	15812.237894413873	11238.222759979051	12474.041742443496	11623.468375076374	14677.044725578915	12195.551366048932	9362.835398169	10460.316575261604	14092.388062461901	12744.134781881778	9468.31523459835	8869.90293034169	8276.459562736401	6345.9795840239385	14079.308118446377	6533.05153541659	14883.137753325233	17196.064080567925	12485.93718620181	14627.533527216845	10234.735208946331	11891.339348341817	9522.754261062533	7900.801740517516	16006.659165909945	6719.034626148148	7237.701236684983	12973.410857028366
13421.915510536775	12765.908716271151	15812.237894413873	11238.222759979051	12474.041742443496	11623.468332551203	14677.044725578915	12195.551366048932	9362.835398169	10460.316575261604	14092.388062461901	12744.134781881778	9468.31523459835	8869.90293034169	8276.459562736401	6345.9795840239385	14079.308118446377	6533.05153541659	14883.137753325233	17196.064080567925	12485.93718620181	14627.533527216845	10234.735208946331	11891.339348341817	9522.754261062533	7900.801740517516	16006.659165909945	6719.034626148148	7237.701236684983	12973.410857028366
13421.915510536775	12765.908716271151	15812.237894413873	11238.222759979051	12474.041742443496	11623.46824017323	14677.044725578915	12195.551366048932	9362.835398169	10460.316575261604	14092.388062461901	12744.134781881778	9468.31523459835	8869.90293034169	8276.459562736401	6345.9795840239385	14079.308118446377	6533.05153541659	14883.137753325233	17196.064080567925	12485.93718620181	14627.533527216845	10234.735208946331	11891.339348341817	9522.754261062533	7900.801740517516	16006.659165909945	6719.034626148146	7237.701236684983	12973.410857028366
13421.915510536775	12765.908716271151	15812.23789441345	11238.222759979051	12474.041742443496	11623.468218011236	14677.044725578915	12195.551366048932	9362.835398169	10460.316575261604	14092.388062461901	12744.134781881778	9468.31523459835	8869.90293034169	8276.459562736401	6345.9795840239385	14079.308118446377	6533.05153541659	14883.137753325233	17196.064080567925	12485.93718620181	14627.533527216845	10234.735208946331	11891.339348341817	9522.754261062533	7900.801740517516	16006.659165909945	6719.034626148044	7237.701236684983	12973.410857028366
13421.915510536775	12765.908716271151	15812.23789441345	11238.222759979051	12474.041742443496	11623.468218011236	14677.044725578915	12195.551366048932	9362.835398169	10460.316575261604	14092.388062461901	12744.134781881778	9468.31523459835	8869.90293034169	8276.459562736401	6345.9795840239385	14079.308118446377	6533.05153541659	14883.137753325233	17196.064080567925	12485.93718620181	14627.533527216845	10234.735208946331	11891.339348341817	9522.754261062533	7900.801740517516	16006.65916590963	6719.034626148044	7237.701236684983	12973.410857028366
13421.915510536775	12765.908716271151	15812.23789441345	11238.222759979051	12474.041742443496	11623.46821434319	14677.044725578915	12195.551366048932	9362.835398169	10460.316575261604	14092.388062461901	12744.134781881778	9468.31523459835	8869.90293034169	8276.459562736401	6345.9795840239385	14079.308118446377	6533.05153541659	14883.137753325233	17196.064080567925	12485.93718620181	14627.533527216845	10234.735208946331	11891.339348341817	9522.754261062533	7900.801740517516	16006.659165909392	6719.034626148043	7237.701236684983	12973.410857028366
13421.915510536775	12765.908716271151	15812.23789441345	11238.222759979051	12474.041742443496	11623.468185511647	14677.044725578915	12195.551366048932	9362.835398169	10460.316575261604	14092.388062461901	12744.134781881778	9468.31523459835	8869.90293034169	8276.459562736401	6345.9795840239385	14079.308118446377	6533.05153541659	14883.137753325233	17196.064080567925	12485.93718620181	14627.533527216845	10234.735208946331	11891.339348341817	9522.754261062533	7900.801740517516	16006.659165907255	6719.034626148043	7237.701236684983	12973.410857028366
13421.915510536775	12765.908716271151	15812.237894413365	11238.222759979051	12474.041742443496	11623.468185511647	14677.044725578915	12195.551366048932	9362.835398169	10460.316575261604	14092.388062461901	12744.134781881778	9468.31523459835	8869.90293034169	8276.459562736401	6345.9795840239385	14079.308118446377	6533.05153541659	14883.137753325233	17196.064080567925	12485.93718620181	14627.533527216845	10234.735208946331	11891.339348341817	9522.754261062533	7900.801740517516	16006.6591659064	6719.034626148006	7237.701236684983	12973.410857028366
13421.915510536775	12765.908716271151	15812.237894413365	11238.222759979051	12474.041742443496	11623.468184149162	14677.044725578915	12195.551366048932	9362.835398169	10460.316575261604	14092.388062461901	12744.134781881778	9468.31523459835	8869.90293034169	8276.459562736401	6345.9795840239385	14079.308118446377	6533.05153541659	14883.137753325233	17196.064080567925	12485.93718620181	14627.533527216845	10234.735208946331	11891.339348341817	9522.754261062533	7900.801740517516	16006.659165903626	6719.034626148006	7237.701236684983	12973.410857028366
13421.915510536775	12765.908716271151	15812.237894413365	11238.222759979051	12474.041742443496	11623.468183941904	14677.044725578915	12195.551366048932	9362.835398169	10460.316575261604	14092.388062461901	12744.134781881778	9468.31523459835	8869.90293034169	8276.459562736401	6345.9795840239385	14079.308118446377	6533.05153541659	14883.137753325233	17196.064080567925	12485.93718620181	14627.533527216845	10234.735208946331	11891.339348341817	9522.754261062533	7900.801740517516	16006.659165898927	6719.034626148005	7237.701236684983	12973.410857028366
13421.915510536775	12765.908716271151	15812.237894413365	11238.222759979051	12474.041742443496	11623.468183941904	14677.044725578915	12195.551366048932	9362.835398169	10460.316575261604	14092.388062461901	12744.134781881778	9468.31523459835	8869.90293034169	8276.459562736401	6345.9795840239385	14079.308118446377	6533.05153541659	14883.137753325233	17196.064080567925	12485.93718620181	14627.533527216845	10234.735208946331	11891.339348341817	9522.754261062533	7900.801740517516	16006.659165898927	6719.034626148005	7237.701236684983	12973.410857028366
13421.915510536775	12765.908716271151	15812.237894413365	11238.222759979051	12474.041742443496	11623.468183138762	14677.044725578915	12195.551366048932	9362.835398169	10460.316575261604	14092.388062461901	12744.134781881778	9468.31523459835	8869.90293034169	8276.459562736401	6345.9795840239385	14079.308118446377	6533.05153541659	14883.137753325233	17196.064080567925	12485.93718620181	14627.533527216845	10234.735208946331	11891.339348341817	9522.754261062533	7900.801740517516	16006.659165898927	6719.034626148005	7237.701236684983	12973.410857028366
13421.915510536775	12765.908716271151	15812.237894413365	11238.222759979051	12474.041742443496	11623.468181537688	14677.044725578915	12195.551366048932	9362.835398169	10460.316575261604	14092.388062461901	12744.134781881778	9468.31523459835	8869.90293034169	8276.459562736401	6345.9795840239385	14079.308118446377	6533.05153541659	14883.137753325233	17196.064080567925	12485.93718620181	14627.533527216845	10234.735208946331	11891.339348341817	9522.754261062533	7900.801740517516	16006.659165898725	6719.034626148004	7237.701236684983	12973.410857028366
13421.915510536775	12765.908716271151	15812.237894413365	11238.222759979051	12474.041742443496	11623.468174607362	14677.044725578915	12195.551366048932	9362.835398169	10460.316575261604	14092.388062461901	12744.134781881778	9468.31523459835	8869.90293034169	8276.459562736401	6345.9795840239385	14079.308118446377	6533.05153541659	14883.137753325233	17196.064080567925	12485.93718620181	14627.533527216845	10234.735208946331	11891.339348341817	9522.754261062533	7900.801740517516	16006.659165898725	6719.034626148004	7237.701236684983	12973.410857028366
13421.915510536775	12765.908716271151	15812.237894413365	11238.222759979051	12474.041742443496	11623.468172479645	14677.044725578915	12195.551366048932	9362.835398169	10460.316575261604	14092.388062461901	12744.134781881778	9468.31523459835	8869.90293034169	8276.459562736401	6345.9795840239385	14079.308118446377	6533.05153541659	14883.137753325233	17196.064080567925	12485.93718620181	14627.533527216845	10234.735208946331	11891.339348341817	9522.754261062533	7900.801740517516	16006.659165898725	6719.034626148004	7237.701236684983	12973.410857028366
13421.915510536775	12765.908716271151	15812.237894413365	11238.222759979051	12474.041742443496	11623.468172479645	14677.044725578915	12195.551366048932	9362.835398169	10460.316575261604	14092.388062461901	12744.134781881778	9468.31523459835	8869.90293034169	8276.459562736401	6345.9795840239385	14079.308118446377	6533.05153541659	14883.137753325233	17196.064080567925	12485.93718620181	14627.533527216845	10234.735208946331	11891.339348341817	9522.754261062533	7900.801740517516	16006.659165898725	6719.034626148004	7237.701236684983	12973.410857028366
13421.915510536775	12765.908716271151	15812.237894413365	11238.222759979051	12474.041742443496	11623.468172479645	14677.044725578915	12195.551366048932	9362.835398169	10460.316575261604	14092.388062461901	12744.134781881778	9468.31523459835	8869.90293034169	8276.459562736401	6345.9795840239385	14079.308118446377	6533.05153541659	14883.137753325233	17196.064080567925	12485.93718620181	14627.533527216845	10234.735208946331	11891.339348341817	9522.754261062533	7900.801740517516	16006.659165898725	6719.034626148004	7237.701236684983	12973.410857028366
13421.915510536775	12765.908716271151	15812.237894413363	11238.222759979051	12474.041742443496	11623.468172479645	14677.044725578915	12195.551366048932	9362.835398169	10460.316575261604	14092.388062461901	12744.134781881778	9468.296575692973	8869.90293034169	8276.459562736401	6345.9795840239385	14079.308118446377	6533.05153541659	14883.137753325233	17196.064080567925	12485.93718620181	14627.533527216845	10234.735208946331	11891.339348341817	9522.754261062533	7900.801740517516	16006.659165898678	6719.034626148004	7237.701236684983	12973.410857028366
13421.915510536775	12765.908716271151	15812.237894413363	11238.222759979051	12474.041742443496	11623.468172479645	14677.044725578915	12195.551366048932	9362.835398169	10460.316575261604	14092.388062461901	12744.134781881778	9468.275122983147	8869.90293034169	8276.459562736401	6345.9795840239385	14079.308118446377	6533.05153541659	14883.137753325233	17196.064080567925	12485.93718620181	14627.533527216845	10234.735208946331	11891.339348341817	9522.754261062533	7900.801740517516	16006.659165898678	6719.034626148004	7237.701236684983	12973.410857028366
13421.915510536775	12765.908716271151	15812.237894413363	11238.222759979051	12474.041742443496	11623.468172409539	14677.044725578915	12195.551366048932	9362.835398169	10460.316575261604	14092.388062461901	12744.134781881778	9468.254120916525	8869.90293034169	8276.459562736401	6345.9795840239385	14079.308118446377	6533.05153541659	14883.137753325233	17196.064080567925	12485.93718620181	14627.533527216845	10234.735208946331	11891.339348341817	9522.754261062533	7900.801740517516	16006.659165898678	6719.034626148004	7237.701236684983	12973.410857028366
13421.915510536775	12765.908716271151	15812.237894413354	11238.222759979051	12474.041742443496	11623.46817231634	14677.044725578915	12195.551366048932	9362.835398169	10460.316575261604	14092.388062461901	12744.134781881778	9468.254120916525	8869.90293034169	8276.459562736401	6345.9795840239385	14079.308118446377	6533.05153541659	14883.137753325233	17196.064080567925	12485.93718620181	14627.533527216845	10234.735208946331	11891.339348341817	9522.754261062533	7900.801740517516	16006.659165898678	6719.034626148004	7237.701236684983	12973.410857028366
13421.915510536775	12765.908716271151	15812.237894413354	11238.222759979051	12474.041742443496	11623.46817231634	14677.044725578915	12195.551366048932	9362.835398169	10460.316575261604	14092.388062461901	12744.134781881778	9468.254120916525	8869.90293034169	8276.459562736401	6345.9795840239385	14079.308118446377	6533.05153541659	14883.137753325233	17196.064080567925	12485.93718620181	14627.533527216845	10234.735208946331	11891.339348341817	9522.754261062533	7900.801740517516	16006.659165898678	6719.034626148004	7237.701236684983	12973.410857028366
13421.915510536775	12765.908716271151	15812.237894413354	11238.222759979051	12474.041742443496	11623.46817231634	14677.044725578915	12195.551366048932	9362.835398169	10460.316575261604	14092.388062461901	12744.134781881778	9468.25177483814	8869.90293034169	8276.459562736401	6345.9795840239385	14079.308118446377	6533.05153541659	14883.137753325233	17196.064080567925	12485.93718620181	14627.533527216845	10234.735208946331	11891.339348341817	9522.754261062533	7900.801740517516	16006.659165898678	6719.034626148004	7237.701236684983	12973.410857028366
13421.915510536775	12765.908716271151	15812.237894413354	11238.222759979051	12474.041742443496	11623.46817231634	14677.044725578915	12195.551366048932	9362.835398169	10460.316575261604	14092.388062461901	12744.134781881778	9468.251410268944	8869.90293034169	8276.459562736401	6345.9795840239385	14079.308118446377	6533.05153541659	14883.137753325233	17196.064080567925	12485.93718620181	14627.533527216845	10234.735208946331	11891.339348341817	9522.754261062533	7900.801740517516	16006.659165898678	6719.034626148004	7237.701236684983	12973.410857028366
13421.915510536775	12765.908716271151	15812.237894413354	11238.222759979051	12474.041742443496	11623.468172311863	14677.044725578915	12195.551366048932	9362.835398169	10460.316575261604	14092.388062461901	12744.134781881778	9468.250824655704	8869.90293034169	8276.459562736401	6345.9795840239385	14079.308118446377	6533.05153541659	14883.137753325233	17196.064080567925	12485.93718620181	14627.533527216845	10234.735208946331	11891.339348341817	9522.754261062533	7900.801740517516	16006.659165898678	6719.034626148004	7237.701236684983	12973.410857028366
13421.915510536775	12765.908716271151	15812.237894413354	11238.222759979051	12474.041742443496	11623.468172311863	14677.044725578915	12195.551366048932	9362.835398169	10460.316575261604	14092.388062461901	12744.134781881778	9468.250697389994	8869.90293034169	8276.459562736401	6345.9795840239385	14079.308118446377	6533.05153541659	14883.137753325233	17196.064080567925	12485.93718620181	14627.533527216845	10234.735208946331	11891.339348341817	9522.754261062533	7900.801740517516	16006.659165898678	6719.034626148004	7237.701236684983	12973.410857028366
13421.915510536775	12765.908716271151	15812.237894413354	11238.222759979051	12474.041742443496	11623.468172311863	14677.044725578915	12195.551366048932	9362.835398169	10460.316575261604	14092.388062461901	12744.134781881778	9468.250697389994	8869.90293034169	8276.459562736401	6345.9795840239385	14079.308118446377	6533.05153541659	14883.137753325233	17196.064080567925	12485.93718620181	14627.533527216845	10234.735208946331	11891.339348341817	9522.754261062533	7900.801740517516	16006.659165898678	6719.034626148004	7237.701236684983	12973.410857028366
13421.915510536775	12765.908716271151	15812.237894413354	11238.222759979051	12474.041742443496	11623.468172309787	14677.044725578915	12195.551366048932	9362.835398169	10460.316575261604	14092.388062461901	12744.134781881778	9468.250697389994	8869.90293034169	8276.459562736401	6345.9795840239385	14079.308118446377	6533.05153541659	14883.137753325233	17196.064080567925	12485.93718620181	14627.533527216845	10234.735208946331	11891.339348341817	9522.754261062533	7900.801740517516	16006.659165898678	6719.034626148004	7237.701236684983	12973.410857028366
13421.915510536775	12765.908716271151	15812.237894413354	11238.222759979051	12474.041742443496	11623.468172309787	14677.044725578915	12195.551366048932	9362.835398169	10460.316575261604	14092.388062461901	12744.134781881778	9468.250682265174	8869.90293034169	8276.459562736401	6345.9795840239385	14079.308118446377	6533.05153541659	14883.137753325233	17196.064080567925	12485.93718620181	14627.533527216845	10234.735208946331	11891.339348341817	9522.754261062533	7900.801740517516	16006.659165898678	6719.034626148004	7237.701236684983	12973.410857028366
13421.915510536775	12765.908716271151	15812.237894413354	11238.222759979051	12474.041742443496	11623.468172309787	14677.044725578915	12195.551366048932	9362.835398169	10460.316575261604	14092.388062461901	12744.134781881778	9468.250682265174	8869.90293034169	8276.459562736401	6345.9795840239385	14079.308118446377	6533.05153541659	14883.137753325233	17196.064080567925	12485.93718620181	14627.533527216845	10234.735208946331	11891.339348341817	9522.754261062533	7900.801740517516	16006.659165898678	6719.034626148004	7237.701236684983	12973.410857028366
13421.915510536775	12765.908716271151	15812.237894413354	11238.222759979051	12474.041742443496	11623.468172309542	14677.044725578915	12195.551366048932	9362.835398169	10460.316575261604	14092.388062461901	12744.134781881778	9468.250682265174	8869.90293034169	8276.459562736401	6345.9795840239385	14079.308118446377	6533.05153541659	14883.137753325233	17196.064080567925	12485.93718620181	14627.533527216845	10234.735208946331	11891.339348341817	9522.754261062533	7900.801740517516	16006.659165898678	6719.034626148004	7237.701236684983	12973.410857028366
13421.915510536775	12765.908716271151	15812.237894413354	11238.222759979051	12474.041742443496	11623.468172309542	14677.044725578915	12195.551366048932	9362.835398169	10460.316575261604	14092.388062461901	12744.134781881778	9468.250682265174	8869.90293034169	8276.459562736401	6345.9795840239385	14079.308118446377	6533.05153541659	14883.137753325233	17196.064080567925	12485.93718620181	14627.533527216845	10234.735208946331	11891.339348341817	9522.754261062533	7900.801740517516	16006.659165898678	6719.034626148004	7237.701236684983	12973.410857028366
13421.915510536775	12765.908716271151	15812.237894413354	11238.222759979051	12474.041742443496	11623.468172308494	14677.044725578915	12195.551366048932	9362.835398169	10460.316575261604	14092.388062461901	12744.134781881778	9468.250680014495	8869.90293034169	8276.459562736401	6345.9795840239385	14079.308118446377	6533.05153541659	14883.137753325233	17196.064080567925	12485.93718620181	14627.533527216845	10234.735208946331	11891.339348341817	9522.754261062533	7900.801740517516	16006.659165898678	6719.034626148004	7237.701236684983	12973.410857028366
13421.915510536775	12765.908716271151	15812.237894413354	11238.222759979051	12474.041742443496	11623.468172308427	14677.044725578915	12195.551366048932	9362.835398169	10460.316575261604	14092.388062461901	12744.134781881778	9468.250680014495	8869.90293034169	8276.459562736401	6345.9795840239385	14079.308118446377	6533.05153541659	14883.137753325233	17196.064080567925	12485.93718620181	14627.533527216845	10234.735208946331	11891.339348341817	9522.754261062533	7900.801740517516	16006.659165898678	6719.034626148004	7237.701236684983	12973.410857028366
13421.915510536775	12765.908716271151	15812.237894413354	11238.222759979051	12474.041742443496	11623.468172308427	14677.044725578915	12195.551366048932	9362.835398169	10460.316575261604	14092.388062461901	12744.134781881778	9468.250679711848	8869.90293034169	8276.459562736401	6345.9795840239385	14079.308118446377	6533.05153541659	14883.137753325233	17196.064080567925	12485.93718620181	14627.533527216845	10234.735208946331	11891.339348341817	9522.754261062533	7900.801740517516	16006.659165898678	6719.034626148004	7237.701236684983	12973.410857028366
13421.915510536775	12765.908716271151	15812.237738949201	11238.222759979051	12474.041742443496	11623.468172308427	14677.044725578915	12195.551366048932	9362.835398169	10460.316575261604	14092.388062461901	12744.134781881778	9468.250679625951	8869.90293034169	8276.459562736401	6345.9795840239385	14079.308118446377	6533.05153541659	14883.137753325233	17196.064080567925	12485.93718620181	14627.533527216845	10234.735208946331	11891.339348341817	9522.754261062533	7900.801740517516	16006.659165898678	6719.034626148004	7237.701236684983	12973.410857028366
13421.915510536775	12765.908716271151	15812.237738949201	11238.222759979051	12474.041742443496	11623.46817230836	14677.044725578915	12195.551366048932	9362.835398169	10460.316575261604	14092.388062461901	12744.134781881778	9468.250679625951	8869.90293034169	8276.459562736401	6345.9795840239385	14079.308118446377	6533.05153541659	14883.137753325233	17196.064080567925	12485.93718620181	14627.533527216845	10234.735208946331	11891.339348341817	9522.754261062533	7900.801740517516	16006.659165898678	6719.034626148004	7237.701236684983	12973.410857028366
13421.915510536775	12765.908716271151	15812.237738949201	11238.222759979051	12474.041742443496	11623.46817230836	14677.044725578915	12195.551366048932	9362.835398169	10460.316575261604	14092.388062461901	12744.134781881778	9468.250679440815	8869.90293034169	8276.459562736401	6345.9795840239385	14079.308118446377	6533.05153541659	14883.137753325233	17196.064080567925	12485.93718620181	14627.533527216845	10234.735208946331	11891.339348341817	9522.754261062533	7900.801740517516	16006.659165898678	6719.034626148004	7237.701236684983	12973.410857028366
13421.915510536775	12765.908716271151	15812.237738949201	11238.222759979051	12474.041742443496	11623.468172308358	14677.044725578915	12195.551366048932	9362.835398169	10460.316575261604	14092.388062461901	12744.134781881778	9468.250679369603	8869.90293034169	8276.459562736401	6345.9795840239385	14079.308118446377	6533.05153541659	14883.137753325233	17196.064080567925	12485.93718620181	14627.533527216845	10234.735208946331	11891.339348341817	9522.754261062533	7900.801740517516	16006.659165898678	6719.034626148004	7237.701236684983	12973.410857028366
13421.915510536775	12765.908716271151	15812.237738949201	11238.222759979051	12474.041742443496	11623.468172308347	14677.044725578915	12195.551366048932	9362.835398169	10460.316575261604	14092.388062461901	12744.134781881778	9468.250679369603	8869.90293034169	8276.459562736401	6345.9795840239385	14079.308118446377	6533.05153541659	14883.137753325233	17196.064080567925	12485.93718620181	14627.533527216845	10234.735208946331	11891.339348341817	9522.754261062533	7900.801740517516	16006.659165898678	6719.034626148004	7237.701236684983	12973.410857028366
13421.915510536775	12765.908716271151	15812.237738949201	11238.222759979051	12474.041742443496	11623.468172308347	14677.044725578915	12195.551366048932	9362.835398169	10460.316575261604	14092.388062461901	12744.134781881778	9468.250679369603	8869.90293034169	8276.459562736401	6345.9795840239385	14079.308118446377	6533.05153541659	14883.137753325233	17196.064080567925	12485.93718620181	14627.533527216845	10234.735208946331	11891.339348341817	9522.754261062533	7900.801740517516	16006.659165898678	6719.034626148004	7237.701236684983	12973.410857028366
13421.915510536775	12765.908716271151	15812.23766423229	11238.222759979051	12474.041742443496	11623.468172308345	14677.044725578915	12195.551366048932	9362.835398169	10460.316575261604	14092.388062461901	12744.134781881778	9468.250679369603	8869.90293034169	8276.459562736401	6345.9795840239385	14079.308118446377	6533.05153541659	14883.137753325233	17196.064080567925	12485.93718620181	14627.533527216845	10234.735208946331	11891.339348341817	9522.754261062533	7900.801740517516	16006.659165898678	6719.034626148004	7237.701236684983	12973.410857028366
13421.915510536775	12765.908716271151	15812.237463231442	11238.222759979051	12474.041742443496	11623.468172308345	14677.044725578915	12195.551366048932	9362.835398169	10460.316575261604	14092.388062461901	12744.134781881778	9468.250679369603	8869.90293034169	8276.459562736401	6345.9795840239385	14079.308118446377	6533.05153541659	14883.137753325233	17196.064080567925	12485.93718620181	14627.533527216845	10234.735208946331	11891.339348341817	9522.754261062533	7900.801740517516	16006.659165898678	6719.034626148004	7237.701236684983	12973.410857028366
13421.915510536775	12765.908716271151	15812.2373835447	11238.222759979051	12474.041742443496	11623.468172308323	14677.044725578915	12195.551366048932	9362.835398169	10460.316575261604	14092.388062461901	12744.134781881778	9468.250679369603	8869.90293034169	8276.459562736401	6345.9795840239385	14079.308118446377	6533.05153541659	14883.137753325233	17196.064080567925	12485.93718620181	14627.533527216845	10234.735208946331	11891.339348341817	9522.754261062533	7900.801740517516	16006.659165898678	6719.034626148004	7237.701236684983	12973.410857028366
13421.915510536775	12765.908716271151	15812.2373835447	11238.222759979051	12474.041742443496	11623.468172308314	14677.044725578915	12195.551366048932	9362.835398169	10460.316575261604	14092.388062461901	12744.134781881778	9468.250679369603	8869.90293034169	8276.459562736401	6345.9795840239385	14079.308118446377	6533.05153541659	14883.137753325233	17196.064080567925	12485.93718620181	14627.533527216845	10234.735208946331	11891.339348341817	9522.754261062533	7900.801740517516	16006.659165898678	6719.034626148004	7237.701236684983	12973.410857028366
13421.915510536775	12765.908716271151	15812.2373835447	11238.222759979051	12474.041742443496	11623.468172308314	14677.044725578915	12195.551366048932	9362.835398169	10460.316575261604	14092.388062461901	12744.134781881778	9468.250679369603	8869.90293034169	8276.459562736401	6345.9795840239385	14079.308118446377	6533.05153541659	14883.137753325233	17196.064080567925	12485.93718620181	14627.533527216845	10234.735208946331	11891.339348341817	9522.754261062533	7900.801740517516	16006.659165898678	6719.034626148004	7237.701236684983	12973.410857028366
13421.915510536775	12765.908716271151	15812.2373835447	11238.222759979051	12474.041742443496	11623.468172308314	14677.044725578915	12195.551366048932	9362.835398169	10460.316575261604	14092.388062461901	12744.134781881778	9468.250679369603	8869.90293034169	8276.459562736401	6345.9795840239385	14079.308118446377	6533.05153541659	14883.137753325233	17196.064080567925	12485.93718620181	14627.533527216845	10234.735208946331	11891.339348341817	9522.754261062533	7900.801740517516	16006.659165898678	6719.034626148004	7237.701236684983	12973.410857028366
13421.915510536775	12765.908716271151	15812.237128076607	11238.222759979051	12474.041742443496	11623.468172308314	14677.044725578915	12195.551366048932	9362.835398169	10460.316575261604	14092.388062461901	12744.134781881778	9468.250679369334	8869.90293034169	8276.459562736401	6345.9795840239385	14079.308118446377	6533.05153541659	14883.137753325233	17196.064080567925	12485.93718620181	14627.533527216845	10234.735208946331	11891.339348341817	9522.754261062533	7900.801740517516	16006.659165898678	6719.034626148004	7237.701236684983	12973.410857028366
13421.915510536775	12765.908716271151	15812.237113885822	11238.222759979051	12474.041742443496	11623.468172308314	14677.044725578915	12195.551366048932	9362.835398169	10460.316575261604	14092.388062461901	12744.134781881778	9468.250679369281	8869.90293034169	8276.459562736401	6345.9795840239385	14079.308118446377	6533.05153541659	14883.137753325233	17196.064080567925	12485.93718620181	14627.533527216845	10234.735208946331	11891.339348341817	9522.754261062533	7900.801740517516	16006.659165898678	6719.034626148004	7237.701236684983	12973.410857028366
13421.915510536775	12765.908716271151	15812.237113885822	11238.222759979051	12474.041742443496	11623.468172308314	14677.044725578915	12195.551366048932	9362.835398169	10460.316575261604	14092.388062461901	12744.134781881778	9468.250679369281	8869.90293034169	8276.459562736401	6345.9795840239385	14079.308118446377	6533.05153541659	14883.137753325233	17196.064080567925	12485.93718620181	14627.533527216845	10234.735208946331	11891.339348341817	9522.754261062533	7900.801740517516	16006.659165898678	6719.034626148004	7237.701236684983	12973.410857028366
13421.915510536775	12765.908716271151	15812.237113885822	11238.222759979051	12474.041742443496	11623.468172308314	14677.044725578915	12195.551366048932	9362.835398169	10460.316575261604	14092.388062461901	12744.134781881778	9468.250679369281	8869.90293034169	8276.459562736401	6345.9795840239385	14079.308118446377	6533.05153541659	14883.137753325233	17196.064080567925	12485.93718620181	14627.533527216845	10234.735208946331	11891.339348341817	9522.754261062533	7900.801740517516	16006.659165898678	6719.034626148004	7237.701236684983	12973.410857028366
13421.915510536775	12765.908716271151	15812.237112420034	11238.222759979051	12474.041742443496	11623.468172308312	14677.044725578915	12195.551366048932	9362.835398169	10460.316575261604	14092.388062461901	12744.134781881778	9468.250679369281	8869.90293034169	8276.459562736401	6345.9795840239385	14079.308118446377	6533.05153541659	14883.137753325233	17196.064080567925	12485.93718620181	14627.533527216845	10234.735208946331	11891.339348341817	9522.754261062533	7900.801740517516	16006.659165898678	6719.034626148004	7237.701236684983	12973.410857028366
13421.915510536775	12765.908716271151	15812.237112420034	11238.222759979051	12474.041742443496	11623.468172308312	14677.044725578915	12195.551366048932	9362.835398169	10460.316575261604	14092.388062461901	12744.134781881778	9468.250679369281	8869.90293034169	8276.459562736401	6345.9795840239385	14079.308118446377	6533.05153541659	14883.137753325233	17196.064080567925	12485.93718620181	14627.533527216845	10234.735208946331	11891.339348341817	9522.754261062533	7900.801740517516	16006.659165898678	6719.034626148004	7237.701236684983	12973.410857028366
13421.915510536775	12765.908716271151	15812.237112420034	11238.222759979051	12474.041742443496	11623.468172308312	14677.044725578915	12195.551366048932	9362.835398169	10460.316575261604	14092.388062461901	12744.134781881778	9468.250679369281	8869.90293034169	8276.459562736401	6345.9795840239385	14079.308118446377	6533.05153541659	14883.137753325233	17196.064080567925	12485.93718620181	14627.533527216845	10234.735208946331	11891.339348341817	9522.754261062533	7900.801740517516	16006.659165898678	6719.034626148004	7237.701236684983	12973.410857028366
13421.915510536775	12765.908716271151	15812.237112420034	11238.222759979051	12474.041742443496	11623.468172308312	14677.044725578915	12195.551366048932	9362.835398169	10460.316575261604	14092.388062461901	12744.134781881778	9468.250679369281	8869.90293034169	8276.459562736401	6345.9795840239385	14079.308118446377	6533.05153541659	14883.137753325233	17196.064080567925	12485.93718620181	14627.533527216845	10234.735208946331	11891.339348341817	9522.754261062533	7900.801740517516	16006.659165898678	6719.034626148004	7237.701236684983	12973.410857028366
13421.915510536775	12765.908716271151	15812.237112420034	11238.222759979051	12474.041742443496	11623.468172308312	14677.044725578915	12195.551366048932	9362.835398169	10460.316575261604	14092.388062461901	12744.134781881778	9468.250679369281	8869.90293034169	8276.459562736401	6345.9795840239385	14079.308118446377	6533.05153541659	14883.137753325233	17196.064080567925	12485.93718620181	14627.533527216845	10234.735208946331	11891.339348341817	9522.754261062533	7900.801740517516	16006.659165898678	6719.034626148004	7237.701236684983	12973.410857028366
13421.915510536775	12765.908716271151	15812.237112420034	11238.222759979051	12474.041742443496	11623.468172308312	14677.044725578915	12195.551366048932	9362.835398169	10460.316575261604	14092.388062461901	12744.134781881778	9468.250679369281	8869.90293034169	8276.459562736401	6345.9795840239385	14079.308118446377	6533.05153541659	14883.137753325233	17196.064080567925	12485.93718620181	14627.533527216845	10234.735208946331	11891.339348341817	9522.754261062533	7900.801740517516	16006.659165898678	6719.034626148004	7237.701236684983	12973.410857028366
13421.915510536775	12765.908716271151	15812.237112420034	11238.222759979051	12474.041742443496	11623.468172308312	14677.044725578915	12195.551366048932	9362.835398169	10460.316575261604	14092.388062461901	12744.134781881778	9468.250679369234	8869.90293034169	8276.459562736401	6345.9795840239385	14079.308118446377	6533.05153541659	14883.137753325233	17196.064080567925	12485.93718620181	14627.533527216845	10234.735208946331	11891.339348341817	9522.754261062533	7900.801740517516	16006.659165898678	6719.034626148004	7237.701236684983	12973.410857028366
13421.915510536775	12765.908716271151	15812.237111491884	11238.222759979051	12474.041742443496	11623.468172308312	14677.044725578915	12195.551366048932	9362.835398169	10460.316575261604	14092.388062461901	12744.134781881778	9468.250679369234	8869.90293034169	8276.459562736401	6345.9795840239385	14079.308118446377	6533.05153541659	14883.137753325233	17196.064080567925	12485.93718620181	14627.533527216845	10234.735208946331	11891.339348341817	9522.754261062533	7900.801740517516	16006.659165898678	6719.034626148004	7237.701236684983	12973.410857028366
13421.915510536775	12765.908716271151	15812.234679981948	11238.222759979051	12474.041742443496	11623.468172308312	14677.044725578915	12195.551366048932	9362.835398169	10460.316575261604	14092.388062461901	12744.134781881778	9468.250679369234	8869.90293034169	8276.459562736401	6345.9795840239385	14079.308118446377	6533.05153541659	14883.137753325233	17196.064080567925	12485.93718620181	14627.533527216845	10234.735208946331	11891.339348341817	9522.754261062533	7900.801740517516	16006.659165898678	6719.034626148004	7237.701236684983	12973.410857028366
13421.915510536775	12765.908716271151	15812.221877249522	11238.222759979051	12474.041742443496	11623.468172308312	14677.044725578915	12195.551366048932	9362.835398169	10460.316575261604	14092.388062461901	12744.134781881778	9468.25067936919	8869.90293034169	8276.459562736401	6345.9795840239385	14079.308118446377	6533.05153541659	14883.137753325233	17196.064080567925	12485.93718620181	14627.533527216845	10234.735208946331	11891.339348341817	9522.754261062533	7900.801740517516	16006.659165898678	6719.034626148004	7237.701236684983	12973.410857028366
13421.915510536775	12765.908716271151	15812.221877249522	11238.222759979051	12474.041742443496	11623.468172308312	14677.044725578915	12195.551366048932	9362.835398169	10460.316575261604	14092.388062461901	12744.134781881778	9468.25067936919	8869.90293034169	8276.459562736401	6345.9795840239385	14079.308118446377	6533.05153541659	14883.137753325233	17196.064080567925	12485.93718620181	14627.533527216845	10234.735208946331	11891.339348341817	9522.754261062533	7900.801740517516	16006.659165898678	6719.034626148004	7237.701236684983	12973.410857028366
13421.915510536775	12765.908716271151	15812.221877249522	11238.222759979051	12474.041742443496	11623.468172308312	14677.044725578915	12195.551366048932	9362.835398169	10460.316575261604	14092.388062461901	12744.134781881778	9468.25067936919	8869.90293034169	8276.459562736401	6345.9795840239385	14079.308118446377	6533.05153541659	14883.137753325233	17196.064080567925	12485.93718620181	14627.533527216845	10234.735208946331	11891.339348341817	9522.754261062533	7900.801740517516	16006.659165898678	6719.034626148004	7237.701236684983	12973.410857028366
13421.915510536775	12765.908716271151	15812.221877249522	11238.222759979051	12474.041742443496	11623.468172308312	14677.044725578915	12195.551366048932	9362.835398169	10460.316575261604	14092.388062461901	12744.134781881778	9468.25067936919	8869.90293034169	8276.459562736401	6345.9795840239385	14079.308118446377	6533.05153541659	14883.137753325233	17196.064080567925	12485.93718620181	14627.533527216845	10234.735208946331	11891.339348341817	9522.754261062533	7900.801740517516	16006.659165898678	6719.034626148004	7237.701236684983	12973.410857028366
13421.915510536775	12765.908716271151	15812.220305928606	11238.222759979051	12474.041742443496	11623.468172308312	14677.044725578915	12195.551366048932	9362.835398169	10460.316575261604	14092.388062461901	12744.134781881778	9468.25067936919	8869.90293034169	8276.459562736401	6345.9795840239385	14079.308118446377	6533.05153541659	14883.137753325233	17196.064080567925	12485.93718620181	14627.533527216845	10234.735208946331	11891.339348341817	9522.754261062533	7900.801740517516	16006.659165898678	6719.034626148004	7237.701236684983	12973.410857028366
13421.915510536775	12765.908716271151	15812.220305928606	11238.222759979051	12474.041742443496	11623.46817230831	14677.044725578915	12195.551366048932	9362.835398169	10460.316575261604	14092.388062461901	12744.134781881778	9468.25067936919	8869.90293034169	8276.459562736401	6345.9795840239385	14079.308118446377	6533.05153541659	14883.137753325233	17196.064080567925	12485.93718620181	14627.533527216845	10234.735208946331	11891.339348341817	9522.754261062533	7900.801740517516	16006.659165898678	6719.034626148004	7237.701236684983	12973.410857028366
13421.915510536775	12765.908716271151	15812.22012507063	11238.222759979051	12474.041742443496	11623.46817230831	14677.044725578915	12195.551366048932	9362.835398169	10460.316575261604	14092.388062461901	12744.134781881778	9468.25067936919	8869.90293034169	8276.459562736401	6345.9795840239385	14079.308118446377	6533.05153541659	14883.137753325233	17196.064080567925	12485.93718620181	14627.533527216845	10234.735208946331	11891.339348341817	9522.754261062533	7900.801740517516	16006.659165898678	6719.034626148004	7237.701236684983	12973.410857028366
13421.915510536775	12765.908716271151	15812.219846123186	11238.222759979051	12474.041742443496	11623.46817230831	14677.044725578915	12195.551366048932	9362.835398169	10460.316575261604	14092.388062461901	12744.134781881778	9468.25067936919	8869.90293034169	8276.459562736401	6345.9795840239385	14079.308118446377	6533.05153541659	14883.137753325233	17196.064080567925	12485.93718620181	14627.533527216845	10234.735208946331	11891.339348341817	9522.754261062533	7900.801740517516	16006.659165898678	6719.034626148004	7237.701236684983	12973.410857028366
13421.915510536775	12765.908716271151	15812.219712441565	11238.222759979051	12474.041742443496	11623.46817230831	14677.044725578915	12195.551366048932	9362.835398169	10460.316575261604	14092.388062461901	12744.134781881778	9468.25067936919	8869.90293034169	8276.459562736401	6345.9795840239385	14079.308118446377	6533.05153541659	14883.137753325233	17196.064080567925	12485.93718620181	14627.533527216845	10234.735208946331	11891.339348341817	9522.754261062533	7900.801740517516	16006.659165898678	6719.034626148004	7237.701236684983	12973.410857028366
13421.915510536775	12765.908716271151	15812.219670150584	11238.222759979051	12474.041742443496	11623.46817230831	14677.044725578915	12195.551366048932	9362.835398169	10460.316575261604	14092.388062461901	12744.134781881778	9468.25067936919	8869.90293034169	8276.459562736401	6345.9795840239385	14079.308118446377	6533.05153541659	14883.137753325233	17196.064080567925	12485.93718620181	14627.533527216845	10234.735208946331	11891.339348341817	9522.754261062533	7900.801740517516	16006.659165898678	6719.034626148004	7237.701236684983	12973.410857028366
13421.915510536775	12765.908716271151	15812.219589794966	11238.222759979051	12474.041742443496	11623.46817230831	14677.044725578915	12195.551366048932	9362.835398169	10460.316575261604	14092.388062461901	12744.134781881778	9468.25067936919	8869.90293034169	8276.459562736401	6345.9795840239385	14079.308118446377	6533.05153541659	14883.137753325233	17196.064080567925	12485.93718620181	14627.533527216845	10234.735208946331	11891.339348341817	9522.754261062533	7900.801740517516	16006.659165898678	6719.034626148004	7237.701236684983	12973.410857028366
13421.915510536775	12765.908716271151	15812.219589794966	11238.222759979051	12474.041742443496	11623.46817230831	14677.044725578915	12195.551366048932	9362.835398169	10460.316575261604	14092.388062461901	12744.134781881778	9468.25067936919	8869.90293034169	8276.459562736401	6345.9795840239385	14079.308118446377	6533.05153541659	14883.137753325233	17196.064080567925	12485.93718620181	14627.533527216845	10234.735208946331	11891.339348341817	9522.754261062533	7900.801740517516	16006.659165898678	6719.034626148004	7237.701236684983	12973.410857028366
13421.915510536775	12765.908716271151	15812.219589794966	11238.222759979051	12474.041742443496	11623.46817230831	14677.044725578915	12195.551366048932	9362.835398169	10460.316575261604	14092.388062461901	12744.134781881778	9468.25067936919	8869.90293034169	8276.459562736401	6345.9795840239385	14079.308118446377	6533.05153541659	14883.137753325233	17196.064080567925	12485.93718620181	14627.533527216845	10234.735208946331	11891.339348341817	9522.754261062533	7900.801740517516	16006.659165898678	6719.034626148004	7237.701236684983	12973.410857028366
13421.915510536775	12765.908716271151	15812.219586251786	11238.222759979051	12474.041742443496	11623.46817230831	14677.044725578915	12195.551366048932	9362.835398169	10460.316575261604	14092.388062461901	12744.134781881778	9468.25067936919	8869.90293034169	8276.459562736401	6345.9795840239385	14079.308118446377	6533.05153541659	14883.137753325233	17196.064080567925	12485.93718620181	14627.533527216845	10234.735208946331	11891.339348341817	9522.754261062533	7900.801740517516	16006.659165898678	6719.034626148004	7237.701236684983	12973.410857028366
13421.915510536775	12765.908716271151	15812.219586251786	11238.222759979051	12474.041742443496	11623.46817230831	14677.044725578915	12195.551366048932	9362.835398169	10460.316575261604	14092.388062461901	12744.134781881778	9468.25067936919	8869.90293034169	8276.459562736401	6345.9795840239385	14079.308118446377	6533.05153541659	14883.137753325233	17196.064080567925	12485.93718620181	14627.533527216845	10234.735208946331	11891.339348341817	9522.754261062533	7900.801740517516	16006.659165898678	6719.034626148004	7237.701236684983	12973.410857028366
13421.915510536775	12765.908716271151	15812.219578945418	11238.222759979051	12474.041742443496	11623.46817230831	14677.044725578915	12195.551366048932	9362.835398169	10460.316575261604	14092.388062461901	12744.134781881778	9468.25067936919	8869.90293034169	8276.459562736401	6345.9795840239385	14079.308118446377	6533.05153541659	14883.137753325233	17196.064080567925	12485.93718620181	14627.533527216845	10234.735208946331	11891.339348341817	9522.754261062533	7900.801740517516	16006.659165898678	6719.034626148004	7237.701236684983	12973.410857028366
13421.915510536775	12765.908716271151	15812.219578379343	11238.222759979051	12474.041742443496	11623.46817230831	14677.044725578915	12195.551366048932	9362.835398169	10460.316575261604	14092.388062461901	12744.134781881778	9468.25067936919	8869.90293034169	8276.459562736401	6345.9795840239385	14079.308118446377	6533.05153541659	14883.137753325233	17196.064080567925	12485.93718620181	14627.533527216845	10234.735208946331	11891.339348341817	9522.754261062533	7900.801740517516	16006.659165898678	6719.034626148004	7237.701236684983	12973.410857028366
13421.915510536775	12765.908716271151	15812.219575699866	11238.222759979051	12474.041742443496	11623.46817230831	14677.044725578915	12195.551366048932	9362.835398169	10460.316575261604	14092.388062461901	12744.134781881778	9468.25067936919	8869.90293034169	8276.459562736401	6345.9795840239385	14079.308118446377	6533.05153541659	14883.137753325233	17196.064080567925	12485.93718620181	14627.533527216845	10234.735208946331	11891.339348341817	9522.754261062533	7900.801740517516	16006.659165898678	6719.034626148004	7237.701236684983	12973.410857028366
13421.915510536775	12765.908716271151	15812.219574764815	11238.222759979051	12474.041742443496	11623.46817230831	14677.044725578915	12195.551366048932	9362.835398169	10460.316575261604	14092.388062461901	12744.134781881778	9468.25067936919	8869.90293034169	8276.459562736401	6345.9795840239385	14079.308118446377	6533.05153541659	14883.137753325233	17196.064080567925	12485.93718620181	14627.533527216845	10234.735208946331	11891.339348341817	9522.754261062533	7900.801740517516	16006.659165898678	6719.034626148004	7237.701236684983	12973.410857028366
13421.915510536775	12765.908716271151	15812.219574764815	11238.222759979051	12474.041742443496	11623.46817230831	14677.044725578915	12195.551366048932	9362.835398169	10460.316575261604	14092.388062461901	12744.134781881778	9468.25067936919	8869.90293034169	8276.459562736401	6345.9795840239385	14079.308118446377	6533.05153541659	14883.137753325233	17196.064080567925	12485.93718620181	14627.533527216845	10234.735208946331	11891.339348341817	9522.754261062533	7900.801740517516	16006.659165898678	6719.034626148004	7237.701236684983	12973.410857028366
13421.915510536775	12765.908716271151	15812.219574560859	11238.222759979051	12474.041742443496	11623.46817230831	14677.044725578915	12195.551366048932	9362.835398169	10460.316575261604	14092.388062461901	12744.134781881778	9468.25067936919	8869.90293034169	8276.459562736401	6345.9795840239385	14079.308118446377	6533.05153541659	14883.137753325233	17196.064080567925	12485.93718620181	14627.533527216845	10234.735208946331	11891.339348341817	9522.754261062533	7900.801740517516	16006.659165898678	6719.034626148004	7237.701236684983	12973.410857028366
13421.915510536775	12765.908716271151	15812.21957448272	11238.222759979051	12474.041742443496	11623.46817230831	14677.044725578915	12195.551366048932	9362.835398169	10460.316575261604	14092.388062461901	12744.134781881778	9468.25067936919	8869.90293034169	8276.459562736401	6345.9795840239385	14079.308118446377	6533.05153541659	14883.137753325233	17196.064080567925	12485.93718620181	14627.533527216845	10234.735208946331	11891.339348341817	9522.754261062533	7900.801740517516	16006.659165898678	6719.034626148004	7237.701236684983	12973.410857028366
13421.915510536775	12765.908716271151	15812.21957439757	11238.222759979051	12474.041742443496	11623.46817230831	14677.044725578915	12195.551366048932	9362.835398169	10460.316575261604	14092.388062461901	12744.134781881778	9468.25067936919	8869.90293034169	8276.459562736401	6345.9795840239385	14079.308118446377	6533.05153541659	14883.137753325233	17196.064080567925	12485.93718620181	14627.533527216845	10234.735208946331	11891.339348341817	9522.754261062533	7900.801740517516	16006.659165898678	6719.034626148004	7237.701236684983	12973.410857028366
13421.915510536775	12765.908716271151	15812.219573750344	11238.222759979051	12474.041742443496	11623.46817230831	14677.044725578915	12195.551366048932	9362.835398169	10460.316575261604	14092.388062461901	12744.134781881778	9468.25067936919	8869.90293034169	8276.459562736401	6345.9795840239385	14079.308118446377	6533.05153541659	14883.137753325233	17196.064080567925	12485.93718620181	14627.533527216845	10234.735208946331	11891.339348341817	9522.754261062533	7900.801740517516	16006.659165898678	6719.034626148004	7237.701236684983	12973.410857028366
13421.915510536775	12765.908716271151	15812.219573612576	11238.222759979051	12474.041742443496	11623.46817230831	14677.044725578915	12195.551366048932	9362.835398169	10460.316575261604	14092.388062461901	12744.134781881778	9468.25067936919	8869.90293034169	8276.459562736401	6345.9795840239385	14079.308118446377	6533.05153541659	14883.137753325233	17196.064080567925	12485.93718620181	14627.533527216845	10234.735208946331	11891.339348341817	9522.754261062533	7900.801740517516	16006.659165898678	6719.034626148004	7237.701236684983	12973.410857028366
13421.915510536775	12765.908716271151	15812.219573612576	11238.222759979051	12474.041742443496	11623.46817230831	14677.044725578915	12195.551366048932	9362.835398169	10460.316575261604	14092.388062461901	12744.134781881778	9468.25067936919	8869.90293034169	8276.459562736401	6345.9795840239385	14079.308118446377	6533.05153541659	14883.137753325233	17196.064080567925	12485.93718620181	14627.533527216845	10234.735208946331	11891.339348341817	9522.754261062533	7900.801740517516	16006.659165898678	6719.034626148004	7237.701236684983	12973.410857028366
13421.915510536775	12765.908716271151	15812.219573394324	11238.222759979051	12474.041742443496	11623.46817230831	14677.044725578915	12195.551366048932	9362.835398169	10460.316575261604	14092.388062461901	12744.134781881778	9468.25067936919	8869.90293034169	8276.459562736401	6345.9795840239385	14079.308118446377	6533.05153541659	14883.137753325233	17196.064080567925	12485.93718620181	14627.533527216845	10234.735208946331	11891.339348341817	9522.754261062533	7900.801740517516	16006.659165898678	6719.034626148004	7237.701236684983	12973.410857028366
13421.915510536775	12765.908716271151	15812.219573394324	11238.222759979051	12474.041742443496	11623.46817230831	14677.044725578915	12195.551366048932	9362.835398169	10460.316575261604	14092.388062461901	12744.134781881778	9468.25067936919	8869.90293034169	8276.459562736401	6345.9795840239385	14079.308118446377	6533.05153541659	14883.137753325233	17196.064080567925	12485.93718620181	14627.533527216845	10234.735208946331	11891.339348341817	9522.754261062533	7900.801740517516	16006.659165898678	6719.034626148004	7237.701236684983	12973.410857028366
13421.915510536775	12765.908716271151	15812.219573394324	11238.222759979051	12474.041742443496	11623.46817230831	14677.044725578915	12195.551366048932	9362.835398169	10460.316575261604	14092.388062461901	12744.134781881778	9468.25067936919	8869.90293034169	8276.459562736401	6345.9795840239385	14079.308118446377	6533.05153541659	14883.137753325233	17196.064080567925	12485.93718620181	14627.533527216845	10234.735208946331	11891.339348341817	9522.754261062533	7900.801740517516	16006.659165898678	6719.034626148004	7237.701236684983	12973.410857028366
13421.915510536775	12765.908716271151	15812.219573116954	11238.222759979051	12474.041742443496	11623.46817230831	14677.044725578915	12195.551366048932	9362.835398169	10460.316575261604	14092.388062461901	12744.134781881778	9468.25067936919	8869.90293034169	8276.459562736401	6345.9795840239385	14079.308118446377	6533.05153541659	14883.137753325233	17196.064080567925	12485.93718620181	14627.533527216845	10234.735208946331	11891.339348341817	9522.754261062533	7900.801740517516	16006.659165898678	6719.034626148004	7237.701236684983	12973.410857028366
13421.915510536775	12765.908716271151	15812.219573089158	11238.222759979051	12474.041742443496	11623.46817230831	14677.044725578915	12195.551366048932	9362.835398169	10460.316575261604	14092.388062461901	12744.134781881778	9468.25067936919	8869.90293034169	8276.459562736401	6345.9795840239385	14079.308118446377	6533.05153541659	14883.137753325233	17196.064080567925	12485.93718620181	14627.533527216845	10234.735208946331	11891.339348341817	9522.754261062533	7900.801740517516	16006.658838262958	6719.034626148004	7237.701236684983	12973.410857028366
13421.915510536775	12765.908716271151	15812.219573089158	11238.222759979051	12474.041742443496	11623.46817230831	14677.044725578915	12195.551366048932	9362.835398169	10460.316575261604	14092.388062461901	12744.134781881778	9468.25067936919	8869.90293034169	8276.459562736401	6345.9795840239385	14079.308118446377	6533.05153541659	14883.137753325233	17196.064080567925	12485.93718620181	14627.533527216845	10234.735208946331	11891.339348341817	9522.754261062533	7900.801740517516	16006.657833222049	6719.034626148004	7237.701236684983	12973.410857028366
13421.915510536775	12765.908716271151	15812.219573054615	11238.222759979051	12474.041742443496	11623.46817230831	14677.044725578915	12195.551366048932	9362.835398169	10460.316575261604	14092.388062461901	12744.134781881778	9468.25067936919	8869.90293034169	8276.459562736401	6345.9795840239385	14079.308118446377	6533.05153541659	14883.137753325233	17196.064080567925	12485.93718620181	14627.533527216845	10234.735208946331	11891.339348341817	9522.754261062533	7900.801740517516	16006.654550596062	6719.034626148004	7237.701236684983	12973.410857028366
13421.915510536775	12765.908716271151	15812.219573054615	11238.222759979051	12474.041742443496	11623.46817230831	14677.044725578915	12195.551366048932	9362.835398169	10460.316575261604	14092.388062461901	12744.134781881778	9468.25067936919	8869.90293034169	8276.459562736401	6345.9795840239385	14079.308118446377	6533.05153541659	14883.137753325233	17196.064080567925	12485.93718620181	14627.533527216845	10234.735208946331	11891.339348341817	9522.754261062533	7900.801740517516	16006.642493147217	6719.034626148004	7237.701236684983	12973.410857028366
13421.915510536775	12765.908716271151	15812.219573054615	11238.222759979051	12474.041742443496	11623.46817230831	14677.044725578915	12195.551366048932	9362.835398169	10460.316575261604	14092.388062461901	12744.134781881778	9468.25067936919	8869.90293034169	8276.459562736401	6345.9795840239385	14079.308118446377	6533.05153541659	14883.137753325233	17196.064080567925	12485.93718620181	14627.533527216845	10234.735208946331	11891.339348341817	9522.754261062533	7900.801740517516	16006.608466182071	6719.034626148004	7237.701236684983	12973.410857028366
13421.915510536775	12765.908716271151	15812.219573054615	11238.222759979051	12474.041742443496	11623.46817230831	14677.044725578915	12195.551366048932	9362.835398169	10460.316575261604	14092.388062461901	12744.134781881778	9468.25067936919	8869.90293034169	8276.459562736401	6345.9795840239385	14079.308118446377	6533.05153541659	14883.137753325233	17196.064080567925	12485.93718620181	14627.533527216845	10234.735208946331	11891.339348341817	9522.754261062533	7900.801740517516	16006.602865711404	6719.034626148004	7237.701236684983	12973.410857028366
13421.915510536775	12765.908716271151	15812.219573054615	11238.222759979051	12474.041742443496	11623.46817230831	14677.044725578915	12195.551366048932	9362.835398169	10460.316575261604	14092.388062461901	12744.134781881778	9468.250679369183	8869.90293034169	8276.459562736401	6345.9795840239385	14079.308118446377	6533.05153541659	14883.137753325233	17196.064080567925	12485.93718620181	14627.533527216845	10234.735208946331	11891.339348341817	9522.754261062533	7900.801740517516	16006.533605106593	6719.034626148004	7237.701236684983	12973.410857028366
13421.915510536775	12765.908716271151	15812.219573054615	11238.222759979051	12474.041742443496	11623.46817230831	14677.044725578915	12195.551366048932	9362.835398169	10460.316575261604	14092.388062461901	12744.134781881778	9468.250679369175	8869.90293034169	8276.459562736401	6345.9795840239385	14079.308118446377	6533.05153541659	14883.137753325233	17196.064080567925	12485.93718620181	14627.533527216845	10234.735208946331	11891.339348341817	9522.754261062533	7900.801740517516	16006.452578480828	6719.034626148004	7237.701236684983	12973.410857028366
13421.915510536775	12765.908716271151	15812.219573054615	11238.222759979051	12474.041742443496	11623.46817230831	14677.044725578915	12195.551366048932	9362.835398169	10460.316575261604	14092.388062461901	12744.134781881778	9468.250679369172	8869.90293034169	8276.459562736401	6345.9795840239385	14079.308118446377	6533.05153541659	14883.137753325233	17196.064080567925	12485.93718620181	14627.533527216845	10234.735208946331	11891.339348341817	9522.754261062533	7900.801740517516	16006.232586726197	6719.034626148004	7237.701236684983	12973.410857028366
13421.915510536775	12765.908716271151	15812.219573054615	11238.222759979051	12474.041742443496	11623.46817230831	14677.044725578915	12195.551366048932	9362.835398169	10460.316575261604	14092.388062461901	12744.134781881778	9468.250679369157	8869.90293034169	8276.459562736401	6345.9795840239385	14079.308118446377	6533.05153541659	14883.137753325233	17196.064080567925	12485.93718620181	14627.533527216845	10234.735208946331	11891.339348341817	9522.754261062533	7900.801740517516	16005.79460088125	6719.034626148004	7237.701236684983	12973.410857028366
13421.915510536775	12765.908716271151	15812.219573054615	11238.222759979051	12474.041742443496	11623.46817230831	14677.044725578915	12195.551366048932	9362.835398169	10460.316575261604	14092.388062461901	12744.134781881778	9468.250679369157	8869.90293034169	8276.459562736401	6345.9795840239385	14079.308118446377	6533.05153541659	14883.137753325233	17196.064080567925	12485.93718620181	14627.533527216845	10234.735208946331	11891.339348341817	9522.754261062533	7900.801740517516	16005.357868682862	6719.034626148004	7237.701236684983	12973.410857028366
13421.915510536775	12765.908716271151	15812.219573054615	11238.222759979051	12474.041742443496	11623.468172308309	14677.044725578915	12195.551366048932	9362.835398169	10460.316575261604	14092.388062461901	12744.134781881778	9468.250679369157	8869.90293034169	8276.459562736401	6345.9795840239385	14079.308118446377	6533.05153541659	14883.137753325233	17196.064080567925	12485.93718620181	14627.533527216845	10234.735208946331	11891.339348341817	9522.754261062533	7900.801740517516	16002.891894671899	6719.034626148004	7237.701236684983	12973.410857028366
13421.915510536775	12765.908716271151	15812.219573054615	11238.222759979051	12474.041742443496	11623.468172308305	14677.044725578915	12195.551366048932	9362.835398169	10460.316575261604	14092.388062461901	12744.134781881778	9468.250679369157	8869.90293034169	8276.459562736401	6345.9795840239385	14079.308118446377	6533.05153541659	14883.137753325233	17196.064080567925	12485.93718620181	14627.533527216845	10234.735208946331	11891.339348341817	9522.754261062533	7900.801740517516	15997.32500676363	6719.034626148004	7237.701236684983	12973.410857028366
