# Supplementary material for: An improved FOX optimization algorithm using adaptive exploration and exploitation for global optimization
Source: PLoS One. 2025 Sep 18;20(9):e0331965. doi: 10.1371/journal.pone.0331965 (PMC12445531; doi:10.1371/journal.pone.0331965)
Supplement: S2 File — This compressed file contains all the results of the conducted experiments. Each main directory within the archive includes three subdirectories: Analysis, best_fit, and convergence. The best_fit and convergence folders contain the raw experimental data obtained from 30 independent runs. The Analysis folder includes tables and figures derived from these raw results. These files can be used to reproduce and further analyze the results presented in the manuscript. (ZIP) [file pone.0331965.s002.zip › cec2017/convergence/IWOA/C17F28.csv]

trial_1	trial_2	trial_3	trial_4	trial_5	trial_6	trial_7	trial_8	trial_9	trial_10	trial_11	trial_12	trial_13	trial_14	trial_15	trial_16	trial_17	trial_18	trial_19	trial_20	trial_21	trial_22	trial_23	trial_24	trial_25	trial_26	trial_27	trial_28	trial_29	trial_30
87028828017578.02	406294782924268.06	146243032331779.72	64556245764375.37	4521094924724.214	1185225237067741.2	6104453698021.244	2298604481082.008	1000817687049488.1	124313475541428.61	159614676886194.03	24733690486657.234	153049082522708.03	274968926261747.16	38594544540975.47	102640274628494.06	1329942812374563.0	1104072467487.9497	43579142803660.24	127536341660117.44	1.1327483288098172e+16	186650515334867.8	963389809284872.2	456273253225.93506	5345701081640.159	625518587862437.9	8877518620048.865	37627986805852.2	1336216520899062.0	490701894893764.7
15611733530339.816	155675481994966.7	49571854585744.51	1601563428298.234	378213978747.55133	579707228766963.6	774613857372.7615	96612143963.32149	495633604252191.2	5389648231041.315	74616228976944.28	5297980066086.221	133048499718319.94	123121142768049.47	1480388817267.7434	32381580333220.527	19384469327627.92	90129778557.90042	11981867017753.213	10280843741055.354	2371573219114504.0	44664719510136.09	963389809284872.2	81735270210.94725	2331285863833.4497	139195538724919.62	2490897071802.5674	25767982517881.137	1264402574614365.5	290345286001349.6
13837083097288.467	100472648928513.9	21952221307277.55	642968463417.0219	119575990541.60744	481665333686461.7	54555929607.05619	63550304929.63156	137662624674092.44	2628018567584.1694	37089096853846.016	4494607119192.72	49381656879030.34	36613603515904.98	1090599706792.654	24910875905894.15	4833317411280.741	29312290109.32803	9793241171279.332	6081152673257.442	1287358160829976.2	6928196854851.826	856068503268836.9	81735270210.94725	2318789223043.393	6093358882357.253	301414637149.3507	13021228277627.203	712755761050633.6	197294829752318.34
7201999356500.684	75413425027698.2	10253575410954.406	233119969598.15765	119575990541.60744	269695017690206.9	18705504135.19215	48761551048.98551	25620620602877.887	842872660646.2828	23330580168562.9	4494607119192.72	38549610546794.695	8524610051953.396	982143380111.6548	19683272717696.883	3550187153464.0444	10330039304.27246	3429614238841.6997	2723273734951.684	987560523573689.6	6307823275344.541	739614141730471.6	41479054039.87434	1810486530428.5664	3351250033987.672	288059924123.16797	7590233839457.125	493866261258596.75	82749639891883.64
3008223482037.961	74156277008712.17	3605406167922.1084	110523105148.35498	119575990541.60744	141399953722615.84	14067326315.50825	37650459733.88746	20806820735150.145	622655721991.1709	17383298555452.367	4219770760737.6157	26226464146365.727	6853045638820.992	982143380111.6548	13574190669360.83	3306190971776.2603	9573328216.636076	3220226619313.4814	2540687814819.9487	294659226538925.25	3269537769922.7437	736434979426741.6	39053762510.5058	846651875388.2034	1145905634844.9487	14389024729.503948	885319191516.3833	139793720712291.84	78265262783950.53
1587805138508.038	66130857447841.4	1070302402028.8246	49947777150.23634	113430922094.52478	89039574381759.25	10923289784.960707	32112661659.420574	16888982677259.957	433820355587.8455	12191648843087.295	1704865649845.1243	23606087291298.23	3369286673876.98	447437199519.2544	9980075500061.611	2190348672851.3562	8742016054.790844	2184855556702.2668	1504236717585.548	149056300000157.6	1248174253760.0066	704407974507611.4	37687908929.44262	426430489648.6865	702500046101.0469	13720527775.04409	632475828774.283	9729363386852.43	27247498495812.0
1547792581212.9685	40056099978606.01	116922414700.12662	26920215764.65675	81856078817.70378	86792023822771.83	8211201045.221242	28893063464.497765	16494312053028.914	377372115751.81616	11331378416075.506	66134580208.29814	22941989455284.434	1960740126091.4775	164728643250.84122	8256357849701.775	1995366366997.1313	7125864383.590728	1163335468746.1482	941979119545.0942	149056300000157.6	391309989928.9421	522807582958174.06	36787451847.18564	141753302765.34814	490055428999.7971	13139713918.568748	396211781901.3562	9729363386852.43	21844864807697.51
1040064636203.5089	26977311509978.76	90228919942.42708	18252395499.799095	78974694254.14612	38981067338602.16	7997479018.10858	26055472469.511192	12899460520092.773	297039673739.59296	10551508341804.213	12243550604.008905	17964766857950.95	1711505319739.2922	113520988360.96898	4905207760927.567	1784092052082.4534	6390869183.409008	819134011990.0332	426512481567.5389	103561952552268.45	224967359695.201	439143980662164.2	36410132663.97241	103441703948.57166	447666911928.61084	12847463473.085426	35770389500.59428	8252210657618.807	15868464328504.625
806991954202.2961	15172263474561.547	85964956392.47664	17994059503.270283	74855603119.91618	9758383306077.586	7933586194.278747	24824131205.270252	12134978938052.574	277590122197.6713	10548872693800.969	5481930516.991364	15188934913010.92	1114575387253.5012	52170510259.53471	4221152143351.95	1782523986472.338	5960317805.307349	467147378983.48047	267692285459.65546	71787637059557.92	123405686074.28925	351453432021467.7	35854086294.14665	56611184119.15925	384532185288.3135	11329217938.886694	25614033275.95516	7522784401763.322	15399687164817.965
442581275276.96246	8345901367332.084	50198415435.66884	17252240059.301098	68745349607.62346	7917963228295.335	7901191833.860039	23641594500.7785	7097797010735.222	264029702250.30942	8541938264241.966	4823804757.684666	12464561159034.107	780157041302.498	47508584584.931946	3677242497905.587	1705684029267.2048	5960317805.307349	156011675897.31564	253420295398.91214	67230322042301.79	64168605070.260605	293538685275805.4	35344495678.52758	49126033527.04083	360503623093.44464	11307747404.739172	24506183448.542793	3926537008382.0615	14379026019783.414
232500780907.79343	6763909249098.909	30151732918.32424	16944417927.665033	56660322480.22775	1909977291775.0022	7884276431.4661255	21710159964.016464	4879729651851.634	242150000533.04224	8011465272142.71	4810898577.3667555	8073941663245.128	637467678184.0581	42347341017.21627	3205788893179.784	1331762904965.353	5939123183.73432	102342170147.629	209187631447.10184	64510218559383.49	45251293583.49116	264916586047299.75	34238361556.673164	38909305765.45055	316355574686.43823	10968892175.304552	18817089441.675617	3497262582112.196	12715835869569.693
222669017856.3885	6763909249098.909	18141641632.94439	16647316564.883314	51873563834.14139	1909977291775.0022	7861832764.877276	21059889928.82633	4025491024582.9976	238175030007.8899	7901291566885.928	4765241968.698233	5550043028298.223	425824232314.5331	42291567495.63103	2718907774829.405	1084881171816.353	5809205277.645169	102342170147.629	208549968856.3265	63296800241263.85	39134486929.949295	234819264984886.0	31649848666.766605	38700930866.71845	284324848331.89526	10968892175.304552	16307754235.573645	2405199612186.513	12715835869569.693
193189362858.6908	4454706355014.038	13758136039.249287	16099369833.348938	44930292031.279755	1831872271034.447	7818041254.219394	20718157823.501637	4024246086355.7144	227340844503.06433	7407505402130.459	4752346259.877851	5487543742756.054	399013073921.0542	35510013831.45617	2577656510829.757	747967480514.4567	5696678980.88609	102342170147.629	199447035427.10803	53339245495964.96	32910269520.68863	168544735543738.3	31649848666.766605	33811790466.179436	257140743738.22427	10921484510.139738	15236068824.78238	2387521719815.9766	12531607417108.44
169588908245.75214	2793829200590.1206	13465576435.201769	16060658259.028818	44533014027.90904	1749079376405.9297	7799809392.845343	20017085756.66015	3829480171603.956	181476237934.42892	5613810307687.5	4687228659.010791	5043252455220.997	352292021237.37683	31877169366.867336	2279237994651.3955	730470941606.6417	5481705269.602094	82734523525.77861	111030388335.68304	44055210750442.35	24355372996.844604	146455237512708.8	31602490040.393333	24585941358.67789	195528445109.6058	10915777634.951332	13830578250.678553	2143189370889.2354	11906053769835.605
112794927682.22375	1489453806708.0278	12964287706.80435	15814592110.092985	42761202234.69926	1619744035463.7122	7762541586.49275	19616060382.24839	3626144033655.449	131983204734.24928	4767630245906.669	4664683621.099544	4906232137177.639	278943075773.4837	22736505604.003258	2239955024994.4624	667077447372.3452	5116379164.875299	80634356061.08813	74383172675.93697	42784476064383.18	17385654444.604946	123333197091524.05	31282787255.872864	24265300339.910583	182380724943.32755	10894052106.359882	13525606864.063467	2023899886221.5955	11142556805771.787
105738603386.91785	1268726320561.0112	12822001237.343788	15569359828.830124	37987999278.65649	1494361731922.7903	7738197558.8117695	19137430377.75039	3502536948091.867	92654971683.83557	4253877150642.1123	4623736781.634996	4686945493280.414	152728565021.21262	17176323117.967024	2144253028901.0806	635410800707.2646	4464986262.193957	80493960682.98016	69764764234.98672	33661838111086.98	16472115063.78353	75128936328608.94	29742334701.507545	22576033400.342384	174346314456.857	10845627489.587227	13142398755.118765	1876317262416.0515	11119531704083.219
81318596052.7185	1123179929967.696	12563728057.491915	15536980642.50135	32446097891.200035	1489591606532.648	7689709736.767842	18550048319.83267	3329150430889.8174	78908384827.8846	4003322406239.2188	4594889804.935708	4487666629783.756	94565466979.41197	14028615684.360943	2077061416880.6702	589821831554.9496	3929249488.964942	77559301654.98097	67519612933.53646	25789743930432.324	15153628220.958586	75128936328608.94	28882223966.931	22568476176.378918	158185652803.08063	10810026226.11039	12578823651.048538	1558412006017.0813	11075111447616.496
75787907467.48293	1048575378831.1481	12259406791.971283	15427706215.979467	30339802497.368244	1459929465948.7156	7577206946.3461075	18099078789.16387	3294253415712.271	36967294095.52269	3622326058816.7993	4585959335.152471	4322451377407.9985	90015084725.3331	11485162059.150225	1863875875867.0024	525097725557.00354	3860545081.6978126	76945570432.23041	56546321525.11146	21324100013329.133	11736443103.88292	74870378801699.48	28434843580.77376	21536472878.64959	155696141054.8409	10596045527.368828	12371088061.954666	1513096868829.5222	10821246178679.488
64373773331.93747	874153668636.6678	12080481138.543272	15418790056.535784	28353874553.427986	1293780295507.178	7501554642.248596	18099078789.16387	3286507252382.0967	30662761280.623924	2455568171339.286	4572546312.226433	4035841402934.4473	77566566140.61009	10517771436.426414	1402639561590.4084	504479399197.59906	3847280093.960853	74804079756.68513	55039385316.90261	17681164688507.23	7361631019.373707	71333345258839.08	27838367981.66079	21019440950.82594	148615969000.29593	10388190401.713291	12192762018.033443	1446238718929.2197	10617378784646.998
58406689089.53344	812202035882.6466	11891072381.935743	15391490985.126808	25134204675.177116	1204161954007.7878	7240505643.25769	18079252645.33853	3141288193111.8096	30156922437.665005	2090191872791.368	4537217415.479777	3587824196456.133	65328425262.846634	8476753505.112108	1311940733021.3772	430047499187.2492	3841189351.8313417	53829315812.52599	49077963400.97668	10710811524622.805	1352024666.3918738	64950221208610.97	27670043313.4051	20348698307.133465	144675421011.2521	10288439006.177198	11982727908.07975	1389743509595.7415	10497352266763.096
52243161231.8857	763117949465.096	11891072381.935743	14886250801.51403	22936311623.75446	1023333400749.0088	7216918963.64394	17453743163.838295	3117046136251.727	14965097124.4055	1390087866679.9956	4498047788.007466	3391295843971.132	63199059098.80416	6890516072.873869	1108123048309.138	366122380603.3867	3831520270.501115	42976521357.726555	43123924477.5853	8653784401532.001	1150338426.956531	50697768538293.76	27455144557.076324	19202040028.359077	122272786708.8127	10261124058.364809	11798426998.431803	1270720758676.0244	10280872545143.168
51284936027.17722	666706712414.8635	11713374230.912302	14774631229.267305	22049074161.946716	949945199006.4934	7196643086.597763	16807404730.54583	3025280603944.338	12178783688.916668	867285830930.5869	4488996369.166417	3281149628037.187	56793803407.32758	6218487982.857119	1077672985470.8322	243703493717.53198	3829971794.1065	28522535676.403145	35686697384.084816	5228501034391.041	937621854.8488318	46204951153290.7	27035108418.00927	18325482212.532043	105715747486.94684	10135138114.77026	11786657040.454908	1188002030523.3887	10129699116900.379
49982131976.01297	628220752909.9049	11523975261.600025	14745950790.487232	21111611422.224247	936995075955.3394	7183698311.781516	16645472834.37324	2911832681018.4595	10666650047.97687	491582832338.4299	4488996369.166417	3119507078141.0835	55811756064.23042	5631984877.44746	1044344541900.4114	175886545581.11746	3828081408.219494	14076407023.030365	30977466433.65398	3943679762310.143	754396957.722283	26187763844233.92	26916606408.302013	17395206478.17656	102737937036.5279	10058303854.73154	11767407786.687836	1137246824268.613	9799325144308.158
47946943710.630974	609247062111.0665	11467956435.956524	14531555208.126902	15833090888.060219	818009229153.4501	7073527796.668342	16373943680.937344	2796645800119.026	10165895117.070127	444387365578.44086	4458356814.9979725	2835578036250.767	55271520587.070175	5191271444.092701	1017349638726.6006	138140018479.24506	3813245219.677095	13971140725.268293	30977466433.65398	3084762329130.5444	753974933.0246017	19071141744410.11	26843083878.699844	16653074721.67755	99927993982.47067	10017842017.696386	11537883463.564625	1066705097916.6062	3516432079129.595
46463681723.355675	579608967306.8722	11407548166.538147	14513440716.72474	14578962225.659994	706646351970.0482	6955051549.915305	15840572039.014517	2696367196247.0933	9492640245.373817	336160473251.6981	4450850242.254697	2649176611860.888	55089019173.72224	4811120684.214775	882373580304.0835	94811758784.74046	3574207588.90896	13971140725.268293	28826171041.609127	2516781637973.587	752977321.33798	11822939147690.777	26825588687.336548	16073691477.313728	93538645995.90553	9947352792.292048	11460575817.526888	838911610366.8485	1664193263608.6611
45840935845.033104	525303689003.5073	11295175190.59917	14380537914.020954	12937994182.662437	541617761123.82745	6610579338.202799	15803517951.619389	2619664460961.07	9366912087.684973	307666118994.48785	4447430764.367143	2568356125415.358	54645762761.27134	4286548965.942322	535039970358.52496	74049389847.5416	3389809760.5985904	13936066416.018131	25532825385.99141	922635524793.9414	744474338.8181115	9729087501610.338	26805473874.757805	15870815423.779312	88696949853.60263	9760616094.756733	11377668668.132055	822463377527.6647	933455356455.6079
45830617926.1371	299227413100.5481	11218349958.278822	14153585436.161495	12522704353.751568	385940352120.58887	6482475735.788786	15785409141.018707	2519107129880.733	9181714378.955065	279041858492.6057	4420406447.909337	2406053046808.349	54119139557.82597	4279476374.8125873	225938843937.03546	52955805449.13582	3243294980.866033	13778967572.65839	23220461324.03	671493625115.1847	744474338.8181115	7829017990338.7	26794584735.054977	15827115866.312063	79454484961.20912	9590990065.381504	11296471560.288422	657009293779.048	185986922722.48114
44762400852.532425	277995896437.4579	11108643760.82595	13991385323.90244	10751268208.61627	383347796055.1106	6454853605.636911	15635589353.525253	2507114989467.3877	8952049528.02581	278742739019.11664	4398176694.503222	2303998382682.702	53913043868.16182	4271243214.6200037	179624067928.52344	47532941772.512436	3195893656.393637	13670495810.37728	22363213601.45257	626775796885.9979	736410243.4086527	6108247598626.386	26744585268.54838	15797791240.439665	66826602078.24727	9402331938.601887	11035133035.684238	634944658186.5068	179156370941.84564
44296558700.8715	271734817063.2572	10989424112.636192	13957504243.890068	8772401151.101954	167252696421.13284	6381329762.355269	15479717727.480951	2487220396608.855	8842620176.954077	266107597444.4393	4390547870.680888	2176329144495.7112	53184231408.931076	4245031774.4017305	179617547936.57126	40242363183.302246	3131713890.0894537	13626550162.788609	22166798598.22654	526149443855.0062	710642651.4695339	5734367790590.522	26734785152.923447	15698841043.584196	59053728415.53611	8929917042.226128	11009934529.29467	592863948601.6367	110460139057.56258
42948837191.93984	262673341467.23108	10851902946.794613	13899588254.038597	7444433524.834381	140711149129.58292	6361573592.78767	15428130084.565866	2461216197003.4146	8751286815.171774	260689158487.25806	4372839544.9003105	2025941135260.28	51785886629.58916	4243803081.910343	161649985842.0309	37926523415.04334	3120394088.109143	13258327341.960915	21868492481.564598	397752955144.12634	699733759.863325	5207432573225.509	26701268023.60082	15512069952.248514	55272423016.82194	7770964386.188056	10924740860.364744	563175999057.0588	95820305350.12077
42113765146.8426	251503055776.8058	10494479567.24484	13868350992.061277	5193828952.069533	130561804536.38692	6354021605.112794	15380359811.450726	2334060456030.3325	8505314608.934822	242121757489.6689	4361355106.38793	1729695413801.9014	50161832580.27171	4241455046.9864516	142925077284.81195	37199441959.843864	3046894826.121236	12950052109.400969	21770271129.416172	380570686705.25934	699198408.0772179	2318493156085.948	26658644272.85154	15281230039.471535	52696334548.5771	7271477738.607163	10876501488.116453	554997450412.3656	93428236370.96756
40966634706.07497	239008988438.7126	9839197398.245375	13810134556.893627	5193828952.069533	97182607797.89536	6325724958.69216	15380347436.556105	2279417735874.628	8481556853.074552	220874911401.4065	4330139468.643553	1601745894217.3406	49093658000.9255	4205151573.9082236	112449872354.7673	34445092208.33879	3015084378.535638	12780865477.278223	21639943407.44833	308085375727.0459	694457487.1014156	1723888833476.875	26617235984.119682	15038221647.406134	49831184896.49357	6911122464.059551	10719941384.379938	554997450412.3656	74208202553.09717
40580087288.59871	226078564352.08386	8527889242.84307	13781373023.667833	5148460706.505639	80243572389.16977	6300053814.59554	15379979612.668789	2162303151951.7236	8446914467.790493	195306547908.05353	4226348684.267588	1295100814122.855	49033095542.78148	4188485531.030164	93741843402.76747	34445092208.33879	2960844355.210915	12490696419.940815	21516148961.258026	209710661833.12695	688572142.4132779	1688242639476.7957	26608150591.072647	13812119511.948305	47922596601.56502	6410615626.167504	10670928655.031952	554527537234.0162	43178894387.54852
40372952401.81433	201088379898.85248	8321980913.337917	13619020093.594318	4930385985.940947	77229113627.90889	6296761866.66011	15377430006.904047	2121829684298.0798	8438530492.765112	180754853869.50745	4201327042.7427626	1087915178562.6891	48415181135.13657	4079721127.5183244	88140789174.58684	34334201987.394432	2949609916.804434	12262701346.715359	21356171669.010574	179758326028.0287	684752912.0908405	1567791347459.001	26593531604.495987	8881512233.71907	45662019332.70039	6396443900.713982	10417311227.834509	476672132276.4513	21283479407.162838
39737290730.10101	194288384988.05835	8028357126.759938	13617924763.031643	4772426443.139253	69577777277.40317	6296698254.979661	15368465424.360733	2114372562618.42	8408068177.731242	175359111604.04858	4180276988.9603214	710570772948.3918	47206819862.02507	4000493156.3675933	70051317032.3131	34128189763.12824	2908920823.798119	11984444384.877165	20989165802.493263	164158413382.42294	681719507.6618538	1563885113830.128	26589714237.5607	8031299627.270235	45355976644.666145	5955660818.721994	10192571725.68074	464355802414.00336	11511533292.841267
36896040985.719734	187272215060.27356	7649019081.032903	13606349648.40714	4609975318.667008	65835481307.93165	6289492759.918514	15361331314.236431	1932498533491.0088	8377211800.766112	141928148768.1986	3966545745.1073775	606772332554.1859	46407411079.099655	3987106671.893656	60208947758.98719	33938594657.953064	2894915532.9009595	11621363332.184462	20489264333.28043	158605783689.68576	665276901.9781091	1557452391008.275	26585611278.34364	7496673684.193254	44951267768.2124	5706271385.6107435	9774774528.64398	434339367923.15466	8921761767.232513
35641415146.68165	165632006812.79056	7223004271.448734	13443605500.621706	4547324397.184938	60984623169.05034	6279697174.51136	15355385879.33641	1915991457045.1248	8351494255.311824	141928148768.1986	3942902499.6748276	571545575534.9609	45609158601.287575	3928648997.926023	52824764809.81672	33244702303.297974	2852998972.0040684	11247211411.618292	19842461624.317886	136448250426.41252	655273364.5238916	1505006485105.4148	26580445030.154415	7366692261.537239	43841081996.08653	5706271385.6107435	9774774528.64398	417823576592.95306	8403873409.059314
35622968260.150154	154375649340.5516	7137866281.588789	13353511290.117613	4429671704.300038	54524828372.2946	6257253493.42222	15338693277.393972	1629613341227.744	8318237565.356565	135919167203.09334	3927735788.600533	508703355278.75476	45411137698.07035	3903379248.9909186	44780982346.797775	32685790412.405083	2821742511.497137	11119411270.159954	19411897815.699562	111810118620.41154	645338011.4828215	1021044462464.9679	26566880759.42966	7355624983.680948	42713690985.01856	5648977200.670959	9771955947.652906	370833766355.1522	8300718188.018036
35516034679.64206	149662838650.1248	6857308986.241784	13219155859.3584	4370195462.4113455	50825308633.6675	6237920995.374442	15316684188.883663	1520322633925.4895	8281298733.764778	114499995188.8617	3859786323.9005804	474024350414.074	45206961215.69945	3886019620.175348	39991655941.753746	32352477426.05869	2813978054.658701	10956584910.425457	18915973611.963074	105580068082.97609	642919687.1567732	920299977902.1354	26535141457.202923	7142433923.439841	42119761225.19543	5596682691.96874	9758263212.76467	370833731446.30493	8189740270.409294
35441600688.97269	131052155992.0198	6636200350.126455	13177285911.86989	4219165624.480835	50587285065.42489	6218793263.4706955	15293003244.666298	1307319699006.5173	8237872778.888211	106916824806.85918	3800754052.4945235	432340983159.6251	45081154145.09068	3855708918.347946	38580436340.885345	32008333384.98488	2799882721.77119	10929170213.601389	18535519894.994034	100082044927.32887	637201360.6260514	625605599652.5398	26504588131.34746	7046701004.017546	41672000638.43313	5570708951.29912	9744562969.915825	315668959427.4312	8070502195.046901
35325736162.9037	126673376619.1382	6314871423.437354	13040912281.542454	4182184158.6285715	49600508743.31136	6190669197.546118	15286442170.311872	1192131096662.02	8205538497.710581	104494215304.37846	3800754052.4945235	382929126913.07837	44837194573.1856	3782744473.9305806	36501341959.286736	31434923592.211697	2784338908.2430987	10706612464.78948	18414025544.01247	96495971553.89987	636863527.872701	494186822177.9855	26413263219.163696	7009973444.513463	40744532590.036	5567286928.184364	9727531089.169107	240921665245.1091	7637430662.640956
35169004304.05436	123329909317.75583	6076201163.954475	12921707477.807148	4171360648.0949097	48755971615.98258	6161005841.05119	15219936790.756748	979410648287.1628	8126503044.692359	100959792021.01382	3789571237.2246985	356859174935.20526	44264765293.07703	3756846867.08592	35679063126.737236	31128708960.280663	2772226734.8010273	10675286909.71776	18039622693.55215	94418617265.43713	623296729.9434345	455561679182.0153	26365431797.83279	6955975053.186747	40370841504.5791	5557041807.123827	9707499178.979767	192019190168.67932	7373319049.636202
34878378854.88938	120640776000.66257	5886599963.719209	12913542872.163916	3918503562.5410542	46171263657.34476	6137377160.819308	15184670220.745968	807474100197.2831	8034663870.333268	96159850774.0089	3776129737.37264	324367652850.5173	43934292533.221306	3747237035.75538	33772176096.473457	30364620004.705074	2762173685.4219804	10426783970.469868	18009056354.137947	83226577082.49759	615372791.9158331	403316528762.64795	26329884695.581013	6874223912.568832	39886270310.524796	5556604144.411777	9705240195.828196	169725720398.51138	7249452436.8274765
34303062192.14517	120436750727.00787	4939046108.627761	12849759733.527407	3800833899.1549683	45752081047.68855	6118267177.000317	15093835859.317823	807474100197.2831	7957704453.94208	93889371361.86996	3770429734.250459	316363044740.2836	43664992269.03675	3746326960.04844	32228826120.384026	29635320423.978275	2758762587.9911075	10419546349.99828	17806161077.27793	73706325285.27162	614286917.4688785	342530878807.86224	26318151432.124573	6785493906.386448	38877246434.51444	5498462200.012032	9694037996.73399	127875031641.56482	7174636455.218472
33558382116.333096	119192973526.3471	4844868598.799683	12816155706.859999	3575159587.0514565	45555820082.6018	6091524282.709597	14785642781.055086	471231414437.4711	7809777466.674316	83830186212.79424	3770429734.250459	285007776212.5979	43042750096.70988	3746236539.1048098	31683331189.275135	28906541907.209682	2753910635.704962	10408002216.381672	17681747915.817387	66314286872.131355	614286917.4688785	305133126907.1677	26282857335.46325	6587412198.715297	37955207037.56281	5402790511.859518	9683582619.569855	103152803968.9148	6921989043.338815
33105242473.402073	118977811802.03764	4788001437.865651	12757096173.420818	3464590522.120212	45070648505.878456	6019715239.395815	14568964278.853247	181884346191.89993	7619712066.13722	75638351498.04045	3766585826.082742	248930377783.33078	42683248617.19422	3741151358.65052	30910228981.138893	27394388583.910927	2744246193.6259317	10392733554.741089	17420839626.42085	56123349935.89556	613889265.3123444	286644635739.07513	26233551745.92186	6512239961.373516	37448197575.08632	5268016856.05921	9673954345.02509	97183752587.66978	6853780430.393345
32993043146.70832	116688394619.78433	4556310147.738791	12696135670.735905	3320656335.9852962	43504362843.48323	5968098935.939346	14345101968.085474	43034107900.13319	7393752592.65839	65737233715.32561	3763699818.139026	222661751293.76376	42214916004.16089	3738753470.4682364	29146161956.53406	25421348861.179386	2740100413.3191137	10386529398.340645	17190780590.299187	53466121306.60304	612507932.7115835	231975690959.1614	26203593797.86111	6511066750.35511	37106994982.14975	5251127288.211482	9668390105.353277	86870394332.17279	6427163522.231048
32815870755.34719	116214715071.50478	4447757220.066406	12616950734.539968	3268733053.651328	42242844963.0555	5955954972.9335	14236422733.12589	18606635162.46192	6758420950.31025	61537603796.21703	3758881268.1702433	190141655894.64566	41485970263.113495	3725710532.963533	27535242494.143215	21740019950.004932	2722583235.400632	10360472123.472588	16877329491.228584	53203501576.40861	612395939.746327	169993926199.2991	26185110511.784718	6324869088.633828	36561579467.67624	5214973564.453777	9647640931.207169	83455068070.47237	6413564716.099765
31969555509.146065	115348305521.36053	4400171160.379086	12454783064.635706	3230878565.2877097	41253270843.04071	5919004091.189676	14135821394.16321	18606635162.46192	6413171198.540774	45463417096.35878	3758353926.691565	165395408906.16156	40950733148.84539	3706452108.413199	26929466370.27864	11344234294.74552	2695385567.3225284	10353226657.045425	16752961113.042938	49525813655.8607	611854947.7132628	158299464902.51517	26134458686.446804	6272426598.021234	35599207180.60861	5212809746.519408	9643741314.784254	62819891897.69087	6370403226.038977
30796578604.73774	114368801002.4462	4353700288.197789	12282200030.295141	3206746420.633353	34245021288.05555	5876684830.756044	14040140769.724707	18606635162.46192	6413171198.540774	35775641633.01207	3757240387.234899	150956486845.85947	40663255590.50264	3685890468.416976	24760848645.168373	10923200582.296898	2649311294.681608	10336944407.79706	16467349077.603521	48143373591.656654	610577086.4444473	157251177210.54703	26117222588.528458	6020001909.9554825	35119257040.51481	5175871984.2050905	9640500864.230658	55668027870.732414	6171066372.82607
30444386907.789436	111402657704.8132	4230002509.9056983	12259937393.235224	3074381507.2247686	26060195474.457306	5825741013.839972	13976302358.608795	18375265711.448517	6412488872.006779	32166358674.750706	3745611259.5426607	139944844719.41217	40379984309.730415	3676534883.5067215	24451501560.817055	10912730682.723724	2638560819.6278143	10309074474.137197	16417557236.114254	47917246626.84972	610067048.3605105	146946167838.24097	26026912394.54106	6019818276.349967	33127869069.237545	5154685648.8695545	9637671329.716951	50382492277.9858	6158356384.776043
30174334630.178894	109014635766.372	4118776612.607888	12154084723.461678	2967026710.9472523	23173254606.30369	5677694755.006878	13964660398.727125	17612175745.721626	6400445371.542805	27863509270.785748	3745281975.9574404	101162139899.15623	39716642450.22581	3647769606.244992	23544295747.036655	10858439592.777225	2634787139.1208754	10208707484.818487	16317036597.569096	47215214732.43119	609468393.3472158	141120884402.26688	25993712516.28558	6001424375.120035	27955991814.256607	5149009576.206727	9615139522.932018	47154155992.37311	6021841574.07842
30066884715.337444	108183542879.47987	3999136083.147007	12058444251.78999	2819284231.48823	20557234557.77495	5570522623.14022	13937396749.305239	11360338573.332262	6370721294.922988	26539423539.00408	3744690570.15725	72597380071.42424	39402858607.37434	3629394942.0768337	23001979972.114693	10648728066.527477	2632380578.664036	10116356430.2175	16115382215.630756	40865294237.83708	607111697.7667203	137055274193.49252	25810113288.03416	5927487822.437008	22813026455.710865	5129294277.706638	9578840263.347345	46490840245.45778	5835792745.184799
29770585460.620243	105434025773.11496	3923742541.311122	12046533516.27464	2752803677.6476383	19599403996.923615	5569003130.37262	13919828854.446812	10850799479.210798	6357679090.348594	26433391095.74889	3742954471.8158226	60507875726.7876	39241793581.53276	3629394942.0768337	22022120260.20868	10532908970.302755	2605355809.553965	10039279856.728165	16104916636.483105	35700884407.58561	605639401.2673643	131710543813.8881	25688873516.08552	5869357653.306956	16782260181.419481	5075855600.382012	9525932421.033562	45678813576.63137	5632911918.496669
29412760443.65236	103421596271.80719	3798329017.057404	12042363289.49008	2709506337.116064	18487257681.700386	5561214944.118043	13891723740.805183	10850799479.210798	6355570065.556767	25926158797.6498	3738278456.825336	40511754647.84261	39063855551.32757	3628708927.9274373	21014845868.277092	10174717674.883184	2599826323.086188	9945155167.62649	16104916636.483105	31544740392.067024	598780196.6204308	130331827030.0978	25669194623.2387	5778579019.378423	15354369002.825245	5056250508.430661	9462854241.62587	44969363928.738014	5548730634.227234
28131969807.016464	102044430787.14082	3717515068.074628	12032853797.644627	2654928568.5201106	18084675170.026085	5558816887.236116	13812152221.163874	10630580611.995972	6355092010.885779	25458060797.906643	3729029331.1720843	20642979668.315144	38949513427.24876	3617360985.1728697	19957684915.11013	10119685090.795135	2561271646.1675305	9929007409.68876	16104089932.952663	27665452093.163204	590433174.0656974	116658831361.7866	25503472139.494724	5687154971.306394	13218331379.88673	5030891453.951819	9377210062.512972	43700961156.09388	5338338102.772695
26770622692.288315	99582468875.63667	3690853200.516569	11985222740.431458	2535393145.4470334	17423204344.72802	5557163300.225973	13745772738.874348	10488050898.656431	6354386406.375461	24274087702.043552	3708970531.88351	17106155244.781944	38607569079.74748	3608015238.932502	17940553160.377853	9885600141.68868	2551662493.0779166	9924714487.566238	16093848231.504957	25017790736.005955	582910787.1576011	109112366414.83388	25200627770.27282	5625367119.416873	11392905149.212234	4957613869.190032	9324040764.348677	40340564295.31544	5265053038.499841
26720292218.81859	97976996267.42625	3611679403.621253	11961488842.54762	2445380452.130486	16940184705.304842	5551405034.269662	13734108808.013794	10465091613.120499	6353252382.645019	23879505076.185265	3683591329.439091	12218693919.995945	38567659258.54371	3607686276.158132	17799785386.921352	9641125643.492977	2549761708.0918984	9908989512.900167	16092672636.421793	24181447508.405567	571375239.5370713	105400904849.72626	24970478422.34134	5595431891.311271	10766483951.660854	4861277650.775689	9283941263.03884	37923207903.47238	5265053038.499841
25693849826.506462	94518019281.78284	3542652278.4167037	11938707450.812689	2362456318.9585514	16336882286.619501	5526019459.936473	13709430527.365185	10388535868.568031	6353252382.645019	23618515569.65369	3637275251.6448083	7043624324.303276	38297448573.691956	3606808819.1074667	17477338778.83639	9371284192.567804	2548465583.057943	9884483934.592937	16018234610.499107	24036596468.554436	560965168.095892	103626148422.51688	24913644019.264862	5579728019.827606	9723323533.695503	4853188873.660583	9255138215.358856	37438739714.68659	5245006345.702904
25521832944.8309	89403773608.66478	3448478774.396495	11872356404.623323	2312964782.7368298	15779964531.500498	5514011997.495977	13644823915.605034	9513378207.714342	6353222813.487723	22912691951.062485	3620797060.699188	5276750116.589143	37940213536.21468	3569408829.7593865	16841608046.149761	9361267504.178562	2545342686.4998636	9856088195.824984	15954090798.358566	23126796901.406918	555707726.7090831	101380234473.45097	24714861373.200195	5566128393.397165	8285775381.915875	4847518305.539868	9154252717.01956	36434477516.57993	5188904171.681157
24637983721.07089	85736463565.46378	3373673395.724414	11839068431.17878	2309534922.9098353	15719821760.552984	5463931940.222716	13558904874.061344	8952734511.681023	6353001786.098777	21874473884.101067	3619480788.4360085	5271902989.554109	37698028712.227394	3526031596.4262543	16608528961.408178	9292451410.438473	2541606191.681372	9837257540.359652	15879300271.76945	22780042982.591694	520756215.69755656	98710226018.9604	24226551599.278526	5539910429.148318	6637528984.586428	4845946752.693517	9117586455.305544	36084601314.60938	5150266586.040689
22059702778.384117	77386379026.80168	3360416913.124947	11802893115.206957	2280440133.9579153	15594855443.599108	5438485061.611667	13445130894.322943	8544860446.297765	6352546759.876635	21653101731.566525	3617595714.16535	5117363024.002545	37370490711.61477	3484399538.2928376	16319357076.760237	9277354149.63098	2535799564.453252	9783870234.243614	15724828503.030304	22506004732.148937	465638852.39452994	97988221495.82092	24021046899.120705	5459804923.295978	5529264717.422736	4840547839.206083	9003470019.558819	35349835388.37116	5104351768.347894
18198793396.3701	73522682528.12215	3339076011.346546	11580961510.927977	2266169168.0877123	15574491611.616867	5415522427.5603485	13231890510.941965	8344544581.167679	6348676533.099195	21580061901.74762	3613593109.3651767	5093513452.058692	37121915967.53061	3478028022.1330476	16022814224.983828	9083944330.82568	2532725848.623328	9757919984.096788	15555574910.892555	22352444311.011864	465638852.39452994	90234944874.09511	23718785999.783154	5445289227.081168	5210754668.859349	4838601315.217643	8142172644.610648	34091581829.56395	5038201367.618211
16991725017.191568	71216581685.91795	3330867232.3769794	11412664808.31522	2207261883.391199	15569648936.476072	5383259944.539236	12860933252.965906	8182287351.293856	6339341948.915227	21409312768.941116	3608518136.717943	4770851225.440315	37017133726.66132	3462618237.5581226	15879709363.632639	8995390426.404312	2531966919.459201	9728038154.90172	15442913977.0105	21756085593.635784	455436884.0729067	89774561711.8207	23434496412.474247	5421714567.789546	5054342831.647996	4817912911.249473	8142172644.610648	33456709294.760666	4997967433.125349
16041188751.47718	66845224595.0992	3329615241.198889	11412664808.31522	2167766524.6850953	15567758982.85215	5363567790.864369	12707787982.989563	7987493808.068264	6323097243.5559435	21273053130.266663	3594202055.74797	4700668348.893276	36965962150.5495	3451665509.124013	15065551588.505241	8903831456.857735	2529565529.670349	9681938222.300587	14921028712.472797	21450388810.967155	442764076.16330457	88422091819.88828	23090586024.6496	5419015634.420463	4861990797.75896	4809996582.885325	8109441582.968486	33310736112.619297	4885875074.223368
14515421535.410646	65161077857.97512	3268586955.277197	11391865037.85124	2086146921.1854856	15554998901.36735	5363567790.864369	12307608157.081583	7987493808.068264	6320377883.502903	21039653917.887	3593768023.556013	4683057769.160781	36892734484.69354	3449301502.0648685	14804013859.632185	8838741230.242304	2524626153.963494	9647586264.754745	14804944182.851818	20774169062.670963	442336628.35209864	81925591567.08026	22855900386.566162	5417273833.785984	4502887932.481966	4787001290.341095	8109441582.968486	32733787880.9535	4876716801.401073
13600380767.606142	61162781262.66334	3241065826.911584	11386810389.470688	2042698383.0455675	15535173533.55306	5358706618.4414625	12270337280.08895	7929506108.319027	6294770438.391017	21025508702.703953	3592845698.6542745	4667771698.720814	36737862232.740585	3446062113.4883037	13230438708.761055	8822675014.487553	2514021897.404433	9602650605.600594	14751432985.419641	20260820087.235092	442135864.89644563	80197987218.9871	22511648165.251133	5410909892.659182	4206171408.4387217	4689971065.280395	8091021360.3883295	32503937427.353558	4819373693.398322
13320949248.794317	60063078406.03261	3222487223.131426	11383590121.041107	2040125995.1779876	15518460281.576223	5358704974.626155	12180248744.748606	7919979671.295191	6266926613.856917	20631030240.64086	3589340115.13857	4648332981.450504	36504339083.167404	3437345755.286264	12972407648.083662	8597927183.656235	2507921791.865952	9552196001.572935	14720935966.177053	19731285753.875935	441675158.6953768	78569252847.02591	21940666723.122173	5397867646.266381	4149374302.092608	4595987864.501007	8086924415.305738	32224747866.866592	4763949737.727566
12257198329.896116	58434161073.706215	3217692220.2605906	11361714500.63759	2030454718.285692	15461595776.768452	5354981485.787503	12055014981.023413	7892233763.93521	6216162995.3401	20494153416.90273	3586001132.0509605	4640116625.471152	36145035060.105316	3428678265.2248197	11649650438.482904	7888974286.007294	2497464141.5039887	9504685551.659723	14493864776.066275	19610643650.29712	438969077.5046998	78293192224.7235	21680321748.947945	5390732656.58542	4049214827.7526693	4506689916.342289	8084121058.472523	32041345510.94089	4727520447.270796
11815505924.085585	57712622969.06628	3215028030.940365	11331419184.257666	2007646159.2170155	15427334989.056602	5330606936.918516	11707311667.27069	7860323259.634328	6146848888.332148	20404357614.875656	3575636707.0690227	4629447423.328125	36052366107.39962	3416377725.0150723	11059455310.108353	7286893133.513197	2492958101.4506755	9405784095.034952	14360681401.518417	17657878708.9587	437920886.2045415	76793595964.81773	21291033237.939316	5378456336.672689	3915551479.2260103	4301700823.939852	8083620936.026907	30582590782.46057	4542671155.630907
11815505924.085585	56891090311.46678	3204267800.437781	11300969183.824265	1996534434.4686184	15407105581.666016	5325748690.587104	11009814985.210783	7830519126.491004	6076689923.840024	20179370727.184486	3575300474.052021	4609779498.90134	35941314641.53982	3403878558.298762	10583812957.565966	7178461267.842064	2490798529.3194704	9391112641.168257	14018788885.336786	17361271676.392452	436852415.00004184	75802791181.4931	20639847564.520947	5374669450.84258	3915551479.2260103	4145781370.3876348	8074051391.650971	30429385729.152206	4397719757.060413
11666322958.555683	56357144932.25341	3200499456.841867	11233743680.057549	1989536660.465826	15287053908.98302	5315508938.813573	10701164214.485168	7753698791.138322	6043567170.49486	20070314027.16102	3574500723.168621	4586327743.069642	35855610455.49451	3393773746.178836	10583541920.72948	7155014979.624136	2486026984.760107	9389402163.290644	13923948714.417885	16817331239.804096	434446984.2920567	73696195746.71053	20600690919.36544	5368802176.145366	3888876823.056238	4091529716.39808	8047740961.311629	30176672845.250847	4384004537.876257
11290316085.413643	55615311631.91308	3200045791.6590724	11159891565.48323	1980234633.6163888	15062723232.245708	5280536399.786522	10606866844.634436	7665625589.580659	6042312463.614758	20018048501.119236	3571992377.1852903	4567864383.433237	35742697732.70442	3387120565.179723	10186672552.013233	6798621482.091231	2482915619.5146756	9380164470.397821	13777497499.720747	16622246951.416279	428778325.31599563	68021218954.8806	20494092890.477367	5362595612.9891	3830015228.886906	3837857235.1080694	8022197688.364669	29151398737.242153	4373020318.109695
11178184520.227848	54961598278.59622	3180791985.7198095	11135606458.938543	1971565182.377894	14918443731.447674	5273994931.7919655	10471165678.749258	7665625589.580659	5965043725.974728	19904788454.34348	3560129703.0900793	4545350985.496897	35712195741.437454	3350775127.2377534	10148498165.09443	6403482882.84313	2479698177.5169616	9379693266.494186	13747939958.27134	16426294956.527838	425800147.9357678	66662946337.613335	20330415402.449013	5343137009.069551	3746941716.839611	3765398186.5223846	7919149152.269026	28064198321.17594	4314383922.794853
11112741949.528833	54359427262.20877	3175817296.591905	11086173700.364475	1971045602.9357026	14731371866.528257	5269193048.834704	10411822675.78853	7630941325.155328	5888007403.448013	18643233005.87469	3550339347.544034	4511580639.330591	35704441223.74244	3336537818.3447814	9976341484.69671	6345440485.010035	2475868156.2815604	9378009425.366274	13718880472.369041	15917352522.60384	425343936.9356835	65234987167.11484	20106370960.346195	5327503782.627812	3623899742.6566596	3464831354.5689797	7804725107.385638	27764361640.30724	4170455794.3733144
10215724775.480947	48590778074.76109	3163686683.702433	11063974877.458395	1965093405.7143989	14703281711.649652	5258789843.873792	10361275299.970331	7618028008.723891	5838308960.828872	17165945237.901096	3548879826.410643	4502295947.813486	35597775570.45391	3323051853.8031573	9976341484.69671	6256814926.723662	2472648387.615381	9366004097.283321	13697277493.810358	15796836493.951687	425240230.6089297	64399405466.369804	19861077796.063557	5317609114.440472	3619439547.111003	3169059021.543873	7730910451.271813	26287689442.029194	4094454145.999688
10033511921.897234	48094215031.83198	3142120770.1794114	11054336194.981857	1957823541.640677	14611861844.947361	5253275209.878791	10264350630.3494	7590524303.437615	5789846217.244153	15704559917.593143	3536927047.2162213	4502295947.813486	35441963934.91364	3312155426.108022	9855663142.782238	5877580768.391765	2471247551.664835	9363575762.372725	13689992755.640005	15617268036.44882	419759923.3121445	63151997919.14316	19630269734.304104	5315854340.604507	3555389628.1712995	2768058127.311328	7709409830.467063	25370813882.76927	4054670895.427192
9950562791.571167	44917888976.26374	3131077277.482566	11030022527.110739	1949028814.8562093	14577469585.665752	5234945984.229908	10212822192.843817	7559954721.964786	5766186220.057005	13603330114.385056	3529322876.8990884	4484513243.793135	35285808514.382034	3309098706.0420513	9806917604.792234	5698253315.685384	2470256380.5464826	9350584823.446777	13666449689.629927	15545226086.334148	419173527.90251064	60986201965.80844	19566073628.815453	5304326403.33611	3502989130.762024	2767204852.4057074	7693195063.253653	24345438241.2559	3928532605.3500075
9585359382.125902	42692481219.64238	3108065282.8569493	10978390193.984802	1922740098.0901678	14490551877.568922	5226747274.367665	9853452041.671774	7495941331.255829	5737731800.902214	13177366073.69549	3522776621.5783777	4439260924.542815	35260969930.12572	3305916888.736832	9676136624.256985	5622987283.586499	2456620052.7994823	9342230282.426867	13657180836.905714	15122775340.860928	418558429.00889677	59009266302.88295	19474220543.44948	5293152672.850371	3405320369.770479	2602964838.181282	7542848428.628884	18379300999.352398	3928532605.3500075
9418532217.975489	41259250827.662926	3083312066.5606227	10915543834.250235	1914737590.9618819	14461601133.48928	5220640399.502735	9698461829.616371	7447262931.145966	5730458199.098278	13154682046.965061	3520659127.655724	4396525473.996666	35099148862.15026	3305510636.756528	9558481311.662699	5503069216.009117	2443844105.3654304	9310076142.81593	13504786655.027735	14961196260.994839	412280618.78661805	57219021003.109436	19425255946.7715	5290342828.117898	3280169982.2877007	2353700993.7040725	7451139742.657291	15568338657.745722	3927068985.570711
8953038885.808226	40694981945.90054	3073345895.845356	10880234457.285526	1901257521.3563688	14445416511.20098	5213382226.002944	9698461829.616371	7403092015.852483	5719259306.348378	12649778461.421944	3520390799.656139	4313465775.519689	35091700615.396225	3299842166.0329037	9558481311.662699	5373345623.6133995	2414281049.03968	9257548668.146843	13416218529.584421	14783262465.704649	406572911.7104755	54955386500.502365	19368730464.597332	5286135362.755454	3244237454.4563365	2298571592.038458	7429012491.038752	13227617911.268124	3926513607.7664433
8710838053.22876	40047553036.21848	3057694464.7813325	10871099821.0545	1889822749.9868138	14376066654.256918	5158947675.021914	9680042742.371624	7352403923.649394	5706944500.62924	12331470836.826433	3519361176.4971824	4237643844.59985	35070579484.049164	3293969898.7327647	9428228501.429623	5192642617.05635	2377375402.7959976	9200541501.35226	13346842999.786684	14594421264.755215	401458527.1606628	53969129285.57972	19333129066.225475	5280559728.880907	3122621048.7996545	2298571592.038458	7405956251.053524	11738846201.52054	3923184505.7614193
8609733795.108547	36111165963.72174	3039184244.2653723	10809883251.43586	1851766746.8457808	14286863908.44325	5136195265.303483	9660140129.57293	7027737116.067686	5652361452.251295	12077982106.716206	3516721515.087943	4140090320.5561023	35029263142.30629	3290600195.761146	9427692074.891756	4922281494.947609	2330022924.0777082	8986401830.452862	13237248664.617428	14207331767.624897	392191839.55453944	53325561458.149956	19204883938.028465	5278931192.903939	2931807928.375937	2297462273.5483313	6749906150.447845	10893210523.387897	3918624104.902259
8275016193.943665	36048052911.99805	3035896985.869655	10728126928.847263	1814965623.5566647	14251729710.087772	5110193459.2209635	9612504525.438671	6811978677.721493	5624878973.35132	11968809422.285627	3515652852.0187907	4087418337.4043818	34967692215.17394	3286290738.591222	9369747628.33271	4859232482.09445	2296549519.551478	8895391299.851597	13175564540.21292	14077143251.785282	377784513.8376959	49303540607.7272	18431739630.69075	5278375706.087093	2708104615.8808136	2283353095.0289855	6724941203.033585	8825996888.676674	3917041119.844914
7998025003.053987	35494674015.24256	3029242226.5496845	10592098665.285343	1793002878.0690787	14241727371.458117	5080890157.592124	9544503933.310137	6379808553.946479	5505687064.768095	11605429951.82434	3515535336.0099087	3988219696.5627794	34860661041.65815	3277573642.687666	9250523883.925287	4827638624.34279	2290401300.175568	8753671601.959215	13132206635.00068	14002031340.701801	367417034.3386494	40743203426.475136	18425909731.92307	5277753807.05698	2609728214.659442	2272314467.405912	6695548461.825863	8552826804.285472	3914427182.8803897
7842083114.565876	34053113489.960297	3027140285.5712986	10537774640.578466	1759900536.2189398	14230460813.675497	5015116737.492925	9502594226.340452	5979864160.7766485	5331999181.811546	11319206160.043839	3515303517.3792253	3793014292.267976	34784540953.76144	3272885411.703618	9177601693.997242	4821414915.396488	2268709429.995383	8748511044.226532	13026577368.595089	13915754244.853905	365945470.0882772	34975614008.16012	18294235475.3547	5277153417.748669	2596001385.3766427	2272314467.405912	6611386744.245693	8471034806.212696	3911690422.459882
7404066257.135825	33513143011.796356	3008370987.0279975	10269926134.871891	1742959680.8252368	14209311524.255224	4956229621.747992	9440611586.328592	5611200197.217972	5286049771.445496	11302261518.642902	3513622392.1251945	3782770451.750925	34732544372.43919	3271045609.2827616	9137087451.75344	4795884251.153447	2261564101.025808	8748511044.226532	13026577368.595089	13875301548.161243	350216958.84520745	32355612993.571285	18229242642.452553	5274913406.731417	2543075392.7330294	2263456695.930016	6611386744.245693	8290379893.675202	3909848903.8888035
7351774874.36226	32069367863.86043	2959179564.5376415	9998348714.786602	1702266918.4046888	14157469875.568722	4921943793.967186	9342539464.600628	5274524381.946145	5276220493.229048	11260415593.135944	3513418141.9782324	3773725038.8170466	34683916515.512886	3255242195.865736	8932203865.391672	4744046639.316141	2232037333.9007998	8743172926.864227	13010679558.417799	13613782788.937357	347981406.69742525	30267008531.815342	18137441116.56157	5270447030.33316	2510098257.3257165	2262031369.861372	6610945526.212365	8103046562.732765	3903641098.014748
7343281104.794762	31913225497.8952	2929750474.0029407	9522530725.189129	1691890454.069946	14130955681.39461	4910930028.0570965	9320031163.266651	5256173019.053601	5232399394.465756	11258212682.814342	3511316702.907305	3685328281.574961	34644356083.61467	3233377508.164219	8835187582.93738	4716230239.916166	2202186382.3669186	8732793640.75152	12994163431.150555	13248125675.232653	343839036.18958473	28546094253.618984	18018826729.75472	5266541208.355832	2438806837.890405	2259903280.281323	6610890573.604581	7751778698.837073	3902490864.4764237
7293432271.549796	31301114771.123466	2926228389.692035	8528062381.949809	1675682158.4412704	14116666318.201366	4910930028.0570965	9311782273.45094	5243828693.829237	5193334043.882522	11246254868.149166	3504654861.7466903	3628013946.1784697	34524680473.16954	3205957500.0001802	8785770335.002785	4684953806.19992	2157832213.71471	8702550644.45111	12970939516.222559	12926051065.946587	311195120.3829541	27162605518.76496	17677501285.05685	5249075908.339105	2382807022.9561906	2250063791.793615	6487348060.772338	7346594607.649011	3898633042.9252877
7273998594.804238	31106354255.031544	2881338699.272883	7147327332.793847	1658649604.2334294	14114549521.879417	4910270241.657063	9306079137.743176	5188340764.188222	5180805855.839452	11208190216.097666	3501775155.2529297	3619023355.847351	34216014668.635723	3194296653.991982	8773825844.481054	4541302988.033484	2134035414.1388206	8597368363.075926	12943567766.039915	12169697865.31076	309848081.25091267	25734730161.709995	17381595778.84164	5245188500.227	2361387498.15214	2247895248.352474	6422391575.659641	6818627431.5477085	3894788916.638809
7258316086.014428	30554628873.894875	2817690095.323415	5993119634.15311	1653193817.564879	14112780994.17916	4907962292.050619	9218191320.72199	5161366882.851162	5139351651.841681	11202827929.228947	3497580343.0596294	3593247968.8880324	34192253783.713345	3145403158.858713	8725105987.785519	4523996301.888979	2062431875.3720849	8546754179.198363	12931440564.736559	11291872182.578478	287609607.0381232	24413255292.07257	17193668051.095936	5237756089.988573	2211069824.8453417	2246426733.0226436	6414179167.759517	6782307635.77718	3891541915.194297
7242085890.647532	30298291465.06519	2795481011.0649433	5515734535.97788	1651214385.50265	14111589269.319143	4906915749.576202	9124206181.428894	5111356880.375889	5085436341.084904	11166568992.434687	3496417918.0071797	3587811604.494328	34085767577.515324	3061537423.9563484	8221235340.879973	4510107600.568818	2050749738.782734	8511116930.969754	12898535752.233377	9664837109.084217	283932510.9784343	22767268282.99638	16594633710.632448	5228829883.632363	2171397687.4610457	2240044374.0858917	6413068923.091312	5898444901.501962	3889086067.693717
7234154671.037652	30210399903.779106	2678934906.0932975	5333155490.519912	1646988072.8299637	14105458452.63752	4906803690.195468	9100574596.62496	5000153340.525042	4977425411.396881	11103146263.4528	3495921927.462538	3587754271.619324	33961689030.83272	2996197129.9161205	8178582181.792823	4493900144.964705	2017444710.3998382	8481058875.264825	12870937546.494823	9246147794.21893	280630732.8361211	21688695577.21495	16292324168.216717	5215526459.832103	2160630743.0901694	2228235730.525667	6375493285.381883	5449030676.018241	3887130680.2252574
7184192661.171172	29878434652.273773	2409214697.8160715	5249641297.292108	1639655412.1322932	14101884936.613806	4906457323.347029	9028769664.763903	4937235072.639954	4741463966.3126545	11038399683.980314	3495367984.2467556	3586590234.1589165	33855649466.651054	2980414526.172099	8156789874.566155	4452213648.493556	1927395631.2398486	8463056479.214117	12728476962.203487	9179480778.781948	278052765.7725094	21130619091.528908	15828351532.430576	5184415972.792274	2133533651.1285536	2227953508.8969984	6366572386.494127	5231755170.198874	3885635337.4375734
7175025430.473019	29846157355.18499	2377657315.25552	5142085879.781247	1638563983.8065374	14088931383.096834	4904652191.239734	8959559853.750525	4927814496.129462	4673076651.036985	11017424614.155643	3488540624.1668587	3568661266.4008975	33711794139.084244	2672603466.7633233	8140123360.3477545	4364858573.567435	1883450836.5576723	8463056479.214117	12723533022.257734	9015387243.342451	271391759.5225405	18698543214.897156	14911641966.050217	5166394180.99379	2111122439.492786	2227953508.8969984	6351001448.426784	5192938095.871884	3866441699.9538856
7151678079.58013	29815625813.903667	2350268984.922945	5129924501.525424	1631065305.2108648	14077717416.780663	4903112932.894708	8879736985.515787	4909682801.884027	4491806512.567296	11013030948.941244	3468514117.3949428	3550593769.02213	33503651673.030365	2672603466.7633233	7996335777.578593	4350468088.876725	1798545680.384466	8461627147.993563	12706168468.159128	8872316437.646963	265382834.6531609	17558163781.80675	14911641966.050217	5144937876.129009	2097330325.3774037	2227901978.8793416	6342134690.457731	5184882455.633755	3848279942.3775167
7119840500.531199	29668982857.36118	2326085293.5759454	5102827516.632535	1625039555.207003	14062887188.086586	4898883749.439868	8877372965.972	4904960693.567213	4313352239.998473	10985914716.115618	3451292069.7456203	3505594974.1504493	33250901535.895046	2597566062.524411	7955304806.750979	4344349888.777749	1763129087.0067809	8450544504.099567	12671789147.060781	8817320175.728931	262041954.90406305	16380212710.221584	14892163254.642014	5100695533.112289	2062279947.8129432	2227428878.7338233	6294287614.020305	5135337758.79666	3847746944.423123
7115454402.277617	29620309112.811054	2251294348.746587	5066589905.152867	1602100751.5598106	14056121109.752928	4891438798.201898	8851381530.25075	4902631410.496985	4174519965.885939	10970795304.044535	3438850633.333507	3482855108.0905466	32909549828.611725	2586029916.948454	7900062023.949355	4318590047.086858	1704588970.9296079	8449793814.6341915	12668484170.624329	8724280109.356476	261064505.80053732	15208170841.132526	14738407988.422194	5070996383.946233	2056088599.3479843	2227147034.8386636	6285686373.620321	5063120780.904772	3846477862.6931624
7098678919.596593	29617343615.438557	2249631700.4988008	5050944001.491359	1594965616.4229794	14028341910.340355	4880927138.801841	8823209197.613722	4901118533.363269	4055487658.1914444	10883264500.873524	3416223674.9599385	3477457451.1864214	32879689979.01679	2579219657.076107	7865924123.453727	4304518350.966697	1680265219.9129686	8447056970.8032	12663119450.94393	8467716694.196639	258253068.9008165	13451920994.681452	14730637706.25983	4980942061.981776	2033562783.9581928	2227147034.8386636	6247865439.799646	5030827072.47724	3846263058.009067
7017933370.632998	29555757696.08225	2249567932.227766	5032180221.909471	1593020454.6092212	13994734809.650839	4874098871.7587185	8768553893.144245	4898255104.033008	4055487658.1914444	10611290880.292028	3385442727.7823653	3471006674.986871	32821963534.647507	2558660793.6612506	7842484661.215905	4275156353.991283	1645593792.9623113	8444107424.135544	12658722852.505672	8351355272.977516	253533043.9642104	13430006365.250454	14699407900.66361	4915716946.228909	2002440399.3679311	2226584703.8904967	6230431863.204367	4930048425.495164	3840637972.439637
6900453186.0507555	29537145918.577972	2249550207.020891	5019567312.643408	1589612171.928555	13974223652.65011	4872778414.692079	8700148919.367458	4894218537.784989	4055411027.192388	10309357759.83933	3248145622.104301	3457156901.9981337	32587807226.66688	2558660793.6612506	7823007832.808417	4239059063.3203516	1636372379.047107	8440175185.226738	12658327172.301779	8299692442.404357	248449543.82653126	13409068642.674017	14678477837.21757	4911295806.518578	1956312012.6634018	2226572179.6912045	6205252850.87318	4877708663.079692	3838317500.6640954
6888530353.503264	29507434590.21461	2248926493.2291245	5018617078.964363	1583001384.2389903	13967419961.183895	4871204611.359628	8652057430.235075	4880770748.984004	4055236699.78973	10270397826.246311	3131510629.979759	3429442940.3047986	32397616861.208893	2536847064.8812904	7820373765.555152	4204125429.0904593	1582675134.4076269	8439595722.549709	12653956432.047577	8109048777.970151	242465219.29913676	13346692479.688046	14641338323.424295	4878080102.093629	1940995275.2943814	2225074360.8464737	6190112312.260085	4788043486.096059	3832958752.522017
6824900346.268652	29428413815.48998	2246483718.8156347	4986857889.538593	1571594237.4221466	13955540083.865509	4861552828.301465	8425778964.05234	4875299281.152587	4055086282.77603	10249790963.810518	2964804075.5772223	3407057957.5201635	32254719717.580196	2515437039.962476	7819740344.14935	4185018457.3330956	1562081095.812432	8438793574.673178	12649960438.456694	8064715165.796213	234989655.04864746	13301128893.496248	14576931057.878468	4874321825.809476	1915740008.9756393	2224827199.2370973	6171682765.369648	4733347057.884271	3822266471.377409
6752407311.01192	29251281375.48125	2243394981.6449223	4914700117.577795	1532147449.8503504	13900593045.249113	4860732884.211814	8279604383.029949	4864360318.438111	4043375262.94766	10240987610.105751	2932323972.4477158	3351119069.0222135	32097252568.80304	2504659852.5969687	7817212606.242682	4123687208.9354844	1546508706.9646287	8438598119.478919	12647247398.784336	8046093097.133907	229317026.230533	13200994666.763441	14525920119.397425	4825956796.575689	1848365516.1356852	2223484254.8664865	6109377638.5158415	4714715257.92644	3791721271.471478
6692299824.507493	29036011442.21063	2239491404.1229124	4872435851.268641	1461486845.282031	13758113821.923615	4860341354.744333	8262246037.570504	4825547770.596304	3994775325.889793	10217539512.13531	2780656328.172574	3326600896.1454225	31987454842.595207	2504659852.5969687	7813711196.084542	3913643195.518715	1516485571.7756023	8437789850.815812	12626717070.008356	8036777890.681719	223196989.86443684	12731861462.814407	14506744059.959259	4794691442.849445	1835532230.7720664	2222405152.596071	6087326121.139173	4654581044.124447	3759144033.3450484
6622249913.871732	28621628214.638523	2235617881.062863	4843047410.969921	1360059199.1241374	13705458786.965275	4857762275.137046	8134496096.415406	4794243019.740659	3897421909.9989247	10204009027.254078	2727679720.1184125	3305651067.9377465	31789938017.912132	2503716079.501811	7801797531.583139	3899691709.7428317	1495426935.4079473	8432054148.273548	12610106378.26985	7996347169.380107	218110912.89291635	11768404213.74481	14498886431.350124	4776736729.683793	1832659319.4455347	2218732464.4047546	6080475263.582831	4602659930.595857	3756497001.233718
6432853422.8337965	28370720025.826298	2230563471.551229	4836690582.385823	1353910246.4089978	13671599581.116882	4854727076.913023	8009253050.996387	4794243019.740659	3841386247.6153164	10185275448.317814	2669847981.6287527	3248395299.863976	31418497339.158886	2503227007.432205	7789663886.222619	3894878936.996295	1443892927.5085952	8430291881.204862	12600244874.17784	7976678535.196055	214680408.71998063	11271624017.852165	14402421562.24594	4701772707.67449	1822757435.9472916	2210915913.324605	6073993815.454208	4593636932.852348	3720221431.6144495
6261538802.216125	28203670249.034546	2223817709.440723	4784015903.866512	1353910246.4089978	13649640863.959871	4852690600.953799	7924609398.491887	4742427797.622978	3790566857.9185896	10111065210.90594	2646990070.9118605	3157665199.1467676	31069909617.065125	2500712829.012902	7768216940.424717	3802009660.8266277	1425544677.8518012	8428320899.647479	12556194824.355087	7953322966.621406	208221128.99788544	11028251850.773012	14300990161.862118	4696562669.97751	1822107748.0148954	2189178909.2331676	6067075612.267661	4593411515.82822	3674947420.6300926
6154510574.723597	28131560800.14045	2215634066.9418006	4730799247.384149	1353779003.3659396	13608550671.440466	4843948351.767903	7857230969.826374	4686145327.052715	3750398708.4170775	10002806442.165133	2636376389.0557156	3059152228.2936826	30547693252.450928	2485166453.8760877	7757985027.080736	3773296201.6274285	1351231710.592709	8420976825.718978	12391068059.313862	7942774749.109504	206376841.10986385	10004469174.065512	14228313417.716043	4693155504.295245	1821815929.6407883	2178729824.894666	6063144775.239739	4593145274.684683	3665841623.471951
5967851856.404374	28018920409.642467	2208594449.176233	4660802609.522016	1334356461.5837698	13568119868.857632	4828956396.825751	7846709202.998844	4591267860.341289	3716077444.5873957	9907911362.732662	2624050709.0692005	3041439842.1593356	29591766684.99513	2480647655.1344333	7735741023.38969	3761615378.7406106	1215306087.2649019	8408832074.198134	12357237685.647484	7915831237.656884	205871061.9974556	9449361391.995066	14175454541.93967	4673821494.575817	1816652378.2789674	2177322800.2326326	6055458581.913757	4588340639.34075	3648326637.2901025
5589996960.066414	27889646167.36404	2204965872.7948966	4610827734.459645	1317817793.1185424	13560142271.326223	4795989875.181016	7837668705.083251	4501236157.880834	3623340004.7152305	9678155324.377165	2489058173.9271927	3016563157.354234	29084707804.678192	2480206528.8584414	7716615185.144956	3759267954.121533	1121126326.6278636	8398234989.332553	12357237685.647484	7885241013.580379	204623466.0793142	9003889629.543795	14093403127.017353	4611920480.461012	1810046937.9242644	2176776292.2731724	6046395598.702908	4587294261.574572	3611754936.4458885
5513310937.40206	27689782688.406895	2193626459.8189225	4504263877.488603	1317812732.721559	13547623470.95422	4777661054.650438	7833553782.553964	4464261390.993032	3589332575.0592213	9623125813.920973	2445629759.5932364	2972896287.510629	28956208923.32104	2479557792.0363145	7697240661.076456	3757529127.5045767	1051577236.0438908	8373506687.728288	12323722316.510141	7863747642.056568	203158713.31232738	8947830695.892197	13890235439.292345	4565806178.160842	1786307042.3983943	2175167040.9152155	6032091807.524484	4576740159.570899	3538893319.361171
4914453516.436157	27569991548.982788	2189889256.2890763	4500513668.986095	1310649806.516006	13545794291.5299	4761903019.042816	7828082064.805071	4383968005.8205805	3481026949.7628284	9479628442.144295	2380486144.5659175	2952934018.6396594	28041076447.330315	2472674542.6771398	7676300328.333686	3754339868.295424	933195349.0703679	8358430305.429677	12311723673.095295	7842261983.837332	199995600.84944597	8681456258.199793	13812165215.300138	4564020647.151013	1776294363.91168	2175094563.1040287	6005808128.709888	4544233926.444523	3417563601.912209
4866441772.261057	27436590365.322777	2179808474.265689	4495949887.256235	1306712579.8341744	13543165915.664848	4757161433.379444	7800227579.871841	4326533212.505436	3434129368.9484844	9459224755.518728	2376640488.9096084	2939616843.316931	27470390641.22502	2470849011.519649	7671063587.536056	3742379892.0350075	744443540.167813	8352908993.511618	12276720612.567703	7813916798.52149	199169502.24325517	8609924136.50544	13755391685.889935	4479498858.801801	1763248938.1677046	2173528274.570114	6005808128.709888	4512791501.23491	3406610035.262149
4850977525.127298	27041616403.724964	2154074995.9972296	4471143521.330231	1260765739.8570476	13507976833.742699	4756908678.990551	7726734766.080328	4287348566.9927816	3360241364.5610437	9459224755.518728	2325172105.39503	2892302557.76845	27066664051.61194	2464537240.4889603	7646888407.633761	3701826804.10087	634021783.4187098	8341132200.21936	12269778541.815472	7782490968.469166	194349521.14017972	8367394719.001153	13743420227.31758	4466202411.893163	1735874055.9422765	2169962853.370917	6003400135.864756	4490259760.25711	3403545691.859246
4850977525.127298	27041616403.724964	2134183094.7672727	4432803161.376398	1242736086.0827396	13478224539.781101	4756829565.568964	7682698961.972487	4274323327.71569	3360241364.5610437	9457061188.155579	2298244133.16	2884162873.3607793	26042441679.8287	2455317845.1152987	7612007357.851423	3671597087.794767	460612736.79389936	8332336939.5815525	12223592859.986654	7773870242.943213	186750867.31358895	7842400855.187937	13686154425.39046	4458026379.280015	1729197331.3717372	2165956594.979755	5998841992.266654	4490259760.25711	3381072628.6331415
4806468705.90898	26935026547.892033	2121856213.3679838	4379277048.380152	1236984812.4672148	13423786678.953646	4756081791.807976	7631606620.849774	4250878010.428301	3322653608.3888617	9455614941.185413	2261122598.80059	2864525659.7715907	25791021008.538216	2434915120.5206246	7595542203.2599325	3669511158.988579	307617317.3402297	8326897900.25713	12213252758.178766	7763608592.248552	171651062.96523336	7235910040.204461	13682767763.414005	4415019332.836757	1719778690.4128413	2161791507.2393208	5993538795.310349	4484394895.432725	3374744610.0914326
4699648609.905737	26853610195.31081	2110610921.608581	4355006431.552905	1227407850.1399815	13370513772.904465	4754100992.272731	7579095177.069115	4230872666.165046	3223788640.1735783	9419423939.70193	2231779753.92236	2802057022.962858	24345922567.689884	2425661479.0836797	7532459720.035509	3659748609.797043	278228360.7979546	8300486863.5987015	12188884592.982548	7757747990.078383	154349215.06272495	7166372740.774875	13674660005.357967	4411253378.184522	1700889358.5984948	2159905891.7342706	5991584045.475739	4481264369.208233	3226862253.3258147
4693625922.815114	26689930292.3789	2095769889.165223	4204439427.923617	1226226024.655258	13331662812.995853	4752846353.819734	7566799872.530576	4204530818.9538097	3069477883.947816	9407079104.293777	2212632179.847098	2780876622.789544	24000961545.587093	2417052253.241508	7437079429.23187	3646070228.29287	261782204.98907647	8288344411.9878845	12188884592.982548	7742271122.613118	127839399.43109302	6660417125.68045	13674454563.489899	4400042023.577425	1685915634.5043285	2152324905.0148187	5978603524.339664	4478393037.70967	3136050216.3792453
4657723131.88396	26562611927.823177	2095762850.1966684	4155784453.568976	1223303096.9078546	13323008923.447592	4751729656.293258	7565789353.530894	4183812201.309126	2942950830.8192477	9387068588.155571	2176497543.7696853	2754928504.6503477	23176332309.546753	2416981140.7129717	7237764919.730963	3580017400.462586	255537723.5453669	8248215926.913702	12186034969.671686	7732514246.899042	122458072.91518672	6660417125.68045	13673546732.124866	4391146068.971113	1684919862.4203324	2140499690.8379576	5974420768.946535	4472334507.579961	3109401615.355676
4624386716.090874	26536699575.805683	2094998399.7263136	4081594098.0992107	1221247096.5576122	13301533122.157799	4748962805.087316	7557572366.686549	4136745919.4529953	2888439833.3696456	9292073767.769865	2167669006.985712	2741598300.3943057	22931019566.72443	2410422120.758471	6909526078.359277	3563875492.2043586	245246881.78756416	8218670625.075286	12181192095.343288	7719900622.860137	119993564.55213092	6240733574.961018	13673452317.7226	4379650780.167659	1683664301.9535973	2131880409.2674255	5966858802.808882	4454576389.514958	3093059386.27887
4624386716.090874	26170788767.222332	2094583650.27131	3986244846.369548	1220062988.299283	13292954221.085297	4748780381.624962	7542160530.606579	4073485119.6856356	2875350921.9199367	9189062348.429579	2162190828.6350226	2722740366.063207	21610124172.535778	2402893374.689078	6499127647.91093	3533661701.072335	227292976.25732315	8205277760.771683	12170903726.039858	7674966606.799439	112821693.7559777	6132912778.226404	13673113361.021091	4370097858.420755	1681025876.3276014	2108903729.9193673	5942685189.4331875	4454576389.514958	3092157524.229544
4618511970.467128	25132901973.42086	2088907943.8386495	3840953998.0481586	1216371549.5324898	13280354304.232021	4748522857.043062	7541480245.756314	3969899345.12641	2867350937.9938445	9100358708.93351	2157945966.5833225	2687369777.8896074	21173399466.948994	2390013868.875382	6297824497.733905	3488371664.5092397	220488909.7782026	8160630593.0462055	12167378652.906834	7645173933.889163	104185387.95041467	6128963402.634727	13672738515.239115	4359447667.554228	1676543674.844406	2107568703.5967638	5933943767.942633	4448413979.227806	3073319735.23089
4618026612.400941	23809518038.25272	2082114088.5566494	3790655691.8342056	1215471232.9617527	13263343751.697657	4747158842.5448265	7510158961.175971	3733047394.076006	2858596694.677952	9046586177.998537	2151650808.125588	2663274758.668624	20771738253.841076	2378378005.5526776	6253826731.079622	3482901889.5327473	213569687.28274435	8148420285.066052	12159953361.163422	7632737078.884585	91228905.3655844	6077151905.376293	13671967963.092623	4347170803.897968	1671121720.3935564	2100759473.8498008	5908907257.61311	4440533567.250073	3056195000.1687965
4598082962.22308	23000319890.968777	2080844498.8915753	3667753228.083897	1212254441.4525921	13213384991.707764	4745806616.129331	7498801735.468003	3578608965.13535	2830497524.416836	8962529541.24755	2144600535.133296	2652515285.4197288	20483682223.43059	2372176394.1247993	6059273256.016635	3472088632.4304137	206415894.27575898	8112975407.404428	12144521038.285833	7599448182.733551	87939592.41646507	6064249133.342482	13671254031.256678	4334659346.640801	1666693725.1045651	2097783223.8670888	5862887144.314849	4435934239.343308	3052686242.3134174
4589027613.61199	22308702445.30689	2077021695.5864303	3543237756.8571763	1203388394.632668	13169557944.351477	4743306939.841576	7489185271.697897	3550804377.8343253	2820421377.9983177	8894805313.614672	2136347107.7911816	2629612683.137107	20281781344.05142	2362207154.7803354	5950572493.831296	3445707301.654525	198701693.19429845	8029585161.558656	12128555592.453487	7524939140.663419	78647820.2729458	5912583263.538587	13669845196.573627	4294366281.9819493	1664450685.8028998	2082505541.5628862	5852906309.182157	4428451874.373054	3026070443.1206164
4586928690.064643	20830394891.230602	2069127261.2626584	3519474938.6265125	1196602354.521609	13111494856.125456	4742496387.602613	7477090290.4299345	3501268657.4814806	2776109180.0286202	8823675355.796667	2123131422.4664612	2613358322.9876647	20137640405.79195	2359657883.966327	5890399284.916171	3408188646.209979	195418990.65140504	8026523744.017115	12100882424.434114	7524939140.663419	74144843.86529788	5870613241.971964	13668818911.057217	4229540965.0832415	1661824926.913502	2075944829.31826	5841752058.706612	4407587388.408028	3010008390.229091
4579927437.53221	18525334804.932083	2061008699.3383107	3496768521.999926	1196234970.2933717	13046883153.277306	4742058029.988978	7468175691.483152	3499579656.700461	2676010884.363465	8757671910.648369	2113223508.6697834	2594802563.797493	19946925962.369553	2354962622.875513	5609139359.158013	3393844855.800317	193852018.6384006	8015236748.318888	12076480454.360235	7508801311.010948	67499799.6131861	5853596501.590113	13666654909.01653	4197588514.6213098	1650827484.1375237	2071420962.386742	5830501274.970115	4398487795.55903	3001705028.4035325
4574033747.653039	18407471395.37639	2059029025.7219443	3479056728.6265874	1195402224.7322628	12946793239.277752	4740183753.753169	7468161894.352029	3471761173.789757	2565486197.6562014	8728595378.224247	2107149342.723468	2582631962.0516505	19872171742.84405	2353586919.8585486	5592848529.518579	3364394356.6747036	193494779.03424373	7960912293.472154	12055740829.964813	7496593496.804157	63421852.49589391	5845059949.181969	13660752604.799002	4180718088.3164244	1644141612.6940055	2054948401.4089973	5814884784.176117	4379726037.556043	2998540311.69238
4567800798.265585	17745913105.98163	2051814812.5965023	3431478727.3113656	1192610389.7065675	12879798486.172436	4739978758.89565	7465839817.023185	3436131242.441537	2440353867.544115	8683638373.951857	2102254711.9872828	2576318066.648759	19868076216.380013	2346662314.9136996	5590847559.266623	3329863689.2136908	191467499.28775796	7915036097.798213	12032462180.937798	7441271948.131553	61853978.83071949	5814177962.828978	13657111584.999155	4179682697.023617	1619234189.6861248	2029733429.4483883	5808929909.578241	4375764404.570857	2994928048.2672153
4566125112.151321	17289076982.290512	2048845087.4358752	3371656331.9480124	1190671797.178827	12828213742.287907	4738718661.149737	7452058772.995933	3399475063.1651344	2260907216.238616	8670634947.737053	2095710108.846105	2521081830.565345	19841647723.57719	2344892667.0711756	5522961366.229733	3320023693.759874	191445347.93074694	7849743323.424095	12023657411.856884	7428747345.2713785	59834428.19543428	5780368159.211116	13637481624.27417	4177124986.6207027	1611960118.8177109	2027801396.481474	5801784209.800965	4351796804.02385	2992014159.7777157
4565455491.029441	17227676776.121483	2035088788.7486753	3366055720.727281	1186307070.9796548	12661311563.497799	4737184848.042139	7447027877.465925	3363862397.7319584	2213988702.9505854	8666287508.755447	2077942981.0001204	2456705350.221335	19782719150.19601	2343819666.892366	5493297043.855985	3306774787.2910647	191399867.31201276	7807325907.671639	12012046624.518429	7395853406.545785	57195881.096320175	5732813725.376682	13583336756.783064	4169846036.155832	1600687383.8157225	2023001688.2980313	5637704836.509777	4317268722.98109	2990282956.5624833
4564758532.916489	16937752490.573362	2016789508.0144162	3309961273.96662	1179616175.727155	12591522371.163757	4736814228.662014	7442006969.606932	3264442926.121118	2207636231.9806004	8645543267.537195	2049988165.0610442	2441260044.2785773	19562862378.40409	2343174609.996136	5407632855.323822	3296205111.092536	191362123.56843477	7769559799.230235	12002880626.48823	7336084973.938828	56634145.23882854	5698650957.154936	13496119189.470966	4161472865.66095	1566212712.4840682	2019094356.8764288	5506307180.517818	4262224870.1604247	2984638846.659774
4563220807.207523	16156847281.132336	1997339229.239178	3288288702.126055	1177502470.2132645	12369621623.390482	4734254517.385926	7412666615.334052	3223104855.9476705	2207111269.941254	8645543267.537195	2043024079.9079716	2342987078.822454	19562862378.40409	2332119772.882993	5402114456.287532	3290960098.0643096	191335168.09541613	7706806610.853715	11994952933.14991	7248846635.087119	55992317.98163192	5635982940.911079	13397113806.800882	4155376404.3324	1533626137.4653943	2014451022.0798633	5456706804.891224	4254222535.588766	2984140503.601383
4557758931.876053	16038478322.23316	1960374772.6674283	3269758114.8648877	1177033309.751272	12209304020.419752	4732424873.998772	7352974353.989876	3203787957.70824	2154944885.777012	8634989311.409302	2027552710.9704275	2321711100.326225	19562066093.830963	2331374013.130766	5400269909.668251	3269600293.4999285	189434922.74964988	7634388919.346866	11965552051.513527	7178247618.857014	55984690.506850116	5585042140.643309	13310686207.03786	4142382527.2668242	1531483289.0201077	2000591663.1853988	5448513004.668619	4252743408.4299664	2974995981.843044
4547907336.252364	15828672384.33414	1932524491.1426082	3269002312.392448	1175411381.2116265	12208053559.263805	4730188616.985654	7343765492.456688	3182375894.3544917	2095504944.0461922	8623902191.59047	2015462292.0493984	2300018677.1446285	19552956205.53446	2324784906.8367095	5394614214.50522	3179198600.7853265	188515216.90688482	7632463635.287409	11947622454.017681	6910999764.549255	54909979.56827275	5438052462.149548	13292282168.405931	4119211907.2863812	1507065580.6496046	1969941485.6235247	5442103962.961042	4252743408.4299664	2963556725.440902
4535567520.987369	15744451398.09526	1924746748.818185	3268835087.959168	1175041479.3839307	12156845219.031116	4726666238.964489	7343765492.456688	3179417999.6293902	2021513041.5306795	8579988873.535715	2014352429.6999605	2296839232.9893684	19548341768.61025	2319248922.0881987	5344953743.433077	3139699456.0174637	188009954.63113052	7590046483.742664	11947098376.07719	6453607062.215134	54618256.67186236	5352854708.176225	13245875502.220833	4096282836.6491776	1497108140.68633	1956809270.5107374	5414267650.389815	4252107813.856107	2962973145.6812644
4503558207.015568	15521343924.755941	1923573820.6908476	3260813476.971958	1170686682.32626	12079776489.142145	4725932827.0422125	7340438180.757217	3149051163.4539943	1915656088.8223972	8559431307.526835	2000206836.9052796	2273559155.1599703	19545680359.351604	2319051871.6527534	5287196705.436139	3121893587.536196	185786571.44520065	7553643691.686361	11946266128.159502	5925350622.808186	54495047.89124361	5240882022.334028	13147914178.45586	4067436379.9023924	1491593127.8744385	1948748030.6446586	5383738755.091202	4250346219.703899	2960506702.4575176
4453269230.071542	15486069192.984827	1921357595.0960574	3256186734.195345	1168177846.6795743	11985607489.586674	4725608448.2241535	7327443000.984797	3131267333.828824	1780441474.3865058	8499794871.877619	1991243044.8291144	2266402149.9712133	19463797415.942345	2317413836.822698	5260574729.106446	3121075117.429906	184614132.6687214	7535766083.00886	11944476141.947657	5595570568.725818	54136354.12440729	5189251286.142712	12999558839.00531	4059692211.777825	1468386040.1849663	1941199140.2396398	5364004925.681374	4238989858.166606	2956654676.201203
4447395455.249076	15409106764.213436	1918488925.0656397	3251606999.196537	1166189926.1858842	11867061625.57366	4725204083.358558	7292892797.013076	3098447445.2793975	1657396292.8435113	8478922708.117427	1980844397.629251	2235491896.0879793	19327740448.185417	2316657557.211275	5236313303.24443	3119497319.5865993	184108385.8242359	7495076102.601298	11940422467.056526	5101814578.354227	53564527.576701894	4754579918.911206	12991548708.120558	4039397552.023412	1438700757.7238095	1927261827.0791597	5343233366.995876	4225698344.758226	2956056602.7346416
4407917987.021248	15348788082.643465	1905916329.3112464	3245774086.2253823	1164367015.8102815	11767919828.303265	4724950335.791903	7285249171.964651	3080872922.715959	1638890693.430092	8439989671.189152	1980702868.950717	2211407979.350346	19303457813.68776	2315068495.6056046	5231983398.047912	3112924817.5689697	182817359.79058754	7471433352.05386	11937758995.144903	4874107726.114686	53101647.811717235	4683010312.759786	12986347317.746754	4031448923.227138	1430608784.8601038	1922235849.347714	5328120752.689427	4202177440.906824	2955210704.937915
4401162739.072568	15315057387.563608	1880883814.732672	3236914787.632274	1160973579.3356712	11561944273.173737	4724534247.995088	7274348595.225906	3057892477.322376	1631616639.6636941	8436897563.665077	1961894038.3784778	2211407979.350346	19221735759.56233	2313539235.227536	5218904004.580038	3075096565.159705	181419991.14019257	7458156400.201116	11936533871.467644	4853629482.87444	53031162.00146852	4268988402.332051	12962554906.54399	4009076307.8499637	1417708611.7506125	1919798547.6311135	5288331648.938085	4189735267.0566826	2954164572.0080924
4365793942.437301	15011066422.343529	1865953814.0804706	3216820646.367739	1160444217.293233	11187193004.288921	4723713078.735136	7240541209.8095255	3042750258.224599	1631616639.6636941	8430864591.43205	1957596974.6133971	2191623017.5537825	19156652246.1883	2312454072.1182942	5218588258.791367	3049910055.7105308	180344345.61418495	7404105793.9758415	11929534827.610718	4850421211.597664	52278182.576505445	4123609345.6254044	12951740890.889475	4002026108.576388	1371219338.637379	1917656664.5230901	5269866326.439817	4185166381.7169695	2952536051.9554205
4336288645.446383	14828197342.740705	1825194369.720998	3210957837.9374433	1159795309.6554348	10210850274.20668	4721036410.9537325	7192655602.904922	3039338582.7669215	1630800484.8391297	8407166457.020137	1950280872.919778	2183143633.2288704	19149243393.11656	2311607743.8472786	5213814923.299103	3044861528.5963306	178225058.2338399	7370400950.21542	11926965278.32821	4839814699.057954	52098343.70796957	3985253790.3001566	12917830633.900053	3996742952.583076	1315957838.9480097	1916685351.2254734	5242371521.303262	4126617072.001555	2950545862.9349623
4277354993.6921315	14707368356.738533	1764638184.4957135	3204546880.992902	1158747662.2578547	9677271635.079582	4719644237.818029	7107311664.833239	3021109337.373115	1626103900.5248427	8383251646.421942	1936573742.7626593	2152256675.9067264	19126249358.602016	2311029616.9399724	5203057709.119976	3032296467.0559936	175203295.18751994	7331662062.921269	11922673223.114798	4787471069.148323	51956524.986327104	3549108690.153938	12884299203.52498	3983483709.793079	1246865081.7973666	1911680963.676005	5216832545.444084	4126617072.001555	2948940747.49563
4208814815.715132	14520334819.454718	1713934103.8183727	3192984659.061597	1156547448.884812	8583212595.559942	4718547718.792444	7011813921.335471	2925924096.2702756	1623881316.3611672	8383251646.421942	1924198948.5600843	2119003885.479265	19102830564.25231	2310506380.0965896	5183777230.475896	3026492706.296549	167272504.8347535	7247327981.02805	11914862088.03569	4763628367.730808	51930113.57340472	3470805841.3815618	12828279185.157564	3968013134.8873715	1241459462.7092628	1908487239.4608605	5214523022.101241	4113509055.17074	2948300889.9273477
4184902210.110071	14425621435.127518	1703571237.964461	3164587206.6716805	1154775301.438155	8147841949.502401	4717333666.585521	6962316553.573543	2843894755.3828106	1623497964.3065436	8358965228.70154	1922962383.7890656	2072250329.0766273	19090089849.32252	2308512721.9894295	5180407313.815282	3021125693.5517197	160871591.45528418	7165854868.79954	11911951902.546116	4756794177.81379	51856106.693993226	3408588396.925604	12795439524.22992	3957476516.3459907	1239886267.8503995	1899392248.9416335	5210846678.997077	4102105491.8320107	2943297495.417228
3961121295.726736	14308532075.224457	1658897799.4457657	3132744696.295847	1153869587.9089427	8011885846.863774	4716666870.216123	6950135572.056946	2625066994.194904	1623165903.754439	8355922983.482823	1910639613.0781567	2042790595.1597526	19069259027.68042	2307114490.180518	5165541189.805743	3006844165.329409	159939434.69655734	7124976863.781267	11889565624.848822	4724911852.277022	51810934.02324286	3379806728.1490793	12705767316.98612	3933251911.4055004	1239886267.8503995	1882290655.4156706	5208655666.062529	4096362689.145258	2933196655.469795
3893801349.3073716	14256382818.671751	1646709354.3134007	3088836477.635153	1153195335.0967097	7163407085.820208	4715196250.351634	6704872573.592306	2461017697.2871103	1622667855.2832255	8355922983.482823	1897769046.6612875	2009475144.4398181	19059337537.887936	2305924582.9868298	5161303212.293796	2995142926.276283	157494507.244546	6956811756.426234	11840507347.09624	4699209755.873227	51383008.59254322	3235542296.2113495	12632127550.453917	3836989708.1354704	1239886267.8503995	1869335462.1954775	5207580706.734153	4082503767.7476377	2926216332.005312
3892185798.6906657	14175725053.426785	1636519079.9275079	3067708351.6668653	1152704987.2649133	6250394613.973692	4714491328.395924	6492841592.362503	2419572376.216637	1621506770.8301113	8347074829.841352	1887079956.9379942	1871087248.1892707	19037297548.604942	2305203788.798767	5151377345.960845	2980762938.0656056	157173103.1278549	6890457573.910448	11832240494.282017	4665231484.687648	51364326.02645035	3235288867.0461154	12609379336.111864	3793820136.838935	1231920912.936231	1856809789.8784146	5205912673.65358	4014877853.2951484	2923097609.254375
3887071947.460602	14160282475.332678	1633691196.1561334	3061587750.332237	1143902115.711057	5564221434.977005	4713566266.061889	6481484929.206655	2146265246.5691001	1620232898.3216078	8329926679.694046	1884788918.583189	1693509139.8113637	19018779647.587982	2304640806.9438	5146860598.867354	2950457537.990417	157018292.5413985	6696034347.678127	11803440429.154177	4578504702.596872	51346905.586824104	3231578197.214147	12584662365.365578	3751746802.116947	1230458606.3478324	1827425151.5905368	5201319644.987031	3877444650.7689567	2922998120.1156645
3868685291.849441	14147870523.60989	1629317534.4109976	3050601411.193706	1135564776.7115219	4726320756.848588	4712411860.049971	6471642966.444031	2065200056.065374	1617432339.0460103	8322707738.25402	1864807422.4469461	1512450084.4479048	19002840559.073246	2303554367.6940904	5141406262.526439	2932115967.485813	156955475.05522567	6440487717.623378	11801946745.611023	4576160367.874423	51220753.844329335	3204262515.9938617	12545120343.156242	3671587491.868216	1229856132.4467065	1788743596.2982883	5197661492.82737	3805537122.156441	2921956932.2997565
3856923714.5413117	14135400977.467613	1627980046.219856	3039839994.6141205	1119612289.7954729	4522514824.442469	4711815297.683707	6459322850.737131	1954350004.7874825	1613734947.7543359	8319433229.5306	1844887554.098999	1380287549.6868565	19000298220.078564	2302666866.1736717	5131895308.886155	2914016774.220062	156718107.36924958	6274511894.788375	11791482532.300417	4575547108.486075	51169737.10962181	3196910104.672022	12448279993.370417	3617001034.0736623	1225226355.2349384	1737531563.1112857	5187153548.342766	3797731525.2726164	2921857587.5176287
3842913313.0190525	14135167974.571432	1621868936.195243	3030440851.9196773	1113160893.887869	3912598436.9349866	4710845763.608546	6446212952.200725	1940984877.564321	1613734947.7543359	8311642755.471051	1826147647.1524055	1308070532.9665446	18989256491.426907	2301985899.311286	5127244984.440857	2907534706.8885093	156642078.80926484	6198552667.791299	11785218747.166378	4527329069.496	50853166.13359741	3174960045.590758	12395490633.388796	3587405097.2494264	1224224089.469497	1715892284.2181208	5159592928.163309	3784435915.532703	2919238339.814692
3807752871.695006	14106036174.061632	1616237702.94363	3014978109.1871014	1112151878.4666128	3520764709.1429944	4709779317.16097	6430419009.338829	1889568182.0282285	1609830693.9043205	8307665439.572586	1817623581.43125	1280926287.6290329	18970342786.785152	2301145766.3220415	5113520922.243812	2898987483.296175	156463708.71313775	6196883973.820088	11763250819.657694	4483681370.289503	50750228.087281525	3174227682.935298	12280397875.7993	3567638616.673659	1215306614.0671787	1700832432.5803757	5151303484.147228	3772444778.7908163	2913966685.7874446
3743488674.1632643	14037323445.847061	1612328695.9985104	3012817474.1498394	1111913576.7878184	3387819385.0665236	4707544758.553465	6378538052.617637	1736722575.6263943	1609139073.1514077	8304854934.445946	1807222971.3780785	1278030021.3639488	18965558413.807896	2300689706.416883	5107704734.905146	2889176497.034118	156463708.71313775	6190652264.069357	11753139631.722637	4474836081.27868	50591432.48144159	3165838339.8392982	11932215102.162235	3548890943.8665695	1201428622.037952	1679108424.5989463	5141391940.182587	3758193792.3886256	2911115756.2966027
3705977512.8438635	14000376485.045477	1605053460.917135	3006789304.4845734	1111443348.6938515	2398643007.802218	4705584270.160511	6282258267.23849	1592910272.4609609	1606300317.0820253	8296192843.007761	1793524989.4868212	1273599875.001943	18961871693.92196	2299474489.5070176	5083650533.408241	2844478064.348113	156439192.71434215	6180096448.750801	11742337442.043064	4473208506.32355	50352625.051739246	3152880734.230743	11431467356.311567	3514563383.734402	1191774189.2264466	1643198369.2627993	5130360627.092194	3739909860.1226153	2909201051.208694
3600072555.247246	13961612310.900953	1602414468.8790145	3004159449.155015	1111213401.9370985	2216536555.482781	4705061194.419851	6110729149.767527	1348666014.809149	1603370111.7851067	8291461610.113782	1790627517.1989143	1272764156.2075846	18951552571.438713	2298842475.5405703	5065285643.258101	2815137511.806087	156366242.77426267	6174695922.330924	11731377834.555443	4462394081.202263	50266160.13488233	3134430831.612101	11127033981.182253	3501485817.79796	1191095552.228498	1626886323.8129394	5114629520.763246	3716810894.6047826	2899747454.051928
3526318178.531142	13940178190.00008	1601540723.687683	2999231810.386465	1110802201.4073088	2204219282.967128	4703418415.457746	5951486042.839275	1101034948.1949205	1600672203.9959447	8288715994.939816	1789436922.9441016	1265379799.5679574	18949136263.70445	2297514645.1798778	5042884835.540328	2673962163.6810293	156054964.55992737	6169887821.963645	11701280528.839455	4387955513.861373	49951625.81630968	3059438059.3069143	10874710736.502153	3487431099.381529	1184024867.4407926	1577865885.1105146	5102533956.813975	3716810894.6047826	2892690892.8835454
3340096308.7465954	13812431538.139942	1600574609.0881116	2996477177.9755907	1110431928.3396525	2185221947.5942383	4698971367.413605	5947244711.041406	935136604.3577664	1598028087.6566203	8283128557.952088	1789237061.3152287	1261177428.411808	18930576291.62864	2295676386.580477	5020384634.212507	2622049302.037393	156036275.45573336	6162250461.135476	11673549879.016314	4333858776.585604	49821353.18047437	2973301452.7892556	10816061074.110615	3483966783.224711	1180583044.56364	1545749581.57453	5089110212.3647175	3712200636.9189506	2878878364.453017
3295464464.779755	13780137365.466322	1599260364.713634	2996407924.7787933	1109949323.2788603	2183346464.018612	4698002154.825289	5159746584.534538	812279665.6290326	1597281750.0413423	8278623558.275781	1789220576.7615306	1250742536.662503	18929926927.443275	2293429484.5388675	4945624150.2283535	2600401461.6740274	155685250.84670168	6159938602.630307	11640581516.261406	4297739157.42523	49631973.39479465	2947600641.4955506	10469684646.003204	3478953135.3138433	1163240503.653598	1545749581.57453	5073490112.897177	3670839170.495561	2846434961.6630063
3182969170.7421627	13764937443.927036	1598487531.8581903	2995784141.9430065	1109374512.9673002	2161013241.940868	4697113838.201605	5039649672.893209	730563541.1879247	1594806290.5738807	8272754961.522983	1787222816.4657543	1244681747.055392	18914253727.698032	2292095188.435187	4820419263.911555	2590414801.7443624	155196680.29842764	6159290353.343803	11568545480.50642	4249892514.4089165	49105989.55323691	2769840021.0790734	10120329466.675526	3470191362.6994815	1149146288.2376833	1493694891.109957	5046738320.752185	3634602320.3253393	2840362118.3787975
3137363793.254395	13762390359.921368	1593071581.8946476	2994114132.108173	1108531777.548089	2150870352.682916	4694653003.149441	4896899377.115476	643442286.0547928	1591963173.4884932	8269966215.51287	1787222816.4657543	1235049487.0787249	18905121977.473206	2287555801.5663376	4735962549.5061655	2579427754.1237884	154898975.34954354	6157709217.033847	11521303652.506128	4076524606.37356	49048178.31125739	2550245265.8286967	9976610118.583792	3460096962.702273	1127449277.8400133	1464866819.2143152	4989060108.139346	3617498040.938634	2838439190.6840377
3076868080.158933	13756606829.199266	1587482345.0952709	2993686340.7452726	1105227584.8125932	2150870352.682916	4692818670.008721	4781683695.679673	614597439.1400037	1591364899.842619	8269111150.217606	1787183063.639329	1227227392.220524	18904267195.09066	2278869006.8271375	4503507739.180927	2535366898.045734	154742306.59707665	6154054845.092301	11477711480.261677	4061579868.598239	49044145.436465845	2453520702.6693	9440984262.267677	3457659630.124292	1119485373.2969842	1464201939.541817	4913648787.209757	3600369218.3748455	2835948635.576009
3051770048.5392723	13752773006.303804	1578055798.7238276	2991595324.612412	1101513843.6427524	2150762253.2790093	4691922945.727433	4744232909.448614	611980315.9546385	1588264709.8859286	8268864871.707771	1787139301.9249752	1221391371.700148	18882769872.981716	2268846300.840985	4263598753.491076	2433135851.506485	154442398.94762462	6148330142.81372	11439444978.691006	4018837710.3311744	48963382.71009868	2366228012.2809377	9096995079.332968	3444357694.002784	1106702632.37849	1457385693.1035504	4894890488.610969	3548585553.51476	2835903515.7952266
2997977606.9873695	13731253025.72902	1573425906.1274052	2990006024.695361	1099361349.2832336	2150722177.8872824	4690044253.979235	4710937843.671258	599335967.4441494	1585370386.672468	8268229555.745104	1786443866.5411592	1208695456.1926186	18859029879.594246	2264513136.766195	4154155469.3357625	2424486866.6027017	154442398.94762462	6137453031.013029	11429142458.165323	3976594078.6219277	48872033.9396643	2366057319.4791484	8962346156.29382	3442708945.6014996	1100931142.6652536	1453345217.875478	4890390203.8771715	3527109164.0472226	2829335736.7878203
2916250845.7127438	13723239735.078537	1568480734.848931	2988863159.707532	1092419171.7506518	2135881496.1446447	4687063015.897404	4700565635.980166	596428084.761001	1584753134.3264854	8266088304.992724	1784904592.7764223	1194185378.5824776	18857776610.06085	2249297960.766772	3905141074.2748866	2415585430.8263626	154442398.94762462	6134231422.005799	11424933069.04153	3886484186.5506043	48806081.45487086	2365979092.3724675	8836833245.598091	3437749971.7306104	1098318106.9071074	1447770384.259152	4890390203.8771715	3499796263.71933	2821577127.1341596
2707496549.668372	13710193044.60195	1565502622.2136693	2986703657.2552466	1079728453.5865595	2118364755.315379	4680406954.658113	4675374737.413783	590317111.9433049	1583930738.7384062	8265039441.742721	1784139794.7833912	1173188928.411782	18826124572.005672	2244425526.0719004	3784001450.290931	2408323790.0836496	154435070.5230275	6121932236.106968	11423148393.838913	3878943707.956398	48742696.76809107	2363220956.9476132	8784541849.70485	3433749045.227579	1095959161.7450535	1443693046.636638	4888709256.058608	3472860003.335991	2814383527.70888
2602861632.4800906	13691432383.676075	1558723101.0889997	2985020632.718224	1057913071.2829382	2104502062.7254758	4668487391.540096	4656487705.572362	577604755.4616935	1583156087.6515548	8263692249.044448	1782955031.264378	1160575452.073202	18820626656.64464	2243392013.0250616	3781774126.4351234	2388939286.9150505	154392701.27874652	6097097905.273756	11419156962.486341	3868660078.854623	48579930.404273465	2362789755.185145	8751321120.701395	3429859454.292987	1094968949.8809643	1435837961.0350444	4887610853.9972105	3429681343.1688523	2806958710.9926195
2547733478.325735	13684005034.222557	1505469270.9741333	2981639431.683579	1055917879.2873095	2097009647.775325	4652825501.111369	4620888676.037322	570489823.8926598	1580371825.9502878	8261834670.078822	1782042697.615804	1127173142.2007117	18793995733.240063	2239741829.4223657	3774427464.756461	2356935757.006532	154364226.11546504	6065087522.543817	11341987977.057262	3810974952.14992	47763532.74604037	2362141215.819842	8662347494.365818	3425717841.2918954	1091408631.0306096	1427277382.6358175	4887412217.285578	3253957660.101737	2801978374.6897745
2540216691.5315123	13670248787.282795	1469320144.555045	2981254172.2601256	1055736182.3239373	2083765260.8244994	4649914986.13781	4581157436.740156	569708956.1700019	1578962596.125772	8256707124.92602	1781361997.0650244	1125576395.2035596	18783614314.14544	2239459058.121602	3758974041.8251724	2351119188.556177	154292602.79499123	6046267661.143879	11241370772.57991	3778074544.9398117	47350008.85485276	2361240182.4861646	8510753240.194604	3416631100.590808	1077023823.5388832	1427184606.1869986	4883156298.645803	3075471892.717637	2793697486.5974383
2540048099.249891	13669726715.004757	1449562556.2437859	2979500465.0194335	1054659818.0413437	2063861636.708224	4649255883.628066	4551153736.456226	567518014.2434592	1573891364.4019372	8251453410.356437	1780694025.958798	1125075400.4809349	18772252587.826454	2238993771.8747888	3736855145.008104	2331037815.4809704	154216542.82617757	6011587751.69423	11181329709.215837	3743658351.125021	46826649.20508443	2358141618.971736	8498887441.847441	3395253473.3744607	1066448907.0070716	1425202164.5126078	4878293923.769467	2932332559.133208	2777259987.0897994
2535330680.904865	13661591185.824299	1445818632.970029	2977698511.63422	1052209838.5240817	2051727307.363525	4647581779.549035	4531366020.007705	567010946.3302653	1573507151.762165	8249034805.435443	1776363558.346682	1124622920.4151647	18761575470.018795	2238615390.790956	3729439110.1567154	2293739915.5828547	154111174.44641164	5986510368.27632	11138291324.521002	3730201168.416306	46810610.77708597	2355679036.0026846	8459605916.516803	3346125380.2047734	1061466250.2734407	1423178054.0833976	4858638656.125674	2749275388.2186713	2769032698.4676704
2532379154.250873	13629811414.067585	1432668287.4398897	2977136751.789803	1047245205.5772046	2047360403.2640896	4643598722.797166	4524645613.926966	566811496.7801715	1571357886.6115675	8248965597.00877	1768546311.547454	1124335390.5002155	18753992216.237263	2237771601.9739256	3705108030.2963567	2282950554.55541	153943669.67050707	5985513967.782502	11138175503.637478	3713007182.1640067	46795218.89101114	2321722316.152112	8431752461.479797	3161533846.6883717	1056432971.2419287	1422889631.1500812	4852706090.040725	2708759389.9449277	2768977321.2643647
2529666131.6302404	13612931104.967155	1430692357.2363014	2976603921.3897862	1043184627.5316423	2021308749.6239922	4639901718.529087	4515685313.795602	564226646.5292716	1568125099.4693916	8248774776.653522	1755820262.2738807	1123939761.2426205	18748283192.21413	2236584949.5132933	3690829798.8597126	2277911423.4527445	153857405.1978211	5975009932.737094	11010055508.926851	3701987310.16736	46763855.20954095	2279935717.700998	8270448220.920779	3014519516.1246347	1055058763.1412079	1422770980.848135	4823914534.442837	2700781977.109832	2767946695.9209995
2520757300.4298844	13566014849.865698	1427019505.5813327	2976378716.3872576	1037367194.1197791	1981800506.9069762	4636655200.145139	4512244284.739938	562095407.4312563	1565387084.5318797	8243518323.406777	1747459279.596625	1123929723.2359064	18745751419.012535	2231579298.6197705	3665023134.0132046	2253793169.902082	153604950.22428766	5971168637.769223	10895168482.668818	3686071877.6226077	46723285.16861883	2218226437.5457435	8220949177.511454	2867246356.2805157	1052403391.5218072	1419921911.303983	4797889431.79943	2649640902.6454835	2766199292.6555805
2513631908.0358453	13529431947.117615	1421323326.5285068	2976060418.2393117	1037291182.3042567	1924507202.4406226	4635800105.214315	4498549400.3972435	561071997.6269821	1556655795.6497447	8241293430.647501	1745338109.660563	1123527332.4964745	18739961930.07166	2230409045.336545	3656169865.1255903	2228023524.9873834	153368309.9140458	5962811986.279254	10805800979.56923	3664159806.387384	46629397.70286921	2203834006.2666774	8160737140.5442915	2826425680.748121	1052088596.4754002	1416531981.7411919	4747272866.877702	2611158794.020986	2764723936.6399636
2494243878.923587	13510987263.775114	1417055308.0277665	2975622117.250697	1031067666.4842257	1860828629.8692408	4629784756.669884	4496171523.895738	555523329.5796608	1555973159.6326118	8239863608.955108	1736230869.6384149	1123358672.035043	18732054325.79016	2229433585.4601507	3622820451.3480296	2211608760.2113395	153274414.480922	5955701678.200553	10694289344.130224	3656883837.1222506	46604183.447646014	2187509756.39702	8110556276.585755	2614959772.0402765	1051710627.3353437	1410086517.0390496	4745663279.264364	2605521977.733332	2762011797.2727647
2485166846.6848755	13499207924.468058	1415603368.6479475	2974931966.768069	1017988523.8784403	1851887865.3101127	4620068035.794034	4482006712.805137	545559451.0433265	1553555992.222278	8239212499.138529	1731942370.7122514	1122169546.614213	18719850177.83572	2227393227.209047	3559455851.8523984	2201057163.7915134	153043297.35263082	5948012388.108958	10678961168.479057	3618837145.2321177	46541726.58212764	2094346853.9438982	7999398532.233485	2403094876.9856606	1051252016.5984489	1405666432.4138393	4740500038.477262	2598212440.3679676	2761091923.1936293
2482171769.7708955	13437770452.296938	1402031769.1659346	2973198107.1026087	1013510588.668569	1841025419.1306534	4608066767.338829	4475610396.149736	544584072.1851876	1552538695.7144933	8238518616.625267	1731431881.728932	1121371745.7995865	18716713531.58833	2225323570.003736	3530810590.774385	2188279429.973252	152501692.41960186	5942791455.998797	10612784599.471233	3567819797.688695	46409289.1957426	1941988831.8295121	7807291724.02888	2102730230.4170537	1051227062.5634943	1405052479.9526644	4721493107.556569	2595172033.60877	2759444929.2123013
2478922186.3493996	13392313303.386473	1386456047.8188484	2972877783.8491197	1013312874.3799953	1841025419.1306534	4598359722.462056	4460023621.102234	542880760.8389809	1549130796.7350802	8238507105.534734	1728527697.1561055	1119219316.431015	18700792844.28504	2224905381.0734625	3516412960.677524	2184923451.6241927	151891272.97310963	5941160439.370664	10568937637.121742	3497981411.517756	46280379.555117086	1514995642.8864753	7132136491.684081	2018359907.7535408	1049847846.0286323	1396439799.7327113	4707801286.599321	2591730490.3711715	2757498849.559068
2470322047.538106	13357251186.676607	1378992597.1938672	2972525935.3701553	1010138558.2179078	1834471426.4010503	4581699252.667942	4395889193.50173	541415050.625781	1547105279.824996	8238507105.534734	1727374948.6348462	1118294279.24886	18693487722.187466	2218556343.703263	3511769947.8401227	2139869027.4599655	150881917.98334393	5934181126.779531	10536267567.254026	3418026502.578725	46153990.82885295	1507031670.4260526	7013251427.959032	1927852276.5683079	1047810976.2304239	1379076095.4506495	4681647431.9606495	2589433633.4437203	2741527459.995026
2454924231.137555	13335455948.121756	1358233013.0953405	2972208128.5931344	1008095818.0281936	1817504175.4776328	4575108156.300659	4353026917.669637	539380144.6794748	1546454368.246019	8238084167.742748	1726997122.5949702	1117820304.155207	18681935056.508106	2212121784.539429	3505276907.079008	2123413836.9188035	150155377.00031504	5929265438.008906	10433416702.380138	3362661990.5728	45803931.140960865	1477101384.5588663	6055263137.702161	1914131554.307308	1047166600.692756	1368515760.5787086	4630516182.672135	2582178742.250309	2736816667.39401
2434454644.584702	13293601136.181688	1348879036.9726923	2971934023.5602174	1003194089.168928	1811497200.391524	4563396518.1797085	4306770656.654936	534479541.95903265	1545902933.9141707	8237626417.373194	1726965157.0735388	1117070884.5501554	18670222369.071835	2206901896.401072	3500488312.8571887	2120737609.3763182	150129323.9130712	5926931531.063675	10328729172.871431	3284066762.43974	45356981.16123363	1468463823.3234549	5923522286.103155	1841034424.9281437	1046808064.4483925	1356860589.3312426	4571022691.633829	2580765543.7544456	2736583284.692967
2406095269.1433578	13193847961.27188	1347617208.3251238	2971825845.752282	1000683248.5666026	1805259528.1566815	4561157765.881391	4285649945.04415	534132462.8996494	1545017875.766263	8236819662.070314	1725742932.1672733	1115931039.6908126	18661829637.974712	2200821215.1909714	3496247659.0593047	2092167096.490792	150106722.18174174	5921863921.233711	10211992243.861607	3138711494.7179217	45194043.75401437	1445176942.62744	5866699656.511796	1823071462.8874938	1046776312.2624269	1297349575.0758238	4459793445.198277	2577972046.61374	2735833280.1990657
2405184296.1952724	13168026868.7407	1346322129.4304674	2971730944.163889	998445841.849503	1802205030.0797784	4559938137.300514	4277851180.9333086	532532834.41099906	1544353123.274232	8236353613.981933	1725265575.9121368	1115776173.5474336	18658365516.029842	2189412246.373091	3486510780.6605163	2088160225.5913727	149900189.98467526	5909314366.562942	10062532828.591225	3042652067.5102553	44754299.9787721	1421109024.2255847	5560113610.892735	1822098066.4480722	1045633752.9277573	1271811787.7259536	4300399553.186487	2575957747.1360507	2733577019.9920464
2404895646.226205	13167766830.164476	1342556123.5697517	2971638321.8047323	993922288.818716	1786020887.065534	4547928176.454066	4252481878.5974236	529802350.0417558	1543989749.7823288	8235485261.796408	1724578667.1435359	1115129962.08953	18649622182.311146	2184913285.943499	3485592176.2952495	2078806633.3380094	149570566.93506896	5901658951.831405	9997336459.704535	3022462008.3793144	44137010.699068785	1390496771.0935116	5542707684.465772	1807131109.8830042	1044513228.5739127	1258782835.946928	4184426302.6997905	2555609605.7649016	2732943137.957481
2398409894.1062965	13124465450.711422	1340305156.839381	2971544402.071171	993580063.1645076	1774357041.3617923	4519988174.620109	4252219063.014816	528292952.17862207	1543898732.935515	8234731514.261059	1723610428.2889845	1114745168.1496358	18642787804.00933	2174712775.9160795	3471714469.1727037	2039932894.4664116	149097897.84025127	5897801833.317127	9814935692.48845	2999028143.2675986	43041436.04707294	1330760940.6455712	5524514097.077302	1799321900.9457278	1043061273.6741186	1239645001.8263478	3971215138.3909216	2554076281.176906	2730927063.9188924
2384879948.721208	13098043805.39738	1305377399.8239856	2971285566.2848415	991589855.7245084	1768696857.926056	4509123199.512104	4251034256.3430157	528046965.71954244	1543426937.8951092	8233320059.654747	1722687151.3337545	1114659186.0030181	18621452990.40473	2162645249.099427	3461198168.3404503	2028236719.6367302	148614044.05112952	5884287966.587781	9663571809.462212	2999028143.2675986	40823281.07520672	1290805817.7292902	5471228248.727426	1796227448.6755178	1041766418.606792	1237903057.261301	3743746727.1278567	2547698541.092721	2726712616.8622484
2353243884.0762324	12932305697.733213	1297506166.5147705	2970724468.6381693	991100711.8357388	1765231111.8029027	4491380704.981781	4230401960.647451	527957005.11276627	1542620213.3799603	8232096876.103496	1721172311.1384816	1109740045.4206028	18602918938.028294	2155240151.3710585	3457425691.473599	2026109125.0292616	148542359.93570226	5866534577.142721	9632833854.514826	2983948832.348397	36688032.694248326	1278533124.0163646	5444448182.561978	1793676334.58406	1040351246.9283009	1236049144.0533423	3685624783.5192823	2547504166.2307644	2720892072.033904
2344267100.913102	12765547923.476751	1293926819.3249004	2970409928.67454	989607741.4495356	1762629717.342865	4456784753.986374	4227232700.3683534	525589964.4241435	1542062299.3209903	8230051181.068668	1717485318.7034461	1109111005.0781596	18595181960.203915	2149378078.3893156	3446638210.3584743	1997223300.0049477	148476613.627105	5818327215.175721	9632833854.514826	2916918042.7991176	36637325.68330882	1268515100.2058575	5376080332.595096	1791243921.2860446	1035801777.0699087	1235350861.219656	3668107826.5129685	2532195727.810423	2716438220.474007
2337331947.707747	12535193927.272089	1287590020.1054866	2970339291.605048	983240218.1348761	1761179707.8788898	4410702937.692275	4215704189.153075	525230894.1100855	1541785306.7512221	8229380418.849023	1710949681.243316	1105950632.7571425	18594659387.689133	2137870991.352337	3439333607.464061	1991978999.0338984	148301729.76558405	5770534824.921823	9632833854.514826	2802126695.03944	36543447.81172825	1263020271.81503	5353668959.348976	1789479399.0880408	1028278500.4192696	1235063315.514406	3561071471.1674542	2530230411.4084153	2707653218.643279
2326784180.1473994	12255888768.08428	1283006787.947764	2970339291.605048	980401434.2470237	1760875581.933984	4394823284.524471	4206595929.1394944	525040677.0751088	1541433361.339509	8229265975.471781	1706706479.7468445	1105458453.0097322	18594603711.70165	2118801364.7642577	3414734223.737155	1989743645.0292583	148237111.43533254	5736702720.668349	9632833854.514826	2742447439.8055806	36010264.72318111	1255113219.10859	5309975513.120705	1786780515.6469378	1020027098.5437448	1233216771.1344557	3497170985.713449	2527064357.808114	2697447768.2408066
2310224793.010351	12168213011.941296	1274111502.7536085	2970229451.8324738	979827566.1059679	1755849958.6376183	4369781524.345117	4147772004.59022	521382426.926942	1540663766.9766212	8229265975.471781	1705672632.842275	1104807451.7409718	18587001642.609917	2102819512.6092222	3405937813.6605954	1987638852.4036036	147644910.7034551	5582166838.724625	9616425543.296892	2666374159.9259043	34721823.59566912	1216329301.9831142	5274538566.861604	1776943926.533076	1016956301.3058184	1230560509.5408516	3349457830.8082604	2522547681.641719	2677123106.800074
2301938960.950949	11786803203.72752	1272976420.662715	2970211333.482297	979768435.1428332	1752818870.3725617	4357063138.391047	4132123273.7627993	520525212.2204133	1540302371.7925687	8229166998.69997	1704808021.207489	1103054749.6275117	18586132775.027134	2080622195.9264488	3398863332.9553947	1985716639.4684134	146770257.16222954	5521919252.397108	9604170751.135197	2637378192.686763	34223766.6703018	1170141471.1882863	5222360488.6079	1765927988.7346685	1010098918.5310013	1229865765.5670595	3019008388.300144	2518493784.837298	2676495502.010735
2293424355.997953	11004562187.659967	1266353643.0007217	2969967399.7343326	978580875.6071333	1749884513.2590568	4353643712.27665	4126928488.2688966	518483982.2537104	1540168076.6962845	8227925201.944236	1704124942.7065084	1100890264.6562252	18573014236.194386	2055497413.6985228	3394792238.7563562	1983604174.9339452	145807006.44987807	5359145380.966193	9596299359.41834	2614809220.0091343	32565446.382810943	1021195690.530828	5194179899.293986	1755578301.0318062	1003064905.8416078	1224732266.874869	2883960123.383102	2509251056.7174845	2673293708.225377
2288930110.418434	10513782062.666895	1265309853.028698	2969633920.6869493	977771197.7436413	1740877933.747844	4348911569.519938	4115269995.3558927	518007524.5877952	1539673791.0961337	8227275481.236139	1702842576.7347326	1099924836.3438723	18568338971.43817	2026955449.3823783	3393814674.988067	1983043239.6567526	145496188.71499556	5333418171.122841	9584583640.994394	2595398631.3890452	32483084.09976481	929487353.1966102	5178539285.901057	1745878204.6828156	1002614463.2586113	1215214553.1911476	2808567210.9207435	2500531932.899814	2657105460.7775574
2288628730.9396706	10274958052.708757	1264896629.7189393	2969457505.399132	976634130.5366137	1714089585.5328639	4343466603.061333	4078117073.851425	517583876.02792317	1539430764.7129931	8227190052.54919	1700677105.4257262	1098379327.4781582	18565965826.58023	1998634265.9238484	3390604591.8585467	1980843700.398645	145468630.0555261	5307930975.341194	9574568383.766241	2552143833.7138453	30921370.967535	867423546.9967066	5124388203.419864	1719046695.9551945	1001314665.894882	1213315823.4220905	2790458343.7383986	2491834241.976593	2575541216.058395
2285564708.3061695	10162392590.41628	1260126817.5458848	2968836137.380592	974774296.9535025	1700607344.9713557	4318344718.12418	4004278771.328084	516991920.86183107	1535136443.7880294	8227190052.54919	1697898854.249359	1096620465.513194	18559375040.755413	1971949286.1628227	3386131643.9577203	1974081993.2557325	145371115.69135398	5276786435.714872	9556656640.290703	2509227995.4660196	30243772.875512343	814366012.0134529	5118485889.897289	1711060534.660176	996555033.6990504	1210758902.6975224	2676000059.053913	2480599234.1888876	2532207021.158118
2280833214.35683	9932202965.655325	1257726407.2382452	2968119274.489835	973577225.6391482	1699857744.7217934	4315019328.875339	3975143713.06671	515269207.32610464	1534859792.9317293	8225320412.649915	1696251058.189155	1093852981.2918234	18528364083.405785	1945813418.5767407	3384601876.8529854	1972618296.3708355	145303304.7310698	5220995920.756275	9530804677.089144	2486285671.927934	30136842.247433756	756710019.3109143	5082654059.255162	1688272040.1464777	983192116.9085819	1208398557.301618	2552563574.5372562	2467134945.4197745	2528854610.5882926
2280761385.1818333	9880210629.997858	1255035832.276733	2966842158.6158133	967030360.6210515	1699360002.5459533	4313935691.978401	3893704423.8450465	514216684.04331267	1532039574.3932788	8224017052.782769	1694637961.9276578	1087288743.1160555	18515622192.189663	1912036775.7078826	3378828365.582472	1966337045.331114	145165492.9630916	5153704981.723137	9494858311.32565	2484023885.2083077	29835529.13200715	708486413.2305067	5025828527.737482	1664651131.6066377	977991532.1500763	1206534800.986008	2515935657.287107	2453338456.8887978	2528854610.5882926
2280761385.1818333	9611595529.751617	1254558265.549031	2966572683.2936573	964506123.9202027	1699099499.1008391	4312247312.739288	3877695954.4834185	513221525.46101713	1531430975.5981598	8219625237.230071	1691826257.3330152	1080756276.289259	18507417710.16137	1893563021.6309793	3377821829.5709705	1960968283.126692	145114955.2676987	5106772363.643993	9478842425.205572	2442813630.4988775	29197027.94705672	670728639.998725	5014768213.61364	1650936569.7960534	966381154.8162259	1204243138.6592438	2467912476.184103	2422623550.278473	2527721030.7827897
2280301078.113859	9392848631.973486	1254214967.8933845	2966200071.074068	960518848.4905156	1699021323.8492482	4300426329.308363	3873278003.456548	512168280.77990437	1528923322.3304896	8213390303.55907	1687605300.9504988	1072346017.3057151	18500442480.599117	1862271063.0272436	3371893418.910783	1958907980.2887642	145087607.82669073	5100083007.358357	9470353411.79068	2413660824.905214	28200011.190320186	632147206.8434975	4958658867.28941	1637324676.384504	960560790.0001869	1200718576.0594504	2434597957.0990753	2337841466.967426	2524466532.500533
2279564146.614346	9176567885.415428	1253304009.634084	2966111591.065553	958258304.0558983	1697816671.8930917	4295274214.451556	3871751753.4077454	510766741.84335417	1527869753.4931815	8199238263.860469	1679483763.2061868	1061455021.4244639	18496781029.962296	1859536373.1259277	3368002543.5811534	1955876156.0058925	144819714.89959574	5095442911.215573	9463515488.47816	2395876904.502927	28134378.895954747	619083472.5498526	4923604272.339945	1627957011.9911523	960125958.0626093	1199271901.8397713	2400352737.0354857	2259543285.5238023	2514650455.752662
2278703589.234317	9155434665.82736	1252887016.9812975	2965555129.589925	957518245.8173424	1697398765.7355986	4292182641.971087	3860594294.719789	508308309.8208038	1521548671.19242	8179972534.5464115	1678764084.2239432	1048086404.7955799	18492945786.60788	1859536373.1259277	3368002543.5811534	1950821103.283411	144665169.5657594	5079482414.315136	9445410194.417044	2394173098.113392	27908840.932240747	617720949.054104	4877272705.029027	1612424647.7164266	943950595.7774937	1186861147.4952974	2380565881.0918827	2129539414.1175094	2506692370.8376837
2277913108.824956	9057125347.041685	1249364471.8664672	2964524325.916529	956402090.1548274	1696671284.8069847	4286583496.9844756	3854941441.7009177	507246736.8929473	1518961400.5995598	8175200407.145602	1671543672.3158846	1047904274.0430039	18484049555.453285	1836599623.3480675	3365649418.98094	1948147632.664737	144593058.31445774	5011312830.91779	9430985287.160662	2338681188.8098893	27774681.810477965	613991177.507511	4839617950.617658	1611525374.198582	932826182.278707	1177120677.655358	2374851036.351641	2015809240.2597537	2505224108.0867877
2277048151.0499153	9022185644.30091	1245778116.7666368	2959766622.311556	953612637.2222774	1695453583.2957647	4274682346.554565	3840241670.568177	505435211.39800763	1517064632.0746772	8175200407.145602	1669145577.8512528	1039266337.1992558	18471894261.73925	1834723472.8951235	3362312727.05908	1945935899.1445506	144415006.69880998	4976574900.227816	9425872960.790997	2315771378.8005586	27630812.143955402	594512012.8151928	4821653946.564794	1602209507.020477	926376721.4259393	1177009839.2793918	2331361389.194591	2005580958.7407103	2503128760.1309576
2276798670.320344	9014425795.218643	1241666664.0754836	2949181504.2093773	950066012.6643113	1695452953.235778	4262501177.1441436	3839115557.55784	503848906.1591077	1516484639.0013692	8171413191.086722	1664339693.3485262	1035053603.6317112	18442046491.209923	1830750328.9074476	3358101498.6114206	1944864905.3904417	144319951.15866777	4913955248.511331	9425145568.147608	2296088825.2867103	27601579.433767177	594512012.8151928	4796513759.093601	1599548698.42344	925709203.0728868	1173915252.58946	2296051314.154762	2003206720.8148232	2499920647.2779913
2276696401.129798	8999385281.347235	1238935907.181041	2936727374.4499	948061937.0880489	1694728761.6294465	4252200590.057167	3838640677.582672	499119789.51509196	1514365225.4821415	8169166654.027489	1663739505.482849	1017295236.5041142	18437764513.7764	1830651884.3135788	3357148873.436275	1934659941.637419	144175261.73859504	4849368799.891566	9423171436.217657	2243254769.656051	27356856.41799904	588509065.2586687	4784392727.595846	1596020979.3327727	925526815.0246323	1158287763.2048075	2294385226.440792	1901814713.3843975	2499214943.574182
2276597190.331368	8999385281.347235	1237653752.2428107	2878270055.0878086	944222308.3616781	1691778178.247536	4231660707.3841133	3838527987.4662056	496282325.728274	1509470393.988318	8165844222.574443	1662353345.4034197	1011765394.165871	18435409048.393547	1826970521.3047435	3355787904.877099	1925850356.6644075	143987784.3488835	4816574955.276787	9418886596.945839	2182897306.18304	27247953.054374438	583428905.6320368	4769584025.665586	1590702219.1540875	925084374.966891	1145495518.8677325	2294385226.440792	1893853206.2946985	2498383013.8938966
2276294478.6730337	8970059060.00739	1234850609.0374126	2781046424.2262793	926102369.4830128	1685295826.5868714	4196836086.377381	3834043776.05108	495810449.16503257	1509351793.8942845	8164682794.313802	1659077240.5000355	1005508818.7359406	18435177404.086563	1818692297.5031233	3354644381.876807	1924820811.7490163	143823449.1544477	4781162537.270071	9418589301.617563	2145298963.3365304	26993507.008941017	580914164.8587193	4744611200.330615	1582389620.123086	924140637.4188643	1144469147.2492719	2292756365.7372193	1852117917.1013684	2497874505.3387027
2275767677.6292515	8829165223.677183	1218430109.6988516	2689577398.2701993	918592184.7641668	1676590563.6796691	4187428359.7543178	3831542509.8191824	492834218.8263418	1506236350.5248494	8161913499.483789	1656430772.6789706	981699415.0540975	18433582795.40631	1803845498.6973157	3350382803.1309786	1924098302.5651739	143747205.14981356	4748009901.780412	9407224546.6973	2129154665.6849198	26831319.420616217	572485157.416084	4740961346.164148	1572657836.0498388	923421207.3212845	1143619292.8974571	2291340705.5248656	1830409032.5699544	2497096506.899252
2275366482.5086803	8656926599.618895	1206609015.6089334	2226143510.05716	915716897.8124202	1665293493.0262408	4179896287.3267574	3817703953.182272	489517926.86501354	1503530175.8182514	8157310168.902579	1650479428.5635827	968233419.2620724	18431152897.33579	1792345350.954684	3347295686.3041806	1922092862.6567879	143681347.17139852	4746497811.175319	9394924860.64032	2117257068.5506518	26754832.14555428	566344183.7758497	4737122261.430399	1550243562.1855683	923166890.7001338	1140333562.899115	2290784636.0844617	1805827202.0691953	2495768585.397793
2275197900.0014443	8503945787.109226	1200267408.5388768	2212784310.0943975	911876171.3247514	1657460437.3309314	4156480243.7232995	3802379820.944185	487533503.21982396	1501235882.1532135	8152903476.22106	1642877758.5622075	964121359.209993	18428210329.931503	1789549531.9917219	3343531088.3958287	1920941380.8615909	143670611.803302	4745584292.513568	9378857797.279594	2101064609.1377828	26605002.671762604	562711798.0874228	4733820923.436297	1510841846.6015835	921048606.9257472	1135687086.0983858	2290315840.4146075	1650859979.5985525	2495735307.9651814
2274799019.8792815	8385544428.153133	1195167102.7647939	2192529128.30588	902757076.4690483	1652428982.2565005	4120793379.881646	3784248839.79994	486165705.28460664	1495736635.444234	8148926641.861151	1598112987.4611518	956354954.5697939	18427277477.369728	1780084919.900383	3342285742.388204	1919123372.631779	143531324.97721413	4738218157.464956	9348552150.23545	2085334221.3576674	26273271.539514445	560365424.7450228	4718355808.153581	1451329126.944904	918865189.456849	1127686612.042909	2288493499.844695	1565351881.6399698	2494402658.749968
2274234570.694088	8323328366.71244	1184115425.0929792	2186810177.8822026	896327909.3177226	1642942187.1110158	4097277345.2095547	3770487407.5090847	485906808.33182174	1491086785.6468728	8145515526.654119	1569137603.327822	945598006.5737872	18425045776.166325	1780084919.900383	3341494602.663551	1913835233.1151607	143349761.3415693	4734061484.210205	9291776381.151953	2065705425.1546836	26141516.38065258	559385903.4348904	4707725515.311524	1326974788.3271096	918865189.456849	1120291053.505162	2288456690.294591	1513375379.6853755	2493966052.3051376
2273521537.432724	8322180259.27504	1182866280.3040178	2166706540.4209404	885492446.5837975	1632996522.7715623	4088166517.664518	3765147912.989498	484632369.7834792	1487249297.2904398	8143375065.454085	1565831492.378574	923616147.2522051	18424400866.467003	1774771737.067939	3341432606.4592137	1912705832.8695357	143259923.2172305	4729319950.679909	9283633768.56628	2041157600.1269214	25265705.703046363	555052422.5437561	4697463802.340529	1317199424.7961323	917977494.0730553	1116457916.7181277	2286341687.568226	1498778410.1795838	2493635213.3102326
2272385921.1243143	8307508121.69271	1182866280.3040178	2138952577.216111	884390680.8556669	1629896513.1826868	3967629647.8669605	3750065260.7145762	483346871.36981714	1485737839.6774795	8140729467.186539	1564210644.8985307	904299499.805606	18423339949.5235	1767213337.5325847	3341142906.239511	1910221322.621741	143041339.95034364	4726858861.291585	9281672537.313374	2022734161.816819	24940798.39567046	553564578.3160486	4658369140.221535	1309659212.64798	916804877.708747	1113860814.1550243	2284576899.940979	1498778410.1795838	2492566236.8774447
2268931722.3758464	8274648088.12281	1161849880.7403286	2136160545.9638197	871830270.0276154	1627718494.3988795	3872770878.0942674	3739782030.6295094	482461532.34265167	1482422054.3414187	8134312924.237125	1563808506.6868603	898004806.6848383	18420514545.59407	1756552462.420753	3339933131.135111	1909183195.3437817	142640008.16886535	4721188093.528318	9263228810.946356	1974488451.679228	23909867.422027003	551113675.4198307	4646849614.499151	1306619554.857245	914653407.0321401	1109589713.7889392	2282298807.9691896	1497246326.9311163	2492296531.775981
2266603867.6760383	8246504216.56611	1146806749.4010456	2133503202.799627	859877269.6605068	1618988007.7059155	3872770878.0942674	3735846881.0891075	481956267.0790533	1478152959.628642	8131711671.810931	1559635402.6473768	893901413.8122947	18416666209.256092	1752026878.4310672	3338862624.885387	1907513174.5341585	142523699.9448653	4706351720.962291	9242738312.999294	1974488451.679228	23430858.824149087	549738185.8743719	4616159434.963908	1297668373.025902	913861657.1957082	1109342813.0444863	2278945035.977888	1497246326.9311163	2491645043.9815474
2266515152.2354918	8238393922.350714	1138904088.4382331	2129270913.1385665	858034242.1512637	1607393851.434837	3871966779.15808	3733345487.1908126	479205943.5008304	1476462644.5587935	8123613794.854727	1538301605.392896	893042799.4885166	18393502292.447975	1750149171.2900856	3338032075.4094243	1904017653.8696358	142417984.93176067	4704488961.799395	9230464733.143665	1973142066.0071259	22227777.368311614	549388837.4305775	4600362460.404876	1234527438.9948764	911664973.6222076	1105316669.93172	2274616772.8764286	1496773723.733927	2491311108.7625732
2265078901.814226	8222691373.111967	1113970584.3971133	2126381758.923539	855122108.9287069	1601249877.9869902	3857844863.699002	3721981278.6209183	478420285.91694814	1474975916.8941588	8110613018.902776	1533486247.3497958	885710487.9802908	18391273465.30829	1747620043.2426121	3336766616.450768	1901785951.6697342	142339344.83859158	4703069047.1983595	9209351016.977594	1950430789.147214	21737100.160605814	548574688.0342066	4566646717.889564	1192464753.373452	909262906.2788657	1104059793.1951787	2273797096.3164196	1457868961.93929	2490587544.174489
2263305890.6792264	8189080805.992016	1104054571.3614314	2123267823.4093451	854923944.5934724	1569005879.1104362	3846171559.4211183	3712933253.167293	477176158.8299429	1469793045.2400513	8088468328.271478	1533486247.3497958	882879580.6244925	18384064927.1557	1745341837.5353076	3336766616.450768	1898498515.7642732	142291119.21580142	4700754157.435356	9152158195.187569	1929205554.7539945	21421717.33266909	547196229.1529601	4562153271.163691	1128631154.3873954	907878763.7130651	1099945004.1815345	2268527479.851945	1436378260.9822803	2490436760.4201097
2261921046.251059	8169415028.578046	1098864440.3098197	2115259191.63391	853919983.058865	1550488671.1217973	3816252137.8885083	3696019843.3547945	472978117.1784125	1465711719.698329	8070821749.528769	1529580788.411311	880073741.0998133	18383659886.760868	1738387935.3011966	3333318049.6296186	1897213952.644418	142065915.9225206	4698835332.676064	9133247957.140348	1899330628.5033815	21079651.467944406	546031432.2816324	4549199200.596699	1102005469.4946854	903703091.0309311	1093417876.1701102	2262526270.5557613	1436040271.228072	2490391968.404207
2260410227.1118374	8161298379.87177	1086736232.2649102	2103758778.8617492	852687771.5894604	1534293933.2028835	3812424619.8127227	3693942475.90731	469879729.47518164	1464229812.4204054	8070244221.14923	1518566404.3612516	879108305.5632199	18369053964.691875	1736545881.0183094	3328762164.7145114	1894596848.109745	141998212.45041573	4694366147.548935	9119606380.556202	1874085876.847762	20673790.37182642	545171220.823342	4543091455.0650425	1025451718.9277387	898702070.5211141	1086722689.9580805	2257334219.4768114	1432150892.6178467	2489467143.0322104
2258576042.0107107	8149391019.654207	1073028147.8896136	2093925034.8389032	851836149.7506427	1531208082.9346209	3808740102.5473695	3677304155.2348886	467941627.34733236	1462680347.1322422	8069209290.307034	1476606049.49962	877845947.930922	18364453128.796886	1732299043.5039234	3321569542.8470755	1892615774.737674	141951315.67814073	4692433781.972537	9116555939.586283	1845502936.2497182	20494103.149311617	544695352.7114608	4538430068.274768	1013136147.4489409	894688627.3853487	1084574197.015133	2253238900.774336	1430664099.0833726	2489424817.7582765
2250881644.3444686	8124748365.3176	1065969728.5690873	2092561607.8825321	848371967.9423236	1523781889.9389744	3802795085.7933087	3657269787.5752006	465060771.4369908	1461945286.468929	8046440796.423896	1471672255.5677388	872633675.9209293	18360151102.84279	1729208537.3306344	3316906361.059062	1892231748.1116314	141849725.42021105	4682135872.176206	9113821170.095125	1796726594.7881138	20444759.836094115	544089782.6454086	4528876167.462025	1000210659.3856429	892620430.9313362	1082291872.5432549	2250299554.9223332	1430088443.108016	2488568640.3391623
2242204251.2439847	8117594284.552866	1046025118.8996437	2073920376.107643	847321531.7719573	1521162953.7073076	3801993311.905952	3646598430.3023543	462142572.90284806	1459410058.4884744	8032726770.161457	1471038877.6659944	870636239.120592	18344983051.319546	1724022752.522099	3312646378.1709824	1890307492.5663056	141472101.03204978	4679695843.390375	9102298837.808107	1755333864.6772733	20410538.633974794	543521737.3742067	4524442293.12375	998190395.3093141	891311438.014989	1078186029.5505593	2247107861.2999434	1429782042.134681	2487965251.924765
2233274822.0103106	8068768918.26669	980442985.1391633	2048227790.2930653	844204667.7089553	1510365737.1750684	3801580307.2525034	3644347227.6382246	454198901.11034596	1455510962.5464182	8019445011.8357315	1471038877.6659944	870266336.4383112	18341693430.157536	1722017971.5996544	3312646378.1709824	1888744045.6142871	141187768.5427327	4678961162.271194	9078566041.1527	1707686974.1575108	20380055.06647851	543125949.2389657	4502559623.138233	994186714.4656049	884355915.6145412	1077069704.691458	2244337974.910219	1429665962.031166	2487965251.924765
2195482373.767508	8020375197.29159	955944507.543751	1902396081.8194542	842758788.0622178	1499590550.5898392	3798439862.311582	3639065426.8610587	448611654.3863184	1454925449.3724809	8004903916.674444	1470571731.0381954	869589035.6521919	18337523869.96228	1717020547.438431	3310990689.221329	1885973148.611458	141117649.04949495	4676838124.200744	9076090794.10197	1702017525.349572	20368206.301263075	542352025.4955298	4487206428.725198	992925145.6301798	882451829.4913137	1074001735.9995399	2237411448.511436	1395643051.1130962	2487959131.004519
2175446882.646052	7868072236.8357115	947919979.4594806	1898424748.5192354	837934277.1998594	1465286039.865785	3795033740.8303537	3634235766.396874	445468326.3414437	1452179717.2604315	7988393794.570986	1469788285.7807655	867772208.4082447	18336031036.381157	1708471122.1457546	3310774163.10812	1882839104.700947	140981753.58141986	4669663567.563968	9071898421.8749	1662401780.8896794	20300771.794198334	540642393.9798582	4455795947.931743	991165710.4699723	878362779.5303855	1064568682.0653787	2234768139.6251607	1394728651.4453094	2487539642.406131
2169473765.6035357	7661688852.582004	932706410.5786512	1897618683.4638836	834261369.7426535	1461087278.6630673	3790586464.2124925	3613479967.635628	444141061.8102878	1450250541.587122	7969501770.512607	1469290678.2584224	866775393.8221308	18331969272.88618	1704103776.869177	3308980268.816892	1877285239.2686384	140790404.23925543	4659803153.399769	9067157573.496204	1662401780.8896794	20228657.57564906	539160624.4748094	4445513717.8998375	991051334.3543463	873118531.7662511	1059552937.0174502	2233328520.2861004	1394728651.4453094	2487500862.7513304
2169125386.3928323	7602047824.217347	915050212.8675908	1897209718.7776031	832738518.9185815	1449983302.4605837	3778741759.739769	3608522383.8089786	442552454.6321326	1448595627.5186121	7966634455.089116	1467128297.390149	863358972.9474833	18319734401.8638	1701147328.7050812	3308063471.0227103	1872587436.7606833	140639014.35918134	4641698458.6638365	9066797964.57009	1651106186.0652347	20206125.850729797	535179465.780673	4416193952.5106945	986738077.4417826	871620378.983827	1057998789.9464753	2231250374.168553	1393567103.0664353	2487024480.4262867
2168981220.8279996	7239440390.053982	910014842.5325366	1896193232.4233599	831981137.9323775	1437291989.2615817	3759984184.604295	3605045381.744582	442474029.87154734	1446882081.8855731	7964212777.382972	1458131910.7344022	860998300.8844271	18311261564.654568	1690433814.255804	3306533989.772653	1864551525.113673	140270313.49396038	4619251710.755347	9064114471.599295	1650085311.038805	20075899.07409279	533978071.0122002	4393229885.283874	985933506.6345912	869739591.0318782	1041990655.1328306	2229056940.453628	1392981387.508466	2486496388.1472983
2166558590.9809484	7094489257.9339	902312281.2290583	1893551024.5611303	823416127.2435572	1412210685.957215	3757319273.808914	3596396699.6824017	442474029.87154734	1446244922.1494365	7961804628.453278	1457479960.9618442	855934223.4876004	18310972977.546276	1687624184.6617305	3304524399.844175	1861133860.5853417	140085821.2074293	4618739741.236577	9058295590.145353	1649120007.5000184	20054208.961637806	527251006.9182178	4355141993.38609	984631590.433557	864111927.2565186	1037536769.3182719	2226666789.3842883	1392238098.2484834	2486193786.6794963
2162763142.383895	7066209676.746578	885314519.7987604	1872180539.7585988	821002766.8409964	1383779489.19493	3757259263.685326	3594935453.7104454	441634669.51671195	1445365230.4258285	7954865158.273002	1457479960.9618442	851329689.1420867	18306630965.76797	1677730700.936748	3301002948.4452667	1853901143.3828397	140046786.209146	4618739741.236577	8993240976.491493	1648704477.1189537	20026354.451694366	524408732.10502297	4318932579.779921	983999642.6963351	859440549.082706	1034305525.8264323	2223754053.018606	1392191399.8963478	2486133136.313779
2145292288.020031	7058925624.857889	880057849.361136	1829948700.6658833	820104249.9189913	1301076454.3154533	3757259263.685326	3592714263.2544074	440875697.1142863	1444720127.4928622	7928868361.169396	1444245046.9401565	848725721.3218488	18302195044.10023	1667875715.1405447	3299614418.986182	1851384610.8448346	139967169.08270285	4616383647.1467495	8931664533.825933	1648069299.111761	19962166.829551265	523452687.5572435	4283799704.3710275	982759826.353748	853706278.6479836	1027177317.6283865	2215531779.8924637	1392156733.3158731	2485936296.8405757
2128321043.6686733	7054865228.471153	826004223.5570594	1781950922.8367004	817934521.6963114	1263304779.1984332	3757237824.92905	3587174127.711979	440465092.5513807	1443690357.8978343	7928255059.55238	1442109992.3370962	847867912.5492618	18287828733.19862	1649886967.7318413	3296757976.0167394	1848728525.8224506	139941151.90833962	4615438121.607947	8844429281.534245	1645598158.3211074	19950458.61337825	521783309.6943191	4261770633.855061	981553283.0957185	842162369.0520006	1026801939.8747406	2210632557.4101043	1390680184.2755601	2484800179.890773
2112368280.269992	7042476182.099173	822711016.8307619	1781533667.387935	816047573.6837398	1257686155.6935852	3755913127.252092	3583641576.284973	439577864.6487061	1442225639.441787	7927667381.383476	1441565591.2416506	846249808.2653261	18284348080.747665	1648990294.462585	3293138208.4697895	1846759979.2770038	139909882.49359864	4614853909.580603	8600635081.1206	1643027551.2001517	19904493.699131172	521148147.1941756	4230453625.5221934	979845731.9989778	823882320.5151292	1022831085.2565516	2198864038.0456	1388674121.9935827	2484443094.469088
2106843771.1700802	7037494396.400028	812720724.0656629	1725467609.5687492	812528159.1984129	1250182215.3036468	3754461377.6259217	3576428239.5753884	438709727.09143615	1441538047.773867	7923792315.646669	1441565591.2416506	843833962.2401881	18283309705.1576	1639831883.68047	3290559326.2155766	1843293639.0625088	139818428.37318	4611704503.949675	8204681388.801079	1634418580.043139	19855051.74948827	520198025.597743	4222078363.8011117	979509201.5890443	802617507.730498	1020311634.685908	2173160769.5398088	1381774152.931396	2484132949.4373164
2105346874.8447323	6969970640.887272	803003733.0366777	1689437326.2143958	809311559.8147441	1241054396.9851892	3754461377.6259217	3568890785.9892364	437810337.6457284	1440796623.1378405	7919401901.8496065	1437640444.9444964	839503970.9070442	18280240335.163605	1634347805.5632067	3288483695.499227	1839578140.2774985	139750459.9139499	4606321197.467984	8145524114.98615	1630675986.5137196	19786917.150051728	519295141.8092509	4220986350.8266907	978854481.9184415	799161246.9937876	1019789561.0560005	2161353510.239636	1376057727.8417418	2483863852.874748
2102171908.744901	6914792643.54706	801206650.9802449	1657038446.8377848	806633120.5824444	1225977158.0577016	3754314294.4746647	3566057593.6162667	436721020.4307647	1440460703.4126728	7915014089.85022	1435928141.1856568	828534224.0069971	18277856428.988415	1631725702.7666233	3287392955.2458625	1837336213.59298	139735803.58764622	4600141500.265063	7656202061.9235115	1630562716.9635518	19725142.151733186	517341848.26928365	4216995225.3269672	978013818.5300534	791647215.6150303	1019789561.0560005	2157083736.009944	1367074587.6165438	2483581743.8459177
2099580372.2842197	6849165111.695848	782802794.2126391	1634218946.1718674	803210805.2362925	1202912160.0875273	3754137048.2102695	3563675472.7616515	432525362.2287215	1439962410.5808933	7913981747.342602	1428714741.9460382	825901574.7938683	18277683267.480537	1622521156.2648962	3287138466.7432775	1836822835.2133317	139711104.41583577	4594367209.283227	7636768014.230191	1627008232.407409	19645362.957228586	515373815.0112173	4182740181.667664	977476168.0840008	789470715.0658315	1019149021.4162133	2153890065.919548	1356250434.931683	2483502606.4364758
2099293394.9717963	6847149214.441992	767379536.924587	1633035914.7531078	800136886.8158946	1168163178.2323377	3754048339.1059403	3559313837.5742383	430221317.3743552	1439114239.5275564	7906455574.227384	1427540365.8187225	821242066.2188274	18277619997.27028	1605974500.7839758	3286644255.9641066	1831730498.17895	139586423.46261597	4581297516.567109	7633964449.891955	1624004673.854225	19575309.580748033	510714858.4145058	4179193548.7141886	977064076.4027116	782825169.2400553	1018700518.6811832	2125672460.8912451	1345555918.6081355	2483214891.338559
2097525898.5373785	6838176915.977789	749389177.5689392	1632078141.8916855	796450335.0448691	1139625947.1712813	3753915264.8429685	3558027090.9500523	421513712.9614863	1437764595.2102685	7902009374.397125	1427217736.6905255	819060982.4098134	18277619997.27028	1603888034.939264	3285783946.1070538	1827465037.7905	139403719.3041172	4575717627.064409	7627886427.372553	1623456800.38529	19566685.122279577	509137970.2464679	4177635012.0699477	976446128.9484401	771892936.0236405	1017213935.1602998	2120700285.2875054	1340176029.679197	2483144654.750358
2093222897.6788015	6814885341.891518	727921828.4453249	1599868882.5760722	786742239.3976076	1120247871.399927	3753771923.87472	3557869337.3363433	392762482.26805156	1437558129.5474885	7895825904.936701	1425503270.0057404	815897690.4179103	18276240977.495102	1596417362.5675876	3285398589.749204	1826218147.6270802	139009382.8774372	4570050229.197809	7627886427.372553	1617855327.8999803	19454856.738939144	508346543.07697463	4171563758.639257	976154250.9566768	763598778.9399737	1016819663.7438449	2120700285.2875054	1330230875.837075	2482345185.984975
2092406544.7411487	6798706216.673635	709250963.2400213	1581511625.7859452	777350545.8429118	1102146083.027581	3753704757.601136	3557528565.477383	386052130.96930504	1436241392.724426	7889648100.631843	1425503270.0057404	814387742.2120814	18273019648.585106	1591945699.8180718	3283702817.889481	1825932236.5644395	138419468.7892137	4563888843.684907	7626558122.405099	1597494601.8817685	19443205.16907761	506180545.7380188	4161625280.941883	975219966.845658	750835458.6959143	1016626382.1654938	2120477739.3366013	1320184434.6216395	2482337878.120642
2091805029.2771463	6794603115.133014	691277439.615389	1452471251.5151837	772648967.9358095	1093120073.8957167	3753237607.075786	3557198298.198969	382839903.9374896	1435010375.329758	7879614186.09366	1424527266.197519	813775914.0791383	18269952868.875435	1591259106.7967253	3281998419.56098	1825059294.7128	138081378.21509165	4558020731.351378	7625913968.436502	1577334673.3782582	19428052.329768658	504442365.2010113	4152001316.569237	974855223.8196975	722356617.6996584	1016379554.3353733	2117208318.128687	1311499504.441614	2482337878.120642
2083796404.453995	6782297902.486384	668973819.116029	1179263224.5741203	742261753.113325	1083264521.2320666	3752366172.4871144	3557007902.620291	377717068.879268	1429348804.6070585	7870183813.230766	1424415099.9038947	803979173.4219588	18267572824.29281	1584641409.2389526	3276242410.7419515	1818517146.3517	137781934.65531528	4544004602.741745	7625894208.882488	1540667308.6481793	19386770.318503708	501428799.7343911	4141812065.827305	974843964.2503939	705300132.2600946	1015702413.4314164	2115541907.9230669	1303030382.234835	2482304048.9776697
2074048540.4872725	6741982119.862125	621873367.4053372	1027453682.531118	729456729.1586953	1069181236.105755	3750297922.2596846	3556602567.927256	376617975.29252344	1423947910.8840454	7864275782.808574	1424068077.345219	801954890.2069138	18257804046.43894	1584209041.3604703	3273243486.0288315	1808471061.0420732	137056657.81615585	4533617105.159566	7625894208.882488	1513137995.2239342	19267908.442367703	500098333.8112701	4120911377.566235	971847810.7365053	687263278.8404591	1014879006.3292603	2112195912.7651393	1297714255.7528396	2482241567.792015
2061477173.4701421	6720227399.690522	611992473.4822346	1027453682.531118	712273488.7859864	1015794184.5192537	3749230179.86484	3556530080.653737	372458427.5628685	1418069563.7708602	7834303061.204631	1423981633.7789702	798259811.0626794	18238831882.039707	1574492097.8568623	3270084141.457498	1801758496.9058714	135590016.10523036	4515035284.479456	7621999767.838936	1512283995.9173872	19254020.195726264	497449831.82504916	4109462317.892585	969279023.5277631	666317510.784794	1012327444.6846281	2102061684.6428032	1297714255.7528396	2482221928.2648277
2039708852.9030151	6658435528.798104	610203045.2585583	1026095089.1412287	684423950.5282521	958634007.1885928	3748271176.4121337	3555937419.9592013	360920448.9949991	1414011656.9515612	7821356203.889314	1423767768.3805406	796431885.5872296	18202488148.57806	1572989252.0240538	3266685312.2871766	1797188149.3798127	134089213.22572964	4511121249.154234	7615267183.724325	1461261777.753655	19231166.491548132	493537333.8354024	4089267670.4359274	967126781.4787136	638443420.7334462	1009519712.7150253	2092434697.571747	1289329121.0463848	2482085655.230044
2033012401.1679482	6618535432.12091	594313380.1449702	1024400471.7145607	642148145.5032458	920140742.0372964	3744380459.5832973	3555657863.8222094	355668885.58787996	1409954841.9256537	7814522383.928385	1423601459.952034	794668863.7574168	18128735626.419884	1569986043.1140738	3265467119.926598	1795910078.414097	133748980.48217162	4500112316.473661	7610300458.4126625	1440646101.805872	19166304.513864763	489066566.0992252	4033507177.2921953	962030657.4779557	610918458.9876351	1009383785.4038922	2088527578.3151178	1285068680.4668887	2481712838.2946978
2031864408.413403	6581940797.897587	588732125.3073816	1015496851.1844947	631173182.8374772	835036150.2224025	3740474334.2825117	3555115065.431012	353104980.73911464	1406966362.1688657	7805340850.510352	1423398014.726688	783854236.6125764	18095603850.90803	1560878676.3717158	3257355467.0962934	1790435020.7231379	132973951.50798306	4496405309.348938	7606978970.331414	1417584296.6486366	19121698.413620133	488082394.53263813	4008964243.91335	958401917.5342582	602992661.351772	1009270509.162537	2075784050.3895032	1229955236.1566749	2481447026.279778
2031759665.1057703	6539845854.415808	550025863.3460064	1003993384.2044915	625257481.594509	756426134.2963654	3730290425.3902383	3554199807.9882684	352009096.07477754	1405618802.0832903	7796512675.631018	1423211244.1732962	778033124.1803905	18089092520.88002	1551766789.0297513	3256282134.3774776	1789566234.8128486	132355570.54992162	4451288433.995254	7601911979.17751	1404829781.2625768	19057827.573281396	481388317.53441256	4003498839.0931845	953751975.6985841	592962773.0979272	1009262874.8223193	2064312048.2199357	1226224428.0778296	2480485432.697192
2031700953.1685455	6507999820.211311	546408462.9097799	1002789804.2416366	610304616.1526947	672227754.1827817	3715752041.557892	3553452168.638815	351611242.59727913	1404667528.7057295	7783775219.265665	1422894927.5710778	773458802.1606325	18009741366.76858	1538783233.4277847	3254909354.1633234	1789141728.3032157	131854962.8090344	4431261801.859153	7601804464.479525	1371820575.1360044	19020275.979690198	478165153.0952627	3998724234.7830243	948990861.3923798	589629425.5284442	1009228921.6242188	2061367547.8678377	1221170079.6924949	2478856488.3353114
2029506622.1589148	6400504632.507186	540870518.7241795	993664781.897342	600556849.8836012	639611106.3498155	3698125994.1044383	3551506295.5559506	349633962.0612415	1402621269.9724398	7755841114.190901	1422145319.6335547	773401333.2052716	17890721629.828117	1537533212.5380664	3247727426.05868	1786705985.8511643	131621709.33126974	4409506708.821657	7600414542.379773	1332944122.7775936	18986943.569996838	472345253.81501144	3991985172.418595	938708767.5758171	563324861.0492997	1009179888.0411179	2053747561.355581	1216516537.5974302	2478216928.748088
2028232757.5868287	6221616624.802461	527803861.26854205	991858410.8166715	589897459.4723377	606671118.1614722	3697263535.9049606	3550757574.0837007	348721804.2329145	1399442882.7873561	7713904295.639916	1421661222.2715282	769997412.2686822	17739598951.224014	1532307708.2504342	3241194709.9911757	1784119604.437229	131505888.12150265	4363456894.777904	7598768711.792908	1289917760.442909	18892756.96157327	470104461.6139243	3972914482.1872344	933699428.2366183	523678494.171693	1009061650.4466684	2033187918.3829482	1205837861.5415921	2477699371.94883
2028044245.2058387	6086805067.379811	484790073.29437524	985697454.1297823	584255568.6971053	572703161.3498682	3679946680.1516795	3548971035.727216	348396220.0259352	1395774689.4031975	7713904295.639916	1421558650.1725633	760342751.42213	17599289517.202377	1531567142.3607624	3239095903.5268083	1777951161.994833	131068593.0806633	4309132464.937278	7598486089.150747	1267495327.1127279	18701439.26699123	454333094.3878818	3971300417.5905075	926336273.5233314	510647849.8195071	1008792863.4499583	2014723373.307786	1200476687.1981068	2477243935.0528054
2028004016.2571058	6083793388.538825	458274921.6059531	983017511.5598816	550818145.59185	524868914.9478618	3678301302.395521	3544655228.025944	348080586.26505935	1394220460.2330868	7712571721.972391	1420054630.8397377	759683717.2105725	17258833731.37048	1531246308.7963514	3234875464.8489895	1767335956.5076463	129675200.39568359	4232582659.635795	7596428586.906004	1230475453.4475274	18695882.140225466	453858679.94921196	3960927667.82094	913234370.7454029	480821730.22323453	1008598802.0623479	2012354393.3582187	1197290583.941847	2476946817.417891
2024204073.04512	6062459810.332385	440405573.9574153	976622281.7521526	547297444.1960249	524405471.66286176	3674898070.8439555	3544356589.071827	347860478.00081825	1390873034.2118108	7706693906.450444	1419089597.1276228	759009049.562381	16755415099.175743	1529427738.1947505	3231748702.7674737	1766094433.9423358	128483674.62543051	4173219616.023016	7593548274.480177	1203543580.6441526	18689517.339123115	453060791.7974213	3958660084.4367905	906789392.6406965	400696408.312604	1008554148.7900409	1989950673.2000608	1190744669.346273	2476697586.2208343
2016081972.9468975	6042802459.217781	440405573.9574153	974129804.7686509	543686354.6482605	523497253.8958476	3674386512.4550796	3544337097.1756144	347074580.86304724	1390168686.3330688	7696013553.414141	1419043473.4556777	758936050.3891317	16075862760.274973	1526259609.8769913	3228649158.1566005	1762967008.273568	127441679.45813341	4150658681.098359	7590277749.874673	1203543580.6441526	18681433.88710889	453060791.7974213	3952450569.638793	893814940.5452048	382325311.9779004	1008116472.9439584	1974117559.6090257	1177150487.8004801	2475238799.036416
2013587761.4307146	6041535122.118477	433608091.813483	971064942.0277386	541316572.2450608	471549839.1319077	3674386512.4550796	3544113031.551271	346863829.3792296	1386139144.3159845	7679495114.192419	1418260678.8595705	758531604.6544626	15156082907.465813	1522830928.5158792	3228469502.33856	1760684290.2582314	126704055.99720415	4101488509.5028358	7587740601.487236	1176849920.9046483	18666641.943459563	451597633.09999937	3951151407.8804874	884069553.8002716	345868590.2992587	1008042480.7317394	1971580161.4643888	1169723331.3417864	2474608836.496258
1958458333.4104197	6030839297.375469	432404468.3352711	971048625.6023065	531873252.10754675	404314904.41678435	3673718311.7377224	3543945621.5565686	346171139.2616132	1385196987.2288332	7665010010.361171	1416263675.323899	758090754.8253022	12467616312.04817	1521889969.1806753	3226404202.6604457	1759950788.586331	126156527.38979381	4074190344.693032	7584737001.448495	1174127313.1806252	18634703.613329	450683556.75326276	3947487278.3656225	874763649.8321983	340112974.14573145	1007776561.9764049	1962364807.6023874	1167374622.5391588	2473575911.260026
1932503848.571225	6023689358.855619	429163793.96385473	970494550.5847516	524027607.5781467	357975543.1466952	3672022993.6813207	3543662410.143329	345872595.0413231	1381155074.40801	7650360226.7963705	1415586647.3734539	754206991.6536282	11116120702.69637	1518211392.2004106	3225494713.741273	1756525090.2473717	125919700.03426746	4066658172.2411866	7577689942.4642725	1155453147.2290838	18593297.010974254	449748377.2346684	3943706370.381978	860718644.729789	335504435.7825924	1007417600.6148069	1961637206.5564585	1166109889.3500135	2472175715.312513
1923743965.086905	6019530242.294361	427516117.9408342	970001132.7851086	492245902.09415287	316980358.14682835	3670516020.7904677	3543193082.2528734	345599697.6989838	1375814787.526631	7504264104.9018955	1415321860.724301	751125294.8114797	10914759339.747236	1514443862.336112	3225215933.3056154	1746854488.8345702	125315238.72914259	4055967860.7209973	7577206617.341858	1155077459.691551	18503507.33975596	447095634.559744	3940539606.5344167	846765649.8289357	326221862.57779664	1006567430.3991586	1956635653.0648973	1158310874.0826273	2471674724.432805
1907197480.1682408	6018455391.093627	423099105.8536973	969378000.642628	442653093.0824331	286348391.676063	3669902500.235407	3539999114.0636797	344072829.9005408	1373355878.7026165	7390211769.202579	1414839876.004586	748356382.4271678	10785340921.604435	1509872103.1700559	3223843069.9434342	1741623431.133736	125174884.73306264	3964594995.681594	7576232559.719257	1123926534.359339	18491277.99646296	443347558.23250407	3939108657.815398	839231328.0663991	317199632.29357076	1006024002.3974626	1952473715.0093122	1152704481.068861	2471653888.0316677
1859267437.6985724	6013319533.30842	421223749.10417557	969378000.642628	420560484.7088436	252652988.65102366	3669420000.049439	3530448258.1711025	343571590.60805184	1372172731.2431817	7284492011.932121	1414570179.122637	747198584.7901256	10517714367.950281	1507224085.533105	3223207228.219273	1739800441.3521552	124943240.90063247	3747032859.4534307	7574729648.248763	1056033071.6958647	18341457.762310978	439144462.91956705	3936953010.571128	799749365.925092	313653742.4694012	1005490497.6709532	1948519057.3751538	1149855615.5531073	2470915367.963807
1841059178.999484	6012274471.752885	420062794.7101826	969283545.0469154	408377090.57328475	217990965.68002003	3669336464.9813	3516636274.0592504	343515382.9724739	1371514059.7504487	6849327633.373564	1413874762.9789295	745565638.7533305	10497183220.736261	1504195393.383793	3220762094.5642285	1733795140.9358249	124415574.13737525	3644284714.812744	7572392048.465419	1039453145.6368665	18326900.818978578	436221899.1265918	3934169161.8305893	766930689.6269149	313521603.76022047	1005202380.631888	1941125694.08784	1140196267.0526757	2470746501.8779683
1824072885.403702	6009628506.316656	420049789.79559094	969166208.7003633	394966463.3038346	206253554.8127021	3668469879.132225	3515272825.976641	342978560.27600634	1371123307.2397478	6384256296.011661	1413114201.5359309	744413881.370015	10326835936.299194	1500139685.2786505	3215300841.381597	1728898279.0439453	123678415.52191336	3540189056.560752	7570942848.068294	1032506631.8658515	18301530.724331334	434242365.23369044	3933306625.044102	760703952.5976224	310972512.31950647	1003075142.3700821	1931883022.3620276	1138793162.6020086	2469923545.3651814
1812235233.069803	6007970115.907089	418609206.057404	969048534.4321449	377025314.4020973	204092713.36519787	3667686285.903782	3515272825.976641	342809494.11793333	1370952317.5677428	6380921181.689448	1412873284.299223	741873904.737507	10274849585.920074	1499315031.9513457	3207606383.154493	1709156968.6056013	122921348.34907828	3490659850.357444	7570398019.9367695	1028854921.1375859	18290420.801591244	432351967.0003282	3932898512.2559896	757639818.8337889	307727472.28400624	1000156733.0984161	1921135809.1902866	1137806034.740826	2467057281.662543
1800310207.9753163	6006160746.256726	416293790.8932229	968917547.4399679	370831575.5724322	195640480.29808074	3666507986.379837	3515001076.645724	342121311.9937064	1370588598.7865064	6273790432.439906	1411940044.9974518	740308637.3978386	10260305007.050161	1496992655.9943857	3197452244.5819283	1702100662.9757102	122822023.00367019	3335369117.6396966	7568139125.149038	1025321360.1934412	18288259.776416868	432335378.07502925	3929139824.356411	753051423.1837162	303207977.54551387	995343277.8617666	1902689522.2618306	1135048737.4776142	2465900949.3892903
1795402410.80451	6002543031.326601	411836199.9466273	968563977.962188	368598381.08461833	188835331.08962816	3665411985.5883193	3514558971.411321	341602312.0712737	1370137782.5296805	6264718824.81012	1410659797.7843947	738855584.7759502	10260305007.050161	1496238628.0512123	3193522650.7429323	1691285645.8309705	121998062.17087765	3276805269.972916	7565378428.719759	1018206843.6855958	18277240.044784587	424984686.7315487	3923332473.4881215	747294741.115189	296635872.89351004	990568815.4350909	1893427928.9266307	1132129977.687492	2455263193.7237425
1793793490.8159406	5996219853.953456	409066921.1307521	967961210.8380575	356437284.1189787	176968735.22195032	3665308260.66641	3514437938.680502	341566563.56804276	1369580814.4337456	6193453587.625993	1410331593.9965029	733877225.2606267	10200717203.42337	1495353555.083692	3192322577.854591	1672324522.0217562	121177609.32303043	3241928323.622561	7563900615.198368	1012907493.1616644	18273352.705827806	421866932.47565186	3915762253.6728277	742451936.3853354	288504490.08337826	982579133.5626963	1883801917.8337739	1128426446.2204196	2443440607.3279767
1716873473.183532	5976131780.578734	407268980.194635	967061141.489978	353308165.899913	157797704.71588856	3664896820.9723997	3514327493.381137	341361113.46760255	1369284787.750105	6146725203.176209	1410119284.8816273	732714770.0678048	10150202149.888515	1494521574.1355288	3190838602.536808	1662163535.7960618	119914846.05691056	3129680859.052643	7560498841.907003	1007495458.6522076	18271891.91938192	417983660.9931166	3906707496.799218	739828991.3839934	280064119.36422944	972191606.9666166	1876145997.2295463	1121852616.3526468	2433684942.387782
1671517493.2385418	5933138996.271027	392320661.3779717	966718415.443246	350500978.0446854	156051777.3735065	3664431572.585321	3514205528.497162	341284385.9943719	1368465890.8628454	6116990199.912213	1410080832.9060175	731211765.3368136	10127000123.51664	1493468705.4734688	3189158999.215501	1617401044.2104456	117724675.85569811	3092968557.4412518	7558655862.914383	1005850170.1674664	18271535.741887446	415291037.58189124	3897295721.8771296	737002404.636707	273072854.7973017	966046577.414257	1865998547.9075603	1117656593.7110722	2401645723.877814
1641690948.708622	5875984721.724207	387607220.3689023	966334733.3360912	347506636.887631	153381136.04315346	3663999929.006662	3514102793.0063157	341243977.3711649	1367877355.9010062	6105181564.524849	1408091846.76292	730327481.3296716	10062095041.420736	1493179288.515908	3184633051.437683	1581668569.627613	116990932.33153729	3078576321.399854	7558629816.844668	1005235022.6479384	18270527.361945808	412442478.42248815	3889351817.19028	731495741.993153	258618376.14426082	958507137.3338004	1862524543.4272614	1117353304.8344765	2370455504.686095
1594148515.129999	5875526150.280219	382589206.5818777	966231374.0570955	341920302.1274706	149751820.6230408	3663979631.197001	3513548984.1370993	340561033.6383293	1367475205.673658	6104889621.262503	1407120112.984476	730183358.0103267	10038007273.704668	1491683382.9222791	3181860681.6251497	1546547196.9288278	116146420.01037213	3077947934.141367	7558629816.844668	1004706252.6343873	18268851.206162225	368977556.43551	3887506942.4354887	728785971.431762	252868443.18379828	958507137.3338004	1855344546.3015683	1109888359.4552243	2337517424.025223
1534278244.14586	5871017327.605467	381353706.72310424	966202614.2597346	333793591.1477156	148148524.91065854	3662813910.254752	3513262427.4648166	340105104.0295139	1367069078.8407166	6102629642.964657	1406824479.7626128	728398580.3876864	10003691560.023907	1491035491.2502227	3177059826.45217	1507881341.4620025	115999784.03827213	3074333338.0507226	7558421025.384881	1003809461.8244982	18263904.11182323	366846238.88207066	3874385844.104269	728486544.3316329	243511851.71720153	949707919.9095719	1850515801.9087703	1105722144.035158	2318217073.631763
1498227499.6238077	5862013291.756554	380925545.077461	965891603.0312945	327688081.1900598	147907168.7291435	3662193931.469871	3512983834.732253	339569208.1473968	1366682078.820882	6102599519.388215	1401495785.6749165	727811007.7811625	9964675469.92705	1489395466.3213277	3174076324.6249685	1497933289.7488	115752196.87767856	3069435563.7208962	7558043890.386537	1002162202.8115877	18262581.87518551	364850638.7552396	3858869676.0343895	727273525.6145842	242266822.05716833	945694081.7197938	1842142065.5978944	1093664364.366177	2290201167.0799108
1482209910.2780402	5859236964.153249	380384611.8220443	965698774.8186274	324847540.20766145	147261147.09253696	3661746252.799781	3512415261.7131424	339167560.6540289	1366075892.8986974	6102228482.988012	1397729544.0006077	727359411.0979233	9926311294.20952	1489219701.1677773	3171870649.8782296	1492826573.6136277	115641316.61709398	3061760751.156716	7556791294.304026	1000913894.4862207	18259620.0408676	361123743.70958614	3842232738.301055	726856509.0983044	236057131.33462206	935380195.1265186	1840420809.233264	1079511136.7175152	2248617376.1590457
1446656149.0514784	5851318535.248572	379961039.7706469	965339774.6326184	323814641.129176	146921966.01075736	3660675974.187539	3511201207.961276	338824210.59307766	1365883269.2970905	6102030802.738988	1394198045.5586739	727047078.0029063	9882290157.796906	1488471876.5030005	3171503166.0731277	1482682797.3823807	115503084.11069873	3054024457.662776	7554984617.650901	999772865.6572293	18256793.97439288	359756587.97065675	3827547635.6282654	726518105.2135315	232285155.3266375	928318517.6671519	1834040709.1383421	1075067150.7285128	2230646150.6103997
1421220483.65943	5839548779.604354	379530907.445663	964244850.9031068	321421864.957785	146789405.9273301	3659156190.046152	3510088749.09326	335636444.1376735	1364893436.24987	6097692096.286531	1391847298.683525	726789919.3806313	9838487436.325848	1484934166.8249998	3168812349.9360423	1470173357.156777	115400579.74034469	3052447166.514962	7551671756.720811	999087400.256192	18252766.03709697	354665201.66471565	3800251013.193978	725634810.2681931	228821891.65080357	922960679.8233831	1825083465.614063	1066387679.215074	2204767359.4619107
1377517278.9373026	5815722621.618501	379139753.04067236	963364771.2750729	315491083.5886245	146645135.82989967	3656419882.6742973	3508542653.955257	335173103.1249696	1364016484.8411293	6096762586.374106	1391664213.4558115	726317627.0338162	9737789369.78461	1482649391.732363	3167612631.521857	1450505674.7770534	115287953.90878773	3052316223.116642	7549984708.710334	994658222.8366219	18243494.510303684	349811817.64494866	3755671349.244645	723956288.2212083	226129557.85676935	922705637.1379638	1771168191.3645833	1064809813.8953612	2176458947.6218
1336456893.382912	5778846406.784585	378657663.03457284	962237665.968359	315327387.39695436	146162608.38146743	3655380917.727178	3508240695.750115	334898034.9392512	1360350325.3479853	6094208855.215105	1389177492.4835458	725608252.2669833	9521648483.907839	1480496303.972534	3166864875.863996	1444148727.127861	114998067.29135601	3051537883.789981	7549984708.710334	992242364.9706806	18237651.131395932	349287736.08339185	3728402785.2229548	722130670.8319881	220900027.70428643	922676254.4791193	1753572523.3425264	1063913469.8723322	2154838803.7970996
1314280149.6834881	5763573233.468905	378400532.6119659	962199925.8957479	314293210.09939677	145784757.28676435	3653682365.4301114	3506732568.4899693	333763669.47087187	1358429945.1612318	6090400124.399279	1383821563.7674618	723955575.8061032	9521648483.907839	1479741588.6218462	3166320889.9452715	1436657545.8903046	114917992.0485036	3049260467.658286	7549927882.767404	988542621.7487227	18230490.849543534	348510149.4630707	3694501243.958784	719555184.0559484	215156218.81975794	921877321.469985	1658411029.7991426	1062370026.2091976	2132472796.7020116
1253201195.7727919	5751608617.88613	377491475.3789316	961849765.5685378	312882027.5730812	145775769.27200797	3651943475.4133334	3503257568.2645874	332712492.70771164	1358429945.1612318	6090354828.058307	1379733759.552689	722019707.0309261	9239585577.001764	1478457694.8279529	3165614252.8758283	1427368672.6369977	114771388.96013416	3045635680.5527167	7549916655.077342	988167374.2458794	18230079.285883028	348222591.89222527	3694501243.958784	713821763.3020561	214928795.76964188	920033454.4514267	1557177720.8542383	1061836538.938587	2109751792.0244756
1246005667.6846633	5718620248.689722	376954473.85131913	961308702.0690387	309064191.0474052	145422318.6853047	3651919074.6131186	3502103672.8579206	329557928.3912559	1357505201.8686173	6087741119.023719	1375684949.6567006	721364727.8842368	9034708265.648336	1473497707.694878	3164848305.936377	1406510237.8913646	114447125.66745687	3041264034.9757657	7549608106.736595	986894301.3898283	18203454.376388546	347595455.2871621	3694501243.958784	711251827.6070517	214271026.37841302	918638244.5234706	1383571853.7873156	1060502192.9238052	2102310856.999507
1237656915.3188126	5695417829.536393	375953626.0105473	960718442.4461557	308186566.2926602	145125761.66208193	3651173564.5753875	3498975873.145256	327360719.50837237	1356796988.8375483	6087209976.885998	1373592861.022842	713757859.9115285	8970334360.945105	1472527403.977528	3163685336.473826	1373461569.930332	114093076.14782129	3036447027.1741223	7549292428.9479	985626031.8903235	18184238.399154805	346964758.62219936	3693998960.313911	706937771.2326475	213546457.77853617	917699302.1063615	1229220190.6530573	1060052484.9880316	2097403694.9221935
1228516289.6646106	5655899037.517065	375055205.6600412	959503488.3218931	306983529.2846262	145076880.03389746	3649472976.326413	3495745774.084554	324218576.2832196	1356541658.274893	6083968102.49171	1373592861.022842	700295880.2375579	8781741202.8258	1468684864.634064	3163565936.6948357	1329892369.9966865	113866467.73443083	3030093369.0622206	7548909875.981234	983323841.9643224	18173797.50088894	346883569.26577777	3693778232.2678437	706284191.5636728	212748698.94997773	917381663.3973508	1137914063.6615787	1058428826.999471	2097280931.5338452
1207852854.5767834	5611760562.516915	375003950.8471718	958002170.5743569	303766400.80700326	143384470.68453515	3647611126.663651	3488021447.9292164	322083449.38507235	1353105935.9486258	6080826453.193191	1373500328.2780385	692689129.5833127	8779006245.403141	1464593464.2850416	3163459188.142242	1288246265.7522173	113582584.46913071	3019794775.6295943	7548245515.977411	983252716.7099553	18162699.636312928	346195705.1894328	3693727401.125194	705445370.9281282	208347622.60501674	916331552.1538758	1067287792.9989854	1056657591.7647527	2096420887.5421336
1204486651.540785	5592270648.990925	373131771.4947002	958002170.5743569	303414285.5649347	142194463.0314375	3647008066.9201365	3475028033.5046973	316524379.97747284	1351158351.6595159	6079874079.891479	1372789913.7904952	690946976.8771718	8777392167.562212	1457376314.298437	3162878782.909489	1266657715.9059806	113499721.94987346	3017881972.0295806	7547118802.094716	982466597.6047734	18162376.62603399	344486663.26294076	3693385077.8226132	700191551.141979	207111072.21407875	911949464.337945	1011939466.8807309	1052433830.7808707	2096240787.1779907
1195582238.1659317	5588289460.942097	370889764.7134935	957716301.6248147	301895091.0000727	141896130.30590495	3646893852.627396	3473654512.660745	309039335.0214402	1350068584.5372448	6079154696.838469	1372577159.4186437	690790189.7146064	8760800168.563583	1456755952.9861143	3162548794.3120556	1262317874.1368458	113341177.10019502	3017571768.462684	7545364479.058401	982451802.3119458	18128516.758687645	343924763.2678479	3693322146.486123	699034925.2690527	203502574.81173247	904549215.971033	1007536641.9188741	1052262754.9907987	2087676965.1658309
1183873565.684925	5530978431.72474	370477772.1331492	957716301.6248147	300717153.4361546	141884148.2620515	3645311462.4495287	3473308646.6437063	303986878.09054434	1349902154.6462798	6078963478.198982	1372263226.8144562	689791303.6337008	8703629851.48791	1453165685.393192	3161277913.795518	1251216288.2768443	112960210.59516077	3005491826.1016273	7544532040.285582	982030629.2525632	18092975.581529647	342798656.5896811	3693131450.5304437	698185738.1092323	201495036.4270369	894966825.897524	991289448.9829159	1051188614.6608336	2085790858.2068665
1175214773.9003139	5447718238.430387	370011810.69439447	957253255.3062991	300005361.5296945	141628583.84317556	3645027921.7351794	3472544538.1361985	296601158.27158093	1347870362.7185497	6075947411.138794	1371765521.5359497	689196120.1666758	8700336399.289906	1448735557.7556906	3160220730.676009	1241820120.9739625	112751198.54573883	3004705951.1676526	7544339878.845818	981284002.2305248	18056513.027460903	341628146.5925172	3692911670.865384	694589884.921826	199455217.61038664	886173768.5785509	976393708.5402918	1051104418.5015194	2085208791.7567518
1166402369.0210836	5408648259.379812	369525492.01962847	953271090.3928251	299039347.67059004	141336430.5184807	3644929653.135665	3471945275.4928775	277404746.55735195	1347527176.3089855	6075791763.005515	1370374823.2174523	688778070.2188386	8699121331.624678	1441242458.6939347	3159308738.237895	1239953630.9446397	112531645.0789868	3002388326.8421364	7544291274.32333	981238610.7023587	17953682.82430678	337637992.09106696	3691666981.6350784	693154213.3475261	197491319.28792822	885838811.0790094	975447787.4277395	1045420659.8364284	2079248293.3857543
1159302496.4712539	5390665559.318545	369140256.4735957	945410429.1050597	298659207.8705887	141113372.63190266	3643978517.4242735	3471115627.111862	277361763.4452369	1346980606.7832217	6075403171.824849	1368010631.4960477	687182265.5358312	8692062369.77049	1438508405.6025054	3158231621.176719	1233198927.6431725	112364144.19889863	2997181431.4602613	7543788901.448355	980799147.3146857	17780100.987049352	334203820.4030519	3690173667.7247972	687893865.5946968	196809000.3327444	885791978.4758564	963372887.1787796	1042526163.2590134	2077398960.0152462
1151121955.3868067	5387739146.872495	369034765.8632755	943622693.310485	295770031.1205648	140831138.01270568	3641076701.3222957	3470455048.684371	276239468.62691706	1345737492.8204231	6073262208.10237	1367387291.1234257	687027307.8661469	8681912757.064756	1432223999.977007	3157256338.476087	1231104039.7457	112135814.693616	2995173411.159414	7543301868.794658	980773892.2892334	17694252.59341833	332204430.4596843	3689570302.902086	687893865.5946968	196505575.46070495	885766871.6557502	962568282.617315	1040045632.6779579	2069685895.9390352
1146341393.759391	5382515814.72628	368654851.3929804	943497344.6713376	294612050.06088054	140394649.3399475	3639820173.081172	3469982330.0687184	273715314.99687755	1344335471.787789	6072225861.327476	1365778589.1848495	686592078.5743184	8660939083.458551	1429370510.871612	3156822783.057181	1230463843.4586527	112114628.32363498	2994991595.835523	7542757128.488345	980282007.5251659	17649904.531053104	329771156.68264204	3689394912.643028	687780278.3790157	194770370.4673881	885046336.2573533	961378795.9253029	1036330871.9124367	2043436332.080502
1132917950.8879466	5371520549.640623	368629215.48625726	943248677.3397468	294105523.00900847	140073815.30233508	3637774925.019551	3469502342.386244	273715314.99687755	1342241009.2842243	6071257503.094283	1364076846.6634426	686202652.9651251	8632539430.874311	1427106459.0064194	3156172749.8694324	1230463843.4586527	112065978.48204619	2989344072.341775	7541436332.176152	980036912.4853383	17631332.802158095	328041857.7942519	3688856562.216615	687594289.6910357	192333774.31053668	884629942.934057	950756824.2048185	1031668728.0469387	2024896652.5839982
1123789911.2411926	5358888399.593881	368597600.85896015	943068558.3056283	289418062.20839727	139637259.5926493	3631320956.8919454	3466845563.52407	272660947.5546409	1339234959.7334433	6066328986.367929	1363574061.0653393	685967373.9062225	8575853335.7024765	1425840564.7919445	3155603237.776526	1225597290.3009427	112060934.30849306	2986315700.6392	7541115187.665366	979963799.5477068	17515605.950210787	327858494.93262154	3687866408.3613753	687044125.9011405	190987518.28620967	883792683.4969412	943340087.6104001	1027012930.1824913	2022446205.7259178
1114131031.0425136	5333071297.295948	368471193.2598346	940608256.3596598	288491183.5486915	139490911.2605503	3629122619.9445577	3464761265.129643	272622455.79226834	1336798821.193285	6057203828.869917	1362523600.584907	684716329.7627023	8511356505.124537	1424281721.2634466	3154478579.8270593	1217966361.3998418	111960324.11983296	2985470923.5428863	7541094552.647512	979908179.5465837	17475172.618031986	327175361.78793466	3684587742.7056046	683550853.1642076	188387117.27780473	883242612.1651933	942767548.8727897	1020499347.4862022	2004214467.0253124
1102571918.3444738	5280626283.052394	368332628.5750529	938646829.0752571	288399271.66102946	139263388.63124254	3616631910.0095797	3462238183.92445	271725549.9355223	1335410015.400665	6044578230.884828	1361077202.5584676	683764874.2920312	8470953893.330646	1422600675.1568215	3153842976.2247305	1216140048.1944978	111884803.86625753	2978536288.2562447	7539914224.142223	979808055.7947942	17404532.191832535	325033409.41823524	3681270940.4459267	680422573.878575	187129878.04055458	882167381.1075541	938446384.3773183	1015123390.0061915	1993825478.7254746
1101867126.3507218	5271341776.447908	368097513.88114136	938362007.4627765	286320487.1113886	138926840.24809995	3616177816.735547	3461505143.2635827	271477546.6139427	1335410015.400665	6009213403.98894	1358880676.340638	683528143.1983795	8414724043.308402	1418678367.2121809	3153189806.540646	1187104668.26032	111732642.77062449	2972664459.8984075	7536856010.3185625	979751577.3288637	17310181.713100404	322971079.6711595	3677030793.853151	676143068.076912	186455964.57475975	881349759.151576	936409718.0244448	1013618716.7004836	1984969016.8575008
1101455396.765125	5202517454.2374325	367921899.5263168	935590674.2507424	285135723.0463052	138856066.35348085	3613804668.762362	3461202963.957678	269729323.7921121	1334716455.1695685	5984963790.347961	1352035679.9599416	682484179.857663	8378767863.458521	1415789445.6713216	3152239742.436504	1145727133.942648	111469626.21710908	2970714646.5571237	7534946632.769798	979646659.8179681	17104814.682885054	321716007.5875583	3674821892.581	674853836.7569659	184570387.47827283	878137642.9956571	930232928.3325331	989969701.3871833	1983024474.1475253
1100422177.673799	5149955987.052431	367738528.443868	934809418.404204	282658960.3647808	138693137.74061823	3612518546.937775	3455896337.312352	268092772.07135046	1334614789.0014923	5982023825.801652	1351522220.5353403	682152220.8839409	8371682903.463706	1412063220.1078906	3150969824.749912	1141101069.1030984	110603997.99095345	2966740464.6128597	7531123950.013249	979582480.4098486	16981913.290795166	320505544.53716093	3670295015.1540284	668023716.7965248	184279751.7206347	872846159.4898833	925453426.8408823	930904598.9299433	1965161783.1365404
1100064396.0932772	4990679917.092146	367180595.1539469	933175640.74179	278027623.8203198	138615791.39827558	3612503287.638522	3453380750.1615624	266274784.5973005	1334029459.3113937	5972734661.455711	1350704221.8508084	681552172.8171965	8328647627.415774	1407726248.3200855	3148774862.0830626	1134558577.6922302	110335380.01695918	2966303082.6304092	7530400750.908661	979475317.6744082	16910178.657860123	320016066.18195355	3667097154.2611165	666934793.3300941	183475274.7640704	862550247.9183555	924456098.3268594	887031080.9566369	1946458995.5915513
1097948661.861446	4986960374.34308	366372974.8740509	932304550.8859303	273188907.95697844	138597917.5096195	3609127726.174237	3449676368.8956614	266260701.46579775	1334011410.3969336	5898525951.767093	1350367804.1921022	680649180.5122151	8269833173.855915	1397216571.1291723	3147586518.603636	1118970814.1608791	110317785.77887975	2961129629.8038406	7527283706.818458	979266573.0596553	16839950.675662354	319643469.0084981	3665647943.137181	663442502.9332995	181400474.19095936	845089549.9296088	923787938.9761394	884375555.2356896	1940081683.3702774
1097639109.7713687	4979454558.374522	366131780.07784736	930792719.0440494	268831115.04567194	138540590.72526404	3608642262.889431	3441023163.4372263	265578725.6749417	1333664344.0949402	5828577784.832715	1350065307.6554635	679739486.2999505	8249376402.745489	1393799028.576021	3143909728.3473096	1101010809.1482966	110203793.36974461	2949327576.6702614	7524631591.456996	978730112.005296	16774315.767929586	310959319.6117686	3663664188.2367287	654592044.4349457	180197433.51243484	829655577.7584904	921927095.3194939	879445703.7942857	1932738395.4157302
1097550712.5686657	4971601635.568288	366131780.07784736	929234306.5747124	266702069.44126004	138363032.2813585	3606258910.7168403	3432493309.274918	263715374.11412013	1332871639.3916225	5828577784.832715	1348829703.0955787	679737060.7839923	8191528073.143769	1382227723.6618671	3141895551.4334726	1091785530.1182857	110060728.43976186	2946682603.089238	7523685922.543151	978074990.3416387	16770176.622642364	306726324.2136639	3662486955.506082	647822643.2907085	180092406.5312785	823603074.2401263	918046511.3167574	871317657.7014638	1929110186.9310873
1097505769.5168834	4946668770.024974	365941705.2738212	928259259.6595527	261577612.1145808	138309872.62191498	3604870992.6538706	3416181975.094771	262928481.41194934	1331934339.7849317	5827585365.209297	1347865790.0980523	679592765.5509645	8049973973.549191	1377780168.8730614	3137953898.9191937	1083986017.711314	110050456.93669413	2945225576.481557	7523495117.637931	977653921.7514373	16748860.487759745	303171921.7402212	3650927150.404481	638411094.9545884	180014951.6341757	820221142.0386109	914255935.973984	871216681.921675	1926289476.0791607
1097485621.6264145	4943467358.169476	365846554.91538846	927319088.3867736	257521463.67234567	138219341.77122876	3603107058.310373	3404289060.783709	259784476.6033337	1331558618.9745953	5824555545.884911	1346290685.3382323	676464760.3361961	7887589198.347515	1361820803.4383266	3132529979.894547	1067519695.5954558	110037408.14969577	2940936259.5418935	7521271747.070657	976876864.367968	16732647.21641555	301569339.176147	3644905016.7459216	632533150.1782297	180014951.6341757	816944862.2007284	909970810.7599971	871018074.8682517	1922749808.3485737
1097131075.923808	4943184484.924662	365603134.11205685	926390888.3221364	256348693.2654389	137844129.79144615	3601816320.2199097	3397906749.014724	259412266.3766068	1331553421.3293133	5824029851.794762	1345429333.7329192	676144234.9515582	7867484633.101456	1352666096.2874093	3121568813.6465864	1047588105.2469165	110009037.41103035	2934538141.497915	7519286117.909118	976436187.1150206	16727655.931239676	301381298.80079323	3635218847.4225793	624296313.9892107	179946289.32193902	812245591.2059686	909511865.0556308	870090405.8770794	1916733875.8369875
1096839944.0607502	4941480775.415171	365486398.5976301	919703014.2396723	253577937.0925059	137776542.08245653	3600639307.370193	3387887680.0844626	259149948.37109196	1331025886.0099916	5822099042.864816	1344194373.3198762	671152635.5970532	7843041101.410224	1331606753.4862473	3104033967.7505984	1024533927.8047321	110000307.4111012	2926624895.838681	7514160630.64262	975347481.0891771	16724939.705475627	297944770.8346536	3630181588.9500933	623809460.5829225	179861879.51400393	810940656.0497726	907117905.9977164	869881812.1572411	1915987187.920584
1095798709.05866	4938789771.294127	365218957.5876892	916741335.8189166	251299431.77980077	137776542.08245653	3600552278.960686	3370292607.7557325	256329760.10341445	1330875716.6508446	5821401625.115725	1343533230.3073642	667509941.238809	7778744228.23475	1280743813.2744358	3078752101.157983	1014861435.1805336	109976019.71554491	2914605759.710732	7513331816.834141	974317921.5883274	16721649.649995727	295218254.61995953	3620310918.4948273	623294702.8260795	179399703.01416814	809463755.7636149	901997829.3977851	869594890.099121	1914416454.9534428
1095355966.973803	4932055440.795792	364962901.9480269	911671578.0528162	251015083.43724963	137749405.06125423	3599898603.7230363	3350884965.676675	255021786.70787898	1330527547.8064704	5819630084.619166	1341555244.5012407	663286818.7887968	7695217260.865958	1268756555.6254296	3041684034.760296	1004671983.9261264	109894351.82949822	2895225846.913716	7513049894.788998	974117588.1833962	16714575.34832217	291577085.7930509	3605589436.5277905	622992046.4759637	177969161.49365085	809018476.8249823	899278933.7697588	869242475.8339913	1911274938.1005664
1094717436.4572654	4926257941.199928	364925654.5567107	911501724.9047266	245264997.82240745	137717740.60566053	3599443984.9330373	3342495837.665891	249876231.9834957	1330214925.6110194	5816997041.328985	1340793024.7398095	659680803.2071052	7670395264.573957	1254298734.8421905	2987814505.326393	989791914.0135211	109725993.82833564	2887800416.5685277	7512812143.806814	973600719.17522	16706943.287702724	288183642.65863186	3601406405.3937616	621514876.9216918	177865470.0673732	809018476.8249823	896956857.6953588	868828043.6599462	1909440050.934899
1094598970.6959949	4923054601.862061	364490137.5261104	911324172.0808172	236372211.1181913	137714115.51093733	3598741184.309718	3332097176.4912295	244225309.71539196	1329730449.0896769	5814335701.720736	1340065950.8501697	655036718.3594306	7652541233.904107	1253841986.8608246	2934156119.523795	982541468.7354765	109595610.73247842	2881901246.4584074	7511159099.412224	973451529.4177557	16694835.673385173	279619954.60517514	3586128927.2065187	612727737.9100746	177817108.63347465	808659104.7910322	894153274.7352488	868349498.4904428	1908471091.956949
1094598513.6030886	4919336428.874441	364473709.9228528	908911811.7172161	235670435.01473126	137712452.78378692	3597536429.5546584	3327871138.6968007	241621521.62854892	1328121611.1208677	5808515281.513666	1339574120.2626507	650443041.717647	7640500371.877636	1252498447.7398524	2815314899.0245676	978897403.8277543	109584927.07928528	2876692881.053808	7510293010.329455	973323899.9158198	16682492.755797768	273766929.4577187	3578430995.776365	607169202.233218	177806219.73265138	807796779.9981452	887017974.513644	866701201.315213	1908388708.4898736
1094595393.0257626	4915648904.789964	364033299.56868005	907018460.5178285	233814397.15867007	137710027.49620065	3596084574.8466287	3324470103.223808	240397948.1980684	1327187016.8310103	5799825581.767851	1335544160.7151575	644785337.893572	7614181730.387528	1247036661.2164018	2671975716.222007	974806304.5832007	109525895.98053783	2872715258.4658413	7508798759.085825	972859253.3600388	16653037.070231779	269340990.27292335	3577568279.89233	599570898.2206398	177752844.88119596	804165325.0746078	884167723.5912064	864204155.4986335	1908323277.6654558
1094186864.962504	4909585282.214	363321886.0042876	905933092.7609122	232381317.9662869	137670651.576557	3595576371.2377443	3315980546.35722	239753389.42218876	1325699539.0963154	5778595525.416845	1331246979.5186634	643095246.643603	7611445537.407943	1242893894.814135	2652976939.1027384	971983742.2809541	109404652.63618524	2865855777.2495103	7507154289.861186	972534325.4583511	16643998.372965308	258461638.33031556	3572152544.697565	599188629.1204947	177703979.99406844	803515276.5732898	876421689.0459018	860828111.8433889	1907793991.2312107
1093966847.8055758	4897561679.476998	362169800.36429584	904860452.0103811	231968409.478218	137646616.83194658	3595566801.6612983	3308247266.436925	239136488.910899	1324638564.058248	5752077119.432584	1327317957.8061795	642119740.2302635	7607244149.826714	1234703882.6855004	2625075256.261584	971470042.4641844	109373996.95703958	2854297234.4521146	7506435770.4052515	972194011.9522887	16632574.837552898	255274841.73721972	3567638999.943283	587582323.2954473	177292545.04757407	803195041.8630991	875288035.9205909	860464526.2920643	1907199285.601774
1093271520.812049	4881700531.683298	356381371.1697286	904020314.8534455	231406390.9781895	137637398.9350773	3595112385.1816435	3304401604.910525	238674681.98312593	1322527051.4223878	5704830694.291748	1323492656.7470398	634309208.0507468	7606429216.3575115	1228106721.550814	2606944969.1158295	968326633.699256	109260890.17865269	2849045022.6880994	7504341954.598161	971294813.1523198	16473573.62985615	251899151.31059295	3566919905.0091395	582127373.4391992	177118260.8265406	803004756.2007265	872963422.5433171	860175738.8462535	1906883169.1117597
1091424965.6731043	4875999448.896119	349541716.5116028	901964636.8130645	230858999.43982297	137634055.16358724	3594734603.6792073	3299123472.5534344	238294198.36865246	1321624961.9485753	5662910252.663087	1321245945.5887473	633389434.4156545	7554771267.402051	1197431699.0146425	2590478482.9069724	967261439.8701098	109251431.28244726	2839873969.9639893	7503107558.257924	969630342.481879	16365033.665300338	249197378.50244397	3562741493.546378	564540239.8485154	176713822.4494549	802039394.3445538	871471198.1237775	859879638.3979887	1906510101.4767008
1087758096.1897206	4865634953.989963	343063707.78758353	900458840.1574806	228865205.7651488	137626855.20127288	3593812494.383439	3295577680.289413	237519123.25122094	1320503385.7630913	5632800681.91244	1320632062.952538	633389434.4156545	7540817399.687691	1142213148.2943032	2579592491.3800683	963083727.0874927	109179290.31198244	2828461050.396873	7499207039.159718	968822598.3218298	16328625.622478073	247705075.11834314	3557720975.7146707	558598399.8249949	175961184.7882776	800905002.822049	871470903.4430155	859612356.3993468	1905232254.616347
1085361183.446733	4858754727.678844	338772416.0026578	896518315.5510486	227949630.56007478	137610909.12433574	3592296298.9743195	3295274818.3067126	237245123.53643167	1320472790.8042777	5608992481.964119	1319902555.4868736	633270814.9494668	7523330527.357488	1092585961.6957746	2559368784.1590066	962784371.4315335	109049119.04260057	2825533080.180057	7498114195.583264	967195025.4373943	16110811.904072134	245039065.51800635	3556824574.9214625	556732734.1013904	175223256.62936187	799844958.245611	870135454.301125	858181387.0129944	1905049947.4982338
1083477464.31658	4852353719.390048	330981851.586384	895146262.667224	224567596.87753615	137610909.12433574	3586344762.093288	3293198305.721421	236819991.52686945	1320412033.5050516	5489123147.011317	1319090338.0040667	633184790.8629664	7490682595.653094	1032039875.1467769	2520161612.1129737	961491688.8075305	108935897.35646605	2824337616.042915	7496315369.934526	962266242.3287365	15659572.373853521	239986078.33073962	3548210421.1674685	548993665.9344304	175013140.26038745	799629744.555563	869343744.015209	856444658.0293792	1904012468.3007357
1081665541.9446757	4847799750.484248	329453138.4171109	894051433.6482767	219567871.3526036	137610399.62219128	3575284827.474555	3286239869.8898554	236558214.23529914	1320412033.5050516	5381056590.416743	1319090338.0040667	633184790.8629664	7417088129.263634	1008336384.3916457	2517013620.576302	955188156.6864779	108858168.25392993	2822180700.772831	7493715236.686429	961813420.095994	15307247.076803321	239088938.64459625	3541047559.3501678	548625236.381114	172179592.632671	799550695.9274492	867186492.5241641	856205488.6151084	1903590181.1001525
1080978921.799731	4838263776.018513	327143005.27155125	892574671.6430198	216009391.3694112	137606293.13613147	3531268952.852283	3281383607.5832677	236003563.68280125	1320313859.1526203	5277421942.482695	1318623603.0778613	633039054.9621062	7348883280.483684	1002959075.1756052	2501413328.4010916	949607450.7027363	108713338.65349971	2819028351.0794706	7492129072.951849	960750631.2456794	15040188.834186196	238013147.61322808	3523045237.652689	548068513.9843574	171258868.3513211	799486021.8317602	866144536.2876235	853709462.8320675	1902450869.31901
1079322930.703472	4832165812.220526	326072666.75632375	891332488.4127705	212792907.86691767	137603115.7240269	3460104466.1505647	3274312354.3882036	235258303.63024682	1318200313.6965063	5256396129.851045	1318490500.7366552	632850512.4635363	7299944739.899649	997408011.6123166	2482795392.7555428	934674754.7260898	108524283.43855345	2814906959.2042866	7490764134.455996	959619920.8038545	14881671.877082363	236451682.44520408	3516009713.9579334	547639495.1449673	171160992.87176168	798979346.6126415	864530550.6223881	853110846.6908892	1901444270.1362522
1074291442.216545	4823346340.442946	313218923.42858505	889962085.8958018	211779829.60973445	137574654.59788275	3432719754.6683483	3269484753.9862275	234688163.6333157	1315408175.759767	5239685317.650128	1318294692.1491487	632215643.8186985	7198772988.854949	990975818.5081468	2477830010.59893	922569432.0834321	108228327.51385869	2813842299.9016294	7488309062.446523	959161902.3331152	14733083.284631245	234733146.75009307	3499397891.115177	547018490.0880233	171159665.45733127	797354916.4434681	860140165.1202472	851146508.4294835	1898188089.2736878
1073715998.1286254	4815912892.994108	302189163.6114287	889282555.037966	209952810.75749645	137567957.40879706	3388580067.860785	3267879225.911123	233275405.99888813	1313901215.8435287	5229784787.242707	1318111293.7080622	631803945.027171	7123037455.500892	983424009.3081646	2473647654.3027883	896185876.4519887	108211432.74947304	2812976486.8974	7485346324.029193	958371114.9130892	14610385.734482098	234623288.14123234	3485555634.9297338	546719177.0479933	171155026.40918875	794412815.6424329	856360394.1344227	849507774.8794378	1894844447.126186
1068063229.1903558	4796829645.870932	271819793.2355725	886971683.3210832	208711246.78192803	137566400.70145637	3340491821.2447014	3266792683.823675	230613584.42227998	1313316118.8741963	5220595702.472029	1318015325.7301075	631429849.3447311	6953732504.5278	971194706.2306188	2470539597.214973	877478318.4810022	108211432.74947304	2812068152.8920984	7484968759.857725	957317344.1804258	14568259.244931858	234623288.14123234	3477368762.3507466	545621675.7842261	171155026.40918875	793146965.3382801	852561418.5153121	844464854.4076041	1892692802.0049524
1066203174.0217415	4779121317.672567	262788348.87973347	885489180.1630064	208505426.25179476	137551030.77115428	3340491821.2447014	3264204607.5550966	228796860.44822404	1312084726.699021	5206408796.714115	1317587858.5469177	630599794.2986523	6936799362.771338	966195680.8036953	2458480276.059463	861813496.483433	108203520.71404438	2810984380.1954284	7484964540.775779	953351126.8289466	14545954.408302268	233675486.36163223	3469207087.93501	544611664.6838908	170994160.29525545	793146965.3382801	852398313.4910867	840489738.7899812	1889758220.2694128
1063680601.0523158	4741111278.584314	252666590.61333853	885442792.5704753	208100950.4101814	137524248.81116557	3319469492.7851086	3263336741.0635633	228151086.55663538	1309838982.5556226	5188992835.020335	1317310247.9882743	629972969.3404123	6905190545.555947	964139210.7890695	2454593168.636312	858524041.1404345	108175461.06485137	2804029522.739773	7484958830.583954	951927676.8612381	14527323.691784702	232780239.53110787	3462596363.186403	544270992.690757	170577923.97062358	790883331.7960054	852398313.4910867	838801087.0218886	1887589675.045146
1062872987.5888206	4737432656.70624	218724306.92069378	885008226.2648368	207406566.66582307	137476995.79191425	3289046209.0531483	3260463627.0787835	227533969.6638201	1306514399.6178868	5186857443.802503	1316904212.4411147	629736464.3424108	6803991351.261867	963991029.2955399	2451500370.7396264	855093985.9067714	108150699.70762229	2796530277.715889	7484925792.792387	950777982.6627038	14505481.475253506	231646068.77035657	3431249031.1248755	541687293.7269226	170125368.67918456	788121245.8306229	849259821.7352122	832117057.9364281	1885291503.0982125
1056654258.4480921	4715388358.745337	218268871.2503938	883862575.4738268	206485059.85326245	137431439.61349043	3289046209.0531483	3258501080.575943	226791417.82566908	1303087643.010848	5174820937.868508	1316758082.0649247	629101512.6010189	6755911636.534121	963991029.2955399	2445714263.017702	843559666.816303	108097170.8137685	2787328418.716891	7484301235.047449	941783634.6645678	14442610.685404541	229748009.14173436	3423713858.5632143	540139485.6239634	169759662.03965807	779107180.5115856	847821115.9847503	827174828.5230513	1883715849.1482842
1056174798.9680879	4700071582.238252	218245505.90352976	881715183.4667939	206225231.9881806	137396365.1480414	3289046209.0531483	3255258775.4929013	226108695.46808213	1301438030.0560822	5163077940.165695	1315557046.8165445	628323625.4455324	6648436420.8780575	963971999.1796219	2440747980.0234194	821433584.8593165	108044366.42092022	2774191664.361978	7483975048.339286	939828514.2647114	14315397.580614708	227688012.65176305	3421906080.499432	536814326.27621543	168790449.81575003	775598527.1600509	843740735.779791	825341368.4644896	1873095667.9737413
1056155709.1231232	4671129483.531125	217540043.28043208	881077537.74822	204321865.1414173	137359694.12568834	3288972791.3827353	3254012316.5303235	225754024.19067162	1297432644.1047254	5153399407.328244	1313990495.9282832	628194917.285291	6525790855.01001	963815433.9939446	2438601047.149308	811132813.7737159	107990408.13751735	2764289479.6593704	7482731291.632536	935995787.0722668	14201152.593513252	224399573.82606685	3402979554.4485836	530997466.9679266	166756083.3556005	775487020.9502323	843090095.2355115	823550418.1155728	1864825181.262614
1055796055.4594936	4659316837.511366	216703217.28763667	879671476.4835007	203209740.23432574	137359177.7745574	3288953765.54157	3253843002.138352	224603215.93220934	1294085530.3476925	5149696717.624423	1312932639.3671088	627409155.311337	6404815857.440613	963710208.6691446	2437129284.2974706	798026149.7565006	107942838.88742574	2761675355.921456	7481870973.4546995	932964605.0280647	13910503.430516386	212855416.5855067	3392407709.9495506	529441810.4542918	164163825.05996168	775487020.9502323	842628951.1345559	820952448.2762985	1860521763.046194
1055714064.5678186	4642447240.280911	215169840.51053274	878976243.0681347	202387058.79113793	137355009.16803715	3288828888.4619393	3251905216.683256	222388058.35563284	1289790202.3960257	5143750970.836384	1311123867.330057	626985401.4154269	6308667095.243014	963646290.8307328	2436784771.0080137	796734917.6078949	107903726.1630986	2757000899.0262012	7478131793.350106	925884569.3971545	13712778.418051355	198277404.73308313	3381050909.4375753	528083949.77582926	161364061.72654733	775486803.6641533	841238156.5707877	820370152.7326269	1857807706.605772
1055003635.0617025	4589196105.906351	213557455.63406855	877207011.1052274	201678957.36835492	137323719.5795922	3288762833.7475705	3245663022.373806	220051304.3723555	1285809874.371299	5138128624.210307	1308598587.9956584	626692782.7786402	6021167810.573403	963585189.9131649	2436412577.433219	792114153.4569272	107834433.97222635	2755199819.436767	7475859303.520854	920615799.8807132	13294026.296028232	176445787.92430884	3332997449.7006617	526240519.9254956	157957718.06423315	775369524.4640123	837837308.9038552	817115587.8290762	1857201876.2227771
1054560125.8177489	4546070514.201474	211599395.72924113	876275392.9640098	199929623.4787747	137281801.6843458	3288628325.1047654	3241123015.252074	216155805.8062946	1283270591.147416	5130623377.028464	1307710029.120613	626078065.6284279	5982624155.893934	963435229.2663369	2434013268.1736526	789401192.9881042	107758875.6351186	2750402151.4620566	7475831446.377621	910787137.2525955	12884608.639813866	168244513.50458086	3321180866.9378085	523806509.4572219	153119968.40509474	774874371.2257588	835899689.1480708	816071240.2028686	1857190165.142575
1054076634.2540112	4525529339.470598	211224732.76940084	874486041.6327788	199081661.4667766	137206035.38900775	3288496905.880483	3239497566.937825	215194850.39520943	1282047406.0097501	5122474579.644475	1307049836.5112352	624965487.342474	5954502203.647923	962535597.5063387	2432552449.753512	787958181.5105786	107716327.0586614	2738515296.9728365	7475131896.097691	901643707.2217036	12821624.80496843	161299189.43109044	3292029348.433066	521423750.0869462	151129550.1192538	774769849.8282015	832000725.2775671	812642129.3410443	1854257961.5427308
1053618506.7935472	4462399751.096473	204224985.1249774	873612851.6924623	198542486.4131767	137142419.5199448	3288394000.63433	3238096542.536203	213067630.1404639	1281288394.8078043	5109717052.716835	1307043729.9302416	624659274.3417354	5951457222.758531	961212123.8518777	2431180687.5464916	786443598.3868238	107704787.0318665	2725447660.194448	7472759205.544452	898924471.1468704	12207600.713500846	155848025.15142846	3291781588.1770306	517437412.22002125	150748445.19244653	774739490.1591753	832000725.2775671	807447501.9627601	1845671272.0920377
1051911831.9043652	4444982266.513322	201456529.31332946	873291754.225754	198261698.92485654	137102178.02137622	3288302115.942871	3236936930.0636554	209759581.80873868	1273847703.2057319	5101312843.932757	1307043729.9302416	622879627.100838	5811575027.968004	959684461.2024486	2429745113.0893703	783661191.0037811	107696572.00226867	2696205380.658324	7470715782.466832	895119065.6402851	11580284.391431907	152881199.83851278	3286192270.193225	514755154.6356398	149578700.91323712	773521688.1860718	832000725.2775671	803814157.0847999	1837950488.2210152
1051363219.1486984	4437377122.302102	200553061.29559958	873100498.9791102	192938705.21557084	137047299.58274454	3288302115.942871	3233895807.799216	209519836.54849207	1271118592.8476086	5093755091.610049	1306990091.2867107	621691820.5110224	5771291110.555333	959031560.7046583	2427282335.6105	765837359.1737678	107585565.13817666	2689199119.539595	7467785806.091804	871731205.5347929	11205846.59975067	150547806.36624372	3266173822.024388	510004265.596381	149094156.23045743	772469534.7893391	832000725.2775671	802023553.7740864	1827443643.70124
1048521864.6014436	4411340153.833911	198202391.76842803	872796874.9501446	192875519.80285704	137014904.7737984	3288074316.395569	3233259570.4710975	209438503.32659483	1269181764.3401358	5089279619.189581	1306711902.7374423	613875462.9429673	5713574002.277201	958827407.5241117	2426751130.5460386	760648979.9815729	107462455.06268105	2670215326.0432487	7463561914.118295	865161605.1905832	10477210.4288139	149016353.04024497	3264044761.8096986	505514900.77609116	149016914.47079974	771086404.6148065	829791073.1908501	799625577.2792926	1821289232.7136028
1047369819.3670596	4365880151.019268	197259825.42971003	872498972.9884166	188359092.83715615	136966829.85072666	3287959663.6068583	3229634759.006425	209149076.86757088	1266384613.4497225	5080911532.042174	1306591152.7022974	613079238.3159503	5467400692.725677	958460073.6318371	2424908897.583104	755286687.0161197	106838484.14317654	2668799518.1012235	7460211325.278877	854095871.3099566	10236857.614692567	148186157.69716242	3263006627.979044	496441292.82138014	148415036.8408261	769618891.3634727	827924319.081741	798322903.3869629	1818255039.9719188
1046170853.2767913	4319994860.44411	195892228.99633554	872255616.4525607	186209175.69898075	136908801.48611534	3287680904.699465	3225483827.191045	208984894.07105324	1265061168.971363	5080754718.460059	1306554830.580642	612533102.8190857	5186475484.904471	957823051.7090731	2423471280.9496036	744420854.0633067	106336966.48333158	2661185902.7548757	7457989763.723457	843861827.2798953	9702267.14332597	147842283.99580944	3262356067.96611	490806637.03696734	147742579.6334465	768667938.5948782	826346094.651552	797764496.4809412	1816965994.9010196
1044331965.4261537	4296624538.307293	194193636.61283344	871763878.7784789	185403655.87684253	136767371.01728413	3287211779.894667	3220248501.861333	208631615.27668908	1262949792.3041234	5070853720.577905	1306440537.4202673	608358715.530906	5067155450.072733	957346845.1005789	2422734199.581455	733838326.5118699	105891300.81631452	2660764043.6959524	7452906546.432478	838052941.7496191	9695214.676969837	147049533.0650896	3261663314.8619704	487490367.1012369	147666623.2192792	766427337.2761774	824880608.8881139	797528108.7240143	1814978008.269943
1042724189.8287566	4247766961.8824377	188021974.37173876	871560440.0920384	185018759.13324165	136610729.7485758	3287099799.778839	3218315379.5058956	208352346.7392179	1259086208.6244214	5067207202.132802	1306212193.637335	604871047.7706774	5059470432.614767	956362711.9154534	2421867125.4104605	703010470.9176714	105891300.81631452	2654911344.390312	7447759028.544028	832361271.8023971	9321613.65547052	146511886.9602924	3243497202.471815	485816422.65197265	147491998.88839468	766427337.2761774	822994949.8525198	797504004.8502425	1809628550.1403933
1042465331.6795443	4156359920.060758	186887011.85148934	871544907.7453604	184864867.3033586	136442991.18051842	3286980149.006637	3209912087.563735	207991378.43922317	1250073227.618293	5066665119.784313	1306031796.10041	602412465.1262586	4990246379.793806	954879825.8506538	2420935034.54988	697695013.8426121	105508878.29811421	2651990048.634929	7435712378.642882	809868520.7599671	9294302.903978275	145515097.29779878	3236863126.5388093	482180640.5395316	147287427.92450273	766427337.2761774	817860540.7069547	797430397.7757311	1805445685.3290172
1041400604.2592614	4030834366.08957	184521375.40828234	871513882.776872	184769847.50198963	136197820.4867235	3286744478.1795573	3207745980.2274213	207690229.3149084	1234278910.0801387	5066366101.8659315	1305728972.708814	601509777.7027429	4964439837.114139	953224135.5691261	2419733466.98148	659670901.5956554	105371463.15116797	2651986493.443333	7425955427.07332	729661184.2829462	9279145.367761115	143865583.8662244	3228055388.6466947	481976051.1201928	147143828.3230157	766010698.8277099	815708176.037031	797289532.8903438	1800225206.1667216
1039962000.5830812	3739295148.569563	184242390.53098127	871359372.3758305	184701465.10365418	135819652.81860542	3286561855.3620844	3202664061.1030874	207239131.17650667	1230549190.269641	5062754059.320041	1305502805.0779998	592299026.4681895	4948600064.00801	952031144.360782	2417574794.566015	638090536.9695334	104800449.87091842	2641332182.2555404	7336363725.138071	668080280.2674824	9279145.367761115	143117092.8184636	3221928990.488788	480933288.06962913	146648266.34619436	765865424.0885148	815199331.5681511	796784825.8268064	1798248239.4941583
1037934399.9366758	3590184608.7855296	183043967.4010659	871143408.4535292	183902264.13880247	135590310.12562004	3286331431.5580487	3192371449.488639	206768142.37845206	1219515800.6605306	5062754059.320041	1305243592.3178291	590084599.3782902	4939940954.558468	951871468.8441013	2416411942.6995525	623196687.1029294	104536120.5259673	2638682506.101298	7267917622.263084	656259523.6728301	9259101.177335735	142399721.54084018	3202874923.1676044	479324738.66729057	146415879.9697987	764397060.4344138	814234404.4895251	796256883.0392185	1797015163.7487948
1036531667.1042385	3251768309.19206	181563964.50859162	870730239.4663346	183135552.7364172	135414729.72896788	3286013210.441591	3186752774.7577877	206266690.3736922	1190808595.7021654	5062736251.642022	1304979157.5595224	589030503.9075097	4935465167.414007	950592438.4817939	2415683427.269748	591526749.9156297	104517890.00334582	2638682506.101298	7229193874.770375	621741139.8080344	9250815.478709167	141714831.52468047	3193081974.546137	478905224.62304986	146060305.10069087	763236454.5417414	813430328.6234218	795761898.3502746	1796215677.3907015
1035941677.6485229	2819959342.252142	180836235.17099312	870325068.9473821	182995193.28032437	135353510.8267957	3285123988.842577	3175644389.787015	206226698.6857659	1166649983.9744039	5061525095.7052965	1304862113.6148992	588861164.2927496	4918407759.999539	949506654.8422083	2414724038.077569	591526749.9156297	104218951.26564781	2636036122.5203786	7224020063.038754	614255551.2670171	9248484.838476172	141059886.1026656	3179884627.1811566	478043660.197183	145593554.76905844	757028591.8535923	811290333.2335088	794747082.9336891	1796041192.2417004
1034650391.7292693	2344772813.966068	177535205.56880745	868970552.1247597	182426776.4812357	134454534.48688143	3284793662.0538325	3164688930.1602015	206128537.33577994	1146870633.29315	5060664702.690717	1304837415.2018924	588402799.3521376	4891018827.187569	947491532.9386582	2413462805.383085	585452608.1241804	104076258.42570604	2635015233.1295285	7224020063.038754	609976152.4027445	9235328.8511898	140690387.97710487	3154672866.984922	477434758.6372829	144174228.48075202	753893817.0443985	810917271.2715418	793766746.2231051	1795346172.4734404
1034608728.7358614	2277307176.595047	175607145.145418	865950116.4780562	182178981.1189953	134360013.08389127	3284379699.5651264	3161075367.6186366	206101402.3311726	1143349708.5904348	5060664702.690717	1304798118.051715	588216723.8000412	4879481140.414523	945493847.1317809	2408917750.010087	584303350.1322917	104039907.7155924	2633588219.8568683	7203510386.335955	595932620.259257	9223241.394752493	140206403.50382593	3128451302.000784	477008124.93503815	143930036.92445806	752487188.6267588	810393223.3311265	793147351.4249586	1794082406.46497
1033637413.4361677	1876291603.5698047	173975284.85961133	864859599.5759414	181915623.61636865	134038649.85817364	3284376723.7887506	3158656198.5380263	205677382.473679	1142210586.2844033	5060309198.59567	1304798118.051715	588145904.8526422	4879481140.414523	943527623.1851668	2407159465.9139724	583262069.8481314	104039907.7155924	2631434023.2459517	7182644466.852152	594379932.21225	9216262.523568917	138543449.93723038	3116110614.941074	476333820.0153134	143788669.48354292	752409270.72842	806395061.8211229	790741901.0273734	1792074109.2531922
1033156067.8291626	1847170944.464298	173972106.1244738	863780531.8781947	181810654.39281398	133648738.50565112	3284290201.8534927	3156834299.660572	205571480.13360694	1141642972.1020036	5060130124.302705	1304771114.2119431	587888669.8597271	4874621106.037929	941469829.9137334	2406304664.5661306	581557198.1876857	104012534.02608424	2628263053.775126	7136599795.000069	592982244.8890502	9207343.589517718	135916120.97511113	3090036519.9668026	475598560.1119016	143661972.71102712	751848636.1036546	805996694.4822454	785744256.6793107	1790919301.9992995
1032302240.7820277	1815578457.889737	172309247.86796784	863544131.4452436	181772853.1002977	133527826.4793929	3284173731.0637116	3154206584.6689324	205480427.30551946	1141034601.816823	5059030097.495315	1304719033.2830064	587456324.5263221	4871357271.231226	938401939.082124	2404785057.621197	578227775.82808	103991251.49324481	2624619879.018893	7125441500.138581	589989070.4690123	9187253.218649533	135060245.6908397	3065058073.933596	474731419.2805854	143498897.04229528	751058352.8859655	805708298.2623224	785193398.5426258	1790238909.941625
1030861632.3893542	1777962316.7397957	169400095.7711754	863130585.9916829	181568595.70108083	133294189.13983767	3283869541.6786847	3151583925.466888	205368815.8877858	1141034601.816823	5057483525.362968	1304486414.771224	587050707.8409798	4866272373.0264225	935927517.3218509	2403772352.5380445	575432316.122948	103986341.63544664	2621906148.340738	7095707983.900984	587256476.8328242	9169505.246506471	134592324.44391516	3042868726.037318	472847334.12536097	143437940.05690327	748820429.6333352	805062628.827676	784351234.805979	1787206884.2567458
1030861632.3893542	1744196157.7516448	167915695.74495018	862866566.7339681	181278235.29413554	132818214.23893104	3283338723.006224	3147995200.6574664	205209906.13618678	1125494986.4322963	5055049567.761901	1304181493.7835996	587050707.8409798	4859456567.061062	935431875.5260122	2402594981.646502	572833446.3082957	103946065.35724232	2619233709.7958174	7095707983.900984	586671760.0040697	9151089.78509971	133647618.4134541	2999067499.4568143	472412809.24140525	143240070.692686	745910112.4092346	800622338.1570122	782138790.5154957	1784402611.982046
1030790887.6663936	1742482901.7630355	166117961.91302502	861292817.2704918	180685531.55948952	131779812.5826859	3281975479.25769	3143406526.3846846	204497972.47924453	1109074667.5178263	5053394943.562275	1303837690.5588202	586971729.5073236	4857538682.556726	934749455.8980805	2402505958.032685	570465306.9260211	103864723.37015405	2614730005.3735404	7091685904.44359	584727900.5303864	9108914.953294959	132517844.09255904	2934495498.6814256	472106913.3318083	142747042.61807036	744691040.4519552	798431559.7155918	781573073.0426319	1781457942.2409372
1030692066.176045	1737778749.5908496	164396235.67187157	861008506.8789104	180333461.54205537	131132823.2744727	3281683748.7879524	3139857038.948487	204366546.7242714	1076111427.2486088	5053132730.148212	1303636575.7487972	586971729.5073236	4852934714.820605	934006607.5983775	2399966623.9587545	568083664.031377	103798225.09128764	2611845502.015509	7080363307.728052	581783709.0716414	9027936.344041783	131948036.17944078	2554709957.694514	471497628.3375205	142421174.9799247	744117376.9724526	797144407.0689554	779512141.0299509	1777796288.4358456
1030553041.8703583	1737662693.7583435	163886788.25802892	861008506.8789104	179758343.71855542	130793001.9070611	3280573360.452961	3139284778.805175	204213678.74184597	1045967386.4961865	5052396549.49376	1303623064.7081938	586971729.5073236	4835992553.511868	933724123.1671982	2395267375.029182	566071770.3393215	103566527.86653009	2597531094.8001456	7075296807.93466	575570187.1768231	8950232.379575938	131428258.05639082	2295323407.470188	471155289.7941057	142213623.15260014	743979408.1015171	796531062.6276804	773380374.3103187	1772004363.5657246
1030458373.6573172	1734906735.6643145	163386852.24574444	860781068.5808492	179375031.30305076	130122338.92109872	3278844174.8817434	3138684989.770146	203986697.8884937	1003378661.0008068	5050510562.856467	1303359662.677075	586971263.8596545	4819896232.901638	930572705.3646656	2390073067.962497	563476970.0075579	103531180.59234595	2575429719.082313	7033829258.0955715	568924746.8645693	8888757.23584176	130954976.41456513	2130395638.103798	470443200.29020387	142006520.31918323	743749403.9090687	792704166.0304006	770376874.5485508	1768602362.2273934
1030358911.0480473	1734272839.6351366	163318287.78543416	860150162.4740989	177801972.49796656	129337578.01420297	3275963665.448847	3136150633.3462305	202501739.10645628	916566141.7555398	5049778493.807904	1302894568.9193876	586944576.5749649	4800662161.088294	927245063.2907388	2388857987.7211766	550028332.0024871	103499626.75323346	2544762135.890164	7017586534.168862	567272605.3014418	8853038.667243345	130172098.61880234	1852131045.1332653	469821249.88090783	140850996.72077805	743461781.0257591	791584147.4977853	767009427.5832708	1764814055.990187
1028714335.3546581	1733386391.4363716	162490233.646781	859378557.430346	176678755.3892642	129252836.83626473	3271031286.500533	3134166266.1135874	201923262.29329276	890129992.8344105	5049319976.634472	1302720551.4657235	586917160.1231016	4786970105.497791	924896306.3699968	2388349175.175096	547394402.9242998	103499021.90784484	2516974428.653824	6961988833.692532	564607910.8107527	8828266.151270052	129982627.35664906	1749010450.4099424	467424152.301598	140191134.94537035	743322000.0958444	791102639.5913144	763624037.1752325	1764594868.1004925
1027729279.5638751	1732210626.5493975	161980410.3243457	858788917.6363639	175764963.05150813	129210661.14282389	3269413304.274471	3133769610.790853	201284479.41649517	837599322.2649277	5048346712.414489	1301993180.900854	586906583.7471386	4780623116.223789	915100029.896816	2383083983.982679	546098395.374215	103485077.72847138	2440259775.1451364	6936136439.295102	563296749.9906447	8823071.979628377	128763870.01485051	1727135120.9034693	466561443.0085435	139144092.182928	743186451.0231996	791067718.8715285	762023723.2066287	1763724333.1282637
1025004878.5900956	1731797085.55057	161421796.13295513	857846392.4353222	170841208.7803084	129135875.95471475	3267067715.7830586	3132171959.792687	199895152.81442007	732294926.6032274	5047750040.393679	1301811539.2975843	586825889.7713722	4777606121.541338	914665153.8291334	2380812389.02188	543896345.7547731	103438736.47050656	2422154409.850906	6883254994.706488	562769755.8954631	8814545.562077038	128380298.30033869	1663015459.3403034	464703490.1719087	138701926.39584732	742978119.5350096	790195020.2230029	761744176.9030153	1763216297.9332592
1021846549.701248	1731594520.0730624	161270456.03959668	857287865.3886765	168618742.16806087	129068194.94851506	3262817159.7275834	3132027379.036617	196392491.61986595	691546400.0437545	5047526290.347446	1300881847.8697748	586743678.5943848	4777201578.165596	911904806.1586753	2374282388.840017	542637728.1775903	103404248.10650228	2360744390.970103	6787910232.231965	562566035.0734833	8799373.483180244	128288742.43898658	1660027352.599556	461700298.0152491	138344645.5504867	742597726.9941559	789540706.9587996	758570731.9937422	1761938942.2725964
1020838914.2268625	1731156513.5181937	161007333.7143771	856350161.6053675	165827763.65839717	129007029.45809871	3260546756.5341153	3126281219.7138834	193088195.5049978	659627923.163523	5046571637.743976	1298740051.5688667	586428353.7782944	4776060399.47635	910738787.162222	2373750848.13701	542488091.2788537	103346450.66235782	2294816211.697213	6702691673.3226595	561328266.571907	8765264.131815962	128173697.18075767	1651822561.126826	461000784.50071514	137822497.3056248	742036386.2410051	789035073.2645767	756964999.9640275	1759415214.8161306
1014634891.4698267	1730579834.4271665	160676835.24429378	856009136.9114784	160499809.07731053	128904068.67352019	3257333691.081786	3122888293.087211	192418031.99131536	616913908.8471718	5046224835.916108	1291142332.8027847	586091740.024712	4774435937.7084055	906685725.3946983	2360621937.0972958	540921065.3587713	103304514.54671237	2206902756.874178	6688255364.261243	560181261.9525065	8718680.819439325	127987216.00650285	1646147986.8295636	460682187.4024805	137822497.3056248	741826727.5213338	788153046.0966046	754739026.6493365	1758319185.9530296
1009913176.9065831	1730511136.9996674	160549521.41887867	854707791.2830467	157020014.12289858	128869716.63140546	3252818042.8400145	3111414032.885261	191642859.5896103	576987341.6934057	5045831562.193886	1283607376.143258	584964853.4064298	4765492440.042219	904544459.723366	2350230755.163166	538867823.8112599	103272905.0543843	2163935006.4994783	6650673588.94652	557695452.8681396	8630936.461477559	127817593.12510948	1641440131.1956093	459946272.6175847	137065264.43520868	741582190.3315444	788058160.2097309	754196848.0135102	1753311991.0716903
1003323689.7074037	1730358311.9994998	159582714.6406387	853876357.9262285	152179691.45468736	128705885.83545026	3248610090.654975	3085119758.2399225	188942143.82308072	525410272.42131126	5045168366.095262	1282085589.0618873	583984251.8085082	4757629853.458051	902894836.739755	2344047804.033659	537917501.5805937	103252932.97216527	2091455290.5878797	6620775203.341864	555519257.0600828	8528921.526633011	127537628.90815653	1632630370.5793004	459247600.94395125	136817343.44152176	738441291.6102326	787794626.7584395	750413825.5765678	1753311991.0716903
995253564.8436304	1730270780.1014724	157765315.4980955	846795784.6408281	148799895.78062436	128280476.82856238	3243612943.999233	3076661867.6197405	188418264.2075992	508859132.8636097	5044128608.486115	1281741697.310713	582984780.3393443	4742853656.8628025	901335157.8954215	2342921672.7364154	536086307.2383055	103214347.41169094	2034954770.9779806	6566998591.43758	549867586.5654186	8456274.17206342	127419395.75868823	1629688384.1805582	459024126.44660556	135955396.6858846	738441291.6102326	787515673.8972602	746618504.7382997	1753001702.5418808
985305669.4569743	1730030596.5021837	153421531.2192904	842205824.0798393	144680200.63373554	128236730.24369474	3240923568.9025598	3072923852.828834	187912764.10669598	487164190.6362243	5041255984.930547	1281158837.9618194	582253315.275982	4730437284.107266	895566268.2746109	2338416121.3698874	534845131.68587923	103107581.8130383	1889579386.898572	6565433036.919951	549275529.750224	8392705.383263182	126927478.27050713	1626566036.43946	458849090.34395975	135421146.12692657	738409368.0520669	787335322.5827489	729903908.8046774	1752685024.982262
969528054.3699113	1729763983.6617918	147247885.41253036	841506189.1788123	141980602.8321666	128189303.98511472	3240603924.4172096	3069300561.9260106	186456923.25740132	465499381.91931206	5040427650.728087	1273378085.382629	582043521.9288396	4712389342.752684	879195727.472304	2337862400.949325	533869984.07231224	102939313.85921368	1793478958.4917006	6564828926.774524	545437803.7294453	8312493.213758882	126673898.7116714	1622276077.7090638	458473772.85515165	135134827.71714208	738395038.4098397	786605128.2188727	724711650.8948995	1749255395.695549
948971526.9083838	1728293926.2982152	146277004.50988325	836473224.7102997	139206586.69314292	128030753.44153762	3239695202.006822	3061376899.616198	186099934.44392112	449686653.2996672	5040371741.968833	1270697654.6936119	581837375.8716264	4691203649.288873	870175736.7602706	2337394980.63435	532281059.40304196	102929850.40947475	1785584033.3043907	6564794724.974168	542067782.2466515	8310637.16595594	126585542.96386027	1620577475.4857693	458327890.86404204	134758906.42612776	738272934.7229146	785055586.5401772	718896208.5342524	1741336286.2916842
913608105.2820184	1728132184.7530158	145567407.43382603	819766021.1772894	138908123.99013776	128030753.44153762	3238060163.0153418	3055743531.461484	185488976.40633875	436308144.8913529	5040263090.930534	1261802467.8071966	581672365.9619993	4581023391.498247	867186080.3565083	2336387074.8544216	528594849.1178537	102637959.94067356	1765722876.9014802	6555612721.416136	538484534.0661194	8285982.690522984	126354023.64629783	1620022125.807493	458212114.04721946	134413323.60684383	738200862.8068519	783718979.6241636	718643971.790624	1741194192.6498218
908376569.5388737	1726419371.2767959	145212616.02472767	796422954.6430268	138684814.00964072	127698165.78193516	3236015684.2771225	3052161517.858466	183575039.4022293	415903862.1087978	5040071938.530515	1244294660.1285784	581080729.7727548	4520906604.478728	864763435.0110371	2335707378.627583	524426586.6291962	102231940.24535382	1756695414.6763568	6541861494.980117	533895024.6671008	8272561.314399397	126192411.25584069	1619112997.4992096	458086054.1164846	134001261.12306869	737687055.1661054	783686765.7478299	718311498.6431241	1740443607.6485739
902600711.6666412	1725511855.994533	142638837.44959652	776131125.4453194	138302261.11849013	127530585.76146773	3234161744.0898476	3043802204.7869754	180511720.52134222	381753175.75727683	5039905019.013231	1219210446.9054337	577686618.86546	4226368531.2891364	864650034.7153673	2335400902.464239	522530716.95640767	102093709.57537006	1746926199.9740763	6529297913.475376	530526593.42892146	8208391.049772535	125846312.85267542	1618017124.3377364	457708916.05251366	133975527.8244506	737270752.6741551	783658889.253236	717595456.5597651	1737919330.4291205
897984446.5744624	1723851551.383189	141352926.57700902	752869488.1192445	137723485.5605823	127198600.88961987	3228997271.8262215	3041440144.3020535	180505189.02401292	361459493.6270565	5038917055.13431	1191573553.8796394	573073163.477264	3980113622.6930056	864451985.4212266	2334926279.51611	519392393.1490297	101902643.70566826	1735800948.4605715	6522693888.595356	525096310.670998	8160201.864777871	125345931.29019406	1614451804.1572165	457693248.8964263	133836988.18960735	736710222.4572309	783579376.981235	717138646.0589832	1736905974.7976263
896466441.0797967	1721572601.9220033	140803702.4456472	746879637.8144726	137459079.88375127	126896011.23991345	3228879933.4051404	3028345508.0199385	179858491.71588746	344673217.17376125	5038436891.703536	1168164736.5044076	572101213.1209569	3883853219.742552	864189998.7747536	2334072019.342422	517276525.6684941	101839023.78310977	1731258603.0227952	6504862439.182386	521863178.3567835	8085710.32721618	124951900.379858	1613610467.3241484	457660228.80330414	133714181.3745535	736182789.3436781	783476664.7689012	716600134.2245922	1734969443.6620963
895306680.0522469	1720932513.3304038	140269917.480911	740191337.7385656	136672367.27206132	126481495.17164186	3228874522.2430143	3012746978.3441477	179417577.2016152	343772358.1447065	5037290554.93394	1166952220.5095026	565945096.9553641	3860768523.5297265	864178587.8326569	2333267992.4057302	517112286.73850894	101632423.61626944	1712490610.294292	6491699570.142371	521240124.1425998	8064761.580067147	124552449.21858633	1612761644.1381855	457632443.61962396	133586562.82824041	735822067.4324105	783218875.4392265	714969285.8154159	1731144094.4487488
893254524.9088515	1719011653.9533074	140269917.480911	731124637.2023892	135300920.9373105	126075522.21305393	3228700900.063304	2989306921.3941326	178825134.70117164	338739675.32436025	5036895583.583875	1166309515.9135263	563454984.0287967	3818928709.6985836	864070725.5783128	2332900120.667665	516695735.1130287	101600194.34214193	1709935264.5048976	6490134234.39489	513396574.4773393	8009601.85370569	123850400.49569206	1611686231.2443209	457475297.3841182	133496090.52082023	735589097.9697384	782535094.4222573	713103315.5169457	1728967871.579873
891325890.1582912	1716147476.6448185	139807908.8643459	729419858.892164	134946708.08509636	125733433.33641203	3228536023.3116493	2985632620.209377	178695264.23953384	335618236.5335046	5036464960.419776	1166195950.5091171	561752446.3994639	3787986383.451718	861657534.7761605	2332708683.102627	516207821.2050057	101433979.3797858	1693015738.3685567	6489374259.0405855	506754016.94003975	7867690.432278856	123523005.61037017	1610945850.904339	457434311.961458	133425410.48393124	735279012.5411901	782393642.141926	712266534.1567738	1726381126.4230971
888236290.9830966	1715719556.3174875	139383294.338291	729032842.1856383	134201178.53697422	125474971.1223657	3228400823.2428164	2982960650.61108	178321065.4406232	333119545.63220376	5036002558.454113	1165515856.72548	560509342.1198554	3782713611.56422	860952882.0556896	2331328788.8418193	513712231.11551875	101276381.12904564	1680426589.9469817	6489374259.0405855	503454047.71204835	7858047.664313577	123146352.26917411	1609496032.3196688	457113464.2428595	133369684.41100612	734448699.1773456	781989287.4339442	711523430.8113594	1721548384.6034017
888003306.2960215	1715268764.042712	138834802.69316185	726119548.2841505	133688379.54745874	125143274.46740583	3228309510.264432	2982884111.501909	177528514.59185985	329358511.97866356	5035008712.987291	1164445083.8485675	555132652.8281324	3770844186.70929	860911452.1549095	2331256923.0749965	512849784.8606552	101224868.47721677	1680397496.2315016	6485558031.944215	502588937.2745185	7829987.0562844025	122982854.5502307	1606657578.4978838	455978938.74899864	133287914.60070962	733844454.6171514	781686483.4518436	711370838.3569162	1711612200.3297853
887955098.3332429	1714976468.4911735	138564099.66400036	725269722.9034052	133558674.932486	124761817.2682241	3226954097.3174076	2982726022.1573505	177486799.15579915	328492641.55680907	5034309802.121342	1159150199.5279484	554101597.3300912	3763221785.4816	860520197.0069679	2331063053.0304036	512544317.8736924	101196042.77121311	1680234561.0012233	6483097813.341459	501656161.02062356	7815787.828050261	122788954.80190851	1602507954.8012831	454933983.12351036	133210424.37784642	732368542.7460922	781598047.6099844	711057120.3203311	1710916694.017819
887007268.4782219	1713729405.7429733	137843202.61799574	723374290.4881198	133416505.04481986	123898421.31788062	3226201257.1737213	2982726022.1573505	177266616.31841674	327466720.06204724	5033403823.40479	1153261744.2756164	551975301.765804	3754047679.186438	860196051.2981687	2330992554.613638	511800973.0571572	101139176.2436854	1677618794.7858791	6478817755.379298	501132857.35149896	7796820.227383715	122603668.94710924	1592684063.5176613	453988016.3285319	133147188.92379215	730281698.3052026	781080765.4457811	709832947.5840569	1710197429.190078
886015579.5220754	1711406832.482584	137731897.75276852	715358047.4481008	133379604.46172018	123736259.14432627	3226007042.2920527	2982271639.8267426	177015161.54092833	325993603.03660244	5031056426.236606	1146512699.3399808	550173260.7611957	3720483390.6149087	860036333.9903353	2330676229.632695	510945602.84199923	101130759.15662095	1676996027.2693496	6471171742.310905	500910059.6950942	7773424.366873127	122542337.42987682	1583214413.3388553	453926286.6711445	132978739.95982118	729583763.8090974	780816055.4511468	709578190.0758177	1705953830.615456
885474894.8718833	1709599546.0948818	137414379.61176336	709939094.0435183	133379046.46269523	123668697.0184148	3225517027.4999986	2970902055.872253	176881199.67373776	324337712.76513267	5030461225.450145	1138413568.405376	546987307.7800407	3663281338.1287537	859502388.8708882	2330232513.044719	509720912.6710094	101090466.77315213	1676483232.3525562	6470735214.413876	496376212.64590365	7751382.310393893	122527653.533289	1578160072.5735352	453616572.20583236	132734073.93125395	723058687.6735404	780134240.3786258	709129369.8889198	1700272532.454245
884434857.2889098	1707697949.6607614	137190445.24203053	703762497.3935483	133337899.86831751	123649499.25976548	3225461009.9326863	2964664607.483193	176663309.47015604	322596981.1102263	5030299198.775575	1130063814.8328595	545450272.2846627	3620936151.218214	858733242.1355919	2329796927.4651184	508790252.3065658	101056669.69054696	1676151161.3267019	6469596599.930406	492750304.42426485	7710303.150981102	122523296.04488395	1569839727.26477	453462446.35124433	132734030.77267578	714992314.1586325	779017456.7087678	708832311.7304159	1695515872.2576742
882980727.1500227	1706320769.9625444	136919334.7463217	701027763.0446241	133265794.66793153	123578924.72893171	3225192358.0596504	2959172379.8745008	176277076.89845768	322028529.1313119	5030222567.694147	1121308523.275706	542075005.117009	3534087073.7088566	857582804.915778	2329524827.0783415	506819837.7013507	101029326.26515315	1675942877.1943161	6469596599.930406	490846785.6141014	7631435.826723594	122510642.70341672	1566978368.8160014	453319162.7322274	132712426.71540417	700490148.0193504	777401487.815109	708569914.1936169	1692291927.1565464
882094121.3745921	1704833962.6690361	136883550.3828349	696530059.3719895	133186092.80390544	121851853.9018422	3225142355.7622046	2932611878.6243186	176109300.73564866	321456560.5848103	5030099362.715431	1111748814.8202612	540362680.2657224	3442115378.3312144	856780969.7157518	2329018146.6127715	503936146.13330483	100997566.30262855	1670285421.2856784	6468010019.593751	490336026.48229533	7617394.941614389	122506318.88232769	1561372206.9837668	452933600.1663252	132670379.76811703	697780901.8681432	775005019.0105987	707951391.440579	1689840848.733084
881657127.3820848	1703470839.4583452	136616234.73123738	693026310.5736709	133085574.20267607	119529697.79167263	3224949252.266039	2918707282.7392488	175658777.5159942	321153165.6758387	5029979579.718568	1087183149.165917	536792162.9557258	3408999321.837043	855755926.5678269	2328577013.1164236	503732889.63283885	100944006.6246475	1667288680.9848716	6467916996.764737	490254354.3592107	7602990.165272574	122495254.16466917	1543300518.8573818	452297821.24698323	132659554.01943688	697740665.2785946	773495241.0187845	707643771.1412781	1688427128.2103765
881278551.9570794	1702054019.4369528	135941246.14586192	690143029.1586388	132910768.49902542	118442574.22366509	3224864671.513838	2914035542.7426662	174755831.34522587	320935487.85112554	5029432866.694564	1086325470.618521	536078931.56353754	3317391118.2410107	855036304.3906561	2328106118.3895464	503381141.5768298	100880957.87393394	1656832995.4943984	6467603280.273838	489866785.2493275	7597573.097834528	122456285.9853335	1538779859.4396152	452212430.7784669	132625103.48338401	696893517.7816976	773495241.0187845	707029355.1679807	1681644002.251423
880976022.8775083	1701119362.7355123	135709725.01269376	682854375.2775137	132817004.65518394	118369726.81295048	3224148256.8405733	2903927582.937634	173390060.53214535	320935487.85112554	5028982271.488707	1086325470.618521	535136783.0312099	3307640231.9849005	854910768.5836027	2326090514.820951	503062088.4020567	100879900.3679026	1644477240.5184858	6467491656.582356	488175934.6490554	7591264.041453786	122422713.1506696	1527211451.0674934	451983565.24868184	132436122.4180851	696449727.5064527	773033774.1304287	706541022.4408786	1679327195.8885982
880052122.5099678	1700696957.2120621	135466391.8933021	680952511.0524489	132650056.16393775	118207088.45637819	3223255006.2103887	2902956204.4793954	173390060.53214535	320769070.67203695	5028447122.814799	1086325470.618521	534578078.02487284	3241752396.9240527	854878742.8058401	2324504428.5863743	498980466.93143696	100873668.44635281	1635135459.419896	6467491656.582356	486759792.8213991	7584889.942611252	122397111.04218306	1505111484.7956164	451656097.4503711	132381534.45179343	696449727.5064527	772911122.6216993	706066790.2395269	1672621048.5561583
880044245.1793996	1700343586.370465	135068221.8102161	679985512.2534921	132314199.1338948	118038641.62579572	3221462506.702445	2893760800.4785366	172945203.62308133	320386876.37061477	5027267951.284656	1075632025.8821378	532990559.6533822	3188429491.2010074	854763308.6688933	2322434314.1651454	495942121.7621242	100668548.11356065	1623839615.9515648	6467294022.501904	484271343.6903327	7572406.3851608755	122391773.19764128	1496988975.4753506	451354301.7716998	132319251.70714638	695444164.0411328	772296129.0711564	705808855.336168	1666702868.2421196
880039388.2770748	1699908468.7604156	134648617.72100148	679166069.4198266	131978275.32469831	117965140.26797333	3219427353.13074	2892114798.274262	172804873.22020027	319929698.76742643	5026629125.410201	1071021832.7150508	531492489.6214917	3153439340.1469636	854723619.8065026	2318868601.9630537	495168707.80703384	100535242.10269888	1614045496.190726	6467071934.190217	483573344.62973136	7548407.314449418	122365745.78660755	1493613347.2216213	450775779.23589635	132263491.08980644	693659229.688907	772074923.2912222	705769939.4446714	1663218457.260159
879875172.6898863	1698103842.6974938	134298903.7462971	675930017.7807333	131596751.82538268	117838583.08670522	3216168323.135879	2885743123.317027	172380966.51353884	319541193.64037377	5026303942.456339	1070515018.8821747	530506285.6926016	3083074628.3368897	854658095.9502593	2316083430.7352314	493388794.09091306	100499747.8260344	1576855332.062717	6466687987.9524765	483354691.83916813	7538074.494055767	122282784.81659146	1479452172.3005953	449508248.1728757	131716933.47361448	693524412.3680536	772003555.5234139	705747578.5057493	1659523526.7649755
878437537.7924435	1697930355.4575174	134023295.69883813	675212864.1937821	131315711.05547544	117600696.28374387	3213642712.8889117	2879438948.612179	172108056.60227507	319090203.7245159	5026092919.311091	1070368142.6654986	530131197.553621	3029355855.659597	854459437.5075339	2309454622.5598936	489822602.49580824	100496313.68203293	1569866219.1215503	6466591017.421264	482129393.6848748	7518411.297502814	122249370.51502126	1474175705.993017	448470792.49848735	131395780.08664341	693335360.4898823	771741087.6812559	705597923.4781914	1658486510.6333501
875051347.4958774	1696840619.3199155	132472694.8460166	673666314.5367547	131251617.80870925	117437557.66610795	3211081980.999154	2867438908.0682917	171949561.1678534	318866304.41003877	5025546967.90273	1069968637.9301894	530040294.5564756	2969584206.3719053	854210026.5985574	2301584834.7335644	486758886.8585965	100494358.77776831	1569315441.3818223	6466342577.027168	481129268.4499296	7484527.57176413	122118397.0238382	1462734866.2369614	447673665.3935683	130613771.73424579	692693133.3070092	771207880.7155058	705408800.8488082	1657564454.3706484
874494089.578587	1696286409.0620432	130698605.60188633	670947218.6517354	131182315.21680573	117191114.233665	3210841943.0416913	2853368252.9246225	171707684.77977112	318598124.45237076	5024891383.219212	1069716450.2788758	529426804.40557027	2944575902.3811026	853536114.6776026	2294276876.6975746	484398729.733361	100422808.62995888	1569091736.8573453	6465967854.099284	479447924.032004	7481552.041888184	122024614.12776136	1453675619.4343379	447633504.1776036	130582626.61696346	691081682.8298267	771054277.097863	705257754.5460122	1649029256.1652355
873999178.9075967	1696013705.5454457	130578206.15434112	670754812.854505	131153702.85225679	116951174.47030261	3209690531.913535	2848039547.187165	171002053.7781696	318175100.2760543	5024049314.169522	1069251782.0697161	528270538.91470104	2916732627.615996	853050214.0822028	2286863659.388547	478289170.3730773	100221565.567109	1568379201.9436698	6465721466.221438	479302456.19327766	7379472.037493062	121904282.12361503	1449210327.36182	447584671.9078204	130500497.15452674	690787375.7663944	771054277.097863	704748143.3411454	1641041889.2405915
873906678.5576652	1695809711.6754036	130434297.29300061	670754812.854505	131136057.13762075	116339797.75295639	3208231714.7752633	2847460609.447912	169424264.19323316	317539871.2960357	5022334408.458957	1068900881.4246643	528270538.91470104	2885658141.6392493	852856855.3819952	2271965097.9021606	472401501.16921306	100036304.45855379	1567674016.4502094	6464253604.615768	479163870.17789274	7299711.604738816	121900877.71822773	1444145554.1145964	447104360.86042583	130178967.50491874	688144747.019162	770943680.9630314	704442364.1453518	1636406021.03605
873352759.0430198	1695479574.6662252	130231548.92444761	670523775.2506037	131068804.88238643	115806244.06783779	3207355341.659791	2838796236.041956	167769904.94673422	317488134.11484754	5021803741.987329	1068681540.8944541	527848776.578843	2864666794.5968533	852836295.8179889	2268923957.789264	464528997.7771028	99991911.01532541	1565215150.2286105	6462375658.973769	479068112.7623184	7268205.028136888	121827800.50289923	1439575108.6892452	446973051.78547096	130158606.54968853	682238436.1752934	770739411.2560551	704343744.0822389	1626560625.5552187
872916758.0532835	1694699004.058143	130186398.91874288	670418209.9824895	130926956.19840057	115024792.00722712	3206926396.703963	2830296967.7866073	167769904.94673422	316612000.5998278	5021250974.956788	1068325668.496029	527709489.67390805	2846526788.9745975	852799976.9786896	2250350238.6500278	461767153.7900314	99977898.49822345	1564071924.7930493	6460720453.265455	478472452.51368064	7188319.687560346	121827800.50289923	1434568747.6832457	446887720.05953515	130134151.4808145	671362714.2650591	770358862.5879544	703952782.8349599	1623238173.639096
872688982.3904285	1694221462.368037	130183116.42331576	670131196.0523119	130639042.30934769	114229745.33725509	3206495560.8298073	2825847356.7602215	165901256.98821294	316239814.7359153	5020742240.953335	1067993899.8662165	526660352.3265935	2836541942.5031953	852687260.7826214	2240308980.421344	460216439.7826805	99970453.18490231	1561959280.50277	6459406888.5947275	478355852.69523394	7143455.08997016	121824618.48625433	1432546960.8793538	446373103.5992693	130099859.0197775	664644207.9840598	770358862.5879544	703480728.1590139	1619448822.1066506
872097295.4397261	1693930554.6458485	130110091.39062364	668750906.7052512	130581693.01703247	113902450.01733813	3206025048.921764	2822426394.612068	165844665.20110157	316070965.9014967	5020710435.999233	1067329362.2828497	524484947.0225471	2829580143.088471	852194130.5030814	2237992612.0076823	456423469.21178067	99959734.13367657	1555454874.5078316	6457373230.299389	477249568.8759696	7131286.02053569	121802015.97394665	1430520858.826724	445618815.49547005	130072262.06373341	643655808.6628414	770150313.918545	703036658.5647413	1615924953.8557034
871977984.3357601	1693476652.7301352	130004615.47945388	668238813.4501613	130546839.63722281	113046247.53572768	3205915441.6210947	2820140383.9499903	165560827.32782516	315739375.0768291	5020517868.451189	1066123209.4160745	523267053.6918237	2809104003.360863	851789996.6544677	2237458272.2096734	453347092.6077065	99958127.04802735	1539086101.6886647	6456515274.278776	476072669.3376413	7123151.121160514	121796042.36441696	1420079575.3103886	443491142.84396064	130025711.23620579	642838220.6188225	769909918.9164962	702197877.1166865	1613888026.1124666
871508920.3218601	1693140870.2563603	129810851.70789157	667897088.3142968	130453962.03849347	112370212.13270386	3205582420.741829	2810507016.1568193	165089386.8685494	315131920.88996637	5020504927.880866	1065783609.4813267	521792799.223703	2791062790.9538655	851457802.162065	2236315672.681115	450111151.6899574	99956776.04204048	1536200140.4306421	6454801233.107467	474228626.1456829	7120364.912315255	121792767.0511829	1415540599.66781	442412094.6658606	129946188.66184515	642838220.6188225	769713430.7623334	700984131.1211387	1611409927.9016445
869495282.9982072	1692859860.2399096	129722986.5468465	667724299.0214854	130233272.94556569	111507570.81601371	3205569728.8548784	2799863896.123966	164668901.80243537	314826414.6716126	5020458313.383234	1065687387.6681639	521530829.7648175	2766916148.759705	850408352.6960541	2235454705.516577	445752967.4351903	99951049.98020378	1535542000.4603472	6453908450.855196	466604027.47177386	7106372.8938632365	121788343.52961014	1404563668.512084	441262327.20074934	129875949.48172764	642807437.6054112	769707142.0081028	699035650.2383249	1608845296.7620432
869086222.4931034	1692658620.8184965	129210134.30967277	667598938.8021928	130171414.55286424	111409053.29809749	3200951261.3491874	2772587181.8649116	163901317.02741694	314113424.19141245	5019763959.064506	1065645230.6839354	521374174.79792553	2728966374.8231997	849293514.1910355	2234322738.181511	444031478.34173644	99927882.40347084	1532817050.7487884	6453003873.548106	464713770.3365511	7085526.923371103	121787428.46291842	1388298877.7184129	441221765.1466829	129835686.16203181	641899590.2794236	769443882.5487021	696019374.6792643	1608257941.9458876
868458818.5693758	1692269779.6008072	129098850.73833409	667428902.9601028	129942986.21307495	111245640.86234932	3197507599.2099442	2761457655.672104	163578589.70968154	314086179.0572294	5019482636.119254	1065618193.8005415	521001806.45399094	2693661914.0485654	848670152.838682	2233109671.8368983	441008646.84906495	99914249.63164331	1530810082.3383715	6452819749.968285	464455576.85904086	7064852.817676336	121779045.72876176	1365429406.3708217	441133616.9089363	129793807.62362742	641570663.0026741	769128689.5059797	695479296.3770274	1602521450.966077
867944426.5504009	1691839163.4184384	129043528.4002938	667310772.8820732	129126438.64376499	110855024.42094433	3196395755.1184077	2756816123.4984045	163006837.35018283	313823073.6345144	5019267950.76443	1065534741.3811884	520541765.8801738	2639711630.7156672	848108997.2220608	2231914847.281811	439111913.44341564	99885691.12101166	1527320796.2752838	6451929923.924298	464371567.4974127	7032640.024974158	121762784.89187078	1348886765.2346137	441082662.8941932	129518842.86740611	641570663.0026741	768950662.4697944	686367819.2345335	1601130985.9189649
867200775.3084034	1690057654.0058172	129003552.98373914	667183754.1981096	127851488.68290736	109883467.97764957	3194669117.207721	2747371227.899794	162240952.29205823	313813606.6826211	5019122828.299261	1065434031.0134658	520325066.9493892	2558384592.6421733	847286439.2535976	2228673980.3624	438639563.39190936	99817273.82469688	1526179505.5235844	6450636628.304476	464366253.35515964	7002837.047467924	121751348.6198087	1319964921.3513792	440578090.22668475	129252964.83235674	640980620.7181622	768946591.9356059	681789048.3144848	1601130985.9189649
866997970.4546803	1687563152.5149412	128969743.5401701	667028514.5987957	125901917.75797129	109804992.22904414	3193634372.353676	2740686160.1964345	160985747.39886552	313813606.6826211	5018991804.979794	1065178317.9747628	520003934.64456564	2495077241.051553	846199329.4800954	2224573162.0745034	438639563.39190936	99745874.30614907	1526161726.7675116	6449622285.75174	464342654.5607386	6991031.686123337	121723555.97403885	1307834776.7776906	440555097.48447835	129123740.22696146	640459937.5382245	768837853.8748875	676710083.9538178	1600940067.6145318
866814980.1676884	1684643520.4213505	128858722.12442656	667028514.5987957	122009599.03856608	109767673.1488057	3192253408.9719467	2734098359.758832	158413599.00770494	313776528.23014885	5018872048.837926	1063451528.7931019	518677079.994012	2475784048.022578	842900225.5148561	2222330022.5202537	438564897.83043325	99590032.19782123	1525880875.7064312	6446544370.268265	464295169.10698664	6976230.622252101	121697993.31615941	1297275418.2247236	440334321.8437031	128919529.31569977	639946728.0354803	768403679.5998145	675789651.1852807	1600875330.4511101
866700231.9186378	1684643520.4213505	128716775.60480759	666956238.3782603	115873326.84664267	109322455.94666716	3192143538.379526	2706308396.7536645	155060630.13530323	313757176.62824374	5018438736.294588	1061233912.7155026	516419086.2488257	2447121769.560305	839392929.4678075	2220917409.7402635	438528163.15850943	99462651.85312265	1525731384.626976	6444488066.033361	464080941.4416124	6967449.727472623	121684964.78865373	1297172217.6601338	439406526.3957153	128480886.04671933	638950305.8615984	767565313.4560671	673906461.6568706	1600644322.7570536
866610753.1831965	1679535007.754599	128430823.25489095	666854796.3563716	110578527.48646131	108967971.17462258	3185748252.8112874	2686107623.521862	152456517.4837896	313724243.87182134	5018026234.154639	1059430732.7200766	514191674.39103407	2416507887.434196	833896101.0400563	2218477515.1703744	438361273.3297815	99313664.93203807	1525045654.370995	6442428447.095869	463525030.5895611	6962282.607834313	121646416.71634516	1296936591.943029	438625173.208871	128236863.96658011	638094196.8364142	767291055.0432924	671002549.9759313	1600422821.837253
866490247.6387706	1675017903.5173743	126262599.85529123	666778871.3292315	105588564.33716722	108601640.96839516	3182449712.347278	2669724190.9119515	150174912.1424385	313710876.06310964	5017793362.50782	1059362920.041932	513105377.07361025	2395537428.877136	828528576.5920966	2218477515.1703744	438229917.4552493	99163953.56180525	1523956380.8813033	6436438438.599813	463305933.72860813	6948675.168222638	121552353.03921874	1296483425.0206356	436209531.0957992	128093499.0351096	634565277.3415799	766376639.0872141	666954966.6375984	1600170579.7182548
866368951.7962507	1674672910.8907368	125231095.8835516	666700532.276696	101545281.90334997	108243038.53947395	3180243393.639484	2664808521.565283	148369750.39243248	313650849.52045816	5016738078.407957	1059183340.682897	510629354.28900176	2380343747.680123	827217433.2393907	2216342721.4789424	438159010.317108	99153309.37217872	1521575551.8898234	6427432049.823795	462746880.2420842	6927722.595870383	121461661.76387976	1295565074.000497	434479619.5678418	127863805.45150262	632237353.1952151	766219677.4571104	659127975.4608381	1599736058.563321
866063400.6623999	1663559843.5002635	123732826.4652086	666674515.0305911	101102072.43384285	108053038.94380933	3178217234.9047995	2659668769.4432006	147452336.5655073	313453437.97154504	5016196693.27402	1059068499.2071134	509394496.1361144	2311265687.0823545	826114185.6756036	2214584898.44032	438074299.5569642	99108584.8658351	1519719781.048555	6413589181.898343	462537345.0447139	6914609.478101414	121284644.27336515	1295268708.9634173	429474436.53168184	127702349.18502468	629951032.4964607	766088785.8687315	658474171.6252801	1599736058.563321
865751979.5186379	1661037255.0332	123445544.86728664	666553054.4669132	99629321.65542673	107892474.94083819	3176942371.3456645	2656827783.9153614	144954255.2167384	313288000.51375854	5015411632.902028	1058826078.9278115	506851902.74543	2307942048.0621743	825699665.66797	2212427932.4050035	438009888.24373394	99103284.8432277	1510881044.1930392	6408505668.863407	462108352.7908548	6900722.485675742	121163561.23518595	1295133705.0741487	429474436.53168184	126898466.49483477	629171671.4867742	765968456.2449945	656952676.645658	1599455438.138563
864849531.7561429	1656005392.5306516	122358460.79604074	666505344.6788834	97855656.91237101	107552708.36786264	3174798024.3245773	2655112862.4095426	143948330.12534058	313179797.72515446	5014495264.829341	1058240453.5607864	505297563.38490194	2306656807.730318	824477090.8487556	2210071612.6509724	437852086.5031896	99101659.93909216	1498736230.3693335	6408505668.863407	461684486.38136595	6868884.798206387	121072920.25141473	1293922651.6944206	428961699.2018654	126604201.22093995	628478386.016001	765630245.7574283	655868112.2783208	1598983509.186978
864603148.9121412	1652372151.0460193	120577720.46437152	666357666.906469	95512710.47734582	106813819.75012848	3173568022.609897	2648835608.4103193	133821077.16110443	313065461.1121232	5014069448.983559	1057624088.5355608	504480704.9698537	2298127244.1401224	821639865.7428892	2206422203.113072	437617889.55544174	99072093.03577062	1486236657.4139826	6408505668.863407	460787020.97080714	6845556.057073044	121030523.71940072	1293286124.3061259	427337466.0197555	126144429.67528139	620773892.8605936	765328222.6402258	655260563.3667766	1598924151.527096
864256510.0429083	1648941681.4570246	118024400.80301335	666301089.8785837	90338144.82762732	106575487.85262078	3171769438.7833385	2640725949.898019	132212848.46263139	312924619.18333405	5012932345.492768	1057325151.5782192	503714877.4448618	2285561275.0326777	819268445.126725	2203296316.844515	437511439.24255687	99054495.24628286	1479849657.423083	6408080229.198811	460582711.0348533	6821285.48229045	120775405.70235796	1292570309.1822155	427156218.30908215	125804819.0134776	619267403.4174415	764792391.9435351	654929015.3684953	1598902731.143046
863021533.3937752	1643565913.2260685	116151973.99416116	666195525.3750501	86709293.00596297	106211259.62696694	3170229189.856978	2637683671.156592	129373848.01224437	312769904.0990921	5012842591.421203	1056455613.44665	503441247.0333812	2264749571.0128765	811400426.2663172	2201742644.959127	437261198.5720362	99007736.13536726	1476029704.0767956	6408074953.710444	459576912.259628	6799600.933327633	120320794.12876448	1290463907.8403451	426469485.3552769	125249048.73345	618338543.9285197	764600349.8306742	654570181.254496	1598523553.7578788
862414726.030129	1642439918.3139904	112992111.89741866	666066146.3834412	85049445.2035336	106058461.29179879	3167544585.6422377	2625798539.0720587	124406578.11503646	312547232.1609576	5011880548.603476	1055494108.4141512	502633983.31924945	2249255031.267537	805587691.8383545	2197394864.814903	436747682.65958035	98966919.79234096	1476005500.8300266	6407855769.028525	459333641.7040513	6794889.944402721	119608042.47952682	1288253703.3111622	424290862.5939666	124509965.31265777	614675751.2095113	764429408.1158631	654471492.1508847	1598210190.284999
861589142.4070839	1632971316.7289681	111587701.70817034	665763499.5266877	77748341.49713919	105765735.91243374	3163033495.9636207	2622177257.0664062	124406578.11503646	312470170.7371756	5011741089.405937	1053371289.0522135	501749781.02982634	2235153052.8323026	804156988.3339916	2195465255.9000587	436649019.2879476	98905644.28102684	1474373263.0661752	6407694586.1163025	458165534.1947939	6777978.808484942	119053877.57282057	1284090592.3057146	423601448.1564476	124063226.56747018	612434646.6219645	764255510.3857437	654313541.6093333	1597982092.113141
861104188.0504829	1625603298.9044898	111519583.2238821	665754604.690307	75914839.19625992	105519735.65087768	3163033495.9636207	2617740210.6850185	124406578.11503646	311624682.3684041	5011498857.230717	1051768800.5504066	500455294.7386231	2224025534.2019506	803206767.6461889	2190657965.190562	436000551.4301241	98848611.08454153	1472124482.4610739	6407648379.643212	457611420.82360154	6728503.536965983	118538285.47499028	1282216493.3875954	423284760.8725924	123895269.60450602	609689974.109826	764057643.3815613	653414408.9751289	1597669078.9866424
860186788.8708868	1624336595.3536866	111502879.59968452	665754604.690307	74438545.34750758	104720506.56129779	3162847527.7282643	2602747842.8527923	124406578.11503646	310725789.1057465	5010665779.360739	1051429309.926607	500455294.7386231	2220241086.9644413	802048764.3898588	2186081676.021748	435360973.02617455	98798887.71413985	1470116680.4530873	6407019162.34686	457550146.0746698	6680659.165372723	117444018.09811212	1281334374.5746398	422761963.10858935	123877912.01171175	606540025.3539709	763195460.1363589	652273172.7791815	1597494866.500529
858090486.8350365	1617873671.4296274	110657937.22652309	665744608.2549777	74420627.22285591	104501021.31197187	3162847121.0682654	2600679237.707572	124373437.83668512	309611355.85987103	5009284326.223104	1051337535.8707037	497900329.29679745	2201450077.9885287	802006081.9623959	2183482635.746984	434666566.07630855	98791500.38420008	1469006171.503355	6406525189.266881	456943602.86351293	6590467.021746743	117296945.7193976	1280951306.4578848	422270341.00484353	123840870.92922412	602228272.588571	762992655.9998897	652218221.9885426	1597355134.3721895
855904853.6384156	1613808012.490359	109807461.6000297	665710694.7103765	72111000.79200922	104375530.57260327	3160925137.328276	2594791569.749638	123938805.41975805	307125342.2549627	5008286351.602388	1051308651.2325826	492213980.7489985	2191992786.71797	798478758.4672437	2182077717.8123145	434125544.4757123	98441938.08346872	1463866845.4782922	6405959338.349275	455798445.50667584	6449290.864797667	116879528.85697678	1280567493.3583028	420873581.54459107	123791118.84090473	601753310.5353092	761686001.6485399	651522893.6182581	1596733578.5264406
852607769.5076183	1607857841.0485864	109147666.02359614	665637054.347787	66465441.584488824	103801066.55861916	3160262841.0910373	2583985805.8228016	123694635.10254633	306142496.2440887	5003404928.701201	1051053924.3530878	490875377.57710123	2180832103.987166	797214143.0211337	2180375027.619844	433981648.7875212	98439555.62706846	1463844025.557719	6403302681.9431	455332124.2969252	6404049.872133057	116172496.79925421	1278405216.6049988	419839035.8751648	122936236.27342394	601490037.2989026	760930111.9846971	651170678.683153	1595652186.4017537
851425827.5511037	1604672936.8423638	108888001.39737788	665526915.3984472	66341783.22114497	103388397.46422549	3159023141.059624	2557084210.6185303	123169548.29872479	296158280.44851434	4996194248.268857	1050733394.7334473	480196959.72820014	2173587784.3467307	794514006.9892747	2178622382.0314794	433887155.32055193	98437464.79127967	1463503763.9894733	6400153093.318404	450676842.5391846	6380450.679150863	115979556.8046879	1276806786.7837975	419084027.1705096	122927147.44665267	601131011.5577581	759907271.1272562	650768992.8198777	1594752388.9023018
849175020.6000853	1592568608.7004802	108613981.41337588	665449032.9367971	65063635.40222686	103154633.80986421	3158519678.271395	2540576906.203324	122964842.96699288	286980658.22694427	4989243716.400363	1050103697.2026417	463719004.63147074	2158953695.3969755	791145329.5601666	2175571325.339402	433396947.77089405	98425536.38760887	1459671450.8787289	6396296517.267813	445553765.7691898	6361467.916545592	115830744.62084585	1275992854.5185404	418519043.23430127	122884985.46831818	601042050.1607316	759747751.1168643	649589437.7554048	1593939061.7113175
847505099.4385687	1591522896.8049502	108602224.59721668	665418177.7908523	60298298.04727147	103117413.39889494	3157956816.9983754	2505111881.510466	122772462.0413654	280665309.24087954	4989008835.540189	1049632885.0170631	456309317.47327787	2127616198.794256	781855330.6343999	2171573969.196928	433166679.42980903	98425536.38760887	1456821814.1828356	6396229684.900659	442251144.7473651	6357947.82544986	115830744.62084585	1275655186.4536264	417800360.5220165	122832356.9985064	600874639.3850199	759222309.1030301	649495553.8405783	1592550150.2085633
844953417.1257195	1590322133.7413394	107783008.73635632	665263242.7156459	54123106.19197874	103039057.24719653	3156621178.881104	2471527062.2963886	122496376.29888994	260831694.20420405	4989008835.540189	1049317739.1017127	438680439.05315447	2122700150.389008	776544017.0191324	2170839000.409528	433028845.3785325	98425364.71227828	1455882076.1008513	6396069140.437381	442009238.4310073	6345306.972530887	115732729.74725372	1274798584.7533529	416493811.9680653	122781428.06805314	600819594.7284576	758179939.709542	646532643.8045168	1591670027.8847315
843979063.8089708	1584523765.915867	107021548.2226826	665090743.459539	48078247.027153485	102899399.5405171	3156018455.723676	2337769133.243384	121878774.61715989	251440321.5019955	4987157356.938277	1048891526.6183298	411600706.21195984	2120290748.0838487	773459576.5207901	2168963719.360949	433025699.8469047	98415789.22182149	1455378575.8834085	6395291675.618492	441863399.66384387	6329686.272270235	115688997.81323838	1274375210.578983	415026817.1077521	122673182.71476278	600430644.823802	757678061.0375706	642484258.2872324	1591432144.976442
843376352.8641303	1583216955.572936	106710213.34618036	665000750.5025318	45461740.86153818	102822715.56815484	3154766021.355236	2205996013.4677787	121664752.43443017	247631896.2510549	4984092447.524142	1047788382.025207	397209033.5366749	2118586214.206162	772601774.083271	2167795497.6775317	432970597.8105853	98407572.931411	1449809395.0842013	6395017187.14814	441640235.5839148	6295626.657048687	115578972.02498011	1273500971.858887	414916476.21200633	122592462.44233125	600012095.5069839	756812433.368132	641041471.3974589	1590293647.4511979
842096008.1945305	1575558042.7385037	106565840.23780933	664911601.7784028	42433286.19534386	102790806.14473452	3154268417.330838	2086236592.2730381	120970114.2554168	247470301.9783692	4975801728.221479	1045925714.1597381	387252072.4027749	2110641462.261139	772325829.5108633	2166126315.535928	432880674.6984189	98400686.01216723	1444764295.7408762	6393818349.217916	441578258.1553501	6291129.200855629	115351818.7148974	1273155612.3055825	414623767.760001	122556193.32761574	599816365.3823779	754933873.159915	636684779.7425987	1589442623.213249
841713811.0278689	1572339078.2102325	106053728.4969075	664820613.7668865	40879561.429648586	102730561.81813365	3151579395.261724	2040572771.8335173	120899003.8522931	247057002.77072802	4972622850.233323	1045078852.6760365	364087130.16302997	2106381251.963597	771988763.9217045	2164118763.3615465	432801079.0511572	98392164.46163024	1443114545.2172194	6392800954.393748	441209257.51136315	6276484.130371847	115109288.75853053	1272944926.2394917	414156693.0465808	122517623.35928644	599031673.7095273	754407247.1856425	634313031.3055499	1589324942.8461223
839872002.2545185	1571176529.88862	105037024.72806647	664736141.7661065	40754082.05882966	102693463.61766572	3150416132.977191	1717702941.6594162	120857217.33625074	246145587.6240478	4963412429.455382	1043709077.5032973	360817171.29437554	2096092393.1289241	770116100.2735945	2162802207.6277294	432261186.13014424	98368933.30302778	1438218768.7197778	6389928262.139366	441078789.4664925	6271257.251426629	114147080.60578239	1272485964.4895573	413477356.1866137	122517086.96735227	598133316.544733	754134283.1700815	633942944.0245615	1588472050.520081
836248615.8291495	1570084137.224476	104979168.20739591	664713102.0116506	39937278.357207656	102604779.04577735	3148750024.791156	1559857229.0501826	120695318.283087	245932107.89029852	4963412429.455382	1042854567.0343328	355984474.2255063	2095120490.160067	768084449.845949	2159487247.925222	431463182.2817873	98264884.68683222	1432026521.1583114	6388328102.548561	440743257.1362519	6256465.614794964	113999460.11203152	1272464620.2091386	410680816.49044394	122359012.01964118	597746975.259641	753840929.7638459	631502519.338611	1587034952.838975
835334041.4744965	1569700162.3552005	104403096.16741848	664665159.5206379	39560613.9635973	102555082.62540115	3146276026.2645197	1470655349.0196798	120561827.04772878	245691498.4644805	4962804666.502653	1042022108.407396	347040589.4238566	2093605221.1367798	763764601.5850679	2154792120.4420066	430658901.43362564	98175516.83276986	1425281224.9945674	6385578576.432278	440390585.990753	6252580.262252521	113498654.71663591	1272007860.9905128	408647079.083999	122028593.31270525	597460018.7043033	753680230.6799704	628025611.0098925	1586470082.562445
833453024.6388848	1567823122.3856595	104274266.09770863	664562034.8928723	39438375.31126843	102531224.97774462	3146276026.2645197	1301072604.8085618	120495504.96016239	245142434.06475934	4962804666.502653	1040646376.9902015	330795144.3059363	2090986425.9125698	762917122.4784429	2148067012.0451365	430523533.1592674	97823733.22115625	1417908994.6686318	6385571149.686017	439918677.63886803	6252053.538463922	113082296.14572352	1271805694.360505	407421915.2577474	121693091.42373815	596338475.0283194	753482631.3654433	624668634.0448097	1586052848.24588
827794588.9603517	1565700424.5523388	104028863.04760891	664534629.9053429	39350272.68117739	102451597.1464251	3146045331.859864	1112358212.9210296	120036423.8738319	244907414.91756123	4961627266.317941	1040523004.9363697	325082094.0418635	2088097414.2202406	762871270.7243017	2139821902.3593717	430458501.90559995	97767337.78022093	1403995066.3361232	6385400662.236788	438925931.1131032	6250688.836683485	112568279.4124808	1271210629.1947834	406621857.75881433	121625728.62926543	594595306.612534	753330242.8505523	618041271.8140029	1585964599.0731833
822025726.9202077	1563459282.4016852	103846184.68054385	664497334.1955744	39305584.34840775	102351368.10407303	3145916001.046577	1075919004.6587927	119784645.50184497	244903575.55954042	4960855464.236347	1040123538.3362801	321914796.37007034	2085980131.7168062	756732753.3269306	2131427743.6578336	428662633.0247599	97753149.79747422	1401566968.2878726	6382328080.586911	438757552.2303543	6243802.143929173	112262642.64035225	1270782254.8963785	405755061.48834616	121524951.75722636	591841333.6755931	753179454.7518504	611649794.6908619	1585753405.2965083
819497898.3827062	1560804459.8112144	103782981.43106565	664479649.9350127	39055625.5007193	102337088.01159947	3144014155.0249085	1058395595.30972	119710090.73433733	244903145.1466267	4960588638.977144	1040055350.4008093	319042743.570696	2072678501.7253346	754766045.9282154	2123642013.9055595	426896521.6647604	97734550.08133961	1397687109.0818818	6382328080.586911	438709824.1064826	6242405.457787334	111098863.55101183	1270225612.8511465	405070923.1945805	121317390.46502025	590781465.1677817	753143082.9541426	604895367.1090616	1585214032.6351762
818299188.5668328	1560042678.253731	103482904.63225862	664248815.2010263	38905675.687233776	102005902.79182336	3140477051.9463296	1058393886.5605164	119681648.28432123	244839417.49651805	4960588638.977144	1039809706.1719686	316870650.56760186	2048169569.0951986	751527090.2226182	2115247930.625308	425479288.8480194	97732688.86591007	1393526493.8373682	6381969744.068078	438333914.53243804	6224562.591281331	110483048.27375995	1267670434.8122137	404867718.1948702	121150457.16485792	590711987.7452188	752874688.9913818	603408887.2591934	1584367671.3159292
816599500.1235952	1557950020.68021	103420420.40000965	663944553.4461777	38799523.74083466	101891004.18032944	3137945719.2486777	1057766513.4154892	118983123.85745494	244823456.7971438	4960573870.6380205	1039701334.3429219	313921057.5203083	2036411971.4452155	750601485.7661142	2093770757.081454	424672824.283373	97653269.5376416	1391116957.2275615	6381512770.578719	438046612.1527225	6209986.09284456	110109069.39369868	1267352376.4572885	404866075.91516006	120936597.12091683	590592715.8708122	752676055.3353597	598423139.529649	1583810128.6323478
816160564.1332629	1557750143.921639	103363304.43826556	663446465.0768772	38688191.23235106	101727102.60553403	3131607162.3148227	1056953915.5712494	118554098.67362922	244752370.57779464	4960215409.020979	1039230893.0756989	310420610.7711767	2023665423.2971241	749957862.9698782	2091230336.6708791	424672824.283373	97617051.51305723	1390584803.3043036	6381239495.398857	437831647.0937818	6179537.991104594	110019599.82229516	1266651740.093526	404739265.273085	120649584.72000015	590142187.986265	752490226.9603062	594569500.2896202	1583565169.2943003
812097061.1582397	1556084789.7951646	103262641.64175576	663297204.8766994	38623260.52398398	101427368.09492123	3125967755.682422	1055553888.8510907	118532832.49676731	244724067.85394022	4960107491.764216	1039071851.232487	307245614.85985094	2019774741.8744354	748640601.5470567	2079742420.8774784	423912573.4016524	97346431.03125933	1386507383.4237633	6381239495.398857	437623199.1908312	6105334.343502917	109967415.6464612	1265416239.18625	404685541.9703899	120514821.93163592	588903508.3795522	752255593.3021029	593023763.2500545	1583548932.5430615
806973956.9068449	1553944975.985188	103148021.19557647	663227590.5923461	38501881.292318046	101370884.69075048	3100309272.4149294	1054550395.863944	118294263.30305237	244172422.09200677	4959902821.314862	1039059749.7866106	307170003.98442775	2009970434.1811674	748196532.2665306	2064021738.0326147	423845830.21516055	97039084.6395248	1384439767.8628454	6381238378.50266	436873113.9435939	5911147.971977576	109818167.18425834	1263822110.2609742	404640572.0373994	120393546.03681569	588291603.0225718	752204122.1921797	589369093.9954568	1583275857.5884113
805581222.2787862	1550888906.352953	103107935.33827241	663022055.1914229	38402890.990302525	101287243.24803993	3079464710.1165304	1053944012.6763735	118237358.58187547	243763057.268547	4959552357.517073	1039024121.5946064	306424515.66542506	2009044945.036345	744089849.3387955	2061734821.804018	423143814.4059757	96711099.40238285	1379254692.9950068	6381055984.138107	435920026.45052797	5610651.32428303	109787567.48884933	1263664107.5693173	404481998.5198935	119961684.06529345	587825829.7395842	752122774.8498601	581332424.3328365	1583032935.7274494
805052734.9924904	1544200181.234413	103069433.6485186	662992904.394092	38349744.29851753	101188830.0566668	3073450949.342745	1053444187.5999869	118148311.93135588	243693731.89697474	4958436354.625911	1038673046.0953344	303698886.72774434	2008404686.855333	744012209.0109524	2053567110.0794604	422880053.7856984	96602130.85380061	1375908898.143423	6380430426.371781	433498470.6613161	5454839.404673411	109682091.78387964	1261113974.8835325	404276355.5127325	119723686.34515221	586935683.6092324	751776254.9001333	578004309.6851251	1582360681.5318732
803918709.2826171	1539391166.8134148	103061236.84834799	662985323.041264	38240979.425227754	101103297.20818232	3068252478.50748	1049720836.7886543	117867063.58186108	243668058.74818066	4957420590.721782	1038456638.3028178	302910461.83786947	2008404686.855333	742099701.0272852	2048765341.3449373	422731063.9759361	96323434.05415492	1373785509.7123709	6379659095.52369	432927816.0651994	5375817.763075795	109663676.39856687	1259190983.918246	403963605.85751015	119328415.66524795	586779280.9590169	751377327.9978449	570222936.3438435	1580671691.5653915
803254811.5588983	1536240423.7948263	103038040.51228826	662935352.9544225	38102399.39270185	100992741.52245954	3067255547.593063	1044045401.2566952	117744606.13060747	243543149.42123666	4956016491.448598	1038290903.0586147	302908337.8455571	2006894772.5031488	740136177.1467708	2043709857.1496413	422218898.5723933	96112388.8995219	1371160671.8189616	6379135423.908069	431860508.5049266	5360464.438795197	109663676.39856687	1256966232.8187149	403579895.6944979	118961253.77564313	586577541.609257	750924576.4675573	563749689.7601545	1580071126.5012417
800927516.9373397	1536027257.6746495	103023370.83104864	662843053.4779541	37718224.62502735	100614859.323385	3067205922.007651	1034049944.9868422	117467465.03625566	243385956.735852	4955980362.985423	1037893295.3432559	302866328.0513982	2006430078.5163596	738183003.6989866	2034107163.046117	422021390.42489505	95935699.89505604	1368229035.8517876	6376844122.693396	431273445.75673264	5351069.3236873895	109659080.07767586	1256135590.171156	403423301.2991957	118817845.05236769	586221972.5279243	750342367.793193	559783007.9154601	1578074616.2085161
796781742.5570076	1535458335.6628761	103011275.86652745	662798738.6381563	37614162.99671973	100215803.63905269	3064754086.860401	1029779162.0309142	117163267.49585275	243232530.58237037	4955503699.04799	1036610653.2139881	302798704.0340534	2005953642.4324923	736994533.0078967	2020368800.524383	421921379.61230284	95783169.73190759	1363016978.9508195	6374868737.582333	431257823.063979	5346501.389589869	109655211.47205746	1252946712.0518842	403331498.3537713	118548463.9158903	585878848.556977	750219242.2824584	558238450.427307	1576966195.512337
796488110.7458254	1535332475.8081374	102922277.53231312	662469534.175208	37481379.69522904	99973103.25021794	3062417877.0688505	1028360069.0936732	116995557.75877565	243191581.2832439	4954786961.525637	1035881541.9763023	302767815.9704998	2005928241.597637	733469009.5672146	2017911180.9939938	421321429.83681077	95660145.31010449	1360874064.6930234	6374410854.714873	431177456.0778307	5310448.892430928	109644340.08486865	1249890015.338357	403027060.2323911	118067325.61850657	585163290.2683779	749980850.0591247	555104224.3339112	1576570902.7196255
796104076.8080443	1535207614.301154	102686733.67940845	662215078.5858821	36731905.67371817	99662562.74269754	3056536452.050563	1026646858.0634687	116844321.2360907	243138443.33739093	4953766557.666247	1035760628.5726804	302607360.35156256	2005111745.4928396	729848997.7744887	2011460054.5811632	420685449.9717286	95047110.99421993	1359796917.482652	6374294275.69435	431159329.87078273	5251617.919601434	109530076.26113713	1249890015.338357	402742710.711833	117537425.78741938	583258654.0888541	749775554.865239	552655755.2638727	1576547269.9329631
795269575.721506	1534909354.7373059	102494769.94823933	661868513.6234277	36478547.085691884	99276717.8309834	3052130469.9950447	1025228109.6650994	116325846.17092071	242634620.42543742	4952745953.181939	1035433162.5773909	302606842.02239716	2004979226.6463933	722681343.7708938	2005859668.1927505	419971633.0236223	94762781.38696982	1348477938.6305048	6374073774.264173	431113586.0750678	5168110.292235636	109282213.43034072	1249799118.1302042	401854099.7359695	117457840.44495887	582796034.0606111	749625827.0055243	551123761.7639767	1576531376.5591023
794545091.4915777	1534909354.7373059	102060379.71706471	661382901.364592	36238991.24761674	98655608.44628337	3044772445.8705597	1022035478.432066	116207879.77914238	242384190.4141695	4951498182.418459	1035281260.8552425	302073383.7868613	2004979226.6463933	721377629.864891	1998515549.9052372	419883227.94040537	94568147.00215194	1339320559.3457503	6373144637.599989	431035140.4842709	5052159.694678052	108610804.5918173	1249753200.4575331	400829830.1090407	116334939.44650209	581693175.2749747	749342017.337633	550184837.7756907	1576461582.9404337
793913365.8221642	1534793768.3794951	101404351.67701255	659897097.6852087	36143301.95660881	98510501.75928028	3037699956.8373604	1018880970.3398907	116166746.64361049	242259918.31592062	4949762006.593874	1035277152.0711765	301466636.77275	2004969545.3180704	719262801.3796127	1996055116.0379865	419676791.2982424	94447332.76655261	1335350403.656919	6371743438.108946	430948460.13603365	4964690.2912428025	107744329.34810075	1249272635.7693179	399109611.205294	115528856.6222131	580045779.0849113	749048482.0570129	549272038.0485448	1576419073.159024
792665114.9497825	1534613213.3955998	99758669.83192207	659410173.591909	36033181.78197896	98372808.66559854	3037569284.878696	1017877324.1964681	116162580.25290538	242004049.94328353	4948204590.117613	1035261145.2742218	301305492.63496864	2004864132.9901278	716601562.5074536	1969667266.78636	419460134.08716434	94285693.05220856	1329615880.9291568	6369647001.646462	430286695.54116946	4874370.257430526	105291759.11505288	1249229302.8402443	398857795.9266769	114909528.28391917	579016988.918701	748892354.5619906	547802549.4635096	1575540160.6423962
790941220.3115565	1534079000.9212263	98680428.2252091	659178982.948752	35293558.58107741	97867749.06186023	3037413700.543369	1017123466.2489781	116161995.21881734	241882697.0914233	4946167993.87925	1035244405.1063838	300513513.02299994	2004754897.6140468	716558380.909505	1948249826.315846	419379637.2844123	94177804.55349934	1328403694.7472923	6366827043.820582	430108859.45281184	4833821.6224328345	104978702.21548645	1248961493.6447306	398326607.0408586	114759153.53980054	578637445.9413717	748704669.6842687	544752773.1382073	1574228394.7309384
790200308.369301	1533498190.4754255	94018873.99871461	659011072.8827983	35104508.8994968	97663664.3220624	3036622013.2384353	1015047117.4540914	116102620.04399574	241832180.0418712	4946120723.860633	1035194773.0169488	299951789.81427646	2004658785.0384865	716219613.978962	1903948152.5494819	419346593.9569938	94122167.69865331	1325261885.844151	6366406256.555678	429980597.5546307	4820046.596346669	104977486.16045576	1248328869.5689523	397902962.0579306	114531321.08720407	578637445.9413717	748478715.21996	542309875.234292	1572512489.3124108
789655220.352027	1532933628.567123	91549711.37264495	659011072.8827983	34923483.28924685	97207980.72979932	3036393692.0388074	1012199120.303045	116090007.99639775	241722396.48673198	4944975313.781094	1035059973.2222271	298785747.09532773	2004400739.4444559	715260697.4058163	1832695697.7598436	418993203.53431046	94005770.39079142	1319601308.1158319	6366404068.858319	429941811.4292015	4795524.757955044	104937053.02328396	1247196461.0379658	397485380.96160245	114505315.35627402	578146039.4357698	748082498.2014824	542189174.8429891	1572341303.1853418
788025958.6375791	1532467060.8054166	89276201.48843664	658654106.9801805	34724225.8725664	96972450.96225232	3032223953.1987705	1009447551.5781736	116072098.84526749	241531113.8009269	4943987215.1925125	1034899286.3139709	296133037.24533665	2004130861.9057891	713737801.4696887	1624072510.898271	418766161.9647772	93698027.24714595	1317204612.992283	6366403306.157753	429831209.3768008	4788684.220873134	104758465.26804943	1244847199.6045506	397230975.9954221	114263394.73328745	577889297.586921	747359485.1370032	541937395.3634737	1572134088.5307271
787724152.2075839	1529272297.17868	83893210.162829	658395089.4654502	34428025.38084351	96834807.29455411	3029746075.079639	1004971781.4317938	116035383.01716974	241230685.94874945	4943523191.51247	1034230532.9957635	293262324.34898466	2003703752.436566	712437758.4264572	1437103670.8503635	418675854.8578793	93519456.77386875	1313949904.553147	6366304096.458818	429706392.45555335	4781952.042857602	104440206.56061916	1241362046.6603217	397024425.7506915	114074057.50667673	575600724.0458096	746702824.896168	541421302.9700474	1571881111.119606
787415076.1157848	1527687267.342886	82806435.05427462	658154413.0132948	33917389.238423295	96379548.36368556	3027941659.892195	1000567726.3343246	115985259.85901546	241083484.65345794	4942253466.130201	1033429438.2511325	291388461.08774924	2003575334.754447	711808669.9261626	1306630811.549576	418173523.41524386	93365998.76517443	1307472484.9287343	6365704867.9984	429561875.3727244	4748213.92847622	104033344.24881034	1238731776.8670723	396660972.382226	113906169.20429483	572609923.012819	746697633.2065717	541116188.8719972	1571390441.3412578
786368781.660093	1525910080.63802	81613420.67075166	658077447.1130844	33555406.98704386	96105056.66416922	3022872720.6250525	999860129.4493068	115933794.30960903	240751570.71494395	4942181682.322305	1031430405.694332	289171596.13597566	2003436274.3616364	711761765.1232013	1141615382.0192258	418167918.6281688	93293567.87835091	1301833618.1359708	6364688065.873336	429449389.0377003	4732767.465554413	103549672.14202021	1237511238.0427785	396005396.97887254	113438137.49584785	569145512.4014213	746682280.3389376	539831642.0277586	1570673115.064916
784845407.6493833	1525728649.8373659	80452387.42906326	657905576.948491	33185309.52381133	95527822.1751957	3016414632.310238	998007668.9526268	115873762.8851478	240363434.38003	4942168528.301192	1031097963.4225385	289171596.13597566	2002363067.5095377	711524143.5321051	1041960664.956363	417905879.727016	93197433.8623243	1297232260.2166908	6363783707.905454	429404023.7268137	4648152.345743626	103188530.68684171	1236642024.899252	395083387.25051916	112913566.40138762	567371668.6198025	746647112.6346617	539671294.2352557	1570329571.907563
782356988.41291	1524675985.9499328	79112878.24037562	657864890.8680809	32797623.658336896	95329080.81515053	3002882319.041736	996374074.2439094	115841554.74974604	240000575.95426986	4942148954.591015	1030017149.9562114	289165721.34800404	2001070810.0850317	711390758.2978768	994653213.6272426	417800783.4427922	92923287.98915789	1277855531.9467225	6361641785.658652	429281606.0212392	4632939.345597239	102805344.60861705	1236210270.786786	394030424.0698988	112317327.55877969	567118821.1060442	746560355.8079848	538508926.6636972	1569246431.496079
780076726.5603375	1524483478.2468305	78507981.74178423	657831594.5916067	32507490.156520728	95168083.77997684	2988044081.268344	993142071.7526654	115604026.71752468	239771045.20526314	4942054075.010398	1029854295.8775407	285854621.034566	1999778248.7146668	709830798.5218668	958506456.4111426	417363884.74219376	92690404.37602918	1276858755.2135613	6361253983.4246855	429051235.73597175	4610677.5699350275	102505417.1362835	1236026276.1393433	393141826.7248755	112018209.56792195	566654327.2526171	746387022.1277956	536907502.5685334	1566791340.3755383
773130533.3957009	1524283416.8418024	78288999.44445331	657706335.1866561	32096066.9795017	94898445.07889588	2966058300.900484	989555837.4986511	115285368.42450881	239684777.105555	4941854155.676463	1029854295.8775407	284107386.62810147	1997149514.6149354	707891219.425917	932725863.134091	416492435.6851403	92414621.54454052	1275634058.2638772	6360813390.8071	428743869.29532313	4593268.038921153	102452310.55523288	1235182175.477094	392471509.03332907	111033952.97733246	566647458.4741195	746035048.7198457	533502250.75597656	1566445476.9743598
764713079.2986635	1523673874.7281754	77690829.51538287	657569513.4035093	31839438.02330027	94456149.16046868	2964367833.2290864	974689052.0436234	114615264.21088195	239593332.6997994	4941831413.961621	1029605214.208674	281977189.72302276	1995124068.4382863	703493154.260347	789029603.9683703	415197211.72473013	92399278.07854299	1275368824.6634989	6360485385.418607	427922528.5813955	4580897.226227068	102316867.96802652	1233161042.9662144	388776075.90324485	110769214.26111259	566475766.1513215	745265499.5453302	527173053.30358	1566358220.2374418
760262693.5192549	1523322957.1271386	77497837.22013319	657559932.8084223	31657087.480371404	93730872.06474857	2963597986.7114773	968933867.6795869	113730734.83357899	239557009.33762518	4941702967.829723	1029582036.0284816	279634802.5044197	1992519656.138636	702587687.9854275	668025070.0651301	415020812.73589694	91952414.22983299	1274614988.0434897	6358754505.314479	427435012.8432408	4551460.428419495	102202549.57332157	1231606443.9775348	386381260.323628	110712246.2487542	566367267.1788913	744587589.3584039	513639899.08278173	1566096094.6368115
754377685.5515021	1523078213.9743114	77456993.46885434	657552604.8128148	31402850.056923486	93185456.00870948	2959369007.8433795	966221758.2111658	113274309.81952816	239533282.61498412	4941388576.180099	1029582028.7760535	277066289.14130443	1985651827.8616545	698738532.161552	592473036.8758692	415020812.73589694	91669939.97344938	1274106416.8882887	6353842583.213462	426863689.6194861	4531187.529204753	101799025.6818315	1224376008.0758162	376635112.83394915	110260029.48605047	566240874.2189704	742721577.4067246	503780756.69963366	1566075734.8661513
731848011.6163992	1522599795.971644	77427942.1037216	657440481.9246166	30950284.82983349	92384398.20938875	2957754967.3342533	965048014.0922514	113014899.50859453	239478867.32622766	4941142818.323624	1028987319.2409966	275917873.2398559	1975944783.0268157	696737227.2675489	533219234.86165476	413826421.60600823	91637993.5824085	1273832393.9512205	6347330568.336351	426171742.33769965	4503425.643491516	101453822.36636807	1221288118.43138	374380714.874625	109813728.48238997	565516683.1219739	742120003.4735038	499459437.0636715	1565329020.3852828
723124624.5642743	1520939399.6167796	77297707.59772645	656966842.5194768	30592697.57256729	92307614.19014396	2957100938.8395543	964013934.4519461	112762375.14126833	239445125.19107434	4940726879.187039	1028450861.0713378	274004905.8449387	1973867822.327974	691948413.4029518	518339625.7376753	412971533.2199734	91596691.46035482	1273699520.6855667	6334210898.807319	425420648.0452439	4478977.262498096	101036026.03747587	1217557338.597855	368723796.5145172	109364399.16966747	563461448.7481738	741735281.5918511	489418007.64785826	1564401571.9759169
693192935.770103	1519645905.985161	77213981.02578859	656137075.9366878	30273513.103503626	92092146.04652576	2957014051.017965	958356663.3548691	112444586.40127656	239427318.4131117	4940418798.123285	1028294380.637348	272571940.0432753	1973695628.3453472	686660309.9085987	507120400.8187641	412522540.04853183	91582022.48353758	1273486390.2637455	6332461326.197866	424819313.5951997	4456202.92796136	100710015.28613955	1211231485.3190808	356768073.8536288	109174648.74780272	562917469.7316366	740691554.7120965	482360332.0657353	1562731443.526695
688186048.5743581	1519402789.2710068	77121508.36931643	655257100.469345	30156226.189221736	92015763.29074346	2954597536.9255652	956423136.4504371	112350523.95742787	239380334.9990813	4940185202.6752	1028199196.158868	271035376.7131509	1973695628.3453472	679943109.037928	505967980.0843794	410996191.8282244	91466768.05313237	1272989477.4314625	6330418912.759172	424725538.694795	4426263.700218034	100535057.11432506	1206996460.4361103	356424349.029624	109001838.40762371	562901819.513534	739390389.0746964	476950392.9494358	1562683945.293206
688186048.5743581	1518874648.82662	77037576.53960739	654927793.6181935	30127103.778791707	91860097.1203179	2951750836.6704817	953314635.8935555	112283196.93403667	239305059.48004892	4940088806.452431	1028043007.8310212	270205572.015978	1973589824.8002	676085144.2301701	502408764.813116	410272608.47148	91444781.09850478	1271906021.085227	6329314110.649486	424721780.91130054	4367411.31255868	100416806.78354734	1201181875.7701938	356310075.57196945	108955006.9260051	562460477.0468675	738881394.7984828	471964734.01801986	1562489281.147899
688057337.5552918	1518597541.9075367	76901577.62350231	653849414.1718692	30071607.247715242	91778815.79694687	2951215070.1909623	948738380.9122884	112280924.93630773	239210320.89924127	4939785986.135002	1027725495.5975467	269801669.0130754	1973350033.1817846	676085144.2301701	501153573.4865701	409789119.08438987	91417996.00882009	1270988069.4453611	6329240374.166868	424519977.5185248	4366346.995189071	100286156.66884345	1185704575.3456914	356088036.88005215	108825579.59329714	562103964.796991	737702418.9255556	471240905.2971454	1562324649.7907908
687830217.5882496	1518062929.914049	76845211.15699694	653480512.1826198	30008175.069584843	91764511.9638505	2950360980.876665	943851323.9704676	112194033.20453121	239159741.04380244	4939336775.779987	1027305735.872812	269429042.64078707	1973149923.9399493	675706734.3335665	500274057.7329392	408288982.4068804	91349370.45007585	1268567690.8501666	6328796808.270211	424496971.8741128	4361235.099928804	100153604.1119274	1168186278.4583752	355767438.966292	108637973.02535886	561932727.0902629	735094039.0514121	461672243.93450475	1562292703.8772523
685659701.6939969	1517929386.90567	76818720.46987787	653111466.572899	29959620.683293846	91761959.15619646	2950162661.1054792	938651882.096921	111838467.69293992	239142145.1800796	4939109671.824315	1025609081.6619313	269359941.8735845	1972227051.5257275	675507757.8208283	500273888.0932938	406489597.7443362	91066398.08813572	1266754238.8579316	6326700252.30345	424216803.08514184	4337569.79461714	99989512.75819972	1146360315.804674	355305281.2906402	108475133.78203829	561917671.9340214	730817614.9904678	459891444.6127107	1562267418.4769936
684391308.4240702	1517432819.6532001	76652840.6902579	651733528.2276769	29731147.815494467	91718682.7209027	2950095329.644007	935172684.031054	111491504.9644749	239047963.95116442	4938558274.467269	1025241523.7629503	269035130.36579645	1971309612.306341	675507757.8208283	500195972.4386257	406468269.3984387	90723115.33687152	1265319669.2213798	6324137739.203054	424187321.34685606	4337218.104289037	99759793.08215435	1140093976.3080986	355069965.4773687	108371618.33860274	561368345.2889777	728692264.1673324	458851227.0054876	1562125368.5571806
682502212.2668393	1517247485.389472	76632381.07687628	651367268.9593321	29522356.516184147	91669292.16543686	2949032438.672119	927012265.8855954	111183312.67311932	238997987.02169344	4937729652.061414	1024750471.0386544	268529735.8577539	1971207580.4722235	675507757.8208283	500072688.70776194	406429427.3555745	90093686.74602935	1264067439.8466268	6324071330.787508	423699952.8166384	4335734.249386085	99661166.90140963	1134838983.9520159	354830773.9884788	108217696.82316492	561108937.5678098	727213825.0466257	456211302.11176145	1562000584.4156654
680690104.1991613	1517025042.4625418	76627827.89843921	650737647.7189273	29118898.156437635	91637507.60875726	2948881526.4060636	923061251.1967776	110947526.64116614	238960714.06256157	4936066034.694825	1024630294.9065002	268165951.6755002	1970468979.3071132	675503228.4876451	499901156.2637316	406355312.24176073	90013072.16479678	1263848463.6331277	6323864441.834233	423057937.11728287	4328250.707291086	99617960.66288376	1132291015.2186806	354630912.8978878	108110422.91311856	560934673.6878107	725612755.3857392	454164552.10120815	1561953397.3871045
678745485.6881478	1517008693.1215634	76622791.51182908	650651399.669471	28916886.533573948	91624661.09875222	2947701709.8166504	922453091.7574124	110809139.38626137	238953955.50519627	4934395513.530835	1024322853.4439793	267566859.20898998	1969837972.7365918	675503228.4876451	499310224.44842255	406164760.9331101	90007726.20130357	1263843045.1162894	6323637388.854093	422750492.3507742	4327272.39531663	99616926.65230225	1125611166.4141967	354500718.3680902	107944216.97893593	560853711.6610612	723010623.6439388	453281598.81745446	1561525726.105223
