# Supplementary material for: An improved FOX optimization algorithm using adaptive exploration and exploitation for global optimization
Source: PLoS One. 2025 Sep 18;20(9):e0331965. doi: 10.1371/journal.pone.0331965 (PMC12445531; doi:10.1371/journal.pone.0331965)
Supplement: S2 File — This compressed file contains all the results of the conducted experiments. Each main directory within the archive includes three subdirectories: Analysis, best_fit, and convergence. The best_fit and convergence folders contain the raw experimental data obtained from 30 independent runs. The Analysis folder includes tables and figures derived from these raw results. These files can be used to reproduce and further analyze the results presented in the manuscript. (ZIP) [file pone.0331965.s002.zip › cec2017/convergence/IWOA/C17F24.csv]

trial_1	trial_2	trial_3	trial_4	trial_5	trial_6	trial_7	trial_8	trial_9	trial_10	trial_11	trial_12	trial_13	trial_14	trial_15	trial_16	trial_17	trial_18	trial_19	trial_20	trial_21	trial_22	trial_23	trial_24	trial_25	trial_26	trial_27	trial_28	trial_29	trial_30
12661.93567262953	18028.16171584454	15413.585114785696	24831.906794434024	20804.03919788356	18077.28439330308	14266.025966352616	15436.485197914018	26125.79410272449	12767.884394994637	23408.747811501777	20502.790012980593	20243.09844932574	23560.36931820728	14409.738892208348	11845.972383834254	20115.37263513993	11311.02246879186	22990.855545896204	10409.028765196483	17827.117553769214	10302.220643860164	12026.722657911307	26923.956201701356	31002.565463021314	20250.703608963333	22193.266905786786	20924.453583433566	18597.283070111822	19115.557063169686
12438.629050856254	17325.26183704174	12924.2962389146	23562.364991100465	16054.316648518301	16596.855056241762	13206.620212233933	10080.044102911019	19902.88063407029	10840.97036875857	21064.92856624915	12955.67843218539	19737.064806957307	22547.45004419553	12143.914205793088	9921.804930561051	19975.268509991492	10984.366765722798	15260.460697123903	7461.308845159339	16113.734691378064	9884.061162260907	11835.203760846345	23317.731293232722	27196.59773853331	15072.82535885907	19159.247341274662	17130.41643962197	12862.236091303243	18149.988813930402
12354.28495798226	14421.518158687937	10128.914801756768	17035.33946616362	13627.300209314004	14796.913228402202	10709.775601158892	9841.272921734184	19902.88063407029	10510.86540730561	16016.161242961072	9785.468969350331	17599.249441346423	19835.84839979954	12117.063666345071	8244.532444986999	17316.634313325347	8625.10238279347	12418.535548768039	6485.360520847555	13899.671765529441	9221.251437286726	11257.889208515722	19848.430488819264	23340.0581433997	10898.936815475281	14809.637445490429	11919.781594057227	12067.520175104853	11625.481463678283
11613.860443206906	13101.04448329768	9795.613007859265	16200.20317006912	11716.120273058305	13926.41427527477	9904.78448808125	9621.675691532346	19376.685093978587	9857.393743995128	11393.980193497258	9465.596623564437	15391.44860203499	18503.027017054956	11256.909625263574	8237.556066213358	15747.0517527352	8248.376953758006	11517.451086911102	6419.211118417679	10925.649797694574	8006.384938975831	10374.100541888372	18148.302928988975	16032.034262744375	10324.349624897139	11914.890123242207	11802.272152149124	10709.040609924825	11430.016576874514
9580.200492707227	12819.421286617106	8067.329998648894	14184.326815543473	10968.742791646911	11482.584481586357	8296.532649567545	9096.106941305177	17874.94741973011	8902.119684082114	8905.516046909506	9225.136930782544	15181.336206700818	17435.275004443727	9565.261369513726	8193.439635061983	13407.60616934885	7393.687128881433	10721.00933218201	5844.063599205741	9259.27094430897	7464.511283493037	8688.866520917327	16920.367107652237	13196.037140613449	9656.070687023108	11331.823333207962	11077.057427636375	9886.768597445218	9587.575125836598
9233.476473724739	9900.007887604294	7781.407003673302	12878.10705999937	10336.53604286721	10861.95330127625	8269.700066258025	8989.099922165686	14974.607665716068	8765.930287328705	7824.955038506716	8972.180293365807	12511.649052435521	15603.157078658816	6456.661157754862	8089.437204454406	11308.755944699471	7343.623707133452	9460.268894146584	5292.875808564906	8684.055790757962	7151.997031018398	8462.036751564568	14113.534548424144	11303.269731464432	8364.786677776472	10946.5718789614	10343.149671388619	9085.554543565671	9192.795552429228
7500.373252875655	9376.407503836606	7535.845765639995	10175.2560880786	9425.000454440375	9707.576697264547	7629.781284912264	8484.093046594444	14800.39601221865	8290.692306951272	7349.80430001027	8852.887790725852	10300.785624930968	13479.295120754668	6233.5208053823335	7800.943340175283	9436.754870248795	7100.391164808297	8359.219311812543	4909.855119225502	8251.849328790304	6807.372244138956	8334.586590121831	13124.69639983897	10512.963964737935	8308.252484015466	10431.986820677957	9894.614497731949	8750.756761317982	8627.114181981155
7450.046453596678	8369.571344551914	7420.514993239856	9137.260750067246	9066.06073026847	9675.946602460577	7382.764836901813	8327.694105189334	11438.758510894339	8009.977687947718	6827.192710271068	8020.667736246445	9269.186014567771	13214.862447094785	6184.339162625326	7156.945146106212	9123.940155867169	6922.26399394401	8142.814851360003	4675.176456843052	7419.9140924021485	6762.292256732907	8252.834956157116	12531.462354835234	9826.369847595826	8188.307989008874	9419.038277698404	9437.937770027958	8643.144699728511	7743.440085003899
7318.015900730604	8154.507111871317	6849.933165713939	8673.745182619816	8983.736136956868	9607.336614436637	7330.446364813439	8177.327679965557	10679.983219457132	7177.441365402961	6762.580081348458	7833.895073204213	8843.061206269911	12468.868643584865	6029.1423709457695	6898.811620621799	9070.029102694101	6763.958947627641	7852.711381865708	4554.725446480883	7022.780081447842	6578.906676865281	8167.852473849779	12495.93738068487	9486.868055685827	7619.18726969573	9419.038277698404	9188.139431858643	8525.59307294267	7654.503913229839
7268.874882537682	7509.732814627934	6821.807915423656	8083.351350354296	8790.143620795221	9307.342651439043	7110.627270681548	8026.647592528704	10639.665711750222	6907.011524819961	6650.930401525966	7592.19556508118	8612.965559007727	11641.715254105875	6013.274546073086	6699.434712179348	9058.685973395133	6763.958947627641	7559.024104489851	4473.590501198143	6981.418737020485	6463.2620089886295	8044.5998500289725	11957.312143637138	8688.469307516709	7459.537907689013	9109.93529115514	8810.045150717975	8443.217999504961	7601.109497083729
7229.381530901207	7054.004663721147	6666.664750330972	7610.815830309126	8687.56657521694	9082.39527306937	6869.638206314567	7960.103688987204	10099.864351004671	6799.648691431732	6620.7348207586065	7464.860941777992	6567.6135153251025	9895.012965619242	6004.866078135533	6429.842554621168	8480.340714831753	6723.812970908756	7404.652074818474	4391.02472381579	6827.902079155985	6373.282041870763	7566.189030472955	9262.703889348073	8274.223450011668	7245.576877343401	9022.836221918307	8672.32865534641	8306.364310972054	7589.594352723425
7060.5076096291505	6965.597125308927	6226.455313465941	7316.794582621749	8550.78430699469	8961.989696478195	6788.681709912804	7686.926710821404	9841.24035722221	6765.5714589471345	6524.318328504488	7339.405715351231	6444.266956854684	9688.306782498788	5924.928523833452	5963.348346334846	8316.964300601709	6605.567709836391	7273.895162902099	4340.197853479182	6535.574051549171	6357.222251694313	7298.657264509462	8878.23451080191	8165.72285549923	7137.729716890167	8965.321386837324	8534.994798626672	8242.362384984222	7576.630913535942
6938.415652342565	6812.306848574178	6143.3195508728495	6643.3244340844285	8318.506681740073	8529.49795469422	6674.212806488858	7564.075238677168	9443.08726391153	6667.246537192512	6356.85146791014	7169.582632136163	6389.015243626252	9394.442180730372	5833.319857226605	5729.748517675348	8211.654645279337	6548.164991268322	7125.879022263645	4331.161836414923	6445.849221846643	6312.833907263683	7128.285696322047	8536.181458503006	7885.5265814744125	7126.050085678756	8871.3537938041	8291.607431033306	8181.244860690583	7479.179716326404
6805.898889660459	6730.89838386648	6105.970585144364	6449.466488644603	8154.476653481453	8383.787985839652	6625.262893314875	7540.158891929588	8853.981645574357	6534.1220791758515	5804.465250533731	7070.115150188284	6389.015243626252	9089.153987253634	5692.255602533018	5571.919104147992	7918.584815859697	6348.242163703857	7005.639860452511	4292.510770254108	6253.913956474676	6228.946380496063	7082.02722268401	7957.865219504693	7864.377296341861	7100.468937537123	8792.805624723991	7938.204505956697	8145.341768372077	7389.799155144387
6674.96183445062	6689.937266859833	6090.102353331323	6328.571463486579	7797.000837239049	8253.289163967122	6605.546585160037	7508.347876299607	8595.85439168843	6480.314002941335	5653.277965593286	7001.622590711698	6339.052414652088	8992.052423331628	5677.883032831156	5500.684645849424	7890.516409107029	6343.946844126328	6916.996791567011	4283.8928866651095	6227.2554460150295	6216.951437622871	7054.062637681985	7692.66361598381	7838.8364036314415	7100.468937537123	8686.751297772345	7725.763065789994	8115.527805246489	7356.015706846058
6635.133743195541	6637.632098604553	6069.963944100438	6168.381974050906	7468.579839336171	8222.50397618676	6449.781262602033	7492.085855919112	8228.287844898765	6304.138965971106	5603.861847955433	6893.086712362455	6307.795786648563	8968.063142118215	5649.648508868522	5329.333658895197	7885.112068651556	6331.518180308529	6845.200432720073	4272.345327328838	6149.55769545823	6103.7751805551	6851.332304487883	7622.712619228604	7817.5123481726605	6964.627053846027	8642.74294784422	7548.71124370507	8008.852750555814	7308.911003453518
6589.024420447113	6607.8937308825525	6035.428263767794	6138.449489070648	7447.663041940966	8121.44817168655	6321.057702453943	7462.180584324002	8137.7345740955025	6154.13049986421	5591.895724799882	6822.770546446987	6235.293707606106	8727.720306170988	5549.128443042872	5246.309322379415	7790.9323693881115	6211.180582593546	6737.34426151006	4270.510902910321	6101.111275060902	6044.762259379071	6789.183620068835	7600.706217206798	7791.096401242891	6868.80044485662	8475.27474493565	7480.832240646937	7973.745758307013	7243.766917992258
6543.184037150739	6556.7375236770995	5993.686995081103	6034.606463832857	7251.3453980846225	8081.24912202246	6106.842362304607	7438.70936895327	8085.330925865892	6082.7373374966965	5461.046704629972	6777.560871635353	6194.830389075707	8637.901891517628	5507.06327580797	5150.527036660073	7639.069868921314	6173.745856115055	6633.379186287335	4267.184686436573	5895.219994146257	5950.408349613055	6677.1725458093115	7508.9616080158585	7736.28344799146	6837.527309009973	8395.058295304261	7441.663655142662	7963.536139745451	7169.897777346438
6479.964041298909	6539.093052917809	5977.326929100833	5957.9505850365495	7219.20638703468	7951.907580790403	6018.9701949811815	7412.670628456028	8073.696957089907	5954.88123237537	5358.243762215485	6755.956305521814	6169.5353687042025	8546.217971780425	5465.447518960973	5134.975790339298	7583.57287839736	6131.043149968115	6600.72911573955	4261.783404578877	5851.2307105449145	5937.727993679993	6562.945391993808	7367.742235061321	7605.741878840931	6825.602588947893	8357.12906022904	7323.927526153679	7963.536139745451	7052.862300700584
6411.4385278807185	6514.217059985403	5904.15110735531	5912.957381015249	7084.932130681509	7867.578178776439	6002.038298883151	7401.48488263014	8064.353333392522	5885.674366273844	5291.967985045264	6721.701156966598	6130.370100197155	8545.582226154198	5433.2104588592265	5123.543412703941	7493.902505025328	6088.450430587586	6583.97064668973	4249.315828178721	5780.441741219403	5901.18819060798	6495.297650718183	7269.975030498552	7459.407270147336	6783.953403692387	8296.980486578173	7199.145620413607	7939.063099381161	6868.182633234714
6403.158628304736	6474.0576142979335	5862.86702643214	5898.650923353325	6844.217580312813	7766.542920756217	6001.025570352918	7396.997335929078	8040.762779947944	5802.7638417865755	5223.553705558455	6690.613799098214	6116.837851337785	8528.61117188288	5419.075302794656	5094.279454405325	7376.095491203467	6030.576296416464	6516.403452757371	4248.918824465371	5730.223073923154	5888.296700521553	6455.13646969965	7205.675992421777	7160.6836686226825	6704.536463648179	8217.003280621524	7047.787391331874	7859.685694237686	6827.209592857685
6376.286949802101	6449.065332923763	5769.8197071671875	5759.14951389821	6757.532673433074	7713.20087518136	5961.613367359321	7389.7278252275655	8003.2793437198825	5736.721091677117	5150.843509295602	6662.297750486809	6089.804009865381	8508.32524855881	5413.334030178474	5085.726507141797	7293.025603571353	6015.741578417141	6406.111341163898	4248.166802148117	5697.18168672948	5859.9545537176145	6403.054926760244	7133.9996074123865	7051.071398328851	6665.634372764245	8203.50400795257	7005.331566769053	7781.514727159718	6793.155280058781
6342.945854826584	6367.334283889743	5691.267071949543	5689.336210444049	6546.454245927646	7624.34481743598	5946.287243932011	7388.847383398668	7982.6514010458495	5692.992062704776	5130.076660365475	6622.229193607427	6085.305345049923	8295.932423655351	5365.698847284282	5077.816249463869	7165.963238129334	5997.004583443444	6378.353073351929	4241.19009422763	5653.2871100907705	5789.33664785001	6383.311982114947	7069.15967108863	7028.338618211566	6662.421473876568	8187.996616017898	6952.809160377261	7719.027574891246	6678.418580701927
6321.019008060535	6319.200701419389	5605.797133865647	5680.151087649152	6394.932881877196	7578.728547375566	5896.114671921834	7383.88520140932	7965.878883299125	5564.433657935505	5112.975555394244	6582.840019211204	6047.453573833071	8235.2934949162	5358.999971638379	5073.830292518323	7148.953212845865	5979.970114422373	6337.621387420018	4239.870159394108	5585.822007612422	5738.493826147	6357.809513635357	7053.361263226398	6960.210970647447	6635.807905725612	8158.278165036848	6812.90351983007	7587.493019237641	6590.110872409953
6270.54755397629	6297.52205912098	5588.23622321999	5671.748998682771	6361.26440679406	7566.382398271556	5893.695403424748	7383.42393373989	7895.56539549038	5469.962117175724	5072.498409660059	6498.973197768677	6021.378513362526	7822.867736598696	5338.88616562184	5071.22913512842	7041.128491346533	5966.215225940382	6253.856859845412	4237.603658252745	5523.189669038524	5717.646727759788	6340.698430867247	6800.323410996521	6892.2347888935265	6596.450252374021	8153.102943900004	6548.194753228051	7365.39100861417	6386.9138982648365
6167.457978658434	6272.213228058245	5563.664019680292	5633.450752178798	6323.974177054159	7557.3341164652375	5875.311036527512	7381.857074840291	7828.732250297396	5432.556467968485	4985.206764810093	6386.8262771118725	5979.2540612146495	7575.882301989248	5312.191906169707	5065.371650551284	6592.36408009774	5960.50306160452	6184.110240852569	4234.7655409378785	5447.508090879059	5694.078265386046	6309.059709531253	6671.729549918893	6863.856834198739	6542.067169755493	8038.739924176829	6426.1181111355	7312.742536546427	6369.532590723141
6144.056621869824	6255.385196987245	5531.31329677374	5571.279989088144	6252.032065373005	7511.5921631985	5843.034863535153	7380.462448990622	7752.233180456341	5397.2885824562745	4861.720171138032	6381.6600387016315	5965.049584311644	7355.519653398702	5249.07402077609	5064.187050128068	6109.030933656089	5959.284120595182	6139.965279192664	4225.944858731193	5427.110253820843	5663.515013897735	6293.042268423085	6568.565193861993	6801.327675220374	6538.5932958877	7947.568158256067	6292.755359735018	7281.854041415266	6309.94239056951
6131.554251189584	6240.8210267290615	5518.29387286698	5569.536680752688	6122.755477011595	7460.480095515485	5819.244814920681	7372.338131813623	7695.590007620344	5368.3088462836095	4849.892418421062	6373.702615862094	5954.484454537336	7190.807956004941	5104.112714149158	5062.295825274684	5898.128578402213	5957.360965457713	6084.771066780833	4225.244813488095	5412.556206487707	5625.670761132404	6253.3840981921985	6218.6421295918335	6783.639966072312	6533.490417676591	7841.324763101615	6233.81627793543	7163.33922662242	6254.1782547020175
6122.109234319363	6230.2788883040375	5510.628303002868	5557.285836303172	6094.947264534963	7409.068940194058	5799.955597957045	7364.401702665299	7670.024873742806	5333.148283580331	4791.157731498721	6334.843192995993	5953.733384828885	7038.215032267549	5018.529385383683	5055.232110519588	5825.238409907285	5951.058316100076	5921.238224054288	4220.458313869073	5391.313094745844	5570.568015881858	6227.201836664764	6132.068211231832	6766.337778350885	6510.240150339648	7754.310839652421	6218.350727088775	7150.240223485433	6056.980297275669
6105.958929535975	6226.316020013248	5501.152639021546	5545.960372817493	6051.586968157524	7360.920569843085	5761.018543519234	7348.706590309623	7664.7525695119675	5315.717636642745	4779.963683387103	6309.095388520869	5932.840397542141	7012.50966231432	4982.703487509269	5050.99672439597	5732.488877829237	5926.977878259044	5842.258283486891	4204.349878185783	5333.318194861702	5554.216561012645	6192.103511540933	6093.991902955676	6708.059731954026	6451.191217691303	7656.608915528331	6140.8649769170515	7117.631598828947	5959.848610439717
6019.241940087084	6215.1724421248055	5495.581605659321	5533.826983809179	6029.433331171489	7352.5639997446115	5755.3600244539	7336.941323066317	7629.788804554811	5309.0470738586455	4779.018983822968	6262.579350458207	5924.026257995788	6804.610417371582	4938.400204220772	5042.480153878065	5700.119001351645	5923.543417524672	5688.738345215803	4189.461906824587	5325.7000619798655	5506.173350874678	6174.568696621337	6058.638764758549	6684.9688121669315	6404.3254087697405	7563.907374759756	6136.672791352334	7083.703356007961	5939.703381359395
5981.696210541459	6202.105880464388	5485.322681677062	5525.42326378876	6004.480981393642	7344.002138684264	5755.3600244539	7305.201714080674	7610.234607667019	5234.073525803555	4742.061580491058	6237.440398833795	5916.655844256669	6692.838503290238	4914.028698848083	5027.18708959343	5542.066571922727	5919.5626391992755	5618.034284274315	4133.57941034229	5323.563688527803	5496.368407368986	6141.05954809506	6023.169080724031	6657.639138878855	6399.868543380141	7509.223153249278	6114.366189611404	7053.05946896181	5888.717794547214
5813.698655935855	6184.696092547647	5471.836709883455	5524.472934543923	5995.6485848038465	7330.835135565718	5742.599832677884	7289.077706777061	7588.935284983229	5220.556923923254	4722.928533770833	6207.4219656587575	5899.187728939847	6618.71623853769	4894.382836462615	5021.561618954383	5486.895947401026	5911.012031521923	5526.323630805946	4108.324436950234	5287.352387607473	5478.339582006965	6075.860305143041	5990.270841641084	6602.531613440756	6363.541893231834	7460.339789003514	6095.907901561196	7002.8084403942385	5846.681328642955
5758.188072050527	6174.920636931336	5453.513858867433	5499.053190325438	5975.529254652514	7295.0110800842085	5732.292212466301	7254.722172986455	7577.631303971917	5184.288331078635	4706.139155109475	6178.584989021949	5879.587149480938	6571.379608053591	4892.529219454329	5018.551893902479	5468.289523509722	5905.752239701637	5231.531808589551	4071.5335987037897	5285.584108938821	5457.89703151743	6074.310635054903	5890.892674524304	6479.626615977857	6311.474383198431	7412.308021624987	5990.463938807972	6903.996878194438	5834.746322615738
5693.653499297233	6163.068859366771	5431.2840467886535	5495.721345189797	5964.664516180744	7290.0586772783145	5732.292212466301	7240.6159815168	7569.803706223654	5145.313772260497	4683.11746300057	6164.109157235256	5865.61358594722	6545.869905136204	4888.996501091766	5018.422708122954	5374.235856818652	5900.918917234787	5115.545203872725	4050.495480637698	5211.521778533739	5422.406377786006	6054.312049073198	5866.635180015667	6449.824018452147	6311.474383198431	7403.864401985269	5913.490988094208	6868.160665192056	5828.041279668881
5687.411310284031	6159.13813087633	5390.38386119309	5486.06666565669	5956.264246563829	7253.358557762602	5641.34009995745	7235.940561316529	7565.156745624964	5104.601233269257	4654.564038122181	6156.071332617448	5847.782367219886	6534.479930175638	4871.059001317148	5017.294812179236	5367.431225563134	5896.982069246574	5100.4103382136	4034.4539738422973	5201.9427717173485	5397.558477097376	6046.002045125438	5825.404460045385	6436.380047605145	6298.503858840862	7372.08140482282	5856.735419468529	6826.273297028761	5796.661354007638
5662.744740120399	6156.354838192129	5366.440828821078	5454.709656905586	5935.888936975315	7212.813497484532	5637.536788370702	7218.515452748935	7560.1239461949335	5079.465104819055	4634.600728627577	6137.622846179034	5847.426324588948	6518.379950152791	4863.28882829947	5014.77687474624	5367.431225563134	5872.962458618698	4951.473295032292	4003.4780916702452	5191.322207613643	5345.705808027929	6023.2016353603585	5800.345086191537	6419.494681689721	6293.527390246291	7354.961428048264	5819.624229764571	6741.131017641859	5785.449073118591
5607.308664175016	6144.346675279277	5298.550731239262	5447.454236255215	5919.065276967225	7160.144331890526	5632.8751633361435	7202.875545799456	7556.162289418674	5054.901455690975	4623.648401022413	6104.687902130849	5829.4320341962	6507.678129138159	4856.690054296456	5012.852813479471	5349.473933464362	5861.530275661892	4885.5262868459495	3985.427606382859	5190.403351099294	5300.0096090922125	6020.016871700507	5775.293775949976	6412.635415304028	6254.752351261261	7344.760228989432	5805.239190849871	6733.462534801944	5770.568230607016
5507.101277382906	6123.317845809939	5280.812037282365	5428.858257052438	5907.519323445158	7120.138110742695	5623.601301637017	7193.891912291812	7546.905729200662	5012.015890278486	4594.932366215067	6069.930334205314	5787.589912241759	6491.0814036217225	4853.424652631986	5011.109809625032	5341.395577702701	5861.030650403972	4837.953624694558	3939.216350998414	5187.224171320047	5276.348655332618	6018.148987114844	5768.375331005451	6412.635415304028	6208.41423405725	7318.56111700652	5752.059322584817	6690.876566311437	5761.014378599519
5439.668939554282	6105.920640975563	5267.043721502686	5418.991707626988	5903.056220133477	7067.68213314957	5612.717886815446	7134.11276515734	7525.4272585799945	4954.016483061863	4594.351747078502	6003.806590884733	5766.093023897128	6484.368290470252	4851.7156900436485	5009.99138053725	5337.549936896122	5855.421343018239	4837.953624694558	3934.5879280643812	5181.053136889856	5226.980630373249	6011.403963025691	5694.402845951343	6408.463473099366	6193.8702427825965	7301.875704285241	5706.219788446559	6595.893555921854	5753.646443768072
5378.670976922292	6075.610006460933	5246.880147600965	5399.075193361476	5895.846289900059	7015.479085158815	5607.452575218227	7079.577725052753	7502.248396529343	4935.694731926578	4587.314694938172	5969.221890013192	5730.147353134944	6450.180093567668	4850.889596921804	5006.123544289541	5257.193287277601	5845.78675594828	4834.482668293293	3917.9708639174587	5173.385802247567	5192.452782898587	5997.60450872636	5673.2888107590825	6395.160264522831	6193.8702427825965	7295.230083622921	5661.742053945476	6572.3255986868235	5748.147335189696
5312.19805029486	6067.921830111833	5217.704651016525	5390.778349421482	5888.961334046128	6991.9471228631355	5603.327680788005	7042.19833155408	7486.7641281886945	4930.753793750606	4576.4808309506625	5944.570665946376	5718.533128650719	6400.816175499665	4849.538757834699	4996.36144633086	5257.131608044978	5830.882829689313	4832.397839552681	3905.7508403944703	5155.281454760274	5176.656205099145	5993.156413356284	5629.887421342701	6382.592963091621	6191.004632356906	7292.252095277067	5636.160032352633	6560.360271135593	5726.088413132964
5281.731229431894	6059.8388687970655	5202.211932364393	5372.27864864956	5880.957139770886	6972.78682338195	5592.191054872993	6949.9993252373	7476.215778915465	4857.575832888583	4572.799545770008	5887.737989470243	5706.032052279783	6322.112518672654	4848.360410824918	4990.213542213733	5250.0310468327125	5810.547508000896	4830.876615506021	3897.556597766429	5149.02824018373	5122.711820532339	5986.978683048705	5593.601977923963	6344.473951620892	6169.873885468936	7290.30617775351	5622.530471186293	6553.306347548796	5691.019575870092
5160.683471992295	6052.417841175662	5196.014668173671	5366.915470129234	5868.901963134146	6942.016784654387	5579.8564411457355	6883.476989237297	7460.385020447811	4832.359906811769	4551.878404658675	5854.536214107682	5675.8189278222	6272.441579521109	4845.669120881003	4988.09357492325	5246.403283287396	5796.17322124778	4827.349964531043	3881.8080303422707	5144.692561647602	5082.134620456745	5980.799688154435	5587.960845024935	6322.189186326299	6156.5000565136	7285.599103911573	5612.051502014553	6546.463676622065	5646.546707229607
5156.75010779611	6044.423746576709	5188.373941975899	5350.02300482493	5859.123958964091	6939.446007317992	5570.862934612524	6819.636273122469	7457.574751216963	4827.4675488940975	4533.804522333593	5831.859475830342	5662.905988071422	6238.54123198349	4844.127097147992	4976.59301979885	5246.403283287396	5749.871873058368	4819.049905043384	3869.3388237389354	5138.74512672112	5076.882773426036	5971.818114551934	5574.10421535401	6252.128808352443	6125.442142012229	7278.949501597971	5610.043863131286	6542.127177338862	5623.764922844529
5133.4823086247125	6028.739437742664	5183.719367026099	5325.500633130406	5853.151864415218	6896.333294705912	5560.68630100086	6764.55475311008	7450.670849043519	4817.71888350631	4510.229594258287	5824.440339609772	5625.8383684653945	6106.164552538639	4841.953444596361	4975.537893230399	5241.743624935032	5722.478054876661	4805.801027284768	3864.4638065810896	5133.823990008769	5049.856145189355	5962.551552365198	5562.4682177946615	6204.581183562163	6085.57162429054	7269.58977461282	5604.567713871453	6529.762125638647	5604.8010284312895
5112.596771216335	6019.9721207014845	5180.892595358444	5301.9068842199085	5848.823836247596	6882.901721939536	5536.0118341929465	6749.824033384015	7407.570228190484	4808.276602903583	4488.197144902268	5773.412871755827	5612.583375018827	5992.485950466309	4838.279738588765	4964.416789534524	5234.1506162001915	5714.512449696185	4797.94475548482	3861.3596630296506	5120.2727831203465	5030.7279977336075	5960.17415192298	5556.774732225261	6202.4480510174	6079.170667809098	7265.509258413573	5598.789048597664	6506.012706000274	5554.379286288813
5084.589147260607	6006.6712700888	5155.413626352636	5274.105048465599	5843.348246677129	6866.720507416991	5519.5655835421585	6693.2800539916725	7393.5805508915755	4807.13544848411	4455.589750616937	5737.727950454497	5594.263393849295	5861.581479987717	4834.009504303265	4960.85148218627	5229.86070188425	5671.1204910918295	4789.960107487844	3856.9497369891023	5105.219365107214	5017.010714759333	5952.657850410243	5539.723958276509	6200.503235111285	6049.658171840946	7249.60018325251	5595.125640764855	6456.373954098716	5534.187141837133
5028.190918078337	5988.692665956676	5152.730340547863	5258.5597749518665	5838.987074965593	6838.803064275871	5515.785637680272	6686.11563465244	7345.368042626417	4797.293186441848	4451.403503752301	5709.987929017812	5587.2226577806305	5815.266824807701	4832.373119720238	4948.449584211014	5226.153268775797	5658.267164729015	4780.502044134262	3850.929090161002	5079.751483261993	5005.312553916292	5941.08402391966	5538.2534134229245	6187.918070556721	5996.710920019592	7243.67215878369	5590.389078126536	6382.653043028207	5519.9996736151425
4991.19614496274	5955.157051617637	5121.23804341918	5246.506006994803	5834.535671536198	6797.255718654133	5515.201985933472	6681.923627647157	7230.955754438053	4793.774899943515	4441.733698944547	5701.266034044471	5572.391989620329	5786.762388314528	4826.063422612925	4938.6883214906875	5222.697678392635	5645.882407053823	4770.962092964296	3831.6103674005535	5067.559386394511	5002.957607645691	5935.694172522182	5530.289864663791	6172.863199643043	5933.597037994754	7209.447376721988	5581.966526278841	6315.871174943708	5510.718628257178
4935.195239748434	5950.115515520565	5112.224609925013	5243.10065142319	5824.99160186807	6766.636417462716	5495.414230985465	6637.43609820005	7197.292466575695	4782.30804728734	4440.163905894784	5698.814603291646	5567.790841658496	5713.513566149847	4803.863577697717	4937.239477640129	5222.0217784423185	5632.8302619989745	4761.601840510658	3821.136494336403	5056.20091160182	4998.856658264903	5930.987317564563	5520.259457736246	6156.325029287349	5860.984453288021	7175.320988679583	5580.213761619143	6225.553061289809	5493.0208171184095
4909.133571411163	5948.950190978843	5072.946337395679	5221.789125354338	5821.101472235137	6699.535978899122	5492.735659481385	6596.548629113023	7164.820528158798	4778.747127174158	4437.342945791774	5675.1952584685005	5557.4418448066435	5661.855671132949	4791.23610878309	4932.43737192927	5219.943429309549	5630.263581778025	4755.842401682501	3812.78680772883	5050.648914674154	4996.913396632686	5925.662103341298	5503.505194947883	6150.435206880029	5749.436118978712	7124.769671154033	5573.078187132975	6112.9549480625265	5487.114231810847
4876.839754696102	5944.9735096329	5072.777108918297	5214.304523036801	5812.585607601178	6605.119447315359	5491.666797988322	6546.19147954908	7136.108635747667	4773.406400492002	4435.220025010844	5638.677523663488	5548.2801927959645	5618.828526588701	4736.506810215036	4912.527720815817	5216.6246301210285	5623.920060764007	4749.51151826341	3805.5944510816485	5038.576533752851	4977.7552941945	5914.7124375896	5494.695988678632	6142.076190975598	5701.577711534526	7058.828144032495	5548.999097817124	6042.85196621357	5480.637417902637
4828.223267652147	5928.62597860055	5072.777108918297	5202.139524392795	5776.101881630753	6515.6781042847915	5480.766232031834	6515.544118645145	7063.634806299625	4771.779616914891	4434.096481062563	5613.574403684607	5544.957344781014	5590.483203133425	4727.27186456786	4880.93280892146	5204.499060286345	5602.59865357175	4745.569728282919	3800.62211116857	5028.505162178114	4957.098893233298	5914.051357458832	5490.699444081137	6137.95425492344	5694.63528131424	7014.17295030328	5482.209408694114	5932.99406020234	5478.500335362651
4762.796446510891	5923.15095979137	5062.728426405614	5201.553679683042	5718.607612484716	6310.843450507748	5476.057542361015	6507.285503599615	6977.661230676214	4766.9603199827925	4430.323201154281	5600.477305128541	5540.770743302011	5544.267321485504	4704.7428902312	4844.615056618029	5200.846759946095	5601.511669407472	4730.559920338426	3798.3669474376425	5020.079369334134	4955.620754398273	5908.971517003979	5467.923775073248	6096.6217936286785	5666.42195404526	6990.756416248553	5449.773398856534	5748.06973109126	5476.642349118219
4742.694888838457	5906.89735830939	5034.696756635377	5173.640220533627	5711.998685167177	6291.076391399368	5471.9125845638955	6501.834892172121	6822.231321535281	4765.778474864179	4425.208658124463	5577.765288631193	5524.198284364529	5521.068711016425	4674.955239979424	4741.967762415297	5200.708153765847	5594.696792114013	4718.894335378112	3795.1505564179342	5016.151448897219	4953.189146391295	5890.5539513800395	5458.68605430941	6096.6217936286785	5666.081687708483	6898.62186009283	5375.490956681575	5687.095303078577	5475.857699914383
4728.072315202387	5857.685330776316	5013.715763837835	5164.3780150339935	5693.1763574352535	6103.561598357048	5462.463851846713	6470.97637195756	6653.1499580670925	4761.674629211434	4422.395980558778	5464.958120777943	5508.558307272263	5508.0380446310955	4671.252674081039	4725.1660113930975	5198.719243640153	5591.4508902116395	4697.21869469493	3793.64539665994	5009.83882077297	4944.106846951305	5883.553603848613	5439.056013660676	6096.435409151889	5665.632258523567	6881.437364099683	5344.028404786643	5625.093064349178	5475.854121806107
4718.027632384646	5836.7511145718445	5006.5937331451005	5148.618939184309	5682.3293131789505	5943.93053035541	5440.942835706636	6466.501416807119	6498.87707576582	4759.580917397567	4416.378055008536	5397.729759294469	5502.993491413853	5503.264916960303	4663.393195466362	4691.568062660555	5197.06706020033	5581.348859162044	4669.746215389692	3789.63738268582	4990.947795235095	4942.788329008456	5875.508892985799	5428.167442634438	6095.671570384591	5665.210693854239	6880.55293019042	5305.238075929019	5540.515703916707	5475.552712990344
4709.66589494194	5828.633590358058	4999.268992839905	5126.926547612988	5673.681483076968	5888.852693023546	5411.154100635435	6455.793686626224	6304.236310614282	4753.899775303533	4415.246507925904	5376.034062328235	5499.8672776666735	5501.051307556334	4662.418143074819	4673.661906122468	5195.82026573799	5569.361971693857	4664.659843158839	3784.160935847713	4990.6784310040775	4938.754072702146	5867.472289251073	5406.514812123286	6095.201081787083	5657.116642140903	6861.105267294344	5303.374680347655	5510.842030001355	5475.444615251117
4700.945093762385	5814.312059583597	4987.352613974377	5116.236892746432	5651.7682684704505	5854.703172423828	5377.272797001549	6451.732537923946	6249.126243788321	4749.172100292669	4412.874268234649	5371.481329373169	5499.680341857262	5483.88641689545	4655.5396007138515	4673.258985693912	5193.726368610947	5549.593880276935	4656.108901192356	3783.9613473726376	4974.071547900914	4934.657553491836	5846.694173897731	5390.697838724613	6093.552948143421	5650.137719511022	6856.432398267271	5294.480724984192	5495.856603250488	5475.333605324666
4695.693328235471	5799.387955536684	4980.759228726887	5097.5772460939115	5623.070726967389	5783.568404153601	5333.099260756986	6449.623485460843	6144.9775379284165	4740.927602235108	4408.039412569839	5344.447961487994	5497.647800804534	5480.072129722531	4649.899964839378	4672.204825221381	5186.476533285448	5547.163400060246	4656.034399103298	3779.3759756187274	4961.218717049579	4914.490658389846	5834.520119230832	5386.266676398891	6083.955956663609	5643.649473248759	6839.897870007178	5290.607893620252	5443.696389834509	5475.3307590772065
4662.750614587022	5784.050570406947	4970.483079547951	5086.706360144737	5614.285966934758	5714.518996987461	5309.126959791843	6444.146640402351	6003.869507172676	4731.201543037878	4403.599102059167	5326.128140689578	5497.064929774384	5470.96366169472	4645.056363834397	4666.660979943252	5180.715567943824	5538.912678563071	4655.901793112245	3777.224287212974	4953.900138390649	4908.24115249071	5819.341420042925	5367.086092967227	6073.86414249367	5639.744983214645	6826.809389091566	5277.685759076958	5423.834687898152	5475.288202161634
4653.462760648689	5778.781691892169	4958.516402450217	5066.724616354686	5609.256251786882	5693.325229128071	5267.126224190557	6440.590936973842	5985.503234953371	4719.520626774965	4389.758351615396	5314.643496103397	5490.06949141758	5465.9963741534975	4643.511357968412	4665.781250647153	5170.634874215493	5507.550403337292	4655.052117587719	3775.76853889232	4945.383552445917	4906.86039794422	5808.574361553423	5317.290671845876	6038.692518988892	5631.050048902672	6815.41248304039	5277.685759076958	5404.303371478756	5475.08347546364
4644.9097442396505	5770.7243403431885	4936.6383701975565	5030.287369660817	5580.583934425572	5689.919976399642	5236.735777554031	6430.144331344974	5830.440448055437	4714.764855916257	4382.329673447058	5301.336802668666	5478.920609586483	5463.380605334938	4633.65273767611	4656.842689897588	5145.088741023774	5488.400893546398	4654.471148359039	3775.292209823559	4942.365768280917	4904.985104244041	5804.450630721288	5280.090155142121	5995.500049000426	5617.328640468937	6807.44798879053	5252.362032245555	5384.0525149857385	5474.862864284818
4591.007274218291	5742.226897828981	4929.744707050072	5009.800725472844	5543.514168117796	5650.224181281671	5227.681987932014	6429.358713120717	5816.156076413145	4706.758492165473	4375.987631019366	5271.3916738002135	5466.82195055366	5456.183824435856	4630.928500041099	4651.2558540935715	5144.852964792704	5475.369181056449	4653.996505384205	3774.082989488197	4941.448851846746	4901.507315649148	5802.326929513528	5260.609004050275	5922.743540248933	5608.657915960812	6797.015401637834	5237.107384906486	5382.285577882234	5474.548196208218
4555.604474333459	5716.563661039159	4902.1553010404195	4976.131732063882	5512.566846715434	5600.694837270841	5206.929559136069	6428.089560215346	5779.723294824534	4701.2290534794865	4372.281823498123	5266.42238646251	5454.414782481277	5452.224100050177	4630.242370906128	4651.056948181492	5136.701518396142	5470.50671883848	4652.386320844332	3772.193579930965	4930.79935673233	4900.511477088868	5801.25088582064	5226.492267294723	5871.514261071177	5599.579111978384	6781.47658442352	5233.729005192696	5381.015274267029	5474.429315987811
4520.892824251598	5698.624844449107	4890.71390974194	4949.792551874081	5489.386258867817	5556.173320234286	5191.738384624146	6425.850135226832	5754.738088401354	4694.658423841978	4369.732867811873	5265.791546645019	5438.052851920512	5447.507616085921	4625.791228140946	4650.814359751533	5129.611399370744	5465.564602587534	4651.247279514131	3769.9603157583624	4930.79935673233	4899.71002047253	5799.252451276496	5209.194732795803	5800.35458861424	5598.271840754913	6767.168733419006	5213.047959254827	5379.584158075253	5474.316819286676
4520.4842158778765	5684.621750987416	4883.435275028423	4836.421444785406	5462.478368590533	5543.69229534153	5162.806484491226	6424.935881893172	5736.32974245719	4664.214721115387	4365.468684710077	5255.6774067224305	5403.167121464889	5439.439345615961	4620.830092009358	4650.539106007067	5127.5024865122305	5460.635452965137	4650.7640219153	3768.669819998778	4930.7833602929995	4898.991870781373	5796.074953146891	5195.748232056142	5756.675917342633	5589.884113416076	6754.270383311446	5188.02475257735	5378.433812727025	5474.178428354154
4514.813502089382	5673.399404584163	4860.197121009771	4782.088307844355	5447.008339772963	5506.871628643541	5127.931771870412	6424.332783863674	5688.257163246867	4627.930264752726	4363.2347329405975	5253.191347281206	5390.008026339535	5433.558174327007	4617.941194597992	4648.3513741337865	5106.353682626463	5455.54075218672	4650.612021085346	3767.608791529723	4930.261365612092	4898.476847211978	5789.892402634863	5188.905117946264	5572.821752456923	5589.265591232261	6741.153214727045	5158.058742856241	5375.964463264463	5473.68893504128
4498.378806143699	5655.506921069133	4852.958019847632	4773.7328014826035	5418.112338960647	5475.657770106427	5094.660353625979	6423.5288435682105	5660.48522287629	4610.061412701708	4359.438513714647	5252.532529690408	5339.638477409204	5430.764503399509	4616.046312336341	4645.721734463361	5075.520953307635	5448.2560673048265	4648.666674837066	3766.062455992583	4928.023260142004	4897.493941903844	5775.108842504023	5148.616199661961	5535.333356794848	5582.622297702541	6734.505433420817	5132.082495980532	5371.248379354245	5473.103874422183
4473.780418263478	5643.021985924632	4841.587770225871	4768.886218855219	5397.691894904291	5464.014331373299	5062.649121387098	6420.515618295714	5654.385468992352	4544.689398044056	4351.908011622419	5251.060743092978	5312.39792256887	5416.268371185315	4611.577896983112	4643.23316019745	5064.225377647475	5444.504537281752	4648.451851320462	3765.106518344942	4926.386088206075	4895.096544754757	5772.198817860246	5088.774557936542	5510.472553202488	5581.807105622046	6723.700313635353	5111.142382643449	5367.972188939413	5471.612291340921
4465.886923308716	5625.79622335585	4835.457083101057	4763.423509070094	5389.013795092744	5363.489591252864	5062.649121387098	6416.977846056068	5643.95168202465	4526.40086772034	4346.940679152389	5245.814821899358	5293.277715959663	5409.737385802082	4609.754029703952	4640.29881862637	5056.583235109427	5440.875208479524	4645.849452760331	3763.114242175251	4923.831879432466	4893.126977301456	5769.84087014027	5051.908443092556	5499.683545477565	5581.019412162051	6716.066470943863	5095.254633741044	5363.802007392373	5470.965023589248
4458.12089940238	5614.993795274584	4807.263536968154	4733.700295601057	5353.561920436794	5355.685689517468	5032.942628558627	6414.087077873659	5624.913659952625	4507.175748648954	4343.662818450007	5236.936682020122	5283.034754345382	5406.104533808844	4606.2332202046	4636.153164426469	5041.5063989474675	5439.117274422418	4641.152132596162	3761.143782237549	4921.271898736817	4892.351098791852	5763.4584310943355	5047.676858300167	5479.699693078328	5581.019412162051	6696.273327956339	5090.230030469295	5360.186381357013	5470.208252178928
4454.037965661311	5606.018668940793	4787.157890497625	4684.498293747132	5342.384848779089	5339.025645925483	4997.753258091228	6411.611075971934	5619.511951764397	4493.5015994887235	4338.056164500716	5217.443731584697	5278.336628772427	5400.147473496847	4606.170909583003	4632.620323068217	5023.62903173306	5429.074133193154	4629.145290444334	3760.298557304657	4919.2460191821465	4889.100133727121	5758.46537580728	4963.2963853218025	5472.170430530144	5576.758824562088	6675.196315564531	5072.999481474731	5354.823487574773	5469.879222763575
4445.272455118005	5594.932643680158	4781.143197465556	4664.323708533471	5325.528520665079	5331.334232630643	4946.07739865606	6408.317664865735	5604.014279747096	4489.453587386621	4322.937911886459	5214.540142722156	5265.802670535121	5396.281817283545	4605.1426326471155	4629.815973913006	4988.883575223426	5422.3333018930025	4627.980705125816	3760.294747505148	4919.126371845745	4886.696106698275	5751.554479719425	4957.776732412625	5469.020905435038	5575.656885925297	6647.725509489523	5052.0847941135435	5348.340791724658	5468.621100951834
4438.18173440548	5578.470140520016	4778.156813642727	4660.84509165251	5321.3428324006545	5325.032366338915	4941.953946703463	6403.9557630593135	5583.338780108343	4482.996233557381	4310.504302117848	5209.519713479953	5258.223348007258	5390.902942352092	4604.426405067594	4627.139207868369	4977.154034774335	5403.784384648966	4612.905527198789	3757.577162096337	4917.804885873163	4884.003407841149	5748.833282670177	4940.466003197611	5456.40966270655	5575.58799210367	6640.802228740902	4999.423461545854	5337.188783706511	5466.8105311363615
4426.745952704494	5553.765859054124	4776.392000517244	4620.345833976592	5318.5345576464515	5318.55466436258	4912.726431752924	6396.924577342641	5578.6684025725535	4470.17287050829	4308.852716207797	5187.2796976544305	5249.749166558191	5388.514466868488	4603.594223551613	4626.86726617892	4963.464071131866	5388.854203335834	4603.8892194752025	3757.211003047474	4917.1265513210365	4878.346527040189	5740.969124120431	4922.380193860456	5442.492285250467	5575.24864437973	6602.656942760745	4980.11697027143	5334.7281842606035	5466.079557243011
4426.614065317473	5531.19868887468	4771.039299585911	4611.288686117296	5306.891546751743	5306.002757156997	4898.463519859444	6391.890057066854	5570.091595753456	4461.905012325333	4307.901661162708	5168.387985938434	5240.858172298159	5383.861781632721	4602.4719937936925	4625.27230234389	4952.763129938625	5383.85098714048	4601.46854241784	3753.771938173919	4916.544006641305	4875.330992635141	5687.593342248059	4905.999590865995	5432.412219771096	5574.82988522163	6595.139526148684	4950.419787767212	5332.834566984235	5465.18017207362
4424.283203596996	5528.988457827005	4764.322405769643	4611.288686117296	5290.455057065563	5294.024623284851	4890.996216647517	6384.408995925505	5560.466107811495	4450.887034223288	4306.052521821828	5155.457110614365	5231.86643656858	5378.326174192236	4602.332052507698	4622.006697006708	4935.185697180582	5381.0468583046695	4589.93180569746	3752.5744776983947	4915.267113238824	4874.259722979189	5646.283373612605	4881.830161845463	5425.758518823295	5571.741910600352	6585.845095671568	4923.80327196983	5329.924637000891	5464.740007323561
4422.235337195227	5493.214748371496	4764.322405769643	4601.398295691832	5278.425502602306	5285.295665879742	4885.9407980965825	6378.1108361526785	5550.220650966563	4445.779849888676	4303.28051042352	5133.658674917606	5208.401664263762	5374.863352143765	4601.872532585519	4620.147068982904	4926.815176188968	5378.991161981902	4587.455676114578	3752.0512627611033	4913.783332366369	4872.036967054102	5584.792319961582	4880.71036370759	5423.335320274839	5569.704846633345	6561.812784021191	4886.010690192536	5327.270969112582	5464.333127483565
4417.646831794597	5484.183062313483	4761.411880411142	4594.896905453355	5258.53635761585	5273.9914500968125	4873.238738571732	6370.871033431648	5546.796232018854	4439.502397937316	4301.402357573948	5125.337793350143	5187.528064534333	5371.184889814485	4601.392211343993	4611.183829999339	4924.06474588833	5370.7381517965305	4586.4867145617645	3750.7185560894313	4913.060796339378	4871.010453391316	5510.709553930874	4871.685276405486	5420.727545714612	5558.859223693426	6561.437397464111	4881.826926729482	5326.687235831232	5464.243102517481
4413.578297259649	5465.107893862258	4758.302728458288	4586.0562858151525	5258.140537775738	5266.076950411235	4869.264641833827	6359.520630168705	5543.852532426916	4426.52526715404	4298.5320510349775	5114.535965747047	5166.091328632563	5359.602524063144	4600.526445167103	4605.715424941423	4914.804434049496	5363.285634121254	4583.634574417923	3748.994394563094	4912.490844275314	4869.349884497691	5451.961667622738	4870.685018043434	5413.845398074089	5542.0181965122265	6557.8151557716565	4863.323016704211	5325.509651222937	5464.022391673909
4408.073533853028	5407.7357077064225	4749.262640559371	4574.271349182609	5238.583042457221	5254.635800986764	4845.00928340317	6340.205968357934	5540.689981473413	4396.959154004372	4298.228205707776	5113.609053459035	5119.635142594365	5350.707141564536	4598.841305012234	4600.882179836963	4908.410773853599	5360.905753999567	4579.109493602379	3746.149053733502	4909.821998598623	4862.180783087253	5413.978652260039	4866.277641164316	5400.287053623171	5536.886606809906	6556.975259890311	4829.419611198724	5322.714010533697	5463.5231415762
4397.860352522042	5362.11663289536	4746.834911437949	4546.519107434762	5234.247989924199	5251.376239270523	4832.72271487195	6334.774476865976	5539.208730874825	4384.222360272504	4296.907108737635	5108.94806041691	5013.838706801052	5346.3922209541615	4596.389779124615	4596.583577854464	4907.151591486615	5360.619186537298	4568.376315500626	3743.8128110749954	4907.454250981639	4852.949701023532	5401.300817758187	4859.0847092757185	5396.103892095046	5529.420825758083	6552.389131097776	4789.785934074189	5319.135477083453	5462.903459105621
4388.142371164156	5358.049570949657	4731.912682376139	4544.471404353355	5230.048919925835	5250.554682570602	4824.81106841874	6328.996274366293	5532.058224692293	4382.261689520119	4291.2944473947355	5106.174072232083	4995.7818065968395	5338.531672239758	4596.0034561279235	4595.44354400948	4905.353999648662	5359.696924465562	4564.251682243821	3739.3763301377157	4902.632729564866	4836.903599094028	5387.518052186033	4851.2785980420485	5387.867535055049	5522.390221303245	6544.5037805233305	4789.3900680843635	5318.24686717902	5462.080555437666
4387.56196537373	5347.919306151385	4705.69998622566	4542.954619909077	5227.541715603194	5243.863330198659	4820.424431699442	6316.738756409313	5526.482989904774	4370.799059592931	4288.469631468655	5104.621642225309	4953.463284744124	5336.278557921874	4591.098345860875	4591.4692791563	4901.40255488554	5358.999193901533	4562.462280813817	3736.2997087210906	4899.23856745115	4834.851179103438	5370.892316893913	4847.812999189555	5387.191245859898	5516.846841936807	6542.300951384124	4777.3957940271775	5315.754627873767	5461.953584227277
4387.56196537373	5324.755564774303	4653.82863921225	4513.0532425775655	5226.885263350863	5236.283540989588	4809.532431411616	6306.608378162031	5501.4052540136745	4368.857881625576	4287.552266765058	5103.213141809502	4928.783319815428	5334.163683319059	4589.270991030853	4589.268646374444	4891.738841310582	5358.051776998679	4550.273819531206	3733.6030511086583	4893.6688429441565	4827.964456130012	5348.953778659415	4845.671478362661	5385.297073030781	5515.297746750763	6524.688427076572	4770.923204080142	5313.025209141882	5461.249782617822
4387.471341272503	5320.160519295857	4634.003161461229	4488.974121970958	5222.997002184835	5201.042037429705	4803.231859435453	6283.141109495598	5474.953594554192	4366.974172476886	4285.905216893535	5103.055215518205	4905.152101253575	5332.172000772759	4588.484405447074	4587.528203903848	4891.276906371559	5357.666113722055	4534.448622197278	3732.6169166005093	4889.637149214981	4815.412901261938	5339.889991686856	4844.292680006416	5382.598984783525	5499.491932096134	6516.841054006779	4770.387842658676	5303.0754531549555	5460.315693806147
4378.7442919725445	5283.750922762942	4578.200336948393	4488.75579423405	5217.011713095511	5189.9858658731455	4787.418435542421	6263.235371035056	5449.465374667912	4350.986150774885	4283.44338558071	5102.136081091301	4870.008516964382	5328.7173971864495	4585.806466822833	4583.12275345172	4879.85223602346	5356.924770308935	4530.548655465795	3732.24543589947	4881.2740170765155	4808.868586321692	5323.280860444707	4843.608240375577	5379.456332166101	5493.499463776845	6500.163092028708	4765.771036735451	5281.973721948012	5459.06404580122
4373.161867099227	5220.711873720213	4530.351513501591	4488.578620989378	5215.608380360383	5183.970797561129	4781.00505097558	6256.46017630943	5383.229736949886	4345.923491921455	4283.335145607631	5101.956774730241	4850.975257739368	5327.617556764979	4583.3308711480395	4578.545763773379	4863.274797172782	5355.60790584108	4514.629194072786	3731.211251582129	4879.0733007282915	4804.329200047903	5301.824216582873	4842.966173579172	5377.118682415074	5490.456142024514	6479.465440551783	4762.0460756260145	5268.40509462406	5458.715107286491
4369.078029536436	5219.67695624861	4474.234811186749	4486.317305738285	5214.092280927145	5182.44643339412	4774.28442934564	6242.462661082505	5298.948783370435	4340.496140751509	4280.464989636599	5100.568609231183	4847.236929920847	5326.022724770947	4582.931063261874	4571.605212681179	4847.390533876556	5355.369376616094	4509.0025273034735	3728.236490873852	4872.844667591446	4799.1662721200555	5274.981181465537	4842.737547488273	5375.993394942843	5488.651620671231	6454.282441505267	4757.702760928617	5256.735694231176	5457.900994537193
4364.762863055192	5216.715275396991	4465.486131255117	4479.806198530219	5212.4811315126935	5177.524248361745	4734.361212919001	6230.871785841227	5269.917008190856	4333.935742367496	4279.683120035772	5099.991583385094	4833.149029416088	5324.309365882741	4581.849509211894	4568.565407811449	4839.597709385629	5354.779156907107	4502.343540032094	3726.9502347149455	4867.366762984993	4788.530518891757	5249.59213037744	4842.296541292108	5374.017746667872	5482.587904978257	6435.229199881282	4749.9355131536195	5218.871384922288	5457.121755082804
4362.9511033663275	5215.322369753714	4460.301941008898	4475.830663680036	5209.761652910704	5175.918852936735	4717.340203249774	6224.140938302817	5114.998374414987	4319.8976363260235	4277.9603311205365	5095.484447461052	4811.6737689144775	5323.113270924078	4580.780449325877	4566.834002355562	4831.749734594152	5353.7128559480825	4493.156008801065	3726.443025655595	4865.865926386714	4778.444613183336	5224.086762303055	4840.846723594614	5366.5365180013305	5473.167673451411	6432.095753691348	4749.351250688962	5199.27138366999	5454.219197237739
4359.468043499951	5214.322343874726	4451.623866268577	4475.830663680036	5206.951074806344	5174.100284814686	4703.189008499132	6213.457577328294	5092.8314898928575	4300.029050156167	4276.952533390773	5089.347791421341	4792.339724906309	5320.962722712786	4579.929110135348	4565.96208684798	4826.638350627814	5352.004873399546	4464.080424308417	3725.6297676420154	4855.070287292835	4775.838489922009	5199.8897368735015	4839.776779137446	5362.413417384999	5470.225004475498	6422.331020823853	4748.373222089105	5195.776757204048	5452.894038347809
4357.806650176326	5213.855591255355	4425.565600929108	4475.404889740377	5204.482288886123	5171.301284988942	4688.005396814326	6208.277455216787	5087.315274058861	4283.24176563994	4274.910717675293	5086.911481002262	4790.1091624367145	5318.32477170773	4579.88117563324	4564.670087242867	4825.426245183511	5351.526002504072	4449.17955213865	3724.4244518276355	4853.192033114447	4768.967480781458	5185.089046523039	4838.016207783426	5358.998098735493	5467.359396606121	6418.197960956788	4745.763919284136	5193.720172334428	5452.690553623237
4357.476304788774	5212.75927864377	4400.478339586578	4474.77420597371	5200.642813382256	5171.301284988942	4675.101249374491	6196.551054948247	5087.315274058861	4268.954533578315	4273.782045586389	5084.535776698934	4774.570778004416	5315.769488573633	4578.569327259085	4562.8319278504405	4825.426245183511	5350.0892058788595	4430.976840549658	3723.8238426713615	4848.7045656285	4767.917102133464	5181.129093357214	4834.220327350011	5351.601726151661	5463.568840972974	6414.097956588856	4743.139902664031	5186.888895826341	5452.417257760071
4356.566221174163	5209.978616531935	4377.740801308104	4474.501950958091	5195.183272498763	5170.243911268708	4667.481776400718	6193.238652147353	5071.5094692095645	4257.0017141211665	4272.544878940162	5078.675670535302	4766.580798158958	5311.447277352582	4576.102517825369	4562.109031518841	4825.343751912915	5347.730539907159	4383.08992353925	3721.0923134898603	4836.416254587073	4765.599479094477	5171.334868219309	4832.479246020197	5343.787934944612	5457.366260829216	6402.865133531788	4742.892950295058	5173.550787646882	5449.873625307053
4354.590506197303	5209.800752550723	4344.701153624719	4472.263995838787	5188.955248502321	5169.971885937568	4659.361931984638	6192.005635173138	5041.982492020887	4228.624962321155	4271.856929634217	5071.240599736385	4757.074327157839	5309.9427914370735	4573.490528022405	4561.04444630238	4824.058169664077	5344.6904103073875	4354.772693165801	3721.0000463098095	4827.790347601415	4764.817853736289	5158.191657384712	4829.269991545791	5330.770241058776	5454.061211216614	6392.732187439422	4738.905046599508	5169.750739440524	5448.051954051918
4354.375965085267	5209.17531075216	4252.42565694107	4469.415877515326	5180.696025291079	5169.630819879354	4643.1661464120025	6191.337474177504	5017.880844547319	4214.633208775463	4270.116011569511	5064.825721936117	4751.245565325544	5309.075480633571	4568.557968435387	4560.853648555178	4822.973784422855	5338.920006154798	4319.338104348857	3720.508659617896	4824.022702489341	4763.885230555964	5157.580725707005	4829.064646212113	5307.029315828192	5450.508885532255	6354.214176046188	4736.219775046149	5167.368990049838	5443.630102719584
4349.142500427553	5209.032743033961	4207.682640270405	4465.670031255162	5172.695037126908	5169.399868495877	4629.46007018425	6187.355851290887	5015.341693821366	4198.962264593284	4261.236793171862	5059.98581526717	4744.496161708748	5306.541298449101	4562.299394806532	4560.225189142121	4822.678820240726	5338.25117605394	4306.400979733959	3719.7881099878587	4820.897159252836	4762.010489859367	5149.032874814628	4826.28106630601	5297.448975711358	5448.277686846112	6342.250879418287	4722.545660366348	5149.933164707862	5434.96063036783
4347.7373874460245	5208.625918225924	4111.703429889492	4461.277542756274	5167.852894405631	5168.141998566403	4629.285002300117	6185.45040876894	5012.389246622471	4186.58916907272	4260.161757433789	5057.245121582402	4742.308498670172	5303.711158409019	4559.623753962875	4559.073586443723	4822.268508114064	5334.6294564698555	4270.4960157842	3716.810084282097	4807.642979168371	4760.855416943403	5144.885520775368	4819.875232952798	5287.624181032176	5427.096870459745	6331.118914192812	4716.849492379024	5122.901656903134	5432.642302279273
4345.747267632167	5208.352755715718	4036.107441046713	4459.281267546972	5154.244849019407	5167.026000242895	4625.292632330002	6183.948660364425	5010.8481093857745	4184.4158470885795	4258.877185182105	5047.344747846959	4740.058454827766	5301.862960114846	4556.50099818054	4558.524163755423	4821.575186565171	5320.521515934291	4265.237250684046	3716.554570161544	4805.275318940642	4759.3388508170665	5142.926209012243	4809.809268492972	5285.002612939297	5409.0895998713795	6284.3372148835715	4695.259879761699	5109.030802458009	5422.562974461851
4344.970887052692	5207.770283577549	3977.226974130609	4457.243916404823	5148.814324989792	5166.917933741179	4620.788970441478	6177.7911117997155	5009.503003673306	4183.285403460463	4258.098745861059	5035.558102764793	4739.5773037798135	5299.313011685466	4548.5975753680395	4556.959886732491	4820.892578064015	5310.220173777676	4247.12550656125	3716.1992121713215	4799.883896345749	4757.862779772888	5140.502267249365	4804.790466183185	5284.148662880345	5362.927767228063	6214.016714144918	4693.14302452462	5099.795488574722	5420.739762018582
4343.987181425391	5205.3918814597755	3972.5643745418984	4455.476473225433	5126.272255489077	5166.775544069138	4618.9998583032975	6175.991807955657	5008.345265412624	4182.145208341684	4254.792649597827	5022.456146323986	4739.111490723846	5295.830544303193	4544.896503302623	4555.916927313678	4820.025969912703	5294.486053327802	4227.00356873303	3715.1663209776716	4797.357362729497	4749.98020852837	5139.786283520774	4804.225664031603	5283.9231328052465	5341.023673837942	6144.704945544614	4692.64043037858	5094.109304112238	5414.8492639113665
4342.823030013026	5204.606374211096	3964.1810514944978	4448.275658304905	5124.210771259339	5166.167232777751	4617.376893378533	6171.086238701335	5006.850100536707	4181.589078018238	4252.8941081648445	5021.100977242519	4737.333431755507	5279.590822220458	4544.020807296696	4554.390274543459	4819.397549079448	5288.817568873372	4219.761277422151	3714.7792865698657	4796.691065610004	4744.532511827784	5136.708433760019	4794.223255615911	5274.2166029343225	5308.497719082801	6109.853936830763	4692.293512506163	5089.802891048468	5413.658306507883
4341.381101702957	5202.101899928995	3954.8533973757076	4448.1437579891135	5122.653248415648	5165.970062612876	4616.770978480641	6163.035178900407	5003.693903266778	4180.782128157265	4248.251181776924	5016.646115949359	4735.575619334675	5270.369123458577	4538.4748499582965	4549.913352159866	4819.344710269495	5284.87812617874	4192.11234156369	3714.5361835536933	4791.2772176054705	4739.015825156981	5131.662833021201	4786.760696479242	5267.29267459549	5297.379950170253	6073.19859816656	4692.180382945184	5083.938204245122	5413.658306507883
4339.132120578437	5200.335722740956	3950.0017224524395	4447.119516978306	5117.453237388376	5165.565246366505	4616.431184461074	6158.627106394819	4999.319033182885	4178.688478788241	4243.292116732979	4983.504683417545	4735.0987893152205	5234.642729986839	4535.665808103095	4548.948219902983	4818.687147605038	5280.989380746539	4163.609352632617	3713.508333588939	4788.710416894121	4728.395247844799	5118.212249655033	4772.637611654729	5264.673132501849	5287.036325251894	6027.195313635947	4690.5755761842	5082.155434524374	5410.943089625279
4338.061334817625	5197.236427592106	3942.4606887218333	4447.015471433215	5114.758985395354	5164.70587733636	4613.658904463721	6151.027290498344	4997.43316432704	4174.8523282303	4240.768246341171	4976.922310453154	4734.52207323059	5190.823694980201	4531.1766362852795	4547.335418423514	4818.2439857351565	5267.62505157672	4148.524991281108	3712.9101921048805	4785.6027889996	4721.544443938137	5108.308043431158	4765.644117556033	5262.949765636748	5259.90250437373	6016.6974573058	4687.514087931528	5080.207698881932	5410.625187626755
4335.029132446275	5187.473585395628	3936.605961135924	4446.549053082351	5112.250716792276	5164.530900507536	4611.248813409176	6148.642236833944	4994.747202400099	4174.478837261899	4236.774678146696	4973.210756659557	4733.882060980974	5188.394335481842	4528.203706986999	4546.77802020128	4816.998662232764	5258.864474003565	4088.1176749639176	3710.8230175074673	4783.873193399919	4719.757689049743	5102.064171910908	4732.492559514829	5259.451888400472	5257.920063916364	6014.020959458933	4686.232927091571	5074.764864969497	5410.041770669712
4334.01366306576	5176.54399886415	3929.0683709049026	4445.8640686284525	5106.93242079132	5163.285450863943	4603.132663485694	6140.747405797879	4990.991347483499	4174.131161719628	4230.739244055226	4959.375167972303	4731.8234712389	5176.139401734985	4525.5316784454535	4546.1632310844825	4816.5424197262	5256.79760304289	4065.9387302481573	3708.932935160128	4780.405897750419	4713.990325216896	5088.732399752813	4706.210141791216	5254.208015623362	5248.369543617733	6000.972216973097	4685.312210839047	5070.614484454085	5403.887491446725
4333.538864478081	5169.413981526107	3926.0842082270283	4445.845354010508	5102.769296587876	5160.337576702149	4602.856671009387	6136.791074080349	4988.190636687903	4174.131161719628	4225.610265335638	4955.995312429334	4729.807659348446	5167.787897485665	4523.624957604779	4545.547747876139	4816.188097121318	5247.91272573352	4048.8931468656037	3708.932935160128	4778.066943946836	4712.869205706513	5084.780618439179	4706.210141791216	5242.872913445449	5244.643296036065	5989.300908312114	4684.0983826262245	5066.643441986724	5401.4236701291375
4331.894611218422	5162.817151588301	3904.6071514966006	4445.430999933061	5088.519054940986	5158.642809208392	4594.950444666729	6132.990908407546	4985.403827095092	4174.131161719628	4215.479592043491	4955.932587983787	4726.03233013565	5167.473754222826	4521.970936232179	4545.150158961272	4814.828833868976	5247.015198325998	4039.0678329041684	3708.4466858665583	4777.873859898329	4709.442111363194	5075.796031841464	4697.292492678573	5237.310911178936	5238.477888710198	5976.918939139639	4683.40523894248	5056.668790770256	5399.455680652465
4330.309826790109	5148.3580043019865	3889.0591042976394	4445.094449863516	5082.835875780347	5156.666776720336	4591.072176181973	6130.56824154095	4983.150013074461	4174.110384572363	4212.310949719177	4954.865214790694	4718.916593748193	5162.791484538695	4521.588490829108	4544.385908377322	4812.943959745522	5245.293594764835	4036.090259371709	3708.358207570999	4777.195485791497	4707.98437786572	5071.790543009531	4689.158356884485	5222.606560829603	5228.548062511587	5962.12789379041	4683.40523894248	5023.213021418158	5395.175710451849
4329.472481560981	5115.241436570626	3876.87974898643	4444.816485470429	5074.960517513553	5156.013939841183	4589.5572338472575	6124.52593061401	4981.128909875821	4173.851430527113	4208.563918415499	4953.334132134207	4702.10578576286	5162.022167011184	4520.355797215561	4542.993723528953	4809.555492113411	5244.872438863854	4032.943062561958	3707.1416068817452	4775.517511535946	4707.889315124992	5070.50653660914	4675.393935452985	5207.999552090338	5224.5987221950145	5954.4544700720235	4683.062703104107	4993.963573497816	5394.382496870248
4328.84495855108	5072.817065436368	3855.494424177293	4443.849951461823	5070.570504021094	5154.7939939873995	4586.70813808148	6118.046194566504	4979.982609253724	4173.69209687694	4203.424906492719	4948.251032385272	4693.246623405372	5157.934393693157	4518.942572202598	4542.063994096863	4808.63216035393	5242.760426684745	4028.406087825032	3706.045917993472	4774.870002444313	4706.023872146631	5059.518432333006	4672.9860607809305	5186.885577117477	5217.492724091111	5946.649658987786	4682.324575152431	4928.390704377192	5388.99526351222
4328.507817688241	5051.773550891952	3833.5167362479383	4443.589193757636	5069.883736717607	5153.016926989529	4584.798511303367	6116.31400143047	4979.442886945565	4173.68766433907	4197.81567150418	4946.283908751582	4671.694266134147	5155.171307651975	4516.573834079682	4541.040776743287	4806.935053555849	5241.5632714845015	4026.065721693715	3701.663783450562	4774.407273631169	4702.676072233891	5056.017971843892	4663.964265237741	5171.930903808672	5212.6804712095345	5920.715595112264	4680.616576986886	4834.688437089066	5382.698916025928
4327.550733846025	5018.806572213289	3824.4843814419746	4442.054290412765	5065.477376204784	5151.533698881905	4582.999651138561	6111.536533866474	4971.7355152428745	4173.447157168906	4194.02656682522	4942.578107202637	4661.432030076597	5154.046268777112	4513.737763835306	4536.580251543019	4804.520304959646	5240.267072446598	4023.7874663706853	3695.4900080974758	4773.847936050192	4697.977728996839	5051.824840765259	4660.840414329674	5150.559095785249	5198.606877705237	5897.046117855608	4678.373428902483	4735.8573320240175	5381.6962666498075
4327.502852488946	4985.8656565892115	3814.1742964390205	4437.866639030598	5065.377324125129	5150.151928436178	4578.24818914024	6108.136809937865	4968.699883110568	4172.515040672242	4188.5223261186	4939.943614088984	4658.711185411146	5151.404978386578	4509.213933221257	4535.1878162543835	4801.543405597116	5238.462184598691	4011.519593892491	3690.6908508157394	4771.575897320387	4693.925320418821	5046.124789473353	4657.279359376349	5137.732982400601	5160.14196726752	5885.173481615341	4672.857097991683	4617.060036516178	5381.426710605141
4327.119816749379	4895.617163373696	3811.6807427390145	4435.862221670762	5056.816369172175	5147.992141006782	4571.7248983385825	6102.838940786956	4967.124830745746	4172.515040672242	4184.28340874059	4937.455970665629	4638.848612126743	5142.459831346646	4506.8365694339445	4533.069566202854	4797.106663431392	5236.720152099317	4005.8257983295434	3689.9964478914662	4771.502502700963	4692.297683988125	5044.717227273633	4652.337685471255	5133.2290611335	5106.16403108792	5881.513535176031	4658.709588190422	4458.831351058408	5379.4123917590805
4324.428808999154	4807.606194890761	3810.6782526571596	4435.082572586563	5055.275834009395	5146.6558276460255	4568.025782062629	6095.861283750894	4964.016024347235	4172.442249632663	4184.214028031449	4935.766267270953	4623.769973597194	5138.148434442837	4500.172388109275	4532.689278539918	4792.650449212135	5233.928906797604	3998.168444817652	3687.926197631736	4771.402763981261	4688.239616226221	5042.828507231175	4647.538601200478	5128.078865592635	5053.268274091188	5876.587113058726	4652.385678295721	4295.661827936524	5378.438602076385
4323.343410964048	4754.832344347051	3807.423765298863	4434.706628524539	5050.7158373893635	5145.242984874576	4564.645648543033	6091.187402577418	4959.982556317819	4172.407004503202	4181.488213882501	4933.98784949854	4611.510466288097	5137.427233276669	4499.0467667336125	4532.689278539918	4790.749184734474	5227.665059268935	3989.7164708344244	3685.275717293024	4770.9912638062715	4685.806109595787	5038.79712873609	4646.134569510239	5123.7134596655505	5040.085755270571	5872.102600912391	4651.793682388512	4269.837668199923	5375.683437317801
4321.820088741705	4700.8254648762095	3806.1202421106536	4431.796505531094	5048.4038401684675	5139.618193106703	4560.418091650176	6088.276221111719	4956.737396384483	4172.040697534103	4180.386713337238	4931.442689255793	4605.710685875447	5136.652003475539	4497.161767237976	4530.8045093907185	4787.941031830485	5215.209987047216	3977.7126039344057	3681.757558795107	4770.127460101236	4681.743355629982	5028.821329016613	4643.3396949186645	5122.053194705817	5000.383288486151	5859.388041114672	4647.583714391207	4258.881896012106	5372.478676575607
4321.182179425862	4690.656405829553	3804.034182576682	4425.202992372843	5031.0513887263205	5134.802987701958	4558.873962849345	6082.2424510641495	4954.909052467557	4171.92275422752	4176.647087269035	4930.639465666385	4604.14173202484	5135.539681498786	4494.6302806135645	4527.672987310565	4785.596040163329	5212.210171550914	3976.1242497177027	3672.146937284347	4769.902793992134	4679.216419001733	5020.571941777716	4638.651127025903	5119.131791761204	4979.132907686093	5847.510589780595	4639.811110776125	4253.649033052236	5367.0933659704915
4320.121456243347	4669.027023533918	3797.3198857706657	4424.173551563261	5026.092090254855	5130.976421044877	4550.523573604758	6077.938311716291	4948.846542301779	4171.871069796743	4175.942325423461	4929.568772917769	4574.813049757473	5132.057691616602	4493.078624907153	4526.268333596031	4783.501923757816	5209.948847962345	3965.63923768808	3659.14422485062	4768.952570290849	4677.320819753032	5010.595406130729	4631.582255281826	5117.603517178086	4968.814133432752	5844.235998623093	4616.8308621259785	4242.021128146305	5361.214330366782
4319.454897815411	4649.662462697579	3795.8439803032015	4415.095538242653	5011.8503896696275	5126.429735739944	4540.575402842156	6070.382303580581	4946.818461871392	4171.7948586157	4175.603192533673	4929.070188707099	4552.977386904446	5130.573626910673	4491.501607370601	4524.16513668279	4777.524367227212	5197.4301035384	3959.4146349552166	3655.911594455679	4768.92195150541	4673.71733663017	5006.396169667499	4631.027853104821	5114.897767205779	4957.094600330766	5841.842048402661	4592.080383667057	4233.471385893298	5359.3325349268125
4319.054457514951	4647.804058374504	3794.9800312297493	4410.779681979131	4994.515923136636	5124.2726106087775	4532.848987074638	6061.438123232504	4942.672529664878	4171.658818281121	4174.703927056227	4928.677437183004	4545.9111214834575	5124.709814216835	4491.365732435624	4521.742989704264	4755.086472459898	5194.569899160621	3955.16116017816	3649.2967022606617	4768.921724132142	4670.420850664562	4978.505749646212	4617.874802788721	5109.1362563613075	4940.426464888822	5840.168042155443	4575.3005356499	4230.543904230605	5354.828052963856
4317.655156951727	4641.691543818131	3793.334560539899	4408.344905722993	4978.375146879307	5112.009283198009	4526.226768657762	6043.104115234102	4939.491542751679	4171.449947108167	4173.245945295956	4928.5906395734455	4540.813855088361	5117.492111743932	4489.59432771287	4520.008095942264	4723.115468177379	5191.315068482618	3952.346056434678	3644.550404515382	4768.468951543711	4660.11585920286	4972.314336617077	4613.519587653247	5095.693635526636	4911.1121048097575	5827.759992916033	4567.403100199624	4226.124053555932	5352.049442249251
4317.644719528286	4616.23444915982	3792.3243416983187	4407.621951278326	4969.725276302596	5108.761168012486	4520.25937859214	6015.301925871518	4926.391811320833	4171.142530861423	4170.642916814279	4927.302646780126	4528.926131902269	5101.339318131162	4488.537319387097	4516.751322168837	4694.103354315099	5189.95361020484	3949.2866901582383	3632.418249314569	4768.124073696701	4658.148597845684	4967.553435073931	4607.316151883522	5083.472387396541	4880.3648848103385	5820.185862374134	4548.033534825487	4225.194153081913	5346.864911793088
4316.4781842628145	4597.263069680259	3790.7091210106955	4406.997032703551	4955.678926022898	5106.323681912576	4514.634903074428	5973.636798629832	4924.517740919603	4170.394013277909	4166.357525228391	4927.213571881002	4513.726738943573	5094.8505788267685	4486.59367913905	4513.278499975867	4640.117662363382	5189.276576505696	3934.244343721806	3610.129455988368	4767.600212927777	4657.545299628233	4956.657254402333	4578.783523284446	5080.157887802923	4869.545431694582	5805.384744782234	4538.592052847706	4222.857450709228	5342.1597390346205
4315.5012448598445	4595.6190625171275	3788.063064721584	4392.138034554806	4929.662442625746	5100.736781821848	4508.033200356261	5957.045157740906	4917.583261910215	4168.831325656955	4164.084363355612	4925.289590964143	4505.93012330832	5087.387997492231	4481.57860964873	4509.462496503937	4615.625703108485	5186.779450802325	3919.328671790381	3607.9646120854773	4766.316443093718	4656.657136758955	4946.66124413071	4564.764268196848	5078.886913266756	4821.5590714078535	5795.728736644477	4537.311767635996	4222.0339111311205	5333.489563759364
4314.942676961037	4571.050155208282	3786.355018197497	4379.697957191418	4908.818838230798	5099.596628295033	4500.980007739728	5929.766139458152	4915.29676545483	4167.056188741766	4156.42320655338	4924.484680746711	4494.521005390373	5081.945219993275	4479.194190926604	4507.194671843491	4613.632081612217	5186.252472890261	3918.231497192526	3602.981742289401	4765.665356017265	4656.657136758955	4945.74636803178	4541.267690294187	5078.565128358934	4812.771993412349	5787.193312304746	4534.844538376625	4221.890840345997	5319.491421549202
4314.643025372718	4561.745378672912	3784.527121347989	4374.784589943263	4899.175393971097	5090.95413958075	4492.124777110577	5856.725484625351	4902.530633235584	4165.787278057903	4155.801321750325	4922.893046999572	4484.983326489935	5076.252398189061	4475.42100300948	4502.583988479306	4608.582240158564	5185.343280207064	3894.5026883055907	3600.505774615154	4765.426352818666	4656.199337840741	4940.228511851094	4527.665800592773	5076.7338931721315	4803.415897021421	5769.428004008	4534.125269828223	4220.301507691586	5314.340700988476
4313.774267219646	4542.06583965869	3783.540952187339	4368.784197018599	4887.420456172314	5087.6092273035265	4486.54206631856	5825.541052817705	4897.419593339957	4164.800057519785	4150.718680033777	4921.422541402468	4471.817430166118	5074.733462241598	4474.9993022236085	4493.617733680001	4605.353891041329	5183.271680768094	3890.483569184239	3595.438978705608	4765.267689969789	4655.475985123729	4938.066647918027	4511.707166136553	5074.335682297104	4799.34313296868	5747.3398548977375	4533.3675760576225	4218.370315529033	5310.783477392854
4311.010792761883	4538.705267772874	3782.7185747161657	4365.194459401718	4862.209481978325	5080.598336282886	4484.600650625166	5801.687714350945	4891.206917824323	4162.135524368609	4149.7132590101355	4919.361510944176	4437.770658245887	5064.497603806376	4471.329586753238	4483.676833931429	4596.7479841872655	5179.0408887807735	3880.379415126823	3582.6237265945565	4763.712765577504	4654.752496088726	4935.870116492897	4510.046230802143	5072.925251875533	4794.878000164419	5711.875297568553	4532.387346003797	4217.035818144535	5309.937889108207
4307.573052165764	4537.0430431983605	3782.3231824502786	4365.194459401718	4855.891176426637	5075.838873261332	4473.411923657695	5791.281987360067	4880.49996505485	4159.5131533648855	4144.563070071377	4916.148866930755	4435.30819414195	5062.004883616313	4469.474034477344	4477.517298289593	4588.812922429319	5177.9403263482845	3876.355079084548	3575.7147712196556	4763.320133969595	4650.230237000729	4932.766121699732	4507.225139106329	5070.374588779428	4790.5554662938275	5689.750225890509	4532.007022576809	4216.380916584014	5308.972838982736
4302.810945440257	4525.803944571191	3781.752556312068	4360.3144548322125	4846.757947429765	5070.3836172178235	4457.399734364735	5779.199393343964	4879.285549184385	4147.998524126904	4142.166778784063	4912.663445375861	4435.110891776156	5057.764382310918	4465.9240008588395	4470.553466085174	4587.384138995629	5174.320402080923	3871.7756406540457	3565.650952204797	4763.268802431845	4648.999451867075	4931.989605229182	4506.917221214506	5068.84286822917	4785.963349038115	5683.939425529624	4529.7229976504295	4215.879412153975	5307.763827276638
4299.830792107998	4516.90743521661	3781.4029847022953	4354.666490600336	4844.108748725443	5063.236691535958	4447.506051460562	5769.357343795485	4858.713465191715	4142.19755076948	4140.720959298096	4902.060681881674	4433.099614319884	5053.39353386766	4463.654147058995	4455.4135956955015	4573.471360869063	5170.755372529344	3867.9963328836448	3559.771755362921	4763.227869108312	4647.094453080304	4931.080189003195	4503.8987845510455	5062.831951223527	4781.524970847544	5677.881264028436	4522.783488571064	4211.59202179301	5305.4458515762435
4296.843124541141	4512.3214802827115	3780.0958035813974	4350.838811436733	4835.064187179723	5061.74661932472	4433.001412234586	5760.29731536808	4857.897372016844	4142.19755076948	4138.41736725559	4899.8719859992325	4432.024559733274	5050.347567018049	4460.073417554535	4445.705657643938	4567.059374808226	5170.197184782559	3865.1474597022107	3550.7135144647523	4763.068727082296	4642.364116488256	4928.807600478904	4502.685359618196	5053.965871545246	4779.96867413603	5668.628996925683	4512.553919507559	4206.519001997693	5300.706501023873
4295.61147526758	4506.591512705736	3778.225043989843	4347.864967815095	4824.485995128756	5057.024469239632	4418.787562286785	5756.889859060115	4855.982274635087	4129.838069359571	4137.933011728639	4881.729210129945	4430.917443579407	5044.920988654044	4457.04621353928	4429.725790729697	4559.7446979542565	5156.313168477536	3864.136109190248	3547.5866675131065	4762.859757313823	4639.263175901802	4920.222061908932	4500.030888360658	5050.528663959456	4778.0983869598	5661.469901707258	4503.464737216295	4202.476639165265	5296.902319471601
4291.7210090959625	4501.474214529751	3777.5174460533735	4339.151001802211	4814.131914928961	5045.6706676690055	4415.974997893572	5750.0408511935475	4855.085505132376	4121.6348417605695	4134.436578323137	4876.210084873892	4428.032167483567	5039.299621049592	4448.90639167525	4415.555747323113	4558.187225054798	5153.5130410488355	3861.081878269325	3546.3805480979927	4762.8411312683675	4630.004432834759	4909.983574647775	4498.218817026593	5048.161890559849	4777.366319816274	5654.35455906065	4501.45179585642	4201.516823839604	5296.50149663776
4289.817373950433	4487.396771518788	3775.882378623477	4333.970111590024	4808.970522440304	5043.235174518191	4401.692050927584	5743.3224888934565	4850.5125228513825	4121.211845460542	4133.288183484612	4842.401064477801	4422.2868813476625	5033.04834187564	4444.400772291853	4387.910501739978	4547.0972107206635	5145.575609992575	3858.379348298504	3533.8622931492537	4762.820700091409	4628.233974704076	4891.5303959592675	4496.917338134928	5043.637016668392	4776.49705545295	5649.488817813781	4501.45179585642	4199.63944147585	5294.234247932251
4286.709848113747	4481.846331738752	3774.0120355455406	4327.250195447535	4802.472947165354	5043.235174518191	4373.788827523349	5741.453630042895	4848.934890529405	4117.2942120533935	4132.274716495537	4829.709027295858	4420.972881883345	5022.641445910052	4430.320482074443	4374.0108282797755	4546.308542511824	5144.464039245044	3853.586635451122	3532.516832212703	4762.784758259659	4626.24776125002	4885.594145588373	4496.788275169215	5033.16431434843	4775.432037051956	5646.17019634288	4500.980324870747	4199.081877665348	5293.512064383842
4285.74408751846	4477.30775146198	3772.027552661633	4315.866594694286	4788.652308328628	5038.9619131652435	4360.865451462768	5739.386046899954	4846.518743374714	4114.371255645082	4130.59824853988	4808.442154826895	4416.764505053547	5020.354583963563	4429.615281643315	4366.101480475175	4537.439182881322	5144.243563661716	3850.909988021913	3528.4471241301912	4762.702017748596	4625.641048314716	4884.320451206363	4496.145926973049	5029.2757284353975	4773.560262600433	5644.619782289605	4500.1124610355955	4194.895094472365	5291.8918017150045
4283.502551795936	4470.457106701056	3769.3986741512945	4299.831333357745	4785.707022318138	5038.6871353539145	4340.926282718558	5736.861384276628	4844.81341180606	4109.306472496892	4125.997693651269	4802.336879073136	4414.484348948981	5016.02650466767	4426.354314696007	4360.612918675304	4508.150702053312	5143.730476966808	3848.176776146546	3526.7274932321734	4762.644298693676	4617.046722113926	4880.841837049327	4495.198157333519	5024.090477426494	4773.255136268386	5639.40384847522	4498.550749501139	4192.976432496286	5289.408575113946
4283.208811184744	4468.436188670825	3768.0068778969107	4291.981121829185	4785.2765020369625	5038.2192276659825	4325.055514811089	5733.588622948181	4838.248003632332	4107.396999835237	4122.097925472635	4793.7743840752355	4409.850419515873	5014.137855391909	4426.094183556526	4355.96063201809	4501.46192991834	5142.591204279199	3847.3927228537077	3523.7355931520174	4762.492579998706	4607.68502712888	4878.537903538529	4494.6839171842785	5023.128642699872	4772.1956971076315	5636.149952437248	4497.717028109493	4190.75941577402	5284.033286192937
4281.160337365163	4464.04730555426	3764.3870503592625	4283.766715756139	4782.781719737377	5036.88926536323	4313.841553886681	5730.419554722301	4831.59991104572	4094.568466912603	4119.067696760598	4790.908725532576	4405.056505482293	5011.641452775739	4425.839492867539	4352.226144504211	4498.112293919057	5139.959754017758	3844.9661098041006	3522.836200076901	4762.492579998706	4606.120592306328	4874.777261802723	4493.87992973532	5014.391102579882	4768.778295417391	5628.388664780006	4495.257470415442	4187.812737546901	5280.81222390236
4278.908147815788	4460.328265324417	3763.8633135497603	4277.066786805643	4775.304107912523	5035.77665963656	4291.054440764461	5729.140459339066	4825.097166599195	4087.5959208132226	4115.096157742159	4785.606721363185	4398.743087826825	5010.958691406346	4425.397196073629	4345.3542703856365	4493.545620136565	5138.938837301241	3842.92528523504	3519.9167511172186	4762.492579998706	4591.068783128325	4870.214137010189	4493.378912053444	5011.739598457453	4762.256008290061	5619.655372159057	4493.753500960725	4181.9736585481605	5276.34875604246
4278.559955359708	4451.106691671772	3763.6170560362752	4276.323242531192	4772.84226595592	5035.5716855825185	4289.474894755361	5728.126758832456	4823.44039543556	4084.6286055309665	4108.169945396885	4781.352532478402	4390.087151314946	5007.916159129397	4425.388975515671	4344.640227017126	4491.44965866589	5135.2349247732745	3841.663661138573	3518.8215663283468	4762.1850460789055	4587.667595266425	4867.682852037789	4491.178767169637	5010.738790485335	4755.706573718273	5615.390445005449	4489.086455493813	4174.9710548189005	5265.364337595918
4277.703913660296	4444.861854206942	3762.9522311183337	4271.38925864108	4772.041734226716	5034.038459199248	4284.087096379862	5725.2113840876855	4820.609602651101	4077.709541493117	4103.088724931811	4774.444269499489	4378.401728338512	5006.78844368238	4425.306580481575	4340.236324567519	4488.729161817283	5125.772601477991	3840.8319950857144	3509.0302311458026	4761.803489650163	4555.414548857552	4860.12455874751	4491.041298550285	5007.704534383718	4753.492727627966	5604.1739371236	4484.701014147269	4171.745121199846	5253.124256677607
4276.143993642599	4420.028693088527	3760.1042016407537	4267.860967608556	4769.894853891899	5033.703191038434	4281.826916009584	5722.880198149185	4817.85194594124	4072.393525726953	4095.474251610955	4769.613447975819	4374.234563518858	5006.458867563384	4425.301669564029	4334.73621276818	4488.06627317832	5124.626328929776	3840.244410462174	3507.54551565115	4761.230597257198	4553.927683691154	4858.945766554007	4490.387532898281	5006.204893647862	4749.691314933497	5602.888019354368	4482.1536133804875	4165.133582577025	5251.473246304211
4275.160972884787	4403.843123204209	3757.4191598333173	4259.579292799394	4768.202550208692	5032.685845662629	4279.83972413239	5721.403856211953	4813.085221593122	4069.2066021821684	4092.7769316988756	4768.355539325688	4367.536415234092	5003.9932203181515	4425.301669564029	4333.594790894376	4487.313720238617	5123.245940070368	3840.1089920950635	3507.139760193171	4760.809277134058	4542.37092650061	4858.5338725857455	4489.700379017	5005.2644238319135	4747.335839844012	5587.86535606574	4479.299469126276	4161.233005034414	5240.052687179454
4271.691923516178	4402.337084711021	3751.1796672129726	4257.425723762329	4766.312842927571	5032.649599893588	4279.340724811654	5719.983019380991	4800.4381894980015	4060.9125801558584	4079.5496465007845	4751.866361926486	4363.653582394969	4997.810699759798	4425.301223681288	4329.269490377119	4486.781690519723	5120.755593029526	3839.511684931292	3504.4977732325315	4760.698832003345	4537.917209951645	4850.293816129673	4488.191611254437	5001.243314645173	4744.912660456028	5584.305575180069	4478.578227748922	4158.527609670482	5232.911683793946
4262.983593998566	4400.927045063216	3751.1782618885345	4256.052009030333	4763.795328870989	5031.989075071348	4276.20279447911	5718.14309406388	4797.831239534058	4050.7733431364168	4076.9043988350268	4748.671527348173	4361.8136699767	4993.843258582665	4425.300972612051	4326.159101467097	4485.968126863339	5113.074532212423	3838.1188654348925	3503.656784286563	4758.7725223143625	4522.989981535375	4836.733676400298	4487.802011735244	5000.434271948952	4742.182772471477	5582.730585638177	4477.481886613972	4158.181257693016	5218.153366975157
4246.0512513998865	4398.788314086491	3751.015487705051	4255.325169840402	4758.299875982861	5031.209509603646	4270.565361706656	5716.182958511976	4788.219401555414	4045.171955081765	4075.178170972832	4745.453031354395	4358.74415628697	4993.384300988282	4424.975561210033	4322.678217781748	4484.549852150041	5096.135678664046	3834.911792067901	3502.500936024401	4756.562824610786	4518.0349500125285	4833.024935743034	4487.081376999529	5000.399431162695	4741.351826854384	5578.030815447515	4477.261113985895	4153.218893032928	5217.355291540185
4244.416931853586	4393.37246683274	3750.934463170128	4253.737929014041	4754.31779777846	5030.826977896579	4267.318058343798	5714.171978212279	4782.555187991484	4041.817771296782	4065.4205440611795	4729.771936902867	4355.851702399908	4993.343690448157	4424.946489213235	4321.210904562472	4483.039397304439	5089.331883238502	3833.341301285205	3502.0204002403416	4752.484256835629	4512.9711664620645	4831.961815305616	4486.850267857615	4999.971123917018	4741.066345793137	5575.150712419854	4475.919566014538	4149.259882459071	5207.8760406493875
4242.643451022042	4390.8256418803685	3750.373393377422	4250.634573617224	4752.500344706299	5029.312509268635	4259.59802410478	5712.925493731213	4761.472876765918	4034.5215838888334	4061.8737993721497	4717.283873726667	4353.993554686728	4993.33764168071	4424.939910021257	4321.027860176807	4481.5965691903275	5070.36613824047	3832.0183911513504	3499.5532310540366	4749.976083759662	4507.756919010491	4823.972266534367	4486.489414487871	4999.369839217799	4740.83934080182	5571.562558382304	4474.1345470059905	4143.730704848724	5203.2395180814665
4242.643451022042	4390.8256418803685	3750.1239323759205	4250.24621763434	4746.418088886185	5027.15373514338	4257.884766416592	5712.124313875493	4721.773239285172	4027.679446788573	4049.4673528694393	4714.566636005491	4349.465768903622	4993.2572078104495	4424.892543884487	4320.406505282667	4478.299647791562	5067.370651091021	3829.1399144695883	3499.4905090458537	4748.216060642744	4480.108938338752	4818.37805165307	4485.483014062976	4997.138020678392	4738.5269949569465	5568.988397495723	4473.029839278015	4130.069738077843	5198.9360945020835
4241.453384141535	4388.151214302376	3749.8946919428154	4248.951691203153	4739.4978616738235	5024.761159039948	4257.398704168283	5711.496796438743	4665.461110778035	4023.756219883271	4046.773274200431	4706.4875570955455	4345.258638072123	4992.400878870572	4424.636319898419	4319.942728238189	4477.899604191727	5057.334094199413	3827.2506611276876	3499.2471277034624	4747.65860869142	4443.068920349665	4817.716999809656	4484.3421030605095	4993.7623241570345	4737.344666449348	5560.305365999722	4472.219647774926	4129.725451262133	5184.567742863619
4234.788275909757	4387.26946522234	3749.7982924095313	4248.096622896946	4737.166660943327	5020.946560177768	4254.720157885431	5710.283042733841	4640.119295691231	4021.004348448503	4046.27901987082	4685.108958254201	4343.342882062041	4991.167770048019	4424.352153223717	4319.705857635498	4477.192757625985	5055.158093321859	3825.0547570578456	3499.124514588508	4745.9351777434385	4415.777448816482	4817.307286248991	4484.102645413906	4989.869322766346	4736.588488699033	5554.0301893155065	4471.496876878433	4128.916311501732	5183.70383009814
4227.056830810393	4385.218411417715	3749.526668946168	4247.0323269473465	4725.249933907662	5010.911588323768	4248.167553530648	5707.776144928257	4584.954499728507	3976.312025394459	4039.662666237569	4675.242628805405	4337.81654177627	4990.34048590879	4423.633913074148	4319.640645980902	4474.423016689008	5048.9048225783035	3822.3920187270533	3498.998471769981	4743.326450276745	4398.540716008323	4813.984883713634	4482.692432170959	4979.861026207009	4734.712538941511	5540.7811915537695	4471.127392186247	4128.635040253791	5181.176634648138
4224.010817277982	4381.027683250118	3749.4124434803616	4246.122552216559	4718.796264667635	5008.729816203604	4245.667998218843	5705.632325854378	4494.941131312725	3967.6113623601013	4031.3827070613643	4670.951505190718	4337.635964732961	4989.961453148078	4423.493323289111	4319.626400840039	4472.793523015153	5042.245883163146	3821.3531475999916	3498.734918776181	4738.783091203564	4384.163560561548	4813.768392249296	4481.286916070312	4975.400770991986	4733.129177476183	5524.307219022034	4470.112059679721	4126.138347348662	5178.607242005704
4220.2726243386405	4367.848606033099	3749.338175925528	4244.8250712908175	4709.988854727815	5006.869678282367	4226.908076937481	5704.653756982956	4491.975663688283	3964.5278179351208	4025.5496985407995	4668.357776247704	4332.9101774713145	4989.838661850466	4423.457517174334	4319.626102144897	4470.5828623561165	5041.234124704692	3820.7224932636764	3498.188300474947	4738.549656892094	4361.063938219502	4813.138413084018	4476.681258693215	4972.63937106701	4731.130021589906	5509.6945532832615	4469.300678785352	4121.632917876954	5178.429134349039
4214.719660500345	4352.757483470331	3749.136594022665	4243.915366487459	4702.262660189806	5006.404004704495	4220.295428361154	5703.523091601808	4486.45817791115	3958.3719355191442	4023.8440464408413	4666.482918215028	4322.601313068428	4989.818677487001	4423.359111784847	4319.597225736306	4461.576367436766	5039.077321258563	3819.604091836151	3498.0289048315767	4737.326339656869	4354.732005337728	4812.976407221673	4471.829957876407	4971.235825535038	4730.1403219047515	5504.531412725442	4469.105448930427	4116.8995357886415	5178.277936059956
4206.868160586717	4348.339759043751	3748.568730845891	4242.743237239419	4688.401347518824	5004.701496485474	4210.861427707838	5700.741186788049	4480.90000691915	3957.097300817387	4020.883167337146	4664.342702345701	4318.90025398853	4989.458005882576	4423.289073843825	4319.528904125138	4447.93096117335	5037.8885935173175	3818.732938269769	3497.7326719715857	4737.055547059491	4353.212622771012	4811.4518061161325	4467.8426719118015	4970.619515762375	4727.482311636108	5497.354478963746	4468.338247150221	4111.9446912235235	5177.896357106505
4198.688961666734	4346.477477721169	3747.8148243771884	4242.5095583960465	4679.202761947975	5001.422553173235	4209.143953822562	5692.989031265699	4478.771224055916	3956.5311870598302	4017.89565881622	4663.682228605898	4304.761119898102	4989.332193231916	4423.264177219796	4319.403029713716	4421.682298993733	5037.824494823813	3818.732938269769	3497.6012162832835	4736.725283715947	4310.691488388773	4807.8951545763875	4463.201405667223	4969.967349901181	4723.890375565801	5492.618095723342	4467.308710952192	4105.82588678211	5177.627433465816
4190.941323601827	4345.710302409635	3746.8083954677786	4242.103639241184	4670.5437944421465	4998.345762064416	4200.801352607097	5685.122851748261	4477.98395110177	3956.5311870598302	4017.89565881622	4657.776722313342	4290.454339123845	4989.029593147949	4423.1857593139	4318.546565506838	4395.522852434511	5037.226486845792	3818.230637082648	3497.4501741227978	4736.396297120704	4289.628941183042	4806.310942616023	4457.834743863248	4969.1962778623965	4723.845853032146	5489.614219192937	4466.4693279884805	4102.861450290265	5177.50639556281
4181.518360300244	4337.771286934945	3746.5853057937347	4239.226319069241	4652.150378873097	4996.457785001957	4199.09839329853	5674.994085859864	4469.991655679354	3956.3894768572745	4017.89565881622	4652.594862310704	4252.748481687315	4988.671241343707	4423.087106881626	4317.771603738408	4365.160210746388	5036.277093275752	3816.7043894573567	3497.1405810338265	4735.447304275756	4275.894073137406	4805.542925353282	4452.9424759427275	4969.023317397807	4723.845853032146	5488.664769696536	4465.6496492440365	4094.587620867566	5177.285789911983
4168.513542259843	4322.953333642206	3744.846135360839	4236.632987400279	4638.287891162279	4994.90792185615	4198.068568587474	5665.141784281299	4463.6057552897455	3955.5954069029294	4017.630659730473	4646.126694379795	4251.239514381499	4987.79031723312	4423.0635639744305	4316.345892257209	4324.937219572359	5035.94255139041	3816.2543568345736	3496.226149127654	4729.765331036722	4264.402613416788	4805.243501689194	4441.662831925558	4967.278118545702	4723.707670142559	5487.381565642783	4465.020127898679	4087.82342748227	5176.853565320264
4162.439559971461	4315.117850737998	3744.1610002470115	4235.016318236174	4626.807307301566	4990.857161196562	4197.223016334139	5659.595923067975	4460.670892382101	3954.0739536201577	4017.307822408648	4641.373375583166	4240.313395019115	4987.480327999947	4423.0142811879105	4313.492776908481	4308.48507019536	5035.809132152479	3815.428696391541	3496.170515555932	4719.839135367283	4259.845113998708	4805.017110107796	4439.077876953297	4966.282462394125	4723.04499329433	5486.110089178923	4464.197927769232	4070.6666638534352	5176.766860149248
4154.504014548927	4305.269157460287	3741.6592173229856	4234.652708683121	4624.316041655526	4987.861708103428	4195.972202664436	5647.46921239427	4447.341389099662	3953.4650070523353	4016.6816986650692	4636.577706308099	4233.1272989260815	4983.621715357673	4422.9745166300545	4309.1930958258445	4272.596528229611	5035.608746880037	3811.1566740762137	3496.0357488131567	4700.424916898783	4252.842976195704	4804.3946378363935	4434.920406512821	4964.57036296476	4722.708483569479	5485.816244629725	4462.634655135318	4032.6505879663837	5176.578951920312
4149.667298448832	4302.492912439901	3740.5102634249643	4234.454405566916	4615.205429672104	4976.583221400709	4194.4065338866785	5634.924556377464	4437.68720678182	3952.5934248612584	4015.844048432017	4629.576148220711	4214.6467942652425	4982.434920694026	4422.876137527947	4295.88425698488	4252.897279413082	5034.59835683354	3807.159018183994	3495.991838941244	4692.592912450873	4242.808826032799	4803.279207148416	4433.641706144923	4962.158284595514	4722.593411492373	5485.797475529529	4460.862933084374	4007.9457081073765	5176.550012572492
4143.310474147318	4295.008821415624	3740.509998636444	4234.351836388377	4605.730711657936	4966.788478032549	4192.661104210812	5632.315339857253	4436.226327625613	3951.368204456251	4015.2924802654834	4628.483600607731	4213.760492201889	4980.732451931785	4422.773885081919	4289.503956607636	4249.483739915042	5033.890022255472	3804.838159567669	3495.6921117322527	4682.457270230523	4206.420771742145	4802.067460153747	4432.433669565789	4961.908093510625	4718.84057005696	5484.986628057173	4460.063924756508	4007.053678408288	5176.28370076822
4130.20049917521	4291.378138423219	3740.266674088573	4233.942629146111	4591.282673316388	4963.885913779249	4192.324984958101	5627.2621599364675	4427.656524328205	3950.5085215859103	4014.9118688679578	4628.1843979601235	4210.017613565946	4976.198463068633	4422.769640873454	4287.839126430106	4228.985645142089	5033.580025322974	3804.536491306926	3495.417563927137	4667.395241383134	4202.744233032776	4800.3355032435375	4428.525636575394	4961.53856565019	4716.936416759985	5482.814039958277	4452.42535929981	4005.0065957367324	5176.058446524179
4110.503067929892	4289.7024348651485	3740.083981635721	4233.682373997954	4585.448078246653	4963.015929215226	4191.065877020551	5618.5332142661755	4424.970650757498	3946.4261587801107	4014.6929698132535	4627.862054969187	4208.234455035507	4967.6369484038905	4422.732124410761	4287.565739052494	4210.428979520465	5033.316217796131	3801.0230876779865	3495.277167007055	4653.874447292059	4198.395319829542	4795.118191182211	4426.478999036883	4961.046253874277	4715.387110180756	5481.057951366014	4451.812522334414	4003.302165176867	5175.983840502793
4102.147662750331	4288.949769682751	3739.546408048101	4233.330775953045	4578.5067609769285	4956.775993238742	4190.651403510643	5614.788167629027	4423.713978205755	3945.1461132649774	4013.1704153840064	4627.469438366528	4194.57646768239	4964.640028104292	4422.714748805253	4266.472238674735	4201.766346430701	5032.23077723347	3793.9961813391665	3495.277167007055	4646.497702873368	4185.100782294431	4791.923605706843	4419.175214385409	4959.275350164538	4710.498257337321	5477.353656372676	4450.5442349643	4001.8589258424017	5175.7018577145245
4091.74363784444	4288.015129448644	3738.514006195624	4233.220210921394	4573.869018601848	4946.548564398399	4189.408384437167	5610.842116219078	4420.882505817585	3944.3402563869377	4012.8101170454265	4627.414756370048	4179.49683226986	4963.011083105537	4422.698853007274	4221.393197746678	4188.562464460291	5032.0463723992525	3768.15319619011	3495.1615697261936	4633.584085881259	4174.0994191975915	4791.290719772222	4408.450456463799	4957.096874186509	4710.481428801937	5474.081252553378	4446.61024228566	4000.5417814570023	5175.1435375713345
4079.8759904406284	4285.934088714242	3738.090547870522	4233.045703974255	4569.8377670240325	4925.728402311492	4189.128870545595	5604.92001729275	4418.549411150682	3937.6607070091077	4011.2336513745204	4627.0067067065365	4173.960421558892	4962.612217829448	4422.671622928798	4186.660263613639	4182.563919522418	5031.316263319533	3754.1751665786933	3494.952623180398	4626.403832206506	4172.829166849815	4783.46196546204	4407.299130262384	4954.319806869893	4705.284980267254	5461.941752259003	4444.565381895136	3998.8305404500547	5174.883871231961
4073.0955400659827	4285.576659803677	3736.953119874635	4232.6702780414325	4565.180951504412	4904.709270447776	4188.637855003692	5599.670955003251	4418.43448735193	3935.8744151095034	4009.5831757493143	4626.910560619199	4170.5468077984515	4959.894981601959	4422.512788533307	4177.614682310316	4180.090756022297	5030.644728290897	3752.0657878573697	3494.512068522732	4618.046869856349	4171.177028170918	4779.900512824348	4397.410024802569	4950.99463127542	4702.454790457454	5445.260924833678	4444.425231726095	3998.072690678662	5174.256692893202
4069.508177985039	4284.917373224555	3736.52166378116	4232.435811354944	4563.377819748301	4895.837661703774	4187.955593045342	5591.308470382258	4417.1960866207955	3933.4248538320167	4009.1186687965906	4626.7075666184655	4151.919270784301	4959.173678438286	4422.509084734587	4128.890715294178	4177.246895711402	5030.1114000282905	3751.813197595443	3494.0576533619283	4606.7870022559	4170.064009643536	4777.162402999065	4392.938003031835	4949.769358647606	4700.245545393833	5426.669274423717	4444.191308958876	3995.759374675179	5173.924934732553
4068.1087470805496	4282.931345530364	3735.083017271131	4232.264265878004	4562.244798171392	4881.260435155471	4186.867430654194	5589.238090667703	4416.048243757152	3927.7387744805137	4008.6387214013357	4626.638713412174	4131.441273732523	4958.922645204861	4422.45615812864	4119.866647071387	4172.5642691442445	5029.623454327093	3750.7082019142013	3493.232815409069	4602.31330279032	4169.358895741682	4776.573811342296	4389.340311234506	4940.981819181771	4697.8531873406855	5407.760532006696	4443.4460887954065	3994.779284407583	5173.846971660596
4060.9503859855026	4282.043642994275	3734.0809595754235	4231.423903694277	4561.746314839123	4874.337667361322	4186.111286641917	5587.583376111109	4416.032680913493	3927.3678939128395	4007.996081274864	4626.629577907935	4119.974282361107	4958.208294523423	4422.133092978123	4115.215545304771	4171.675901926296	5028.465113347083	3745.2870394030106	3492.9629247366347	4595.573575441871	4165.089686946493	4775.751029693014	4383.916308868556	4931.654372187493	4694.406808078313	5390.754403551089	4441.858954549549	3992.420036581223	5173.560122318199
4059.4599941663123	4281.631304396537	3733.4971887882166	4230.743840667871	4561.0700957512545	4821.036320518794	4186.111286641917	5585.794754282992	4415.629460792085	3925.5576400783752	4007.7286270705	4626.616282666964	4109.891814198674	4955.927040541064	4418.751791405728	4095.9717882257164	4170.264763875658	5027.769032872226	3743.5577114587404	3492.0999259680266	4587.658927338238	4163.155376382623	4774.557935978071	4366.764325454762	4925.763197519973	4687.859346600845	5354.634608091128	4439.977040422929	3989.2192053872536	5173.0035167455435
4058.7938197936473	4279.39066562701	3733.401658541901	4229.6788355916815	4559.5410190288	4745.152359606807	4183.95341850164	5578.203698287672	4415.072516222706	3924.105895247217	4007.395581748224	4626.536489339454	4109.891814198674	4943.46067055142	4415.499175602228	4083.914749609198	4168.5109855320325	5025.064525034855	3742.7935299877254	3491.1009481704987	4575.340075451312	4162.734989563513	4773.471364867062	4350.443864943921	4913.282923107477	4683.273322447725	5331.328264245445	4438.897311891653	3984.2438849135933	5172.701945771092
4055.7558815245875	4279.088601891128	3731.7402431900455	4228.807238837849	4557.362338813393	4727.137773025537	4181.979423555846	5557.206850890154	4414.328586867325	3922.113269777925	4006.193877840674	4626.509073964928	4086.3242677459057	4940.619898802273	4413.462635614245	4083.914749609198	4167.73647852826	5017.860061913752	3737.13112227605	3489.498040810893	4567.129836321159	4160.856917247038	4772.987430293289	4326.361186525016	4912.088253314323	4681.487197897632	5323.065082173223	4436.508736715329	3983.9693168879676	5172.600414059631
4052.4380505988656	4279.077204069186	3730.2923760267026	4228.079689967837	4554.009171861194	4702.95510923299	4179.652475240647	5545.018845990567	4413.931867734945	3920.1293457068073	4004.700454998432	4625.96002819361	4082.6658370807613	4936.069580794394	4408.547948626611	4083.911967719041	4164.617182552017	5010.231587690355	3731.1599825336784	3487.6727148181435	4541.486065847048	4160.19241954837	4772.223663979901	4319.090299024399	4910.727338293498	4679.022634074516	5318.019830934059	4434.746780972982	3980.2830314949615	5172.436959541472
4051.44324733594	4275.73333072963	3729.188623144869	4227.074940281407	4550.86888103189	4650.276925410513	4175.977819412798	5524.489693984571	4412.266412656048	3915.609987784284	4002.7293467210284	4625.297177597794	4074.380652548681	4934.820032065494	4405.914703421392	4083.911967719041	4163.528839027026	4985.273886873324	3726.750165637523	3484.4129786380518	4536.77267946428	4156.93340166895	4770.866515882034	4281.684062640504	4908.488024342184	4674.332382438611	5301.888615835149	4434.0008531816975	3974.0859662883418	5171.98993280242
4050.872824529737	4274.937039421286	3725.636607415552	4226.077003171133	4545.546802219634	4614.1046599487645	4171.964612590036	5507.600325314814	4410.122656656688	3913.2248386009296	4001.224751806026	4624.9139507688815	4067.062490233495	4928.207601413376	4404.7160545917195	4083.7218952654043	4161.747941123203	4976.782548145629	3725.739438793581	3478.5684502398144	4533.8723652985445	4155.065012708617	4770.466811141725	4278.726791771912	4902.7419407515135	4673.659178130836	5300.579626046629	4432.983574413448	3968.487560649695	5171.4010378424755
4047.610545484158	4274.783499725026	3712.35503606571	4224.784153012326	4544.577850632	4608.358672357843	4171.964612590036	5506.229912582332	4407.91969414735	3910.389821012971	3997.6406410346785	4622.373808931156	4058.348656181297	4919.123025565683	4399.030934460292	4083.7203039708634	4161.125433345162	4952.1437754417	3721.847629557804	3475.7229742567615	4524.914674469127	4149.917929456458	4770.25904534548	4271.339309443416	4901.728560515196	4672.145920220326	5300.579626046629	4432.669688691901	3958.4948152591223	5170.986991794232
4039.3100546265496	4272.718320348833	3702.6959432043136	4223.7102240311015	4543.021606885598	4594.608331860021	4171.799336673115	5497.216638883653	4407.199765410347	3904.0517155660064	3994.608563457973	4621.993589734671	4057.7625138236363	4901.514091733255	4396.4552577926615	4083.131677718697	4160.017315904287	4925.783938330049	3718.5444661625456	3473.649813962532	4490.241614447513	4142.838945275016	4770.250304253592	4262.11224187087	4900.699158789541	4669.661639368116	5300.384230471959	4431.293398171688	3954.6167552518828	5168.5716181965745
4034.695402727099	4270.652509320978	3699.355697820253	4220.119734035131	4541.93029588321	4584.345175636423	4171.799336673115	5490.982585931567	4405.6831160535385	3903.1508969824454	3991.880030321252	4618.382956624243	4050.25953243002	4892.328614053275	4394.344982828714	4082.692827986257	4158.701582351823	4922.199512576734	3713.459930997181	3470.262488860629	4472.273290722139	4130.806718603681	4769.019080687502	4260.880575422701	4899.37727594569	4668.845397455501	5298.49923964411	4426.867714524244	3948.986826358893	5166.705681403231
4031.105289872794	4265.722378395706	3684.5156474943615	4219.485002141571	4541.569631699153	4578.994145962031	4171.274237541982	5488.474060299612	4401.258051402341	3900.20788783388	3989.7195896738435	4616.286104704971	4039.431626275402	4880.413739671808	4390.141359229347	4082.598760939863	4157.3232622676405	4867.327120915465	3711.124336122023	3466.644010624924	4461.512120174409	4122.333364997664	4768.047995173238	4260.255397909804	4897.904357497023	4664.9045662465105	5297.20434806017	4424.815019831751	3947.519550878056	5164.58854728111
4025.3752823329005	4258.346243614693	3673.5214972894555	4218.664365097895	4539.011275882825	4574.988728560684	4171.270471303259	5477.989759520166	4400.394659778496	3900.113531334303	3987.5033289867856	4614.75026918963	4025.881417121088	4867.893309543364	4386.1426746407915	4082.444047856773	4156.807408127573	4851.606463702831	3710.357043188915	3465.7152306048565	4455.792655983734	4120.025293671918	4767.8856498557525	4258.581194024924	4896.385942861483	4658.732091625192	5295.04395743814	4410.6101096817765	3944.5179948291234	5163.585223334392
4021.737817019224	4252.4416789435345	3662.351858640037	4218.6287205373355	4537.516360871585	4566.925200048832	4170.957355759223	5470.629073195165	4400.317642674495	3899.783518450663	3987.205158976454	4610.84686662863	4022.433580141051	4853.160927964906	4375.287705307896	4082.115431218185	4156.28367870367	4821.36724588877	3707.8680085124774	3463.9993508666466	4441.796907911328	4117.331239897849	4767.3761629638375	4257.389516207359	4894.85112996044	4655.121895206714	5293.508702305895	4398.003181787685	3922.3532460835277	5163.4268122614985
4020.808115716555	4246.768742577462	3658.806183933582	4217.186698341633	4535.917177877029	4558.417415056359	4169.769291699087	5468.517636489443	4397.129980418661	3899.3235398822953	3985.995954961867	4610.071190950519	4008.243754293532	4845.01664037537	4363.753798438181	4081.885966140585	4156.132567210205	4817.810575392776	3706.569318882527	3462.6367180316365	4435.791582835942	4107.832053947413	4767.115126057335	4245.23454713973	4893.100318957544	4651.253386972947	5286.851254622094	4393.780522192161	3909.297882636646	5162.919638969566
4015.564802711512	4246.768742577462	3652.5934247505716	4215.1012098885685	4534.169668784773	4555.396054585747	4168.866044593178	5465.5556968944165	4394.844627732061	3898.543049154996	3984.661438496076	4603.710626990701	3993.812684349905	4818.835889760021	4355.459098604372	4081.351962203644	4156.033410580067	4795.1704471211215	3702.997126494181	3459.5727287264463	4429.999564770834	4105.319828305468	4765.294599016866	4241.150253774933	4884.084074017174	4649.238824906824	5276.049989537723	4385.83024982814	3885.173326277662	5161.704557459172
4011.682939966159	4246.584812482624	3645.5586169851013	4213.61573631357	4533.889098292142	4554.281640986859	4167.931808851803	5453.946101849606	4391.025633647792	3896.84436656856	3982.9912321686606	4601.954702813114	3992.9784047768158	4755.949906454982	4351.7382853024055	4080.288772432622	4155.491126747036	4772.5777335253315	3702.634442028847	3457.609791419458	4425.8103874329845	4104.983273149541	4762.404080379153	4238.299110823608	4877.942737596846	4648.14725600221	5269.563608670608	4381.947720599352	3870.1705404514823	5161.213534344404
4010.0553693186584	4243.2320827580625	3643.969024477554	4213.202894772815	4531.053336817469	4552.258239648622	4165.136944530083	5448.083571532308	4390.714390338541	3896.278175585281	3981.7492054405757	4601.5332530557425	3992.7290575631514	4719.124438033658	4344.511339887107	4079.5668846501353	4154.159801011852	4753.689092350311	3701.1343682226707	3455.8354449668013	4421.546400569891	4103.125884777833	4759.08367500037	4238.183776812128	4876.408539764308	4646.391903125175	5264.457340619585	4378.49512772134	3867.053300966304	5160.213658980314
4009.0613269531586	4239.430233664748	3635.7415767794946	4212.314586530553	4530.96613023325	4549.7739889795785	4163.88528990606	5443.813807269691	4390.370734607082	3894.2563510278587	3977.982300702646	4594.618626038091	3987.579664653133	4715.561060200858	4343.654170975842	4078.2337696689037	4153.291786235782	4741.25084490717	3700.6095782380544	3453.554514338801	4416.609772471625	4102.414309925751	4754.198064519145	4236.830546608971	4874.037231007632	4643.893987042249	5255.186421559671	4375.389180829958	3851.53620307628	5159.692114234659
4006.5315136211157	4239.09263974229	3634.75197185429	4212.058216650477	4530.793220375603	4546.322085649254	4159.374042539352	5435.885978579252	4390.369901564473	3891.893076715333	3976.4628892957026	4590.393643641231	3986.848472689565	4704.835805520724	4343.60937612727	4078.0895412159425	4150.525308069215	4729.237335312059	3698.7169852911925	3452.871679345312	4407.118304381023	4091.229451306494	4750.908024588413	4235.121582505884	4871.602163875194	4642.702880634526	5249.933344110721	4370.896796029731	3843.4008880097535	5156.34984257516
4005.676710768144	4238.92885824741	3634.4496134352885	4211.750288420904	4525.545741713855	4543.532085268003	4158.230905797429	5433.710822028129	4389.81168883488	3889.3242603606654	3975.958636387419	4586.375623374051	3985.319127430281	4700.690386944189	4342.461898660326	4076.0567020428816	4147.654241869871	4706.903019864454	3697.374574937009	3450.7703852067552	4402.698579126867	4088.4658679954237	4746.569133615319	4234.637321947024	4868.514752524117	4636.584208107743	5240.580417027179	4369.40322738655	3841.7412171915084	5151.083685202317
4002.79704249533	4237.270112035516	3630.2608275981906	4211.745030924277	4521.292336593995	4542.622815337983	4156.451646269245	5431.686978823316	4388.7719622994155	3879.4428717477313	3973.5583600944487	4585.21805164729	3984.2597605243864	4678.775069608777	4340.890764547954	4075.1155287603087	4144.430680998255	4697.759575828132	3696.18415311711	3448.779676621609	4400.178381593956	4078.582285774255	4742.561839553591	4232.569057702865	4864.66301464783	4630.392288887471	5240.237404219855	4367.259471975386	3837.1137242342174	5150.831591444881
4002.3755801743405	4236.142015120857	3628.592096625557	4211.715501533863	4518.225476657719	4541.870862175297	4154.088047126999	5427.68895535838	4388.746923212341	3873.8971854498022	3970.0089373111264	4584.1181744769365	3983.730671943125	4674.4266893617505	4340.098708512905	4072.7452561951404	4140.367026110642	4694.428096978721	3693.421521316661	3446.2383418581503	4394.344508534094	4073.734445568618	4736.223231199321	4229.908521122486	4859.308693935955	4616.977140779207	5237.00352121117	4367.135504588894	3833.727915896099	5147.393477459726
3999.9991310696187	4217.208867833563	3627.5359699287114	4211.538867466061	4513.532394540611	4540.894652886944	4151.956704615002	5411.702393521318	4388.746923212341	3864.5740572330897	3967.0737532870216	4580.878333571241	3983.3884055304984	4668.273108127167	4339.780044449933	4072.7452561951404	4128.988664560782	4692.57306571977	3688.9343466753926	3444.074562672585	4389.293465574483	4070.5577543453173	4732.413820832146	4221.732871728112	4856.606803009194	4598.956811713124	5233.595608827016	4366.590820455996	3833.0962490239526	5145.088737565776
3999.3117816378326	4211.543475834839	3626.059687664837	4211.314479959034	4508.607253736549	4540.119683207717	4141.429776601577	5409.043354614285	4388.558854105625	3855.81529671735	3966.622792290575	4577.063680390138	3983.3125919031595	4647.963441619317	4339.592356125731	4072.6635672698376	4120.315115965257	4692.156679478646	3688.9343466753926	3443.495992138279	4387.025929532134	4069.9951609083564	4729.962332176163	4217.213451199339	4847.766030127712	4589.492668843843	5230.840364419499	4366.472096935795	3833.006848760111	5143.565517990393
3997.344436281295	4192.575917909147	3625.335896654106	4211.054269835232	4498.75091293094	4538.479820504622	4136.928686216239	5405.7895862969835	4388.43802563986	3852.011600161495	3965.030634530376	4575.420018638727	3983.235480214894	4641.313501626824	4339.428811576582	4072.396952659733	4091.5995000134853	4690.061703738931	3688.5721449627745	3442.4686083558636	4386.414302644998	4067.7244691969017	4721.891384111085	4210.84323935535	4836.654132229187	4579.6572292093	5229.141005609983	4365.181041122933	3833.006848760111	5142.577847220256
3995.256162983246	4192.035436382699	3624.928966529559	4210.831827047003	4498.640169343844	4531.139600874357	4129.865836597996	5388.903283369611	4388.313767141466	3839.31021533312	3963.7422378445053	4573.19174437372	3981.5128999960707	4638.5083434258495	4339.372502887516	4071.800627307077	4016.42633839248	4687.758399257793	3688.568136751498	3441.892893150309	4386.032492589185	4067.143588914625	4704.2241777173285	4209.215191848034	4834.988258490866	4575.173126594462	5227.735099446736	4364.947168382561	3832.7426915392866	5141.566064517518
3993.1345831266726	4191.933969909439	3623.6165900577003	4209.779493180298	4497.729992909772	4530.003473638944	4111.550257051581	5372.080122992977	4388.146562806938	3829.9206835006253	3963.1240368859694	4572.704227205786	3980.325116159862	4636.928939343822	4339.348948744175	4071.087468284778	3917.922753742989	4687.330968134196	3687.6906408130426	3439.7020803143305	4385.988323705583	4064.545551707826	4693.384389393648	4208.616334679581	4834.276152636872	4574.693868384202	5226.351868467281	4364.4880301507255	3831.117361285089	5139.9335674293
3989.432915339575	4188.410510313381	3622.0314170250276	4209.365060364646	4497.00607101915	4525.671902540253	4096.174619512537	5364.572276891795	4387.459767704958	3827.9057340072386	3961.7519088887893	4567.638349047278	3978.963065806197	4635.246996127136	4339.2539110174785	4070.875673216619	3863.870674334151	4685.939909137307	3687.326648471228	3437.750680858776	4385.448095816806	4063.803412389548	4684.886242374839	4207.200962255786	4829.352643539498	4571.373135751281	5225.589434074358	4363.70696520345	3829.8056991867284	5138.639420094118
3984.588795406322	4186.821450171271	3621.50051923271	4208.442469353392	4495.525805434445	4516.042577380926	4079.7239167195467	5349.166642601789	4387.007572534962	3821.8195316818856	3960.308282421421	4561.629768403245	3978.4506681428556	4632.222870698686	4339.162115222493	4070.431127715273	3817.883890998137	4685.605950619103	3687.3162186342247	3436.6341945082495	4384.8846062931425	4063.056552811686	4675.663696560601	4204.212660792984	4825.828188140391	4568.878920837663	5222.646516942033	4361.75893258623	3827.3683967673333	5135.404701426087
3982.0073425576365	4180.377830127409	3621.386577543215	4207.944315490027	4494.097862314441	4508.744350869651	4069.34160265223	5339.553160495514	4386.601594531093	3815.430291922943	3958.1765965270147	4556.718485561529	3977.266541223634	4631.657399764773	4338.989580474893	4069.1861473993295	3683.2906684570735	4685.105297097486	3687.2609768269604	3435.335141964867	4384.0167132316865	4062.3872969811982	4659.805876867407	4203.764150383711	4821.726364487142	4566.821701425488	5219.694353497724	4361.386802883234	3826.116051237333	5130.112372836841
3974.396849140525	4172.426978459414	3620.820628659166	4207.406613554624	4491.622878482378	4485.238135288698	4051.3069630429245	5318.388709722438	4384.045489775535	3809.914510867379	3955.605551536297	4547.154157942181	3976.186659712444	4630.654212128575	4338.764626993237	4068.2915335598914	3676.9676354744633	4684.221360939542	3686.764393578124	3433.138329174789	4383.92566889905	4061.148575351119	4656.617825332945	4202.834215927851	4812.327927031669	4563.423179292709	5214.288237328254	4361.307923656304	3822.017664078074	5122.748637550776
3966.321636848338	4167.939880300117	3619.486327241475	4206.997488356228	4491.311536373518	4468.60211905914	4045.100040412829	5315.820725731453	4379.500721989821	3804.4881940607356	3950.4066652915817	4546.021566606052	3974.803806458106	4629.896673659809	4337.722661798969	4068.07707611129	3668.8533416137298	4682.543129592645	3686.6803883683533	3430.4551033975067	4383.377527558758	4059.9312499742346	4651.423911375192	4201.468793772529	4809.070993530042	4562.420837583208	5213.875412260533	4360.579467376987	3820.2123351108316	5119.727997790679
3953.3801257557534	4167.557868728757	3618.3271842634103	4206.699210824789	4490.776545230958	4446.098575855863	4040.5338235390545	5312.8054724036165	4368.687709678036	3797.1187274555714	3947.449863420792	4544.266833747062	3973.7381173254903	4628.980675076781	4335.710568058567	4061.3246015292098	3663.431393083695	4682.473993623291	3686.056781352031	3427.5618143745787	4381.33117537265	4059.7182121270944	4633.614775088252	4199.673007218836	4796.53890293019	4558.395645519253	5213.513852134072	4359.2964000000475	3814.428906758629	5115.306435242786
3939.5941894549724	4165.461222053978	3618.1004242193367	4205.740655849714	4490.205542838982	4423.067617874652	4036.592211555781	5305.93665088511	4349.4830488465595	3788.2094662027203	3945.860975313797	4542.217081936579	3973.6169395751394	4627.765603819227	4333.284221315913	4060.236951141531	3653.3173344962643	4681.484346606852	3686.050133978285	3425.8991303029898	4380.775594074787	4059.5284768323518	4621.343029996723	4199.19951503528	4790.068930882559	4555.098168086298	5212.150429417861	4357.558816324623	3813.6944206097405	5100.79256012999
3935.5745748407603	4164.117623297564	3618.0484198969525	4205.1930931206	4489.732421064926	4423.067617874652	4033.8472481971257	5298.4697495346445	4337.555391673989	3785.656306441202	3945.6729210036647	4538.632136491832	3973.573657715793	4627.209159629305	4332.027044552371	4058.949106341534	3647.5008347340763	4680.207037489836	3685.9789692890627	3424.6667010831434	4379.972774024343	4058.8716994677784	4608.503296044924	4196.264419092059	4779.124797858024	4554.811236069772	5209.391731141846	4356.067605246931	3812.165013411636	5082.28242274207
3930.351614002744	4163.103585583146	3617.2022674083655	4205.12198539374	4489.237834012425	4417.821892441361	4024.8441333049486	5293.598174675604	4336.321748518503	3785.656306441202	3945.6487302148007	4535.589447111608	3973.5685261172857	4627.159232010008	4331.275518092277	4058.0292192604984	3646.1410794640387	4679.950270194994	3685.786807333084	3423.8136010150997	4379.736590445046	4056.4552806593556	4603.782830804441	4194.613436638501	4770.075290513625	4553.419522791555	5208.889645683299	4351.512317540164	3811.3292188433384	5048.099189696435
3928.124653661742	4162.719040853088	3615.4593300125816	4204.931007534999	4488.813329825636	4415.7533845621665	4021.1128055663985	5288.856214051412	4334.744103025281	3781.0626693943814	3945.6371809825887	4534.141596729742	3973.544144242509	4626.977421826441	4330.236945540968	4056.4659138194784	3641.7524803699753	4678.77682249193	3685.6056845670873	3422.4574320230395	4377.692556048394	4055.9633340783525	4599.321951064849	4189.833800090375	4768.158297877109	4549.965992821984	5207.659562523447	4345.143406830801	3808.6590674874633	4988.013433019531
3919.6514366312067	4162.508146178852	3614.2072491867807	4204.216966017157	4488.709108816969	4413.0009412734435	4017.9560280623728	5275.96117392041	4333.03249048225	3779.631004418879	3945.4650964603607	4528.212642685032	3973.4526059661202	4626.941560691381	4330.236945540968	4056.433876454992	3638.4835513188227	4677.822095131217	3684.91200599912	3422.0626902389704	4376.263047183106	4055.693200021973	4594.962936070671	4179.287466057915	4766.642043536212	4549.965992821984	5204.237839817801	4334.4075693349405	3801.7313797804018	4942.033251839079
3915.8581418064978	4162.316340758104	3611.7380367775786	4202.902906444982	4488.48350933716	4407.203012632171	4010.4906774684796	5273.346584913309	4331.028604277382	3778.99404820606	3945.3201037493022	4522.634040278862	3973.4247024309107	4626.675932398919	4330.236945540968	4055.0273992573793	3636.854760596338	4677.599075657703	3683.919758609261	3421.0522680810545	4372.913783456184	4055.1975950016104	4592.235699446263	4164.313805805612	4765.891459615297	4549.937350263192	5202.580910872486	4327.613564259525	3792.31167265819	4937.16289171131
3908.3387225347965	4162.237983926055	3609.9489138289555	4202.106830037696	4488.303735488249	4404.282119011961	4003.9717519918827	5273.052486689794	4330.533012868596	3778.0813077034063	3945.1592678852694	4520.869908643486	3973.3115709881577	4625.850937809431	4330.236945540968	4054.4822016973912	3635.9552522981726	4675.822912023311	3683.1879712983823	3420.7257162454007	4368.0158484418325	4055.0748804523214	4591.514940203322	4159.382700128639	4763.323309987827	4549.622911082238	5202.145985859675	4319.91772124847	3786.8682728425038	4928.687932637525
3897.264159686165	4161.809555042756	3608.5289931837106	4200.706379779053	4488.182054132671	4391.753569425054	3994.2908108698193	5272.262411729998	4329.476373929118	3777.9049003629793	3944.6065139562506	4517.96021604475	3973.2589537823537	4624.917259954429	4330.234923066	4054.4475329884663	3634.289839825983	4673.71696753228	3683.1879712983823	3420.084095481405	4364.198001577926	4054.943497954633	4588.807987152386	4150.5273342314995	4762.8554615829225	4539.209242341089	5201.854601634641	4316.710569946544	3781.863620191662	4923.097566825067
3885.5705764917893	4161.290246851621	3607.9936487049554	4197.210198877194	4487.989684343907	4385.1626366710425	3992.077263544823	5262.895704973176	4327.793000730118	3777.873688989508	3943.9882406423876	4511.815350400822	3973.2015702009376	4623.640467123763	4330.2348381812235	4054.4475329884663	3633.8120744929547	4672.762195358544	3682.681006423723	3419.328855031516	4360.444652586625	4054.54820225539	4587.552137467668	4146.158668749962	4761.521809920963	4530.540907500393	5201.5975590741555	4314.28802344651	3780.893723517238	4921.203576103378
3877.852189153709	4161.097984282449	3607.933163770433	4196.253768044598	4487.627138917469	4376.889709782244	3988.0779083886355	5258.611465349411	4326.922225505361	3777.657608483866	3943.7645559011817	4510.569003931088	3973.0876592697377	4622.816110609038	4330.2348381812235	4054.447506681063	3632.9284486699635	4670.577498784998	3681.9356172730095	3418.31981374945	4357.275439019272	4054.455338906986	4585.810770885322	4137.094735072582	4760.464421579385	4530.062932051887	5201.323483584656	4311.072160321921	3776.8300679203335	4919.7260183639755
3870.644075571932	4160.53974567834	3607.7957041035206	4195.607704758197	4487.057044283125	4361.674592305882	3985.1973322172416	5257.299385125239	4324.953075479156	3777.2568599337915	3943.387319264207	4509.307224575866	3973.0809484849733	4622.211350686994	4330.234452560286	4054.4444224037866	3632.47163627055	4667.344391166019	3679.729058808566	3411.060810401671	4356.0890851427785	4054.276322511303	4585.352882814125	4134.615459480253	4757.503041817066	4523.631378527207	5199.246585352632	4306.97419380829	3763.847674501389	4919.445654649477
3868.9938599276506	4160.411259662107	3607.270014211659	4195.607704758197	4486.954840005523	4344.338941689435	3981.1212670666746	5256.109704288245	4321.314062864764	3777.1117682602235	3941.8990676122526	4506.794687963863	3973.0809484849733	4620.527461262547	4330.227201723406	4054.429834195128	3631.074069215617	4660.1654448259105	3674.6446659317	3408.197578140629	4348.711628111388	4054.143556868944	4584.900801665604	4132.769654419457	4754.779814759044	4515.062902950389	5197.737775483389	4303.735406995974	3760.6485298948837	4917.720490434336
3861.8557656982935	4158.0204232199685	3605.55267605988	4195.187499012536	4486.85308288431	4335.817517496042	3972.701187354386	5253.466313125891	4317.586977467963	3776.986795147507	3938.787091926394	4505.176229401348	3973.0798292123736	4619.67465128056	4330.226720415012	4054.420590271317	3631.063018560264	4652.396759291586	3673.015381881484	3407.770035800575	4340.0477050188665	4053.5044209148355	4584.7126287675255	4132.113263780588	4754.23502739147	4510.19924214031	5196.780036262314	4301.01260949256	3756.7190233841857	4916.025185928089
3859.857745107416	4156.444965984744	3605.0524307310498	4191.931473971785	4486.806153959042	4325.749363524908	3954.7835661125064	5250.787467717588	4315.417053440118	3776.6964378509488	3936.4503924482515	4504.048467984005	3973.0798292123736	4619.492364544578	4330.2258603288665	4054.416282290572	3629.4173064267525	4649.952082683845	3669.852140286105	3407.184843576497	4329.647505018694	4053.3462687413175	4584.29821100131	4129.156034421585	4752.677117197719	4508.667731304897	5195.720979527425	4277.572325397217	3754.581291322389	4914.769171839943
3835.2381138537885	4154.024289466573	3604.252069748035	4187.6660976853655	4486.777244943089	4312.021481604498	3935.799714615881	5246.381670437426	4309.787801253148	3776.6474514339734	3934.069161802452	4497.668010166934	3973.0798292123736	4617.755366938403	4330.216448640475	4054.4073136024754	3627.0459201540675	4649.451040020782	3668.144914130837	3406.895687664555	4300.770576867428	4053.0082402337994	4583.971076926397	4121.300872648486	4749.024527214868	4507.684859176343	5195.528621676451	4246.665953448084	3753.1151020718744	4914.769171839943
3830.0208207971054	4153.198398878025	3602.3682841761756	4185.3207704237675	4486.6637990679565	4289.091799566608	3906.089602854275	5244.221334530432	4304.414851116981	3776.5813375665302	3932.588254544963	4492.7682705188745	3973.0798292123736	4617.518811350337	4330.210302406207	4054.383817720797	3625.1245939198006	4649.163206898366	3662.005721516636	3406.6911920495068	4282.05157279624	4052.557822053583	4583.7849926353465	4111.437713196195	4748.024523027216	4507.026638709998	5193.631356132273	4229.445941271675	3752.5291026637915	4914.4730808845725
3820.615786765338	4152.4790411636295	3600.5618749867194	4179.646555116138	4486.169164986751	4273.316827866542	3904.4684018404196	5240.154177436311	4301.635152051416	3775.99588113924	3932.122492800011	4486.765998772527	3973.0700685459233	4616.901162739163	4330.210302406207	4054.3470829706835	3622.400647253846	4648.290424419138	3661.4074553705987	3405.8492118402605	4279.499524570276	4052.1876141373396	4583.3436155137215	4106.499363367953	4746.818059496755	4505.869114423167	5193.451846879648	4219.925360619661	3734.858777470876	4914.374870199209
3811.0045469100714	4151.3473656023025	3598.748788995285	4173.158195152446	4485.609372347656	4273.046227483763	3901.205016791861	5237.816467093769	4300.621371902296	3775.092105081797	3929.9642423884434	4485.773524873219	3973.0665299336206	4616.877829387678	4330.1834265713505	4054.297228692867	3621.1278958058183	4647.847290571983	3658.7502155342113	3404.640815579584	4267.523730466188	4051.745254603191	4582.514271925199	4105.764731282687	4744.347925870477	4502.130354330344	5192.485151478677	4196.305510269172	3734.0268758870434	4914.051555490748
3802.7918906096857	4148.550702715054	3596.5372485362345	4161.7101525102335	4484.196377247459	4272.983899281879	3897.5590779480813	5234.049884158703	4300.197753909075	3774.4906558903563	3926.3064350585264	4482.991250240572	3973.0641267668097	4613.329773997262	4330.135450378241	4054.064602754275	3620.556658735889	4647.248136653926	3655.8493294457203	3404.426900077346	4258.890295101446	4051.0678855233004	4581.396381902883	4105.315571900823	4739.083146373891	4497.86317819072	5191.722998743293	4190.415250533345	3733.6539028053808	4913.76265472837
3801.5159660341633	4148.180193829833	3590.3172782013817	4155.092880588237	4482.92511153793	4269.442039005518	3894.0715873855215	5230.546055349814	4298.225147959119	3773.941348669314	3925.0265674720486	4478.43534803269	3973.060012238851	4611.872508940805	4330.129476238995	4053.881653549269	3618.8549604942755	4647.0537549320015	3639.4531757276354	3403.862850945636	4243.280266204641	4050.214530967116	4580.158545468476	4100.485638076487	4730.843604528705	4496.163585062315	5190.287189443554	4188.774826867553	3731.436593503846	4912.916553953473
3799.870513461264	4147.581152538113	3587.7717916741476	4151.495095922798	4481.8027883004615	4268.806144178735	3887.0256629708992	5222.9935350110945	4298.144781270767	3772.999571778345	3923.8236269820904	4477.259488370783	3973.0578244154312	4611.273397777146	4330.108863924295	4053.7002478593786	3617.2523447313797	4646.317407055169	3625.3178145452985	3403.2198355586056	4237.386366110675	4048.310547306974	4579.287209689426	4094.5498897728357	4709.528584948245	4495.91233209239	5189.421623245355	4180.240429924513	3730.8748710362033	4912.6588176422465
3794.0254963977077	4147.492076846948	3582.341214736373	4147.000156208749	4481.69974494503	4266.457571072828	3877.8245829233924	5218.569928577208	4293.323985379134	3772.1358681074817	3923.2859371248123	4474.855451762077	3973.057199336193	4610.253122568363	4330.090328313516	4053.2242175884157	3608.628119269722	4646.011960228316	3608.262284642797	3402.598631299671	4221.849218419208	4047.6500644225052	4578.889041257651	4092.279762418384	4708.109643095213	4492.251721257726	5187.489381245852	4169.288881794468	3730.0045445324895	4911.70081528109
3790.833949556043	4146.818541345166	3581.617714295853	4142.578630130396	4481.502514717384	4264.543734019502	3868.406408963004	5217.749515623551	4285.262361638948	3771.3889979829305	3923.02820444173	4474.147432389431	3973.056584666792	4610.253122568363	4330.05381405779	4051.670049636893	3606.3591382174936	4644.801808557584	3605.9775122114133	3401.727804614142	4212.102272519944	4046.9181035726324	4577.193486303942	4089.685178025663	4690.036791498376	4488.775704521857	5186.084997925491	4140.617088176767	3728.478954622409	4911.205683861745
3790.5805076162005	4145.81339964291	3579.849687078452	4138.049759251291	4481.46127883942	4261.06395280438	3859.4369029435593	5202.309494867921	4263.775118574345	3770.1781908467474	3922.372828570463	4471.21651469545	3973.050204352995	4609.909084453238	4330.03167377253	4049.4629518419156	3602.508951835728	4642.784898271251	3605.8731751510204	3400.9542497875873	4191.287897734123	4045.9387555197814	4575.443463469976	4088.6657372678337	4672.126698339225	4477.745174455553	5185.909899101289	4122.358179372742	3724.7056687025083	4909.824503678081
3788.543287010866	4144.621445769358	3578.846329623552	4126.806063421483	4477.897009010303	4256.707331087133	3850.896590784697	5200.0357041585685	4259.916164205027	3769.134782536559	3920.153280295904	4460.461658652119	3973.0399027716394	4608.700853072633	4330.012739105508	4046.5827381353065	3596.485542025538	4641.504492301402	3602.4133014916115	3400.9193186541306	4179.3861954937065	4044.3208359940854	4572.078941747729	4070.4503875556884	4642.908556030624	4473.659929909447	5185.69435472723	4100.052788228402	3721.6864955132423	4908.977510477225
3787.307593516063	4144.095383110323	3578.274908149647	4125.170078220477	4477.792983266868	4249.758384859202	3846.3763436808495	5191.1762625061765	4259.916164205027	3766.7635462087483	3915.6934941062887	4457.501372020906	3972.9463636033097	4608.307738537849	4329.99203642819	4046.5575067482405	3590.588410224311	4640.46750297619	3601.6299736118135	3400.9130717269445	4170.027356694621	4043.6001393760216	4570.053578028035	4061.285825912952	4634.480741359539	4466.320023715507	5184.967048966635	4072.4320413318756	3715.3202872428596	4908.969166149442
3785.9881309959933	4141.587356843778	3576.569527488992	4121.408193366802	4477.632366805728	4243.515364437735	3843.4999623282865	5189.234760432149	4257.078861903752	3763.3591380186435	3909.250971719566	4454.217031229263	3972.8051161941935	4606.206841909434	4329.96285855964	4045.283650821967	3588.4910478628135	4639.81411302579	3599.509272202645	3400.631071089688	4160.523331608416	4042.563236734016	4568.6548601830145	4055.595829150713	4624.6733086573595	4447.899336803094	5184.944651853972	4043.9610855969245	3712.6943344607816	4903.863371701529
3784.3212257872074	4137.576529709787	3575.3725837307047	4120.443693686986	4477.077616823077	4240.7657543345285	3842.8394417110994	5185.349706526648	4254.79579651971	3759.9937671806792	3905.5723148482352	4450.928270252552	3972.631651605351	4601.091335811252	4329.889609133366	4041.762115390409	3586.5983202140055	4639.715337970512	3588.833446183751	3399.5661547826617	4136.50583506187	4036.8088127324836	4567.875747165499	4042.3208047714834	4573.893218092582	4430.598128774773	5184.10738174526	4025.2156817341474	3712.079967588089	4903.863371701529
3783.058576625922	4136.418269398342	3574.615211946329	4111.966662654905	4476.87506876403	4234.584726191917	3838.983273208577	5184.564196751164	4253.008282430416	3759.394990357584	3900.3198507770553	4447.6511641131365	3972.1752739796502	4586.0551638812285	4329.880086716126	4041.170327141448	3585.550964065128	4639.330817069989	3586.4773192785196	3397.5583551619557	4092.742246916445	4035.3705057937095	4566.224338869185	4030.7402548263954	4560.658366301002	4403.824304499142	5184.0564125832025	4017.388249800351	3711.0569423469306	4902.868861051007
3782.329129268106	4133.173675311664	3572.5493029972095	4106.423707089678	4476.722973589822	4229.652828481125	3837.6209132452004	5180.691449023137	4249.161573762107	3758.9066516193543	3889.4816717255217	4442.629352848513	3971.53127994814	4580.378986821192	4329.85089434888	4040.1262611284033	3583.864030671466	4639.2122361504735	3583.18334039441	3393.4966668994143	4063.0679850495835	4032.7360734002814	4565.202099371228	4018.4046361955207	4544.535375098325	4399.69718360473	5183.688828197624	4006.825152598806	3709.893720813247	4902.174464806005
3780.490514190446	4128.986979723591	3570.052279037427	4100.2281348952065	4476.586347775748	4228.005796952876	3837.6209132452004	5177.951590545992	4247.136964273087	3758.092281664094	3887.1364983380267	4435.851842256436	3971.1567727999436	4562.635556424009	4329.792959684623	4039.902989704342	3580.748699067175	4638.973071516393	3579.4485266480497	3389.1583460618635	4056.889379427738	4028.312384746416	4563.517631663426	4009.688174206851	4531.9626872761555	4361.834687127558	5182.360120552876	3994.616048509308	3708.723022163956	4898.292750901289
3779.2136396260075	4126.840929770119	3566.921535718997	4088.7605448506524	4476.235317779696	4227.156984075654	3836.180506865812	5172.289206957879	4244.4092890610655	3751.792073161034	3884.3520877360793	4425.669091797226	3971.105766462121	4540.765150770569	4329.767364624959	4039.2224926537365	3577.8398924544554	4638.945822236143	3577.6159552808854	3388.546487600726	4055.1770034446304	4022.72286026079	4562.451284640034	4008.005474396213	4525.982197903244	4351.997297058937	5180.341962620627	3992.7001185869894	3708.5082038795017	4893.875652372381
3776.3119948583926	4123.035392018251	3566.8502938861857	4065.0402781953553	4475.225236458707	4226.702558506086	3834.162702105211	5164.455812369815	4243.484552519717	3732.3446619703027	3883.985636777491	4417.229469511683	3971.072916649935	4513.221930251098	4329.703390534773	4037.438545406976	3570.482627358536	4638.933667776435	3575.60455191477	3388.267220163717	4051.4547174291265	4015.53249138117	4561.048350336499	3996.957210150099	4522.022580289771	4337.120838350518	5177.620652272795	3992.2544064041413	3708.297102708021	4890.5906725250115
3772.366550097752	4118.05424824448	3566.777561527051	4061.2109987186354	4474.446567052655	4220.69771916858	3832.5004268108733	5159.141570446955	4243.441037490582	3718.193156049267	3883.4638701128442	4403.731234788433	3971.0348419755564	4500.093652500538	4329.6355027869395	4036.8757380490106	3565.313624409112	4638.909393946989	3575.1459639742857	3387.7829705755817	4041.9747255949083	4011.457799319793	4560.993384603316	3994.9945634679366	4518.415254605698	4325.417277619758	5175.95731799989	3992.0532810584236	3708.0877531739125	4888.223195742943
3762.507326114088	4117.519409425007	3566.4722306992326	4057.1112088246073	4471.399461504676	4219.593549029287	3831.9504070396224	5154.923996751642	4242.929372215908	3697.0148915237196	3882.9439577402186	4392.255969556776	3971.0139579807437	4488.527978009444	4329.570213810394	4036.0259943682736	3556.8324086138014	4638.8879088309895	3573.9817462190504	3386.568589406797	4033.8319637674035	3993.492815712054	4559.978687919349	3993.8575213059635	4516.768285700067	4279.332582436171	5173.733062505162	3990.282417981937	3707.7755362468824	4887.204254511563
3758.0470932245175	4115.481574385807	3565.3298427104123	4041.075821188784	4470.484630179563	4210.296324214057	3831.6218565686263	5151.52872642438	4240.788217395719	3664.2568522322463	3882.486264231541	4378.206704918885	3971.013352895745	4476.303960372313	4329.504761405151	4034.1384780680423	3549.1063802932304	4638.330473275644	3573.8780698372802	3385.768201353636	4029.1174956789628	3981.7976256583015	4557.368452592387	3993.701451178462	4515.79737541517	4262.092431129073	5170.29700678643	3989.8776845080674	3707.648149201758	4885.297747835277
3755.459333621465	4111.093845943044	3565.2529254069655	4036.756099019485	4470.058445708355	4207.769751242611	3830.25119992164	5149.427405808845	4240.51644442403	3656.2037245015554	3880.6524763509224	4375.880356692278	3971.013352895745	4468.835137816188	4329.469029507459	4031.8045779799922	3544.7028189749326	4638.081099912297	3573.749021795039	3385.5433558908912	4017.379238879188	3975.823545818511	4556.129361094305	3992.131816221193	4511.967341574071	4247.2667961870675	5170.065643724435	3988.481926953511	3706.9796437938144	4884.395432135623
3753.79053810692	4108.04481835217	3564.2150154155656	4003.151832012647	4467.712551646469	4206.343682424464	3829.4116488799355	5139.859157114839	4239.605928566958	3648.1220780383337	3879.7276051886092	4364.278326846612	3970.9609603542353	4454.14823733666	4329.46633395683	4029.940511852984	3535.6211004696506	4637.996801979827	3573.4003453937803	3385.529346107589	4008.9149357130477	3974.6099191869134	4554.576784476254	3991.5326844164624	4509.212017275006	4234.345172313092	5168.094724449025	3987.717569037842	3706.008026542958	4884.152558539508
3744.8682568296335	4106.495302907015	3563.6846254181246	3997.2334695527816	4464.332433804158	4205.845581462711	3829.3907468010016	5135.343490973388	4237.851307609289	3647.698188934257	3879.4241201876193	4347.51283855963	3970.9609603542353	4447.929198830643	4329.46633395683	4024.996053892517	3533.5970885391807	4637.171758392924	3573.291839728836	3385.529346107589	3995.678507760763	3972.8374443907624	4552.294741589989	3991.2696101535976	4508.595982332503	4224.16036014734	5163.332257835588	3987.2942537227527	3705.981792447915	4883.181905883264
3743.676774694406	4100.008026554866	3562.239695865315	3988.271759926977	4459.58333162407	4196.310501619227	3829.3907468010016	5129.470136196223	4231.3204539864555	3647.698188934257	3877.663266146078	4309.094176028834	3970.9398606380564	4432.774152958109	4329.3761182424105	4023.838682975538	3530.156194747314	4636.54948531186	3573.2175005297313	3385.506328378111	3968.509640940199	3971.396264632489	4551.898892305137	3990.9888623685947	4507.613679213201	4209.166173447372	5155.240787412505	3985.6693318219	3705.9386152277	4883.007418026993
3743.354682206713	4092.202817000678	3561.034175931398	3954.3928627394234	4456.362470069264	4194.229234845237	3829.3907468010016	5125.981742532698	4231.216468461777	3647.4755099055624	3876.524732220829	4280.911623374141	3970.9398606380564	4431.029003762237	4329.352505002269	4022.892112785722	3529.987112046704	4636.480362857724	3572.8145922804074	3385.4513012799803	3966.014693765658	3970.829222843921	4548.357617930815	3989.9980590684913	4507.135803178532	4197.877833512736	5143.480493549004	3983.31244757611	3705.6542624543217	4882.505158083734
3743.3085324360545	4078.4355481112434	3559.978692217571	3946.0762992105692	4450.294443208828	4186.818248618932	3829.2768300282696	5124.187324472396	4230.411284894516	3646.752182627705	3876.3856351056234	4264.144763959428	3970.885089784385	4431.029003762237	4329.311598656143	4021.1727394652953	3523.9798543982706	4636.480362857724	3572.8112449382998	3385.3984712555994	3958.192670155164	3970.829222843921	4546.362644895093	3988.732947396144	4502.9161583953955	4187.760217629198	5136.656300288642	3981.9929871217273	3705.4554845229986	4882.175051170537
3743.298545449244	4075.7768535107803	3554.1876296550254	3944.0210809291966	4445.585820363682	4180.185659681199	3829.2014096443586	5123.644964866589	4229.920470313012	3646.0130393684353	3875.206558684835	4244.21136794727	3970.7518284363323	4423.021379638465	4329.238676000489	4018.8681949327447	3521.0309391804058	4635.230184393696	3572.7484375768545	3385.3984712555994	3951.2180095322483	3970.76553906569	4544.74579135481	3987.591049704871	4502.473524653352	4185.716863760482	5128.841686842949	3980.602712190471	3705.3480188151207	4881.418168854413
3741.881160417419	4075.3135512375584	3552.44127670647	3930.9945163704206	4442.734865861639	4175.256200409131	3829.198511442105	5120.399086604872	4229.306373124419	3645.349222534798	3874.5044346028385	4233.481174221353	3970.720076561477	4411.245308359933	4329.175890285871	4013.663525589175	3516.910770548846	4634.427702369352	3572.7154892279173	3385.333181299792	3947.814856868815	3970.1263013752177	4543.882772666346	3987.2539805855495	4501.808685824921	4183.80702193724	5119.581289938492	3979.2456833181805	3705.038940025114	4881.0015310419185
3741.146348204794	4074.0779169437983	3550.6004954844425	3927.5512206666244	4438.819084674158	4175.006937737616	3829.1803331825804	5118.5214176882455	4229.186526282452	3643.88499966807	3874.2168743934426	4233.1524413032985	3970.6375495589673	4405.190987837184	4329.043083886901	4011.687953309922	3508.46504845828	4632.364055265979	3572.387186031421	3385.333181299792	3941.1685488928397	3970.077924589543	4543.092079403888	3987.067882880408	4501.294619938455	4181.637599077004	5099.099228468071	3976.64723846175	3704.3229024039774	4879.303230096746
3740.9837145365427	4072.022670021008	3548.3272662004156	3912.965244810859	4436.615476600697	4174.53366732271	3829.1789355104497	5114.786677991675	4228.747877991534	3642.9200388158315	3872.8401680341967	4229.707924214801	3970.5965643937006	4389.29508008158	4328.891142798521	4008.8305643338526	3503.722381888837	4632.146384457981	3571.7451274960777	3385.3293353613017	3933.7644081393646	3969.881740626419	4541.855753390055	3986.3368029152252	4500.778538359735	4178.050067916731	5091.638437762927	3974.80715945602	3704.0714180328177	4878.204916030405
3739.0120324468667	4069.0713819844786	3546.115983204845	3905.876696454757	4435.2038659600585	4170.963073841188	3829.1789355104497	5112.975646886158	4228.689193857167	3641.917976103944	3872.0999002072717	4227.325845905091	3970.5088389032126	4377.074372318073	4328.675478846435	4008.1528831187825	3487.058449283987	4631.722606309897	3570.8835427791873	3385.3293353613017	3926.2155025511197	3969.6077422089847	4540.7296397914	3985.378915929351	4500.7613536857	4160.803112710627	5085.136360332977	3972.8163854681306	3703.7006022845635	4873.85778888258
3738.4689008540117	4061.964998644969	3544.4360985438807	3899.2045797849823	4431.893882419472	4167.079661793859	3829.177733149283	5110.896645084225	4228.670727772149	3640.6641258008262	3871.27984156351	4221.457354088467	3970.4459438523527	4369.624771433038	4328.577793247028	4002.2362236921226	3482.463401593332	4631.162175023746	3570.348010819314	3385.022850434573	3917.102234324826	3969.0444101383955	4539.849124341534	3982.9941289494845	4500.6966475264335	4157.181470732935	5083.102171774277	3971.1104218387945	3703.434905509085	4869.018285649076
3737.004524352111	4057.3380278271743	3540.5015160014227	3889.8869134837632	4428.524995240697	4159.375304310994	3829.156166447133	5109.747284690655	4228.6462653198405	3640.4869872936715	3867.1211912094836	4213.6285726864535	3970.350063624278	4366.3786891573545	4328.304098736791	3995.8641429223253	3474.721710078634	4628.729537552424	3569.8038788593194	3384.8068438189785	3915.103374714432	3968.4831479495515	4539.331491291707	3979.6134462920254	4500.6602273535755	4149.63044736138	5069.756274070245	3970.152765390836	3702.8273064034893	4862.23946426186
3734.0586578025905	4052.9116322711975	3538.396740578889	3886.3915246655306	4425.123426961398	4150.073495305072	3829.1396740977643	5106.822492612771	4228.389053057315	3640.3380252376655	3867.1211912094836	4209.608290960616	3970.220630613821	4362.632014933456	4327.475541533542	3990.2634380546697	3464.5767415451537	4628.520762902023	3569.800910952624	3384.599906760831	3911.9991191929325	3967.081363694669	4536.256142103496	3974.6348991107698	4500.622499085814	4145.327538833231	5039.597351705518	3968.080986623686	3702.367155635723	4859.715095364174
3730.663001688802	4041.422900834689	3531.043792729576	3883.987079199713	4419.40549647111	4143.123759471832	3829.1268091782076	5103.253466277285	4227.7894034207175	3640.0080905611308	3867.040664197964	4207.113680629191	3969.8712028559894	4360.320577608035	4324.35241200765	3988.943381332504	3462.4449827666076	4623.572355373729	3569.800910952624	3383.6772325265288	3910.392271433453	3965.4934727759246	4535.98685042063	3970.6858346100503	4500.486126027425	4141.293383281458	4980.344129675151	3966.87827561225	3701.8226462692105	4856.246953292157
3730.3081182358524	4035.299156450502	3521.570621171902	3879.8868008341333	4412.980712439259	4134.474514136069	3829.1219824573436	5097.251280293489	4227.4497768701485	3638.8127950071776	3865.8195802631517	4201.846842682524	3969.5421506341418	4356.1442057502945	4319.818767872294	3983.1398058111854	3460.2807311230654	4620.517179487905	3569.8008122935216	3381.8189442001594	3904.5422515533687	3965.061073149432	4533.469436636438	3969.4427138637125	4500.4641526677115	4139.12216290356	4974.410383870354	3966.432059595352	3701.7493508691086	4853.151570970065
3730.3081182358524	4029.1759208106514	3519.214093638843	3865.6586119072626	4408.212739658618	4122.400708726896	3829.1195205229747	5082.648085460145	4226.904903027182	3638.71432855082	3865.322753392872	4198.237471102169	3969.072316377834	4341.95462515	4313.454128037845	3979.738907839385	3454.7045472419823	4619.642021212158	3569.800798414214	3377.5526084631633	3897.299543598977	3964.4301933440915	4531.209414675708	3968.7840985518546	4500.416882222612	4138.375535584881	4966.017284373143	3964.0168341821377	3701.7212623587416	4846.521144008221
3730.2865034910483	4020.850079992224	3516.9638624172503	3856.571428741073	4406.213220196214	4119.182404979878	3829.11006587039	5077.485562848491	4226.684835168403	3637.4015528649493	3865.238796861595	4196.538818086579	3968.9025497715875	4337.582077597608	4310.725410329636	3969.6576830450663	3448.650219717918	4617.057982983356	3569.800798414214	3375.679835036068	3884.610345433899	3963.3625543476574	4528.869879596901	3966.6331203829654	4500.412528909099	4137.443995318448	4950.637877367346	3963.69944277489	3701.6837410748385	4844.833372197334
3730.1713135519676	4004.0569577981364	3510.2417864062045	3845.3808953230205	4402.823135024557	4110.370345405012	3829.0992954633757	5058.014834986312	4226.487299777321	3636.830294488573	3864.310160368985	4192.295253846061	3968.616581969057	4335.2653350889495	4309.776335523108	3960.752246389893	3435.959902958858	4610.923281258927	3569.79888659728	3374.6682017068606	3877.8437621898365	3963.1755991394375	4528.305433243901	3963.7485790740175	4500.333154276699	4133.238159308088	4942.871621257895	3961.3175358066237	3701.656780693209	4844.012225591161
3727.6923854284105	4000.631820713079	3507.643872450437	3826.9846601185677	4396.668033494141	4104.298710388028	3829.0917864166395	5038.780421025187	4225.835244040989	3636.548167442843	3861.7134756693167	4189.3896907724375	3968.086231397595	4311.881138338803	4306.852701016366	3943.819476193903	3425.917960498829	4605.966568919053	3569.115555892988	3374.018515511303	3873.5561576161363	3963.138769710766	4527.896705407866	3960.7492960676536	4500.289670338798	4132.1356465052395	4915.2499778991605	3959.0194162860666	3701.494153982141	4841.9311742732025
3724.859785216779	3998.8357747218542	3507.359664501385	3813.7105131112426	4392.397456892231	4101.4774852411665	3829.0835153150365	5033.777616024365	4225.170274458064	3636.2452770184536	3859.582236773691	4182.91365241107	3966.9928977471927	4303.360681970596	4305.64505030176	3936.1887612163237	3413.100156827303	4605.338126216287	3568.1823815104362	3372.791723952482	3871.9980122548745	3962.636472502072	4526.369136168212	3959.3639529150537	4500.256102826379	4131.3500822022015	4907.7074551038495	3957.1372805819838	3701.487477352254	4839.2202061887765
3724.5406594361675	3996.2139569848614	3504.5907018370885	3804.8608590661515	4391.902222374458	4097.466194545283	3829.07768458996	5020.562272263698	4222.581211886846	3636.1922527926617	3857.4397315344477	4178.29427272801	3966.0023836892033	4292.965669133156	4304.895189242303	3933.896287604426	3402.2280248125626	4604.331017301241	3565.8140864611987	3371.0544752752107	3870.7929837830234	3962.4702529217548	4524.4957190437435	3958.3442974350573	4499.778197277314	4129.189606027323	4897.488810091509	3955.4144013584487	3701.4170801666623	4839.2202061887765
3721.344315355226	3996.2139569848614	3501.248235801686	3802.003821706927	4391.001381756529	4094.1246496544536	3829.0760053420167	4990.11540576233	4222.12581286619	3635.9502160041834	3852.4939145002477	4177.462722326431	3963.2202927133635	4276.541421322762	4304.3648131807995	3931.8173136321066	3401.099722034626	4602.8986732956655	3563.7189272444593	3370.921602791317	3869.746192377752	3962.3081602077737	4523.562688977323	3955.1941989952957	4498.559545548611	4127.349777503592	4895.316945884708	3954.356611194731	3701.372443292471	4838.49992518964
3718.330954109264	3996.1067913001725	3497.7144937937323	3799.7281836505617	4389.653946364353	4092.2214854212084	3829.074675959714	4990.11540576233	4220.778314147274	3635.795217906232	3844.70984439755	4175.7647533152685	3962.4615445610634	4267.284729102865	4304.3648131807995	3929.7660257971843	3397.563523155097	4601.3866620903955	3563.621429012046	3369.9989766883486	3867.5155002801594	3962.2661580266868	4522.270078553696	3954.1084573645317	4495.808356355188	4124.9424740612085	4894.437493734489	3953.811989040534	3701.3705664998324	4833.975662435294
3717.1609803251804	3994.1839665251973	3496.162385303397	3795.730590761512	4387.619272568514	4091.479865709901	3829.069324477327	4990.085479640686	4219.225968357921	3635.7460398898443	3838.9186965702065	4172.796725912221	3961.3513502626147	4261.936246264525	4303.928851959331	3925.997934364312	3396.8768205809765	4601.339185982408	3563.309583108112	3369.975351261163	3867.3346740858974	3962.229939891031	4520.3131848043495	3953.443592560923	4492.063901684582	4122.733951872472	4856.709077525926	3953.3448727125406	3701.360365520652	4832.856365475936
3715.2784333140216	3986.734082970167	3495.737388315999	3793.1619091017756	4384.456011792611	4090.023742086066	3829.0640289840117	4987.456427463518	4214.167898071604	3635.323666514919	3821.1673000163964	4170.597500173825	3960.5392346650815	4246.6483829086965	4303.612285603236	3922.601082167236	3395.218000711916	4598.4918383569475	3563.309583108112	3369.566364172462	3866.303299800418	3962.1546867855122	4519.971671360494	3952.7353320537204	4490.681947984049	4121.935066827798	4848.105362269931	3947.9044410749248	3701.3397862375386	4830.114560738882
3714.139735087185	3979.3913017894233	3494.10712374366	3791.7648862408646	4380.141741553185	4088.706153260282	3829.0600763617936	4981.978140184921	4212.528920327677	3635.2260129808064	3807.0128924333603	4169.894195990372	3959.732423408264	4236.437471642137	4302.9372366022035	3919.0262449284846	3393.5552379026835	4592.4955115353205	3563.309583108112	3369.2660064239026	3865.7785112729093	3961.9916707257	4517.2039375179465	3949.207372289599	4487.433159263841	4116.421629179071	4845.298713016176	3946.872281614575	3701.330264531296	4827.211433639914
3712.646090210981	3976.5431178932804	3492.733041560712	3786.55761918604	4378.338906788702	4088.6445735736143	3829.0439380169787	4972.107007877496	4210.577553402538	3635.041642354063	3799.4922715538437	4166.702496213176	3959.040775458101	4191.034751259014	4302.0303268921	3917.3411119679304	3392.0751329259656	4590.626769896537	3563.309082141701	3368.164900984487	3865.502897536646	3961.8803736898694	4515.237262018251	3947.539146381074	4483.131805605528	4115.339069773622	4836.520367102567	3944.0190975400546	3701.2732301703973	4822.344030763786
3708.406305982545	3969.2540444216356	3492.1625109310557	3780.881037633818	4377.738318464882	4088.584029057613	3829.0034032021604	4968.7046722474715	4204.302788477338	3634.832790073788	3790.7048529484855	4164.9200853040675	3958.5085499588376	4180.878346265327	4301.798358891067	3916.4362091123267	3389.807631563113	4579.40822911264	3563.3082739342462	3367.2309421790974	3865.2329546732344	3961.781886725591	4513.953716334488	3945.639612970446	4477.208764433464	4114.266619759575	4830.8279959236515	3942.0839487593566	3700.932662357416	4815.70849787099
3705.299017453664	3964.130974665878	3491.9042911452925	3777.241405960369	4375.920025256094	4088.4095377602107	3828.9557839537065	4965.324279056114	4189.265048310616	3634.6601356348074	3789.2330931359625	4152.998878073127	3957.837638353484	4178.8238686016875	4301.153432274306	3914.3033291695633	3384.2736395989737	4573.24114403236	3563.0998896381034	3365.456713074471	3864.415847223729	3961.620028761139	4510.599625670313	3944.2456440500528	4473.26809449204	4113.742715651741	4824.4188761521655	3938.7825342753567	3700.691017789361	4813.358919824861
3704.8186070245656	3964.130974665878	3491.787838986941	3776.56156405976	4375.279075721146	4087.8369521857994	3828.741977096033	4950.507178077886	4174.6167966100365	3633.649105510437	3787.6679177863343	4142.466524883268	3957.837638353484	4170.5419955978505	4300.162822884899	3909.127899952634	3382.114294133477	4564.255994502937	3563.0399597931355	3364.633848442674	3864.243452324289	3961.373806456887	4509.31645006826	3944.1001367012723	4468.731469587527	4113.362963179213	4823.939055941339	3937.523765874	3700.1894845746956	4810.265015190399
3702.4677095957372	3960.979916806298	3491.334102627606	3775.6777017142886	4374.531029923044	4087.611626582622	3828.0115037957057	4934.007356313633	4160.081868652756	3632.328228856726	3785.986004674131	4140.826388144447	3957.6116776240906	4168.173473843432	4298.122790243282	3892.068806209154	3381.4607176908994	4548.196851225485	3563.021787661645	3364.0386208891896	3863.8148823015754	3961.2640608948514	4507.123959378219	3943.3358153318945	4468.2492309885365	4111.826511194084	4820.887652638218	3936.9956598920016	3698.541151295666	4808.569905290538
3702.1254511324814	3954.9281617282904	3490.4456698114614	3772.3593960942308	4372.661057731916	4085.440015466206	3827.082303543075	4927.00388334657	4133.600892165281	3630.101746887959	3777.630519310771	4136.18445958055	3957.16796067179	4166.882306389021	4297.65455061218	3864.0760166785117	3381.004608028531	4525.439416939425	3560.6842761205316	3363.31098585959	3863.5218499200755	3961.102524975888	4505.088612850079	3943.0218035394346	4462.852103105345	4110.947811732083	4819.427638366179	3935.394313721335	3696.0057649579276	4805.159320617146
3701.7270780494655	3950.6372937044925	3489.188590387409	3770.6389741429643	4363.356009922625	4081.6180150203363	3826.5092010051644	4902.103757508381	4119.165152940115	3628.8323630645386	3770.8861497036773	4133.391166735969	3956.5014891615815	4165.653403331086	4296.671828927355	3852.987718841271	3380.349518899358	4516.306525326236	3559.5606017538175	3358.8590043421345	3863.2792529362287	3960.7824630720866	4498.320168940181	3942.289587091589	4457.206130603045	4109.771788623873	4818.730712928518	3934.4857800495665	3696.0057649579276	4798.256731907796
3701.705430657874	3949.367631127865	3487.6508503062914	3769.150514968508	4358.911207138394	4081.08436284517	3826.379524633211	4880.126199909844	4074.616451583108	3627.0660515111467	3749.8219587995127	4127.580401455947	3955.659759764877	4164.416200249961	4296.276720996218	3842.1305365236585	3379.815559982353	4509.618968883259	3558.6085375432513	3357.2855939284177	3862.6058704348943	3960.644756498471	4487.100698798908	3941.5217419989485	4448.20969859769	4107.662181078465	4818.378183179459	3933.2443101662293	3696.0057649579276	4791.740109638066
3699.694842641627	3947.2235655124387	3485.4437554200313	3765.3973755920197	4349.459588405327	4079.973349890618	3826.3576545638525	4875.056051635667	4039.598194346776	3626.0470730491775	3740.88365099336	4124.966857029494	3955.5785084860686	4164.1051668749415	4295.192321171597	3837.617981242747	3379.463182208396	4499.53855290114	3557.9446405110198	3356.635809159055	3862.6058704348943	3960.545843269262	4484.760265810355	3940.3582630022956	4445.313140161172	4101.245399942369	4817.319453228752	3932.177899572165	3695.952615107294	4791.315828879627
3698.923859362978	3944.0906476624377	3484.0970299389173	3762.26971325628	4331.813781312558	4079.8277856223303	3826.3576545638525	4871.383500737136	4003.4481064368356	3625.6349191099025	3733.4545568969334	4121.3211405388765	3955.0818017139263	4162.795565778991	4294.99668429805	3826.734766920768	3373.5701730728865	4486.324187718819	3557.331058331224	3355.113320020435	3862.475861201675	3960.5336821289775	4481.026343976613	3938.275347586459	4443.503785116107	4098.249105910029	4811.844506599785	3930.675511786092	3690.9981642583716	4781.752642722804
3698.561798185984	3943.414179660357	3483.7255454158076	3758.1750968681845	4328.140130463379	4079.420705981529	3826.1167991486795	4869.098771406307	3985.8172099976114	3625.1642372574424	3725.8457365710356	4117.840364695481	3952.8761643252383	4160.237178915659	4292.756269902986	3811.8766368353427	3370.0157354856096	4471.243360606932	3556.932612440486	3355.063463949493	3862.460023590501	3960.3708338497486	4478.008619958325	3937.504155462784	4441.49265121381	4090.393618553068	4806.820424390427	3927.39305763328	3690.451938374922	4777.846964195959
3698.4316432738187	3943.3107369012264	3483.444196670376	3752.069378986529	4327.241117894101	4078.654963532408	3825.789375870704	4858.978173976826	3975.2221976534897	3625.04414772513	3709.0069728103717	4114.300867607148	3951.98745200517	4156.640997692533	4292.434897387047	3799.061925071526	3363.605646224161	4466.037098145903	3555.958710577771	3354.938830283654	3862.458378479366	3960.147192585763	4475.149174728305	3936.838390884918	4440.42545350022	4080.562960940333	4802.250085536159	3921.9367552724625	3689.4467962697754	4773.5474895593115
3698.4316432738187	3939.1405806251655	3482.8730709807282	3749.083998058812	4326.661346373167	4078.5976626570323	3825.1670592131923	4852.127915798872	3947.829256821008	3623.662196068676	3696.424107850633	4107.941440085055	3948.6244914360996	4156.459469800044	4292.31570495492	3778.2616113890604	3360.120645513935	4452.0377579542155	3555.8715739170157	3354.871487373206	3862.4578277415867	3959.7721155628865	4474.06970493063	3936.4610037599914	4438.065943915756	4069.895470126882	4800.787635232242	3912.8763229289984	3687.9338494607446	4772.004425311858
3698.3909794502397	3938.1122111835048	3481.942617495448	3731.2319174332206	4323.729158721402	4078.4803360503092	3824.339678194777	4837.395896755803	3935.697147986492	3622.0317734754744	3684.952126663737	4103.607389064317	3946.8808690147816	4156.212099725537	4292.31570495492	3773.169296353683	3355.672480354896	4429.974543272185	3555.5098163676203	3354.7071312059034	3862.457674684654	3959.4701365369933	4473.222291651151	3936.3800265953764	4436.847923954236	4065.689235685998	4797.953623506649	3912.3539522978913	3685.535980614086	4770.1596459583825
3698.0541463866844	3936.483424910981	3480.6068996457884	3724.6818737903	4318.9547918269045	4078.4000764681223	3824.2558387270315	4830.102667318455	3924.364938784108	3621.731214352498	3665.4558653237154	4097.732222830029	3944.4019718698446	4154.155335337926	4292.267076196393	3750.535289452994	3352.150831304918	4421.861992412061	3554.2846762558293	3354.668785884496	3862.4505649740813	3959.466310613495	4472.067654503262	3936.3800265953764	4435.550364409326	4054.440547727454	4796.364813993305	3911.709317376819	3682.346378606865	4767.145330153555
3697.780012862449	3935.210585121961	3480.150894180517	3720.6252047773582	4317.745565356681	4078.061743307528	3824.0089901381907	4825.899785402672	3914.270554393933	3620.258507882949	3664.3342151391166	4088.832621906718	3940.6720548692288	4153.926652220167	4292.15720239672	3738.8610818023517	3348.918866760417	4414.583988950226	3553.5086650883204	3354.6213973664308	3862.4432712702665	3959.1164317039847	4469.508603100606	3936.258685600962	4435.550364409326	4053.076515357097	4795.242252044907	3903.6656149716505	3681.3991286150795	4765.367861721052
3697.608855570379	3933.2955175585557	3479.983482095754	3719.3618350745737	4317.400483060981	4077.585192708454	3823.9921873165904	4823.797307637795	3908.892047152904	3618.623987983976	3662.474720363827	4085.1280268035302	3935.247078553216	4153.282210379733	4291.731688054904	3738.369529053596	3348.914978769649	4398.306165094825	3553.4788048013907	3354.4751085656635	3862.4338578945153	3958.7672438335185	4469.508603100606	3935.986893486541	4435.48850169486	4052.187605490791	4792.804117179694	3899.795466126814	3680.1079093066073	4760.918489621576
3697.608855570379	3925.1158145877307	3479.7707211492634	3713.990510867209	4314.185115284643	4077.092969846839	3823.978799921787	4814.677685873368	3900.895250936724	3615.6755823371086	3653.7249514047185	4081.881468394744	3933.003505123864	4151.679955273813	4291.333317462044	3734.437553211451	3345.9134841326504	4395.005600214463	3553.4715056105165	3354.159643913428	3862.4225675325806	3958.5044159987933	4468.261420419213	3935.5789329511013	4433.787503434817	4051.623377024739	4790.331762290845	3887.1102699430044	3679.5967297846537	4759.397934672093
3697.58451065426	3920.4572492434013	3479.711562910266	3709.273623862613	4311.307349211928	4075.5405888019945	3823.9359942833344	4805.853667807267	3894.7417374781608	3612.417258170164	3647.421680155102	4077.220625082054	3927.5652211374863	4150.3969681945755	4290.6090952912045	3732.4640126587597	3343.8696765798945	4394.097022839673	3553.448185970952	3353.666258814412	3862.4115936095036	3957.5438302974444	4467.219960647996	3934.43289278049	4432.148401390069	4045.3694926300523	4790.1083462415245	3871.0977051595682	3678.957334335096	4758.589638946885
3697.463110618982	3918.043442613946	3479.026661075201	3688.4629392342404	4307.38051113895	4074.8323125406396	3823.9232302334003	4796.381273074611	3888.000727130532	3610.246367987282	3643.5270225610384	4076.8167748210426	3921.814552693806	4148.193912679947	4289.134418023053	3730.633492022902	3342.3309822471992	4392.539865740164	3553.431418305371	3351.609027209548	3862.3955174157313	3956.9851721071173	4466.6271926432155	3934.3236880091254	4425.811252067979	4030.275005844889	4788.294247577753	3821.769547121152	3677.7543428318213	4756.893640778126
3697.287541718933	3913.9602783922423	3478.856852046114	3676.985871504361	4298.704434183209	4073.6904757662414	3823.9070080832084	4781.634787648858	3884.138871703578	3607.808809054112	3642.7429143680456	4075.5065425260523	3912.8126334530475	4146.488306126028	4288.338410731715	3728.2677872423596	3341.5219109460068	4391.759485331774	3553.3524618092047	3350.561708303015	3862.383662383336	3956.390685920457	4465.851136458221	3934.195126919394	4424.942442450415	4021.760894115463	4785.777251966534	3778.685125488206	3673.27500458851	4752.350275392473
3696.9372844768704	3912.400291464577	3478.665488498579	3660.5714353158937	4296.388863657351	4070.4079226467675	3823.8945205750806	4773.530153673884	3879.1742149611755	3607.1217843703416	3640.86956575877	4074.348975644936	3906.672920811004	4144.64433650112	4286.02321074014	3724.1122275221715	3341.4978016447544	4391.372240507702	3553.285274822055	3349.8638446538175	3862.3693712616678	3955.4276208565734	4463.120688943987	3933.822325048764	4423.715538364295	4017.5269099781162	4784.743956985404	3768.0626619494387	3670.925566311874	4745.155197997316
3696.755198178759	3909.7767481948013	3478.3850099890715	3660.1550913410074	4290.147605233367	4068.760467226793	3823.8884749529097	4763.193008213492	3876.9814290616155	3606.835534300889	3640.6077832581914	4074.136732113976	3904.557476822487	4142.405305683567	4285.796261207434	3722.494085632085	3340.5000524507004	4389.012651669402	3553.285274822055	3349.693382002169	3862.33084756535	3954.4341598123756	4455.949401457021	3933.810936257613	4419.54824857228	3996.6597669177168	4783.790108851661	3754.3783475691916	3665.505652149308	4731.067300939979
3696.6008795446423	3896.1656298540374	3476.9072667489613	3658.414145535364	4274.025306831274	4065.168420712395	3823.880828220487	4755.566565767788	3874.285273966841	3606.2939307614997	3640.31131103013	4073.2721302223636	3902.7319447389777	4137.060781427269	4285.77826188745	3721.6713108352624	3339.2024307541833	4387.423322614859	3553.2327426362376	3348.52244519441	3862.2781188914496	3948.504432677163	4452.909624492917	3933.0956621218834	4406.650350409769	3994.2238607239537	4781.860683394867	3746.6737616517175	3663.5921573287214	4724.5506451298015
3696.4846989599073	3890.981646094384	3475.621773846041	3657.005302232398	4271.377445350019	4064.396489596406	3823.8683416597387	4752.889300373943	3873.947903752814	3605.728432676745	3638.5077947119585	4072.529488551606	3898.759454064375	4128.357019962382	4285.313127735973	3719.337788310855	3337.90431600353	4385.2751341994135	3553.1390148209402	3347.7857961489817	3862.0965327747294	3942.8316784416106	4448.578050450341	3932.261440048783	4398.733436356097	3990.0990009183024	4780.5215574329995	3736.190734530913	3663.5823661701097	4722.728628201967
3696.408585854135	3882.0012163708366	3474.451512042773	3656.99075843791	4263.039400584188	4060.003820400666	3823.8359510112123	4746.604267371213	3873.473520531934	3605.2067011669465	3637.2224300163807	4068.3989098058896	3894.331485229989	4127.620578553839	4285.274054356966	3718.708952020196	3334.847265862172	4383.5561377578815	3553.1203695690983	3345.5430852937257	3861.5845218779277	3940.2482829856835	4446.42106017479	3930.7736817232053	4393.031033789946	3984.322133751357	4777.661090067673	3732.94169390689	3660.86271096779	4716.873053907353
3696.2613386291437	3879.0743882900897	3472.9032615349365	3654.6406446607666	4260.604108596401	4052.315305781769	3823.792584492123	4739.4282806630035	3865.468971667653	3604.8734843909638	3636.2314205750004	4065.7266331985334	3887.667341950739	4125.445186329974	4284.976087682404	3709.82683653619	3332.960152537743	4382.732359895484	3553.0607027543965	3343.0491472287526	3860.906589051766	3937.043659770685	4442.177502955019	3930.2874885721585	4386.7022136011865	3979.899293511313	4774.37761313884	3727.855604419053	3657.8963079714636	4715.479026050527
3695.757050796296	3864.8025886433797	3472.4020828455464	3653.993454239882	4253.84438040362	4035.847450949429	3823.747560826785	4734.033712891891	3861.240763659418	3604.7331710495037	3634.7577613949097	4063.2833873640648	3885.032230250766	4124.875616800395	4284.54825312661	3708.354545722674	3330.8501873521236	4379.947877976603	3553.059339320657	3339.777246083608	3860.906383082997	3931.776552842043	4440.1534735798405	3930.1210204245876	4380.132232951404	3975.6410128623693	4771.404338075083	3725.1598939007554	3653.7749663197665	4712.061471835246
3694.7066229498137	3862.5030142794467	3470.485469318705	3653.550035397072	4253.719279735029	4029.9765413132404	3823.675343125152	4723.326285831639	3856.3240713808273	3604.3962946213965	3630.9743563460947	4058.672707456464	3878.048074481009	4123.491516452251	4284.3541201798125	3702.785976838535	3328.751490275611	4374.5977474341935	3552.8867671870835	3336.1942315405286	3860.8923790014114	3926.380154895069	4439.962322705488	3929.9401049677717	4372.890485944249	3973.077688667766	4768.790710565372	3724.0885467326607	3649.840917407816	4710.959870116759
3693.1543890786925	3854.920863620633	3469.576230785665	3642.1277365719507	4253.719279735029	4027.875500207995	3823.5875007020245	4717.823709241887	3853.9058247515204	3603.113983576638	3628.494064052947	4057.1092823178906	3874.902049457299	4122.528441276303	4282.741637062306	3701.581525078228	3326.6062957347185	4372.447248280863	3552.8828881544096	3324.180330060256	3860.8295529910856	3926.317338591472	4439.284832946118	3928.1939192598684	4370.819712502973	3969.205283693954	4768.790710565372	3720.883523560414	3647.89722249228	4709.912572171001
3690.456010184921	3854.312530586773	3468.84969569039	3633.4280545088777	4252.897512141379	4025.0767063250905	3823.3849682182445	4713.419200368457	3848.80901561048	3602.433142774524	3627.9092160252285	4054.052376639319	3873.497875625986	4122.118152676138	4281.749643013155	3700.0391372982667	3326.6062957347185	4370.213710257202	3552.810594804296	3313.041767843781	3860.8000832881867	3923.947033271642	4438.64495853632	3928.0328301583404	4367.137504260301	3963.744061255415	4768.603769550424	3718.7497769616275	3644.652776606278	4708.374147124961
3689.552221660857	3849.185789090885	3467.7102524627426	3631.837645952706	4251.953273184675	4024.5578453713697	3822.951521860615	4702.268808661541	3846.3256414439875	3601.0785561997936	3625.6688979760534	4052.7454517369424	3873.0551223564885	4121.675685244904	4279.412803839616	3698.067596308365	3326.5113178745814	4368.004195722887	3552.684148653568	3306.963626302137	3860.7996715191966	3922.832991620675	4436.829276339624	3927.797134840752	4365.9269274399485	3952.4955945118013	4768.493543471499	3710.9517553834758	3643.57492558586	4706.434505598514
3688.0023805868705	3845.8590751259617	3467.4610289944044	3630.3387637740693	4251.145687343416	4024.324028905433	3822.100079692108	4695.714612887956	3846.312908792322	3600.461142445251	3624.424759232792	4048.7636281249015	3869.998927557531	4120.888776675197	4278.057522863256	3689.5157239529003	3326.4177414229694	4365.998578885976	3552.1617344225206	3305.646337528917	3860.689490102549	3917.7324293507445	4435.844852286502	3927.797134840752	4364.924575665034	3939.7516353918077	4768.493543471499	3706.824034159171	3640.37205685741	4704.856516537415
3683.9873014286404	3838.9867344789345	3466.688914202885	3628.928890459062	4250.289468630543	4023.824688931295	3819.9602782953507	4691.8107243901595	3845.92084342785	3600.0368801427276	3624.0549587287924	4046.015386765373	3867.0013491531427	4118.621208384629	4277.83398204468	3684.551252381968	3326.132862973609	4363.462211934467	3551.9469211848427	3305.4875927966305	3860.614578061205	3909.8293084605075	4435.678862104949	3927.7495889305055	4360.296549930536	3937.6727385078566	4768.493543471499	3706.315670814328	3640.2833016334193	4701.70438462064
3679.2127713301343	3828.615696319561	3466.0442711675014	3623.354223453149	4250.088290740014	4022.7726846985242	3819.4094092638543	4682.793420253869	3845.5215052814674	3599.6388774998754	3622.8450801263425	4044.2365180125926	3866.6662534096045	4115.62597206203	4277.6506658941225	3680.03263885131	3325.7377495573314	4361.957980505499	3551.8853277132357	3305.4575754867956	3860.5698808127954	3906.542583343172	4435.181499285803	3927.7400071950537	4357.042824473033	3934.1758554769704	4768.480925558848	3706.0741324314813	3639.5837865941994	4700.483931269084
3665.684365962252	3815.997444116586	3465.454230601612	3605.354442885947	4249.74928019831	4021.5382018877376	3817.775803590299	4672.549730151424	3845.451855378832	3599.0143702976266	3617.7263076862846	4043.984026052455	3862.652775325695	4114.08934914045	4275.029512241881	3677.949294000585	3325.4875627520155	4360.111638782369	3551.865357800525	3305.14506164703	3860.525308897072	3904.8603627724847	4435.181499285803	3927.7400071950537	4350.452050070506	3933.313361007974	4768.242632330586	3698.0890432007227	3636.1553647771007	4698.372861663942
3645.9167059297006	3808.6155275288284	3464.643495354052	3588.006388754806	4249.511936108569	4019.2798652589117	3815.049869722622	4664.2593433711845	3842.8837370500023	3598.8739574980277	3616.372790887846	4043.170325999495	3862.30648218451	4111.537305451336	4275.029512241881	3674.696938758715	3325.2008462044305	4356.698128234855	3551.676490538299	3302.5719013340067	3860.518300129226	3904.693067204407	4435.135479180646	3927.4923243459725	4345.229822597264	3932.4743953617303	4767.925663263442	3693.6939121779706	3633.3878180773904	4695.887655214254
3624.351400548987	3802.1450615222066	3464.468225369541	3584.3620638183747	4248.189016517999	4017.2854431555033	3813.805129448475	4647.258268799022	3842.028215906263	3598.4598608205633	3615.6462583580833	4042.977081577291	3857.901604932331	4110.3096365147585	4274.620599635552	3673.159465539785	3324.9690359173333	4350.065969150184	3550.812664201677	3299.8754091188216	3860.5031673426806	3893.3707764028522	4434.1791654915805	3927.2224133574528	4338.4020753802215	3930.9965692503774	4767.559596998399	3692.834256860092	3632.063945880314	4695.430820658447
3615.2235947587924	3801.2746641211747	3463.0675019241235	3570.142697295656	4246.239629334405	4012.0958548600747	3813.280772236173	4632.6643458020235	3839.692726765884	3598.0658268190036	3614.5370989179783	4042.8929872585754	3857.4915156665857	4107.767135279108	4274.533149104984	3671.714660705419	3324.1972153961988	4343.929616491806	3550.3549031779407	3299.6059740664923	3860.5024919440057	3891.837813277088	4433.927107549551	3927.0633141369253	4328.6726715766645	3930.521501161069	4767.464143388211	3692.636086564804	3627.063734726383	4693.754196487524
3611.7585927363652	3800.9050449482866	3461.615943345654	3567.040130244395	4245.638980535342	4009.9968893260593	3813.040798212007	4607.965947516159	3836.9961411770055	3597.804622340172	3614.1754494828338	4042.4910767993747	3856.3711752806453	4106.380996957007	4274.468947584112	3668.711854905998	3323.3384834461986	4336.191358685818	3550.337951059843	3299.6059740664923	3860.4360711971326	3885.280871407822	4432.92779767106	3926.790741220073	4326.387455788749	3929.1087042728595	4767.464143388211	3692.350486636216	3623.7721009467386	4692.39151879963
3611.7240222626024	3800.537639423616	3459.9126618865585	3538.654106957592	4243.54555082263	4005.3122334390146	3812.288993421729	4603.227730885825	3833.8086286079033	3597.3328623120397	3614.1077907402687	4042.218276141475	3854.8021833808734	4105.539495054328	4274.397839902265	3667.923584642506	3323.302888178086	4330.514517554359	3549.92398215284	3299.5685602591348	3860.402506307977	3883.9023837994937	4432.728409521662	3926.174707963134	4326.176858576899	3927.544850073111	4767.459045264153	3690.3922748050095	3621.487378746887	4691.067814290412
3608.8318157853328	3799.5388010437864	3459.1596390795376	3535.5320155242207	4243.235965364066	4004.8751609142782	3812.079536738281	4601.360138885224	3832.941667936855	3597.142803423155	3613.7119678152744	4041.6700639236906	3839.1338241970298	4104.185881701829	4274.36734739546	3656.8616316168645	3323.1453102534842	4323.404994614151	3549.842936029944	3299.5189829499864	3860.3744592654025	3881.547487990819	4432.071780325943	3925.7627384482885	4325.050707485861	3925.606366406869	4767.454766083693	3690.2758328463838	3620.048571256755	4690.351575934822
3605.816199282166	3799.3360390918538	3457.600250971833	3530.6706875736213	4241.092900946503	3998.1233872984467	3811.9636295316095	4586.947876385575	3831.8431228524387	3596.9197692879134	3613.2944806182345	4041.4360268763944	3826.897616558993	4099.888380267976	4274.323863056345	3650.4926082414786	3323.077115911564	4316.605300678366	3549.734138914182	3299.4402524903207	3860.3672079256075	3879.9049056913564	4431.66897464885	3925.4263743594433	4304.703315825479	3921.5208078138758	4767.4519523893105	3690.041455677595	3618.9432360397377	4687.801616694596
3603.9248073125636	3798.1677759732456	3457.2434922372363	3527.3542929006917	4239.6627179787665	3997.22786792247	3811.7123756949536	4581.011785855131	3831.379426221835	3596.7638649219466	3613.2462514990957	4041.4231188981757	3809.2178399579752	4096.48408644069	4273.396829910786	3638.440444048543	3323.057811075185	4309.793458441865	3549.668683452478	3299.36740720164	3860.3636506157254	3877.2450599861363	4430.720533574519	3924.651648822968	4300.67041194892	3918.253107247092	4767.4519523893105	3689.978767773591	3617.9807303705793	4686.684962354918
3601.4887379685283	3796.1982020885844	3456.3180654929993	3523.019654426628	4239.457468643178	3990.746223534876	3811.4006602742825	4576.529860803944	3831.19507994633	3596.2641715448854	3613.108808378295	4041.41514537555	3797.459756299679	4094.3698409877416	4272.26423748578	3634.596302241101	3323.0465283902167	4285.413357939347	3549.6171248580254	3299.3186496696417	3860.362951554703	3875.6797328460625	4429.365465988831	3923.5151357123195	4299.141647727564	3914.9838788717084	4767.442794968165	3689.714333504092	3617.5699145799344	4683.6513371124865
3599.027953247165	3794.577527419926	3456.029690640755	3521.083014309653	4238.105376638466	3986.19750211909	3811.3101088244243	4569.715554387738	3830.865943097566	3595.8098998608375	3613.052808114344	4040.873001846705	3786.3421839916195	4093.6801669169345	4271.703619242412	3629.796175246758	3323.0106291691854	4282.731622162637	3549.2015804731163	3299.25558138556	3860.34676617851	3875.1933787034	4427.885497958281	3921.726265305752	4293.07148846152	3913.8283447721733	4767.417365902946	3689.575953853101	3616.9897181299484	4678.077542561556
3598.4027014715775	3788.9905172320846	3454.6887296587793	3520.596136621161	4237.160070824364	3982.4025028161013	3810.967075187994	4562.987057139748	3830.8143192578227	3595.409601659053	3612.925333690687	4040.174412635833	3786.1052434677435	4091.964659035215	4268.843840762449	3627.9963965075335	3322.938194282909	4279.072145841814	3548.904212666827	3299.168193097313	3860.3463327137624	3875.0784888264448	4426.831622359377	3919.068199434531	4291.877581926119	3911.6437860507694	4766.601926226687	3689.3122793601615	3616.6793116140907	4677.482150799213
3596.896977298641	3786.326976770074	3452.2867795669554	3515.9617279912845	4234.709951526616	3982.176072624333	3810.1950344797137	4557.38045680173	3830.79883519719	3594.214690927157	3612.832362786462	4039.4321322026594	3785.759724383024	4091.14197290045	4267.264359674546	3625.20063846908	3322.8840940186637	4278.128251769601	3547.6217561417043	3298.8909602332837	3860.3399197918816	3874.771774310557	4426.654031637925	3917.2729321507077	4286.562702186178	3910.8864769826987	4766.494610843996	3688.734195246164	3615.721527783081	4676.225279860377
3596.4166775832828	3785.376804665398	3451.09885373208	3510.8641501197067	4233.440221549137	3980.5931756560567	3807.327073146018	4556.25452026058	3830.6375692425136	3593.67559497563	3612.728724210374	4038.871781535252	3782.88375548534	4089.795430116047	4262.58206066634	3620.5556782806984	3322.7103476334346	4276.842114286026	3547.0121315954507	3298.804268558082	3860.3309493917404	3874.52274791562	4426.260935254729	3916.186175916579	4278.4802586375845	3910.2616307812773	4766.166301350486	3688.0448275666604	3615.106421300434	4675.901960711031
3595.279416621563	3783.114581634726	3451.0245487930342	3509.8672306951003	4233.294415817096	3979.0496716366333	3805.018326576236	4555.207676409155	3830.4496540134814	3593.6003159503784	3612.678360529755	4038.5087634460833	3782.88375548534	4089.135493825108	4260.350905031588	3616.029137893087	3322.507182884616	4276.385051159494	3545.788901602576	3298.8003207164347	3860.327687556576	3874.329985750457	4426.12999619475	3912.8636302693776	4244.4007961054285	3908.309235855785	4766.1584947601295	3687.7726285812373	3613.329961647889	4675.648642743808
3593.0533421037503	3779.9305752155788	3450.737975871303	3507.509508500629	4231.208557421725	3978.1852358285896	3799.580371205777	4554.121121554659	3830.3688190230405	3592.7170728283672	3612.671700607849	4037.767861158345	3781.426390845646	4088.4558510428706	4251.537458243753	3613.3278624226505	3322.420066053228	4272.160460381228	3544.57418943858	3298.4113684827826	3860.327224222149	3874.2096981246154	4425.100866587374	3908.55992564375	4237.422393157321	3896.171150305942	4766.1584947601295	3687.222161204108	3611.2747276988002	4674.858949519028
3590.9552933616305	3775.801319517587	3450.4076351531967	3503.2866377260443	4230.844237434175	3977.3913913420424	3795.747490654562	4554.016877402008	3830.1617290087743	3592.3162028479214	3612.666124106876	4037.767861158345	3780.4938786142047	4087.5817233605885	4249.209698778494	3612.6188411764815	3321.869282564312	4269.994290615677	3540.0449570758965	3298.319446439482	3860.322239838805	3873.6532922208344	4424.156288768288	3905.107545853658	4231.606979040354	3890.9979563525103	4766.158145478781	3686.5680528899047	3609.838275513759	4671.765240116361
3589.6094395355813	3773.4916467106877	3449.9357188524646	3501.139035703566	4228.816351719923	3977.0795217150317	3794.5113700632196	4553.71652337676	3829.910513295852	3591.9691704815805	3612.655703283858	4037.767861158345	3779.2533376939286	4086.5509652425594	4248.4057631199785	3612.0622180901833	3321.6927409221366	4266.952445203768	3540.0449570758965	3297.761763311837	3860.321015281984	3873.2855448070923	4422.508474973752	3891.5105609905822	4228.808453574444	3888.759343994723	4766.156926102408	3685.7292315067357	3606.454915348162	4669.568619310757
3588.721968575421	3770.6506893976643	3449.875000766859	3495.357569264144	4227.901645229398	3976.854870502885	3793.9916159620143	4553.247173417967	3828.0152697328967	3590.108815503999	3612.644211697675	4036.4142107538955	3779.015380227398	4084.135611406379	4248.4057631199785	3608.9950343554256	3321.504747868266	4264.523369475166	3539.652717585132	3297.6888213020347	3860.321015281984	3873.031279492935	4421.185982904106	3888.312104823279	4223.074942155981	3887.934000119892	4766.15625297579	3684.68063146156	3604.4051790108033	4665.981291442783
3587.9539876980703	3769.6468816617516	3449.5706111685777	3492.842287647674	4227.112641147957	3976.665057463938	3793.318349289269	4553.106022021673	3824.6554183055187	3589.4983406514584	3612.628854945786	4035.3829506903267	3777.4841461420865	4082.8366454102816	4248.173773165003	3607.7399586948595	3320.816896287496	4263.320372430462	3538.63098177936	3297.5908214891692	3860.3202872886823	3872.3179368343804	4419.915649357836	3883.7439452095714	4214.158569435056	3880.7526192694086	4766.15625297579	3684.3020798403663	3603.6335986059803	4661.589552163061
3586.2025622458395	3764.3999084014213	3449.151572942272	3489.04181275521	4223.49700797839	3974.992403687197	3792.649144178272	4552.0938175259325	3820.649800349027	3587.620460325673	3612.6011434052675	4031.5039356873303	3776.600451341573	4080.4522810219714	4247.294332032419	3602.0768403620104	3320.2408108314185	4263.055263894572	3538.194914344027	3297.5908214891692	3860.3170857779623	3872.315432595761	4417.603099138072	3878.3449770123293	4212.837425609895	3871.5152512151317	4766.141104571114	3684.2364558114095	3599.249264329763	4657.901225364889
3585.809682505659	3764.1118522846255	3448.598733168087	3487.352277180157	4218.666108573232	3974.7561862306848	3792.4905870655643	4545.464364404865	3815.7945682962145	3586.8536355285323	3612.579830749277	4025.466140438565	3776.395401220718	4079.4939156040773	4246.915475340144	3599.8069437687413	3319.8156613118254	4261.845504649165	3537.4236064889405	3297.5641631268477	3860.310874483979	3872.0694373576316	4415.21114241654	3875.13883837965	4210.450796585979	3865.4999121313595	4766.119390670727	3684.113364831212	3598.0233415353637	4654.745033242637
3584.9659223749177	3759.7662381443142	3448.5531387547985	3481.777712427044	4218.092288911839	3974.0564378981817	3791.9189551964323	4538.031196074693	3810.052918491536	3585.932880195402	3612.562611694524	4010.3705252489353	3774.8478400737877	4077.5030732974365	4246.292360176462	3593.5485307783683	3319.5922001866634	4261.845504649165	3536.9933234929586	3297.543459046157	3860.3036810999984	3871.607653560915	4414.205745122577	3870.848057801458	4207.485307123765	3853.791203521471	4766.109198700784	3682.641177048664	3597.5389679871005	4652.005842554736
3583.4914401659726	3757.1182712433183	3448.254057820127	3481.7690994459017	4215.689201349254	3973.0838093759835	3791.319185375113	4537.165382514055	3805.98915390818	3583.778656245542	3612.545548352551	4003.7162914948776	3773.1701068961183	4076.896537652825	4243.78376319169	3585.8507205917417	3318.722917629926	4260.88906451717	3536.3297220208424	3297.525873425565	3860.297089993348	3870.749113200246	4413.911686022042	3860.630497974516	4206.984321518911	3849.6946156126673	4766.092083241063	3682.3517011137255	3597.509939015213	4650.55286327388
3580.8336864538833	3753.6787879579565	3448.254057820127	3481.421900969407	4215.1792314823615	3970.6417651744287	3791.0907507707816	4535.979338834693	3799.036754223502	3583.379961328047	3612.5018267711803	4000.8516046497143	3771.363556452038	4071.3655430618333	4243.047286759425	3584.011789215645	3317.1949191644467	4260.186597319329	3536.275052108681	3297.519683348277	3860.2911238690194	3870.7193693729005	4413.5343504832745	3856.6923592459275	4202.374094036411	3849.4513288338903	4766.064307471963	3681.6286934153486	3596.452792200229	4647.7113597222615
3579.1134699491568	3749.457358971438	3448.16067745065	3480.6175909507133	4209.72818920212	3965.5453036644612	3789.897247902699	4532.647518688962	3793.303762429724	3582.5044538868215	3612.45207681622	3998.4826937428547	3766.208817067315	4069.7979685752334	4240.001028985235	3578.183474296311	3316.9821748776403	4259.381013264924	3535.7339007260016	3297.509422444535	3860.287476633018	3869.4693103706745	4412.183123738574	3846.3094800562967	4196.08831791852	3846.9797027042177	4766.044420213926	3681.2080043935284	3595.8322174751365	4645.015000301581
3577.847716158135	3744.4476207535577	3448.0923231387187	3480.443261866073	4202.487967522785	3962.6837981959106	3789.108345541324	4525.864865140751	3789.616761910055	3582.0449766435822	3612.2764971940983	3993.4994632418043	3765.2823765436847	4067.690311344544	4238.533483166585	3571.8651969258563	3315.9713281410436	4259.381013264924	3534.8423328357694	3297.488840794441	3860.2779899572374	3866.9205164406085	4411.3665061298	3845.621542123199	4193.19465714282	3842.600082540462	4766.027389892792	3680.7727531643714	3595.7167366171143	4643.89807687055
3576.9296520043213	3736.5242453757764	3447.733230618926	3479.8128014812946	4194.383740678702	3958.6685297277354	3787.6652307917457	4523.406065099563	3782.522732106789	3581.8271422700254	3611.447326002396	3991.351319829404	3763.8407639443235	4064.3133202997633	4234.314340718469	3562.06587708341	3315.158708612688	4258.519351972404	3534.4630107774483	3297.463187923872	3860.2632056252487	3866.5738689389045	4410.800659874934	3839.2485876998408	4186.4856925257445	3841.7474337682925	4765.94829633603	3680.379662369518	3595.678974915656	4642.880331358393
3575.802218278054	3733.5967867348527	3447.4419525219555	3478.7833103214725	4190.166507953445	3954.5015841677546	3785.60456895711	4522.618296392917	3763.1473476966266	3581.6435846254235	3610.5844985182584	3989.8153791388895	3761.9568390628483	4060.7994698358616	4227.693316894589	3557.5446376870095	3314.5327138562843	4255.831909488325	3534.370578550251	3297.4431594898865	3860.2565732321764	3866.350145623027	4409.75929290578	3838.4998088840866	4183.028771123906	3838.1681201848896	4765.909841401963	3679.8743817817735	3595.227068995788	4642.399077005321
3575.775468571793	3731.9556889837363	3447.264616373665	3478.05012726758	4186.387959755569	3953.6513365886985	3782.9840716193785	4522.150365339594	3762.8556155391325	3581.6198439669606	3608.704988566131	3986.0934453145355	3757.968922479886	4056.368746945329	4224.8836919762025	3545.9325360071607	3312.4895258959255	4254.526241795769	3534.3335283524407	3297.390820820093	3860.238755967823	3866.28468019755	4409.520381342474	3838.213530834507	4181.461941034019	3833.703124906612	4765.88085857986	3679.708119550415	3595.227068995788	4641.7087445141115
3575.7656966644445	3729.606365573304	3446.9804108661865	3476.842569761897	4182.568643690717	3953.6445962857747	3779.9255303625487	4520.85573764169	3761.0944838899395	3580.987732597102	3606.5596018652395	3983.9625501070095	3753.422945665892	4053.405298148535	4222.968922115222	3534.536386491643	3311.150799739289	4252.425045343296	3534.3335283524407	3297.3686840503337	3860.209404406555	3865.986843716252	4408.892064760734	3838.0226606491265	4176.721413013668	3832.2812856775504	4765.871819128529	3679.568352613244	3595.2166044949245	4639.575409142222
3575.7656966644445	3724.554936259955	3446.699095540302	3475.202722300264	4170.13897497104	3953.569143584975	3776.466222881696	4518.036162773433	3759.692432135701	3580.629325378319	3606.325769457973	3981.7317766571678	3751.4763344903604	4048.4450455956353	4221.113855049419	3533.5355303889337	3310.512314876002	4251.3840118498865	3534.2846228021017	3297.337158479605	3860.1951637882057	3865.8489197777562	4408.1607051802785	3837.8611578936307	4172.929901828336	3829.8547518367077	4765.852747198011	3679.4001173095403	3595.2166044949245	4637.970442299026
3575.3636764904677	3723.7831431128443	3446.5833572471124	3474.408075622636	4161.784348306165	3953.5471161698115	3770.778839709134	4517.232906732201	3759.1018851990566	3580.3995989757213	3606.167460844603	3978.233114626092	3750.704651800006	4045.829758628647	4220.742577619971	3525.291412714684	3310.0206824133343	4250.144817239232	3534.2158738985618	3297.180977592858	3860.1677605408017	3865.57662064375	4406.895782884509	3837.7712146872	4165.058127709134	3825.8336556563354	4765.724346638341	3679.254383404509	3595.1928206852426	4636.604472999599
3574.996221354545	3721.7757196792645	3446.4647481971765	3474.0195360379366	4157.871211809226	3953.4885113022024	3765.786191364903	4515.324102770557	3758.4033288470437	3580.177560600553	3604.296023257205	3975.0149314825135	3748.822314063845	4044.186220419803	4220.729051543924	3522.416628336729	3309.59941373219	4248.604885389601	3534.185882786898	3297.144770879285	3860.1451781512046	3865.2675914522133	4406.152025675316	3836.936442426633	4156.818130648025	3824.365625518488	4765.682649261886	3679.017210599396	3594.874435865349	4636.536680482955
3574.0844964741677	3721.6451059765504	3446.427327812805	3472.1431651960947	4149.312138071209	3953.4651083802937	3764.743357656688	4513.432678449561	3758.0359119030136	3579.945666153868	3603.3165638827013	3964.5989038846224	3742.7757111510655	4040.622138515144	4220.695048890485	3512.541551622561	3308.6517578295425	4246.934288288356	3534.133881049152	3297.081623331898	3860.1313105080467	3864.5539206754843	4405.684662225796	3836.496740984081	4142.945158210938	3823.1758126488344	4765.657035362807	3678.7254172169255	3594.576130852943	4635.679397296288
3573.9499113141674	3714.8586383995125	3446.3958027509907	3468.3951259080527	4144.320154506052	3953.4639478965605	3764.447118947196	4511.313945480173	3757.850668801184	3579.7059356200643	3602.6539616163072	3957.141335849808	3740.0770953601964	4036.9905898179377	4220.652443927487	3507.269693449727	3307.89312854311	4242.80826512296	3534.112772194961	3297.0455213926125	3860.123632916683	3863.683376619587	4405.339113508445	3836.250274290259	4134.279674059875	3821.220656064291	4765.6338360524005	3678.0239054669946	3594.4886437789264	4635.559841173514
3573.329914907	3711.4563562598214	3446.36598702442	3468.0709035769323	4144.320154506052	3953.405008382193	3763.8131781057873	4509.2850969203155	3756.475874459594	3579.143237557245	3600.9173912327115	3952.8409900365587	3739.540245450944	4025.8515438332806	4220.643244920488	3505.7969896713003	3307.6768460284484	4238.002492300222	3534.1116969956674	3296.8880551128873	3860.066636621021	3863.5379902802506	4405.202381452247	3835.695342854444	4122.109882792592	3819.257420734054	4765.5683944755365	3676.803303575525	3594.411526061982	4634.893119582881
3572.4862728246235	3709.3222591333943	3446.194629224919	3467.9311219341844	4144.09938117959	3953.362675919364	3763.743399436298	4508.012433872082	3756.3914131995225	3578.6793407659343	3600.1634536335005	3947.2849069866907	3737.7184993145574	4020.6631670369134	4220.636950482101	3499.6690002226787	3307.4050215717352	4235.261703534879	3534.049583233438	3296.7311778048756	3860.052536829324	3863.4667375305016	4404.973609014978	3834.8384413288213	4101.040759891716	3818.0997501359857	4765.545301830194	3675.8699598508074	3594.2698555345787	4634.615683513637
3571.8521408238935	3708.0240049829426	3445.9975388259263	3466.489692797055	4141.903211223333	3953.315630941933	3762.785906500905	4507.004550060314	3756.0663936328247	3577.891096046964	3599.9354019572115	3939.3156530990072	3736.1819877198586	4015.5764313961154	4220.636362938765	3498.0175003802797	3307.3153576340283	4230.088867056274	3533.9897994581106	3296.705165628099	3860.051200152121	3861.1957844177914	4404.973609014978	3834.087744842244	4072.0284866068296	3815.1882494592137	4765.444667830894	3675.6042685614557	3594.13828285866	4633.408114891743
3569.2344142015727	3706.3918933059344	3445.7262021728484	3465.828362441811	4138.055612017733	3953.1575272701184	3761.520936032474	4506.454444111903	3754.73854314461	3577.266952738659	3599.8738883673996	3932.752404571953	3734.433071687825	4015.2717948578406	4220.6145944966565	3496.2893342894486	3306.5945162480753	4223.16089098043	3533.6679792614045	3296.679430562199	3860.049800331857	3860.8006531863252	4404.8974177023765	3834.0454189352777	4049.062896137614	3813.2887931186106	4765.334149145618	3674.7724810670998	3594.035083737741	4630.876547015674
3568.417268323915	3706.0594148844084	3445.2550045348726	3465.3459607175855	4133.070765700835	3953.1326779262	3760.8049663434585	4505.3402025299365	3751.9140582988584	3576.791986233997	3599.598090043888	3932.5659008596285	3733.0753509130454	4015.167850149799	4220.603133646842	3494.2615584528667	3305.8275834226642	4214.75412166346	3533.0457961860516	3296.663404122542	3860.0356176489586	3860.3274201218683	4404.492724012727	3833.922908525288	4044.8680803479724	3812.5493957128433	4765.077973415153	3673.6317455457124	3593.85149943895	4630.026113466403
3567.8096660706688	3705.742721832722	3445.126271519339	3464.3773610869057	4127.923332412916	3952.971595023185	3759.079030954193	4504.089065821344	3750.321785814396	3576.4053403514654	3597.7511066081615	3932.2923890267784	3731.132150336163	4013.817581960459	4220.5455624256465	3490.335459881391	3304.9837178893767	4202.364939941588	3531.536379137783	3296.663404122542	3860.035395049378	3859.911733417679	4403.487643910419	3833.681379341994	4041.5349931010933	3807.1996509636774	4764.739266343484	3672.1861346329547	3593.7115112962933	4629.428080149573
3566.437847245589	3705.405382324794	3444.808694412104	3463.980221995173	4119.149524149568	3952.967027371074	3756.6106187354003	4502.720774188942	3748.3486021557374	3576.3654241076383	3596.8051613615216	3930.8838671840113	3731.0121010423545	4012.1356609514273	4220.350249062538	3487.5607216113594	3304.598226503529	4200.747709257293	3531.349976077221	3296.6482680653153	3860.034255958719	3859.8846320752873	4402.588577630542	3833.6450385157823	4040.6511269305356	3805.4437619569444	4764.338938241006	3671.559819151949	3593.4539962935323	4629.428080149573
3564.4861419286135	3703.706881845671	3444.584371296777	3463.2032856697374	4112.160032096016	3952.8927035981	3755.5893385350773	4498.406285672647	3747.953593227897	3576.1995597905197	3593.14268049746	3929.8246307302625	3730.679810823065	4011.4140693115087	4220.148438348309	3486.221448631156	3303.813985226445	4200.620579354254	3531.3449449632376	3296.6327700348525	3860.033304847373	3859.7599059425183	4400.632567636861	3833.621059499709	4039.603998083856	3804.9480827660195	4763.208752303798	3671.146800877763	3593.324587290451	4628.362164921171
3563.792744987672	3702.617070159072	3444.556608547622	3462.9360374237244	4107.888238011419	3952.8670066283566	3754.607659379259	4494.057233270636	3747.511317860656	3576.0856371201953	3589.0617972896216	3928.812901147778	3729.354843735923	4010.8561266146935	4220.075193722365	3485.9584872904557	3303.4757435942806	4198.324975415337	3531.3036649370115	3296.5544784360577	3860.0321195147885	3859.2934225566682	4399.252851138663	3833.5207688759	4037.7806587353416	3804.584703185864	4762.380252870312	3671.100031472659	3593.1963745769867	4628.211042862022
3563.708291781522	3700.9851549688647	3444.2966260609514	3460.9036404526587	4104.726246131393	3952.8649654638875	3753.5152871245764	4491.562062068201	3747.2497494680865	3576.063979638344	3586.38954891875	3928.3633474743333	3729.3422681132674	4010.3637908138526	4219.09815771527	3485.161724760829	3303.167942685613	4186.628009376589	3531.270350747406	3296.51940437709	3860.029901750435	3858.886141736266	4398.826300947951	3833.374538293507	4037.4230861557025	3804.2355502030277	4760.65867033705	3670.5754670655247	3593.166942539092	4628.039794001316
3563.4976199289486	3699.686499760826	3444.230637555992	3460.289913459391	4101.02292253029	3952.8486429461454	3751.961665500603	4486.557093152412	3746.4348246332734	3575.9072070786306	3584.0344520450544	3916.664509513668	3728.97532546769	4007.7535512945574	4218.258295224849	3485.147087940759	3302.9430569719148	4179.20734739207	3531.246941197995	3296.3892238238527	3860.0281639354566	3858.593940693887	4392.8192285453015	3833.262541418529	4037.0407187061533	3802.980968231869	4758.45728419156	3670.400393134516	3593.1643582693573	4627.0702074858855
3562.517485165082	3698.860652487078	3444.133965563574	3459.6755972071537	4096.847459026547	3952.82474526783	3751.4469439609966	4481.89449564718	3745.203274001168	3575.810118297326	3581.1766727536733	3910.5220704056533	3727.0105414518152	4004.860162111949	4217.826758344987	3485.147087940759	3302.626546849454	4175.1074762510925	3531.1918709983543	3296.286379166834	3860.0242076550376	3858.540871818668	4390.3765320621	3833.2025091801956	4034.6300667663354	3800.0910803533175	4757.5046756997945	3670.3237579470942	3593.1503526803144	4626.977359375007
3562.4922096751816	3698.298373576696	3443.949704992616	3458.6316440100045	4094.006861792343	3952.8061331999406	3751.047250957601	4477.539398225568	3743.712860005443	3575.7618282234657	3581.110406425858	3898.988948594684	3724.6122750521204	4001.791419705179	4217.140288922943	3484.9830828046192	3302.1367898011185	4174.362103086505	3531.0618870263374	3296.0413283337493	3860.0088136770282	3857.9267949675536	4387.589015547236	3832.9660327984534	4033.900973747048	3799.0016612037275	4757.335289430626	3670.1150262992132	3593.12337677503	4626.260360818196
3562.411756391267	3698.18900952249	3443.502143420617	3456.263186212128	4091.748170779725	3952.724347316992	3750.863492885531	4465.669201030232	3741.6419508768	3575.649544894096	3580.8461589173376	3897.9237911136634	3723.015136525613	3999.599995249252	4215.52725112513	3484.9585665648056	3301.9191726140098	4165.320584977229	3531.025255614859	3295.3183777280524	3860.007388904328	3857.222077354945	4383.226952708839	3832.4106221633365	4032.434390426529	3796.0841783036344	4757.041916918192	3670.052121103311	3593.037860487567	4626.195609694179
3562.033441353528	3698.090086860152	3443.4681326995988	3452.5406890012227	4089.872798493151	3952.4831032581187	3750.6779110507773	4459.804403932167	3736.616003841421	3575.648938210803	3580.628334407527	3895.5182529024287	3721.5284867242144	3997.551288421847	4212.452625147177	3484.8506864237243	3301.750235845601	4157.387550843136	3530.844174174712	3294.4452357350197	3860.007339537277	3855.626830227811	4379.443317437424	3831.7996893558056	4031.16841518651	3795.2262579587823	4756.933650139185	3669.700806193582	3592.9627503554184	4625.773543461824
3561.7115748567703	3696.8559533057023	3443.3473828444767	3450.9123996767453	4088.3838940676605	3951.7872186975364	3750.563732870198	4454.285460586646	3734.4901029237635	3575.6356795179354	3580.2011843248492	3894.5338729812647	3718.143231284097	3996.0541808729213	4209.627534609814	3484.58029264747	3301.5244466062677	4151.197210662704	3530.7979388651083	3292.518946801716	3860.006868403149	3855.0959518909012	4378.0287570937635	3831.5316044897145	4030.8022421376686	3789.143109148919	4756.933650139185	3669.3783060883407	3592.949321082829	4625.1114844184285
3561.451198710944	3696.8559533057023	3443.1451434618725	3449.5264620042008	4086.650987953308	3950.1419130150753	3750.563732870198	4451.583385606394	3732.810988272621	3575.5868957865114	3580.0967928060036	3894.0692995272398	3717.2369353543804	3994.2931033700143	4209.109234573228	3484.4063726616682	3301.4558218029024	4148.478176964856	3530.73255449329	3291.614719900288	3860.003361737582	3854.802792140308	4376.979520557332	3831.3646574141376	4030.4020754187422	3774.4702883662903	4756.745057314314	3668.7816402168933	3592.8747551357237	4624.8403232976525
3561.374445942766	3696.5053092416047	3442.9598609508803	3447.3495002746167	4085.1132447073196	3947.2206463848242	3750.400703991176	4434.738129243951	3731.968865302609	3575.411198497189	3580.0633607288114	3893.2345342615727	3716.898887581321	3993.5543071855236	4203.757463693848	3483.8146206459164	3301.337338499444	4146.903796119828	3529.892024502404	3291.613995646404	3860.00110447661	3854.6810636294827	4375.872958944537	3831.0769467636023	4029.4001964318377	3769.482773613424	4755.439836648014	3668.7319553528823	3592.770894679371	4624.676221405813
3559.770285721679	3696.501343133107	3442.656880897308	3447.3495002746167	4083.886729358183	3939.881632680609	3750.3496125819393	4423.792152413464	3730.966886574865	3575.390512713122	3579.9874774656573	3892.872345004012	3713.334469484159	3992.8516499563443	4203.757463693848	3481.3336632533064	3300.799599206548	4136.863014459056	3529.656054234122	3291.5677534003153	3859.998531212783	3853.9758683885743	4374.889035069743	3831.0206825527484	4027.685126274092	3764.6181425380655	4753.74658562102	3668.625063048583	3592.111208339735	4624.158778656492
3558.727925513257	3696.1741813096146	3442.0507630255133	3446.8608880672436	4081.6543356903876	3923.3041291755017	3750.340539325236	4419.88152985936	3730.680328287285	3575.37948552936	3579.9874774656573	3891.5590193177877	3710.723762158362	3988.8210178409536	4201.295264473934	3478.609295671767	3300.552585161611	4133.260738795463	3529.446957847932	3291.5554834972895	3859.996013282741	3852.866271201834	4374.889035069743	3830.8677745604546	4026.6200426530254	3758.4189085739263	4751.613347764221	3668.4423977738106	3590.520834744625	4621.056462349408
3557.7114511671853	3695.940412695387	3441.139887214264	3445.800269646288	4076.073385831899	3915.860899974819	3750.1359988824784	4411.11104933895	3729.797445648187	3575.377313610934	3579.9871258641483	3889.813716711983	3710.3433042590113	3981.5081574975266	4195.634828531224	3472.601035404061	3300.1472863101017	4132.406901928202	3528.74716454203	3291.439683027726	3859.9798465208887	3851.7020791392406	4374.559483831925	3830.6074210224406	4025.0180773803827	3755.4490919438836	4749.406767012046	3668.3460900454347	3589.57671369127	4619.048921395268
3554.7568269253484	3695.104616660399	3438.9988955530116	3445.64270767744	4070.148466108092	3915.187922261435	3750.057750793179	4390.573802353312	3729.6002469309	3575.3586582091716	3579.982449689062	3888.8721205530346	3710.3275981264205	3976.6860962289747	4189.958038512148	3472.0595133374813	3300.0096585501647	4131.6035867434175	3528.584817233252	3290.9140707575816	3859.968560997765	3851.008684636286	4374.270921322411	3830.4375688149084	4024.564143508973	3749.029411580305	4747.573423990297	3668.2163376910985	3589.556489493814	4617.1139664964185
3551.6591570028163	3694.9582595295715	3437.5128098062696	3444.762053534364	4062.107964080898	3913.6700088266516	3750.014037608923	4390.573802353312	3729.4899469651864	3575.3427994029653	3579.979608673595	3887.980142826451	3709.0519598403835	3973.1590229306494	4169.382282921609	3471.4084516556904	3299.802468729876	4125.4556162131785	3527.3284755453683	3290.413746380497	3859.934380358243	3850.7709167712956	4374.1906496731835	3830.3785857982375	4024.564143508973	3748.4313869727757	4742.198711390094	3667.956435169935	3589.0140980242722	4615.635639386922
3541.8393289399655	3694.860004911397	3437.500712461545	3443.675066896454	4049.2117445804306	3913.0618669164724	3749.9383602565313	4388.303810657033	3729.3647872053853	3575.3415049927808	3579.9743326560047	3887.5312499667016	3708.062288825203	3967.198483870943	4158.547415782706	3468.9555726740987	3299.732680532332	4120.621006091243	3526.529733718088	3289.409337961869	3859.901154986015	3850.4640450551924	4374.138532807547	3830.324925139403	4024.5410669821777	3748.33997447651	4740.238267641925	3667.8992459175106	3588.2258725204465	4614.7582338177035
3541.8393289399655	3694.5223469917837	3437.434201615451	3442.1249367373375	4038.566949499922	3913.0583050562113	3749.922180287629	4386.780129484784	3729.2588367952794	3575.3353322471467	3579.964026115418	3887.3630791836513	3707.1000334181062	3964.7668054466285	4145.492999812004	3466.974782933973	3299.684343755319	4120.398639250648	3526.132066227882	3288.9131470862285	3859.871151358781	3849.6201471901295	4374.083194378552	3830.247329745619	4024.510902455699	3746.432681111824	4739.336203393748	3667.825500587816	3587.9158434960027	4609.218462294581
3540.1891949421524	3693.7204015038524	3437.10796146333	3441.3522297562904	4032.5319693486254	3912.7661934460584	3749.8390643769794	4382.513267195394	3729.2484183355823	3575.32840986893	3579.9605873391224	3887.2571106002633	3706.8782844873112	3962.6152834721656	4145.127944459957	3465.651021520596	3299.1761765649026	4117.3884063375635	3525.589886264581	3287.568834353401	3859.843731499903	3848.6056408007435	4374.047954920252	3829.953135067617	4024.478277521137	3745.7991357416417	4739.336203393748	3667.66121993573	3587.4967454741486	4604.041414085872
3540.1891949421524	3692.551394101425	3437.10796146333	3439.7535796647594	4024.93106291968	3912.4613624896465	3749.655409822467	4381.4838712386745	3729.2484183355823	3575.3267447385606	3579.9461317268174	3887.1755189995333	3706.7649381225647	3960.916257552381	4141.439580385638	3465.046591307296	3298.4933039430175	4116.043029904038	3525.373832692315	3286.3337811612673	3859.650574521582	3848.2879516226435	4373.723290727862	3829.750516902396	4024.4752845662642	3745.531972769959	4739.26969725631	3667.5973509098562	3587.275916560151	4603.467306292401
3539.0545149304016	3690.4562260922735	3437.0314855709184	3437.297266651423	4005.693159900972	3912.452451684504	3749.6197202225103	4375.249447389198	3729.2179120635956	3575.324119692351	3579.9455893050645	3886.930899639983	3706.696875065307	3960.453270752416	4135.120172006017	3461.052518309838	3297.877814851438	4115.050460264468	3525.301596604312	3283.1531438892143	3859.4195755228434	3847.209215919159	4373.566042654146	3829.557363387976	4024.4752845662642	3744.4739531284704	4735.295679869702	3667.5320173249393	3587.252222124336	4598.69305288859
3535.32254088177	3687.2960140062823	3435.7868099950088	3433.5421989485994	3997.6483099548036	3912.4372889982874	3749.592897335799	4372.252658835254	3728.953313624019	3575.3193641093976	3579.943806142185	3886.0014947783557	3706.3771483165538	3958.1462994511294	4134.593473412817	3456.798805773764	3296.970482797171	4113.623029478475	3525.2502497991577	3283.1007233675855	3857.469191680254	3846.3028848495724	4373.431282896279	3829.501034985802	4024.442844952685	3744.2046194534823	4734.601673168561	3667.2787578343336	3587.1282773339226	4594.457383485118
3532.2207303829964	3685.7476566076484	3435.7052265411594	3428.236596798137	3991.526913359611	3912.4028380915142	3749.5678047762726	4371.006636446954	3728.953313624019	3575.313084172639	3579.9382327266458	3885.231615811086	3705.5667835950417	3958.0132707577504	4134.02048758755	3454.9401771484872	3296.2721310237634	4113.346065837495	3525.2247939265744	3282.739136480558	3856.285714018888	3845.40142587412	4373.335716230377	3829.4508609987897	4024.3745748396086	3743.650098327116	4731.977848971921	3667.1259116133424	3587.0881203487525	4589.2966484233
3529.9754960984883	3684.8482329133867	3435.1788128625667	3426.432745920215	3984.2913849019915	3912.311753510068	3749.546729998449	4366.582307021972	3728.9251527888955	3575.287884015789	3579.9377082484816	3885.231615811086	3703.84842758239	3957.834653192057	4133.759184182953	3454.0994486136024	3295.1001292375854	4113.110419819435	3525.202907395147	3282.4637398695168	3856.1744092837134	3844.5331995653987	4373.121193130033	3829.4387397842174	4024.350205334713	3742.5212579892977	4730.286655777909	3666.882870510426	3586.6617611478655	4587.080300647331
3527.115355030673	3683.3652544817323	3435.0583450459735	3423.343146674752	3980.128385048519	3912.258183553229	3749.4775020394964	4366.336823763478	3728.861598729037	3575.2542687657797	3579.93419134112	3885.205450221226	3703.1697048866063	3957.768724405371	4133.7505655280465	3452.026561159635	3294.3117299069418	4111.381417234745	3525.1952064694833	3282.4500248446743	3855.9880569139546	3844.1831402490006	4372.604430345686	3829.4232302859878	4024.2881424727166	3740.878622048842	4727.639149572987	3666.767312682293	3586.603600368301	4585.895880995062
3524.572545508906	3680.24334666514	3435.0077031084943	3423.3215062537715	3977.080730426371	3912.0089770036725	3749.433848706665	4365.192132996697	3728.8279403214156	3575.2515756419016	3579.9277326395577	3885.067026834382	3702.53334581877	3957.5490110668807	4133.146245962883	3451.122174404908	3292.8566719365367	4110.333892363544	3525.1783507222212	3282.403890339213	3855.8686967142685	3843.427843196474	4372.354351668584	3829.3956389928135	4024.2675398469455	3739.197793775033	4726.5620992659005	3666.715596345901	3586.573139270481	4585.431686219588
3522.3115502273904	3676.8852039534922	3434.873853437549	3414.306146699443	3972.2486716338626	3911.9289913714406	3749.432257413731	4364.126930489239	3728.7113928718754	3575.239417745571	3579.92069689233	3884.835699054398	3702.0737246827157	3957.286066233468	4132.809231416382	3450.6219767155617	3292.6094570906207	4108.49328767904	3525.1766678795634	3282.2279022530665	3855.865692188588	3843.101282310843	4372.163941834835	3829.3930442934407	4024.2099396571875	3738.645212050782	4723.947356465684	3666.5755275506554	3586.244139994405	4583.984677265999
3515.2339473138636	3672.7582196793055	3434.7815225257887	3413.0803336953677	3967.4070072309896	3911.77102372212	3749.4015585815323	4363.343438166655	3728.5893757758076	3575.236717937539	3579.913320179432	3884.804197418478	3700.8636975051427	3957.197013551401	4132.697286027026	3450.0716586954163	3292.5466059622163	4108.472001185551	3525.154605868457	3281.7220045233717	3855.865692188588	3842.693542894669	4371.835481444008	3829.389614655892	4024.170686641748	3737.363872911079	4722.096282477627	3666.494812387261	3585.756289004312	4581.588114496376
3510.1014621069644	3671.3249793238892	3434.758427452655	3411.2928702814597	3964.9367065942474	3911.654365875562	3749.2996457287	4362.816368085116	3728.4838294890515	3575.21418456428	3579.878776433812	3884.6590220767093	3700.493455756723	3956.2908123201487	4132.513954564543	3449.290462829846	3292.2609403948873	4108.4412221950315	3525.13764261453	3281.3104302371003	3855.864949546444	3842.6267275299047	4371.351129236532	3829.384936461026	4023.8712992302426	3736.4713941282434	4720.478482090106	3666.455313612457	3585.092826746984	4577.008360798921
3505.742135274574	3669.982335032796	3434.5009179018653	3409.306270944491	3956.8150296412755	3911.5536722936345	3749.274398143022	4361.044145989251	3728.0606573496716	3575.208856214572	3579.8269153278716	3884.5627945545843	3695.8364673722126	3954.5891131339013	4132.427067269844	3448.2730190956163	3292.0231349648893	4106.89406397124	3525.1330512068234	3280.750688097594	3855.8626045136475	3842.4185187636217	4370.849597459681	3829.365692921838	4023.6336241866384	3735.9641999570326	4720.074058547744	3666.3466670084217	3583.4413762850145	4574.436917658436
3502.3606001286116	3669.414261983667	3434.41768155292	3408.709756151377	3940.0105427651242	3911.3624375618665	3749.2243830633142	4359.451506875763	3727.3302531128875	3575.16588414583	3579.739968633341	3884.499941129975	3689.9349311797623	3954.5303308859693	4132.031985288841	3445.987352305483	3291.7892077134798	4105.531267302586	3525.1171704285543	3280.1629579947003	3855.857998285035	3842.229739103047	4370.224087698998	3829.3448382939396	4022.918306939595	3735.7245491909607	4716.969581481619	3666.1899023788164	3579.5226339646015	4573.242849311957
3501.4447016779536	3665.987547744896	3433.9538751314685	3406.9340416455634	3936.1257649585536	3911.329028299615	3749.1163022561736	4359.175477840078	3726.91912580968	3575.046341110634	3579.5810246774136	3884.4532302633597	3681.2424206659452	3954.519038571427	4131.865250535684	3445.3409197942638	3291.7035021996885	4104.580858490896	3525.0898113313597	3279.4369105333735	3855.8577206500877	3841.3638677656586	4369.498808780603	3829.2754917368775	4021.039199046801	3735.4209531092265	4715.7072811094895	3665.9500859450363	3572.24023509952	4570.496040112761
3499.0686951055504	3663.73742198925	3433.7811866538304	3403.8369383124846	3935.052042867155	3911.3277840040137	3748.868962210944	4358.908219876148	3726.901498240739	3574.889066117067	3579.4813383267724	3884.1325480204846	3676.2101088785066	3954.484114137037	4131.766012933174	3444.1169534723413	3291.0835780855996	4103.125104443798	3525.0708182000117	3278.9164323559576	3855.8528558059797	3841.2240179806568	4368.349794790425	3829.238789926685	4019.8668944064	3734.225179328887	4715.177145945043	3665.699803606104	3564.2119643474584	4568.349106440561
3494.2279765257263	3661.3920566171964	3433.7344245602	3403.7422737179613	3933.9472366456384	3911.2529097881898	3748.808154998451	4355.997289386774	3726.8073807767823	3574.537797730938	3579.297294512392	3883.9912489459607	3676.2101088785066	3954.3130126124415	4131.623858056808	3443.2039288279284	3290.421569693238	4102.861204120908	3525.0576199284487	3277.9485892922676	3855.8453736322617	3840.8712697716337	4367.898860204687	3829.1768881723133	4016.348742919644	3733.4587283184674	4714.151073871826	3665.3380786328944	3554.7998954750556	4567.813746611231
3490.4937866926202	3658.7060690553208	3433.710296476186	3402.9914470646345	3932.213709487697	3911.2358443320536	3747.4735475271955	4355.732402747757	3726.7812289905596	3574.149686862198	3579.1874524988507	3883.4823881365037	3673.9837961459407	3953.5160768526675	4131.461258683134	3443.1009720044467	3289.156642333279	4102.6937587757375	3525.0443237430277	3277.268328457075	3855.8411878757497	3840.6718324826343	4367.119943473859	3829.07964708117	4014.054410365269	3732.9041338491716	4713.427173608417	3665.1150313431644	3540.990366089697	4567.131418291501
3482.172882204013	3658.4642271821936	3433.69937665217	3401.7931428770394	3928.145301181141	3911.1555675887894	3746.407353934337	4348.343835507094	3726.6878820898937	3572.4005614711	3579.183942127926	3883.343053604856	3669.886935088306	3953.2261492687494	4131.168703215783	3442.2076550531656	3288.9078201312714	4102.6937587757375	3525.026068056789	3277.080927259846	3855.8372984525727	3840.506234062901	4366.062982712978	3828.964052721739	4010.912039315181	3732.7684903192867	4711.81238585963	3664.5244805597326	3531.867224444998	4566.257423270371
3471.32976785507	3658.06064385011	3433.679594907627	3401.2342240332664	3922.477449175897	3911.1540883592697	3746.253471324131	4340.532168847176	3726.4684530100703	3571.2344914146825	3579.1572094873227	3883.143907555227	3665.399957237414	3953.2261492687494	4130.877215611622	3439.9539070918654	3287.611797706277	4102.6937587757375	3525.0244395190102	3276.833727356267	3855.831334567251	3840.2147173899366	4365.670843959601	3828.847869717737	4005.98465476271	3732.56850182249	4710.653808736984	3663.9337999087493	3512.7872351001815	4565.701693446124
3468.985695728417	3657.739237870629	3433.67584412415	3400.8068675584973	3919.5708158827274	3911.0764661222	3745.874461806242	4325.732296912713	3726.364222607095	3570.329071894729	3579.1572094873227	3882.9997623748945	3662.581277893448	3953.130323164406	4130.738165044058	3438.557064837194	3287.591638943706	4102.692966720584	3525.0200829372734	3276.7080821838917	3855.8099875472894	3839.8744879136593	4365.6090685891	3828.632665569622	4003.2386520823084	3732.1028853411153	4709.7912911797375	3662.109568838566	3504.725145088809	4558.346860030664
3468.9277794686477	3657.278938028619	3433.6630744652184	3400.696499785722	3915.5148935485463	3911.050163855018	3745.7552741059462	4319.507748262214	3725.8977454240467	3568.8542482008843	3579.145984238341	3882.9642838862965	3658.089456444777	3952.949886693966	4130.652990253719	3438.3722704064558	3287.53832585077	4102.65158338648	3525.0073409327038	3276.1866247279268	3855.787319867798	3839.6178645034975	4364.638303969946	3828.5249501782464	3999.011153296584	3732.0767699768994	4709.731696239702	3660.6160481199404	3504.3172448654213	4555.547482994316
3465.598745723885	3656.4085629497476	3433.6423727532756	3400.5291130928044	3912.0970914575523	3910.7949368380837	3745.659079440237	4312.372124088298	3725.750124147111	3567.4101825858584	3579.1425965304725	3882.403768779928	3652.5499433465666	3952.3143632988476	4130.567328979176	3437.482403682173	3287.4998105368127	4102.577263894511	3524.9867126965773	3275.199380899195	3855.7565185990206	3838.8166970785824	4364.084562779773	3828.3173158648824	3996.4788919735074	3729.234798974775	4709.430978675654	3659.4447172238406	3504.1375684734357	4553.493412648066
3457.9037820774615	3656.210283391406	3433.6165435487997	3400.3333429617605	3905.754107998595	3910.7384433837483	3745.5657233092916	4308.984047915735	3725.653421824587	3563.015432613972	3579.1420571942217	3882.389449465003	3651.578609074982	3952.2344464430653	4130.5373316189825	3436.901172451018	3287.13594603246	4102.40050777969	3524.963678421518	3274.7796272583946	3855.748194093474	3838.069537619504	4363.322219857859	3828.1111051840853	3995.515440423022	3727.411112145014	4709.310212316909	3657.7712630448987	3504.116502545159	4552.546208470984
3457.8107850309752	3655.5773356064583	3433.4823750965443	3399.5028156816643	3899.3129828554192	3910.5713509580846	3745.3951918519565	4301.214514852896	3724.995847822297	3561.951395945889	3579.109253998571	3882.3782850115595	3647.9646559738976	3951.9956987024607	4130.479824882223	3435.272069389069	3287.1151872265245	4102.345740602881	3524.949438349803	3273.9282387790963	3855.7176368214828	3837.621484312251	4361.942153034371	3828.1111051840853	3993.1781251935736	3723.0327228222227	4708.374721318055	3657.0837644674493	3504.1042785804284	4550.793042179552
3456.9094425057287	3652.9842113800705	3433.2290978344627	3398.174420964133	3896.9779716346584	3910.016860169375	3745.3146049831594	4286.930775005005	3724.5217360770757	3558.832372325654	3579.0481259270155	3882.292363122532	3644.1084767605894	3951.698051850889	4130.40699592374	3433.599448758564	3287.0201597080436	4102.337268774892	3524.946587467931	3273.5109442164176	3855.703208057642	3836.9657180848544	4359.539086921912	3827.90016151647	3992.6260748750483	3722.041067024887	4708.340589253463	3653.9080949476884	3504.0707520623755	4549.816744171707
3454.8518374492805	3651.717332255895	3432.9944034775854	3397.981719132956	3892.100053557519	3909.5159087933716	3744.3434532166984	4283.2436591791875	3722.1365269522107	3557.563353127009	3578.940730824437	3882.2773424187435	3632.9083452425975	3950.549230720183	4130.386318055662	3432.8009016738497	3286.8979778296994	4102.167594117955	3524.941370000653	3273.0604859762225	3855.6487210404307	3835.6311239719907	4356.12635589343	3827.8564255585284	3987.7588680580366	3721.6691132307533	4708.340589253463	3651.748909807897	3504.041297815287	4548.894524709345
3450.5723730139525	3651.3616378062616	3432.9192686779847	3397.534786637246	3877.2880308199565	3909.2395284348877	3744.095610371855	4271.090479636496	3719.8339920385833	3557.2297396495287	3578.767491031406	3882.2046493842126	3630.4982307648634	3950.086436435987	4130.369506562729	3432.310090356904	3286.836011055337	4101.512810881437	3524.939843554045	3272.4854906312576	3855.6393492154566	3834.368561993633	4353.688228464205	3827.6165634200597	3984.6474981879664	3717.136456919854	4708.336447875621	3651.1478895561613	3504.0362691747664	4548.040026532517
3449.6070426084507	3650.2884645930344	3432.9192686779847	3397.295892716027	3877.211093261948	3909.1978802140343	3744.095610371855	4245.99097388723	3719.118839700166	3557.1487492660035	3578.674610221442	3882.2046493842126	3628.742110006145	3949.785814459914	4130.352443642316	3429.751440512715	3286.7945548677135	4100.635262487323	3524.937185355814	3271.76992416448	3855.62678515707	3833.408341713326	4352.389584251371	3826.995572834986	3977.1817816330863	3715.889691176362	4708.31919351002	3650.3182978143795	3504.0273800856266	4547.382323913325
3448.0655566569394	3647.977483661833	3432.8786036782703	3396.915730727471	3875.6567495571107	3909.179319588263	3743.9482961340964	4225.911637122384	3713.8272469508665	3556.9311802048373	3578.6736856319967	3882.145632140485	3624.8176486482625	3949.649294405962	4130.349379756149	3428.610937289233	3286.7945548677135	4100.515859770187	3524.932638980411	3271.2701807745466	3854.502214359046	3832.3171642487287	4347.060060005804	3825.5733180294965	3969.615964664105	3715.6727578124173	4708.312642513949	3649.627166083261	3503.9981906122707	4544.47437452458
3447.742519159273	3647.0040811767108	3432.8206389212182	3396.191327306462	3869.2432340405467	3908.3844953010826	3743.4119480592103	4200.561623212656	3710.881062219588	3556.4324124028135	3578.6504728353575	3882.1238568972894	3622.8503128196953	3949.392978641723	4130.336911944984	3428.06628418967	3286.7377723480495	4099.4667723813145	3524.906058907627	3269.997249543802	3851.5091568595444	3831.500030971933	4344.064865450911	3824.2605025457015	3966.9304632960275	3715.3507273957757	4708.304122107713	3648.5942428295357	3503.9577200084927	4542.8456096107975
3446.6751298763047	3644.1488639823338	3432.7363549044867	3395.634332997188	3855.9752457113264	3908.052135220476	3743.410190867283	4194.692819707975	3705.109326685606	3556.4317358519775	3578.605982121978	3881.9648682811985	3621.390658087157	3949.32377100767	4130.275984248791	3426.577189885931	3286.6549861078774	4097.2560192766705	3524.899186061103	3266.861326194771	3851.3643700980565	3829.0199207166916	4343.064428671022	3823.647279193191	3964.4788242045925	3714.5792364013996	4708.304122107713	3647.1775770850845	3503.9248073380268	4541.097626322504
3445.3139242512025	3642.958246121043	3432.6584731956236	3394.415116279917	3842.2152478489793	3907.701279899228	3742.9553259630766	4185.011660124348	3700.2270570245546	3556.4200804265092	3578.5617686842643	3881.907563715033	3620.0858076428035	3949.3085943715046	4130.26126440604	3426.407722459702	3286.4576584884658	4096.55885708934	3524.8936143483093	3263.021646249661	3851.3615508576936	3827.465533394555	4340.940172697911	3821.0534597815276	3961.776495512776	3713.0434716704203	4708.303727229465	3645.0733606870726	3503.9248073380268	4535.119653346106
3444.3502072926594	3639.317842042363	3432.5997314460274	3390.60849682055	3840.4089579184965	3905.744515699316	3742.803876915311	4156.514204839945	3698.5207706996416	3556.4200804265092	3578.5601799742167	3881.7039506371107	3620.0858076428035	3949.1605946671416	4130.236402652714	3426.3366026171166	3286.441927160541	4095.8488796692545	3524.861663927859	3262.983458257907	3851.219788203684	3827.113280642854	4338.822955748388	3818.38841676476	3959.035879000582	3709.3158219077295	4708.303072529249	3642.6261890003443	3503.9248073380268	4532.860445549431
3442.541410270149	3637.726413840832	3432.5970885095458	3384.1645865965843	3838.943470713341	3904.2074051710397	3742.6046812020445	4139.167892082558	3692.958175496835	3556.413658633637	3578.5601799742167	3881.6126076462624	3619.879491867881	3948.9582080563696	4130.212514749392	3426.277443563556	3286.441927160541	4094.851289930063	3524.8570326874933	3260.0770719870984	3851.1368124476003	3826.449141267324	4337.004246547937	3816.557500820785	3958.277207816396	3706.284032913427	4708.290181238305	3633.828361745436	3503.8943653173046	4529.769863539572
3442.374465724504	3636.509618837048	3432.349651202117	3378.8932695215126	3838.943470713341	3902.35310618805	3742.1648960491952	4119.209309966299	3692.9548557074904	3556.4041842257734	3578.5563752987855	3881.4524106952463	3619.061271136503	3948.8371906587836	4130.192799472007	3426.201691136093	3286.4366015486594	4094.0331198097183	3524.845701241562	3258.641181718898	3851.0785066501	3825.666053684279	4332.237475204178	3816.1782755050353	3954.9796954661297	3703.834253778055	4708.252913267064	3631.495584815911	3503.76136442387	4526.506767447738
3442.2055033281777	3634.865082641019	3432.193765518664	3376.6295918644	3835.792133838516	3902.102839342351	3741.1961104718016	4104.808050483949	3692.9548557074904	3556.38700171905	3578.548466102384	3881.3549859065124	3618.9005096200235	3948.795824113799	4130.170213973114	3425.707531702069	3286.430210476065	4093.4694175458226	3524.8301847953853	3255.2919858412483	3850.7666540077303	3824.1821305158337	4331.972221467353	3814.0844301788975	3953.390575614814	3703.3987847181843	4708.2423123181015	3630.601800920542	3503.533778901806	4521.97198155178
3441.876842310868	3634.7525250732606	3431.656161521558	3375.639603571588	3833.135947282376	3902.102839342351	3740.2829530234676	4091.058800518821	3692.9548557074904	3556.328220772296	3578.5422453322612	3881.2914839172854	3617.268194169297	3948.6237768089877	4130.156459795639	3425.562454343289	3286.4268978185182	4093.1879284462757	3524.80801170712	3253.12564613912	3850.4529525738144	3819.932371627203	4331.3419259601715	3813.203186143034	3951.353618994588	3703.2714378181918	4708.230962000773	3625.45865169852	3503.247742894915	4521.4112311324425
3441.077429192639	3633.936084599766	3431.3470544643415	3374.1410316424935	3833.135947282376	3902.063076920177	3739.684103214334	4068.608310896886	3692.9309786403505	3556.2195387739303	3578.5383221030374	3881.2853666049896	3615.806997020205	3948.3905023526086	4130.151754168104	3425.1954096598147	3286.40075196447	4092.226072021933	3524.8030077233125	3247.567143470053	3850.4529525738144	3816.6400535406683	4330.90801569356	3811.895051168847	3950.6786287322216	3699.948340873021	4708.22035618034	3622.555291911289	3500.886983050301	4521.253680018011
3439.7778387553503	3630.8797238684847	3431.341007164	3373.382433919476	3832.8344995864845	3900.466593829634	3738.061615482521	4028.987872060058	3692.9309786403505	3556.142907196544	3578.5333196900265	3881.284355080164	3610.888927321525	3948.0412407189106	4130.097967133106	3424.088224786048	3286.3806855845814	4090.6027990186867	3524.7979122046727	3246.69302061439	3850.3909764838304	3816.1299315366186	4330.3153378194165	3811.7841657145927	3950.47243662653	3699.722576540358	4708.199743721401	3616.556282188908	3500.3263878144744	4521.205805520296
3439.0112152382776	3629.3586818568747	3431.3301548599934	3372.715695471802	3832.424673463521	3899.588815999379	3737.1973777237836	4002.375134591881	3692.9071468194998	3555.8424506735714	3578.511283613888	3881.281380033296	3610.8444227985688	3948.0412407189106	4130.013477056495	3422.023491947355	3286.2527342239987	4089.7427912572275	3524.7920383320497	3245.1945368926645	3850.356233538032	3806.420842484205	4327.161599171142	3806.8442737493688	3950.3121246194814	3698.3343279399405	4708.144660924948	3615.3846864794123	3499.77062642111	4521.184118329957
3438.9104343138524	3628.4333243437763	3431.3287724130814	3372.451831831019	3832.194252167525	3899.520169569607	3735.4460360591165	3994.098551975484	3692.8906439771545	3555.749926243884	3578.487483796044	3881.2750637280365	3610.8444227985688	3947.8049954492353	4129.904868686743	3420.8952287291618	3286.2175036244585	4089.7427912572275	3524.788867422411	3244.541094360892	3850.3230765088792	3792.720134929864	4326.401400042425	3803.4569114638434	3950.2853697375504	3696.6470054336023	4708.116545579372	3615.384632201385	3498.6950978242353	4520.214554618542
3438.866782682555	3627.2840846162653	3431.3287724130814	3371.1163052583493	3831.5379956610313	3899.5013163424865	3733.21019380663	3986.850015308549	3692.8899572908413	3555.5892478354663	3578.480812108793	3881.267513277689	3610.717414415242	3947.408999115989	4129.569418769975	3418.552673273787	3286.1847935950937	4089.674838831149	3524.7833959056575	3244.342027884428	3850.3015559039295	3776.878953844275	4323.281959829575	3803.2237627502554	3950.1316748653353	3691.760412303008	4708.085672756924	3615.2865259426853	3498.0206534376975	4519.457793408315
3438.7148565568077	3623.7839402237337	3431.3287720563007	3369.350837415123	3831.132986192987	3899.501129364242	3732.993228019883	3981.9359443889753	3692.8899572908413	3555.2091402060123	3578.4787952379506	3881.262483375404	3610.2835914793013	3947.1553031467374	4128.830008390049	3416.1098931602223	3286.150347537475	4089.3738795728277	3524.7665960943013	3244.192702119708	3850.2791362578664	3767.2473548402245	4320.627454008596	3802.9068508317423	3950.016423209905	3689.73579378565	4707.9803193650605	3614.062054762213	3497.4559479475092	4518.413681165352
3437.9471951181877	3622.1008658325445	3431.3216235748005	3367.1084624495775	3831.0515513357495	3899.0158834529548	3732.6857365010273	3976.598934170668	3692.8897022832634	3553.850804717758	3578.4775947491	3881.242013730786	3609.8387030473714	3947.027424493023	4127.9935694845935	3416.1098931602223	3286.0693357893	4089.2067728585776	3524.759670201026	3243.5169307488522	3850.194339338601	3762.2522090701355	4317.389870323745	3802.631707214936	3949.7724788824735	3689.491182379902	4707.789579809278	3612.446833471797	3496.919400120628	4516.305820363177
3436.886455360991	3621.8072325859866	3431.3138229167234	3363.0629470551094	3830.1429574166377	3898.88336339331	3732.3675208355753	3974.7913225925795	3692.8893210808274	3552.392025460339	3578.4763688934718	3881.2406616351745	3607.775211889131	3946.998413925781	4126.122856362788	3415.8319610157205	3286.0446478282456	4087.8945602328968	3524.7553203142115	3243.3302700385834	3850.1417150076404	3745.7662000612836	4308.763904270501	3802.2349163959957	3949.751124022808	3689.491182379902	4707.626113854952	3611.148958865565	3496.052379809087	4514.928950358955
3435.6459383938895	3620.821499360725	3431.2758434943435	3362.0053036007507	3830.015442075343	3898.0916073349777	3731.924907894757	3971.965612216972	3692.888460893537	3551.1834844744917	3578.4702602563566	3881.234785706016	3607.44162620264	3946.906402295248	4121.571248231648	3415.3222444106686	3285.973228951877	4086.468104628969	3524.7472377585345	3242.842187405456	3850.092088897663	3734.355996356244	4303.918063304793	3801.8948585721546	3949.2229835979665	3689.304121045893	4706.879272020307	3608.4634917729327	3490.6967204936977	4513.395453925691
3433.0424190371605	3620.5254423631754	3431.2623044823786	3362.0053036007507	3829.981228561163	3897.9956757278705	3730.601083078972	3968.0033768537933	3692.885692659411	3547.138839085819	3578.4632772973046	3881.228778984888	3606.338773841797	3946.692414780888	4121.481265401577	3415.3222444106686	3285.8572037643657	4080.7230347803134	3524.726419795509	3242.637514049684	3849.953535176117	3711.7624974439295	4300.479290496882	3800.9353670489063	3948.86155300897	3688.804115119203	4704.250502684332	3607.312086597718	3485.7016122703385	4509.167098351127
3431.46979904784	3620.4696075300385	3431.2486018846757	3360.7777972168456	3829.974786038668	3897.9437843997703	3728.9357231017707	3961.65243639312	3692.8849063264415	3541.5571024552246	3578.4524352586313	3881.2192088713045	3605.497436450417	3946.431756442879	4121.457271614644	3415.167721648792	3285.8008275122784	4077.760559898884	3524.717985155672	3242.3110611066295	3849.773106524173	3698.891599885101	4300.053921078568	3800.056318050163	3947.79131003634	3688.1009703527934	4699.538920529292	3606.4173117481178	3482.390555683036	4497.667822401818
3431.1686297263773	3620.3905405570995	3431.2443470394387	3360.149073638109	3829.9573953838344	3897.8978960127497	3728.2116377901666	3957.876410983644	3692.8828902902733	3539.043375231282	3578.4463139133695	3881.1923516812653	3604.3090073510916	3946.2191945419645	4121.103921733124	3415.1233394341425	3285.7616454643166	4076.146598493159	3524.7178728835543	3241.677896187514	3849.166397813383	3660.2775710462392	4297.822972176558	3799.31195451126	3947.778474791765	3688.0272194360386	4697.774812549185	3605.931584815523	3481.833381296313	4474.3600174510975
3430.1929621228974	3619.7460442397396	3431.2257721058304	3359.582007519642	3829.8899888230635	3897.877379287391	3726.966529319576	3949.632502860988	3692.8796138536436	3536.016151305351	3578.445834864689	3881.155053758165	3603.2360927646146	3945.9916753838293	4121.010950010515	3415.007705455167	3285.52703327386	4074.402717041015	3524.68113055539	3241.6141874755403	3848.205434705738	3618.8068876960697	4295.479373811738	3798.2415933250286	3947.7574355444203	3687.6186787200795	4694.866006426854	3605.6275923597223	3481.726946370173	4449.879448596741
3430.0583160333576	3619.5809165299174	3431.2230372550043	3359.2609614292555	3829.7902069174806	3897.830272232838	3726.2702989554796	3906.964991066051	3692.872252771266	3531.5701563227267	3578.44106767867	3881.1485421144776	3603.1316372216597	3945.8315327575056	4120.688215302857	3414.901850020191	3285.1168902014606	4069.9989906056935	3524.4843504752753	3240.3573766977815	3847.741131089143	3590.2944206744687	4294.789456653689	3797.3064355952065	3947.5810229168683	3687.6186787200795	4692.956270061723	3605.264346158463	3481.504953685244	4443.193757634536
3429.1119002600517	3619.148093112289	3431.217253494438	3357.5306238981625	3829.7690502605847	3897.8010468247835	3725.820604382141	3856.666157436059	3692.8682658399093	3529.997645737504	3578.437122175965	3881.0948676440653	3601.4624906765484	3945.2902256567604	4119.952393196438	3414.8120249468625	3284.948885536906	4065.826442346576	3524.304058230387	3239.5118845411475	3847.0858480820925	3578.8817904979655	4294.6978751697225	3796.50517661989	3947.5809527502834	3687.615663408618	4691.509631380939	3604.9676586453297	3480.8208594508983	4412.445902151442
3427.631319573904	3618.887929773011	3431.207212840512	3355.8894078903204	3829.7177405522098	3897.7297740029194	3725.49374866535	3781.9893427273323	3692.85304991895	3526.764181571383	3578.4354128935274	3881.0806916914025	3598.7012037917957	3945.04929686966	4118.746081766349	3414.7358092244463	3284.546598310085	4055.41147011892	3524.303508730418	3237.910628815126	3846.3543482594328	3565.347497156249	4294.657024031794	3796.085736043167	3947.5809527502834	3687.6143567386744	4689.165107427163	3604.3054266534955	3480.3942024711814	4409.3354317212315
3426.3997825046617	3618.887929773011	3431.192939672552	3355.416415639955	3829.70036228691	3897.6429790554653	3725.49374866535	3779.098740126695	3692.8385686385163	3526.627217490197	3578.427508185184	3881.057104170025	3596.3321924741904	3944.652497224989	4117.573140070037	3414.497309881595	3284.133597108028	4046.5008310682097	3524.303508730418	3236.8616471562177	3846.0244662505984	3556.231292685445	4294.578140289891	3796.085736043167	3947.5809486013804	3687.6111959909194	4685.681466088513	3603.463075499015	3478.6137170542397	4402.522195515049
3421.32100855039	3618.860879515675	3431.190065536086	3353.7006905375424	3829.660282948559	3897.3480568278546	3725.48619594446	3775.4353793051223	3692.8248759558137	3525.176556797913	3578.4190963833903	3881.05188201131	3591.1214213998173	3944.169369405344	4116.7905137148	3414.3923060380093	3283.886553899464	4044.1167044302483	3524.2988645592404	3235.78428625387	3844.4467163433055	3555.9580368666866	4294.577174683506	3795.928882507118	3947.5808801706207	3687.610106867783	4685.118374084948	3602.7675964631076	3478.0817912552648	4394.109824467252
3417.5128581005033	3618.719552158859	3431.1764943749295	3352.565632396828	3829.6146452761795	3896.414065329148	3725.463266845916	3775.4353793051223	3692.8012719960216	3525.176556797913	3578.4162224448414	3881.0436891378095	3589.5499439102323	3943.4019766656884	4115.610187767857	3414.2217556142473	3283.642366584104	4040.9471578525454	3524.28865436908	3235.3477343704985	3844.2867423997595	3555.692887932898	4294.47114830055	3795.448058935931	3947.5767894068676	3687.609539893896	4684.54587199915	3601.7070313798035	3477.7600119465988	4388.128672448146
3413.8083787042183	3617.997843080888	3431.159511037934	3350.5154465132755	3829.604221424828	3894.3263085632007	3725.4619199252543	3773.1544790230078	3692.798741515776	3525.11760574447	3578.413007039552	3881.004188999323	3588.6844634203326	3942.92558599966	4115.282164361348	3414.170604601366	3283.3276039009966	4034.352736416787	3524.255352708233	3235.3477343704985	3844.1825032588495	3555.4876375503522	4293.624137361989	3795.2209852817123	3947.574480670095	3687.584863998426	4683.865445638249	3600.3156244142674	3477.442457080441	4383.358305743714
3408.6231113454696	3617.3937781968975	3431.1562979161854	3348.000065344432	3829.1032380299785	3892.418760118	3725.450946560306	3772.5799588170084	3692.791203064168	3525.1162741293165	3578.4069318869865	3880.983600640002	3586.7142160403428	3942.3097690005534	4113.974364337455	3413.6748643704987	3283.23467200209	4028.7224031781557	3524.232150941335	3233.613095596212	3844.1419245389243	3555.0042529400935	4292.0855402007055	3794.6420437385277	3947.5678637995507	3687.583887290656	4682.645666289354	3598.824677843799	3476.545113387475	4380.81290350283
3408.486456342862	3617.133287968126	3431.149631259507	3346.536959437187	3828.729901681592	3890.0659123890996	3725.4407176410323	3771.2072938270485	3692.7811432220583	3525.107181192695	3578.4039632860386	3880.9566579023704	3576.4951147011375	3941.283358472121	4113.286518702253	3413.0945691171464	3282.673901241006	4025.792292914261	3524.195995287834	3233.1648006529003	3843.9703792499527	3554.600110795307	4291.567294211657	3793.2343182091226	3947.5567946805354	3687.5792643817513	4679.67901688577	3596.907808681481	3476.0879048838206	4376.226481642358
3406.517735886468	3616.9617516790036	3431.1491339580452	3346.392975221927	3828.5233475119594	3889.27895671123	3725.3820050301074	3769.6538261007872	3692.7075081974162	3525.0975721572677	3578.387318337627	3880.926634039546	3566.5791800328616	3940.253881727023	4112.816176471974	3412.077344438907	3282.5568219850884	4023.7022334877174	3524.1745119788893	3232.577639755297	3843.9467799189947	3552.8652300828426	4291.401247668904	3791.2630131417122	3947.5469146831256	3687.5685873117304	4677.025020004294	3596.6031239226872	3475.8971729512245	4373.273155255711
3405.571952230707	3616.283036533645	3431.1121995145772	3345.9338343878635	3827.815564363733	3887.7118793966533	3725.36291938004	3767.6559444455147	3692.667031419728	3525.0902618067885	3578.3836601448997	3880.9172131910746	3561.0305042158907	3939.03547006104	4111.948804631493	3409.901679574924	3282.334673368027	4020.7001307179944	3524.173678349143	3232.51688467905	3843.9467799189947	3551.828324421491	4291.173675517955	3790.4855638396025	3947.534930451372	3687.554804364906	4674.413575554487	3593.3268701464185	3475.217979713735	4370.543958058761
3404.220195373566	3615.9235535433754	3431.0463506150622	3340.7325624179707	3827.412648958054	3887.019154966223	3725.284594108761	3765.5839117335267	3692.6507915065386	3525.0471001520646	3578.3830147697413	3880.913939725584	3556.4418244569947	3937.498085744381	4110.761092463013	3407.7800076578073	3282.334673368027	4016.608918429687	3524.1571085808355	3232.3765546040872	3843.936093631455	3550.622409198343	4290.809794595288	3790.261647979439	3947.533308265748	3687.546435197958	4671.36545859312	3589.5948021667114	3474.2091197149803	4366.988665890754
3403.7099424140442	3615.9235535433754	3431.0253912778167	3338.777534875977	3826.2152709975107	3883.8553054476006	3725.1657085984707	3763.3533212952093	3692.6385886407697	3524.956880627744	3578.378517124007	3880.8728766298354	3554.7163160197492	3937.370307721587	4110.502897903103	3405.8966958983387	3282.213225743384	4015.5605754961307	3524.154791659789	3232.368031525968	3843.9223346783883	3550.0129799519195	4290.052977924613	3789.9869915841764	3947.507721842411	3687.5366939039463	4671.2210287245425	3585.218214568594	3473.670638194475	4364.480696748997
3403.020637563278	3615.9235535433754	3431.0196697631363	3337.1659343433776	3825.649079800049	3882.2268044459906	3725.118258718033	3759.139639708194	3692.5829695041975	3524.789256418978	3578.3782304555507	3880.8681777837924	3553.9683564657457	3937.3480243910594	4110.244175934375	3402.4327308212123	3281.9771379359036	4014.7269575907244	3524.154603157625	3232.289598543104	3843.9063470251176	3549.8325534241976	4288.5694418994335	3789.8349171423333	3947.4919429227275	3687.507480660894	4669.236326490554	3578.487428706137	3473.6364271967177	4362.270881816303
3402.8045285587987	3615.918238966292	3431.0196697631363	3335.799100258244	3825.4543939989708	3879.976940860437	3725.097653857377	3757.569867003257	3692.5498035891833	3524.6390363217874	3578.3629648447154	3880.8263414343464	3553.8676481642437	3937.2538607906326	4110.146449537221	3401.535030879917	3281.802626691763	4014.4153584190053	3524.1536261435313	3232.258014705215	3843.8966173207227	3549.648823534766	4288.354637267277	3789.065771048302	3947.4811525273453	3687.483109662903	4668.738656565634	3573.6998199146356	3473.509589730641	4360.781317030382
3402.565416853693	3615.7253010573572	3431.019661121347	3335.768999740471	3822.748432617074	3878.9003219201863	3725.0831304785047	3751.9222668336424	3692.521910151314	3524.1958183297793	3578.352778200924	3880.743906190214	3551.882295609409	3936.0538833928977	4110.0191661164	3401.2645824324045	3281.5139006245518	4013.520928863879	3524.149550170296	3232.185178276143	3843.8722961763515	3549.4400807158236	4287.963194808467	3788.5019175595135	3947.46577991552	3687.4546960834023	4668.2038019836245	3564.8162412034917	3473.439974717474	4358.923862952798
3402.398192880906	3615.369928149089	3431.0196595053685	3335.1707042169783	3821.627084736394	3877.09573357922	3725.0496278891133	3751.1609501918438	3692.4898527967057	3523.96994141075	3578.3468244540873	3880.6743350851757	3550.4370924846344	3932.567941905413	4109.913878540894	3400.3882858985444	3281.358967709936	4013.182923639695	3524.1474599390167	3232.0794887611946	3843.8474569519612	3549.4288187535103	4287.963194808467	3787.5190847554577	3947.44819316309	3687.338466012224	4667.763852515618	3561.4273594731176	3473.1665169769044	4357.14977190468
3402.3182555711023	3615.21704315638	3431.0196595053685	3334.6100558433463	3820.909619038136	3874.37525254452	3725.043014894336	3749.1347173238555	3692.474659598553	3523.825995316827	3578.3454070317416	3880.538737199394	3548.4674082164556	3929.064222617172	4109.432091518116	3400.266880436081	3281.2402206049924	4012.9004728595446	3524.12773310634	3231.807260306762	3843.776344825711	3549.4074998493497	4287.678172889359	3787.1180791906045	3947.405402757096	3687.3173288707703	4666.850043415267	3554.3667796476047	3472.9819463488325	4356.540687028904
3400.7633999390373	3615.0917970534056	3431.009093226623	3334.2485858419927	3820.8186311374357	3871.6717511577385	3725.0368077115263	3748.7847000699294	3692.380153449119	3523.791482512557	3578.340792615538	3880.4067903248338	3547.1767435067522	3928.126431989627	4109.065627332099	3400.266880436081	3280.9120089815606	4012.8494659497796	3524.12767407543	3231.714449319322	3843.7486414481455	3549.3129676582166	4287.37186335908	3786.575622478184	3947.3561678459596	3687.2687947713775	4666.091929996282	3554.17801987289	3471.8489565619648	4355.977686700901
3400.4268299535943	3614.6666077570753	3430.9916682456264	3334.109219839705	3820.817225215137	3869.043511969391	3725.03413644974	3746.4902460189105	3692.3719536415374	3523.7684731548943	3578.340085742876	3880.30551244817	3546.069810257227	3926.2854593158518	4108.371853513906	3400.2458723699815	3280.253824894729	4012.766499862515	3524.125590155775	3231.195963825591	3843.7481909985117	3549.279829193306	4286.663099739335	3786.1009497656887	3947.2140469656074	3687.250468370174	4665.690358422222	3553.989444916063	3469.919080256779	4355.418081960287
3400.204809242975	3614.2356515736906	3430.9672775327153	3333.322960504278	3820.8016627215848	3867.6895627412187	3725.0331386691014	3744.4532201455236	3692.3680618538056	3523.7606329927976	3578.3388953699564	3880.1519722741186	3543.9727677123055	3925.107953402926	4107.561054080487	3400.0046400116203	3279.608588429218	4012.742648002728	3524.121503142354	3231.0930313410586	3843.731236428971	3549.228123523969	4285.106983515137	3785.840045442502	3947.147061834227	3687.2393061908333	4665.361979269775	3553.966911178555	3469.56640592201	4355.212058500793
3399.946476796139	3613.870357874416	3430.945066889033	3333.0634477371295	3820.65711289183	3866.9327970371596	3725.031764538442	3740.763941996171	3692.3540894820862	3523.725341930608	3578.3336034722847	3879.5041786670945	3542.5125094457953	3923.112218767951	4104.640898182999	3399.753792268104	3279.020375064863	4012.701856060872	3524.116445189874	3230.477898825341	3843.690340741764	3549.1121221677845	4283.230989285167	3784.6496339386827	3947.0625547608306	3687.1528622235696	4665.343334516687	3553.943011980031	3469.4651375242042	4354.811056017989
3399.765487848261	3613.870357874416	3430.9392631330866	3333.0634477371295	3820.582095509106	3866.6132846871005	3725.0302573024715	3737.8548886828576	3692.332390740368	3523.722578504824	3578.328709304889	3878.5923634090395	3541.975948178998	3922.0839832160545	4104.100797979023	3398.601192199162	3278.1520710146483	4012.5146683699622	3524.1132316326057	3229.7848793372805	3843.591524838048	3549.0122970791444	4282.565889406821	3784.1476502531814	3947.0246469061512	3687.1040413423607	4664.823571496701	3553.565840842007	3469.4010641967407	4354.1181814679785
3399.5083335665286	3613.8406979280526	3430.9377495135877	3332.713738317286	3819.9550032656425	3864.9082938160145	3725.0231055120444	3736.1744038045017	3692.2939342706495	3523.579532213229	3578.32532552909	3878.273854905674	3541.437057195806	3922.050588650499	4103.627781042027	3397.5903515364803	3277.718039923375	4012.4111736275518	3524.107362450007	3229.7813592669463	3843.5485007721945	3548.893720691496	4282.39893176952	3783.247581705946	3947.000762370097	3687.0909834962763	4664.699203848923	3553.2654944481583	3469.37895895749	4352.916726503357
3399.3982753721307	3613.8103352599487	3430.926418372048	3332.1433066357686	3819.4432506277135	3864.4387403466994	3725.023087889067	3733.2046963576886	3692.289099620177	3523.579532213229	3578.31621047759	3877.164089753462	3541.166957381838	3920.6354712328293	4103.501212161738	3396.7183031706527	3276.241028923303	4012.3889823944664	3524.106339772952	3229.781305271506	3843.3215578436557	3548.808313375583	4280.114814174924	3783.0161666754584	3946.9864657951957	3687.000100108581	4664.12324456426	3552.814863481998	3469.173456152261	4350.218797621291
3398.9766405117575	3613.778785638868	3430.9238421836635	3331.260712140324	3818.3862240282706	3864.2250044186853	3725.009421240737	3726.198437443785	3692.2016465814845	3523.5560378472373	3578.3129919150942	3877.0041601837997	3540.0117360603335	3920.126802853563	4103.109305843131	3395.6319211542805	3275.9322597973337	4012.385254970052	3524.1026194667634	3229.7812974017847	3843.257253176065	3548.7377652022496	4278.367904035944	3782.839060340816	3946.956918972742	3686.895156534592	4664.045352810542	3552.040477362967	3469.0418434899893	4344.70557418667
3398.3412270325675	3613.6262958250572	3430.915201724508	3330.2671963492876	3818.2480688163623	3864.2250044186853	3725.0059205745756	3718.0180102139457	3692.1908168092796	3523.5413993055718	3578.3102265132757	3876.389151930807	3539.4134666755685	3919.493085194231	4102.490932313478	3395.6319211542805	3275.4865911142006	4011.4135645181414	3524.0983848833994	3229.770099754432	3843.250701795717	3548.5464020211575	4277.022369295655	3780.710797601565	3946.952989726179	3686.881519764193	4663.74546659298	3550.255070814038	3468.911880789812	4335.266565566463
3397.258467304552	3613.1666509908964	3430.9025052542934	3329.8359160134532	3817.8958173995247	3864.2185056771887	3724.9987101612805	3709.3096974766586	3692.0830696385465	3523.5158036005632	3578.3091802325043	3876.145374323815	3538.11372005037	3919.2386092245615	4102.278664355535	3394.876478788361	3275.0662600970672	4010.4491596835223	3524.079709164724	3229.733911642931	3843.2392282288456	3548.5188293554947	4275.938337410225	3780.413180964647	3946.95222975092	3686.6748467985653	4663.552479295857	3549.670796319305	3468.794045896895	4329.165964190415
3396.3859262106917	3612.8037528237387	3430.897956998561	3328.74432608624	3817.00290672578	3864.2185056771887	3724.996974144535	3707.138256895927	3692.016698582567	3523.4937196460396	3578.3088774967564	3875.883809637773	3534.1201282053553	3918.3531324752303	4102.149852087676	3394.553341745689	3274.742878660747	4009.682517135459	3524.079709164724	3229.7250462069906	3843.2210766686485	3548.4707899325663	4272.833182334991	3780.1422487304344	3946.9474979284414	3686.2246742733632	4663.520634012277	3548.8787454560916	3468.435545155288	4322.799524843702
3396.2615212004384	3611.8891375660214	3430.8957765457917	3326.822617004159	3814.912596175549	3864.2106475688292	3724.995591396597	3704.0910417183586	3691.9308135406445	3523.476790889579	3578.305420284113	3875.8757195957082	3533.1049396935696	3915.971127625052	4102.0897345449	3394.1126361559045	3274.6869236425036	4009.080633719191	3524.0761784878778	3229.2463354829747	3843.1293069985695	3548.428788226841	4271.527823196498	3779.8312399568463	3946.9374847610725	3685.179429872689	4663.457899989557	3548.72076720072	3468.1580160350677	4308.215489269718
3396.0931890882775	3610.9503588724174	3430.892217574269	3326.479506796332	3814.912596175549	3864.2081204619085	3724.9949736975636	3703.668786262111	3691.9080632817086	3523.4069050367343	3578.3011325399416	3875.8730701273644	3530.0508783192136	3913.5191825499296	4102.037800494193	3393.96681564399	3274.6217629843086	4008.779077645848	3524.075844677208	3228.8847408953343	3843.1291296697345	3548.4157670807435	4271.06429750106	3779.716847963683	3946.9297622405393	3684.325984289417	4663.31218331637	3548.3166857275082	3467.5277305253085	4296.711303103097
3395.6155858002003	3610.9503588724174	3430.8882834742512	3324.6522518999764	3814.757168913022	3864.1940953682347	3724.990587392139	3703.3680340288183	3691.862802124452	3523.3601980607555	3578.2965147260875	3875.796599031507	3529.324303707839	3912.075403830667	4101.7255401742395	3393.951797358475	3274.54282764891	4008.316154421329	3524.0756108436917	3228.6222821383517	3843.1291296697345	3548.38682427659	4270.944861289849	3779.687867790646	3946.921762504312	3682.262798532501	4663.176478473871	3547.8903766808044	3465.354495598826	4295.106991946676
3394.876645058751	3610.7994316461254	3430.885882327191	3324.3292899346416	3814.5230914435533	3864.1880743437305	3724.9770694170684	3703.2641720008037	3689.7621157896183	3523.305105926449	3578.285934291961	3875.724541190314	3528.752013931902	3909.1931516673712	4101.409933630658	3393.947251286825	3274.1931788114975	4008.2260367275535	3524.0606128160007	3227.8946666514375	3843.104834990503	3548.3513507658517	4270.134985539359	3779.685358337977	3946.9162465014297	3678.866444839924	4663.129921356354	3547.7066600901007	3465.1783786513597	4268.108992340539
3393.985288790639	3610.623500051048	3430.884797492252	3323.680486731002	3812.9217056830794	3864.1175316389053	3724.970507520801	3703.138642290611	3688.5552282203566	3523.2402251543062	3578.284590350249	3875.5534093779415	3527.2133053021353	3905.3015363591835	4100.678803406781	3393.946056536001	3273.942517170442	4007.75099581446	3524.06003324659	3227.197743074919	3843.0331611332977	3548.1759649823907	4269.798286477546	3779.6445156383975	3946.8906050118676	3671.1074028517687	4663.08714831346	3546.7909045253373	3464.7286179876346	4267.122637611408
3391.3266978146444	3610.4429589723977	3430.8685406451928	3320.6573301813933	3812.4119750708114	3864.1081968338754	3724.9589817768388	3702.478139251217	3688.5371494840447	3523.063509993883	3578.281009498438	3875.4091342241595	3526.7846386904703	3901.053670538934	4100.028860356086	3393.945039877808	3273.6302764142692	4006.7957240602445	3524.0433008599666	3226.63129383235	3842.9471061440713	3548.0702815834493	4269.793752792769	3779.490815250756	3946.8826692157436	3670.6914739295908	4663.024224195004	3546.3613608337455	3464.7286179876346	4262.404968297055
3389.429529177039	3610.403182954603	3430.8621221800913	3317.4462404897213	3812.1495377019414	3864.075211257621	3724.9472387819087	3701.9645562268024	3688.5114487512064	3522.9502444476566	3578.274603114025	3875.3800288305397	3526.692835312224	3895.4604890517585	4099.676094657868	3393.495790194395	3273.079833144398	4005.9309772467795	3524.0284256518294	3226.111943486256	3842.911246740137	3547.6748998628836	4268.808106558435	3779.3217834447596	3946.879985741614	3670.464729911282	4662.998287859928	3546.276988035048	3464.713680556577	4261.433692175803
3388.4510095503174	3610.24772688316	3430.8509119345954	3314.37088307831	3811.2765149907464	3864.0511309158487	3724.926620850847	3701.273930661705	3688.4458284092902	3522.598509879045	3578.27320293936	3875.1820656903924	3522.105579734178	3893.355897776747	4098.648692190146	3393.4790223944997	3272.3749879471898	4004.623963405544	3524.0095438312874	3225.831214152337	3842.9021203478314	3547.298073551182	4267.597079514156	3779.033991302707	3946.867959391757	3670.35331221817	4662.942895657121	3545.3518317496787	3464.671608756231	4259.200498202164
3388.0361900883818	3610.1552471594723	3430.8479820355315	3311.309139039427	3809.6635900749125	3864.01952946301	3724.926620850847	3699.9205070944663	3688.3545156878	3522.05667532183	3578.269488687424	3874.7185982942055	3518.478207223076	3890.6063652080607	4098.397666444579	3393.477509211886	3271.4091911439796	4003.0606258074604	3523.9575860522664	3224.9568654597333	3842.7678164756744	3546.446577172095	4266.4421679190455	3778.076961132383	3946.8300828502142	3670.3528043181764	4662.916053687231	3543.5960015541	3464.566382566467	4256.442784022314
3386.6158253112108	3609.967282018738	3430.8457624488547	3311.1734576098274	3807.633688993944	3863.968235953912	3724.9259070174417	3697.0532473723524	3688.1709739633948	3520.6237188297664	3578.26175030327	3874.467236800395	3517.9464453366	3888.7261393771255	4098.397666444579	3393.468155800358	3269.9280867630564	4002.335805602148	3523.94339481559	3224.842741355137	3842.629600276524	3544.9132586457736	4264.82899289196	3777.2662613774473	3946.801499625079	3670.338096128068	4662.872512437799	3543.035353020051	3464.066008877452	4254.582997544059
3386.5261185268882	3609.637221290108	3430.842154671501	3310.0345346621143	3803.944999166496	3863.9454342826066	3724.918463301692	3693.6647273496383	3688.044733310514	3520.021575475407	3578.2515316344825	3873.9817645430276	3516.2144596577436	3887.593960083011	4098.384460439587	3393.4583550900143	3269.8078248304805	4000.364879107852	3523.926575088365	3224.350277102382	3842.5499273560854	3543.830400723363	4263.70886429837	3777.0984484227624	3946.7799072386024	3670.1328996754864	4662.847189059164	3541.8588989666823	3462.7957754674944	4250.405501307204
3386.513363332874	3609.1749661567783	3430.8223807967433	3309.237000176972	3795.2973870506817	3863.8878100158	3724.906583636361	3688.4870061879597	3688.016928147318	3517.877502414388	3578.2307683768295	3873.7645739532163	3515.7516928116856	3883.308859305479	4098.199390031625	3393.4583550900143	3269.656488617011	3996.6865640328533	3523.8911295026546	3223.942396087985	3842.32136929883	3543.4203017719537	4262.149559613088	3777.0984484227624	3946.730483895843	3669.4984234304047	4662.841979609149	3541.6540868522397	3461.9821253068135	4247.89700793273
3386.431312428744	3608.7007383157866	3430.812336998964	3309.032550973866	3793.910160024222	3863.7430054385495	3724.9003194653124	3684.671735782705	3687.5758781767586	3517.687394354609	3578.217429964672	3873.4823766117506	3514.5402772343787	3878.173262965289	4098.183818777888	3393.4583550900143	3269.2178455825415	3995.567855807109	3523.8847373055214	3222.744161601079	3842.2617104495357	3543.3694421423834	4261.855806667507	3777.039230316208	3946.6642239675	3668.5791436569934	4662.699309048892	3539.7733692352786	3458.4059844253507	4242.775783489818
3385.810130435161	3608.7007383157866	3430.7887108460177	3308.841258238838	3787.52653593308	3863.6818161023502	3724.8909241912643	3683.671187524469	3687.5628476692373	3516.383530928935	3578.212571737571	3873.2201595541273	3513.868659091713	3877.100750379326	4098.162253899639	3393.4484439047565	3268.343444427116	3994.463983645067	3523.8778044379496	3221.587247534056	3842.1534001517257	3543.2543281952157	4261.53611441605	3776.9793676782338	3946.573336408099	3667.4617832893946	4662.631267563601	3538.336390424437	3456.9834475024545	4239.976202785923
3384.9563628746323	3608.7007383157866	3430.7453230839437	3308.7004259531773	3787.1160119555707	3863.6390527029835	3724.887179002145	3682.4453265580432	3687.53936151195	3515.4676498814847	3578.142639078128	3873.2201595541273	3513.1625390521544	3875.197272854131	4098.157125487437	3393.4421393336606	3267.4649114039994	3993.9026255604513	3523.87226659487	3221.2617809859144	3842.028957512669	3542.9868088385465	4261.212280703171	3776.5890790532903	3946.438609874155	3666.610384795443	4662.423818236089	3536.6093117406363	3456.029270224096	4235.558766171389
3384.1183153640113	3608.693701797929	3430.6641649582625	3308.6159962440706	3778.0852961453174	3863.464236894671	3724.8828118532883	3681.8779877701836	3687.4926119886777	3515.1465426758946	3577.8195338630335	3873.212213712235	3512.4780310184024	3872.6645401292308	4098.113315666231	3393.435007628513	3266.336407369418	3993.6728285682466	3523.8634059197975	3221.0940202693737	3841.954340928165	3542.9429383523843	4260.8583966674905	3776.0502595735134	3946.0160473203505	3666.281480930368	4662.032507830809	3535.5482887476983	3455.199564829022	4215.258824280045
3383.7984736854896	3608.687598722272	3430.6184877056344	3308.325308471432	3776.676090887944	3863.38081725912	3724.874568943188	3674.965248912784	3687.4606027632763	3515.112050377242	3577.584624803733	3873.1943433891174	3510.587947387745	3871.109908483636	4098.0426625466835	3393.4298183456567	3265.1982380051036	3990.3379917648226	3523.84833651318	3220.4051963848424	3841.95222475851	3542.627678611948	4260.293596574885	3774.6509482351994	3944.855447306266	3666.2518606806307	4661.617888516323	3535.414702995104	3454.2434279426548	4190.003888599848
3383.7523552577186	3608.6716493513177	3430.580534162087	3307.915178223847	3771.00135709149	3862.903257979732	3724.8683188282603	3672.804179721561	3687.446076159961	3514.746500649455	3577.3062102554295	3873.1943433891174	3505.499200130769	3870.7792647198567	4097.93396556414	3393.4036372108744	3263.3763459779007	3984.059824259051	3523.8423527745845	3220.4051963848424	3841.934927526785	3542.1192762756327	4260.059376137508	3773.771522153044	3942.4401239062063	3666.089260007706	4658.321545340582	3534.675324817945	3453.747498453561	4179.24764524954
3383.303853863696	3608.6585376636995	3430.5469150688095	3307.6322305519925	3770.90521641026	3862.58606220187	3724.8422348625418	3662.18553364507	3687.349823303117	3514.4647356451474	3577.0350228538914	3873.172377241935	3503.378147847734	3870.6425236649306	4097.912731767734	3393.3726519433008	3260.8340015220565	3977.6020049824238	3523.8313621178395	3219.1218854724584	3841.925012874031	3541.868514901579	4259.684492740022	3773.7495703316126	3939.509872994605	3665.961805889936	4653.8383473302	3534.0030670020788	3453.655043274012	4164.5332218098765
3382.9626618197244	3608.606185294802	3430.511312469931	3307.628611372374	3730.854895113637	3862.1540693653683	3724.7969847024865	3658.6253931611946	3687.325252364257	3513.163306835497	3576.8454251590456	3873.1414589778997	3499.239610373419	3869.949115532012	4097.875830637281	3393.3332352134375	3260.331356960075	3973.4086415864995	3523.8220534321945	3219.1218854724584	3841.8995163201826	3541.7544654089625	4258.952345328555	3773.575809730572	3937.985750779299	3665.7835465313665	4647.2185961275045	3531.9016986838265	3453.6243988614824	4142.201986942273
3382.047304003616	3608.561925468343	3430.4505359611553	3307.4049200593363	3721.748669420479	3861.0405168174066	3724.7638896729122	3649.4200659781254	3687.278150851056	3511.134051402864	3576.337985517217	3873.0930152217347	3491.1678712574585	3869.193505430112	4097.874117122878	3393.2539927749294	3259.6843960211886	3961.8654654151555	3523.8212963567894	3218.6053164102186	3841.8910950607406	3541.5465715787877	4258.334499563806	3772.8797369024205	3934.8866386379013	3665.398745040775	4637.913140183413	3531.1506553369236	3453.56379605663	4125.47544505953
3381.998804124158	3608.496832644886	3430.3163054989204	3307.126482420245	3709.147980011894	3858.109355954571	3724.736010726463	3647.085464399768	3687.246129480506	3510.232570837233	3575.6447968015727	3873.0153310298483	3489.6920899273064	3867.5267647866776	4097.867746192032	3393.1531523026106	3259.3165074058375	3955.184075228838	3523.8147657980317	3218.5669691581866	3841.884493597443	3541.393505083993	4257.43924402674	3772.6791682666553	3931.080966315789	3664.5019943508078	4635.756180969085	3529.147628022607	3453.428558711562	4099.511184330782
3381.915338426832	3608.434885617537	3430.284065796268	3306.830505758367	3688.199324816209	3855.765541826599	3724.731222891516	3646.018005954838	3686.4950485682593	3508.911822368092	3575.5794461868563	3873.0153310298483	3489.62050343642	3866.5603561546686	4097.851477719957	3393.03934390646	3259.1499166528656	3945.7030834474845	3523.8118835570713	3218.3673259233674	3841.8807691166303	3541.238147775796	4256.827226849007	3772.4926636815717	3929.959098227684	3664.2009347125886	4635.756180969085	3525.5288653473453	3453.3098721872825	4078.1173138691665
3381.8035102667186	3608.1952488462684	3430.277520854982	3306.664258723729	3658.784433973141	3849.515467734452	3724.7092362761055	3642.8615124935136	3685.5326970623437	3508.322711854781	3575.0428544135484	3873.003163306096	3489.36422836331	3864.633062522672	4097.831952440121	3392.5486421003675	3259.1071371530884	3944.497087233325	3523.805495675272	3218.248323768629	3841.8701581734676	3541.013161875064	4256.645605405476	3772.025273395567	3928.996971951273	3662.5765927864713	4634.374817913402	3522.5054269858197	3453.2687054121134	4072.5120649121977
3381.7825218650914	3607.5043660202127	3430.231762613453	3305.980359933374	3642.3849578345244	3844.964427965614	3724.6534343391204	3639.84345340088	3685.498131536968	3507.5334570293116	3574.4473784324514	3872.9468055778725	3488.89324962295	3864.1311130984077	4097.825431767347	3392.467264222363	3258.886271620078	3921.844199977558	3523.7910775970176	3218.17322394623	3841.8286178815733	3540.7689062669256	4256.183580150228	3771.9011555633315	3927.361669281152	3661.8604597200974	4621.731989511263	3518.7023786090263	3452.9407897007054	4063.544290348291
3381.6437637517347	3606.8884453765495	3430.1269046121256	3305.0133324501594	3620.76363678113	3840.6246242501493	3724.634203516588	3637.996848712348	3685.4221764506074	3507.4916656351215	3574.096956552732	3872.939304195681	3488.849503101216	3863.993696124613	4097.807718934979	3392.4208320934795	3258.8212417828186	3916.418268924394	3523.7817527861844	3218.124242417358	3841.7849848142855	3540.0375255927725	4254.0458983019535	3771.727400151679	3927.214095336879	3661.426977430792	4619.821976803881	3517.876671794227	3452.9407897007054	4058.4781480515057
3381.4642049754425	3606.140030174294	3430.0703357391667	3304.8778182820765	3609.0696186753903	3839.5852972542298	3724.5944008331953	3636.9330048695383	3685.258304126378	3507.0499984655517	3573.3005813329346	3872.930957669284	3486.0191615293006	3863.690967854557	4097.790973476501	3392.336173595414	3258.733514108795	3908.6417639553674	3523.7775686405175	3218.087256032456	3841.4943676523426	3539.001766035174	4251.284762425777	3771.2775648502743	3927.1023209598425	3659.46444911148	4613.993814027367	3513.0266940943247	3452.8468301003604	4053.9027603824115
3381.244931348696	3603.077189303732	3429.7022202060007	3304.8753543341954	3608.3721912759456	3821.7077527604297	3724.566345116368	3635.3409002533053	3685.186235236527	3507.0346148845556	3572.2058852138744	3872.9113660781586	3485.644547017251	3863.530711795428	4097.747658071334	3392.3361271279355	3258.6964408654685	3902.701120762719	3523.772855400118	3218.0291930353287	3841.376269479333	3537.900727737443	4247.05397276413	3770.706750756088	3927.0055944588867	3658.511933582102	4608.096687953277	3511.735393648989	3452.6362021752375	4051.889032770979
3381.0249455682056	3599.8116403350537	3429.700197795906	3304.8659114996826	3597.877792967741	3808.6295706097553	3724.5036149094967	3630.7748694488478	3685.0126632608153	3506.8356796053104	3571.4670615502173	3872.887504733875	3485.109868814894	3863.513491277844	4097.715386848307	3392.297204528782	3258.6275550682667	3894.5991051256724	3523.7576266532133	3217.934717222957	3841.3499325385565	3536.6078466219406	4245.127844559031	3770.0311690548924	3926.896903042547	3655.284983111039	4593.044455788479	3500.102048365671	3452.6362021752375	4049.6090636571507
3380.9592458969773	3598.42798270033	3429.6659638026385	3304.8339637847607	3592.0447444384004	3799.9795861147136	3724.438200178739	3626.2754193014002	3684.9773795546726	3506.825267401765	3571.0034865602456	3872.8653233113505	3482.8006553349996	3863.450043937509	4097.664813776522	3392.269095223468	3258.5187031436203	3875.6941261209954	3523.723617907519	3217.8649903947985	3841.3282254213427	3534.224530651515	4242.785218981721	3769.8658385906465	3926.6946701001534	3653.5807171969827	4584.056204227047	3496.316803499683	3452.573199445704	4047.5107998634066
3380.948207531899	3595.7974259264965	3429.6659638026385	3304.777446425958	3584.369152019003	3789.11323575661	3724.4091344641674	3623.7520448099417	3684.848425753311	3506.802904883846	3570.8263800530485	3872.816219143263	3481.925175028431	3863.4186284948073	4097.626690467694	3392.252401246368	3258.293604481897	3863.531390976582	3523.7161763536055	3217.7552289987298	3841.2662331858023	3532.7671778218255	4241.55257486632	3769.1678618229766	3926.4542790695377	3647.2543807277334	4579.62203563987	3493.4893448936555	3452.557023973593	4044.52283806776
3380.877187712441	3595.144565199652	3429.627099860166	3304.7630660932973	3573.8635674700163	3779.8921638155166	3724.4074644505636	3619.853743774695	3684.3081211515173	3506.802904883846	3570.661007260469	3872.693897694	3481.8950402440296	3863.392272483208	4097.584104567964	3392.252401246368	3258.0386998514023	3854.3084809116945	3523.691989157056	3217.663975479765	3841.2662331858023	3531.9143466011983	4240.755539931455	3767.83952033671	3925.980633050669	3643.1469286678357	4573.275000199812	3491.233612596473	3452.5456536917286	4036.4118148972348
3380.819031305009	3594.9045210425284	3429.507589665406	3304.569646557729	3564.580052038791	3768.7139309405493	3724.387870033348	3611.649160763387	3683.6233836268584	3506.799585703301	3570.642865249303	3872.5988569948227	3481.666210073183	3863.067445402472	4097.504261390879	3392.252367516675	3257.839040869152	3848.890364719396	3523.637617835037	3217.561659127584	3841.261332269508	3529.3601057005785	4240.206220781252	3767.781657733187	3925.813800507524	3636.843208684536	4557.462194180411	3487.2503250101854	3452.5284278055806	4029.4635876363686
3380.605918747643	3594.90350372625	3429.4379629571404	3304.080952429329	3550.8797942098754	3765.2644333677194	3724.357688575483	3607.290805303863	3683.2232555688774	3506.7974580400955	3570.587366342771	3872.4602357744816	3480.7831118162985	3862.8115060586315	4097.479942298216	3392.2518848197697	3257.677423540505	3843.7205701800176	3523.62107064074	3217.497065649745	3841.249265713215	3524.7914633584096	4238.665430894318	3767.486331892942	3925.8135719996485	3627.4786789210043	4521.67367864398	3487.0069705802252	3452.512180701786	4019.0800861268217
3380.421735888584	3594.8992738745337	3429.3831690311163	3303.429986034579	3548.2760840625506	3760.548239573408	3724.281565630312	3603.5730781602506	3682.998750280163	3506.795936228563	3570.5442066717587	3872.319482690961	3479.8033343214224	3862.5256945899055	4097.192729132555	3392.251838249987	3257.186139451611	3841.66122729662	3523.5719913610706	3217.438225889426	3841.224226907557	3521.3464288465966	4238.376189996223	3767.0854559273635	3925.744879616188	3620.96630801045	4454.35520985644	3486.4466089846137	3452.430091771009	4010.9322773233207
3380.381625153256	3594.895644392249	3429.2567922657386	3303.346543635628	3543.9850013517894	3753.301131803346	3724.243914303956	3602.553306849114	3682.595420882104	3506.7925172573823	3570.532729390465	3871.585835931932	3479.1692405176473	3862.3393241483473	4097.186036287254	3392.2518160927893	3256.873688535735	3840.578035566591	3523.54907488181	3217.287532666471	3841.205482415102	3514.6313590683812	4238.336434563124	3766.50329431938	3925.6167785156304	3617.531499810506	4414.838630536911	3485.465314568324	3452.362182135205	4009.2315186900796
3380.3786351392655	3594.8566960530516	3429.0516612915903	3303.287391948391	3542.591631737982	3747.626975505817	3724.2431339800914	3600.089718459336	3682.4183148516736	3506.7918231230583	3570.508979591846	3869.7202917251507	3478.9144327963395	3862.0369063824	4097.185404398519	3392.248809406024	3256.3978196546304	3839.269056003199	3523.5381837582936	3217.1765732204553	3841.1768585810196	3512.8175377394055	4238.028326089969	3765.124720937799	3925.5417956055153	3613.519170946432	4401.618485594077	3485.0355103513957	3452.2465795013914	4007.4755487162824
3380.32188381015	3594.8246850142464	3428.9855308049946	3303.287391948391	3538.2278357798923	3745.163194087061	3724.2430744678145	3597.906721547185	3682.238298024831	3506.791785395598	3570.4942282841084	3864.814252826208	3477.8762013599617	3861.789233980191	4097.123132691802	3392.248809406024	3256.0131122497382	3838.6676376722207	3523.484848597117	3216.902544036839	3840.9925809211495	3511.3551606549454	4238.028326089969	3763.73781592435	3925.4156431756887	3609.275055249551	4393.547941786902	3484.2354338826963	3452.04869966287	4005.783781113567
3380.3111254533683	3594.7696779297776	3428.808820813195	3303.279268957011	3529.7026865234443	3740.1137491651943	3724.2397662818057	3596.291987344096	3682.1122696215975	3506.7917637455394	3570.437573386565	3859.1509129482383	3477.314427514273	3861.5466043336946	4096.997088421248	3392.2479267217336	3255.613066006179	3836.8877405646385	3522.769099318177	3215.968174167083	3840.7932872867905	3510.4626071363664	4238.028172022375	3763.3752616500597	3925.251827547071	3607.543288572917	4390.808962365547	3483.473968381596	3451.554109139653	4005.21667685753
3380.3089425132757	3594.686873621318	3428.7434547591206	3303.2528518160198	3522.9278299892558	3736.576818720399	3724.2299911959053	3595.575785096584	3681.9363198494266	3506.791753139858	3570.4223044807804	3858.1027157373414	3476.621950166036	3861.005595534145	4096.938840185566	3392.24713713837	3255.1891818199947	3835.7290025573234	3522.0169061605384	3215.229038225102	3840.5513787389573	3510.457261869975	4238.027077453297	3763.2114899774174	3925.1516603317523	3606.8653096107137	4384.897416400576	3483.472818652358	3450.878939404819	4004.1199647119815
3380.2993582641066	3594.6828717946228	3428.703044166117	3303.2267869644884	3521.1603208005376	3736.1601789528054	3724.2057830732083	3594.42637137195	3681.8160973812164	3506.791660717884	3570.178029969831	3851.996840089486	3476.1651906649377	3860.114343662727	4096.7930586230905	3392.2459165450427	3252.542024770059	3834.592276377853	3521.2412998433538	3215.181198141499	3840.0992741324644	3510.4520714273986	4238.026085478223	3762.950519671388	3924.8531249045127	3605.714604098308	4372.8976128978165	3483.4471896722143	3449.2937929621903	4003.9340977729726
3380.2874404522345	3594.662458074461	3428.5679224882815	3303.219216411764	3513.614519419125	3736.103193330211	3724.148895357913	3591.721022602514	3681.5566439705426	3506.7916003552764	3569.5545638045623	3851.0755100119095	3476.1651906649377	3860.021630052559	4096.111358010896	3392.2457332953654	3250.8006253635285	3834.592276377853	3519.6213254964673	3214.7215130426007	3839.1254625298693	3509.8214632743466	4238.025524575955	3762.5087485640965	3924.125986378266	3604.358431407598	4355.729021803378	3483.4000996113737	3445.7294440987744	4003.7903848384403
3380.2826867524473	3594.641776021306	3428.4231434416956	3303.1925377430534	3511.245090821985	3733.5253890811136	3724.053651501739	3589.9310023716243	3681.313988362207	3506.7913750739217	3567.517509909683	3850.088157564217	3476.1510507268467	3859.987406233192	4095.07883042473	3392.237585228647	3248.9699749276274	3834.440002268848	3516.250087411043	3214.5646792785965	3837.1829309682203	3508.6528043370654	4238.02435009026	3761.996139312886	3922.0335321696284	3603.975078472765	4348.690073815935	3483.328916991253	3443.495079084547	4003.7317037198327
3380.26882224298	3594.6092584798844	3428.328397601751	3303.1421156978545	3506.6585561674347	3733.4579708303554	3724.0344415865993	3587.8477786781923	3681.071266596918	3506.7912180634125	3566.2544920587816	3847.668874029374	3476.1449519794473	3859.3715470906322	4094.725479263291	3392.2237289506447	3244.325071346553	3834.3549519262015	3515.3278652891795	3213.6419118709755	3834.8205146114205	3508.147796410077	4238.02435009026	3761.709335414036	3917.9775677282087	3603.7908148811193	4344.455961865336	3483.2868457002696	3441.5928429724772	4002.9480427202852
3380.2663528284106	3594.5561308996284	3428.322436395701	3303.0274937479935	3502.6702698120416	3733.2320177760034	3724.0255957305417	3586.6031217970067	3680.6011198853666	3506.7908497046037	3565.7307710439604	3846.4388901099683	3476.1449519794473	3859.1089881939106	4094.171508146218	3392.1999530609432	3241.900016555755	3834.303301133888	3515.0571947376366	3213.0258299937636	3834.2356540612604	3507.3094667034748	4238.022687690727	3761.529423725799	3916.520728309789	3602.486711033225	4340.156854395852	3483.2595462235263	3438.576147229186	4002.596153428774
3380.2660462481613	3594.5013445019154	3428.269827218932	3302.9909333478186	3493.187381267083	3733.0957467339063	3724.011838979462	3585.3406745380234	3679.702806069543	3506.7900956464664	3565.395504091965	3845.271896104219	3476.1359454159347	3858.8427954838626	4094.149763148688	3392.1470181597133	3239.120583179865	3834.221001489842	3514.784533139479	3211.1051969277505	3833.7882676289178	3507.175365853464	4238.0219795363155	3760.885618987969	3912.6922808814124	3601.718765810935	4337.7659928629655	3483.2122556814693	3438.170662274324	4002.4224768458625
3380.2643182361976	3594.448165340603	3428.229749062	3302.9404591760185	3491.393667096725	3732.8427606477435	3723.9900926824284	3581.8106028154625	3678.176958937924	3506.7899155958394	3564.237087746862	3844.591297056022	3476.1353627054295	3858.7663210596784	4094.126848799937	3392.107668460313	3235.1886847491805	3834.1528221029994	3514.548289923094	3210.2861924247673	3833.244754296741	3507.0443649949625	4238.018062662464	3760.6794005098063	3910.5100380503704	3600.987752509753	4337.547869033626	3482.8674814407273	3437.476479280633	4002.3097210363676
3380.2631430034976	3594.448165340603	3428.206947333845	3302.8837043999147	3481.3675012247186	3732.5280853836766	3723.95915097542	3580.9901231435533	3675.921823703219	3506.7895936264567	3563.847252957827	3844.4644897369185	3476.1332039287254	3858.63218450052	4093.8073394121857	3392.0752551000714	3233.1922995765162	3834.060717022833	3514.1854833858597	3210.053017593138	3832.714288939236	3506.753600770382	4238.0150645307685	3760.662885983683	3908.246349746674	3600.575591742227	4337.418856685748	3482.719760577729	3434.8753545243676	4002.156006172841
3380.252574229854	3594.4444341517724	3428.0640351321927	3302.8067461442097	3478.0651787190022	3732.4212924517087	3723.88338429675	3580.580252460046	3673.2785029434312	3506.7881012628304	3563.620360305475	3844.255225321711	3476.1151653977086	3858.2527321398934	4093.6752910208575	3392.0231739222927	3229.767660493443	3833.9553674491553	3513.9756184019852	3209.9310009246315	3832.2816769136284	3506.4032974448623	4238.009736776817	3760.561558190928	3905.811619581593	3600.5626181599055	4337.146783451446	3482.676610916529	3433.247378246695	4001.8941197428053
