# Supplementary material for: An improved FOX optimization algorithm using adaptive exploration and exploitation for global optimization
Source: PLoS One. 2025 Sep 18;20(9):e0331965. doi: 10.1371/journal.pone.0331965 (PMC12445531; doi:10.1371/journal.pone.0331965)
Supplement: S2 File — This compressed file contains all the results of the conducted experiments. Each main directory within the archive includes three subdirectories: Analysis, best_fit, and convergence. The best_fit and convergence folders contain the raw experimental data obtained from 30 independent runs. The Analysis folder includes tables and figures derived from these raw results. These files can be used to reproduce and further analyze the results presented in the manuscript. (ZIP) [file pone.0331965.s002.zip › cec2017/convergence/IWOA/C17F14.csv]

trial_1	trial_2	trial_3	trial_4	trial_5	trial_6	trial_7	trial_8	trial_9	trial_10	trial_11	trial_12	trial_13	trial_14	trial_15	trial_16	trial_17	trial_18	trial_19	trial_20	trial_21	trial_22	trial_23	trial_24	trial_25	trial_26	trial_27	trial_28	trial_29	trial_30
18652340610.16513	7671468868.097092	19070484020.38513	16963431158.44194	20535047053.203663	13414754144.34326	19925197896.95404	20853524235.490364	6454722698.753359	26083889509.354115	7248147927.840456	9366539426.44409	26587167423.652836	37335910853.07669	10084252571.75473	36389849065.15006	2859540419.076753	7033799219.856646	17799818569.761772	33085969910.174362	9526855769.196058	7568747924.247293	5484882782.033855	8173454168.255977	16440871332.88646	20280762959.46912	22291234409.614754	8418760868.196728	13165141547.53664	16973664099.72934
18624326609.259834	5804426018.28697	17936487732.855503	10810509142.426617	15935662252.22691	13337524045.173075	14473859291.520763	18919159981.21605	2594011196.8943405	23588969289.79478	4621062306.210149	6047063161.155172	24488309331.525597	27892201504.25109	8974396943.644567	34022580708.299004	2401459702.0578456	5329248081.205466	15117659156.682896	26849701166.083862	6747779740.385489	5385473459.933475	4997139048.305446	5937819899.995979	11144770231.124063	13228252097.335114	18230325311.91737	7980975265.494731	11411330441.89641	10959047007.332531
14443900407.0481	4808522407.205054	17074236318.932486	8816216675.511211	12611603395.464504	12308654142.756046	13692201734.063787	15778783885.97979	2563642642.499549	23108832638.070766	3974391032.338069	5565429244.217094	22691545451.539505	14199440868.354399	8557720455.853749	32091568306.08961	2021245534.0654778	2629376627.6344643	13852744569.054268	12535746146.78761	6008896410.755476	3790193152.708999	3015190724.118087	3001114222.5628595	9629977021.460354	9377871471.410446	16639814136.910492	7316524825.246497	8347561485.889259	9938827428.45059
10484689706.300312	4393164274.937527	16784359996.942024	7899392705.403826	9598509570.407475	11225841621.72251	13352147139.811478	14158817827.030037	2092027176.2251976	20831049284.22767	3565780480.4288263	4995219796.309098	20090715709.27687	11763253383.324673	6682008997.388697	29682631976.529842	1533639822.1737237	1889710535.4509578	13546444169.578531	11909662232.9026	5855347588.050234	3621996923.8111873	2466110493.756484	2500111158.7118635	8959591999.573078	7825175908.391794	14379297057.665287	7026921514.861359	7166789279.359082	9268495013.063284
8435090613.250378	3196004619.9584546	16490839408.182472	4749585565.827059	8058607581.335741	10008777068.864376	11668420020.748251	13499098231.536367	2002937768.8084831	20467960345.284874	2584544348.011417	4902987814.959599	19248873679.019012	11763253383.324673	5781253942.685062	28943142211.270763	1100579968.4848242	1569021030.8255599	13141877360.847395	11727864755.617706	5811597406.555824	3595303585.2752967	2441984596.784032	2127308896.5175245	7685291761.490734	7587480291.504528	12224879498.17517	5704732052.158302	6254876115.48914	8826364621.366943
7623536801.939898	2827833656.9916973	12804163822.726994	3216550068.02804	5979028620.459839	9482167517.88081	11462375754.190464	13315030829.643639	1661431625.0241983	18858436691.038063	2390332282.8639145	4447964108.976631	18810616734.85703	11336131770.780773	5230541984.939798	19732772377.48524	657681207.2315634	1569021030.8255599	12780606603.871298	11592128611.66219	4642608434.217668	3339371284.4067864	2417980807.241346	2127308896.5175245	7036386316.350301	7193183817.789372	9759319057.951332	5456496039.340923	5604789189.772682	7786846592.695831
6329330442.103249	2565042664.4690413	11256105055.93947	2221405870.806113	5410291404.923723	9042147567.267471	10145780843.204283	12980987793.301662	1648904131.1849403	18500347666.30453	2156398559.323509	3516182691.980644	17401811988.400208	10292969323.075703	4945919749.999412	18610382074.446167	574300541.6770564	1455326525.925138	12581983603.93557	11096492347.700768	4089720796.8993187	2807972698.3575487	2350585059.818326	2051709992.8934941	5744180101.979168	6558970499.8737755	8600618387.199568	4751146506.12181	4688900140.405114	7466885256.13521
5191898113.4416065	2402445726.3164353	10491768591.759274	1977829257.973783	5282223685.347354	8800114507.257711	9973797672.895748	12887007403.23907	1559818692.7056599	17953064806.886887	1934753052.876575	3434309431.435343	15423994227.031555	10204577561.679367	4600595912.839799	16742763241.124432	558047532.5817965	1374786552.5361052	12420825785.123638	10844936229.491417	4030956194.5119314	2747332424.189951	2279430272.614416	1948807644.3771505	5554323494.305363	6538823484.005259	6798742000.827019	4093928003.251501	4485217774.52547	7254640784.947496
4971569581.155355	1999908137.0015614	10437741402.925022	1896927906.0244503	5049694137.141101	7773413551.303776	9953155453.088366	12804128941.747673	1412020701.0818028	17673485361.714474	1236077780.5780904	3317923631.8329077	13291645090.368835	9740645810.194252	4375856272.8281975	16023921133.591743	530922778.0427305	1365463484.0189517	12180038322.939983	10416759364.721256	4005671300.5036464	2708439489.3375936	2222337327.798692	1867703332.783091	4839505195.4167	6516485065.963047	5679603815.825094	3307468002.74325	4303827937.376743	7005202729.293641
4573723760.56873	1970906886.950654	10376941456.238945	1748548848.2946353	4920974399.503534	7672778747.682913	9749677191.035244	12153821157.604786	1402800583.0574667	16874114663.575218	1221390091.5020542	3203329787.446534	12254383870.367748	8889011515.011818	4290380156.6388364	14312902066.563377	483904586.18169796	1222965661.104283	11908343370.218563	9825332208.940495	3951901933.007001	2589094005.7691345	2108846316.9893012	1694023385.571328	4442812553.540579	6429071180.334312	5470151638.794394	2822608634.645961	4039469024.5118294	6778944233.008603
3550010485.2368593	1950336475.5029337	9383722811.165306	1570787961.3184114	4886333580.890261	7529254784.610231	9701463663.81735	11959700621.319633	1396443541.7256255	14427380522.695316	1189735769.8486671	3068027651.098334	11966450827.291607	8620532054.325346	4150792111.375758	12200832236.985203	444903424.0581157	1101758351.0503812	11211983663.735209	9509985006.303915	3928552405.8278794	2580277842.4982834	1967510086.5507603	1644928798.2182226	4215898226.905447	6390448532.610577	4031681294.4922876	2697369197.670215	3768121088.2427115	5860762772.755831
3537556104.7457113	1949165609.0602655	9053859724.290089	1458809526.9145527	4874246831.947003	7335724420.060324	9521664125.58539	11858047751.768484	1350824535.4133449	13873431464.153875	1152662315.4695578	3021837991.402473	11643287321.147346	8389072292.685123	3951036507.1431823	11677664638.554413	412279599.8884178	1051934538.6602111	10602253611.933308	9357972117.062237	3871624494.2798843	2547093648.3235707	1850410146.9446402	1446827898.7738664	4039992844.2703066	6095605501.172735	3973872986.4092407	2414962470.809351	3732612217.0404167	5703719886.564883
3499931328.946019	1935067971.8532386	7992990661.8088875	1262074483.0887685	4732705870.793783	6636103534.056388	9385508472.779106	11706973561.919756	1318457230.6120598	13420434495.318968	1129886534.829334	2918305013.8740225	11398910766.933054	8312698055.657867	3631714926.3070393	10213822583.219269	365625200.1821166	896170568.3746724	10080345779.909739	9165298943.87659	3833299555.0446825	2425524605.6554956	1619566570.2678747	1356282238.5840335	3905677484.0919447	5990951853.789836	3932728452.8912926	2177571201.6356215	3640283767.1831965	5685322088.393391
3297776060.532247	1911896456.7883327	7123245751.503823	1054876332.0209193	4606860979.846188	6385320603.540712	9336011646.823433	10814962410.00729	1318083214.2036953	13110660356.131847	1089549220.2377915	2813794865.7856183	11207350361.074423	8234956076.55292	3324112914.234421	10047020236.932138	362744715.5054642	841912540.9264452	9717202794.052105	8675715735.634123	3805424185.767702	2286385946.2417	1471117631.6672125	1290511809.1483536	3600201808.320607	5615996408.932206	3932728452.8912926	2086836152.86811	3504891297.7874126	5674539478.88581
3183093991.7352757	1863896919.898902	7057148897.132252	705832126.2816558	4540250129.4330435	6000947629.310957	9276183042.47495	10478136831.23422	1291140540.9810562	13092259235.359135	1081356584.4800203	2699465990.4648533	4798810002.297172	8098575907.845102	3186629854.174723	9975966997.054893	323621852.6638636	841912540.9264452	9544132204.695683	8622552005.751865	3672840204.9137907	2154203779.5624247	1372593759.403853	1246689888.977045	3499068779.1364317	5519483041.880388	3812688428.1172957	1685667802.7859397	3447755479.464938	5628463845.707146
3177676622.87668	1754343311.930301	6754156423.271933	582451401.8233956	4506215419.352506	5802152483.349841	9050786490.63113	9814730483.802916	1268743983.9267774	12174779735.935768	1062410738.4372977	2493283720.1367702	3995377014.215805	8035423396.044903	3028581053.46856	9279033151.883503	304494295.2616892	785333116.6023091	9328569325.418762	8493621113.731392	3400726535.0559993	1916001516.7488523	1312814121.4239025	1152632294.0843549	3478874523.8795996	5341306976.684612	3685912422.005748	1473440910.835292	3362828228.9654818	5622846170.2786255
2958164740.483996	1729656243.2464566	6753616509.720349	530128711.8585571	4415495961.82789	5250218844.422447	8962976962.041842	9356886384.197176	1265926672.328216	11855415075.057125	1050073230.0911391	2132916718.4726932	3775629666.8600264	7870475600.85595	3001166047.7311416	7910908835.928678	293283497.97763646	760477468.0436032	8672861592.665941	8320897150.261194	3163143161.221504	1844404781.9516213	1158740293.8027694	1115638942.5119996	3421255352.848024	4870490128.5299225	3682715128.1748238	1263965682.8779545	3313213777.6543574	5604712606.449469
2925956979.517928	1701226412.9085083	6734950495.168779	493473183.2583529	4280768794.2029085	4950703769.98538	8948105613.638926	9202002829.628075	1260583570.4685264	11736329167.590988	1033055386.3607798	1925409456.8651235	3208436720.5035706	7600597999.868422	2913624205.43535	6792117720.455591	282136749.7320324	735333695.8559823	8362599523.6598015	7557225705.977114	2924272820.8238544	1819067983.030503	1105041741.545664	1078757775.072266	3418873919.7746077	4653515475.24704	3394787489.9225197	1223384019.2100048	3302606532.331702	5595884278.097991
2898174902.126276	1689766509.1022196	6526242177.699682	461320282.52076286	4199203758.168603	4235506313.0762634	8885928632.149937	8624212507.634428	1254531156.8596706	11661369985.313751	1022311749.5083227	1902808953.4469287	3160331237.44287	7508119880.679526	2913624205.43535	6611896351.121934	266208033.30351096	719561584.3673437	8122115259.172066	7482812866.675888	2566015824.802953	1813298676.5518332	1037653065.3430289	1054474333.6057194	3404520358.2232594	4200482215.3697553	3335825125.6025505	1211879633.7689917	3233777320.660199	5592722475.3784075
2884734736.508338	1676145546.9661224	6492011617.7339325	440978172.54508084	4033520019.831348	3602168205.888473	8856211126.97969	8546922988.331043	1204596086.0305352	11561294473.882984	1005248868.072179	1894972371.0722952	3124408639.2432895	7505643479.498211	2882213348.610465	6224517804.577017	248025268.9029991	715842218.5914549	8011256919.128566	7482812866.675888	2404876523.513735	1803185023.321478	1008645405.3289851	1032206022.5374293	3361276742.4677525	4158464155.5438266	3266693718.602805	1046469013.2905174	3097916979.628153	5578383999.320194
2725237573.3441677	1644734233.4861765	6441156871.441944	434410591.1816182	3960016747.559392	3484279807.151295	8837420439.938416	8395563939.848847	1187667472.542635	11402794812.249474	964601895.98217	1863075835.695994	2896156361.8315153	7445593692.577063	2712874651.6735697	5947886648.824081	207799206.38765043	711770894.0538219	7901184804.55019	7395305719.00408	2226391084.2823925	1799234712.8047216	983110362.8810778	1015109911.3036329	3308043816.389893	4012413591.620307	3168411756.1745853	995206789.520312	3021459290.6749325	5560017226.730815
2662644018.7295084	1616294435.5684679	6263057965.347957	430957736.637021	3913452682.815048	3463358488.645509	8815385984.768024	8217948156.272617	1155051929.1340308	11123402274.712048	943406510.8185933	1855514632.175932	2693369762.4029174	7253140909.906314	2675466921.968991	5255051421.9077215	188942789.70124447	701351915.4256982	7714857282.227089	7229389739.459261	2088708056.0235882	1791691386.0297055	922516693.6831369	941553859.0692916	3306066663.769767	3966623302.720793	3106424571.0504084	956736815.7306632	2931057475.131729	5535082713.704161
2658059989.2152386	1578100882.7261214	6133402542.18284	425094250.11228704	3854242387.3698545	3300644075.9926367	8804370861.111303	7993849371.325309	1136937645.923971	10937679864.020287	931406402.9111608	1848599054.9516191	2486674322.7242036	6906624348.659964	2652314795.614466	4715938767.676314	163516273.320246	684682210.1632434	7356605086.077712	7141463085.919579	1994308899.5099602	1790457698.9293237	866583057.6288731	917411748.7356502	3294227262.920375	3942803690.9704056	3050033344.117529	919053822.359201	2885286006.2983837	5514826573.919796
2596680942.4169006	1468023793.8187182	5976936069.104	422178321.47653854	3796003814.031586	3026911235.7664165	8788768150.026676	7922517904.239598	1128800783.4798737	10775913667.603174	889363294.7027469	1756574939.5186071	2338499474.655659	6534019656.634464	2651970729.6650476	4707788651.891462	128992745.30384181	681377464.167021	6946657384.717205	6631678715.554072	1709825657.9807448	1786719154.7594028	754792321.3045335	900309638.0997152	3270700500.9526234	3925942183.508184	2930212420.4741545	890190047.9136107	2750526339.9356127	5506828979.800275
2577120918.2312484	1447665578.482871	5814224334.751412	416951388.4606941	3795804168.241969	2927790490.5511155	8780582992.661392	7857822566.4268	1126341852.4705548	10729205241.340492	789227310.6956899	1688777870.5228562	2206127017.0483546	6534019656.634464	2644250620.989495	4470213617.441264	104611408.59643883	678766914.1136746	6048614791.663697	6469746502.844784	1698170145.0625403	1773329650.2201989	727733605.70717	881527315.7369258	3236783443.9101534	3907893132.6206074	2893737780.450541	770145979.0189676	2710328549.869894	5484769313.487243
2546379740.1329184	1417907947.0660625	5743991957.8665905	415033308.73064256	3792021396.9454794	2745123114.2838125	8779721134.59918	7488723723.644705	1121665966.7085423	10709672468.969639	769188943.017945	1630756272.9096954	2112361263.4068491	6500308386.495981	2580638375.6763687	4311639274.009483	93219434.95294578	678400892.2531676	5591987171.691366	6401721188.083661	1596643216.8417935	1769852143.1612473	723162322.6636945	847640112.8459811	3219006182.1541195	3759215612.0635	2744166725.527667	744808132.8900857	2705412605.711903	5439397467.664935
2527585423.7262683	1347994437.3862891	5681919581.314092	414291890.69648784	3786390705.223428	2699580773.996142	8749528310.782911	7294391443.189391	1110162717.6050398	10524678495.130398	756483427.6206002	1581735356.4766154	2063838708.6744378	6422498805.711493	2561066756.1177964	4279716711.639582	92545519.29338941	673526202.5393888	4993722866.750071	5589944367.586211	1558783591.1397777	1752920928.743959	715932050.3796606	805263163.0723474	3114328802.4845486	3679045722.868517	2701074293.7992344	657029866.1564227	2690258801.866779	5420614337.92008
2521616510.6665072	1334377989.0217938	5557044736.705679	410126277.3302024	3778524386.0745206	2615439043.901024	8691814971.714828	7013258409.1588745	1099978247.7134552	10422689203.336704	741304340.7008471	1552040434.1669264	1994065634.1521134	6233695612.315798	2532618167.1122494	4212428698.635612	90557651.36289114	658687247.0814154	4844132383.119958	5472638484.727804	1526680347.7279952	1729430069.4064882	700627592.3343976	775374265.2933109	3070909134.309115	3631274237.1726685	2637920731.2968903	656920761.6929159	2644110636.7228403	5268202942.335555
2518017367.4734077	1324955503.9420276	5516051145.538992	404252890.0938523	3776741133.9768744	2523966743.7376184	8596880952.238232	6968480554.408954	1083274750.3695107	10011803374.202045	729549517.3709849	1538126178.5028648	1894476516.1380131	6135162370.090276	2500746298.284588	4036669145.5441933	87569265.44889715	654813051.2377838	4727089759.600578	5390774725.761173	1447588945.150485	1714386451.020555	673934534.8596315	764063149.9111447	2976680771.400524	3565682504.879568	2597363319.306196	624339600.3607168	2638256417.39709	5132128030.0574665
2507548224.192032	1273594015.9516633	5486530292.145481	393931449.7390494	3773273136.727436	2370253503.21842	8466377137.6388645	6726147467.28656	1055984336.0713478	9863409886.422157	726349615.0430983	1518017761.481382	1843934856.743968	6091371891.461596	2491855577.307992	3989561307.9563932	86062854.75271787	650618551.3794597	4571392815.920748	5287407193.657896	1314627283.5297136	1688296787.6587343	658032536.7172596	708536005.9513861	2819624740.367688	3404216068.325006	2565634096.4679403	608788523.6229299	2615783032.675141	4995774426.844421
2489841316.5977135	1226514594.5106907	5469434310.368446	387701685.7347344	3756442881.5511293	2310250122.561673	8257229503.593273	6635510372.010551	1038076946.4419318	9639514031.928364	709633259.8417249	1503264043.6903963	1838069975.4399285	5911295079.770749	2477395960.260667	3940765839.5601225	85778364.75107369	644971845.0718913	4392741470.193151	4733638117.408173	1235308218.587265	1674908252.8098269	630422707.7967077	681081420.9317958	2698404581.0310616	3364952322.657756	2545770810.78702	606139482.4130096	2568638048.533555	4764477974.180968
2446309052.177204	1209397783.2803779	5413049221.136658	378537159.52966726	3750146368.9236083	2258212018.7291512	8098995106.590759	6362362658.469933	1020846099.3821049	9048444096.515072	704084650.5400668	1470133380.7754164	1813708427.2922978	5882939840.635836	2464301508.9071655	3923076869.976456	80315066.66873087	641351585.8281307	4223180311.922044	4623520701.612468	1203043271.6829195	1659495382.2910624	615545169.1053474	672237641.9170494	2596223143.4286675	3333811241.1711736	2479714672.9544516	604172587.0848107	2514461591.01097	4609327750.637267
2383379520.9025197	1198228379.026323	5375249778.802107	372113177.5724915	3748007591.907366	2222227061.0420756	7965361652.509185	6321576552.666497	1004351547.6137629	8841789135.902254	700498145.963332	1426936695.4372902	1809617072.8428504	5869674268.095782	2450570367.5618896	3910647255.3716927	80120426.17830563	631845688.3698608	4184358842.3511133	4457115340.180713	1189690766.4714859	1647833835.1661599	604776520.9300368	670090257.4275818	2501908814.664206	3324539467.8143826	2458203058.466583	599094766.9600122	2477054317.7516203	4193678963.699417
2332453756.9618692	1174897571.429386	5300266462.835548	366177771.7088627	3746782519.251006	2219469501.428017	7824284389.509153	6288953373.143728	965353705.1536932	8501177740.375128	692413567.0460793	1370244207.4116821	1785109237.147034	5846109479.342039	2436713275.09756	3883588987.635212	79717215.8906544	618523689.6437863	4059469705.2247257	4399904670.590914	1144453808.8798366	1638686344.8647742	570950490.3072526	669973972.1175706	2472644249.3079376	3261595353.9561615	2435010852.617363	581996794.8077492	2462680884.01103	4028853609.8658776
2312944653.1050715	1155502091.653178	5014843923.393253	361782666.6476863	3742183056.381506	2180386424.846937	7482410601.90967	6218485464.79545	961105512.2506973	7988445368.889291	679743949.640209	1335877489.4653277	1755136822.3241105	5817497191.04843	2433934490.394829	3855830403.522324	78754347.56301327	610460700.1203928	3872723655.1156135	4399350819.228964	1092626733.3482237	1630327190.5760217	562365070.2898471	668963040.7581365	2451800031.090794	3227705916.369284	2427635310.2234716	565379843.7149972	2359817803.038184	4022896439.120202
2267305112.3298373	1139243328.284319	4816015460.680095	360608784.64276004	3731509611.5256395	2084585369.2668252	7256103177.98672	6184144032.63057	926477161.2012596	7652637479.710013	662446887.6889405	1289874695.0895925	1707638384.0222692	5789972210.16884	2430640892.9148583	3841995591.304448	78347396.48506126	610460700.1203928	3849518880.921476	4347664100.833008	1045422583.630991	1615920496.0717573	552994299.8370085	664507895.8909981	2397701298.2211976	3181080385.6142054	2421692183.6455708	562209803.6072767	2359817803.038184	3946817680.099237
2259939179.5267143	1099622770.6776984	4696527547.423088	359808772.8843357	3720591355.10151	2070933072.0716121	7223172388.165774	6159855298.259758	915947022.5136659	7210738656.902113	646816597.0081456	1233092498.0313444	1678347824.9208148	5766351599.098008	2426910476.766527	3840931107.3833327	77930199.6364693	604802510.0045888	3846205790.892156	4283844533.1758213	995489396.8147497	1588843858.8217425	548662203.1573083	658953833.2323642	2325575809.114277	3139742346.1859064	2409765429.868656	552684929.2697723	2310304378.3043776	3792728095.3743057
2136687904.405503	1067886420.4487	4593526404.122902	356932478.0526821	3718665769.479274	2051163578.9888673	7203956103.570555	6138993048.35242	899279098.8446774	6631181485.648482	637346295.5064495	1200987771.5008845	1649444741.2066674	5748937312.917204	2423276658.041903	3839783286.1073265	77216865.81774694	601949336.0122113	3772955360.843909	4231243170.057219	961591283.1693165	1576409487.4962313	548380291.8860809	651460765.3288255	2254757831.944442	2874849170.6324735	2384722143.144308	547630286.9710057	2300700816.645896	3702279958.953107
2109451757.7208934	1038022183.5161549	4436865246.555358	354296060.93011665	3714186555.1891136	2032209345.102913	7119721910.349707	6017763543.733023	889934695.275515	6536102372.151281	630797459.4862195	1177771023.2082603	1605870568.9107952	5719299866.898586	2422362028.015135	3835977935.9029856	75548831.20539379	591562307.3685049	3764152661.187831	4144148796.907054	936728355.9828532	1564163234.1657367	546567973.3238616	646169340.2206464	2253402432.593751	2798278817.495718	2346312448.5103054	538821657.9838457	2165177375.8868876	3652519474.6002827
2062894218.8086715	1017618245.6998305	4157480377.0396786	347985196.7938647	3697141568.5690565	2023092276.8008785	7030584654.229147	5817762565.901623	883516262.3385298	6276588697.489368	624977407.8418729	1163554467.9016113	1580401833.5540483	5703300465.587927	2421024780.124959	3805015412.0751104	70947214.66658291	585898781.6727743	3760446864.054685	3890589201.323068	899642898.7617264	1545507650.0535352	541940572.6325011	637192860.9492693	2228259320.1471624	2688399516.4682264	2334285861.0019355	534291696.6307463	1989454440.2952237	3612251964.0607185
2022960681.0371006	869908461.2177199	3905295024.4604006	347829133.2396121	3692608495.5891566	1988996818.767106	6968152299.273373	5494890149.292564	878276333.6186378	6019162177.75088	612250192.3564761	1142576894.3810055	1553384282.4282625	5672008220.49044	2419368826.4609222	3799843287.1749997	70705368.82878321	578112435.010955	3753443283.632338	3804652901.9021893	836283760.3874835	1536145880.8709598	538592627.8337026	636416927.6286284	2141827245.4918463	2673844630.789641	2319612098.545526	531742128.4992938	1893496641.8411775	3593001891.7804594
1999495965.7795134	689019660.0988978	3866553687.0278664	340647176.5439323	3681335509.4546165	1973304520.006363	6929622790.995625	5392334615.204537	868521650.2816677	5925583681.625638	598972428.646283	1112408985.4005184	1547033179.027955	5664395597.555708	2417991554.0052752	3788522878.656254	70513184.41953976	573823389.6949884	3746756602.4231987	3783251869.019164	797707631.1348926	1525731929.1309392	538327514.4894986	635480497.5747876	2101439135.0804708	2644631219.131695	2299156903.112566	531255326.7596896	1867084511.280675	3564581575.8071127
1976984630.8380094	573296556.2452651	3778494421.966694	332551472.65007484	3674167714.057042	1942735883.3687124	6825499567.68288	5237543518.556956	864499605.4280746	5828243044.470508	582029033.912446	1096960653.8795907	1534410552.546266	5650463052.612653	2416633274.287532	3783900100.3457675	69508465.55197257	565805577.3721219	3735759599.0249786	3733051280.8187323	773029781.3476427	1519943332.2908094	535685503.22936755	635270835.2229891	2088091230.1899114	2565220687.5450387	2251760162.716336	530450746.10922015	1750905214.5887456	3548971337.880717
1963728588.9887204	562387740.9019141	3608692014.791385	328420700.9894021	3661746872.261938	1831280593.320663	6755262968.854694	5148969649.361094	859254997.7912476	5680921907.712624	572730122.1688106	1071265339.6551044	1522159176.0459006	5606339485.820559	2415939797.785997	3781781115.085476	69232692.68151599	546874668.5756073	3724016017.971758	3718086858.9236717	765207148.250963	1511854087.8042808	530632257.82254213	629991439.8881621	2050441228.3677876	2389443328.3442135	2246365098.590204	529801403.52077186	1698085357.9972963	3525246309.7001114
1956603414.6153488	535806776.81795144	3579639561.950576	325723767.25130737	3660081705.9667373	1807724223.6722994	6686786539.984886	5027202209.546267	853368538.3982775	5563510458.448887	566585976.846741	1057753988.6363157	1515300399.2178125	5596280870.85083	2411358164.707208	3780415694.003442	67981013.29340328	522373971.22110575	3705651453.0396795	3660011917.779994	717853361.7044537	1503394413.5292177	516530160.80155367	626867307.0202192	2004590315.920209	2231881416.0270214	2231474979.183551	529414379.83608043	1675123370.3604238	3486290236.2214804
1952509399.5355115	528772914.66852975	3563435116.3167844	321872072.2987298	3652662875.859756	1784220071.8437138	6638476468.5539665	4994758986.554366	811784719.6529919	5401240048.637573	554283660.1101768	1024501065.9772915	1487712694.8746133	5551914013.7145	2406943528.5221367	3777940902.3929086	66099555.22168361	509913285.0624523	3698551429.0937514	3548260614.066338	580961424.676049	1497521064.7094727	509437143.00487554	622922711.4577327	1953691978.664447	2208128878.746695	2214685395.8214912	524583306.1030642	1655221121.8472428	3434531546.394617
1947843377.9072008	519334626.5247201	3487501832.982948	316071573.8294703	3615125285.215713	1752383923.3953927	6598290348.236653	4949536897.922269	809798449.6191525	5360670061.451037	540071944.4781606	1006945211.5496	1473979793.6010315	5506784935.740482	2404660705.1404138	3777168179.8089576	62385276.588798195	493676147.9103027	3687687372.6485806	3470401990.7323217	547937809.429832	1496200394.3606493	504023221.1797718	621855441.8327708	1893910833.2845438	2094588007.1624336	2213764444.87075	520737303.78105986	1609094798.394819	3420342887.747695
1932779747.095634	490748002.08872527	3432833977.1738358	307181177.8672187	3565013259.4855356	1736532676.309228	6559661539.964527	4910651448.145773	796355494.7219743	5322318007.896467	533409927.75312287	1005278521.016774	1452363707.7388277	5427827894.379567	2399684343.059408	3775984251.8017898	60701981.04892645	487210548.2373998	3678658549.1788254	3128468655.9814186	533275209.5518513	1495047763.5800414	498822743.80742115	618589690.1848519	1800271628.7390666	2049562312.5238128	2196930691.0042496	507149778.3663739	1545506776.037983	3351863944.043193
1928375860.454186	480649780.2726432	3361470746.9859657	304114797.8479934	3491963482.110137	1706446794.4005392	6393084237.260605	4910651448.145773	784991974.325111	5296270438.389504	526687050.18161786	971747354.5656779	1431018420.2986326	5409300190.910062	2395627561.144274	3775133769.8442326	60331932.14730304	482703600.0064081	3623362720.9577346	2751476048.5510345	506432686.653217	1478872049.412352	495171738.8418597	616532987.832942	1708895955.0009255	1992767034.2352166	2189391211.7095075	490915599.18926185	1505990923.4474378	3331402880.6067314
1928000972.40249	479027317.7039496	3337787278.206378	303536336.65186113	3409334496.1450324	1691846274.029139	6331287056.723616	4909595384.738598	775801243.0837067	5284957888.150845	519330529.8721893	960138446.1524645	1380287654.6429186	5403610528.354179	2392373480.782651	3772655898.3586264	59215143.994684756	477008251.7348949	3608379528.7833776	2586220253.859402	490338881.5682226	1464197360.2523456	491774025.3527593	613131155.5373137	1677060194.1908226	1981829619.250937	2184976261.4513655	458601340.4976409	1477711345.8789797	3265896794.468424
1923653592.2159338	477602650.96607333	3281436673.845172	301723237.5241605	3360883656.8295937	1670120796.352626	6314057737.34977	4896339468.2142105	763171843.2985618	5246361646.620903	515818161.7419474	952982330.6722916	1327540158.7426517	5383857185.909825	2390097309.430922	3769980476.600949	58693028.736626714	464481062.79550755	3608379528.7833776	2540492813.928084	483238588.5448728	1450216107.5311651	490032830.6195609	608654960.2311027	1667015267.0647268	1931737662.7483587	2182915198.858561	433539540.66655385	1442464557.2452455	3231419767.5071354
1919981519.3402123	470697347.388903	3266150604.2021737	300706614.52084756	3344764410.6828375	1658768609.8843472	6258102134.884492	4888715632.521572	736329057.8368201	5210799408.719585	513409303.53077054	950005665.0052085	1274613446.6546657	5370693301.681675	2388979702.0407443	3768679867.9556274	57792000.754569985	440837809.1713865	3587388557.2303424	2514413263.990363	479554171.9169526	1446063120.1924767	487504739.4177267	607117241.8122936	1661591422.6093707	1926826220.1070533	2174051788.2306705	432384993.77265316	1411724451.093307	3223036229.969511
1911677595.6473596	463331559.61598647	3259179774.787433	299822224.46380895	3339414223.944935	1634756230.0149467	6251590521.209333	4886401266.837688	710633682.4860809	5201487080.107666	506837584.86211073	939752184.7744374	1251478847.3333354	5349656032.249629	2386488138.093186	3762749709.1220164	56348011.8928664	432581057.0379753	3572579278.7765117	2511262024.0993648	479554171.9169526	1438457031.283179	487097803.3512622	599906807.4130169	1565673794.8035998	1921434835.223318	2171914140.551403	431799122.80649203	1395314014.2262459	3128817748.886917
1893835472.3593287	451857320.05707836	3252193123.765929	291430011.784401	3203716271.2707787	1620633787.2231078	6110336631.337944	4885024285.671435	701394521.245691	5201096846.35231	504363071.62814933	921468051.479559	1212181157.8520467	5321797290.231456	2385707396.134061	3757487560.513814	55122221.5036243	418391715.2790647	3515849205.095271	2474530611.5389214	478753494.95639825	1429181238.6293874	481592888.1100481	596971083.0222638	1564451958.7792988	1916993086.770255	2165619661.8676357	431465606.7071674	1395098025.9836278	3114341297.124556
1892639397.006604	436928649.8440412	3232998085.90264	284132297.2447716	2960218910.1021347	1618852965.0886695	5972857878.645632	4882896585.637158	700972330.5459961	5185323886.491146	501958024.22726023	907268588.4051962	1152312571.2203443	5294562237.947561	2380654303.409647	3745273910.447584	54738889.48857448	411511163.8287532	3502308995.361672	2441366143.1445255	475287835.3749232	1423848878.6832614	476199507.3429054	568955878.6309421	1544709130.3834352	1858736910.216164	2155290181.0983133	428330708.38395417	1387944515.9547527	2917429744.632172
1890889800.762004	427270024.1458558	3222223997.068179	278166944.70035064	2849659994.5271664	1616138686.539144	5841468585.705452	4881757951.608257	690939354.4718144	5171258608.076297	490349371.0445608	893287169.9184375	1064146140.2319247	5275314655.49254	2376684989.1944704	3738433258.574304	54417109.75257026	404887288.12550235	3434514439.729657	2424660987.160338	455066452.0481058	1393020455.639607	474813837.7041441	546317150.2380098	1510605555.7105322	1843947782.674982	2147675542.4156046	396374433.61445487	1382848846.0735507	2843224377.7989
1887183547.4939747	415958281.1618504	3217769876.766014	269588139.249493	2791300423.038209	1612961076.8862877	5392704027.236521	4877654885.435965	682221502.6259573	5151099441.918295	483944841.91914713	875865129.6197659	1053054771.9305456	5262987806.749868	2373790269.6932907	3724865404.1659746	54090196.57104811	399868909.29081905	3291918616.259502	2399101616.958346	443009232.1632441	1389234009.484964	473016231.80418456	527264636.4791741	1496930368.8603883	1815835248.5438247	2125118360.8580818	384100569.7700858	1382198057.1660137	2769553909.8677607
1883813137.1704845	409829151.43182063	3206273007.288145	265339077.82529604	2721637705.1435127	1608043159.5513206	5390460305.080761	4868147989.938666	675427556.0081074	5122651519.909996	476714590.7287977	869327867.3140973	1026823032.5624511	5215850887.651489	2371121890.939552	3713469142.95671	52979016.71448821	392684203.2642953	3271245740.1922855	2392699729.2225103	426799131.08368707	1388066951.6754878	472352039.6071495	492245966.6071962	1494494223.234372	1807745627.404401	2122659445.8318405	374208453.98674214	1382198057.1660137	2728630401.1638927
1882677636.274723	403874631.2992145	3198200334.153408	264110917.01105762	2695141532.25704	1606061681.7801042	5343126455.67616	4858847873.144618	672787123.3462793	5022448644.313375	468023288.4725849	849382830.1085374	1026561173.2704126	5207933051.156302	2366191643.4878683	3699463535.432974	51677498.810128406	386294412.2369036	3219610132.4615946	2389558564.2441854	417247437.2068291	1380590331.7678566	472156099.9423008	466519374.3296641	1471102511.5778446	1763397973.379722	2109517429.0192206	360771143.4173585	1380934014.5440986	2703825688.6316743
1882295447.8927808	394962500.98403853	3194614621.395301	264110917.01105762	2692066618.4276795	1602430236.576804	5329618630.958015	4836760772.491952	648996037.114598	4925647559.516603	465713620.4141364	803087365.7394587	1017976357.0349519	5195633985.550669	2360184172.6032953	3686237561.690657	50995022.78828294	376904097.1006013	3198250403.1292734	2386012436.4850535	406801891.3897503	1374519090.933814	470468222.6986383	466519374.3296641	1459044435.2286458	1743323453.131363	2104012645.8413155	349736314.02630305	1380783913.0551214	2666745691.4148293
1882082394.1910105	389940083.75844115	3189132302.361512	263091541.80856425	2662716876.8744874	1599587382.9803534	4990340897.259136	4829461205.2948475	640919361.2412049	4738103776.3130865	463516431.64054877	752616378.5802103	1010552651.1156809	5174612123.412691	2352411077.1004696	3680280903.4177465	50665463.77848245	373463256.04138935	3193748670.276124	2384866663.3312306	401187047.90108	1368650824.78109	465161227.40233576	461727613.0942708	1452966151.739849	1725993276.9849782	2101173407.8701234	304997898.06897676	1380542193.789066	2642974514.3994303
1881281291.0652478	374525770.76187545	3178444275.344096	262589062.34361258	2572736337.629615	1599046439.6569285	4657717815.103979	4825531241.801462	631124948.2510685	4673471124.046557	441232656.2378397	741016450.021496	1006872197.9688108	5166758974.788046	2350219196.067294	3620066563.9763503	50591318.65778136	364740105.4993566	3169695747.1642423	2382737264.507469	399324417.4857805	1366689592.4659548	464211317.5321763	454538101.00424945	1448467935.70115	1720459777.912455	2098716677.0501547	282635734.6913942	1379756553.8281608	2585979876.309939
1878253118.8094347	368335102.63587725	3168468491.043873	260497215.6150465	2495209579.508252	1598333929.1183496	4209343735.9682083	4822429473.748849	606990258.0640287	4594285189.449988	435915205.2972893	708750182.2234339	1000797185.01952	5151671482.546417	2346986103.6329265	3570866630.997569	50398247.798433974	356152183.18325317	3106636454.400249	2378925159.156489	392207264.1917865	1363936660.2774253	463800790.77091783	452121871.69620156	1418669421.0021539	1713630699.877666	2096368823.1388295	267834506.99702212	1378409911.1308126	2477130586.469304
1877667557.790236	364101608.51758444	3126895626.219766	259545968.32630914	2423356918.7443705	1597805119.676148	4173611718.175745	4820617570.407787	596784258.8902882	4459053144.395708	421001975.0212014	673384702.7556686	993376097.9777484	5116363877.094233	2341833555.8993006	3498769096.9382777	50212469.34162746	347311819.386446	3045585265.4839344	2374626361.856966	388537382.5353161	1360752971.0533836	462159698.31633365	447868885.4623453	1389701337.2412174	1708096602.4994695	2086221299.0321047	262436129.41388136	1376338990.3275447	2385053515.523573
1872905149.8811634	358939321.7893777	3073902836.3209906	257670337.89196005	2399538210.5637536	1594552938.8550258	4045334436.118519	4818920189.978405	587854575.9209768	4421706741.716684	414912135.4651009	663096976.1738223	992692572.285461	5093626366.868884	2334477472.558077	3418961314.0780888	49543564.19447117	346364094.4302734	3023694529.409133	2373239120.7212133	381891924.13604635	1354444808.6194575	454371452.2512852	444053030.99756765	1372480745.4353437	1688856241.4566946	2082645106.5379739	254001785.2025271	1374613421.1810393	2369963690.78042
1871494551.3375244	350364849.0508927	3021396638.595177	253469596.96855664	2336154094.409243	1593250039.9283638	3882719008.003813	4814493136.007849	572239994.5317224	4354783792.543502	410912997.77383184	657003987.568661	988561767.6045852	5061663647.029623	2332979266.4921556	3399437686.861168	48202236.88287505	340502058.4242836	2985138027.1706123	2370016823.2928	380647306.9482118	1349353180.468218	453944704.0365668	442568048.74151987	1259401325.6338508	1674851206.8174424	2081054160.419816	244168895.50354272	1370543933.3981276	2355617689.330721
1865786564.0026817	346098520.0926707	2993523359.4111056	247620270.53043517	2323376646.8192987	1590009873.4521286	3862139994.3034763	4813511252.409219	570747774.5440387	4280717919.052273	410830802.34976596	651262204.3916111	981537787.2881237	5005450781.358171	2329855968.107765	3351983559.257538	46972358.34158154	335050360.4142045	2974759431.6602764	2366237407.792161	377140018.8192512	1343722490.669693	452194932.53785706	441096373.0658386	1198353240.438501	1645653110.36205	2078511408.6921263	244078571.6268168	1367512383.8725064	2208654850.52442
1865749928.4304209	345353615.6968025	2965670205.3838115	242147335.5903405	2288952942.3843155	1587161856.5084853	3845747905.4307604	4811341600.899918	570579755.3136055	4193559444.4565043	396163488.64163494	647780406.082479	978216619.0355915	4894475416.555546	2311528689.782929	3308547379.7496443	46698619.751419894	332622945.1688159	2924823234.8067107	2363920866.742654	370528873.87262714	1330584314.3464475	451389278.0892237	439679548.0231763	1104278095.6187387	1636590851.208189	2076978719.2887802	237067260.10735258	1357342557.5415163	2111890460.7136118
1862338783.688048	341310514.4936059	2916711157.414343	242039522.2787999	2261931495.5536814	1583751977.226983	3795445509.45041	4808519198.371875	568227120.0545667	4148011549.519986	384315338.7363436	635815379.0962068	954877894.8457813	4853814996.481791	2308831427.3260484	3226047339.1841354	45921071.19413193	324415064.6721652	2906999826.221825	2362366439.042391	369864349.4395232	1317878900.041053	450097042.04631877	437922416.63474274	1074407056.2454898	1621192664.3045082	2073631203.7221527	232461118.3314867	1353360890.3878856	1927041823.6371915
1861352635.6492705	331047586.8925536	2774495555.5444813	242039522.2787999	2205359126.9719315	1570452806.717035	3746024574.759028	4806910210.9718075	567029378.273663	4114283873.8665657	375639302.4085772	628316084.7076864	950242316.5111217	4849269713.057976	2306236422.712184	3219268847.779544	44326883.911930226	322544378.0219674	2899508974.066955	2362110072.682894	365292963.7669367	1307303135.3085928	446248216.83677787	437400745.1498443	961235035.8462569	1614345861.2210987	2072890448.5307622	231528313.79578954	1344922051.902092	1632802221.5830965
1855417115.6741648	329475891.8964936	2740057467.479822	240400707.10509953	2169009300.6968093	1567979527.3208005	3692221285.7434883	4806140470.287226	566195133.6491622	4099012176.4600005	366730398.4083172	613437378.0105516	942602945.7037122	4807303098.011869	2305262904.4453287	3179733463.272311	43272224.562173784	322209355.3179543	2890550139.3623686	2361926033.734432	360909091.8568232	1293339692.4068408	443864597.46513957	436714218.8990936	908413666.8853765	1611699218.2009768	2072283879.2294283	220046961.69952714	1342525220.2723022	1554895763.9752884
1851537640.285041	328929559.98924094	2707432046.0882835	239297706.6611477	2086407618.6077106	1566377262.727631	3650966985.8499856	4802951822.718218	565632675.5784688	4056818751.3962345	361746908.9034089	609064932.5701023	937614556.8073915	4785471373.212524	2302944934.8480487	3164551880.18174	42819020.52582838	319521366.8636542	2885941823.673259	2359565457.112432	356423358.47321606	1279791344.3266392	442091834.37730825	434009572.4604156	886497540.2863064	1610627371.4844208	2071059689.8821714	214427198.86271408	1339780483.629756	1554801195.365319
1850382900.5683913	328439010.3948005	2643138349.9175467	238439770.4347703	2034269413.0489652	1566009559.2648141	3628865986.3610363	4802135314.7323065	564425213.4467505	4017183775.0117445	356806527.10775715	595682955.6883347	926605065.1531544	4770490711.4337015	2299091540.6736646	3138359263.8078156	42698246.43014405	318586218.4023531	2870757082.423966	2358141140.6228952	351771890.09702486	1261262590.4745147	441649359.7621626	430348811.78891045	854416458.7866004	1605989535.0389419	2067168022.773106	213173477.57623747	1328646455.1432896	1552108934.0906773
1846095493.7427843	327529414.144984	2564231487.922438	237903488.97427443	1984273519.1907027	1563685495.3459752	3598247134.291767	4801770795.909161	563309686.1397943	4016274893.198122	355785878.2965351	584054187.3472322	923024690.1810496	4753552881.516119	2296221053.6375365	3102393354.591617	42177078.3241403	317392519.9543775	2863849703.159031	2355520425.6581373	344399313.9096496	1223724936.8384385	440851347.5361115	428244603.66329825	843778190.9460126	1605810898.267128	2066984035.528126	203717867.26641992	1323625859.2788615	1540501848.877139
1841026089.4695575	327157544.59225106	2521831613.0603695	236819022.5115502	1917318966.0029666	1563176240.9409723	3556113881.2302866	4796974901.849258	561333942.3047544	4008069702.3028393	355563431.9872641	569843492.6110698	914415748.2640259	4714474198.889128	2293544459.2076516	3069753367.4688096	41920522.15199206	316922747.5546264	2856493434.2617207	2355520425.6581373	341444623.1199786	1218987843.8523514	439571993.93930775	425568699.2368394	835994089.3417716	1605523375.6254935	2065089877.5928469	203497770.26078773	1311204937.3440547	1476830418.4947348
1837719511.2560148	323903782.9522035	2499273495.6371512	235146684.18513495	1851723666.4745748	1562877038.8723702	3540060016.8150396	4792763088.850531	558489520.3494017	4002470962.0676975	355241733.02471286	552955064.1943505	912892853.2348825	4608062151.355263	2283210475.729314	3046492010.5213223	41401510.539927766	315599363.4331361	2854592460.306807	2354818447.5545263	339861122.47318584	1207106275.3301988	436575983.3387834	403084714.6071062	830353140.7924535	1604717009.2337685	2060757041.4270651	202392743.49127513	1309890949.8458421	1335685543.8885727
1837672617.722747	321036351.9373745	2472408409.4427547	234544475.86563763	1792129168.576911	1562785016.468322	3519908807.4042215	4787770452.878442	557617506.8991827	3999181968.4142485	354389446.9518677	535353068.9082755	912804643.2131805	4586230059.81614	2282366306.9599953	3026816456.3409576	41001542.84835318	313671044.6053488	2834967175.646117	2352025411.569581	339254386.08463275	1192120257.7952974	432741524.638031	397286433.5921042	827513719.3794882	1604028789.120402	2055514752.1630628	201116487.14036596	1302776681.3376403	1309401850.49713
1837067683.2692735	320342637.8292656	2469171204.2669454	233274496.48586	1767461269.607964	1562408470.2743444	3490963485.9892383	4785268151.619474	557205922.6439042	3998776828.0871644	353237649.07060033	531477687.62816185	912739448.5799191	4571245096.4976425	2275306358.342752	2955434148.8966475	40307392.0443915	311631193.181932	2831228988.5670934	2349732176.4539223	338310140.81660306	1184351291.8390703	425674043.388414	388760811.9344388	822521831.7759717	1603301437.6164289	2039444307.749748	199143645.51549882	1298285224.1134796	1281042429.1360905
1834397594.841327	315537087.3822026	2406981024.9099054	233274496.48586	1747450005.6686487	1559076238.6794865	3486150477.2238946	4780275837.034436	556100266.3058436	3996569111.6299696	351887324.6183019	521571223.6133116	911414987.9542296	4543388413.192762	2268437607.241659	2866271802.374747	39901823.81787392	308933479.04681516	2826137981.910602	2341539763.055955	337123628.70742965	1176867215.4523063	417626458.4397024	384396276.4969994	817089236.7525128	1602879161.478218	2014096931.8475308	198848097.18574584	1293631768.078928	1229115672.6984549
1831386696.074836	309018059.8916893	2378545990.16381	233002217.45479572	1740914312.146429	1557149203.1530948	3473656917.1214366	4779576746.795853	555462851.1127194	3991125874.6324244	351174694.3349161	514993650.981545	910593538.4737726	4531823996.451682	2263599180.962926	2770704960.802533	39319274.56557589	304578909.1601895	2790886602.96615	2337921737.625923	333235376.75482464	1175649736.8212109	417199687.2716669	374840503.6936512	807273893.6029977	1602551053.5073175	1984743580.6333737	198807521.02095923	1293301243.284721	1191383578.8068445
1828990666.633547	303124316.1654079	2352197665.3588963	232731414.18435073	1711930776.6330156	1556108055.7172136	3445872744.0595655	4779489483.57617	554164427.8364215	3989145224.4741764	348433520.35179436	508325949.9269892	908678864.5044985	4531057332.613014	2260358942.7643723	2692259177.567873	38965417.41759329	301946835.14664054	2784265125.483698	2334364758.2572517	331318158.83348566	1171961650.0914671	405409329.34240776	369877321.59004587	802367650.6314821	1601621280.2629774	1976010959.445852	198482469.4180894	1291378797.4399378	1128284486.724564
1827681776.61017	295342825.886147	2351297650.6609726	232451206.4941045	1711930776.6330156	1555330626.9808822	3433898081.340354	4779352970.072038	550938207.8160553	3987969128.4182053	342885265.67807126	506440466.868856	903325192.8955741	4519529444.806028	2239500284.352894	2566539572.422926	38345383.419767715	290868375.6381129	2769707237.895796	2327507540.68061	324870490.6774519	1167039181.6235301	387159011.4644885	363981405.98750556	798686783.5490742	1601556848.7920284	1974751112.3933384	198306746.29291362	1289143854.9708982	1122100864.309922
1825703199.3045373	283068477.3195839	2348035328.2920284	232087817.5321015	1679454958.1159277	1554961814.4272187	3419718717.0132813	4778952185.48238	546525575.2045155	3981449230.260995	331162258.59814864	504556579.9423256	892718896.5616322	4511674536.411735	2228923110.4184437	2410234612.0667896	38030942.57306494	284751605.9891424	2769253168.582735	2313758215.1850805	321027835.51326966	1159177114.1167636	380055888.10926044	359846826.52968067	795549420.1269653	1600932902.7412648	1963731249.144234	197865860.24895605	1287427714.2110229	1105060312.8538895
1823314756.565201	279085848.7409477	2334989397.581492	231683900.43187258	1667872264.771329	1553631115.8851895	3401960151.0666494	4778494995.081806	544183876.1131932	3977899374.8108454	303733583.8504051	498662165.11826134	889534024.7903136	4504295804.553521	2226591104.068889	2304041519.8415375	37716498.83181975	283622320.0840148	2766470206.017332	2288222680.539795	314583362.7202675	1153154416.8874965	348110260.79283947	354368883.46719456	792098982.6486367	1600194822.6422234	1953350555.6158357	197854859.17736655	1285842883.6027956	1101457953.1547139
1821381802.5084224	268196201.0068919	2316140707.533577	231544919.60022685	1608463432.8539646	1551037849.037242	3401116602.4055357	4778050160.620432	543410229.9884998	3968767892.7867804	276525838.86918986	497133642.589482	885502161.6592021	4503992165.967038	2224394273.8165894	2138256867.1922004	37196815.07797291	282347676.29456407	2760286848.6084814	2255462345.4752135	309642682.1145066	1152834610.7062526	332577229.1128429	349091700.3279972	791638621.5392205	1597399592.5052485	1949504075.3987832	197762653.48146632	1283365453.414476	1093808764.162601
1820774011.7332273	264725874.5252515	2302471625.439274	230960308.43994135	1599968904.6388717	1547909370.1045003	3389987149.889228	4776949056.17639	543201894.9169616	3957258269.631212	271104011.4740039	495743266.7887724	874152193.1829698	4500395835.385194	2221195793.3947763	2032639250.834519	36268423.63638905	280795816.8656974	2754303025.0227084	2236923544.988464	304301046.87675333	1152022998.547462	316043708.0738018	346383361.3772915	791240352.7040504	1596240634.853197	1945497695.5560403	197751708.85195512	1281567850.3781164	1087402386.535901
1818677280.4642649	263044172.68546724	2273142119.0899734	229697423.03290197	1580402288.4582062	1546833476.1439967	3374275399.4738426	4776158644.260529	541662783.9604666	3927544232.9135103	247766848.454118	475608795.50943995	874152193.1829698	4493743576.207483	2212503179.7556725	1987854260.302332	35712640.49266742	279213383.4517138	2749252824.0510993	2222877689.5454335	299563702.3675771	1150879526.1233335	316043708.0738018	345413348.5128205	789752566.473238	1589189255.1946678	1935574482.8746827	197652258.12124005	1277714598.4230514	1075055113.7812176
1810352985.3871179	258192745.01319042	2257667817.9714894	227459557.19230503	1564644597.8733325	1546566272.8180375	3344916217.1907334	4775595026.410639	540414582.1683246	3910242368.4499226	238565447.66640642	468756899.05499333	874060100.1028812	4489746407.512662	2208010271.8747535	1972039383.8889635	35415476.69593972	276817641.61683583	2745296240.262515	2155938000.0832434	294911069.5528164	1142390192.3797634	313965263.6796503	344541469.5163646	787867184.5561703	1572878040.4521914	1919737106.4012372	197546011.96292427	1271249021.1912413	1064155016.8096039
1806960957.618105	257451788.3557932	2239767957.998497	226279646.6095424	1468262593.3973527	1545336599.1528325	3311848382.118711	4773756213.019741	538525649.4859918	3909703820.4204693	237622343.98321685	459369493.60597026	874011132.6400468	4487674770.267674	2207786807.9767885	1924686170.858343	34823537.94152571	275818391.5745398	2732589195.8559823	2126600180.0175285	292612823.4782422	1137560848.7894568	311114495.0876647	343945218.4868407	783392739.0363413	1569791750.2383866	1908166302.4898229	197401867.62414375	1257974297.0707939	1042053051.2312477
1805583991.5406706	256990703.4460991	2213592819.118608	225020837.34805208	1443574056.6979866	1545106978.9923465	3263489401.0896072	4771205192.25638	535196006.5828097	3908573054.7648153	220759243.54757994	454841472.6555002	871372520.5649338	4484942422.8973255	2206712102.864792	1901527259.535573	34247433.7542438	274785729.05053616	2704121214.2193446	2099599155.9426718	291618581.2789407	1134354482.1058831	309866664.41834605	339827106.7217522	775546083.096585	1568813585.0274653	1905534366.4125166	197216137.01777765	1255625656.3036914	1011471835.520952
1804383807.4944644	254545309.52721107	2194691617.3378725	221647649.48554078	1415895837.912325	1544716308.501595	3232533546.8051434	4769869576.355447	533510135.139994	3908573054.7648153	214605250.5713554	454841472.6555002	868023731.4839892	4479540032.741341	2206010865.5278244	1819802899.951224	33799499.826154925	273755387.2714327	2643742860.8842034	2023873697.076561	289753178.5149993	1125845789.008026	305339183.18913424	339112122.237239	761337399.2618935	1568373091.1972542	1905260350.9884324	197205605.88063648	1253956400.248611	992512250.66376
1803994256.7732434	253482429.26432052	2179661070.693098	219190789.17353845	1362632954.5639935	1544376429.775731	3205045357.6276417	4764800615.002898	532259960.23037064	3899058976.7328777	213389807.86133486	451915050.0214178	867554953.7626603	4467074173.73148	2204534113.899009	1735924498.666401	33653216.259540565	272165374.05604136	2550441815.0894065	1926189615.52801	288663176.5412291	1116720502.290295	303657905.9061911	338810472.10258853	759409479.6172972	1565067172.4378605	1904516995.940753	197019871.65303445	1250287128.7455673	984288967.1862085
1799240524.0545616	251723697.79359084	2104969659.9342227	218989191.77624136	1346957730.912488	1544063005.747326	3117844972.848102	4751068581.837183	530580797.0044879	3896389116.6567097	211896939.67706433	447049488.26028043	867431958.5663378	4451748975.357002	2202582431.290555	1693239116.664503	32810826.596000113	267708984.12492204	2452717745.8108044	1827992372.973599	285520278.55703795	1111023725.6946752	301054806.9809189	338215653.930766	757026427.0724211	1556719460.9570537	1904260849.6652062	196555507.2661327	1246768749.5773807	975350461.3852942
1793036861.6281075	251266650.0565985	2102764452.0456433	217610505.46137032	1344219888.5279334	1543364923.9045558	3023145647.056797	4747125785.655143	529486966.6566983	3895940726.02425	209304813.5038752	445822035.9833605	866499533.4165816	4444210767.571118	2201344666.903731	1675261383.489555	32607025.253228795	267310193.8308646	2388148959.15267	1721447587.6068523	277589844.0962992	1106440702.1045647	300347269.2311606	337191353.9152191	755560806.2688106	1547626624.9691062	1903924899.0208158	195452042.29772818	1238329458.672822	967369024.4737267
1785556954.3216329	248000293.2803386	2099686058.401864	216743993.84572378	1340734365.264513	1542380774.1753888	2972271841.838912	4741406583.979367	529362783.0704353	3895010001.632735	208836848.69776976	444483776.9053996	866396512.2909541	4441984230.678225	2201054953.7147927	1642924332.8339481	32468477.85752936	263825413.6338188	2235372833.8346734	1470335759.501334	272736146.45462096	1106440702.1045647	300185914.6529118	336454831.04335594	752562463.9958473	1540326940.244728	1902486566.3730433	194204327.32483998	1235395723.9964418	965385244.3442044
1777946037.749382	247015173.63387698	2097675529.3638206	216080920.93608797	1334040585.4538822	1541547011.2443523	2938061677.2769036	4731515911.185525	529191702.47681504	3892663653.637458	207840004.01130104	443859229.12698036	866333898.3968952	4438953067.518177	2200517809.6485734	1628431726.4200807	32293092.309747126	259371469.3084723	2206950634.885858	1405178775.534761	272056318.9327358	1102302781.8891664	298950868.51821613	335366689.21663696	749487066.3493888	1539788424.211287	1901811957.6777332	191897152.42554224	1231259306.3182976	953478059.1998118
1757944953.4741538	245856469.96710378	2093488661.981461	215704293.19537684	1327247467.613532	1540947078.0540218	2892076311.693267	4688126453.2715435	529029190.4860021	3890956276.5212593	200946475.14055476	443046915.8258084	866166661.0686107	4432422269.433963	2199968751.316751	1582234996.0056324	32139809.405147523	258507085.2500587	2073385150.9304838	1389021277.2003038	257248041.0520245	1093926249.2324905	298950868.51821613	333628608.35385656	746502077.4613565	1538590431.9779391	1901811957.6777332	187516565.59869358	1230050507.7616487	923553894.537708
1746707394.8548799	245263989.85294297	2091160247.3226662	215553983.65676835	1323280559.8601427	1538391584.2980385	2821985743.3603497	4659867900.030115	529029047.9811201	3889473671.920061	198827648.18069434	441983953.77847624	865796623.3760415	4424445022.159285	2199931801.3187423	1535912353.9925277	32049906.64084384	256866182.179461	2020356974.9239252	1373147065.694353	256231356.73035198	1082431020.34656	297461185.0824691	332266642.29569554	740307622.9137192	1535566661.1254072	1901606116.5169294	186884374.21525028	1227436940.2544105	894268693.7370516
1723960311.0298827	242111868.18529838	2086205289.308487	215002851.3083863	1315476404.0637403	1536162715.3765488	2761254333.488293	4629590760.31125	529029005.62248534	3888596420.1692705	195268406.16450614	440849084.8987071	863820791.8919234	4414833684.333843	2199595393.9975595	1511900454.3885107	31609188.84652719	256487003.76816547	1967072733.2391338	1288170908.3262682	247010830.52535737	1079983109.8176692	294513579.1881911	330853632.7426291	736725331.7389771	1532196997.0271947	1901427946.58393	174465748.5033649	1222122887.6296053	868701110.3127472
1681596825.998774	240552833.79512477	2074291356.3833313	214132807.58726367	1309291838.3453705	1533094696.4413137	2615670233.66757	4604678241.973739	528364745.22632426	3881972635.572749	191843210.4160659	437723655.2257478	862040789.1411635	4397416916.755769	2199216978.4065137	1510053705.8617702	30441545.85061326	255095009.18463966	1924808231.8137183	1270525295.0143175	239779265.22887862	1064134694.0500951	292619815.4984075	330237714.89235115	735767573.6233584	1529775763.7999086	1897904759.2285957	164755122.6055808	1220697144.3542955	840668208.8898039
1679157559.8991125	238598262.888574	1984764159.399521	210725862.16433755	1301817685.9514518	1530184007.7358768	2434283141.0512767	4595478108.494736	527990186.7896242	3874139417.1145115	185376206.42694455	430727243.9620494	861458820.9646509	4371971737.789848	2199022872.5431223	1489997916.4410124	29954964.051522195	251644398.9920209	1853404462.327857	1207262960.081224	236533231.7825265	1062295529.7236383	290503076.1021384	328965075.3282977	735240893.8104968	1524803537.4345489	1893334231.6204095	164269734.99309313	1218457208.1233559	810047966.5243534
1648353771.461031	238326124.672908	1924977793.703154	208103418.33283365	1301197116.2305806	1526918334.50929	2212437299.0305867	4549641199.999333	526838611.2364805	3863624593.3027086	185376206.42694455	429733430.0683589	858587964.7109149	4356603787.363806	2198915930.414052	1467831929.0812907	29650734.583045285	249363978.02002278	1851617353.8461082	1154107908.8156738	235931637.50189638	1057419211.35706	290503076.1021384	327259283.43792117	722344872.5423394	1514359915.6955752	1882445483.481603	163411126.52143002	1217036289.5558436	786191014.307632
1645923372.9596086	237184550.86200997	1901029028.9158928	204371669.0059417	1288395735.6450944	1524302360.1785636	2212437299.0305867	4506502472.387382	526165679.4073539	3854712882.477113	184870823.19236058	429684895.7439561	853183454.2009184	4332906304.922153	2198776552.6193056	1380776294.6314526	29503004.545600306	247130445.8611958	1851453344.5944211	1144783369.774779	230728432.72112316	1051116878.4914999	289643562.884297	324067706.54125553	721203505.193455	1510694553.8952785	1866001466.9433484	163410695.0420364	1213676463.6798894	754949203.5328273
1644769030.4580064	236349731.97907233	1881279655.5427122	202680472.57706404	1287334837.288741	1524242607.6151745	2091953640.470092	4474669708.794929	525771799.8399698	3844378593.884124	182784925.43234748	426895990.4614844	831866165.3635573	4316867534.671875	2198715453.4179287	1301844361.917115	29318348.832222935	246389568.5156513	1834329002.7814288	1133221005.5987644	225035114.54350448	1031299745.909548	287234310.8261936	316933291.9761676	720062034.9758373	1502810603.6320596	1858285757.4801702	154068064.1611599	1212455523.510543	741722953.7833967
1643749079.2836084	234176635.66372356	1836603250.76391	200569972.78510097	1286636445.4924939	1515914965.7113314	2029711272.7774155	4452793409.636635	525680287.8435229	3817411469.4446735	169333175.5775978	426428974.86577296	819150613.7701738	4281067377.311655	2198635374.657815	1272177446.4065855	29241832.494656548	245973582.82614997	1818210423.4141788	1121845832.335208	223162696.25095695	1021566283.9355061	282249119.22355413	316249985.4405075	716187307.518943	1488177144.131701	1854459272.0318182	152483009.1107582	1209237293.3567376	731583055.8412714
1640144343.3884575	231152913.1468834	1824916446.759479	197631424.70819053	1281827479.9631183	1510724507.59173	2009983492.2295938	4401409334.448253	525403776.79821897	3787063422.927414	168329467.61525804	426428974.86577296	812658974.4939554	4220013849.2718306	2198268129.5512996	1242566548.0902584	28727842.483286135	245369207.11756194	1782500403.1419556	1100297111.8722663	223118292.54632467	1021341636.9994073	279914563.5975596	315069499.9572809	701628641.8370702	1483218353.7439585	1851277622.8017683	151086411.55045047	1206695749.222714	712783210.6665568
1637347176.111145	227891316.43326107	1819798984.9477239	195598898.2180001	1271054684.7941687	1505879659.2171855	1970671554.461595	4378276965.485709	525254597.81064683	3785762055.501585	167381386.0442857	426338652.0569097	805603671.9015431	4162828491.310937	2198137427.9426403	1142136479.0388422	27927125.167845387	244702808.0546556	1755577956.4753127	1090595081.4393399	222556084.15849462	1020784907.9113047	277084092.2561296	313432618.04877514	692027645.7080296	1469853082.79811	1848106404.8669465	149706805.25765875	1203142955.5220494	700375571.9557575
1636864212.3229585	227285617.24085322	1804516776.7476254	193709724.1585917	1268579393.9491153	1496395261.4751902	1941064190.3693168	4356697945.990316	524828791.25476766	3762441574.763835	166676392.0766893	426225769.7660208	797609667.3530756	4126310451.6193705	2198011082.2292843	1090381472.683457	26943131.351242468	244239247.50157696	1740321691.157509	1086693972.8077674	220894856.03286654	1014693843.6979268	273833816.48075616	311917931.5755362	685832691.2979352	1463456569.3404331	1846105131.8574834	148161513.72250646	1199577635.026719	608095000.2174994
1635351832.7693024	224256849.04414696	1801514638.6782038	191290688.32225773	1264122689.2023003	1486929759.0562553	1908875277.675849	4332389267.906844	524721892.84202325	3735485526.5154314	165629488.60850236	425794489.55292004	792807865.807811	4099231665.396026	2197994549.3643837	1060658394.2507966	25756470.05830405	243611808.8997169	1732323358.634799	1057611945.5642308	219897900.96875677	1012375054.580968	273279343.72752815	307481666.1701417	682929762.7575395	1455552402.9612203	1838722275.8198843	147444832.22503695	1199361764.2719703	577813952.5624506
1632523675.8380966	217949165.90887082	1796139069.033447	189090388.0916582	1253323444.995201	1480765218.0958254	1880975865.8758302	4317395869.57135	524235980.8404151	3724472605.8779163	163288946.09760773	425538218.14724874	789102465.2267231	4086401571.0070477	2197896840.10695	1028288611.8801574	24366316.547631208	242348131.26319402	1726086357.3124273	1049337580.2248292	219375463.30294687	1009025700.7307569	271022595.04004383	304085535.8185326	680838141.9025705	1448265536.5196686	1836932455.342955	147016283.0272228	1198423332.905909	539497567.6636916
1628753644.6872916	213920282.97728056	1794763197.4627817	188307520.86762816	1250356552.8561943	1466799455.370074	1840654293.7350752	4252046261.117836	524039496.3863585	3721094545.5570555	160314033.47786838	425347301.15935177	776176486.0684261	4060615589.953784	2197828312.05464	1015305541.1300415	22724296.278077144	241355904.31917977	1724646970.1266975	1029524670.0310286	217319305.44367078	1008111316.826872	264646394.68342993	301797740.7544739	679560641.3952445	1446040292.9426417	1835293754.6579542	146720164.95375362	1197480318.2174613	508942414.56971544
1626877520.8673959	211649049.50803316	1789483561.7920656	188118051.74597156	1240642215.2983217	1448481420.5236356	1822634172.823324	4226620907.883828	523482698.8163278	3710636845.637664	159644535.20580065	424945669.90612584	768278774.3274301	4046528710.0077667	2197797131.23074	974509544.3597949	22380272.692020886	240525285.9583699	1723017892.2406945	1025396019.0076615	211159339.9184212	1006352180.6405975	262205763.8128199	294260275.2451844	669848430.7783237	1427751472.3548656	1834008476.047377	146075810.80154604	1196974789.7708356	491670869.8221006
1626221160.268394	210350925.72504926	1785919841.8419154	186788830.14068344	1232577795.3931384	1422352035.1412442	1805343957.9287953	4204795141.473756	521696195.8586271	3702226567.970763	158528891.37264884	424372154.8599273	746490772.4411757	4024883823.8085155	2197778310.5703545	915983065.1228821	21814574.608888034	234326617.29276502	1709920080.766414	1013729936.5532932	210393121.99612266	1005842734.2119148	260391258.81382915	291491982.2494638	660466624.9119315	1423535071.0442486	1832908051.5809646	145430204.8040268	1193668175.1089747	449256442.9042173
1623548211.5491266	207123521.52797017	1780051664.7709253	185677969.1125682	1228860208.5421953	1398401098.6373086	1801379944.0589185	4202163277.017892	518668449.6339434	3695105403.920146	157829768.92731923	422745564.1085391	722471123.9992865	4019543029.5134077	2197748762.1225348	897280235.8316761	21747523.255451877	231019402.13549948	1686964036.065434	1013729936.5532932	209026781.75429374	1003825183.3032331	259968616.51857534	291327769.8608526	639215802.6326697	1416116561.86036	1830043892.6653783	142373649.0069865	1193293818.560863	435109371.42081183
1622520780.2763429	204657540.59506106	1760279277.2822707	185422757.59610474	1226829055.1050708	1376043267.099432	1800872560.1897035	4163281197.8565807	516869467.0209433	3695071266.565916	155337067.70339072	422048165.71461546	696257946.5658433	3997521907.3224945	2197665502.574961	868256252.921646	21727578.63476936	227809571.44915372	1667708296.0698383	1011933240.0539799	206250232.09608102	1000553244.53321	258320186.0404694	289602466.66034204	619910891.9128711	1404874723.3161294	1827309853.6122706	142373649.0069865	1191317834.6691847	417607042.22716844
1620956050.0764425	203560745.03280386	1747295756.8111522	184504044.93304488	1211566198.6127238	1357899127.0169845	1800706162.8713346	4090145632.2886896	516716708.83881795	3694588882.274698	153174298.08887482	418108695.04817176	693864898.1281784	3972459241.15234	2197536974.343095	865598557.7661629	21688190.975238428	221915871.5437132	1658364638.19108	1010787272.8925188	191316180.02000508	998591600.8958234	257647814.64835978	288045342.85627484	608951358.8157978	1384856719.8021731	1825224877.5057845	141818038.39980313	1189507571.9785776	413744098.64597535
1620108083.0276942	199661676.87308514	1741713889.8909683	182006926.88155645	1207703321.65758	1357321149.1386373	1799881887.0952811	4059551815.5989704	515399152.19938457	3693598099.584367	148017926.55171502	415951142.3778399	683333862.6467934	3883250385.9679375	2197320843.7190704	855621896.9507785	21649414.83239045	219147910.2923115	1655692929.9652452	1009499078.1591063	174574931.97073287	997760070.4219053	257441698.47081843	285156464.21380556	588602545.1069562	1384856719.8021731	1823507004.0425453	141375518.61242333	1188785257.9997034	409126004.8732377
1616892002.6015844	198884570.89693928	1727321736.4447262	179598068.56592262	1205611101.429444	1349861961.1150584	1799144889.0509605	4004923779.0971246	514758605.2079994	3690230499.579893	147175496.38033542	407602142.5873034	621119326.8784585	3836152396.68563	2197268476.7265396	838731331.3899944	21639307.26194146	211123562.33971053	1653862928.357838	1008290845.9470665	171253820.34937888	997069794.3734858	256600223.6430905	280545206.74530655	587451015.0071969	1383027523.3993733	1821886464.8230531	140936433.94550762	1176169744.1560094	408266419.4422485
1615138183.53107	198522261.29274154	1714251744.3149567	177733388.81468242	1195399445.27717	1340131231.3371897	1798692804.5603788	3982091435.1439342	513242614.52995473	3689854516.9115615	147175496.38033542	405707409.634996	612473876.5581887	3787663020.7401137	2196980131.56717	827856326.25901	21573300.440056626	209981168.79099253	1641135247.342175	1003639806.3107365	170807621.374756	996598414.6411488	254768629.6176411	274802835.0505108	586191210.4926918	1374759780.387984	1821423220.8812306	140477509.74910355	1164452393.3254032	406745752.8035661
1613068648.5502372	197494515.78098944	1696982042.641998	175835311.13062268	1187986859.1105616	1335411674.694271	1797716125.7235274	3948632465.932668	513040434.0620425	3689061561.5389814	145717277.711941	404654072.8154229	609018332.7652901	3766925355.56	2196884325.4557285	826828964.3626869	21485681.974476	200730445.66861343	1630231720.0761023	995940987.5448841	151233004.77633095	995474390.6723757	254285634.84178928	270850476.60149646	569875234.3198893	1369649272.8410902	1820930648.705718	140115772.79331663	1159068778.5550513	404584164.11665016
1611310337.5040193	196958342.67957836	1689412445.0412953	172513082.37595493	1176279840.3162742	1323952675.6525795	1797071596.172452	3862092038.878043	511262907.76774144	3687053817.6946096	143273328.68752277	403739946.11340237	604710448.4089466	3714202664.3184385	2196329700.4194884	819058209.488219	21478051.166669365	192303303.562702	1623351854.4318125	991306506.9109306	146506460.04597837	994344440.49322	252827319.12716237	269257414.1628431	569875234.3198893	1362322289.603529	1820496625.0039284	138531590.06832033	1157642829.9486222	400489104.08534205
1607877677.1414165	195601590.94985396	1664966575.5999138	172230782.2289316	1162218694.7294655	1303482164.294987	1794402790.8663304	3828245141.138733	507854561.62598187	3684667260.4833007	142003522.45344934	402983601.9118437	594151117.1416243	3687681953.798821	2196088689.1463957	812745480.3374256	21356416.615138337	186849971.27671602	1619594900.271721	990498035.7157433	135493914.3284589	992811671.2361827	247146630.84935877	265444501.32390606	565820612.2692648	1360519613.706289	1819033410.4476385	136580624.13248783	1141902152.6156628	397317254.0540498
1604033865.1361299	195439366.13748205	1636233654.384761	169925196.01642475	1153396813.5511448	1278669381.789268	1792959781.55369	3818064394.44864	503507957.3479611	3682107960.2651434	140510357.41901803	402206600.26573473	561655128.408994	3654794418.3912764	2195762838.789344	812238394.8738847	21303775.887579933	171557729.8450206	1613029134.5513325	982414777.6482582	126669108.01937781	991019737.4247477	246407180.00510654	263913690.80425936	561006637.1236153	1355920493.3060336	1815785867.8837988	133433107.54548228	1138688426.9998903	394560497.6224448
1603857922.7596276	194598665.8077253	1613913592.9300206	167230731.41261733	1144012313.3545592	1241497123.9688807	1788949392.578828	3786709636.925101	495082718.9575038	3678661136.2118955	133160315.04338793	401895463.7335004	514982921.4461825	3651767705.7044	2195694104.696051	806224388.2480307	21296092.43214972	154904917.77407527	1608951748.490375	978637504.9114771	120384429.80117169	990128274.6560924	244833174.38612843	262975333.85859644	557048979.3371474	1352377339.7011814	1812309046.2432702	132895740.0828161	1135484459.5559196	393516179.2732121
1602793601.1588907	193046207.0519559	1610752006.8882816	165454695.7454048	1139149887.5789833	1215277997.9248044	1784112213.4350753	3756919444.049176	485633762.7280951	3676226862.731001	131071579.7685016	400711492.57012856	500261791.2739458	3646522913.5010157	2195459410.1321754	804180112.1381042	21142098.92632096	146037025.66242135	1607735675.2449594	975639861.6557486	120384429.80117169	988705036.4376421	243942797.8780557	257293591.37033975	555972589.3016918	1323844175.97161	1810444560.8916066	129848329.48003367	1130314802.0392427	391204247.6628424
1602355256.3798623	191788773.23599166	1598619399.6986077	162148994.89740223	1139149887.5789833	1190249813.4758165	1774365127.0151186	3725442182.6438036	482065397.9591408	3672818358.215431	128082239.06106378	400599431.1351576	476436679.3761059	3646120852.939731	2195230911.2266593	798512529.0022151	21083520.32718194	139715820.2549333	1604903768.0168276	972459660.6220031	119852831.28330196	988248644.896698	239075476.58278534	255390070.49324852	553284495.7632415	1297949957.904727	1805525369.964286	118215702.56856231	1092944445.473436	389023581.07192475
1601382931.648662	189905685.4522817	1584679951.9320805	159801486.92723563	1135997958.8475022	1165526882.3341541	1769796104.7027493	3695452873.1418076	481635220.72555864	3669888108.382901	125802658.02328081	400110501.58518547	460367959.6472318	3641439963.4801426	2194187285.668193	776314186.7460463	20982936.225733504	138402673.7593186	1594260683.5608535	969780121.707006	119417071.38213283	987975847.5925442	238179582.87638563	253985418.4957936	548627651.4943869	1270948732.9386497	1801193576.382371	115680371.34455499	1029140469.0807011	374895601.87280285
1600941986.5340009	188758244.2449339	1559533461.322034	156988033.18099275	1126950378.4574904	1155124100.4505367	1765380635.127576	3680027521.145004	481251511.7142672	3667032118.422768	125231688.93087313	397209478.39367723	427114164.01834923	3637795009.138851	2193165604.579223	774739710.5370915	20866148.037932206	136737697.98144212	1570459338.2492383	966106402.478291	118864659.84901488	987804933.6316257	233122270.47508967	252652983.08482108	541627324.3644886	1251337117.619939	1795861984.7259073	115226388.69413504	948352820.9146721	361332208.97071284
1599376447.4254727	186095037.29852602	1507365519.9824486	155666152.32925728	1111908530.1129782	1119883121.8689642	1762463877.9804645	3627754635.4188123	480939170.90994406	3663150682.1637783	121988935.3584903	393779159.0439564	412454406.57900804	3632312119.0785537	2190843430.7198105	773864841.3840848	20720170.740708344	134220793.25508028	1563944819.6098733	965237548.3352495	118742557.74193786	986814207.0812339	229297699.8660472	250889356.4050995	534964575.3974138	1250868681.4206572	1784804700.1616364	115089927.99383704	905998333.3575671	349766366.044864
1598920491.9744682	184584191.50792813	1491786105.7449527	154023009.43540168	1101276271.3710632	1111899747.2736478	1760740243.3697112	3605548610.237753	480847744.51612073	3659756147.683213	115612507.32789986	384785357.60995126	409525467.16965115	3626293418.6059713	2186853118.042788	771639883.1699717	20551089.879014228	126549908.12845805	1539448971.9262178	961029781.2692728	118665205.3320396	986210976.0073824	219094402.6919891	250157527.5810653	531961368.8537134	1249679272.6722693	1778892357.1654391	112389405.85465834	875118414.4674048	342346294.352706
1598739053.069736	183053002.8707965	1357240112.1648815	151525539.79557633	1082862700.7355769	1109258027.611651	1760274404.791736	3565815943.1326647	480175582.54720557	3657421973.812331	109139546.90446469	377270904.3432257	404603885.35404044	3623381968.0205126	2182506936.744448	771627314.1903888	20477354.0957454	124704084.32424735	1493613185.5064464	954996680.3697613	118413585.15420951	985373308.2422045	209912305.34560013	248418412.0424846	529461448.0236585	1249406184.2437587	1752061376.3831878	109844182.50261644	868352498.6195102	335509777.7744105
1598512215.9065359	182622385.2585246	1290894947.1488047	145177992.26010412	1082211559.0564451	1106518728.8474758	1758647496.9382012	3543457880.5383716	478939359.6514176	3656662909.236011	100977362.36784749	370280995.76454526	385807628.74620473	3617945654.683832	2182064168.914681	766987306.3648186	20344973.56347154	124609273.79878092	1482628548.0302374	951963433.6187196	118167390.11657107	984173746.3151728	193301857.17224455	246555766.8145343	528781293.0003115	1238156642.9959877	1751602028.325344	106950238.79955195	851272020.942207	331188176.31413966
1598252559.3457747	177885328.0031602	1155554510.8797274	140320715.1822769	1081122015.0196261	1077009679.1091263	1758474220.2030413	3539002454.94734	478519287.5456256	3646906531.837544	98112770.73598272	354030238.7835985	380849514.67883027	3597654473.0859394	2179887101.428227	763750259.2038053	20182821.23922933	122922774.5161175	1418343690.0408337	950099175.3971274	117335523.70300561	983785381.9691913	178020998.97483322	242518619.97224897	527204472.72535527	1230456107.439798	1738095505.7351265	106434067.84670013	845951613.3090851	327509678.1556078
1597627398.891457	177340058.52150705	1146998931.4087029	133843007.09870297	1078904650.8473096	1071288484.2980143	1757555008.87552	3537268179.7176824	477433160.8741534	3646164368.348569	93324845.73406266	347048518.32281953	371501178.89901185	3594150591.695158	2179536272.984567	763282069.5551544	20062060.37653046	121490097.55680904	1380255629.8973584	947176394.7391467	112608070.80091587	982890077.362546	172773234.4931638	241576591.26340985	525167416.8559879	1223861771.3300595	1704848606.56398	106186255.81909056	832763086.753005	320180351.12961394
1597542344.1378033	172539911.34845436	1142356550.8174295	125629897.58481777	1077428672.0560296	1061689737.2985455	1756607057.5811925	3532177703.2497816	477174978.21143407	3644695131.1222215	90514064.09548198	330615828.9660032	328638578.70014334	3584900530.882288	2176277413.7984314	761477101.6465648	20052615.926282976	120884621.7900719	1367485936.520256	946667849.6320236	111804046.86136863	981791530.0431232	163792355.30895323	238888086.95069996	522833316.95466405	1209856296.9830706	1696165480.7907088	106054833.71514598	810059853.1053269	316782531.67574924
1596970010.4124317	169884682.43083146	1128681925.7895632	122508386.11365339	1067011029.1881552	1013630363.9085648	1755415445.4886587	3528547832.157402	476081696.7487323	3643838601.60824	89061739.22587979	309442727.97264963	328638578.70014334	3542887637.2465134	2174155505.135401	758398375.127416	19958091.899995606	120649375.5362892	1282105879.1943073	944956940.4829979	111094064.89319825	981029101.5537393	151133959.79640865	237365280.18243644	515806233.686206	1188637612.650464	1690201437.0026824	105152953.59228402	798435490.1352981	316737344.8644057
1595937752.5276325	167864910.50692567	1103765555.3740559	120275205.84954125	1060624637.7402093	1001953423.4485178	1755160076.4851477	3519698951.840027	475729284.54062665	3638736903.746977	87967529.01278917	291683857.0565492	314397083.73189574	3532179158.349627	2171515615.512153	754673995.2699611	19647686.843209673	120511277.2175721	1234352107.3652456	944677346.5418328	109938015.03113769	980667459.1408067	141217258.42496067	237007549.8500005	513098680.83453166	1177378463.66883	1669009051.125937	105050424.15929614	782368756.0181437	316698590.90718937
1595169717.0807233	167745017.80623883	1096733886.500204	117365855.96038692	1055794673.4943438	998930800.7468505	1754880602.8890235	3497225809.6963816	475239582.70320743	3634888090.431215	87328396.49766463	282070329.8387536	314397083.73189574	3500032472.0295973	2170780891.4526215	752757227.4964216	19498285.36553676	120066056.28319918	1213064785.3480678	943829538.9441917	108845239.76469967	979446851.991364	130178093.66903102	236430135.82846147	507636462.56886774	1173458276.7569554	1658439926.9738193	104958018.78432664	759554795.7392981	316407287.6220523
1595139958.117361	167707228.03122154	1086127388.0140772	114262013.4143271	1055092976.9463489	986369007.3996246	1751528469.488707	3494774440.380768	474758954.91875494	3633218264.115873	86714350.60986091	262152889.03075165	312520141.10567105	3455367621.373086	2170398140.993037	751567826.1358423	19304063.6051415	119363797.65056883	1162649056.7500057	942590840.6043382	106028836.50532305	978345432.9253668	124262640.39356177	234952013.05921566	503674872.07571745	1156130898.2337515	1645254164.8469615	104826588.72611707	731097950.306671	316036564.6408275
1595093384.8620539	166822100.4313314	1066416540.1155133	111225320.68168187	1054461300.6264577	960586384.9311132	1747955107.5050168	3492806567.2499223	473841834.4738966	3632004912.2607117	85786895.25933713	248371240.0059907	311629945.51970047	3439556867.369693	2165829035.2114	750451818.0028417	19007428.78211682	119173599.27805364	1109252807.3122172	940428203.9502807	105185604.19455548	977440636.7560811	109768025.30729964	232731694.12127155	502370100.2654474	1137868599.8397365	1606515347.9686694	104652896.58337009	692060342.4147037	315759597.6247954
1594730094.3161635	162632236.29114538	1053716575.6888599	111087965.5710878	1051712928.0922495	947773092.6902564	1741715052.3807628	3485843471.6872387	473662254.63046265	3630812656.916845	85256626.51292971	246092418.08493158	308941057.76414293	3428520361.0014253	2162794646.118316	750114589.0096219	17726590.350755166	118927673.78264698	1084363879.0750973	938904690.5112886	104162687.88635477	976340021.6989545	98978834.00483008	232688027.1486204	499188515.55503845	1119461756.9566526	1526286139.9368334	104297813.85235208	635090498.4076687	315110766.3856451
1594355800.6064515	161699348.20527	1011131196.037547	110872243.46263364	1049556150.0158302	917839279.8482914	1721748945.4899168	3480846361.8268127	472606568.7204005	3627658089.206764	83688925.61223675	232820817.4024347	305176318.83278584	3419098078.823062	2159675318.295705	749391867.4877026	17059831.14891974	118810329.95117834	1067382210.4726067	931228993.5834048	102076023.2686356	976201848.387774	89321319.27351472	232219388.20143566	496838528.1638798	1047003045.797647	1471859400.582523	103837827.67932901	593217080.7429872	315055574.421567
1592566366.6866596	160564330.20170313	1007068454.2112138	110547354.50469233	1047205149.4120605	890786958.2415819	1714187556.2769475	3477595360.6266193	471909228.047471	3624610288.4822702	81326808.83438958	230681430.85704175	303216222.7895106	3358201521.954814	2156381342.2026134	748644470.9130236	16412776.861467946	118654106.3204829	1062636627.1748304	925318159.8627694	98732212.18387273	975513785.8379152	74151608.87005448	231915695.11971653	489301497.2026701	951489835.4235165	1440592943.8369865	103065456.36328998	565931059.1914401	314866857.72717863
1591383624.510853	157300320.20009744	993846919.3091422	109822812.95844859	1046696687.9859505	886102589.2712648	1714171524.6914582	3463961824.1037354	468623021.6659176	3619385961.937517	79372119.86443979	230400282.88076842	301461038.29701304	3231069819.95368	2152558284.5184174	748316654.7123802	15599122.18583064	118611713.06618413	1056916402.8045013	925318159.8627694	94331422.57740697	974200755.546993	69846808.41516536	231395177.05460402	478773644.09836876	898879532.1131804	1411349726.5544205	102111251.66819392	561385905.4993403	314217614.7026159
1588255273.3003402	154908540.37194413	984678461.4276587	109208468.02722101	1043132817.6498711	874469727.0418563	1710690635.0562232	3435340383.662361	467108697.458233	3608081049.8223057	79332971.05576013	229206891.06580055	299846642.01268464	3173020776.0949383	2144061397.6336372	747748103.8160629	15599122.18583064	117960779.8893448	1054733233.9464426	925056322.276927	90805697.25753418	971705055.1323991	65213806.57943423	231145438.77418774	473972171.16206104	856088706.6506137	1411349726.5544205	100255884.73460646	542632938.1191483	313157888.4333365
1588166824.0749319	141140365.47060645	966586100.655946	108387969.06165144	1039332825.6761123	861410576.199242	1695749067.1002946	3433218362.214285	464893258.8310428	3570062679.6093106	78462006.02501495	227139073.0209219	297962756.05979943	3160154666.794422	2128671060.3436193	741793670.6365001	14393975.072544983	117904055.45557074	1045657189.0695468	924169717.263479	90238064.02014282	969290557.1025205	60382045.307100356	230985992.0051004	468700822.86225915	834115733.6468074	1410337260.3067954	99091127.27322806	535901535.5305882	311402586.3298619
1587584647.0094235	134299492.9986899	935353344.8777553	104274344.94658339	1031909894.4721302	852075362.8509665	1690643507.5119948	3416250215.1826115	464314662.352306	3525640193.831232	78148526.62830262	221935000.87957963	280564247.96448445	3148633075.0091352	2106603780.3611844	734631160.8941078	13123550.826942855	117904055.45557074	1039124851.4398172	922688112.9335856	89856355.81547263	966097073.535589	50856932.87780231	230811199.92463815	456290570.5787815	825915117.294388	1409408246.0613241	96807873.58454448	528407262.42402995	310774599.92570657
1585308127.7453902	126494440.80201821	925524957.5759494	104064818.11392395	1020607348.9265674	798958425.0119789	1687805265.3357003	3372842648.9905777	463281246.8818954	3521312158.628851	77217079.31419076	212392604.42953497	267591683.78194183	3135700217.205685	2104489592.854731	730597815.642391	12469015.374129891	117692361.60865268	1028177136.483321	920278089.5400999	89308657.5205489	960808411.8622994	44581967.91888678	230520043.67373076	444834548.18419063	820189682.7250307	1407269598.1678512	95464163.51607224	517623142.8267857	309543367.69741476
1584445317.0464969	116855122.39007013	892691217.5003163	103240518.4242667	1005690632.4342123	691779055.172238	1685189778.5776606	3337291268.9438667	461146220.9124338	3511921031.166006	76966749.43954547	202043256.78356427	267346356.00334683	3131065545.5474873	2101396269.019996	729308981.7166111	11566250.539875628	117583177.314764	1023114789.0149596	915818640.9720583	88456588.59325655	951284221.9609625	39330263.22050385	230211293.90145844	434259247.98868847	776850908.4422201	1396600001.7634711	93649353.02263391	502022058.8343825	306295528.66993153
1582435768.2608752	112759564.29077664	882870832.2000303	102770620.36934327	993986111.9049145	653162236.3257502	1670514787.4836156	3227604191.503617	459710887.4783474	3469730329.3753376	76142235.18344203	188029059.10072035	262379096.24504772	3084898890.146739	2087603408.4076636	728600330.26263	10613196.98554718	117398438.9847836	1008415348.0335433	910092179.2871733	85110919.9100016	936252232.1353595	32269172.580037918	229947470.80383557	410255240.70260894	751578569.949818	1388457974.2076852	92492101.44643642	474222561.3591307	303633216.76481235
1581534492.9776797	112599021.06462204	839677653.2393909	100258591.31092258	964587606.6010674	647402101.3655895	1667317173.9408045	3134521766.245252	452641531.27438	3387546526.281191	75525740.69004564	181895740.48819798	256161785.94373086	3042754036.841503	2056896234.042419	727804378.15961	10336621.524125677	117197234.30496241	1003686244.2085338	909824212.5576646	84671836.92670214	927786238.0808921	23463529.908177316	229803552.67649376	410255240.70260894	721568134.7945908	1384391893.863462	91600516.65297951	462847219.6152434	302452703.50412405
1573358857.8690042	105889039.48928091	790061712.6199956	96654782.01166318	935549455.4884869	603183726.819222	1662325526.8663726	3129425927.6967106	449226709.3136075	3365999385.1321	75399669.11230868	180552860.35227603	252561173.91770202	2995308988.5129976	2055669227.352066	727365293.0114917	9432442.979191279	116962031.4343932	997426440.8581483	909740232.8435104	83766114.7003356	915958634.3848248	22811894.771168023	229461931.94907698	406973249.2422955	693913493.7577984	1384128348.2577271	91217717.82094972	434896950.0625142	300064701.05384374
1564808953.2816505	101401576.45760718	743391814.0761046	93927354.59210047	909557616.568435	583373292.9643021	1658439819.133884	3119137843.7172613	449156019.0219523	3286693036.942752	74889868.82101938	170627188.22997606	246641035.2908724	2965168366.353799	2001383225.8145583	726242258.8743503	9127003.388413945	116954243.36046101	989491944.3626146	907834446.2814903	82855640.94411504	910201722.0483055	21496354.52520343	229331545.77067932	404721898.3662585	649119985.2219241	1381685057.4632125	90611228.97570312	431030235.87076557	298432501.96364444
1563574031.3666914	96810120.48366821	683213371.8852897	91716844.9737486	906307603.0631907	577821166.2844855	1655454267.3981814	3116875515.3502774	447582881.92997944	3189981841.568356	74569300.01885243	160585514.00682375	246283556.94595712	2955241250.1476927	1941447577.2692773	725900442.238059	8954965.596572012	116928006.96151051	983837487.004611	906986658.1808468	81509057.70488077	907195984.4768004	19562270.344533604	229135863.5017926	392797003.8063198	608925487.4859338	1379473266.354345	89954462.02920245	420739166.85345715	293143075.98314494
1563316127.9062953	94212366.8618309	606738096.5403109	86171760.468717	903652552.4862605	546308720.3236063	1655241573.443647	3116295402.9248004	445443450.41257286	3168189519.129543	74231823.4526754	156717309.16309655	244572803.8840554	2924341346.1841173	1878622992.3611872	725538655.4815102	8818443.060792465	116684586.15762696	970797432.3997796	898108529.0822058	80682597.21646862	904125858.2666649	18865293.37290021	228826864.74500355	380787714.86843216	569940262.7384762	1377668514.4925997	89628631.68407649	413829623.0227899	288100820.16250145
1562491392.6462631	93788778.0079945	538060859.7049326	82404543.18184558	889294519.2393563	535223114.21820915	1654662812.9904482	3112966170.4802303	443855973.33220214	3166643082.618868	73680309.82412787	151412073.90475398	241583801.16628462	2883556428.5491076	1756178784.5813868	725478800.6257386	8693989.094473774	116618646.6847292	968604288.3197014	896323148.1298399	80182726.39581847	901023983.9305959	18810561.95794558	228724566.7565583	343720626.68734455	566063234.6184701	1376742153.4307067	89485710.6950377	391390007.1456013	282467339.0795027
1561855107.5572271	93105938.1466947	519509122.3291832	80258002.5485505	875555571.218531	521684861.7511785	1653602876.6588585	3110206119.3633485	441251152.12377286	3157907365.4981127	73305616.69230337	149087698.0090025	239432857.4437341	2818608952.260027	1703846495.593966	724966917.4683993	8565608.672820648	116571081.50698845	959358932.553035	895627673.7890416	79947354.27003023	884199993.5071208	18098581.11740069	227851677.95291257	328480683.64046	554587555.6899644	1371666694.7408042	89376920.44893077	389335536.8310843	273809781.4493329
1561222667.000245	91501833.28426313	482283478.4684892	78199519.33230002	805864085.5534072	518520818.49338615	1644745738.650786	3107281618.4494047	437195864.1423782	3154300457.8686543	72843434.45290633	147975952.07528833	234842645.6518051	2805900180.0845504	1608605803.414539	723905075.0659198	8504358.873001788	116473380.25318721	949312398.0629334	892901439.3393879	79488279.21017641	877293159.0260645	17577072.794484638	227198507.53093982	328409772.01702154	548816964.4399263	1368532727.8970652	89106407.0030048	388784455.99338484	273809781.4493329
1559194128.8145804	89036483.36067833	460019043.65127975	76683586.4577021	762887082.0465131	477172215.2417319	1638289385.7682266	3103209095.1818476	432468439.0697206	3144706155.0057425	72817860.94743535	146432094.40642783	230819608.9733917	2783989796.8314247	1547644266.0393856	723085847.2253401	8433113.875274053	116407043.40636605	948560144.623516	890700849.1375322	79088497.54788622	859397030.8841854	17266864.51180229	226866869.5789654	323839716.3742986	532403660.1617892	1359097906.8717065	88971599.83351335	380927587.67937404	270188898.9320277
1556849722.8945427	88068306.9214401	452173351.92738	71739706.52367842	736473761.6914687	469732857.7988136	1626124942.829622	3100466776.779529	432387453.2396583	3133544498.627283	72366224.53102924	140211411.88059762	222648120.41416004	2778822219.04035	1532941525.6412528	722981779.2284597	8419943.185152808	116199921.57585606	937065146.8245287	886366534.4586103	77900615.96321225	853066902.8865173	16677696.91960713	226500100.50638357	317485464.32241565	522965224.04992247	1352248708.6222064	88435758.83646742	380441365.70938987	267817268.53737935
1554382220.246285	87603315.75553837	437642972.865111	69436429.0139649	709102812.1641269	451123682.44472146	1616889204.8527143	3097581924.893288	431061570.8221314	3128356298.965844	72124936.15247895	134916724.26035762	216099885.39402786	2765039465.468037	1502038648.452447	722516553.2073108	8392359.016286008	115977815.52964605	930437502.2312434	886366534.4586103	76219860.54384765	815102060.9839365	16115610.264515499	225575090.63960448	292385453.2248924	522272280.3940482	1343040848.4690094	88212509.16237886	377022135.83558565	264025109.53500563
1549691570.83791	84780922.22146438	434313073.8287709	69230272.10569699	682795345.3899088	443249031.4891459	1593922725.462754	3093531551.2983885	430344132.58799416	3104621535.58555	71928560.14120474	128947476.30721101	193012461.34385973	2719373124.1369796	1478432521.4082024	722196002.783818	8350119.374567155	115527965.5415657	927618585.2007866	883389968.4230835	75899254.94363399	742146131.7759732	15388586.279199403	223600039.69655398	284946268.6361049	516864949.3109226	1336128532.397458	87796859.73358154	371951703.6559244	259013732.22162506
1542930780.3060179	84479313.49968058	425539966.0575038	67208262.27485171	624702734.1567597	409469290.2642775	1585400248.9553554	3079918055.693036	429335964.0394051	2990132332.5338993	71351196.17928919	123874446.54573157	186127885.94106597	2702609726.670573	1439055064.6790404	721861623.6282382	8276940.404708828	115042724.26815386	923077738.0612632	881677850.4411246	75573554.9525374	678061839.3949813	14750872.627351575	223112294.505768	273440338.2007607	508772977.39652675	1302904691.14468	87279542.4679941	366533164.5023954	256002873.70838517
1530370828.6980596	84200591.04322922	422383911.2458285	67111449.55948317	600370757.2501155	404050560.15437686	1581128610.7177916	3078183440.1471663	424314744.52086985	2974068572.0936804	70853054.32964697	112393034.88458404	176809123.43059656	2700774432.8380737	1416975566.9278157	721842279.5135945	8257414.9969387315	114311659.84256116	914130570.157685	880811648.4617332	74705347.32406029	660115027.2578951	14525784.863797203	220377209.18639874	260197409.71182072	508253466.72694933	1282612106.018438	86885398.2861656	362600113.6743988	247810857.9721761
1515854883.071084	83737879.59946223	414383445.0892687	66767794.93198347	575531451.0550694	396884269.07791066	1566670828.669335	3073196643.823762	421410343.9792837	2908571168.4064393	70611287.21380879	98407874.5691053	166754838.9449039	2698756065.080105	1396129680.3185933	721523908.2686375	8187056.001518056	113092466.34476443	907516819.9217955	880473348.5470948	74089029.05187838	641367089.6449215	14152164.598073727	219301132.91044262	250104316.6758497	506579544.6418003	1265365400.5922093	86162939.57138637	357429582.69664085	244666587.62749732
1511315987.8242373	82966364.41884409	412920420.81049126	65823960.24501102	568763441.2715912	394092735.37732875	1562951692.503425	3070306994.6497216	420532957.8236237	2897573882.5125437	70162158.91103174	88021101.8897951	160755159.86056352	2697661742.310445	1381853763.9774013	720814442.7749677	8163203.893467503	111899781.7407705	878027477.152879	879810784.4962311	72048700.41724953	620536746.6739353	13805540.29971337	218383286.8697388	244087112.7971117	504738011.45334136	1246911315.490539	85824240.47637162	348957773.7872038	242892939.08837223
1501939577.5394	82797558.13772945	398747929.8891473	65046690.6951686	568219812.0862957	386886223.90511376	1553234279.2891095	3051766249.337554	419680471.5829401	2886085571.4813232	69771069.26787935	82326276.31484932	149463683.56929308	2692723045.750611	1376624928.8860557	720578907.3559835	7973243.836459509	110570532.74352959	864244760.6454287	879653915.9647715	70649488.03598608	618415628.2058824	13479636.375261957	217562325.67085832	239649108.88464442	501957862.3219694	1240257841.0750558	85610665.57888876	344601388.0891443	238305617.05102974
1491170046.34663	82615523.02988121	388195326.2539202	64549944.89954851	565883947.2286327	379441345.3730754	1542913248.0550256	3048329383.353016	418129950.20132643	2874839945.053548	69316282.06453446	81808460.17478125	139632397.26084107	2690810875.029767	1355581877.5736933	720524781.4097812	7901136.902683736	110254980.85494542	859297154.8238661	878885167.1426927	66863919.30498843	616596121.098898	13333198.241522089	216936049.32114393	239641478.9865402	499464067.544863	1238850666.205058	85073523.15418878	339694003.4969577	235848446.16028398
1465844626.0130987	82239562.38282432	381098143.5203748	64200266.285151154	564226563.345998	378273004.55510074	1539966810.820136	3035797542.2387295	417869575.46482444	2857943307.7814407	68975883.88402319	81608711.02826801	138292133.4495349	2688435793.0016923	1354818974.9232414	720332975.1925398	7864927.479784102	109558192.758277	840324292.3389903	877144584.6323541	65726998.33758558	610345892.7309248	13172348.37601982	215312804.862756	237878649.37746498	496177560.55370504	1237843389.435011	84929134.96124981	336577282.1365583	233798461.2739324
1408799685.1817138	80983012.68114863	378462966.8079802	63871963.0341007	563998611.8032712	359280144.169296	1538453122.7754712	3016475051.72263	415466911.285694	2814142352.03327	68798625.10791485	81509933.29230736	137591216.06496507	2686195571.770709	1350487893.4841843	720128307.7052485	7836548.330735542	108367235.48937933	834511478.3615209	875281050.0184684	63741514.323618226	605418577.6652089	13023535.55185871	213464096.45386192	236268556.97259802	490635207.8925524	1232450090.9574213	84013439.78929001	334821591.8376791	231956689.57203248
1371133830.0387409	80593057.72007073	372464820.3759408	63522464.26721227	562542829.3847003	357916220.476335	1537657073.3553195	2970184239.7941556	412845740.36209506	2797040439.7862806	68686152.74199335	81438205.98434256	136015960.2185988	2685687018.053423	1345139405.4840825	719959571.966904	7815372.720438244	108219493.44400528	824961077.2661738	873667660.4153678	60622222.92439902	603290426.8682461	12927904.011409864	206710767.27058366	236196722.02405098	488714779.92242324	1231483531.8995676	83691112.28293969	334017867.2322233	231495173.090303
1353592338.040381	80593057.72007073	371006406.7506134	63029598.63976004	558724635.317229	354410778.753278	1535088463.305676	2959525375.792388	411444410.24868476	2773942421.6679983	68647567.36996913	81286827.52820438	134183434.09320426	2685262844.603142	1341124414.7470415	719624905.6513067	7790475.6878142115	108142440.73449405	821751444.9993608	873561905.9337382	59259600.36935552	602119283.0105578	12827982.888155887	203125190.0701308	234454223.19257677	487070175.94193506	1229493945.8592863	82270805.8140009	332686885.62392485	229083774.58840472
1335826389.2976747	80593057.72007073	366053086.93227524	62998670.01469024	555898869.5386537	352828091.3151723	1532631863.9078007	2948410203.1054606	411203315.08130765	2763813191.21156	68559935.06412044	81190829.24173751	132153175.5411477	2682791629.3040295	1340585759.7052422	719126078.5732775	7752619.72408027	107975876.29533443	816073707.5190573	872163562.6844766	57420630.141525246	595542527.5470331	12575150.171138708	198717272.76576215	233486890.058716	484363992.0463196	1228174444.1101923	81846550.0535708	331891182.2085041	226482888.4911799
1314781024.421253	80592762.86025742	364288124.22783124	62554341.66088405	552491017.981557	351017796.91883516	1531420625.4641533	2932903768.1406236	410930018.6466686	2758619069.742163	68288237.87443294	80942501.42231898	131157942.69105679	2680911326.9937525	1339622145.3484588	718930112.7875744	7719672.660459896	107769941.59505805	811614359.166662	871649772.345514	55833527.7678486	585383658.7461123	12516171.30891861	191257308.12196302	231342965.45875978	477733702.9398013	1227639491.7369971	80642947.89032951	329518215.43024874	224951130.97795975
1313274512.7941098	80524699.82144189	362137695.1530742	62107909.4770064	548589106.1945195	342495050.1201798	1530304937.29733	2927825329.9010215	409904063.50737077	2752461669.4459667	67372480.64517617	80409041.6329343	130344663.84935105	2680456134.5400615	1338793522.4597478	718232029.1303358	7644810.37862205	107520398.27066907	805127156.6656883	869887116.0108733	54804594.92121817	574026080.4200157	12465462.780158117	183229361.54895425	228123043.05631423	475629942.612911	1227257638.8929598	80320380.49956827	327335616.3220029	222522923.34465486
1310670304.6478348	80488194.27299422	361991297.0993918	61729074.09005086	544988438.0674027	336299579.72148657	1530079155.6941462	2922209063.4171643	409548505.5628937	2693593046.737989	66613745.436501555	80019896.1001735	130104978.11915472	2677073512.3555307	1338416531.5581279	717696646.5118893	7516666.616377319	107486184.60017864	801516824.7624222	867651586.50851	53021929.63289491	561361089.3505664	12440428.124275299	176460934.64563438	227042159.5840091	467880411.51075256	1226860368.6020744	79898820.35549884	325512856.11318606	220974369.8904169
1307262205.1755915	80471151.57118429	358052134.53163743	61490596.54944056	543100538.3167907	333963039.1528304	1528859131.6704063	2851725365.669803	408208416.1893934	2690980961.818044	66487640.376182556	79135333.1483243	129532533.0706439	2672074984.528757	1337981649.8174038	716966916.9640241	7456096.878703165	107384062.95091957	800892461.3998357	867400959.3251925	51552450.69731324	551903352.9385626	12440428.124275299	167512575.54361874	222714021.90883562	466862525.1990657	1226442908.3636632	79756907.28143235	325446347.5451818	220287692.79470032
1300715222.325284	80442342.33593911	353267275.2346535	61116654.147507355	542375124.4579362	330075421.5410304	1525686704.516118	2844189378.0791135	405628271.49638647	2690766990.0225334	65899950.49694118	77141868.70669758	129423707.61474632	2668995667.234463	1337105265.5698311	716650499.5803485	7435639.33101425	107077461.84988034	796431028.0751209	867071493.27881	51552450.69731324	551903352.9385626	12437842.737585453	155180588.35454264	222474107.38645223	462959777.708287	1225492042.468353	79283520.79543303	324187861.25807494	219419325.69569314
1291655098.6271374	80343332.70771113	350361572.73613596	60861073.38741055	541188807.6370271	326501166.17610836	1522177358.7144144	2844189378.0791135	402689518.12517726	2654371436.4260664	65834078.08711829	76909669.95427115	129041991.70904094	2668290088.978972	1336900738.496991	716160171.3797903	7435350.661769268	106496889.91653486	793876195.8808279	867071493.27881	51307158.72979523	533667442.3472875	12390154.063735215	150077137.16314787	219697180.3742655	458749884.2377146	1224819507.15908	79161912.22367437	321045291.42943156	217403826.42460865
1281702709.168456	80219774.93661012	349178314.0976178	60213570.76377278	540070169.2628675	325763350.6518699	1520442858.86687	2826379707.769081	400261583.02287626	2601030452.476308	65511521.10689965	76863216.27894922	128914207.18666248	2666479906.2942247	1336856189.011299	715538327.6034608	7390225.938587502	105692043.9620824	791657714.178982	866901876.1983627	50639372.05663943	524646456.3672275	12390154.063735215	132755214.95346451	217828797.76844072	453343884.57051796	1224317127.6358643	79094388.70003298	318935618.64208764	217090825.60220185
1261468095.6390865	80085226.78542502	346417067.8808739	59829470.94326021	539095365.8241158	322736088.85381174	1512278857.3902156	2816247028.5470157	398576864.6251284	2506488870.5887203	65045522.34517514	76707781.71936344	128914207.18666248	2658517703.517466	1336660114.250513	714902668.5901972	7313881.907570253	105210717.51660675	790617442.8704509	866493755.777322	50124606.61473843	520739649.4087216	12379807.276697278	112913080.27237815	217300981.36190367	443977330.3147123	1223627750.6149242	78965854.19866464	313036190.2960273	213526754.42635518
1243796643.13604	79799083.60263015	342850123.7832466	59574890.20045743	537318754.483431	317946271.813081	1507373702.6519263	2794996642.440875	396766488.5631033	2485866303.2784824	65022901.25515431	76413312.84868234	128913368.9669357	2653465984.4859047	1335637636.112926	714407433.9687524	7289042.164889925	104549007.10675964	789184619.264505	865924324.3651056	49604542.38483268	512126709.1202512	12351689.737235028	110857732.1686586	215515503.80723387	443014540.97475064	1222830042.9273925	78863360.31085578	305750256.884033	211766339.94655147
1218113105.1407673	79441888.1101241	337311152.0320447	59450292.42700638	534244566.5362575	314643361.2423237	1503053730.5505545	2779759096.861066	392384913.1067125	2485275438.3553333	64874734.57146142	76182787.18531348	128902896.47230753	2645485759.8894825	1335598424.5101707	714327083.4542587	7206449.704512629	103183199.47964965	787407362.1782136	864902769.7942975	49597110.817888096	508414360.4819033	12338115.619374758	110431090.16843906	214262500.72501794	439908687.0240386	1221086665.0234232	78731920.99182735	299973946.4346393	209755041.00981024
1211280980.706984	79150266.7721937	325448900.26040936	58433804.75770048	530711076.1132587	313210971.8247697	1501910491.209813	2774595291.2561226	389310598.3923209	2333565931.327153	64747466.823178224	75996227.94817036	128889455.11070466	2630927465.699509	1335527718.2795115	713875889.1931885	7160671.17421532	101750373.42484461	787202926.392236	864662221.0909	49580863.56082279	495898025.17234993	12320654.572348896	109554728.93262038	211535370.18646362	439407204.98152304	1217594757.691329	78165488.62727554	284966743.76607805	207448549.0759827
1204520471.5240204	79085963.63741423	311715279.85568833	57249877.67019513	528795447.1771869	311146996.5956687	1500921372.7014484	2772835122.987492	368624636.536135	2296189749.996195	64604794.04918027	75442247.87727311	128877741.13534299	2626947935.267357	1335143463.8788333	713504345.260462	7123915.821210859	97508086.58445106	786645117.7743979	864330687.9542184	49034776.29876521	485801352.6728401	12292990.09081117	108932459.87757975	210631258.89872146	439208868.7495525	1214366790.6380467	77958592.86479843	282354421.68743074	202720683.07444668
1196191443.6464348	78935741.24332975	305233932.02751917	56675431.690941475	526651230.3063086	308579154.00966257	1500908118.5016227	2764125479.316266	345997711.2164569	2181111583.976034	64411742.64936845	75390754.30443656	128873517.86263034	2613498245.1524143	1334840413.1855967	713323836.8328481	7096795.569010584	96055853.30450611	786164587.0653327	862927879.601538	48688223.224779606	480251477.7890016	12029642.297453728	108342339.74122584	210564929.3949715	438391708.2550919	1205892678.3959985	77958592.86479843	281687291.8912902	200554852.5117767
1195503997.0227048	78907274.65461764	303207738.9954877	55982837.94104468	521855502.1706863	306787839.44114923	1500908118.5016227	2758967020.9711814	331454976.9489278	2171462504.7414327	63433240.73381091	74993389.47958693	128869868.90270978	2606076345.7696815	1334631754.540473	712914529.0047237	7094894.742507914	93736702.15361607	786040397.6644124	861495931.3004501	48272315.766544834	480119289.7517138	11977854.214263206	108148163.23743093	209752097.4069254	438317014.3109469	1201135896.3578234	77799946.37188056	278971583.9436188	198116223.5354932
1194981130.5283127	78644445.67045738	298686274.9068978	55125262.76014198	516894639.3061927	304541366.86809605	1500563326.9174094	2756772853.7280703	330198295.90804625	2115450306.0917058	62602784.108322665	74943420.98810726	128849809.73437814	2603296517.4522505	1334111392.816392	711573542.9389434	6977872.11774972	92877424.91605102	784721652.6566976	860145926.1990592	47727158.19345549	480025498.5429034	11871538.077082817	107668071.91149874	208845963.37237042	438033273.72540736	1187980843.5657349	77699240.71619543	276548110.90805787	195020248.61368504
1194589091.898921	78431614.72573501	288989367.61119413	54693415.531345606	501111933.92358273	299928926.1605688	1499933724.4877772	2754068581.600116	314759355.2330015	2103510480.2920032	61503374.98199174	74903043.17994677	128840631.74769124	2596715342.058446	1334007818.219508	709322319.7679574	6884592.860561175	91188964.75057423	783700394.0449066	858787651.9984787	47256057.07784763	478456311.28663754	11728557.078545371	107060607.45458522	208420018.99052024	437962115.64823216	1177553015.6499226	77629484.08478828	264185213.25799	195020248.61368504
1192091990.2259989	78273983.09627792	272795853.2474814	54693415.531345606	492301182.57391846	299677589.93233013	1497878500.491597	2753138882.2830744	312251017.5536934	2088633512.1282282	60771434.70618059	74788493.5950609	128828130.46453959	2592101931.778285	1333199017.7726154	709282782.9185184	6786860.762850793	89051286.81011531	783375507.5465314	858741078.8060539	47120286.268953376	478361124.2992264	11667407.69167507	106912960.0854091	208161776.59992197	437914862.71249104	1168605746.3346372	77463148.85548462	255304201.30322832	192764574.5121898
1186946435.3746433	78273728.0126273	260023657.77208018	54644993.85138442	463859315.57427514	299677589.93233013	1496796301.822718	2751535362.9416537	310195909.34173065	2036343625.1993055	60345098.28550956	74781871.51151487	128826214.42511505	2582241380.3870316	1332286431.1699996	709055482.5055406	6712563.699358178	82041468.70267057	781721555.7522807	858386755.6331154	47009817.59787328	478212737.7503354	11372807.12669267	106608752.59405808	206665280.1293808	437825382.73092914	1150950923.9541867	77008265.98021047	255153706.33928594	192168212.45717615
1180295422.134604	78273563.68922438	252743818.2418915	54629148.35671287	444365794.44453096	299643721.1799563	1496796091.1417336	2749648143.7641854	307620119.2797618	2021656723.9926143	60225593.20586285	74607604.82374282	128800428.03777486	2577137663.5070887	1330063174.4264467	708650656.8449174	6695053.402831554	76104778.97272041	778280182.3684613	857527446.4208813	46868110.459517896	477568311.758065	11343205.197661277	106554370.65383556	205442530.78573352	437791137.70437264	1141364549.6999152	76919825.62168323	248991763.34021822	192094700.11079443
1176201892.1650379	78228608.92262954	238642039.95489144	54622485.22539167	435002639.1501047	299428781.1602679	1496719654.550559	2748829891.68251	306308685.1691328	1975070802.3585095	60112384.38543479	74395059.47684765	128777178.4878649	2573392374.804841	1327217323.6164436	708403639.3698664	6574450.781175803	70322133.08296995	777677231.6169958	857270590.9607711	46697280.83069225	477514973.73943615	11312601.6975741	106327927.52555966	204427251.90474907	437602103.636004	1137452507.2882364	76910302.84832126	246642919.99509043	190960498.33919194
1159837136.30202	78168664.75555196	234128877.9423065	54582434.07486173	410656753.8881093	299128461.13783026	1496498063.3768172	2748743538.135238	305991624.646526	1951331531.4081612	60039187.68576957	73947538.04271053	128714713.38059494	2566942114.7516565	1324605900.1845303	707757878.0592039	6256099.038123163	66563488.56394995	776211151.790694	856449621.0103422	46268108.54004207	474024480.72284746	11201248.433019893	105850195.18199243	202730640.24839962	437487971.0560714	1125285318.2989995	76810444.98625258	241753879.0964916	190510337.66561154
1154694454.5790534	78152434.39594667	219364650.85005623	54564305.033164516	401750111.6656076	299064965.7915484	1496074782.6658025	2746578959.8531885	305488672.5228133	1916164802.0179949	59893329.387497604	73027881.25014332	128651502.91633616	2566351231.9090395	1321434825.0102818	706776196.1576022	6189566.948457458	66416008.1301072	774270032.5353091	855518752.6019535	45870935.618193366	469823208.2882986	11141243.49738839	105528121.02457379	201781109.40753615	437449980.717111	1109803486.9074872	76805935.73928991	241227424.6624626	189982418.74450216
1150098007.2577333	78128113.53997055	214303628.7822921	54550465.9642178	397044501.69258595	298543255.41011226	1494443266.1004329	2746246897.0496354	305129463.2554086	1894721414.6884148	59675973.818009935	72822496.74884748	128630227.87356548	2560744673.3297377	1318589336.2983115	706252527.9019054	5948718.435569957	66411927.19073147	770377821.9120293	852487987.7667477	45361627.11489839	466274940.9430374	11080273.79701554	105008626.43392085	199119586.1079884	437385735.77007836	1098292588.4902086	76798827.00503826	239116011.39823225	189749175.8797236
1147559107.4296775	78048347.20657915	212309314.61790955	54524248.09338213	396011101.76716286	298197351.7401312	1493331069.5154765	2746246897.0496354	304168290.7337576	1876892753.314486	59033651.094245724	71905287.50915676	128595725.97204366	2556601976.2420874	1318589336.2983115	705845603.0817384	5948718.435569957	66192602.43805529	765748615.3572001	850111986.4349554	45043914.214443505	461704881.4113113	11069048.65421179	104893951.22505838	197817148.28913856	437249869.90248334	1079643261.5276043	76790126.4436478	236161262.27824372	189686123.42576674
1144803168.458223	77972468.57923657	210833407.98546046	54464514.037456065	395148311.9870686	298023522.8632964	1490883413.3634777	2746175734.649598	303064512.64075285	1851061270.444622	58248300.1835782	71430919.6473558	128261640.61128719	2552797713.5011625	1318589202.7496383	705157819.2883177	5940060.929585531	65624885.6896182	764191787.0983782	849817420.2884161	44333164.684686735	456933030.4722593	11052532.785283156	104650900.58899271	197733273.33765444	436823899.59107757	1070231730.4962013	76784085.82500388	234817533.8190788	189511163.64623466
1103438184.3099558	77809203.96659943	206434455.71701533	54408805.857437894	394893904.60426843	297723388.6812622	1490044351.03782	2746034955.8423305	302125028.6758112	1814971188.4473433	57587440.92095284	71302562.1342541	126992981.52255195	2546981475.4525204	1318570184.7557592	704134577.6037756	5917652.905254157	65271636.35421051	762583942.909263	849495285.2082314	43937876.01184729	450179415.2809916	11027833.070139602	104367803.51085955	196555535.56337646	435597163.1314404	1049097669.4766753	76776772.45130555	234817533.8190788	189449484.77967188
1077646728.2517476	77640225.19463953	200735610.95948386	54388284.4895916	392172199.2155865	297503840.7075496	1487963747.6781688	2745650436.0624676	301196221.35428953	1638196860.0692139	55966988.79112877	71065376.72105648	126023669.06954673	2540756023.702916	1317375890.517149	702933770.8095665	5901228.141051428	64699643.59941998	761662216.78457	848595136.9785142	43559228.89335492	442786424.56762624	11027724.612025727	103607193.28850019	196040315.36187086	433918551.1941396	1041474886.222786	76755920.53286001	234394397.04462588	189353944.39984098
1040778742.38876	77524948.42642634	198932783.4066798	54339261.94929606	390294838.11905515	297410561.4442316	1487853870.9402041	2745487467.5532417	301036722.29345226	1551805589.3883247	55644869.951517776	70514812.45430198	125942446.39620894	2528664148.6176195	1316208467.4756365	701068001.2058319	5851264.935698985	63854338.18056429	761040126.4919431	848170858.7402809	43092281.83998314	427506887.2559271	11026350.688174061	102532284.64446206	195460654.31021982	430162665.204515	1033331717.171252	76738743.81756984	234005045.86598855	188991396.69133094
986764252.8509398	77462357.46326064	190694556.06474668	54301438.6509163	388539510.0210519	296330780.46789634	1486726029.1870742	2745091438.909603	301036722.29345226	1522714779.1115594	54983460.87108523	70036341.75780243	125138546.98518945	2514883738.064909	1311241869.8113403	700086911.2076298	5818194.090251913	63102873.93496998	760778299.9141805	848019560.567236	42869040.03386593	418832277.85299605	11024108.756639572	102311482.27116913	195446672.2802589	425266271.8958144	1033238383.7834039	76723462.15531544	233731221.1749792	188717248.37657762
965148869.3567104	77267390.32239844	184807458.69712391	54274386.28999384	385787296.0646756	294934992.6435633	1486431440.9752543	2744946598.575341	301030034.74176	1485317267.1553688	54674092.405116305	68637217.35244381	124967082.53203484	2508908111.439225	1308984260.6832173	697586945.4511368	5644654.191281682	62831020.92619449	759601938.6340716	847769798.4147813	42372563.12926155	411750104.1011065	11020932.49071752	102215088.48633204	194347116.5008313	417811414.51797545	1032837050.9218059	76707743.9803914	233078377.53771782	188409223.13179702
946964113.8656964	76896217.72645466	179417381.8897248	54243491.95942411	383365583.8674904	293912536.55799586	1484361863.0886023	2744843985.857318	300901806.8380463	1433277351.3474107	54398037.66546176	67624816.1277189	124555905.02143463	2501106787.091987	1305994621.9856725	695336378.3959212	5518976.8480269555	62211551.14988441	758229617.6956273	847489771.9913905	41698168.84895533	387061398.2437459	11014953.324848946	101971083.2944981	192460971.3000238	403663449.507478	1026931190.1066967	76691493.0482369	232110887.5221941	188253186.04065263
941433526.0887864	76893213.28785618	174004604.6658078	54200606.35287114	381151613.7928684	293425409.27292657	1483836842.1338756	2744825731.0437994	300853855.03674555	1410348517.3865712	54221444.07032077	66276706.761215046	124214991.65708293	2501066617.248141	1303225907.5974221	694049211.4845767	5474318.099743698	60888837.42851861	758032678.232285	847231956.3277813	41618776.20899309	379961910.2900418	11014690.837654237	101873604.14759791	188058842.86405292	391677488.9246437	1024578262.7025081	76674276.18166882	229487161.42523378	188235385.03103125
930193056.2924608	76830544.71027857	171481170.51518175	54150885.24017129	377260599.5492063	293236953.9371845	1482652190.9773133	2744390836.8420095	300631121.1200149	1282676096.8012345	53987693.450354494	64089682.37836398	123919154.8670901	2497167530.304463	1297936485.4094298	692859191.8805507	5435533.786390627	59139911.522131935	756650197.8283606	847132348.209456	41463352.56939945	372500503.7623743	11012669.276952244	101769119.44013305	184781796.55148855	383252365.464005	1024233961.3015953	76647095.684646	227962491.4727977	187882432.83677837
917707361.087986	76811857.13718541	169075018.90197718	54096140.70257302	374100324.4779831	292931314.26320034	1480507735.7543585	2744251433.8043747	300422171.01402175	1229356714.4380379	53890384.02222945	62906824.05356915	123308124.12980446	2493003176.0545063	1296299832.4616673	691658032.7269552	5424582.7017944725	58420372.06526711	756108563.2381576	846995124.8926796	41190429.45169169	367180002.36611676	11011899.151970454	101638489.45407972	175039027.36421603	379769364.6557716	1023695592.2979487	76637013.70095919	226019885.3170063	187703491.72318503
913461369.9943986	76802032.98798516	166159351.48955673	54075735.98269394	366912876.84512144	292558460.85441244	1473086605.1098056	2743144128.3709016	300145164.7694927	1183051987.741119	53864918.86560865	62586294.19619098	122903174.67712961	2485919606.812534	1294818129.229939	690832372.5769482	5419305.784861324	55234168.47811042	752150907.6280347	846143612.9283104	41024286.08485831	363799966.58935714	10999114.5120604	101248088.92153242	157164577.1027885	374380696.0019803	1023366940.7441001	76620213.21912186	223944393.97513896	187549963.97212973
907411497.3306141	76629171.44504467	165776870.29788682	53904773.78901737	361768255.732426	291032904.30624753	1469582562.8167777	2742171053.1452875	299769953.09245336	1150244944.218732	53525432.46646363	61904910.55248584	122604317.52801557	2480869199.416306	1292642785.8386748	687146357.7849278	5345959.571831677	54424499.48943807	750162624.7042193	845831261.9650548	40985189.70903908	336804737.96748495	10989787.314372411	101047481.31870498	146943851.900517	373006330.05799747	1021552460.5248172	76535245.29735187	222644907.64451656	187549963.97212973
892945703.4504123	76477482.48927948	161355923.97500277	53768659.82368179	358758243.15871596	291032904.30624753	1469470192.7822654	2740280956.977254	299635395.62279576	1080369724.3344533	53495624.736894615	61414581.992391884	122388333.02776954	2477666341.395797	1290948758.0801733	685797173.6173328	5297277.783420255	54239592.353191204	747290829.2172244	845241693.6519767	40956418.91786668	325589768.965191	10941968.462990735	100836148.57524045	126158257.2649538	371801337.1873778	1020580103.0190358	76439668.53155558	219654983.42513078	187518309.99714363
883800073.8779302	76406829.78105928	159355425.04446673	53686342.852336444	357855741.0606012	290571097.7492686	1469470192.7822654	2735980161.2308664	299368633.3006688	1064240212.8007216	53155887.48759884	61226786.97180114	121630893.35271394	2475210792.933941	1287843395.0057905	684433445.6351151	5160421.929969761	54107210.97887357	745876322.8636239	844665995.1448702	40936950.3863443	308867980.3694963	10912309.285575464	100488124.38861547	120346343.61625901	371005214.13954717	1019317820.1794671	76306968.882107	218010880.79764444	187436700.4787162
862824518.5635505	76276375.3852501	154044472.53146452	53379638.96839839	344942270.3843614	290421783.3843275	1469282013.9276237	2726636136.4777226	299045957.93904084	1053227906.5943363	53047128.20348461	60944719.09926298	121228212.54714167	2457337039.413729	1286151698.9353757	682854688.7707281	5146213.714890804	54022455.4289219	738550720.2349367	843028626.0617037	40864419.709413685	299402815.9167054	10909919.167548416	100199392.66287452	118075160.72767514	370465179.83966947	1018778379.8799777	76293623.77948599	214286688.69793928	187317872.83702245
853920384.3519101	76186881.6630578	153321581.8090729	53252178.21387534	343650745.27038443	289931527.4870886	1464368505.7599895	2723284703.332714	298914622.44272196	1039373338.1453589	52989310.71549962	60712725.93697115	120768910.4781723	2455044618.367581	1284276462.2956414	681877863.3824298	5006462.579224825	53832540.01397429	734681268.9970243	841525584.336643	40848135.26048046	291315804.19937867	10829120.732943663	100033597.77330641	116617516.31217125	369853864.20767504	1018197065.6860266	76241378.64919436	211380451.44139576	187129222.33765927
846412372.9816105	75924217.92083442	152403751.77989525	53102215.99812635	340820920.13465047	289861641.0710806	1455391007.5070202	2710844065.282071	298854755.57314056	1023924279.2822373	52769878.60430225	60620379.49835008	120398256.45102276	2451379662.346957	1282111935.3444114	681768236.2255614	4909849.1766377315	53764545.63204916	730919619.0754646	840082202.2301413	40821320.46436517	279746771.5698246	10680966.519037683	99935993.36109492	113583980.76574934	367084504.9068483	1017454327.852752	76234208.23347992	209382288.8152554	187087213.83708236
823986927.6325567	74876001.48119652	149345633.74656206	52700594.713268965	338740761.77098626	289847518.72169805	1455356682.7625985	2693697601.0609236	298800138.7384712	1015615228.8415833	52725172.81900301	60522543.6611653	120192412.77688377	2448593224.285657	1280043034.87088	681098951.2793415	4556383.639773156	53751657.46836436	725778231.4811764	838631642.3310163	40801512.19329207	272246976.5742855	10524156.233814385	99848066.15428194	112851574.52146316	362478738.23907745	1015423744.8615509	76224710.96113347	207182903.25994915	186760896.89836955
790792969.5552583	73928587.70699543	149210625.05991095	52420790.60426838	335876205.5149086	289831014.7522889	1454321921.350173	2677539030.251281	298377926.86087525	996630538.2680461	52658233.65445067	60363977.89692855	117272733.16076475	2446398520.298674	1278798582.3319929	680335736.7581795	4181122.089587082	53606619.10400757	719749354.6481308	837879737.9135883	40785900.583834365	248823203.71178302	10368346.362159995	99700927.52906066	112036447.8900758	360371368.2328283	1013821643.6967418	76193132.04248577	206624528.10095727	186505702.33320308
745681092.6673894	73264776.0241486	148970601.3328756	51203928.02814298	334245527.22220445	289828166.83271533	1453715334.083854	2654440131.102101	298287848.4560205	986639461.9110292	52439115.94815167	59383229.73511927	115441814.89157249	2445449754.8750863	1278126911.6986394	677998592.4636533	3842660.23611548	53580927.400246024	716141702.4039183	835299339.3971379	40713968.55269303	239080856.05520588	10278078.181130799	99406180.48835081	110658841.12743217	359665648.3024715	1011075735.6101667	76182991.58315091	203408195.25084493	186441083.01382953
711497130.9322392	73162321.99266785	147856443.13863367	49878634.95949424	329185553.6631945	289618255.0885163	1450613905.8362513	2606953478.960354	298106851.2672306	978098286.1608496	52123191.04654769	58438495.329996586	114411087.44282421	2443700492.812666	1274104030.480437	677424450.6803647	3581836.5355410855	53533029.91530332	714945158.4532092	833308781.1456339	40657853.77426177	232868431.65394214	10120509.868503287	99362148.33569415	109896548.77833873	354315326.9972432	1010223187.480658	76172472.73158951	199471985.55251178	186337596.65785334
674887935.2601885	73127622.42375335	147025515.09958085	48558216.002699666	328948528.5300673	289176615.4369029	1441910471.1217184	2467641145.7968407	297716983.1111047	947513571.2364613	51637086.33997465	57745166.3689403	113400323.1480556	2438665854.110323	1265556965.123375	676007590.6180838	3088782.7469995506	53237541.186903164	703662614.5881674	831411783.2118154	40477144.044336274	216461523.20174956	10006307.929915251	99248840.515568	109665975.88330036	351586013.41206264	1008766072.6136367	76130373.21561046	194678504.35497367	186149869.6845324
642931076.0612309	73127622.42375335	146769920.70393878	48157181.286206916	328639694.7488619	288233251.6705261	1434730202.636667	2438898462.5311995	297280976.4461496	934179926.0418549	51211895.04818387	57712130.48986225	111884879.57610998	2436493011.6205173	1262958670.975296	671636432.9462637	2230260.784620703	52955484.70028018	698082678.0361857	826150314.8954339	40337845.08943555	208474531.95955646	9778970.69541128	98969281.69393435	109477527.65321285	349772654.94879365	1007173970.2129216	76010559.87691835	190018481.46253878	186061317.56926784
581993425.1219501	73120243.77709131	145986387.70498025	46916974.78668028	326767615.9011058	287431865.16190416	1422840739.9973533	2348754562.451519	295797267.0107739	907810526.6020463	50838491.25005588	57345893.38347208	110960119.76676151	2431774824.8134966	1262317827.819774	669660344.110333	1951260.8567400714	52736715.86032476	695479252.2142867	821187005.4840727	40310147.486926846	203163774.70063376	9677363.941537848	98386232.40329373	109180509.7504279	349553457.8811099	1006930359.5140694	75877959.14787903	189222703.89786	185771494.2892006
566447819.557831	73116529.63942626	145150110.57253894	45127015.58897491	325751453.02661556	286046781.5247455	1422840739.9973533	2341389466.2942033	294773260.6632351	904751780.0859094	50828885.1170325	57052048.42051599	109529302.59862727	2427294170.2872405	1261930027.449086	666823516.4754912	1787162.4237593773	52561824.40235734	694842617.1889093	816661148.9184031	40168521.366043925	200183313.25372383	9501188.64871042	98301235.05580717	109026437.61713812	349273149.52027947	1005368483.333289	75799315.187617	186747244.71511647	185563858.21832925
562568910.1871712	73098912.19385508	144841586.92903277	43662108.07352722	325054839.6829538	285277461.9315472	1418929430.7984724	2332610219.3800044	293968793.3692383	882999415.102371	50765124.122614294	56233387.74499428	108963748.01434705	2422473950.527994	1258257681.4043152	666750069.9398677	1606924.9212794702	52275060.80260878	692813258.2752769	813907798.8096972	40071758.816294044	198289533.98556846	9417648.213694898	98218191.10320778	108951527.56650162	346322847.32765055	1004922168.4958539	75672973.40344052	184809808.7780422	184763237.53151265
559642080.5584428	73083034.80086768	144396162.00107795	39169093.06297765	323907547.4811274	284166664.51319027	1415263804.3415282	2307094646.241953	290676481.2831626	882140397.9755397	50731314.37092097	56013361.21103363	107999946.11532177	2417087627.8589573	1252765353.435324	665855736.1138678	1259117.4367554698	51957219.19406927	692293128.0536208	806398757.7128198	39882470.04740983	193785966.18321124	9281163.781793451	98139269.63740021	108694113.48356739	345663047.6982026	1004836503.1058606	75460440.9171915	184285498.20636764	184298603.71254432
558814306.037114	73025850.65126581	144257515.7725974	38699065.61580294	322978447.25702006	283560995.79687417	1412175853.0322227	2286745859.269565	287879624.8035075	879038888.8776959	50682947.53690915	55326344.07335091	106760856.04954804	2399022189.5326757	1249712428.7072346	664324278.4516977	1220058.957720528	51128295.16445454	691163011.8259308	802262772.017445	39632291.25250934	181458776.46838203	9263915.24501574	98094132.69495359	108525828.35261948	345325032.76936656	1004722932.1418946	75454328.16026114	183492919.89805907	184034156.06092247
551742379.0106047	72953734.08233145	143527366.54662502	38279865.176668026	320462962.66796595	283333947.7684378	1406580182.374974	2266376788.8822527	286439550.2675951	874792598.7474108	50541415.82668974	55202033.34986961	106594396.32698345	2395546323.0351195	1245309483.562851	663635240.7323434	1215446.5976662016	50807129.286890514	690835449.2050481	794164475.1312339	39493401.77852876	175628213.84423986	9232949.276937697	98050879.80400962	108364651.13580784	344664037.7687461	1002762318.8578789	75449482.56233466	183152245.32590434	183524322.5396995
547824958.1918119	72802393.71252644	143234395.70299318	37923910.9344127	318105265.3834767	283256219.26643884	1405559709.1378117	2261840033.950298	283739602.115815	872689401.8150926	50484800.86298536	55059919.440486826	106524456.94766036	2390848468.899596	1244412938.9246583	662874225.1887821	1215314.883265434	50141548.89621004	686926946.4801439	785302862.378684	39454562.42730428	171602660.88420892	9130985.890908292	97895463.36236188	108283938.65960225	343368471.35825264	1002188565.153271	75445771.77240302	182299388.924912	183311141.34106147
540658140.8680685	72425751.37248115	142503251.13291374	37604855.83475169	315545859.1670021	283108032.16764957	1403716485.0062628	2255806446.556548	280698466.4716184	872147889.6580207	50430367.02914824	54947654.70575585	105797333.25908336	2373888478.385973	1239382571.5162911	662200638.0714854	1209517.646997335	49974484.91192159	683643999.272254	784256381.2022319	38860754.021073565	165874751.66166806	9059405.471017523	97851108.40526798	108150108.83838569	341792833.69534373	1001243929.3282527	75441762.46496171	181299866.490377	180696673.77502954
537247019.3778219	72258270.08306435	142164855.14754033	37396428.368559405	310663307.226097	282820266.36417276	1390187085.617863	2253927473.8969383	271763317.0748894	869992796.1832399	50401879.89740127	54899603.90200706	105719074.00984347	2333053677.1039705	1233934108.38979	660610450.6852033	1208121.0043058672	49592532.813538864	681535442.7719305	782748402.7239735	38739519.33392143	162169484.87492168	8909866.879170153	97847692.67100343	108100712.63688754	341343874.001513	1000942036.9315054	75431902.51882268	179388205.17992705	178769631.58770764
536435168.8659589	71737755.55608228	141745733.30991265	37152754.50920736	301539485.83338004	282444617.77182186	1381164664.5612252	2245892093.1812005	248645155.75104746	868104226.3539665	50319735.26375525	54789101.767553374	105457034.15226406	2333047729.2169657	1233816656.408865	658983032.7800572	1201166.2126982636	49463881.22795982	680572043.7963581	781321239.7784581	38557297.311122164	160498893.83744365	8851185.092866777	97843760.779688	107823354.65072058	339281533.2716324	1000122756.16399	75422631.97317444	178454631.2673638	175428556.98787147
531184617.5417751	71492161.55898987	141391583.79009834	37068800.21344974	294501942.5027362	281473657.46815026	1366652005.445241	2242675807.868936	217603614.62301946	866948673.6332318	50302671.449350186	54757805.823721714	105178734.55743602	2324751991.652249	1233280536.679395	658471158.3210701	1187106.0788460306	49301565.75623299	680447632.3123596	779067562.6276999	38444032.221817076	159040747.7869186	8649661.950767022	97810953.39521223	107760735.84287775	337527777.39763385	998948558.5063064	75418519.99476822	175631424.5631595	166353175.77646762
530860745.94591796	71104174.82048805	140814942.0324124	37026444.49556777	289462953.8632511	280158113.0924717	1352290986.1278496	2239850625.391198	201627053.20630637	866249058.3328803	50266302.13310907	54668112.61062441	105072662.76007295	2318567860.810407	1232941583.366934	654270613.3843272	1176864.1700947247	49274939.71450806	680341600.458658	778454352.8531317	38405617.53694976	157829797.5588846	8289823.627491976	97798852.81809175	107587705.66111463	335852986.33593214	997721469.3871832	75413129.15770814	174961042.93863207	149687811.64734438
525574341.8354552	71049425.82249185	139728053.35289323	36947954.0328508	288182173.606712	279514292.01393783	1349303250.3048239	2236061257.1532393	198844073.6930613	865367728.935102	50257259.32044721	54549347.94159508	105018458.13420151	2315407466.606742	1232812149.4051955	652240981.6840469	1169953.8563006246	49236876.77097168	680119419.6203921	773416754.7073773	38299955.61583209	157412232.97619984	7728696.086218491	97793744.42796172	107529813.25012627	333797026.6070646	993480406.2861118	75384516.91096227	173776340.7133389	143923258.1000584
525248967.6631579	71020057.94215363	138526608.33957803	36780776.08094663	277634396.63998276	279332074.9095015	1349303250.3048239	2230745639.5579762	194451765.20310962	863238248.6781523	50252944.49166704	54468796.74648931	104963698.37934026	2309703267.1907988	1231555034.5811293	647942734.3988585	1123457.3575615766	49179160.66634552	678951917.5333409	767512712.7456992	38143626.40703279	156821894.3748271	7205469.699646877	97779815.43539226	107367544.79388131	330117771.9671133	988504381.5226507	75375151.09329203	173345990.99031147	142052115.16409153
523853687.8687428	70985352.25184399	137305999.72362098	36703298.12337947	274285182.7108005	278597743.20688087	1343325114.31587	2216891251.5922546	191078424.97559193	862880173.1122055	50213452.562473565	54359935.13899471	104819135.76705594	2303214823.9412093	1231495386.3215663	647362779.045516	1098477.826533815	48837486.501287945	677708851.4411287	762072242.7626451	37674724.44461824	156804628.1717414	7050006.529232065	97771642.8465671	107149102.40763126	328399421.437636	983542949.0593961	75364173.23000021	171412842.4484112	136662115.2889347
522474965.83702886	70953620.6713842	137047941.39483407	36700335.43238687	270378353.3958879	275338877.2452606	1342151275.0905526	2207699375.1772294	182772416.73772562	861718696.9719229	50178186.97974696	54204768.197757244	104664629.06329481	2298963135.599791	1230709291.284516	647108312.8765082	1066421.867247363	48462868.45701495	676001667.4363234	759188200.4907672	37402951.25234578	156654530.22541636	6477349.228366397	97745378.76689932	106900962.02680655	325409068.99160415	982750268.1443036	75359774.67371172	170246902.04494277	132024790.9328391
522474965.83702886	70929609.72208297	136898344.21400186	36603080.47971192	267876625.2860105	273180997.88080305	1341496726.5996628	2196778713.2724032	176453399.8754831	860980510.2862797	50158527.58619313	53834032.832346044	104573525.23440412	2296407831.3129025	1229462818.915827	647030053.9303386	1029836.2186896473	48282655.70387367	675000830.214622	758506521.7849745	36955835.98010139	156574643.60886097	5167135.970492571	97721162.13609025	106716090.70598298	324915796.0462122	980766432.5587938	75300629.85515998	167492521.15161932	126303521.93440087
520515488.0174144	70890241.23723285	136691224.55462664	36567083.886575855	265339087.97231722	267319393.79935405	1337401679.1811953	2142261794.6458776	172605599.4897284	860347663.0271299	50101265.71786118	53475584.599157855	103540722.8323672	2292434592.3451834	1228774847.6566281	644531140.295767	987646.0012677137	47980898.37040314	674610529.3238125	757839552.7383242	36617042.65457752	156363525.08644068	4594172.281035494	97710871.20147873	106637128.3414945	318016739.15609324	977956833.43923	75259055.90387894	166533218.23570928	123884590.39819719
519613187.0698411	70739510.50237569	135999909.19640553	36425347.09978012	262495603.13967663	262698918.6643802	1335481622.3790603	2103544248.8019314	169900757.91033995	859598152.7081342	49706041.97413615	53026783.75943525	101816416.03305945	2287593370.043777	1226552422.413249	643080007.6239719	957431.9992556209	47018160.40793917	674592889.0569814	757638573.8925298	36028396.74149503	155996704.64614084	4405432.852377144	97686542.85491389	106549441.0218836	317116123.7574373	975288437.2083089	75162910.7553066	164571746.9805609	123657144.5948836
518524639.51733136	70433375.79514973	135821221.56117317	36166463.6796245	236364926.40563196	260532642.31746763	1334445444.5983303	2087738037.5015981	166754834.59256414	858256129.623162	49270996.073625885	52781560.57154213	98197849.74876374	2284378171.306778	1224834620.9616344	642595868.2789365	940265.0370010673	46585947.71318722	674338438.5448554	757586040.8811054	35708107.43848089	155818602.46684897	4258802.974387982	97680831.549696	106534439.34163903	315380176.5472693	974246301.295783	75149205.40703438	163376573.1319237	123657144.5948836
517040955.5964859	70047979.0087048	134872866.33270663	36016347.27230199	219854409.62138167	257700897.35482168	1333969030.074084	2079844986.961053	164942253.00096163	857350501.470253	48901413.63856775	52591151.25422041	95365983.52329275	2283868652.369548	1223161672.3623915	641647804.9849674	916413.5053877733	46301714.35161525	673763936.2744036	757313164.7933617	34879006.74088492	155586743.37904584	4234723.051272687	97658591.25361367	106317211.62569018	314130598.79167354	971907050.6265123	75126691.58704574	161099771.6810377	123606719.54836021
515240936.366945	69923806.49402203	134522869.7301558	35853874.373724066	204994630.35026515	256760780.29433334	1328390601.766776	2067797084.2659602	154195713.2800998	853692402.733435	48626121.306601666	51821838.22348823	92473408.282157	2283140404.955686	1222454103.566071	641262287.0748804	894158.6444746801	46016388.20379272	673200231.3274531	756959164.0124503	33947932.3790634	155419231.11863244	4104152.911447327	97629722.0947967	106042893.95112401	313845885.1062767	970703600.3420448	75085246.54361306	160469419.87650463	123539539.57579555
514673413.293998	69886210.94878906	134358484.51420534	35701352.86033402	190086179.93776673	254499956.54868108	1327118783.2863789	2061358351.2121885	153934155.59174633	851766595.611449	48242455.86582652	51334327.33740109	90072440.03381768	2282436700.6750383	1222011820.15672	641092744.4136927	882666.2711373027	45635445.043264434	672343332.3119332	756326348.7355983	33233766.43002637	155358372.2185408	4038984.147097174	97598807.99603453	105629820.745023	313050195.17840606	966956800.1312742	75072928.40123656	156730217.57687446	123490661.51650816
511567162.7825357	69775786.03386773	133926371.3835061	35488746.623730116	180215260.77181756	251793116.73930418	1326068151.8443246	2056644574.917858	149933524.29251355	848926770.183713	48065532.18175851	50971322.75020941	88309336.04944527	2280004185.3907776	1221656539.8241787	640990015.5349107	875726.4987627603	45369719.51498804	671601533.6301017	755723659.2026166	33168669.07969256	155194019.67969254	4008386.0940063577	97579991.55987307	105525165.091229	310589418.32987297	962787572.2096435	74975015.41935605	154429310.43512028	123260024.07111694
511535844.9899105	69642877.7294261	133551455.28714158	35059276.9492831	175103780.00245014	250247736.58072725	1320493964.3972402	2050514493.1119437	148057332.5055548	847192635.8610417	47812370.122439	50940583.13357432	87434249.67084585	2277163703.633078	1220748538.394608	638892303.529741	874919.473547513	45249825.835373126	667848106.6065724	755184126.0115749	31987252.567667887	155125898.64405072	3915162.5546496436	97457138.82793006	105233978.49885434	308121760.9952814	960054079.0419337	74946646.5593632	150158346.4226983	122988846.96303427
505858869.7075969	69556920.09045698	133210466.2099723	34854311.83449423	155882799.3007172	247587087.58866036	1318599151.1632218	2040791649.8617742	145134981.288183	843752623.1875615	47166132.05514183	50903317.04542137	85911463.65180063	2274949350.985671	1219389767.8702826	636824728.4386933	874194.444629191	45221566.663098134	664011785.8381861	754672434.750448	31101593.907941647	154985395.78085336	3854903.29500571	97401440.52230875	105157506.50653741	305465571.95285153	957491070.9956425	74928230.2663063	147019868.4440684	122462422.26999182
502320716.76575816	69325829.67361304	132783201.48641568	34591983.73328068	119563996.33839504	246670259.60714838	1317185118.615135	2033694894.984887	138402905.6909544	840856626.5504885	45926348.30378087	50663875.10990391	84171882.80646694	2272886410.0141897	1216697298.962864	636526727.323499	871480.5326758627	45173052.18082645	657462285.31537	753959424.0764939	29842637.286729537	154877162.71960014	3769369.8604768924	97355044.10263872	105113238.69189724	304939036.16145056	952608559.767955	74907451.77693748	145618659.6822226	121394961.45569572
496331541.2847744	69226701.05227044	132455111.47682291	34231400.49125302	114586580.10280553	245946750.5326748	1315685173.062874	2029100664.8297815	135462836.9690848	838049937.2073436	44514574.36573894	50501144.89754871	80542185.80007188	2269763513.229337	1212436540.013002	636285587.6702472	869222.4762934252	45048314.79608267	649729946.9699521	752869928.9444768	28157534.197236322	154838385.22929293	3549141.762750928	97068066.14210723	104818863.25254697	304006832.6140044	949294698.2216512	74906842.16114971	141561552.1307196	120153515.24533784
489872748.1744472	68940852.71016166	132362195.48088224	33893532.94294221	114452738.41305149	245687359.50397703	1314799925.7109485	2027634075.2111177	133611663.39067005	835669549.776105	42533055.56951205	50425714.3362688	78996643.49363002	2260965207.1094084	1208859432.5578988	635561787.6132315	868447.2343770077	44863291.50552906	648223928.6343048	751519476.341065	27362555.35266672	154733409.63612953	3511929.9343475024	97066743.24389875	104256005.12243205	303637093.8196334	946551455.4665022	74898463.35335375	139276320.38614956	118750743.66917954
488286105.67434955	68767126.28526524	132253911.93578574	33288831.667816672	113306438.74591143	245687359.50397703	1314799925.7109485	2026473047.9770207	132824837.94416259	833658114.9778625	41451719.37352053	50200841.84510652	78175418.06504086	2251717369.9265394	1208623381.7970772	635175571.9863788	866087.6543097903	44230968.74233013	647900037.766308	747661792.4385042	26713746.596036352	154678425.68534037	3499992.0538987326	96883094.71137136	103823157.39279506	302515478.4379818	933772855.4025588	74895299.97814733	136630262.24880823	118374383.28569442
487763357.79759336	68576203.08867584	132058747.7649329	32534281.086509287	111663684.9146139	245573309.4474105	1313426550.982694	2008206582.7423341	130989681.8599602	830607677.1059965	40654566.071443275	49958498.91618306	76915664.98463917	2245382982.342064	1208017749.26656	634562346.0901495	857153.7205654369	44020650.21669896	644191998.2916383	743096523.0378938	26419951.508008152	154515290.10982636	3453058.504377626	96830070.44893175	103385829.91162044	300010671.6516582	929776425.6702977	74889819.54676288	133466455.47242549	118322388.76284358
487386034.4258157	68532655.15466778	131857120.97297755	31230755.08423042	109173597.7306598	245295146.38161752	1313249144.1269937	1992649493.886746	130573785.4316345	830607677.1059965	34669971.320778176	49371592.887622416	76746520.61533496	2217316551.377098	1208017749.26656	634505218.0468774	849028.6127608167	43521434.77869551	642661514.2966624	738627194.3247235	24547885.906953212	154338234.99700713	3371671.9168069973	96732929.02362204	103136359.85355234	299739881.76201075	925207587.2198195	74888004.68842126	132542980.72785859	117699144.13647714
487273324.206108	68512589.49566878	131660163.98072019	29102416.04916074	107354982.969729	245073367.8773235	1310533916.5932534	1989334397.3915493	130214498.87516236	829624562.7650533	31252793.95714388	48905242.82601941	76550113.556719	2186898765.310713	1207376946.337405	634057254.1384715	842307.4969188739	42438392.338341616	639207192.7011272	732708837.5460389	23597296.856615223	154253969.94861764	3245097.80537449	96398078.97175379	102680536.99643682	297962853.665215	915167970.5742357	74885262.03589186	128653007.00038166	117483735.11140327
486868219.1067691	68496098.91785258	131593079.66019538	28497460.189276993	107354982.969729	245009067.13875198	1310016499.082745	1988599562.971577	129734624.88251537	826305721.8074868	28356077.246423505	48189915.647708796	76127115.90780677	2163928093.523827	1207052871.2627673	633962911.027433	815061.4108240169	42029162.47144154	638719423.2171149	730911950.4608018	23597296.856615223	153968968.32527125	3235822.6027060268	96362894.85049878	102293460.43762058	295562023.83685434	911696786.8752406	74881808.70933777	126916260.52210265	117232335.2514058
483153272.22222614	68373312.87728009	131504922.73727223	28410783.399918288	105564980.88862032	244445487.58680648	1308262703.1408052	1987849766.2762737	129715033.7322793	824361353.7007824	22858603.608555272	47031595.48347983	74665669.58244573	2138557295.9412122	1206858330.509361	633931943.8394836	800271.2187530147	41807382.15117887	638306033.2965188	729966628.059741	22731857.334875606	153765288.12736315	3226857.599397905	96282402.06565477	102189154.20968395	294030555.3080756	901441162.954875	74805968.68466377	125670581.99412408	116327956.74297674
478425106.46044236	68239187.72129071	131005230.31058437	28316252.790026605	103006358.26497848	242963493.1028954	1303035261.7165942	1987475632.0183764	129400199.38141572	823586208.7670956	17868393.364126995	46705949.751946256	73570503.44184965	2102783883.8550434	1206154029.8579485	633866180.0506338	799222.233657622	41562630.0055838	636520158.893405	727716568.6245164	21706182.246179722	153521514.75774807	3140715.669404208	96231222.38755485	102041599.55916561	292763017.89158726	887103478.5950019	74767346.35812671	124175110.10432754	115979113.82847051
476023920.845013	68223465.90570596	130287746.45203498	28207311.52277312	100924612.46042195	242070694.94984743	1300991759.557342	1986956815.2387235	129194478.88702905	822692534.9795148	13590538.887467258	46700396.29043914	72927658.83189961	2048372796.198443	1205125066.3212698	633639663.3587523	789090.3914629624	41497280.39116685	636232387.9688672	726403904.9175053	21323531.805207193	153325586.0125648	2709346.846361559	96146737.15695915	101850822.44655468	291879262.6331371	878544646.6211417	74737175.12400432	123342815.30226442	114376960.42507164
474054925.8455649	68211214.68977463	129961645.81095132	27986667.926320508	99337769.53666237	241663322.53815934	1298935209.288293	1985693894.796667	127658566.38207948	820949224.7815735	10788888.798654355	46677893.26497347	71644697.38122785	1975033365.0118175	1201588694.0058632	633234163.4489249	784517.3523524122	41265254.85980175	636149551.7448187	724987360.7030466	21323531.805207193	153098387.8068935	2613919.6358555336	96094580.87144615	101620442.3185879	291552065.09335774	866240335.6658323	74730191.30906576	122985819.05129345	114288159.37697703
473152384.9867086	67973926.34862924	129348921.63029176	27002265.92782012	98571926.23739396	241214183.27522573	1292893362.762516	1980998716.70723	127164282.55849162	819500668.5799	10788888.798654355	46359916.97351622	69245898.98464651	1899769094.1909158	1200954287.6877034	632906853.8132331	770526.2485063022	41210608.02863651	635433589.2104621	724291084.0522213	21323531.805207193	152468758.14656982	2533668.6622778606	96081569.77926865	101491107.32762152	287133080.2349695	816358594.7002978	74716838.29403606	121717231.10274088	114229030.96304338
469504307.49586743	67115610.08457477	129124936.01828852	26568991.23791526	98450214.71891026	241148856.1500731	1282453874.92551	1974420527.8610582	126451872.76569745	818250977.6190602	10762944.163294267	45853775.30965802	68763046.88281584	1771126723.693176	1200096035.896224	632574430.7587441	767776.1188688092	40981192.38031672	634825631.4573967	722203120.6940997	21317106.60628768	151715672.22467458	2522282.556837522	96047940.39557144	101120600.1008793	283207713.7378434	786265277.5672281	74706892.68474576	118371624.39664169	114228725.19596747
466695094.85714394	66580728.19561384	128363144.28743434	26320930.046160795	98195661.42643435	240973736.58482724	1273275086.4757736	1968522055.98311	126444518.09082377	816427360.2138845	10746924.327106057	45163331.548061505	65792467.055201	1736150077.941725	1197506030.370258	630785213.5269783	765397.0135239968	40051451.833557576	634572392.5862181	714898237.0392256	21000998.392722934	150535882.02323034	2428342.176434325	96022030.42300802	101004464.3626925	281278682.37584233	741763536.7052989	74703102.40975063	114196123.24493952	113879760.1368078
460821236.7684989	66100074.31441844	126672136.45004937	26188965.063478824	97751634.10652241	240354511.80400652	1271723234.2489715	1942772465.653018	126177200.05631514	814564823.059931	10737927.642023101	43754445.860703096	63894965.91553536	1726744085.8685703	1197052325.5851634	630339620.4155637	762161.0985946611	39549740.066209026	633453093.677861	711608223.4821646	20857682.243461415	150202343.1496861	2323082.1214225153	95994320.35413326	101004464.3626925	280823381.89136946	677873882.564527	74649123.28830649	112767304.03958403	113649210.67774864
458799735.5543296	66100074.31441844	125786578.64399335	24402994.513677523	97434815.22112098	240236489.48472688	1261593201.562138	1915214500.4215095	123180558.70007384	813266216.6813499	10708447.4153023	43564058.97482162	63400048.584087595	1687104300.0995035	1191629973.207601	630100296.2052839	757096.6238591464	39284420.07444293	631085341.2014036	684362705.3565714	20338153.2428837	149046326.94271255	2311012.6940340567	95927184.10378934	100987799.70998423	278454550.4008768	672335946.1112046	74635535.97176406	108451936.78007734	113406380.79295665
455091216.99593997	65756621.85925535	124962486.34451234	24232864.610189702	97031437.83210106	239866749.0439079	1238763239.07314	1911600083.366673	122345392.16255444	812112170.4452207	10700602.496593809	43564058.97482162	63013882.06078027	1686182411.363622	1190117466.1590137	629383432.2834362	750467.9084912495	38658588.19695957	627689911.7627094	660406130.2726004	19690228.268098556	149046326.94271255	2303689.9596479987	95901147.82159282	100930451.61576667	277998280.42126054	604067962.031635	74603191.0945691	107716825.4008503	113147898.68230681
451235966.27507955	65606845.32895919	124103630.95048395	24064011.93355276	96409982.75322792	239663432.00871432	1213403086.7618878	1909888118.7266314	121360383.70012477	811319124.0873444	10695739.80544866	43054421.116682604	61742029.44101801	1684291424.0232494	1187784380.793688	628748423.4761064	732757.6597715036	37670540.86257454	625479360.9600301	652736528.887901	18442012.89255531	149040101.69817367	2303641.7022187724	95859939.71967238	100849642.13869247	277181285.21762294	570969473.1004882	74536340.96791406	107417127.08988349	112785076.40451854
449509293.0090383	65121096.07542609	122162189.49174665	23619877.374942042	94160775.57801764	239419401.03760117	1190647805.1935031	1905334813.5990434	120967834.70550703	810730791.0744231	10658830.895119641	42634447.93485531	60299107.62381779	1681511989.747873	1186169927.9411068	628224945.9436771	715576.8494019317	37579050.49741878	624374983.6313907	651517541.5061536	17807799.873325698	148958566.9797737	2297099.5751593476	95810035.89367503	100687292.95391774	276572625.1636652	554102564.825459	74527557.90832226	106928110.60525838	112345756.51834105
443854553.90923315	64478810.543892615	121613594.59140083	23278350.19022633	92695638.62173769	238994935.86433035	1188962726.285276	1900866988.2669744	120672713.2939331	810703331.7276243	10617225.840417862	41769642.270380385	59560590.367172405	1680184786.5638094	1184569497.0151758	627916374.4704947	700076.61045323	37164787.97719918	622829594.3075635	644981588.7596934	16667813.123056158	148880091.0201127	2295115.1586021916	95730559.16084845	100566902.62328112	276531373.0872586	542575922.1090806	74500869.28994481	106846624.57219204	112061793.34371182
439625179.2838042	63811833.757250115	119349953.10495548	22624775.967204124	92010992.35410695	238713398.98425856	1181573176.2350078	1899961968.4658966	120058276.00238815	810649101.9623933	10544805.699054398	40967292.193692535	58692614.403073266	1679381161.8734913	1184569497.0151758	627716593.2821872	699684.486573589	36634474.560126394	620740241.5149372	626205881.9542829	13207708.610331051	148843435.62458023	2293644.4561744356	95683739.25937857	100379836.88570064	276432221.46478707	540167979.6283777	74452957.40110633	106505871.79197119	111819450.61413462
432383298.2296182	61865357.00654352	118140818.83277997	22399615.175183184	91207124.64207858	238201234.37646955	1173750293.8334873	1898503681.8636928	119400955.04360224	810436098.8917183	10454522.2226234	40541086.594569355	57802425.21760233	1678084433.624741	1183686510.5667527	627658648.343363	688113.6500428072	36579064.76419967	620070293.4918122	605453736.1091974	12968349.182236752	148775316.94063026	2289530.438505999	95591409.6455892	100018447.88522145	276179593.9673419	539342527.0535238	74401907.34004544	105920395.98335019	111218637.21765774
425768025.05137146	60930078.78650583	116853118.0589711	22330625.00836761	91154597.78463161	237921890.00138965	1167258000.7233057	1891536868.8790982	118682873.4018266	810016719.7197504	10361861.013859209	40044575.53663343	56595759.69877611	1677917234.7425914	1181137085.433021	627190362.0802011	686549.8425391894	36546716.18386617	619133769.8154366	586599364.2151947	12833346.753647178	148693860.70180258	2281634.786919605	95558731.08424687	99878205.24245816	275952113.3993772	532333582.55313635	74381545.5835039	105800273.90896876	111025207.60702686
418043744.26887643	60008376.489839725	116036584.078675	21230333.471900787	91026204.14240372	237748978.91446105	1163627510.772185	1888930059.243822	118682873.4018266	809593528.5241064	10285423.474993497	39313248.64019229	56268612.83042361	1677227156.8313801	1180416700.308575	626394239.4168358	664382.7502944076	36464851.044867955	618938930.6180427	578826262.9551072	12799818.904271979	148627856.82217038	2269598.709251231	95374507.78010397	99479643.17473796	275812712.8008381	501373453.6923062	74358672.48602697	105205888.83854243	110871756.2818858
416333778.5127867	59633836.125801384	115778623.58163142	20673894.735990897	90180012.6804957	237612002.9514773	1158736824.1152558	1887621019.7036242	116575678.63398775	809045106.3207991	10262747.2221484	38931618.23527922	56169919.17205926	1675867539.9612222	1177937064.6013322	626154737.8948258	642901.4366433682	36423714.73623026	617873302.3535979	573037619.6137221	12664424.75720218	148526171.42079803	2266114.705538332	95289043.76241681	99335268.49993974	275655525.6540666	499760944.2514076	74349675.49597637	105048901.86132658	110848360.41070144
414968899.9020406	59431545.7162386	115474218.31024858	20237644.01233635	89901684.45151772	237465913.9220311	1149490455.912222	1883246197.870127	116061217.30635732	808374615.283756	10206088.079727544	38311510.03459235	56112224.62347525	1675349019.7483177	1175485248.047463	626089734.3127592	629155.07009756	36379128.87487147	616878927.7278137	551806868.4382781	11983523.742364764	148225775.09880203	2262585.963011825	95202558.67853716	98183485.27612033	275589919.5359689	485350068.56890845	74344100.72780651	104761646.67720996	110587565.94465631
413614058.3484172	59080328.316727675	115271916.9140088	19614705.23456999	89716157.85115117	237238615.83297843	1145196524.8821263	1881278517.2867537	114707456.87395945	807735687.708768	10003110.519294597	38268304.75775526	56070185.64424794	1675011223.393841	1175073994.7464063	625573318.0250784	619993.9831537881	36163481.92052539	615354941.5435367	504040398.2121358	11805745.529347498	147680157.56330237	2255978.601946945	95121847.22056422	97130109.40809599	275359755.84292954	451841296.16226983	74337487.40053657	104656625.68673395	109742553.74747597
413340414.655677	58807916.40018451	115019670.77138896	18733389.175558966	89634070.9052043	236827243.55919787	1142222739.9170847	1876365526.4100115	114707456.87395945	807186705.8991487	10000504.7921033	38262986.22653896	56015737.748113364	1674606918.7016468	1170859634.4120626	624998986.8097044	617577.770383156	36049087.83806905	613144834.0296946	478532090.73594606	11676949.988896942	147135899.50312626	2253594.878666791	94681471.49585539	96090066.55708677	275214286.8338722	429005148.575145	74307734.6241468	104581308.5080129	109485857.8792392
413340326.8456931	58094576.35355516	113840868.19590558	18493473.71352434	89509390.41899236	236125377.56615528	1139639098.9356272	1873712312.4183593	114391399.13517058	807088221.7841978	9950011.336652074	38236106.06579745	55928344.25719077	1674012829.3117309	1156147589.6101835	624171138.7645869	569882.9480006546	35911368.819134325	612152394.297595	428246535.49749154	11359201.725208797	147103338.01036608	2243622.5621808083	93557175.21582839	95396915.78578317	275036519.14714897	420603128.8020257	74252414.57385759	104421698.84213343	109209607.41432202
413297987.2749405	57645128.48522303	113301630.79827607	18199705.30895438	89509390.41899236	235411793.51605737	1137179029.5574253	1870441791.1006622	114213461.47537553	806471236.3961899	9920662.050152298	38196892.80267866	55855040.31222114	1673915680.31361	1141511286.529678	623378696.2897854	558955.8800377671	35861011.20088526	610916760.4338608	428246535.49749154	11022558.604501953	146963342.609841	2238121.7708750814	93154084.76925485	92719066.15534258	274706337.5113308	408104872.40117717	74014144.95085414	104234141.34041983	107948109.27705228
413001415.33663535	55518560.18524783	113058452.29924913	17421582.995795164	89350460.87992084	234647741.45974374	1133184536.3593183	1867894934.6064987	114081034.97538742	801992063.8123704	9861016.004886111	38186043.41191981	55266981.36685273	1673834147.9509306	1140455103.4745674	619948110.646801	538502.8038285819	35571096.27400397	609031052.8299959	425710304.5158981	10961656.863823505	146383181.03611577	2221844.1477023475	93006963.84159167	89453739.97871894	274284716.2985259	384450395.2405066	73775306.88032332	104105591.68337557	106537400.60627542
412716702.20046824	54889481.69085146	113001354.99380621	15012895.287217982	88848389.20918687	234489274.0252292	1130142985.13365	1863095237.5673575	113874109.71423686	795377884.0785081	9828706.224486263	38175805.329525314	55237443.70606242	1673477929.6549168	1139992032.0646589	618822009.5019221	536355.5629469949	35248276.30695338	607686444.1973372	408159637.17378914	10814319.264025263	146237873.80622992	2217404.6996255163	92820146.2915753	88089532.99563816	274080318.8332008	365251390.87211275	73674088.27587017	103877076.67775725	106114658.59231912
412040351.0798924	53763101.8838121	112929238.25610894	13659665.348327585	87917380.58152167	233638027.6058598	1128609804.96881	1853417552.7691605	113571018.0655348	788344087.5330675	9792213.75150186	38164379.64947736	55196071.30830185	1672662638.1669383	1139617382.2249146	615135520.2096936	536208.5489681417	35065806.9972865	604575973.2592967	392299853.5179807	10637838.875229325	144926203.51942098	2216906.1279446464	92304170.57974662	86701866.53759097	274005760.86537486	357248197.15472496	72623267.86054225	103604238.3140026	105089996.43177554
410919877.86352515	52032235.56788556	112812154.71863152	13228570.600885827	86894628.08124594	233475155.7073223	1128609804.96881	1849835156.4166477	113176114.87568767	777802927.6236732	9776802.847105395	38150185.389188215	55179874.208850846	1672171014.663075	1139558633.6336443	613239914.6281573	536203.0687098668	34788060.75397505	603769878.1271718	386569830.9553841	10422985.236570232	144457860.14713362	2212535.6953377547	90352286.30865714	86081318.0357337	273922673.1073236	355763926.1964823	71927180.41792715	102901849.48772953	104997731.02226157
409453747.3403899	50507544.20854453	112766992.93385091	12547290.841879014	86784090.73317464	232994168.52818745	1128590205.8635347	1846634320.907569	111782108.14220592	771359391.262161	9680829.680279437	38121871.5781644	55069549.23522977	1671734540.713662	1138818026.5357223	613193211.6568857	535866.226008797	34589466.6388422	597390571.5108231	380860303.08408344	10387664.949423933	143480483.25273147	2209242.1608291096	89862368.27481559	82542587.95345289	273758260.8808494	354822692.092861	71331011.92284682	102340835.97306164	104786966.35013488
407256000.94771224	49933149.990313195	112713305.93490839	11841009.85262675	86272746.94266902	232943115.9625408	1123450659.5949802	1831321749.381938	109808256.352129	768007067.855247	9544749.30581847	38101150.05086402	54996522.61788258	1671142675.0675344	1138449837.2607124	612705552.0514787	535412.1555264797	34454299.362093665	588212660.5194987	379917850.57480097	10209443.887911826	143427405.7135782	2207367.941599735	88689598.46803351	82415733.78381112	273576500.1992975	353467256.0884529	68429661.66834217	101728871.53141841	104715345.95346798
407165291.4326435	49910144.06447508	112649044.09548205	11613978.717785252	85967735.87298256	232764161.20292777	1119555916.7155123	1816772694.6630723	108113832.89650832	737212987.4879696	9487922.926587597	38032341.43870458	54638977.994652845	1670832010.614607	1138245285.4967291	612625681.952575	531392.7709779439	34169994.95041081	584105729.3435633	379606754.65889394	10112939.7814388	142899874.22079578	2198717.3338002497	87717149.58707005	82405441.6603715	273160092.0942836	352021803.62819767	67056462.37552413	101070026.19551696	104569291.03525315
406323184.36524665	48117102.8452782	112593362.85668896	11552138.71355266	85341840.6467669	230940990.66112068	1116657441.596317	1814015259.205917	107932462.2681354	697334894.4633305	9442608.006885003	37922608.82197914	54602817.9926976	1670741287.7051358	1137921700.4599378	612453579.7485379	528341.2302521326	33714324.33503355	582842351.4002337	378888181.6159437	9768927.494579975	141811159.66775957	2195531.5744955074	87277267.93308006	82376129.18443908	272215945.37934357	348651478.56667024	65532112.14087014	100396012.63991953	104243911.15849352
404871575.48915786	47260931.02924151	112428146.91841906	11520157.1438771	84882265.96418707	230155174.26482993	1115132133.551901	1801385593.984882	107483109.3271201	635666183.5829465	9442608.006885003	37808067.97003186	54386164.11722447	1669950617.8605046	1137616898.640855	612214016.6610788	522841.7650580383	33375378.220232166	581631695.4538805	371173013.4790579	9349457.076888816	141187120.96730036	2194634.2970554815	86292687.47627367	81921961.66621694	271699136.63920724	344000433.91980517	63832197.24248966	99944633.85297263	103882142.02408588
403516102.8940413	46385018.14269596	112349771.11486216	11491572.701044142	84247841.45736232	228866239.39704108	1109385956.8902693	1776873750.0857515	107318854.24213235	593309727.359057	9436402.214970134	37753180.19119167	54254027.41660343	1669506721.8763137	1137616898.640855	612016607.4323522	505739.37437508337	32908122.00988043	580827270.7322679	360756828.9076437	9273348.992552232	140681200.09878445	2188259.1479908507	85769788.53038272	81638581.66132483	270211155.6287312	340533910.9592322	61287224.77607902	99837561.00960253	103772339.19193487
402929211.84284794	46049401.68621368	112168938.7994073	11430396.313170375	83307808.25107776	227534251.7670814	1107123332.8667052	1775807796.000295	107174231.52810924	559652656.3998168	9433784.477355007	37746699.699704	54063409.69959027	1669014254.997422	1137615927.7380173	611858759.5479516	496900.20579612965	32855498.450125843	580328811.3317945	347972564.6659002	9121815.811296068	139643359.4224565	2186047.8926041876	85159364.74949786	81511497.82744095	270211155.6287312	334416292.41145587	60797723.79209225	99640500.48970062	103733281.40204856
400894552.6719537	44813468.37346846	112080708.527889	11399986.20445064	82865429.86161388	227041048.70639426	1104028268.382388	1774787271.9836893	106204968.11346138	529429950.7390423	9417879.405381754	37727609.26294014	53840171.34020184	1668645149.6920445	1137124160.6924276	611781107.104322	491721.5748027506	32787876.30276814	579241519.0965722	336212094.8523592	9016750.22206569	138545454.9501319	2183142.151812153	84846062.7677754	81271602.88631147	269843154.5912412	324216923.70415705	59511296.77177302	99384028.20670086	103521150.72358647
400589245.98077744	44242519.94793916	111429661.58083834	11395057.152530441	82568844.73525234	227013969.73889124	1103830380.9303327	1769552349.735313	105644361.79531151	524339730.99108064	9399671.705785925	37688302.919434614	53485476.18624447	1667926438.8259387	1137016768.2655468	611621650.3194503	490885.9195798539	32716856.10499335	578030397.1350176	324335828.3326335	8980404.797578184	136832339.08303833	2181911.7872701935	84846062.7677754	81061336.17223266	269142557.063609	305588748.08657086	58101343.218906656	99105702.07039838	103473721.28289244
398287829.0376748	43644827.84484243	110788865.24555221	11361321.137372522	81820426.76974076	226768368.83794028	1103393981.775415	1763697662.8486283	105497368.55351074	517137331.6837068	9377580.36787359	37628242.18223754	52788342.875652544	1667407456.1109452	1136000565.290275	611529604.4332849	476027.15733085584	32533463.30365856	576679837.4006548	321760868.3981893	8902166.567778867	136402712.18906882	2178679.045241963	84757289.05176175	80792177.43079732	268243489.92109355	293908924.75454205	53757697.24404496	98740192.31507409	103448618.44771321
394536017.8036207	43113857.30588466	109359495.33344284	11331361.571147228	81610601.40384121	226500880.53028414	1102688130.853782	1753174898.702291	105346284.36418387	494718594.2289393	9316996.291674469	37467029.882605754	52139877.358648404	1666693543.9534552	1135628211.1389575	611334148.219768	463439.9707492411	32403584.081374563	571897824.6511071	317501245.0993345	8858480.205881566	134487120.17057407	2176070.867328908	84429865.05830413	80471766.88788286	265918511.8603664	283395689.1053895	53209145.605305806	97917850.71505323	103326671.03473724
392445859.2136307	42469023.36464178	108722680.97688085	11243229.76312184	81573421.06967837	226415819.36206073	1101768330.481725	1751535391.7419567	104797901.72263575	480223554.8152429	9309226.360812971	37406044.70056816	51973467.42697507	1666498010.3378038	1134999480.2268653	610695443.4204952	460485.3193671375	32331633.210133232	566173544.1043048	313454708.6455678	8779807.548368951	128584985.01568994	2174271.5525545273	84093323.46176997	79758332.42792645	265722255.64513037	276562596.2882043	53110279.91809537	97283553.32532097	103116223.84239225
391470442.61262655	42368084.894977726	108463255.712031	11194542.513636172	81528266.76878709	226415819.36206073	1100583352.0901508	1731553960.2164257	104113813.89184284	455051960.06265646	9293778.042558167	37337004.914416924	51481942.66019052	1666352677.2232935	1134714037.294778	610502015.874432	460340.843513382	32310578.138558842	556182458.3919519	309406669.7056149	8564018.055449026	127320095.24993509	2169794.1126330523	83835739.20429686	78320937.88718772	263775528.26329067	273164833.23510563	52978368.28412753	96043612.45973575	102999040.6686251
390722583.32490855	42246469.81259502	108135854.134859	11158339.253721502	81479043.9666579	226391714.44752714	1099200781.0095255	1721963306.8671913	102686019.55836874	453996780.32953125	9290425.723231776	37118026.105685644	51117473.60353336	1666293167.0621119	1134588001.862813	610050900.7646216	459819.4126895367	32027790.59639053	551193659.4066156	302845026.9576331	8347813.07948146	125701620.99535623	2167699.6178747653	83704403.36943863	77189535.17416683	263453928.32983008	272864892.2769627	51313348.02831049	95374723.11811464	102715290.61230059
390519359.8001686	40486799.40302689	107927414.98817767	11076250.913162738	81360046.82789217	226218022.58785278	1098199951.3492262	1709478701.9332864	101995410.50335152	452621434.5829135	9290146.770339053	36869729.82382569	50848742.950074	1665834022.0177329	1134482586.6890576	609739628.5286922	459819.4126895367	32008893.01534035	544416938.0843455	295806149.38355553	8345071.723168224	124003907.86899781	2166869.355704886	83503873.55271095	76953843.69347191	262775130.7484561	271871823.725552	50588332.69418843	94958200.46250363	102324310.64922035
390315273.95828176	40174213.619158484	106159378.07550545	10939173.111108277	81063847.94302517	225907300.96091217	1097657644.8599467	1700031237.2688842	100063881.15626672	442438437.7859353	9288993.426477943	36704181.12136315	49531146.676079124	1665587884.5278826	1134030286.657192	609739628.5286922	459504.0568332087	31942831.266858906	536435716.08549654	294333929.52313316	8127325.526289269	122202247.58691399	2155356.267488599	83323233.3426271	76414342.34290545	261578680.83904895	267341208.0610724	48305525.73158251	93858806.25808772	101855113.4655743
390187018.12401295	35540442.60313482	104018683.57732688	10930556.461164985	80908070.95783727	225585227.16184953	1095993325.45095	1699747703.8908374	97304107.53457466	423416885.88081825	9288189.87591913	36416798.07560208	49085912.62008635	1665421154.7608995	1133808753.0848122	609713424.5487136	458555.9461962234	31847987.564300306	511659611.611068	292251318.02357554	7575916.123265638	120440899.16789323	2152231.209234216	83002727.01884621	76058331.87695342	260492158.01469433	266483832.2568121	46834573.56620551	93228079.73449561	101441949.06107287
389893758.8725575	34004288.614443526	102549333.79983902	10874878.090263326	80751285.15793014	225321830.52829927	1093757847.5818214	1694924108.6031013	94091419.20174044	405068391.6400775	9286430.313141964	36183711.16460299	48026674.50438057	1665177612.7273202	1133595221.753554	609556591.80224	456610.94345540984	31814722.804816484	484691710.9974781	291432935.643046	7402736.487341894	119851107.22029713	2150543.7556510125	82570899.7126168	75578212.5771555	258420664.481281	265647460.74984404	45565504.87524373	92306538.8056885	101401624.51606925
389515274.49782956	33193439.461171813	101349799.80947934	10811628.83464282	80649735.84689035	225029389.0094682	1082868588.229609	1686602259.0840647	90757600.69223669	373482894.7419896	9269310.838646105	36092209.19349061	47791837.28219494	1663402759.8585503	1133382579.9154465	609354412.4654204	456532.0273238858	31721497.656590894	461861319.75842273	280287349.7976167	6980032.526820046	119280310.39476857	2145248.426049218	81863122.1509982	75115438.76633705	256045509.78458846	265354293.0681138	44549125.0461549	89787449.22495414	101078453.05021717
388776608.9157073	31649297.12972953	99460222.73787534	10721935.80294959	80347709.43218365	224157581.3863315	1077380413.860135	1668740982.8120852	85926891.6401977	348822014.0791645	9267194.058742005	35886152.593072124	46391248.90072954	1661000607.8556488	1133374616.0124402	609133211.426415	456532.0273238858	31449893.188064814	446784975.8580173	274874399.0080005	6877361.582002023	117759447.30943125	2137064.3556940854	81099918.40784612	74750620.88955657	255383925.27717802	265341472.32448947	44465786.86750004	88761251.81401287	101009696.60396361
387993292.2599734	28508773.44078659	98234870.71297687	10606909.116045771	79624708.57825966	223089216.53491423	1069346327.8356079	1652867822.653418	84119011.47719496	328522408.96154785	9265064.223002765	34989731.49105067	45252361.74158418	1660424475.6306562	1133374616.0124402	609121808.9273334	456491.74174787046	31335751.874530613	440565874.53403866	270177838.28284943	6704625.5006649755	116231381.78660193	2130419.5166025837	80805237.61793467	74670368.57256569	253290434.587605	265329410.26589674	44220483.77203331	87928684.65287931	100963923.9436633
387919528.59680194	26405332.861858822	96770664.08533514	10560888.86527013	79005260.93283127	221826464.23170078	1060107234.0127091	1641254136.591402	84119011.47719496	323215005.9750305	9262307.538911706	34013337.7984937	45195195.66193365	1658446815.888842	1133236396.9758425	609080421.8015093	456351.5672481449	31235758.08546186	432165644.96372855	268933210.1032293	6520884.816985071	115346217.76021552	2126026.040310758	80592938.59320775	74316884.71638145	251587815.89758855	265325149.99422926	42746733.826166265	86900047.7739602	100854565.99311487
387351067.9832657	24434277.045433827	95781981.61084804	10351895.332651177	78511693.30940202	221119668.37221432	1049605883.7772475	1641254136.591402	83551334.73510095	317002125.3790877	9251660.076426258	33420307.81376188	44496498.55959385	1653036573.8141906	1131848274.78154	609037071.1262926	456235.6664479521	31053301.97595986	427521256.40265834	268757598.0307371	6143223.75791299	114533959.71881607	2118401.4337565424	80471602.6588181	73954489.74481055	249030745.56786	265270889.83545694	41796550.279506385	85589146.43347454	100813245.56969643
386341936.1758313	22930862.12824577	95420503.91845405	10236464.181268632	77388285.40226108	219916796.94480908	1038033372.4970012	1617360594.304266	82708845.23657724	304543636.5506997	9235348.347364096	33004245.74137339	43414180.7874229	1650249110.9347856	1130169218.1175904	608488983.1682649	456082.12943662854	30985829.347747568	422293803.874941	267995452.42849305	5994003.34811551	112613008.21215093	2110533.0533453547	80442102.55733125	73762965.90500805	246286686.9384751	265242293.6773851	41796550.279506385	84176760.94537587	100699444.76622365
385710347.156108	22649241.516073607	95002691.58086768	10049843.768285008	75201320.47529854	219239398.52960363	1037513061.008415	1603393833.9690485	81901105.10222071	289502825.6337279	9202795.681095876	32665025.307878178	43031177.44988765	1646458926.8469462	1127924571.1989317	608175938.3510252	455908.44262744277	30976101.19215916	414923910.5840919	267767640.3008523	5044532.603864816	111019244.38578022	2104318.8769077435	80392223.82626922	73577190.46203993	245422666.84601492	265224675.1990992	41259074.6839384	83244067.66715728	100534881.57289603
385612918.3578224	21471820.64000492	94992785.94182841	9750093.51955166	72052416.5290851	218005475.07893586	1019470987.9428345	1577445255.910234	79525345.37321605	288165841.30433166	9151157.89595589	31728704.37046834	42581730.57740718	1641919565.8953297	1127672580.0443428	608075923.1591595	455798.11675177404	30967381.14712841	408021853.34831256	267471506.8636763	4507126.411357811	110412811.51249339	2095435.429140917	80227612.5859912	73107449.86090569	245422666.84601492	265069914.6679489	40875245.98377139	80541609.77621703	100455081.99282499
384982945.5758513	19035620.069781616	94746206.76056099	9674915.81234348	69821770.28084804	217485886.88356453	1018369798.4436831	1567447254.503621	78302640.61326034	280637797.0152658	9063498.742279148	31303566.90688574	42408543.18720732	1640799741.269057	1126571988.2883027	607792132.8506352	455642.1793554927	30785954.767601095	406378725.1949803	266235020.13198644	4065136.942160276	109886117.06803796	2089012.4981883455	80051149.763351	72640139.43040597	245284287.5715885	264738184.21054053	40316696.1418896	79601975.93289113	100261478.01822944
384964970.5603969	18226396.692880616	94184259.1828491	9574080.622478457	64293473.07907436	216706085.40923107	1016863057.6589582	1516618530.0081565	77220002.99145341	275967164.4541761	9037037.540002992	31127366.60828605	41755763.72346459	1639957909.3209991	1123836885.0713747	607773625.935995	455367.3949189491	30737809.673846148	406348214.5774839	265015137.3422649	3942453.300191127	108609715.94463141	2075171.2177612705	80050466.27543959	72496678.70282237	244431602.56217623	264670913.60110176	39613574.98542866	78987624.52359632	100233663.32742937
384337113.0606768	18083864.46027423	93753021.99943256	9369510.938421644	63666305.523777656	214607237.53468767	1008769724.8990494	1469267373.7840722	77220002.99145341	272309612.3197492	9008158.287320605	31021704.167930055	41420347.22343993	1639261457.1069553	1120138229.284287	607704505.0796295	455282.9045098896	30665786.30643908	406139342.99952877	261420393.00005388	3740177.0335728703	105613955.80202869	2057272.5074485114	80050466.27543959	72248451.98298797	243538961.95179293	264620450.9106617	39262306.04816277	77592851.5480254	100096256.98258568
384107861.630196	17453101.20308018	92591807.63292944	9254337.853160836	59112995.97954604	212074089.6463375	998597652.9828863	1469189104.3941193	77141955.24641214	269876836.469996	8917186.248140644	30812009.425013926	41391929.071013704	1634528366.047717	1118207546.9632626	607664281.9820948	455146.59482360224	30634856.27745744	405712696.1466939	253445838.78484708	3606577.6816987013	103157388.49357396	2047409.1032446793	80043043.60837387	72073666.83534767	243312583.54928464	264537954.51312009	39065654.7562523	77252191.89210513	99840542.0895679
383925120.9000818	17018449.48998499	92293711.15152001	9088080.049307257	55578107.81360486	211539217.38698986	977824742.6534157	1466255189.76652	76982523.57826877	258470878.52205852	8907129.025536815	30774931.528539166	40844510.955791645	1629617143.0869935	1116371244.4625208	607525266.088036	454777.83093014767	30620409.1378318	405346591.23299253	253231246.85988498	3593127.1449039145	101755761.6577175	2028179.0836204076	80028294.59693961	71809342.95908037	242876750.56200922	264412860.451871	38831724.818001375	76996882.67639342	99699634.11688043
383708974.78079414	16935074.583096642	91969102.883519	9077120.315590471	49405826.837259196	210619188.2687231	971424899.277988	1466254324.1818619	76874363.43109894	250966961.65087235	8869654.082335018	30600025.380549878	40370726.68467763	1622717941.3983967	1112198783.2762232	607400576.7920525	454729.61229776515	30607733.99926936	404588893.45419306	253110729.0035533	3485799.729146505	96100391.4424752	2026799.2750544245	80026896.49552338	71806952.66286282	242119146.92608154	264280391.73936617	38607610.82082769	76602293.25507186	99314983.94024956
383518553.2208781	16825988.18404661	91713227.48406014	9033214.000740102	39758233.95695934	209853224.51216835	965546051.0746169	1465494775.7839377	76757394.44456872	246520218.51544583	8862077.957819564	30478828.935815513	39402096.71133248	1618720761.2204287	1108598112.9972541	606936709.8488711	454729.61229776515	30564510.65444101	404006917.4117343	252819280.74932998	3405604.306257849	96100391.4424752	2014019.1488308115	80018443.73557003	71711635.90956482	241871235.53740877	264171900.44986916	38429845.69017375	75660567.76523307	99261684.51876588
383226828.42200947	16435182.494357746	91223540.14772424	8958272.759211233	31067715.139080808	205943387.49370003	958757105.9570837	1461893256.7371175	76656412.71627185	243758049.14635894	8862069.211542746	29205906.873665065	37437633.49393998	1614867611.6648512	1103518375.2206607	606603874.096114	454589.50813044433	30545199.214365914	403416794.3378351	249239459.65439314	3329738.0090376264	85205761.11730403	1996820.12041613	79973293.13389567	71677765.66858444	239851593.82245582	264086973.30779803	38122381.68009764	75207125.66913424	99045955.88148358
382643930.7912703	16260821.369036458	91036147.1597639	8945554.462887418	29759561.48612578	201661411.2618032	958622730.9808273	1455917507.838183	76565238.50561316	237144300.96468398	8862069.211542746	29198574.070774898	36199991.64572665	1611719246.4484076	1103484285.1195116	606581961.7503201	454308.44361294154	30523975.598587874	403248939.1472319	248534717.53772432	3270483.5105315214	83924244.60251108	1996820.12041613	79943354.96231112	71431035.86312293	237991670.36768538	263665812.10072201	37732569.7905574	75009357.0903564	98726776.96223278
382403977.0768916	16174025.761807881	90859444.67642808	8921576.539948005	28920223.349798538	199740802.67647803	949786508.7898183	1451910790.8313713	76497351.76499823	234766757.15315422	8860816.52951326	29116444.293833725	35209856.57796563	1609533573.6548922	1099971372.1213734	606553907.1006454	453845.82996755757	30493339.7338899	402219067.12232316	248534717.53772432	3231086.42367264	83924244.60251108	1982707.2759462083	79847634.87354943	71336683.57040964	236084670.59515408	263564890.20774567	37426627.0269642	74965504.8499108	98629619.3307405
382374796.7303542	15976339.227362854	89711848.60695186	8886775.419381507	28809181.63527271	199512344.17447293	946007658.9589694	1450988757.5017247	76005293.85549638	231578173.5389267	8860291.989171743	29006767.213361315	34710816.74628729	1606828641.2337954	1096599380.4689193	606544685.3145974	453305.14059595135	30396198.647165157	401239303.9028833	247631259.21441227	3202796.9080134267	82592551.37144817	1969195.22737062	79847634.87354943	71291914.73303932	233618115.13720307	263345895.21458298	36556008.286793895	74619815.40743181	98525046.95567448
382357582.81497604	15959181.732862063	89418092.85947701	8884062.756704647	28365318.417842213	199343660.88323563	934013892.2299846	1441065617.5488484	75727921.04795328	229194625.89287734	8859782.83852531	28987219.010485373	33344381.492163256	1605643233.8816133	1095828046.393767	606519778.5366287	453177.06351749424	30295326.41909256	400185791.31249446	246154564.08367273	3066681.105718397	81964063.62675121	1963350.3290409802	79754186.7914318	71225824.98001432	232143593.66090715	262792887.86972234	36467854.838016614	74472996.31768094	98226819.64373901
382181654.93972003	15892794.107246058	88587771.60112832	8879172.048358323	28140049.817169417	198985555.76416436	923308473.4305205	1437234469.353886	75251752.4178767	224714043.6388262	8858825.407614095	28986611.245970905	32372938.47844003	1601818069.9013064	1095027891.447698	606482511.9522356	453032.72561470186	30248604.44176673	399535416.11969334	243444528.6520701	3043230.957855484	81750149.32790934	1950345.662489562	79697381.25203171	71184707.72682959	217014540.83596483	262125303.2106431	36457625.508094184	74351446.56465745	98121573.11393787
381986250.0370065	15840090.385540113	87467885.18015546	8876465.912695426	28007765.363202598	195551176.8818857	914866123.4921775	1434116712.723855	74101601.4891149	222308508.57448372	8856759.905301169	28960676.81375119	30997589.572543718	1598944406.519856	1094514571.9527633	606391439.0083811	452959.5654141017	29718665.16696497	398788677.06373537	241566664.40709198	2964373.74460462	81225116.26541844	1949371.640898721	79604670.14801362	71107365.89881887	197398502.28832704	262122207.58243665	36351771.70042102	73713178.91393222	97841411.74122001
381919303.0117601	15673703.292594844	87115696.25102443	8862861.626707885	27936630.92591066	193509667.36100572	910116564.1705472	1431644635.1626236	73550062.31649694	222059140.7165787	8852725.309913129	28691781.91867722	29850872.128207155	1597202844.5164578	1093824015.9871624	606336398.2286999	452797.8688880407	29308756.194513403	398214007.72570074	240415182.16910702	2945908.90837505	81194274.78865401	1948925.6833567207	79523590.30374071	70968607.93246931	177628599.10735604	261869841.8461721	36349542.78933029	73048289.99570379	97730374.77866264
381834600.08788604	15221558.48059142	86905254.16251835	8850843.599647377	27834189.02715658	192325206.96165675	907089325.6598113	1425970184.851874	72326458.70051889	221537467.8935459	8850014.513486907	28399431.770595074	29130191.082375966	1593127589.2373183	1092211253.4095557	606311452.6647353	452371.1767062406	28776769.39755815	396663146.1028539	239201147.54851872	2941150.9926394136	80110614.55869648	1948925.6833567207	79480297.32843693	70851076.09218936	162528604.99185598	261636173.53628847	36256262.57199358	71197429.45024787	97673395.07943049
381705220.84945965	14725216.929700106	85498037.68190572	8833713.053953992	27636216.429395936	188121063.50860894	905799794.4688787	1422798566.2464342	71378627.36305279	221051686.21626058	8845827.107783929	28223639.63686627	25605792.299058165	1582320766.8391466	1091789232.8044343	606047503.7192166	451207.47172714036	28641394.637293734	395848675.547359	238990326.35562927	2905945.1677242657	75463263.58208874	1942238.9748334445	79471164.79421951	70686257.23735201	159851411.94346714	261200747.37140048	36250313.91861079	70282957.20323907	97479236.04077655
381685378.1697268	13766385.911054563	83222404.4112933	8759624.483515961	27486547.63884141	187676804.03697324	903192963.1522692	1412531464.1888864	71277255.92553926	221039117.08152977	8836969.29707461	28131449.208884533	21899299.857769273	1552997838.7758331	1089969983.1487436	605789640.7340273	449551.7548752286	27572494.588183984	394629834.2374493	238322305.5332185	2889550.16634169	73908617.64572309	1942238.9748334445	79281654.73370694	70370166.12023194	128640416.17672358	260619717.37665975	36233713.53916375	69743482.13138895	97276372.25322646
381543951.78354585	13766385.911054563	81958130.25504534	8733942.918523716	27316520.51102392	184073402.95982578	890607931.104396	1405244338.2230587	71228803.53193337	220846363.56326532	8828575.480261216	28107961.60942389	21577023.31288679	1546342463.1516118	1089409444.469673	605666474.9184844	449484.8258727656	26527392.55391857	393047378.0223608	237891787.0618158	2882912.5861674543	73385090.85995612	1938068.6735775208	78837263.77051657	69919370.25198093	107736113.72981946	259247045.71502605	36161182.1997896	69351099.77392267	96979707.74231711
381334324.7649589	13640566.729731016	81028739.61985998	8698467.412448706	27272721.45175766	179791019.43979263	877364193.0582024	1400217483.85468	71169278.54512122	220813506.11002585	8824147.138713498	28080472.07994886	20941903.37814933	1538833843.6539862	1087188716.6250093	605522821.7412059	449403.8226113463	25316789.95395095	391196694.84077376	237177788.47683984	2870828.7554110233	67490793.21445858	1937482.2604522146	78025106.17273226	69454419.20025799	105971673.21878794	257938458.9305065	36127912.32000481	68938866.36921051	96652414.08013938
380993521.2917248	13397094.618873863	79432446.5721245	8586780.213314518	26976417.69826674	177990587.50683153	862677436.2424649	1391768415.547864	70487021.88676763	220638854.79319835	8802437.796733223	28040900.26812529	20883304.82374517	1530121047.468729	1087022164.6401541	605332968.5389248	449292.6736739978	23362037.042797714	389016443.52835643	236567316.14029163	2816982.8717002203	65075267.521673776	1935061.9821784366	77567429.7684623	68948229.00905968	99932375.11199738	253242242.27871242	36073610.8094696	68573355.61284521	95863761.94510329
380284787.78600097	12756133.641853325	78900777.0282098	8460305.13611196	26772957.96777852	175869253.73122492	858261032.518675	1391552967.852561	69375750.55347505	220428553.36928153	8789594.06712458	27967769.14178997	20823592.605621554	1518875175.2703657	1086509180.2486174	605223317.3799313	449203.36864623113	23193977.06054086	388003514.41578174	235820503.30995995	2777496.3366385093	62212733.234041244	1933494.29987276	77226294.29391707	68448106.39470871	98984813.2521239	250536070.73900193	36037880.28716201	68364021.1461329	95567589.7519148
379153315.34409297	12734042.137035154	78101097.28606218	8250532.185381149	26654135.95095974	173882032.36305097	855249747.0057647	1382883923.3086596	68600510.09729236	220286758.59648502	8786792.176778553	27856348.12304789	20795822.663724005	1512261380.403773	1082698442.622774	604701991.4461297	449073.28530680516	22979782.158921376	387220315.9217458	235501746.57045212	2731260.798782737	60469663.91680387	1932089.4600456636	76815459.21915412	67818896.96986648	98034112.68852839	249717732.27581427	35953076.11146556	67727727.76493862	95518622.176937
378731465.41132396	12661989.245546632	78099753.17440946	8209067.450655488	26591079.922910623	173390941.59189704	853056177.6061859	1379506673.6327586	67586625.76181364	220165156.08854228	8786792.176778553	27829967.626243804	20752510.57471751	1506446443.53621	1076673445.1246433	604055701.8538759	448893.88336256746	22925475.48071158	387047855.20303017	235016383.95885307	2704671.350879141	59469384.262526795	1929901.7835601792	76416952.1873583	67156744.35572815	96307941.1324601	247727095.69162235	35923379.07951138	67699285.62444447	95403691.27086008
378281590.7473665	12566522.2259486	77949791.7822417	8151346.734887375	26183187.522609975	169281199.93887022	852866364.4066215	1376511050.024017	67140759.90372443	220006165.30888644	8778720.218869684	27824120.54792252	20661631.14865584	1498818686.1265008	1073301583.3719221	603378603.5813498	448750.35044892994	22372863.92609547	386748142.2981976	234826775.26139468	2682584.1670580786	59087567.996037096	1929901.7835601792	75893688.14207074	66495974.80692654	83162074.14980325	247055435.69753608	35901665.71218063	67680317.89331317	95264726.96166341
377060987.14514065	12515562.178666916	77601688.37431458	8002238.8938298095	25529203.017230205	168328799.7936219	851480602.2298056	1373604870.4936068	65845008.56997739	219843785.06554118	8773974.551820874	27804182.304300927	20516569.366178025	1487034976.6424537	1067277284.3871775	602723026.8336847	448552.70176635444	22132944.39142482	386618839.96794546	233092548.41158152	2672243.8430633913	58533109.671376675	1926170.4803424464	75327227.96107824	66127274.03536238	78033462.42403801	246977192.6102751	35807325.33635686	67310183.15737066	95148256.87492618
376729197.350613	12422640.951070692	77402778.0908298	7943827.308848458	25331334.74444498	166901708.68166327	850808912.0222833	1366031116.210601	63660555.61658844	219611532.72985294	8771977.867896134	27795967.894492157	20453007.798077185	1467062788.7234502	1040293167.1793809	601948848.0311942	448262.2148479136	22043211.238002095	385241903.9914527	232485150.77182055	2670394.0452979435	58077833.45393592	1924427.4542130937	74796028.75046802	65818159.06749385	71469588.09781687	246932169.80930164	35800023.39240068	66769320.86393584	94784628.6765517
376348032.34353614	12337452.610871395	77178707.77448085	7884089.221983777	24675893.544438064	165527210.21639255	848852192.1594137	1366031116.210601	63066922.73269638	218423307.7274514	8757026.885646842	27785489.72204601	20387217.736889485	1417970657.951222	995043410.9320378	599393181.4180197	447706.95606298465	22043211.238002095	384186996.30062205	231957666.77609453	2624261.3026190535	57803584.07465803	1922750.8138926984	73508767.70888844	65298207.54778393	68333730.07438858	246927375.00256553	35788692.324821524	66268096.93518114	94375005.38089244
375283092.9253917	12323777.91705201	77028054.15089531	7871682.591908809	24569893.296501525	164139984.94548285	847274236.1738607	1359551595.3467002	59676688.61108339	217967080.10924086	8748934.993164642	27777114.964136653	20208602.119548094	1278777145.9892	979778079.3407556	598894904.013008	446893.72643589514	22003662.3631669	382440408.2041058	231601530.94257766	2601451.3043283895	57563781.7120119	1920189.0765142362	72298913.9463629	65110599.39577728	65607142.505344145	246917606.530358	35780344.13833566	65856843.14716962	93809334.14201297
374046290.3240139	12306064.797635866	76636487.04735665	7857746.407878359	24256431.5506436	163828018.7939944	844159244.9820272	1357733924.8517737	54749921.97035982	217207124.14563206	8723705.118588014	27771162.981585577	20024204.23700319	1159406539.2651806	968255065.0705092	597756481.8576213	443982.3716682716	21983999.24482169	379119185.7904397	230971428.96888158	2583761.142962559	56733779.33856066	1917732.9265201536	69731570.64257826	64881912.89948194	62987395.31629377	246908080.94123352	35762731.33977458	65798612.31955797	93376170.46029195
373660294.5727012	12299243.684699548	76511696.54937111	7809269.579814704	23354163.661224548	163099337.3285904	841646570.629364	1357482624.771472	54074718.209243216	216639035.01512647	8697940.628005726	27769486.35932482	19856321.880275786	1109904736.2295241	954148334.4614867	596973455.1305859	441783.26707847737	21918441.935737453	372218545.8210052	230032036.32066798	2575963.2450126344	56152829.62495114	1911732.0433777324	67801618.91791448	64503713.04023625	61658441.67734094	246906666.86609778	35747239.1574907	65646997.97128325	92737963.77522153
371267443.4001701	12280682.080642406	76357815.05684188	7800903.713509662	20517847.418677554	163099337.3285904	837223687.6839796	1357390686.854538	52797441.88099173	216266597.06350994	8672310.438445605	27768541.08678679	19668397.284447324	1053702847.0853151	949720681.6029363	596603096.5631071	441511.373670712	21871857.86086686	369971665.9714862	229585129.12932438	2549515.2078699446	55692790.67721385	1904708.7020987177	66605337.17809225	64242336.268044665	61330377.134416185	246900750.35840082	35723240.845162205	65433125.72242374	91375602.95419808
370720452.9434887	12245828.81317227	76016700.60810933	7794417.669194564	18653766.779488597	162514135.7223724	830679211.0627546	1357184436.038522	51056102.23248394	216061980.37949908	8659293.674183827	27764828.47077439	19288878.039305404	1004569128.2761002	943854869.3377256	596173805.1723368	441489.8408764801	21231237.786064595	368236698.83964986	226391415.91470733	2544007.557766275	53073044.998403355	1887948.6909650273	65224811.329551235	64149834.49703136	60334120.54760932	246896980.92508098	35704460.72489588	65168724.037182376	91152934.76921627
365403702.2712299	12204388.981591936	75846900.2138224	7789958.180272441	18405912.290479697	161653232.69866213	829146734.1699167	1354362995.230984	49423145.12246825	215755810.78280407	8626651.1146894	27691769.44396943	19020969.01904225	943486104.787965	937738346.6211826	595496921.3278435	440312.63749094063	20148155.698014215	364934093.67372036	224452795.4401521	2537289.8454985702	52544726.385428846	1886215.560509583	61779670.45637116	63499359.7181658	59018575.87853532	246887187.10062158	35699375.65431633	65161983.1481898	90803167.72193399
364672893.4682707	12087015.332053002	75618696.14735352	7786430.339146089	17157161.45905143	160989284.71829	826930183.955143	1350608448.157936	47958609.99650537	215384640.25803524	8592903.20744842	27669503.229595542	18820957.14839865	912122013.1832933	936677138.2783575	595222556.4002604	439184.1400331352	17976981.897831663	364180485.75811535	213654623.7320115	2526842.207004681	52115584.03673032	1874369.0770496996	59714083.99816169	63008488.23420721	58738760.464458376	246884394.8039582	35691310.735144995	65107894.004963346	90398187.38432564
364552358.1203992	12055823.637991253	75412520.88844833	7765158.453400638	16770904.912148617	160929575.72929376	823473900.6562439	1350315680.3596156	44611552.33224192	214531080.0762773	8517438.333766865	27647921.44313967	18530171.501359742	854139412.5030987	930852765.6077635	594823201.4028554	437175.54261665104	17616621.97299145	362980049.9463465	205838437.50696647	2519266.333382911	51939696.84222615	1860478.9027940338	58747947.22717207	62661293.329569206	58538558.34056026	246878675.72148615	35686067.65923277	64841165.67267584	90389558.51648727
363497249.4192575	11981071.921055641	74869948.17906278	7747235.8913884545	16358395.064110924	160682710.12218407	820022112.6375287	1346683641.6870313	41993986.29809696	214237052.89283603	8394787.538286053	27534049.33226932	18275301.863422193	839872396.7446711	926968187.0182859	594652915.1588618	436426.50704903295	16879189.219142143	362660766.0618452	188383883.2220818	2492992.92530847	51419029.43798551	1850660.1366406286	58291580.68216913	62353932.3972484	57768611.15069641	246841879.15306026	35682265.69312752	64478881.388990685	90388966.99540643
361424170.9739263	11936054.575656839	74322349.11057273	7739833.273070477	16347034.646176256	160374546.00774726	814729723.2599659	1341822700.7824414	40361213.55849057	209967095.23852107	8292706.428749848	27429986.12119836	18135143.839066364	790782034.8319819	926660764.6070119	594017267.0970017	434974.9913386458	16771989.064625217	357687147.189492	187745741.9019423	2458909.7795428205	51295876.57228389	1824513.5513568083	58291580.68216913	61954852.44287033	57182071.46524949	246712287.2615627	35675683.665136635	63847925.66106553	90387731.19551083
360957819.7091998	11871048.776401155	73944238.6611374	7737406.877282317	16281771.863346495	160228560.1633232	809374990.4187882	1332684853.0640554	37874286.047261395	202569784.5545418	8191925.797534479	27366789.911899064	17909973.812178075	769545918.0902983	923623832.6887817	593758061.0198957	434180.4610719973	16756248.148451747	355249820.3345906	185966688.34086773	2432639.5179128377	51155595.1586937	1813792.8017973339	58218584.78400028	61690695.66372145	56687686.17400693	246668973.90409464	35673089.12913932	63312376.920064375	90343504.37527466
360757063.95738494	11772760.094926385	73452130.05367118	7737406.877282317	16175012.815027144	159477661.50024882	806328158.3337256	1329686314.6465747	36955799.541026846	198881441.58930355	8079256.916027258	27366579.64456991	17065693.951290518	735467153.3240768	921816616.6335979	593630915.8476424	433829.22656660934	16697306.668689903	351152042.7047657	181065656.25191712	2404665.595313086	51077379.56249282	1786246.3839787228	57859627.77981807	60616811.10147436	55034036.360469796	246648009.97221342	35656905.22695862	63036418.80346676	90308415.2781438
358797910.00178003	11643904.075831436	73452130.05367118	7736700.196101946	16161750.725738674	159326490.78593704	797117469.5230284	1323200151.0498953	35183866.77027338	197291029.28260103	7993632.354275322	27252659.809905052	15886611.655251388	721500758.7073207	921297444.8257312	593418550.495025	433229.863477012	16607510.314929925	346912123.5290372	180391894.81620866	2329514.19476258	51014164.66089724	1750475.9130215412	57596294.862497844	59727769.15640665	54524751.68161643	246510198.40669867	35656586.494057246	62952950.400734544	90292870.76996678
358078524.69073147	11626332.648932325	73373181.7652394	7735832.166489162	16112433.284187455	159089217.6280777	797088874.8054008	1322133823.952822	34555813.50281942	195490139.84273925	7644264.240146173	27170566.47317241	15234837.11300227	640893053.7455223	914690261.1225015	593325920.2414016	432353.0563232951	16256961.246054448	343348213.41943264	179057872.9420968	2293070.1926299436	50900857.83609988	1691196.4214222415	57383019.17639239	59368638.07953252	54015474.42266184	246194833.16486225	35655308.6672178	62683146.32564607	90282984.97254243
357936374.1838731	11601721.749412611	73160510.60413156	7728162.505451566	15944044.348654335	158866796.9795565	796938604.8501691	1321005860.7956755	33749215.46813003	194726243.53801078	7464679.525926765	27152843.98239682	15221676.94139383	640893053.7455223	910611756.2851102	593059790.9003565	432353.0563232951	16136697.957354274	339521524.5489229	177948478.636312	2254498.7178794043	50810091.118446104	1642885.3307384178	56683481.544327095	58930894.31930638	53826539.6587913	245683438.28133914	35649141.442839794	62242543.03115157	90207068.0222653
357345637.16540855	11576904.911263265	73121699.58146578	7724654.687394134	15712270.59445959	158713353.0863233	796709538.6646037	1319743380.2167292	33604656.299125984	193960541.79029167	7436162.081435156	27147002.54216907	15073587.049739305	629629894.3062565	907017551.1207607	592929187.2309705	432346.96204970934	15929828.99870831	333041090.58741605	176906669.02852097	2171501.9533656957	50585851.57555963	1562829.7760928462	56055461.443519294	58861777.31811638	53400038.77278024	245340534.9419242	35637896.336440235	61847633.454659685	90192977.13538502
356824979.11662555	11546743.614117052	73016854.1806027	7712171.89778938	15608460.245927084	158422739.99279448	794986051.578529	1318610241.6664228	32906812.388621602	192643969.1595355	7394454.522127383	27122961.560219526	14930347.262990832	601299278.9789202	902858567.9314448	592477272.3511726	432282.2811493961	15926647.485480657	330906881.8379408	174843466.168274	2171501.9533656957	50113746.67371957	1548950.7521296465	55277914.21085821	58649083.12848323	52502863.20961908	245340534.9419242	35634463.87825446	61072322.605054736	90132424.31773108
356258236.1156148	11535582.465837205	72610144.16663429	7694559.353127382	15578114.691589108	158316556.13484347	789534853.5938488	1308694894.9175332	31079278.99394676	191839707.90137535	7324898.389648731	27050166.227293067	14796786.617112532	568722090.06676	851452398.996897	592401700.3259802	431643.00214322243	15803090.742204672	326332396.4117094	174417727.34915447	2054426.8166035446	49656479.22932788	1493795.9698053258	55066356.112251066	58538754.88849257	51053496.651278034	245128534.0844309	35631249.477334335	60850457.94444321	90035184.94552699
354631043.5553417	11487633.85442857	72429557.52394447	7686129.8402653355	15573173.758886939	158136260.33282217	781001672.1120646	1303148622.0880325	30752396.683341283	189828711.72675797	7271054.6232843	26948489.734524198	14617802.177508961	565695659.7596487	818843025.2844468	592351483.252347	430320.21340846247	15781032.171405863	320411088.56861365	171813825.54531288	1982111.9115572977	49474509.05109074	1478338.194612886	54564398.44739377	58226359.834279835	50008579.26845187	244960523.7902786	35623888.93085691	60479661.51511827	89709656.60718305
353590512.6179211	11431564.580631977	72348535.40036924	7680427.996805845	15549998.85016326	157778179.64765838	778550117.7526417	1290581684.5570567	30593444.707162745	188138427.60213417	7141802.218679119	26821264.58885466	14565675.230771285	559333884.9410028	770046209.8445566	592296245.2918648	429633.3385165244	15701972.373151813	319049053.7087853	168753804.17191392	1931306.082269327	49262940.06828721	1463890.435841389	54396648.15300031	57971739.68044714	48069059.25003164	244854289.2419108	35613012.92620207	60291458.37891061	89148567.92153375
352446763.8964686	11329303.014772093	72313033.14436954	7673925.026737291	15468828.915547963	157439870.84261516	773702113.8673159	1280717340.2051933	30308760.000491686	186521628.01233655	7069647.4459585175	26657282.528851055	14535047.78650453	549416873.62733	759164838.324878	592203304.0574545	427941.37014605314	15527789.447177023	318723148.85796857	159655901.07277378	1903969.0708114537	48347112.41793999	1462724.3643281313	54223863.643557735	57799601.90308618	47924426.91024978	244761834.23865655	35603921.04527297	59898054.14713802	88281720.58634168
351133486.67415935	11270069.934347847	72284678.70013481	7665140.413332776	15402108.294738844	156811549.68801492	755679407.4142016	1269566255.7622235	30049189.926944066	185418035.10183322	7010751.31160751	26508946.663054578	14446961.720093552	542028387.5340744	705259468.6596305	592153658.066063	427655.6232418437	15451747.002409589	315322474.9730172	149046478.96948943	1892560.87637551	48047134.34440951	1461426.646117379	53354305.39618944	57429690.52514257	46089167.59538613	244244794.28406838	35594353.439363405	59554671.60226432	87980550.72767167
349313570.74394006	11190317.394375958	72244122.89682582	7661123.596067399	15396945.173697487	156712773.74108943	736791220.57006	1255312752.442854	29291781.094340753	184494091.99382073	6933325.830318395	26257139.355791453	14258984.704943983	532956167.0079136	664217790.7757508	592029907.2187474	427392.45451352024	15363022.743326116	313036779.7336193	146081309.2459032	1887749.880489327	47967526.917820506	1459209.7055908889	52725560.98815448	57398697.808786705	45847966.19949955	243960691.13647658	35594353.439363405	59387067.90592275	87917809.9183229
348423272.3942368	11128660.62071134	72220538.1406498	7651506.921354208	15344667.751849717	156560915.17823958	723603122.7968967	1245351595.3462648	29193310.40346484	184054019.94002992	6870016.5598347755	26027277.75763159	14211544.779671773	532644390.09329265	656165312.7736497	591976958.6375295	426473.95299400046	15148483.502834568	310407894.5077659	141493717.1297255	1879575.3794954347	47863097.94574341	1455391.395027873	52508723.60294869	57234094.77469166	45731580.77531906	243898158.74608746	35594335.795650266	58964243.06326179	86702874.01232742
346002218.38997567	11028818.916298032	72135100.04377583	7640787.268717838	15336099.724044818	156356129.14702356	707036713.8749285	1239094661.9460878	28545667.155535415	179243174.2465725	6661622.040235962	25858889.340254005	14044408.577520624	532362487.5384846	624107198.1546164	591884077.8672782	424158.1274694394	15078623.041346844	305624830.0743598	136080721.45533323	1859658.9528689904	47825390.404638246	1453692.5219901989	52088592.25445083	57109162.32889083	45217835.73159932	243879686.54263788	35594198.12599773	58907963.12647907	86418421.33584279
345672527.4779473	10993070.637737414	72034834.92124051	7639438.6554522095	15134883.898927014	156351524.43087724	702055579.9724288	1224231165.8374238	28119349.310382195	178565830.642823	6391159.149284055	25227839.55827614	13941025.76381649	531111270.3635338	588617448.9030662	591732580.1057551	422711.8715957432	15016962.790218376	303235689.08676577	135637491.28101182	1850466.9405875164	47755968.271505475	1453388.8727655914	51776705.74332929	57103012.5607785	45054220.17653611	243697286.99635038	35593815.48181041	58763325.52342888	85301312.87310494
345216719.7219567	10968392.836957105	71891623.57471813	7627663.056901392	14972720.46090932	156289782.53440523	693446623.8708545	1204661546.483448	27964136.35235774	172109107.47006822	5950774.379158412	24833354.730994027	13914321.799352359	530991464.4741911	534884390.1020767	591667011.9726571	420926.3536948336	14964322.36591057	300649146.2644681	134802361.0537627	1837606.6867156886	47632452.50877922	1452953.2952619058	51161188.00395049	57052892.118877046	44912332.26387278	243492770.5860021	35574229.36957665	58691112.0379415	85195538.74707416
345062027.41504645	10840451.923296666	71696417.72956331	7625489.855155636	14598524.314283684	156008360.0179001	691800939.8109477	1197542185.460562	27851450.541192606	169679903.76480114	5337933.257773224	24717865.497885346	13705483.632148726	530558756.5090351	415341444.9764341	591614921.7368109	420680.7613529345	14905625.258515019	300375437.91942	134263356.6950137	1824026.3062826707	47632452.50877922	1451836.4905974828	50804506.571940415	56949658.356969275	44557119.772743374	242967279.08960763	35573882.843651995	58569300.568789616	84472092.0774452
344609276.0989343	10458371.615031073	71382775.12883951	7621660.732947994	14472954.410304422	155772622.70511487	682503405.7334499	1196120386.9838853	27342335.72743828	165332255.10886154	5242293.581369816	24583027.853901826	13578713.01852823	529776177.47345394	327831317.4964249	591540960.7022467	420547.31579442054	14846023.810481599	299245929.8297193	132925122.83793247	1802250.0826500708	47601546.82280125	1451499.9928580218	50408006.84722151	56881751.91218781	44102428.31370187	242401950.44433296	35573303.37152546	58474545.76965331	82932063.26401009
343727299.5514707	10199359.44825232	71230893.54378855	7605881.221950887	14238911.166381923	155423029.53350353	678545092.3367596	1191644131.2265897	27233906.77351047	152310538.2618536	5115322.5973296575	24580173.345298342	13560514.958906192	529256207.9303972	246460623.12905318	591432060.349191	418619.6555596837	14835550.816619324	299086071.99068165	132049796.6819382	1777306.5973879474	47599908.96396378	1451126.5460362525	50289866.68938411	56737650.29590736	43491368.534141436	241795686.32631838	35566525.03007627	58344868.58092676	80329355.780432
342953402.2658549	10081758.55602819	70854095.25940716	7597773.962669725	14169053.536986625	155041618.37489605	676787856.662542	1191486301.0847366	27115448.223503545	142257225.68887275	5009972.320758604	24537699.80182503	13512172.76386913	527779031.18679035	211969142.11733854	591364524.8772962	418390.7748907387	14831631.533878328	299058992.90176857	131685277.62737381	1760301.4529681103	47585598.87465083	1451119.6635702772	50230501.47350707	56589376.69920577	42061752.56623292	240764891.3631963	35564481.64837784	58322855.26443436	74766039.14896034
341905451.4289433	9650421.156724716	70713298.98879497	7582815.899029971	13969433.935338669	154756635.6748038	672915315.6694162	1167086336.2695289	27035566.6445254	131901902.24419545	4981772.897914366	24463095.583879936	13464278.152284622	526503482.55041265	196582123.28206813	591276676.2148606	417289.7536339703	14753959.424739297	296631576.58229804	130973695.09780543	1736678.169474041	47530421.688042834	1449743.2753092886	50093065.756332904	56142193.122365355	41567779.25264685	239074394.88739544	35562449.810972676	58294043.27787376	72019076.50064738
341136400.5756772	9468133.335649513	70466236.82064584	7546145.23842787	13853263.05753788	154011983.90562806	672385710.657424	1162961238.8148842	27035566.6445254	127449922.81390451	4784041.181602926	24440309.275907457	13456604.317229444	525998445.48136216	192841048.46810555	591213350.8763914	416599.48855894903	14727795.009917255	293580793.2637361	130323555.68969537	1705249.7432874062	47523473.7841451	1449530.5984402467	49778367.04670432	55464165.672369644	41483073.38244824	238781154.26346415	35559798.2381622	58271443.70905801	62507252.08010461
341097642.0011185	9352725.146320336	69904615.50875728	7514129.743844346	13686861.589224238	153741093.68531004	672259719.1906024	1154787023.4116807	27025810.14735775	119493276.25480919	4774271.826857165	24381719.68776636	13449567.414139852	525203126.2841617	186307524.59943908	591175994.054722	415385.7928780258	14640049.684889961	292504585.78867817	128587625.09396487	1693044.2476079245	47456687.65542003	1448474.5803438865	49339020.33091715	55182129.70432282	41137294.79586491	237958490.5523841	35553525.905594945	58173636.29926824	49914653.9965782
341030055.9209566	9297548.113509635	69421390.02100065	7479551.135805915	13646404.979476525	153714010.2332589	670963477.7825959	1154175625.0149255	26942201.441391412	110794356.63155493	4454904.699415083	24365624.17852229	13433760.016120479	523568448.5065012	185968849.41278946	591168828.3526937	413729.83694689535	14478906.490616314	291945294.136613	125952408.4289948	1690393.6196510838	47443747.69811525	1448326.0316060483	49293949.38263837	53839929.46016653	41040871.32136689	237225907.1666174	35549343.75446372	58099769.96269529	42086113.02008102
340704653.2626501	9194022.6427289	69126903.04555163	7401057.064224913	13624680.33212242	153586174.71744403	670502866.680143	1150137551.2819452	26878623.874915387	105893442.07965088	3890204.0282766945	24308513.916441277	13428094.784396525	522005403.2642929	180892476.87844414	591161035.1450199	412438.70895980374	14466460.90139109	291441293.94928503	125278259.73756146	1676217.213761964	47414656.16078605	1447798.2746199507	49239966.57746051	53023917.567986764	40850543.32512825	236074412.0337772	35520757.06016628	58069301.0627871	33938323.62175765
340112715.3349441	9118229.836960344	68975420.51373254	7357218.571925214	13369654.03570332	153561756.0027577	669280375.9943051	1145207347.7278147	26827695.303246975	97543177.3337201	3395797.87543916	24003943.63720707	13425110.226424634	521772375.9219482	179082888.78935978	591152070.0604947	410480.5167349492	14447809.084903853	290874565.3891821	124626100.39928046	1675859.2936929069	47406485.20377601	1446352.0853524413	48808542.331029244	52803484.48845907	40768382.93093009	232988946.1944259	35498606.58201444	57949008.64379318	31216243.475994833
339634999.1763148	8987931.835555118	68640007.82266963	7310698.261989682	13327478.661117312	153502789.5696176	667603023.8556107	1141729734.852171	26673827.091879338	89210441.94996282	3381728.5218466124	23844966.337122176	13417963.816155698	521760470.6233933	171881444.84190547	591147747.4035974	407232.55608636606	14441652.72665015	290356808.8649401	124626100.39928046	1670880.6758688623	47399541.567349926	1444150.9244703616	48670020.87547018	52548987.17669646	40640395.76023546	230478394.94021907	35492442.51907441	57826899.51521272	30467492.982143022
338605295.14904803	8869074.257136073	67629722.04455851	7024644.926250946	13074157.310090821	153403462.399083	662577723.894688	1134362638.6470106	26554028.52088223	87820070.8085897	3200478.4344523516	23458718.403343648	13408262.558917534	521729949.60302085	169536220.01660743	591139070.6706098	404609.1904413081	14379081.74801202	286671674.6768263	124190245.35530698	1667960.847608265	47391780.3451772	1442230.938739942	48427965.222225316	52359413.31032314	40395767.428981826	229846769.135088	35455232.02543381	57513864.25029886	29384757.90752593
337698912.4798346	8731848.959524421	67241897.00802997	6831703.984036929	12866132.19011651	153368842.59796733	659742205.0067527	1129914777.7461886	26232077.332565468	82454531.38039747	3114464.0911212433	22942300.546070665	13407311.080682715	521462297.4594103	163411165.95299962	591126305.1041961	403548.04636714223	14318546.595215928	284146025.2788243	123685648.2492593	1641384.7863786581	47288024.54356682	1438213.2411464555	47817850.86748879	51898945.107493736	40202241.71518026	227298591.39210236	35426815.43295368	57371020.77684691	26253722.658921085
337295971.4818994	8706693.165018737	66675145.727179304	6822534.996270908	12617124.348280396	153103562.74058113	656421571.7229695	1113543332.537056	24962189.046196323	82090704.51698822	3108470.8090001205	22672982.840161383	13399684.266021997	520812657.84046006	159069241.99263036	591114646.3771013	402895.42093244323	14299250.655674554	277730896.77241796	122869930.61132881	1634548.424343675	47158881.08151232	1433661.422312659	46951151.80732447	50169176.26912268	40127878.749331936	225108422.0288142	35312436.21343417	57350009.95250004	26029850.241215315
337192788.95357734	8656175.365850514	65525977.1167882	6749799.920006733	12542094.736493021	152949891.95503262	654098471.427123	1101692024.1051362	24688149.92248545	79742983.59121235	2912781.041314853	22423863.049980275	13398031.357676595	518515350.81793046	147915672.37688765	591077843.2006812	402035.4203202591	14013013.858781287	268964750.17294574	121773115.16960235	1627610.2090082979	46945873.3523388	1429382.8715447967	46236816.90148601	48978324.754339345	39890371.67784011	221797470.9971625	35179954.07565205	57067208.27347656	25068939.34140061
335257561.2513466	8558884.704136334	64548652.40404533	6642885.892361687	12454139.986412045	152864272.23029134	649875207.794621	1086965175.3703713	24643774.26868539	79184620.76559794	2784789.995300179	22176554.56357129	13393487.75433792	516154832.71747863	146860338.93731	591070010.6569963	402009.2944371934	13871434.906235274	262730837.7958791	121039702.72520486	1609426.246384791	46675645.90930089	1427082.4342579935	45596701.327915594	46834221.7748256	39806259.518537425	220242930.66716856	35128273.707987554	56714568.238437116	24972526.84774252
334517116.4493222	8516890.08655849	62134483.83023842	6323359.88593682	12137945.333231198	152557363.0252188	644436781.6536021	1070802538.1436245	24576720.102658257	78622358.51231924	2757219.5086660436	21598568.22858884	13390220.323265616	512591198.7077964	146235323.03477913	591041469.129315	401997.1257324859	13656559.614161342	262319121.57844868	119697898.46940151	1596814.8084002363	46401187.787627675	1414776.3105571873	44692157.10594404	45713520.411302656	39702523.51051957	219576346.86683026	35087394.19627374	56380725.40704871	24819888.872286182
334029437.31508756	8515684.059263753	59921586.50998868	6293282.070184303	12086075.883260345	152514443.02336717	636373452.4286188	1057324447.0041419	24552544.10956814	77277698.5983722	2740267.8980535604	21468044.67842524	13388519.66869555	501326003.41383076	144653881.62999877	591017901.5762233	397977.7662522814	13182546.096845884	259786390.27776563	118625000.08210546	1587416.173771143	46107671.36182909	1413186.5338348292	43976981.79936736	41955028.56524554	39482203.74020282	218274115.82552814	35036570.931253456	56253295.99736349	24679335.40318433
332976660.9261169	8502128.421737758	58886846.09664401	6265577.634737017	12024536.437687732	152514443.02336717	632690179.3813376	1043247907.4769529	24481238.10137532	77107167.86362875	2701178.0257760826	21166441.50111815	13376467.90641018	500958040.1058857	144069721.7010365	591005893.1158764	396737.51938743365	12825316.543923791	258528808.8285701	117378675.28554109	1560902.882655243	45070831.02601385	1408807.8782697376	43716612.919897944	38353427.205499254	39016888.02080336	217651758.3112407	34970446.70525828	56096347.5767933	24619009.83181644
332259511.23246604	8497092.33790202	57720697.87470588	6155939.1955879135	11906354.991749715	152455928.875116	627320107.4221509	1041792251.5073091	24244202.014383223	75991509.2202498	2685290.8593279966	20464852.67329479	13361214.421046115	499564067.83858204	142288509.7438599	590969178.8088942	395840.28856223274	12473778.28539418	254378300.13626105	115813871.15789434	1548099.5881816847	44537549.73492957	1407142.7062798229	42765826.270360276	36922126.35292185	38555337.75637889	217203731.472601	34929100.2520074	56028645.81478787	24039611.639509555
330818809.2147702	8482981.45293083	54548280.05368469	6096142.318054985	11848714.713586004	152351753.86991426	622299251.8580478	1029501540.9272182	24085807.635284316	75406897.19077273	2673465.34431187	20399754.18605718	13351264.78245867	496384592.7864219	139628913.3253698	590947077.2672833	393890.1592904776	12074895.354180075	251325386.39072984	111753877.31816728	1538393.5155370312	44477923.79965113	1402112.9115082426	41779600.35868682	35258989.48491986	38232168.345681146	217077766.75187296	34917005.16712105	56005183.23892593	23909809.442042235
329378711.3866476	8465065.354921212	53858713.07401994	6063577.9703549985	11846396.988338958	152248160.88815126	620658987.20958	1017921878.8521785	23647198.789803497	73275029.68917269	2658269.7107666815	19872365.962256007	13338286.462178808	493991173.422511	138268422.34641016	590914048.3067658	393165.59397228964	11893311.29343399	247727772.95888698	110634751.4464906	1529264.6660787812	44210266.123942606	1400016.6970248432	40137976.179404244	35015855.05467098	38049541.67827841	216637475.28149286	34881047.19546942	55945482.628989875	23776116.544997685
327653177.00682336	8432656.160544055	53478584.997846335	6035671.511352503	11846152.473743375	152157558.76459736	620563017.4231485	1013832647.8375213	23496182.741056517	71337922.89983776	2629379.8243467123	19794385.64795989	13334920.4725755	484967746.84471893	131779143.84236702	590341650.335251	388374.0557609571	11791885.184472363	244520707.5728305	108971633.01822466	1498857.792029066	43462427.99595561	1398682.7869957536	37278707.949248865	34477528.23599483	37943278.89932648	216453874.68685746	34844960.36251522	55857701.67504579	23757765.906197235
326308913.98629695	8431052.42136189	50903830.24460876	6006631.7703719605	11844015.785305291	152056302.699186	619689371.1952968	1007350104.0667751	23236088.644155223	68160873.55667515	2555005.322276155	19733065.960269853	13325692.844801815	481563603.62702835	128484522.14465794	589919919.5974956	384405.2938959258	11633980.380306806	243454723.32540065	107811972.53269963	1456395.2345018536	43019517.72935113	1398607.8109488522	31232749.052002616	34287691.091486886	37820419.022092156	215717451.63398588	34671409.13475763	55778833.21847336	23748405.32958277
325522446.425779	8421808.753205169	47510096.52822791	5997649.095925479	11835385.448884992	151546205.86944532	619352032.2399058	999617876.700821	22640462.178215213	66511410.19382957	2500564.3519771774	19602945.62645215	13325294.125184992	479936018.77927667	125936753.18918711	589154736.5138605	382710.9930599454	11566293.605139092	242070998.1160217	104141986.15449417	1399775.222997544	41656837.970710516	1398395.3639584524	28378781.165055696	34124345.08702651	37788454.304101594	215580793.87132168	34597557.15930184	55568587.88474686	23744630.628644023
323379298.31585693	8414054.832372734	45635476.41674347	5996276.1214462295	11776938.054340765	151132864.98089576	618682645.0524398	995044447.7614262	22464003.340689737	63546162.59419325	2475748.1394683816	19250569.013837643	13323199.097405579	477792193.1123481	123751504.22354272	589092883.9042296	381552.6671732629	11378689.404560667	241610400.60224938	100979258.11155891	1383060.2563179594	41117812.82142078	1397664.9535947784	17538791.142884836	34084565.65856391	37606496.40051637	215579939.8396214	34572225.85268046	55501285.33455235	23736631.84954624
320377422.00950974	8377396.462387638	44951165.93905613	5972670.889970816	11684224.976984393	150841124.7139852	617456356.9303056	987492038.1371627	22204335.05645731	57748921.01953833	2451183.544823584	18432803.788522154	13304865.385646079	474361331.5912136	119035483.96478158	588859213.7087291	380045.4875690539	11299312.401818894	241434475.62934992	99656717.40878229	1374501.5963474587	40406202.163558066	1393278.1290175635	15154782.606552195	34010841.11047652	37539106.76295264	215515101.1683861	34551999.345487006	55419920.513043724	23699987.713000603
318990639.23360324	8375180.000403956	44051418.06512521	5953338.5096408045	11598823.474057652	150758697.9620768	616112837.9415826	974197024.5248508	22053558.98042283	56040050.520760134	2406053.951123681	18291052.14353587	13291011.847217683	472724950.88038474	117349252.82458335	588658929.5287265	379553.7396524154	11266060.176737417	240118284.4768596	98227778.85308643	1328435.466584922	38512136.088828415	1393129.5362550856	14232016.523755144	34009232.23384746	37519654.349257946	215420560.12889037	34536000.01164785	55172224.60373227	23681324.252710443
318482949.4462588	8346952.457377963	42362368.9659263	5948923.714336692	11576256.091900025	150751540.33955508	615068445.238279	973433001.5692095	21875821.076286852	54699142.96892231	2385238.5318006054	18046031.192284577	13249459.757459	459647225.6619383	109039640.3671912	588424666.3948385	378397.6563337571	11236865.012187054	238605026.23848087	97776839.060075	1307891.9738849015	37101638.60409168	1392665.8177359998	13965785.725898534	33896279.47440405	37501867.20229219	213362999.29434738	34384897.55367479	54801012.88715917	23651722.29492472
317930971.2376753	8346136.39660297	40341986.70924683	5945763.257023017	11554196.470947435	150713982.0498231	614472068.9997805	944299603.3348391	21571809.693696793	53522369.74437484	2377907.552475435	17934956.992725875	13224444.604911257	458813288.02565765	98072401.72751345	588246731.9710474	378018.7778720617	11175178.472251225	237841006.62416145	96900516.44163045	1268050.1632044942	36894316.70598014	1392522.612031659	13901327.91221055	33857908.99827112	37444074.11699725	212441813.7724319	34221111.02249955	54547171.05038819	23638678.343448337
310132006.0093163	8345230.297628319	39063852.20800633	5938447.331689421	11527951.843959238	150684473.09829998	613207635.9285556	907677018.2560399	21489487.036051746	52140621.842953786	2361177.3657953455	17667878.50322052	13204089.162898682	458245357.9764612	92613625.46368924	587865001.5151489	377667.8641169835	11103644.938693628	233971007.19303855	96131294.66991985	1227214.545041094	36686136.45655681	1391913.1735513702	13872460.687297333	33783752.73361205	37413497.68774399	211766834.8309846	34095707.823886946	54132436.67575397	23624521.640808314
304447851.55237687	8345080.813559968	38486381.49505734	5935638.986636315	11507825.49063262	150659807.9167541	612850776.0082042	866810130.0141246	21461151.022711486	51829733.76130993	2354026.4931104463	17574743.588235207	13195294.898672074	458163923.30708456	92104041.27049734	586451024.6213573	376922.16093260056	11046780.896491576	230486374.52569455	94509011.4304435	1227214.545041094	36570819.54750669	1387984.964667438	13753779.49717479	33651669.374389425	37371369.148989744	209631621.06127667	34024547.13268219	53633108.07370198	23426373.317754652
300793041.2750876	8340939.136707783	37725589.88424614	5933762.408263097	11464129.323596898	150643801.23214963	611969254.1707355	830300903.5400221	21450390.760691516	51829733.76130993	2352883.8410581425	17470434.794153467	13177169.7827506	457709249.1535818	91816182.69359814	584383340.0681888	375989.8786479443	10956070.572042383	221933685.76432478	93871721.71892743	1158090.4555269175	36432707.512544975	1387173.3902773021	13655773.10504229	33423729.458920784	37323322.24054252	207586042.56434202	33997734.6371452	53587989.3887945	23289280.37761459
297870515.4698137	8337273.434784923	37609363.00438239	5919296.78612507	11299899.033673562	150447506.42427653	611604259.3806921	787892060.2213596	21446250.89927337	51396113.067448296	2338479.0017376468	17346668.03532428	13153102.3253718	456862827.9094547	91523171.37059762	583909923.7381809	375811.2436221625	10922870.96966067	220342869.81125808	93685601.57345565	1151052.4259798035	36355730.324708074	1387173.3902773021	13634110.75497681	33029104.926412344	37290884.61370264	205917808.34540778	33816937.93693915	53403323.15213427	23254233.33852698
292384360.8776087	8334383.622465036	37426418.28577395	5909118.411843365	11104933.146911677	150376915.42252827	611164246.9270653	732106221.3411452	21306686.313790858	49843817.588015884	2331015.556769501	16926515.988537587	13126812.9348851	455982979.93911576	91385207.7104431	583101338.5849965	375681.16385516385	10912294.276720598	218346687.28595254	93436996.3941198	1055195.7022882625	36250678.63146537	1387077.5328767528	13095137.601485305	32508260.414342258	37238837.75597593	203778936.5175236	33621752.615237094	53288946.718716934	23092268.712341473
288364734.4668796	8330759.203956763	37222246.56113726	5899998.421478072	10638934.427948818	150302228.05755618	610264498.5660284	713316402.6231552	21257237.838838134	49430386.30005903	2323151.1865345878	16786315.364046693	13110564.45616851	454843486.594836	90803426.12643547	582528425.9326893	375371.645064382	10883246.077897893	217697821.27153942	93012150.05501279	1017308.8989992021	36159757.596313015	1384050.5460672346	12994213.509352662	32436623.960784927	37166132.07923929	199281831.7731096	33217504.696900763	53279331.45139131	23081545.530870475
283259555.1269159	8326094.703951021	37144721.25856196	5879804.099397276	10413055.699716737	150190747.27523088	609844513.3336545	703836179.7011274	21238773.614511333	48803832.07991153	2317336.8980558505	16612763.36538307	13104568.610601299	453145602.75201565	90337572.75250465	582080864.3381544	375142.0470749979	10848933.9474151	212048609.1091053	91983953.14180785	1003668.4281175331	36091852.61200246	1380843.7672171143	12949721.39268652	32263522.76531903	37087066.69748863	197119740.2466544	32927574.408335272	53206314.23432035	23043685.640324898
282273294.47434515	8307082.6059032995	37030931.14513908	5857607.252681987	10311200.230207916	149886905.16428798	608081960.6949359	677395829.4438276	21215757.729631245	48261584.811476715	2306459.967505579	16385328.597897869	13088006.82621214	450993733.19556046	90045124.31493047	581991489.6719328	374778.18075241015	10830704.29392624	209407557.77285957	91154191.7533666	999720.6209084727	35983687.83056184	1379659.1243725587	12939968.175975887	32096432.618557934	37007154.358476534	192755384.15377474	32877110.818197545	53102019.84757611	23000645.37959626
282135362.36028033	8297762.824267986	36874439.333603196	5790409.480816551	10061933.721833952	149601505.45378852	606261966.1644278	665750147.0517814	21156224.517055646	48164454.79869531	2290777.3986072275	16248135.11356776	13071881.745696792	447867896.1583357	89052113.08103666	581235487.4918332	374652.88688332995	10823968.818522152	200955106.38168317	91046115.12893061	996500.8386103471	35771507.34590379	1379110.3527154909	12880514.54937935	31966953.801346317	36915936.987635195	190067500.78430188	32528433.669822536	53074126.34613702	22957398.184375636
280644487.8508109	8281066.850713382	36494986.97833523	5665202.142459856	9942770.247410048	149103513.54009363	604102022.9873052	650565599.1763031	21036313.24744055	48068313.14543735	2266817.765933778	15959480.071523858	13046632.85456976	446431301.5328604	88378324.14675635	580923070.9423991	373823.98274502106	10812825.608489439	194017940.3026631	91002318.68401095	995780.4525332373	35479854.43833867	1378977.5398195663	12816622.130927444	31734369.35452343	36793029.08225965	185721852.84068525	32121797.451771453	52834652.01071943	22930809.45478534
279581403.3312837	8264016.994949992	36238840.11051318	5616426.505830823	9502584.279079415	148906024.29485852	602133645.8590372	638493561.9370182	20899142.976016812	47933188.36496392	2256228.1534134634	15945497.120156717	12885336.750295218	446407859.49967194	87157803.91392396	580328430.8366677	373511.63400320103	10802588.819632655	193040563.88664365	90966988.2371666	992038.1199093048	35194190.74508727	1378657.7800419328	12809071.827676598	31726398.55006435	36754367.490506865	181776440.20184332	31960737.54247977	52735937.416896	22922610.559176534
277060508.67801267	8257215.610202172	35759310.61651316	5591451.14435061	9140016.044479417	148793147.39187473	599246706.001929	587763703.7709652	20792984.183374763	47727479.4400765	2253088.5297584366	15617019.497743836	12642254.424855081	445733304.68979293	85455488.07685012	579990382.9844824	373447.7621371276	10783887.23789258	189248196.13738942	90488875.19494665	989058.5834843023	34906305.57135934	1378657.7800419328	12802778.501608264	31671829.502297543	36267323.79284622	173773117.89517635	31906496.77591557	52656134.313753806	22902605.705539104
273747675.1756816	8248524.223275505	35441571.14906181	5584040.183237621	8750779.557356521	148531155.19844458	593998861.3220832	572897206.1634287	20737320.110778823	47490596.996321924	2247687.3086830485	15590729.703260459	12281671.001092017	443108471.61017257	83261058.65327762	579655785.9033383	373422.76173508103	10783887.23789258	184040281.51645374	90045678.9875456	984548.2286518153	34860508.76579437	1375207.7860914276	12776444.353377866	31653123.259458244	35803277.065437354	169629575.18289915	31868409.198113132	52594227.14382858	22880808.232247606
272128235.88952214	8225856.890653213	34937264.46685632	5573199.479117393	7765488.870729487	148484588.05778307	591280742.5907153	566990057.6588354	20551317.641559247	46356027.34044397	2246291.902236977	15214362.901371662	12248112.099604202	441890757.37083614	79929589.23935704	579155853.0110508	373397.3201583567	10783736.54880986	181327381.35961646	89914532.06859806	982796.8444781876	34688408.86092865	1374056.67934884	12757677.759442244	31475248.19572288	34312170.664753556	165239433.28521943	31560785.67129984	52552199.00346208	22861374.850382406
270803030.4864922	8217126.53658608	33997095.4691479	5564401.26862265	6185944.281103974	148188486.58223632	587011855.9883996	544813626.8781683	20448984.818028886	43774304.134270124	2240366.6579263033	15184984.631785814	11794888.68893164	441323936.13525105	75752310.1256802	578643310.7200495	373361.7004924908	10780049.251900053	168228873.57952243	89740866.62768096	980089.3102016307	34519576.05340998	1372092.4685100082	12750795.181800436	31475248.19572288	34162826.63155783	162402751.0677043	31530236.960516065	52391502.41710808	22835089.03048241
269021293.021291	8181680.271286842	33390764.049948584	5547977.785540934	6076074.347273357	147710622.63785458	583278455.5801338	502439028.01516205	20379547.08581057	42752389.033729084	2231866.9796692976	14960181.190779611	11653847.162026435	438967529.18761474	74707359.18349221	578081020.8412668	373342.94638019305	10775289.732632373	162467313.5544194	89341777.56578685	976866.6545355587	34413026.62150625	1370841.9492032109	12732477.275144476	31230982.748652983	33919264.69602333	152141138.84544718	31310076.79813286	52272947.429350644	22781808.398147814
268120326.70540205	8128895.993946819	33012431.454805437	5538969.975099589	5406132.280317176	147486695.17384493	573951446.9608797	476568316.5674518	20357976.38992902	40796195.87396231	2227656.181930433	14789342.761153057	11581601.712284172	438563206.60417217	74692068.33645615	577340283.5311155	373279.74967491854	10766905.118532754	158716033.71962252	88779602.0250669	973344.6612628048	34389283.839477435	1365981.4634828628	12714881.440954769	31085966.510629617	33770821.44816677	148506735.05318916	31238564.386338733	51860320.83519099	22745504.297957774
267980303.30591825	7955838.340552701	31930813.259145353	5533475.235944268	5193953.978781393	147050862.68213364	570500764.3145993	389565739.5086433	20357976.38992902	36599268.49561295	2227176.8589729797	14680608.008851575	11375013.390537152	437807878.1727787	74103383.69667782	575829345.0861076	373181.27070712345	10763248.13934806	155409001.64081255	88558003.69357322	973344.6612628048	34241144.606461495	1365560.648034494	12705228.4331258	30571923.8447433	33254709.394791186	141151564.71938634	31146132.251850717	51220321.28223653	22687193.71127346
267388876.20165882	7729101.217641806	31462071.879280083	5530983.76395901	5076894.063033854	146722703.89672983	569848724.2467887	334161157.8957713	20292744.553955313	33558264.56788245	2218993.7760258643	14447447.74417138	10969946.259464106	435911681.4165744	73269220.79084943	575734980.099169	373164.73021086573	10738719.891923247	155254120.79066706	88146372.72443281	971060.213844979	34036397.495954305	1364193.0154290586	12684047.678678572	30149940.34667381	32357821.25735922	136918662.80127987	31146132.251850717	50831836.60341642	22674381.945190895
266574873.3989773	7614660.956844756	31343529.274435308	5530909.516384807	5076894.063033854	145163022.6399556	568989008.9502356	305869439.0665782	20231287.71034825	32458068.277363982	2212729.657050991	14109525.0313733	10569633.111132886	435049303.71777046	73037613.8743813	575663516.3830281	372747.7839679891	10716985.643150046	150177417.97843623	87579940.94783872	969878.286999368	33704382.66529456	1361036.2813978596	12623328.903428383	29745395.08529566	32066332.155313898	133643388.68425277	31091026.20073863	50795124.10874265	22633383.805718347
266153706.7950612	7565326.5664552385	31079712.799289934	5528792.44845577	5068228.657748077	142949033.49890354	566625098.9573649	302878143.01006246	20195473.429074485	32117399.79524705	2209419.286285965	13786807.020539952	10203794.544084642	434619213.63076437	72963310.70208398	575607385.6290331	372597.45927176427	10716490.579322755	148555781.18928903	87324386.0315508	968964.5898950889	33284209.833320204	1358080.646051982	12606843.653242702	29012864.264790624	31806031.454638228	131015181.11825487	31039271.505901843	50715670.152353756	22601203.323598325
266149082.6215316	7559262.715732524	30884315.010758117	5526435.229626163	4965102.276974291	141787417.46252468	564859665.3386316	289410147.49972045	20150915.781379193	31881203.3536847	2209103.1002015853	13515794.804913515	9910945.662720198	434060003.15286803	72928505.73528486	575205155.6475275	372459.9598897087	10714657.482378561	147514076.19282353	87312987.24786846	964402.9018445095	33068480.33555284	1349154.7829573664	12584206.523659602	27773085.395970467	31113688.791115515	129214967.86013967	30995092.671721295	50286963.997246556	22564150.082400426
265974019.8159223	7550611.090292089	30843523.359882146	5524912.902859095	4847531.529274715	138691079.81827703	562514687.1872406	278834351.3016188	20042653.65120959	31104335.199431285	2208834.1242466075	13445357.522430958	9908353.230054034	433663666.81071055	72903670.67584415	574826142.9845963	372340.5596081682	10708930.0970374	146149399.64143	87225206.28250025	959391.1790340286	32713152.205053777	1347847.5393215455	12560901.404765371	26404592.178867128	30704488.661666054	124625762.22261837	30816249.850617904	50085559.038073786	22531448.398805585
265909750.61632442	7547176.587989984	30692420.176511165	5522628.025984214	4846566.7580569	136516175.48424125	560820841.6610752	271279973.62542915	19927641.671321098	30595469.517530814	2207994.99087117	13307403.345563697	9869486.053462476	433247960.20570254	72465729.30154793	574361547.9682422	372288.11213835556	10706471.580342162	145360026.16929436	87155058.70050101	956416.308077479	32541613.81041254	1338328.7588997455	12533561.237409191	24543153.799854256	30704488.661666054	122640862.10102604	30723219.30282048	49982616.568404496	22250995.655830663
265800267.3726957	7539109.830353359	30660916.80193044	5519594.079235125	4788854.221736994	135601482.82917064	560776179.0320709	258481008.65699875	19917142.911052827	30229665.55905094	2207954.1372034424	13227471.636999125	9859968.621522235	431766926.46210754	72399551.30770154	574015733.8460505	372161.78523158195	10697714.50142324	143159238.20202646	87101002.20272014	955952.826664545	32225345.682538424	1334247.0363661966	12506243.883244894	20446171.49878985	30592724.15218691	120129736.65784612	30421005.858856764	49538695.317488745	22222328.91880004
265774533.66517928	7511259.9867914785	30581121.23981311	5516673.690427276	4756789.017250303	134729504.91625574	560446411.2313485	248799643.02843496	19904821.50937762	28144919.510257836	2203622.7084148037	13198724.740604846	9836257.252802378	430953571.7614722	72102929.56278749	573787590.1180567	372012.8236369836	10683668.849165846	142042515.58408177	86948717.6026522	953096.6278783714	32012121.587295614	1331664.545712913	12419676.073046288	16041447.284009501	30533929.512965143	119699395.97830793	30150758.285929613	49363422.959430784	22186568.276650473
265558328.4560297	7502525.72581383	30557954.537251737	5512205.954186119	4703898.007411451	134089159.26344381	560362437.8925046	205407588.21970987	19872850.43205965	27478254.979041085	2197133.5495124995	13102452.655397918	9789724.673596965	430585484.8384087	72094169.99087957	573541549.5387079	370868.74042310915	10672154.867695369	141542828.16272596	86805358.55951631	949375.7266455494	31748470.870696276	1325118.3824040226	12419676.073046288	13050124.68738265	30517849.607047036	118684942.2755527	29497771.0712548	49193291.95433411	22186453.318517037
265113788.8054	7490699.027794685	30485399.135632247	5511257.903969641	4656057.907940839	133352446.01768713	560039035.0494729	195405924.92748216	19811747.193343576	27110902.956307575	2188658.714959367	13056946.552283313	9763708.260278739	430233367.3723637	71795385.73598626	573164220.6431406	370674.44181074155	10654169.886423014	139792362.4483989	86666250.26426883	944960.3829474538	31698238.45488675	1322178.9251349962	12319808.499604344	12257018.17277482	30473020.94677359	117203912.80476475	28479806.5060829	48956218.006527334	22173480.977330357
264788779.68203452	7478992.819504956	30392103.706947777	5509390.760928316	4497594.152048785	132703488.24779311	559270101.4256513	192180464.75458348	19804605.545058616	26071736.554708518	2186413.365114399	13035850.439863456	9738375.412089933	429765563.045952	71642432.50614548	573054856.9553454	370546.9149632533	10649124.369952055	139246991.59740868	86417797.01970392	925770.1670527323	31661308.01845514	1314462.7238594845	12277554.009694748	11403049.366506621	30424743.14160303	117159619.77148941	28310407.483008068	48902803.167147964	22173480.977330357
264622139.2509741	7473714.366283513	30305384.223167956	5508212.20290986	4438520.227442568	131553024.84686024	558095658.2155249	187222572.8167744	19738490.32858393	25049373.91940154	2165495.594184823	12985828.61467724	9728156.60406474	428438796.62286234	71548069.9767804	572809181.1451775	370225.35083402763	10640337.917210866	138218974.66250327	85288731.24463381	915875.0364504659	31533740.70703868	1307033.005274772	12109908.56736084	11171780.808191238	30343052.28342814	117008663.32217526	28020452.513177637	48817978.12093305	22161859.2837979
264571534.55671573	7458297.22775678	30180663.706281677	5504415.881045299	4327805.898368667	129776608.4171485	557525194.812321	184750721.36152792	19729683.959944885	23012174.04859604	2154348.2516723317	12957088.289280003	9687109.698862994	427773786.3704354	71342655.10856569	572707996.3911383	370112.78947421984	10627495.795402326	137832574.34731156	83095199.21909596	915826.6253367782	31439525.81226957	1294987.4197149747	11946056.970890248	10940512.708252719	30269048.334362775	116739700.92178728	27996027.817338426	48758750.00536574	22139355.398576673
264029869.42016846	7449487.266508027	29825236.210344303	5502297.851673586	4246439.5120366365	129180220.18330076	555025237.8078331	182939797.71435815	19682108.915689167	21895229.52489209	2149832.5471474384	12927594.031793168	9684359.299900323	427723587.4352516	70909728.78348503	572602188.9223051	369575.29894822626	10609801.298430037	137686415.47653624	78562298.89190993	908370.404104726	31354968.372195218	1229893.1960981304	11863801.094330784	10476638.776420245	30194769.27261919	116263867.0700506	27963804.243018173	48633357.84259282	22129644.947901066
263720392.96362606	7437225.770503858	29659511.319571864	5502241.009424112	4237035.097310075	129180220.18330076	548775981.5188891	180253435.0679285	19668345.05005284	18202787.515176833	2141118.253038394	12863580.20773532	9682788.224014679	426272781.3387591	70140013.03634852	572524783.5411327	369165.28833023866	10594734.36694108	135739076.7725446	72899333.67369735	904282.9067166987	31224298.732860055	1199191.9232985997	11823730.211286832	10140147.88058628	30150421.35547542	115802580.30007523	27954882.330607176	48515042.17043956	22113060.915404703
263097781.47827715	7433340.1859446885	29025926.637914248	5502174.743673682	4201273.758493544	128467052.26247883	543025023.0933734	178729620.69233996	19658965.046772003	13908047.795217145	2134128.1289033196	12744528.770696908	9664556.491606774	425560818.96161443	70015796.33587554	572512708.3432679	368838.11920338543	10590902.95430473	132188807.24769412	72267569.25787224	901891.9203677183	30952417.799933903	1193462.6476002613	11811628.745269174	9733793.582009733	30054793.712824874	115637937.40377533	27888009.091399312	48334507.699735224	22094950.182637624
263078646.28616798	7414784.405557206	28343979.37751722	5501564.923410626	4128443.659120392	127520875.95809072	538470652.2679318	176570767.77497998	19618807.92357121	11402842.92222023	2122573.031682122	12589276.423285682	9593814.54934196	424425074.64368844	69967575.36043715	572465500.1958528	367598.6518456598	10572355.312156199	123473277.231198	71130272.96733993	896426.1839918135	30689104.844638027	1189900.7750672542	11795127.339574574	9396246.022994306	29951892.503393628	115045531.15282358	27879221.457403176	48161573.958367966	22079566.790812805
262885627.45168084	7394581.013425301	27705154.050047636	5500581.58586733	4066296.153319779	127335093.97891639	537624757.7792888	175688678.80857715	19601097.762377277	11185250.349444672	2118691.150734181	12575129.346858451	9551474.271216467	421799074.7186092	69943098.66426559	572422508.8478383	367572.27117679006	10566193.970326578	115304131.81338662	67303591.47285312	894853.4288777153	30524659.921432085	1184126.5750779316	11791649.739771476	9284068.381401796	29837391.19618316	114159879.83649401	27836591.322211836	48091207.20409226	22075967.871438332
262149410.91134152	7391278.441118308	26413083.731583532	5499603.640524375	4027438.9574180655	127021067.21874543	537063990.8703648	175299766.96615312	19592962.027939033	10975148.562244529	2112549.0563569083	12139807.372603888	9521691.077972198	418753087.0612691	69595082.98416406	572420575.9805174	367361.1799154805	10563239.550866904	108838743.631901	65712381.72999287	891172.057661592	30321019.148737103	1180109.9179127514	11788024.106072232	9080962.054442331	29745460.458894856	110858685.62977618	27737922.625404704	47914774.26423109	22054398.55398478
261999887.27542934	7387216.585192885	22407723.839547716	5496447.272805141	4020694.5469642454	126772704.05570818	533528205.7783075	174762765.23243836	19555481.63420109	10975148.562244529	2109143.6109159994	11789220.797359167	9504166.270648716	415559914.2865378	69037960.11697914	572389996.9671031	367010.72084656486	10561237.715032645	108245491.92470801	63370707.788114496	890123.714574006	30172501.559378617	1177810.2813238464	11785736.713004762	9046835.04415766	29690898.765740972	109146918.6106127	27619732.469438504	47807729.41195732	22044889.186575364
261909056.84246388	7305945.791632451	19926053.18139323	5491471.495556194	3988853.200383135	126577971.88781548	529144852.56583005	174554790.5088576	19509159.642158594	10901838.605111329	2103220.927759968	11483141.766262192	9496283.226535209	414640200.3806276	68487758.20733215	572295642.6790516	366878.3692128287	10552951.911730137	108009108.53009003	58148567.00278709	887296.8975717907	30001690.744721252	1173643.740710129	11772362.920262676	9031276.91007241	29662929.231942322	106326232.01936437	27580606.761106186	47478658.06129728	22041313.9607973
261880618.25722837	7261959.600184819	17547289.511782847	5489389.569676422	3969288.020001317	126341694.88152342	525994380.1755783	174465890.1233922	19504659.522533845	10837507.754385278	2103216.3566624527	10807202.61218313	9496182.036893994	414098541.5076647	68107683.82534067	572164275.3098292	366767.12826773815	10550472.711556932	107716604.32587232	54854646.97612463	884119.2833845196	29773827.332110673	1157123.78169558	11764234.946919143	9025763.331112573	29605366.37783837	103236388.95250317	27545296.348671492	47459546.11578693	22038306.815137755
261775952.9302999	7219049.555953501	17362666.63054963	5482284.334321589	3931164.600259918	125751734.03243616	523674404.3431747	174435238.9876038	19447565.930723768	10715449.717550145	2102387.37674996	10783735.78124572	9440854.312567305	412844178.93150604	67963243.39286977	572126976.4606797	366656.0728953431	10547637.834305905	107635665.79115781	54724630.36319586	881207.0797746732	29344575.26227741	1148987.861797324	11756476.574177176	9016640.471852757	29561397.534179345	99883198.69994485	27482737.801285155	47415912.01364797	22012702.593495354
261600657.93828934	7201500.135429608	15738281.274136629	5482284.334321589	3846214.5256617405	125294908.46343113	523674404.3431747	174395502.96999648	19417353.09802704	10630387.539706437	2100766.730683076	10758386.310993683	9396143.028097127	411304725.466745	67454125.17721081	571946505.035601	366568.0881241885	10544787.621008134	105449618.82436316	51979306.59520239	877442.1759683124	29249673.62063961	1145869.2115886048	11747678.095958471	9015752.721149556	29561397.534179345	97850467.82687958	27476145.44706431	47302201.272858284	22007788.31935864
261467348.35533816	7113106.79175465	13085487.162021961	5479923.045434992	3785301.21619697	125021404.65150738	522985428.8895605	174373186.6551171	19403010.50260987	10442472.092523009	2100140.4040324977	10608984.61442995	9326070.112733282	410264565.3865178	67065208.827646464	571826554.294111	366388.1529905234	10538043.570179079	104447661.9537319	51686500.26861469	873109.9427458928	28946895.651798308	1145354.2162222306	11722642.454746176	9014510.581414394	29529725.92853576	97143299.9965622	27452030.026555564	47165020.807408884	22000949.99948331
261226218.8323127	7095263.210385546	12720251.41448778	5478914.905900623	3638906.089419811	124260533.08402784	521640449.3789426	174321038.41410908	19351779.165277	10343868.779384501	2099046.3967076773	10517759.1160343	9218575.184038702	409149620.35090196	66910220.25033591	571472402.9108285	366121.92577882076	10526479.357566884	104255421.9775683	51519494.63279948	864928.3029966778	28909291.937816694	1142868.7349159855	11714891.21045414	9013133.692904405	29493527.28279523	97044905.54717755	27436638.105449397	47121774.05873959	21952120.303517967
260928696.8671809	7024578.550436661	12283401.492266512	5471728.895881156	3517986.2421020726	123591741.4206407	520686124.67092746	174278199.9258449	19283890.739256814	10235700.56634216	2094949.3206605015	10436709.34134218	9203871.64856493	405484381.48013073	66755525.56635398	571460675.3530118	365403.91370305384	10512416.622315023	102181599.06151758	51345114.27985588	859877.4280932818	28408563.354918968	1141113.0283963687	11703448.87176258	9008251.507427417	29481480.817310017	96863084.81634639	27292074.20740958	47084220.01215021	21924290.659492802
260826611.47787353	7002335.808410057	11418811.932877004	5464181.8102113325	3283478.6820226186	122225686.87993297	519055810.1367522	174188325.1688117	19215086.624716237	10174804.67024	2090075.746382513	10422011.760174507	9079589.83731074	403647270.12787443	66334490.701753534	571439644.1551012	364251.0185086862	10503299.930229772	101830552.67579779	51002112.803853676	855680.9921528859	27665125.050982114	1138221.7054277794	11695290.928259252	9005506.78401564	29454550.789948095	96777220.46110402	27247459.27659496	46943496.789959066	21859090.109887432
260573599.58643705	6972707.83420245	11213753.938911716	5454754.066120306	3232525.46391071	121381317.4298893	518273018.6105422	174136436.6747496	18947181.387545843	10019162.18116019	2087231.3031170722	10409022.082705606	8869200.311847605	403642032.7429892	65645482.45232425	571403170.7151728	361669.9077292921	10495815.950219441	101819339.20390986	50594511.746009596	852349.9037773181	27579631.386251554	1136253.4510298823	11667892.850957658	8977309.83479157	29405170.824006703	96585725.15972155	27092936.62693919	46900827.33195251	21849032.204074137
260471128.24433166	6947474.504312312	11068666.563974485	5452794.343545905	3139789.259881643	121198498.9709564	516594445.3814576	173969335.612186	18927190.102763567	9901607.42513763	2075542.751739551	10382508.966523487	8613905.169394288	401033954.38887864	65406538.78749469	571369083.84147	358624.7333715198	10463462.804905184	101648123.5478204	50506650.80243546	835263.5022993233	27487627.432399526	1127519.2093936824	11640191.288816307	8940427.622372163	29312597.76455235	96503317.19665128	26876124.81937223	46893835.141126186	21763633.463186502
260394731.50495493	6915230.159260435	11032975.10302135	5444541.417869947	3056582.0323563004	121077078.12674314	515660531.3400141	173693489.02968022	18783268.382469404	9791527.781540943	2072544.2032253414	10348273.166813713	8516141.990726106	400938678.215019	64496593.51508459	571331265.4594574	358583.1557850931	10452561.614638183	101622972.52224587	50361468.472730964	816670.9972395048	27480126.81075509	1126103.4410840764	11569447.076098658	8875350.339789143	29306572.41944286	96276065.90867095	26512909.64715477	46878731.96735941	21737791.102876782
260297380.67254522	6905882.488270626	10852545.417489419	5435778.075354143	2985061.224569558	119835096.51270974	515189013.96369004	173486031.08935803	18758640.686833866	9778361.384590734	2069713.089565966	10321429.239513166	8303770.842355071	400509770.15090543	63787718.54646269	571319701.9292234	358536.9685309384	10419140.725535836	101545495.071759	50175054.006703675	810780.7475888303	27462734.12590792	1124404.1525726225	11484205.9622572	8671848.984079061	29249151.192702405	96186171.41989768	26268095.312398717	46875641.75644509	21676291.35744371
260218265.9511017	6883646.163528103	10675801.68589161	5429285.337125142	2898343.8165409127	118835087.01382905	513063207.42804617	172664648.41865608	18745737.112855658	9767807.251113763	2063576.9249590202	10234591.126641167	7998627.662215416	397959048.8918589	63503138.880227655	571307201.4728326	356537.37592671555	10404302.647165995	101305777.3462599	49437254.00595716	803117.3394722962	27450397.25316389	1122418.8933752042	11407132.631125044	8298440.224654542	29135658.011327762	95910898.68661994	26069144.22222387	46868174.86623755	21612990.89614589
260085343.1472805	6860688.4741924815	10592350.436004201	5425393.746934235	2780836.1479798397	118804144.96593517	510529364.9903323	172110384.56350696	18715204.600044847	9753532.725588249	2059681.299584478	10196185.264631243	7568019.774769258	397024893.3674221	63163973.80451514	571287046.2243985	351339.32164974755	10386417.169301085	100941331.52004893	49316437.15172254	796140.3873036487	27443529.728438307	1119623.787150901	11262622.038400041	8179635.023135907	29112954.397432636	95823434.78759073	25928791.47843226	46844916.972904064	21580489.30184574
259872642.18533903	6845024.150374266	10461198.417165339	5420716.406793571	2763101.3192128176	118795073.22172908	508608482.1982731	170451235.03110322	18709651.033827335	9732583.647973986	2049847.6484837483	10085268.841430215	7207888.87081688	395267517.430143	62951645.451070175	571282380.1206765	350828.6136805854	10384249.799899334	100082832.3509227	49023526.39136191	784452.3528885659	27443529.728438307	1114583.6837898237	11134456.980330963	8166819.742911248	29051299.285982482	95535204.92565812	25901219.11141526	46830265.5188112	21464657.566793628
258954871.79827946	6823971.025261903	10369309.763231069	5416540.022108622	2745636.9287321027	118331157.7273249	499085904.8336119	169798766.42562774	18705438.71315257	9711470.152240865	2041889.4720876287	10073538.628107512	7137571.227487437	394751738.48918015	62916696.50820151	571282298.2357001	348918.4173202632	10367700.482597237	99679272.11846536	48745804.79335272	773050.5428620366	27443517.077480666	1109302.8360701394	11093797.002872089	7992373.806793708	29031505.494965576	95202532.31576352	25866651.955244847	46807744.72757139	21449504.08608185
258169680.56643343	6811608.185713627	10342849.190253315	5408623.94418985	2735886.5174718983	117905959.12639472	488648910.5420427	168647477.05518225	18698929.39221717	9650585.223532598	2035144.0914464695	9994531.367196266	6862400.820139602	394173658.96923345	62635526.717114344	571259093.2343093	348452.08461971034	10359337.092284422	99131494.98315202	48541572.613631755	761864.3993770854	27439942.32913728	1104851.9274461973	10998619.290498536	7986290.222130927	28986765.263476763	94867957.7797612	25826409.16469502	46776359.53808247	21426663.916862518
257967941.7535215	6804447.222651596	10282711.11905203	5404563.085100568	2733502.6741301105	117786972.34011707	483152327.5251862	166365426.17105296	18696044.742240228	9635171.452111779	2020954.6543975454	9854362.091384225	6647944.3461916195	392955223.5531178	62384029.10214658	571227694.581117	347611.26823863765	10343183.1160721	98463305.46673727	47382808.00594847	750550.1754648141	27434083.87125472	1099904.1308510562	10869712.65295716	7984917.435142684	28956992.850551806	94587725.5221266	25799624.772698093	46763989.986242376	21397240.929220077
257701454.08390367	6797589.341125404	10227907.964719571	5397895.504711271	2717121.638250295	117499339.53050487	470795066.05046636	163037284.31750658	18688218.577781264	9595099.995869242	2014642.0871741588	9782225.64753826	6589716.349379748	391922300.91710263	61982902.97488599	571188788.6606513	346682.2290540833	10335831.775927179	95911822.79848786	44604685.18936085	685594.1781251271	27429094.76653087	1096746.5154000544	10845636.9261657	7983290.320390862	28874345.03913506	94491905.47398761	25777361.537054397	46726267.95989823	21378060.030383587
256677779.70772493	6792209.571103321	10036498.663669135	5393502.32753258	2714522.8570009824	117209590.26220696	467655743.20534146	160004504.75365326	18679856.28913111	9410869.355629696	2011358.298574855	9708728.793299254	6313223.856785094	391401125.84685963	61576088.32038514	571150250.2295469	346513.19062201196	10330843.89430897	95823597.8985497	42849330.60481633	657397.4747410408	27417430.7451839	1093793.5655595332	10830703.0303999	7978608.217246468	28802363.39998555	94358398.11487281	25776428.34796803	46704964.55916416	21365686.716746844
254969432.6185757	6785136.015064154	9686053.298245495	5390212.758134104	2712957.63048605	117106470.91401106	463975330.3804806	157135314.8678975	18675450.130783297	9290755.01989479	2011102.1999915598	9681471.226783095	6239094.269083099	390292886.8662816	61315071.93853201	571131358.31504	346459.4295642307	10325725.354430934	95561263.82826784	42593573.314264216	657397.4747410408	27415293.41293593	1093225.8063664231	10803002.431119982	7974983.338400707	28802363.39998555	94190257.98398295	25743532.135325637	46652018.07875851	21336021.613532297
253902290.174346	6776575.473292808	9571967.30416749	5386453.987044852	2702437.374061115	114780521.57319689	463131680.17311805	155690276.1080777	18664207.84832223	9113915.751835942	2011016.223409043	9463481.36843133	5980170.018675738	389342038.4274491	61153248.4175254	571110240.3689964	346250.2885341299	10323295.782677017	94922579.21118729	41840763.47060072	656866.3890525433	27408295.889871493	1088597.589260597	10747939.621558506	7969380.259173513	28773459.43981986	94158719.52958073	25610882.684339866	46646514.7321751	21321005.77892719
253169676.75423846	6773802.4060610775	9087285.598866293	5385013.128044031	2701349.3430280867	113523070.05307049	458688163.0231448	154227697.76138252	18654737.275827028	9023486.103566455	2010646.7573284316	9213597.629400441	5940307.939167569	386282840.91679764	60888837.69250989	571098047.9789225	346214.07745698583	10320735.962760024	94085352.70165619	41654665.96930035	652674.6351292387	27391629.129564803	1086037.214281852	10724627.469327062	7967667.133065449	28717951.829471298	93357612.86197747	25588362.13477101	46621122.55857705	21271185.708848204
251364500.07722753	6771140.773017124	8487357.215350714	5383444.918105641	2696016.6269598105	112799473.11859088	457963123.6521119	152159953.58615413	18637672.256319106	8748682.012586303	2009600.4602293293	9085790.611235842	5931838.993902529	383434824.0089677	60569011.78504409	571094341.4537637	346090.5351910484	10316756.234745145	93554292.7017048	41654665.96930035	651018.8329509249	27379102.382204466	1079705.6387601523	10712339.760069408	7963902.882203432	28666895.474426173	92519569.82161665	25529724.828125037	46547939.43618891	21247192.2691404
251234983.86487544	6768045.820574336	8051360.872443873	5381880.477116648	2693559.4960796377	111789471.16073674	457598187.5304357	151314501.91832224	18617098.953221027	8520948.163894743	2008672.3419139069	8582237.144756313	5927750.930688744	377110906.1417404	60019888.31337062	571082587.3412763	346018.9879613826	10314363.283460647	93430260.16861811	41653417.96854936	650447.1244212865	27374485.035885952	1073562.8254638852	10690413.145421356	7962504.063938134	28637930.313935906	92280924.4659455	25492418.874939214	46525107.73223185	21216355.903475765
250693712.2706223	6756661.188079457	7589425.61855928	5381030.839586659	2685306.0846800692	109456446.70653991	456216710.0318379	150256052.69950762	18572285.177950483	8180805.032431476	2007964.0336033436	7846544.024427829	5863171.334932827	373998091.11997914	59851222.98883204	571082204.953559	345971.52738634555	10296419.832023244	93230855.19450691	41637509.69157766	639463.9244272576	27366347.10042682	1068584.175023476	10641099.264863571	7950671.727240573	28609923.007555094	91500236.14737482	25463079.30551387	46439125.459178016	21203545.28550124
250478728.09210494	6744831.706882959	7500790.852485745	5375759.1241225535	2680203.1383390473	108674392.4824369	453557614.21462494	148826201.3586718	18507964.231119964	8155404.253839444	2007550.4280592133	7670191.59040694	5842542.396521202	370648896.5475566	59648867.7869162	571068610.941838	345964.8618259383	10294210.440703427	92904201.06647018	41637364.22853912	636769.4606505709	27332245.32558234	1062362.8815074852	10570352.848634448	7946658.324636816	28530541.911954224	91411261.48726429	25429622.555772133	46178556.21304364	21173715.523849256
249592397.88048378	6736928.296395321	7459933.599115745	5369691.861661042	2673969.3869307404	107550550.22142373	452947690.1518594	145130073.45892406	18401698.277585592	7805654.560230762	2006688.7763331258	6486785.976966979	5840103.916284897	366841811.60064095	59517754.962273195	571063519.119237	345930.23351251846	10286626.544629423	92674004.41006607	41629852.88382293	632909.0579624956	27320855.39393399	1054974.68369448	10523882.549362749	7936188.004687506	28515922.260149334	91408892.92797026	25420767.79744538	45643847.117406264	21129925.94398738
249441834.67662388	6706141.440588566	7400331.715708957	5366863.648273752	2645615.944143353	106215454.49476509	449110271.6198367	143895955.6745146	18348491.83913837	7076185.075675296	2005960.987991428	5796550.525322395	5835708.736373297	366100989.68133587	59406960.907117575	571061333.8650814	345898.6196809325	10282033.244572692	92538484.68635598	41620001.04216781	631003.5289956564	27288280.794983305	1050659.4856324224	10474368.634648968	7930838.403082902	28497162.94729418	90018073.13557811	25420767.79744538	45345566.56308963	21119786.701571003
248985630.00043878	6699153.667033673	7346674.612681146	5361198.789929911	2637509.625388746	105877289.3029177	446448414.6415856	143593064.82841706	18172416.83371115	5513512.372285995	2005176.070362345	5153160.32254029	5826697.167794152	364965620.89826596	59229897.02013183	571037794.847644	345784.34520226903	10277005.903718561	92135999.6680642	41614021.132404596	629869.0094482065	27272487.591547277	1049440.662623452	10456853.121734712	7923625.698916446	28470404.95988288	89571993.08205345	25384026.06265548	44928726.6175814	21084331.44806017
248680046.621745	6690622.871641319	7316809.294790871	5335955.271586367	2562332.7062840173	104876208.5057184	440237464.7475463	141786943.7469609	18025578.50804957	4587327.227597531	2004677.5285479918	4588914.099743111	5811114.73042647	364769431.0923808	59005402.85983731	571025648.4677436	345698.8304641825	10270626.249397699	91781143.45838484	41589555.15799727	621844.4256527695	27256451.714518704	1047913.7534419738	10436302.361891463	7921020.78519805	28401416.477224674	86959414.8539126	25380736.07224838	44896544.81355136	21077951.897178173
248606930.07192075	6689018.240090445	7220854.248769352	5312256.853900861	2483666.311392064	104296786.17541182	439416409.40028113	140386021.40750614	17908747.442178007	3029108.3676385465	2003180.308486325	4103774.5192441866	5770537.350250684	364665339.4560116	58762855.45263453	570991891.3617886	345565.68848480494	10267694.360663436	91616012.45229052	41574925.98339501	619456.0935785419	27172056.422849245	1047234.1729204315	10389627.074238244	7910552.868511347	28364188.201865602	84352196.85308209	25367674.578080777	44803225.72740942	21068454.4419297
248588498.2251656	6686127.208808619	7155413.780531767	5301882.481101799	2448887.7016543904	103583788.95263971	438173511.26471525	139955273.84593728	17620485.74944148	2262048.5062931143	2000833.6654928753	3739534.3826810867	5761712.010841913	364583770.2584483	58524206.59472382	570944747.3466578	345490.8995417672	10264899.462628262	91220447.7748899	41518881.4695901	618044.754264471	27062172.45702285	1046314.0137278325	10374991.061503867	7910552.399287101	28297532.31111453	83396382.35907891	25330133.63413451	44767237.88970154	21003772.6671711
248304227.09815398	6683475.486547751	7098326.801342877	5299936.357327161	2418955.2283406854	103352498.28797513	435363888.8565297	139897178.62702522	17308900.702285536	2144586.826169217	1996095.663981476	3725270.6169916065	5732277.943800652	364558711.0129769	58279146.52242048	570938050.4321194	345420.6578154217	10262064.92590795	90844057.42660218	41480654.48274142	615016.1261943623	27021154.842929497	1043022.6595839323	10368677.115692671	7909493.44776144	28195633.901453152	81925945.1420738	25266632.401562355	44739347.51534077	20964577.206504058
247904028.98084015	6679313.667501725	7005860.563219633	5271975.87533258	2339276.7395026074	103305285.3267666	434537243.75515777	139196022.0214997	16467511.392658623	2119558.781283142	1979195.8578404833	3702314.9702842385	5672710.457842656	364475703.9324778	58195024.21316131	570927712.7376543	345197.39868016884	10257727.021929853	90601649.78178188	41382044.11323307	613760.494113211	27001304.095391184	1040595.577360147	10326413.331848446	7904832.361223321	28089677.22601674	79600760.90621263	25263438.667398896	44652248.51373104	20945629.300234176
247578103.4849331	6674809.039497287	6947443.514085805	5265874.504435257	2307606.3926821644	103025671.8034726	433819993.3059843	138135921.8547106	16431912.163396318	2036802.8606251508	1966624.2931806056	3616226.159272802	5623125.244962971	364469394.6433179	58108126.89195984	570910909.6535648	344885.2749275183	10254435.051323168	90096749.48125377	41318380.02019871	612290.8017989409	26974833.73160508	1040256.5036532305	10295681.36140487	7901688.661642746	28047437.36389839	78905172.2719715	25176673.40731681	44609220.31031956	20939775.622422032
247464805.21117592	6668473.508587757	6903588.865252953	5245350.408420226	2276081.840773563	102695840.3022607	432514343.0970738	136917616.53799182	16359366.690566681	1961307.1863059686	1915911.307552867	3555956.4056336153	5584143.8031104235	364445438.4605207	57966976.44580916	570875926.227411	344750.19271475263	10248160.054880176	89805673.95402482	41281383.45102954	611901.1898288878	26954570.18715784	1038012.7071315029	10274649.0605997	7888617.217527933	27956012.39399979	76498340.39515312	25118647.889646605	44609220.31031956	20886353.757581417
247202735.51625833	6660794.033932539	6878441.103964917	5242809.089590727	2267857.718131776	102258302.23075958	431820347.6322131	134538220.0078737	16220357.530920884	1953443.7364155117	1875424.2312063158	3472926.85059505	5489812.295624079	364367473.653281	57929273.21420284	570849307.938794	344580.44902758475	10242129.506261783	89242575.07907794	41277617.96613213	610006.9098889933	26940370.09291322	1037509.5938807337	10232132.579428295	7883026.005612863	27831957.890837066	75085673.63190188	24964828.40811144	44543222.504974246	20851791.853259187
247202735.51625833	6658463.828191568	6708109.571094598	5238742.481955976	2261609.0750413495	99591924.54009452	429927808.6533922	131441601.02924633	16193350.720962642	1905660.6168367933	1838398.6776785105	3386900.668736965	5460516.308699455	364273933.79341984	57865581.32735633	570790003.1363683	344279.7376411047	10233713.799353395	89034180.9115065	41259862.83757562	609789.0292007531	26884059.864074994	1035309.9699634888	10175363.811019553	7873316.311211979	27618153.025417786	74337939.62821728	24783119.013347685	44532153.66131319	20830178.980199207
247149021.1299785	6655229.348112332	6585181.888340129	5224390.402158432	2242609.3065677416	98572229.335846	425565013.76091945	128904704.96416755	16081399.58218859	1851132.5457181847	1806641.6270707604	3311816.281605528	5423295.811745681	364231749.63888466	57415086.869290784	570722587.3524827	343797.08871555433	10217330.437807325	88806652.80723408	41247902.81751028	608055.8780334687	26812287.843048893	1033787.250850874	10153732.609386014	7871722.49212591	27528519.21614562	73905982.19039258	24726889.953583278	44473050.92660095	20802154.424042366
247072793.96445778	6648676.5550421765	6512384.672043633	5219171.905593542	2236466.770588815	98141183.38930655	415947427.98378026	128349248.41543075	16039436.174986942	1773052.095209179	1791225.0248575483	3261800.323783918	5382786.27073268	364135363.32400066	57089055.5018729	570629914.7923472	343743.28056064516	10193344.388436714	88573971.22641154	41235623.31791209	606316.5123061736	26771975.31728047	1032620.7249136124	10150566.970978908	7865553.163506286	27495027.19394284	73631175.02224594	24693816.895365726	44405136.45305899	20791368.198886946
246851984.82238343	6628123.863092808	6399518.595852269	5216389.501262643	2228822.5279698083	97987554.12809566	410250705.8027896	127300341.85224068	15979029.618058063	1558949.3344545844	1707799.8449927354	3261779.0497613866	5343993.846924625	364008672.81470096	56662535.28449954	570487697.8739235	343663.5375792627	10173418.47392591	88312293.8186989	41146526.46464287	605886.2493766932	26594141.756110635	1027276.9641051532	10133952.220898472	7865352.571693627	27473660.259768777	73316473.81069799	24681300.58643734	44321870.65805704	20772135.40997046
246287011.09368518	6627001.100944748	6014268.96571276	5214111.864074866	2210444.7186032836	97885342.8865339	403846395.8738271	127016272.02648385	15907277.402988438	1415960.0670379554	1690295.5411626582	3236595.168761815	5341967.845649393	363861169.24139357	56501457.11226834	570155338.3223121	343658.7189570036	10162439.707391905	88243085.96370104	41102569.06803321	603114.2630464521	26581459.946697805	1023500.6509637878	10109179.288455632	7855324.145318364	27458495.348561008	73308544.03998113	24607099.49342837	44266407.202123195	20751550.629249867
245799465.3746405	6621257.715740259	5399077.644535956	5214035.418124993	2188896.4513954804	97807501.3663031	394746189.09190357	126996818.1667259	15877142.188776454	1333762.0306724084	1677518.5737232105	3222232.2530243346	5334106.079792314	363726406.8180117	56324846.539239	569797148.9615705	343235.4679846339	10118991.04151062	87883268.74275012	41068770.60404647	601704.4606615787	26482067.04449611	1023149.1307965452	10097654.335813155	7836252.136940984	27458495.348561008	73222699.10626882	24589047.951365095	44192628.710366085	20729967.207426198
245490485.1419855	6612160.214198931	5077049.870057194	5211218.202441345	2155533.709126497	97585505.47576436	393633740.50343317	126903126.15277633	15874871.58819975	1214307.8257798273	1648212.9392889412	3073430.9597281893	5321541.819833727	363185489.97563094	55586514.38965357	569509578.3641214	343183.0684260242	10105771.18004095	87653303.05359831	40954767.73001613	600471.2264331765	26307697.96838427	1018827.9419264537	10084727.951701123	7823658.684871198	27454475.739791714	73170000.1199624	24541899.677771304	44143695.07015256	20717150.280669052
244468160.46124065	6591032.344326843	4920440.523306794	5203875.893213897	2119873.8246347657	97260616.20644006	391839458.32550126	126533531.9570469	15866617.521969028	1072410.1686501643	1646408.242908625	2960248.184147231	5311965.698233228	362718900.354036	54638357.71591024	569267606.6955241	342938.9824123505	10080777.145629654	87363238.89144634	40864065.2095731	597659.7283647757	26006107.405726045	1015325.0599748235	10072148.1407687	7811848.565223838	27443204.884324707	73036602.12488347	24537370.183576904	44062665.541520126	20700513.489814915
244331610.06503984	6584377.216846432	4533512.487458332	5198687.765410393	2043650.5903620236	96750398.888249	389157022.6356113	126382919.54865104	15861772.659284731	934472.5269016494	1645333.3625578329	2623437.3210395495	5302612.259359207	361413438.4055705	53403402.019155666	569029657.4238476	342760.63060976024	10063533.026200172	87255297.71341854	40569020.871387355	591570.723985291	25719157.968879636	1007970.1999773519	10049915.639953082	7799269.763502801	27441345.696270127	72609073.94385725	24509032.004133593	43879898.50525494	20684386.530591343
243081561.7885841	6567689.715045945	4427572.3287077565	5184321.704596596	2024470.2409193707	96110086.50598754	386333878.3981988	126185832.37766853	15859035.024093699	910284.7654765658	1642186.774303769	2572635.444008183	5276253.779750337	360820860.07001853	52619804.17281342	568937415.1432924	342704.61773966963	10056798.75988935	86897679.81169781	40499289.05363495	587262.9764899717	25642126.721349828	994692.0711810499	10037556.778218124	7791186.856152013	27432815.825110923	72445137.42757204	24472752.71645975	43829957.87098663	20655341.048323248
239900876.13371643	6542570.997261491	4294766.165477858	5179678.2236116445	1996322.3961908482	95899373.02755804	374355804.0958907	125934725.4844901	15857968.62448414	848502.7982125662	1641822.5050156147	2490579.198048153	5262405.941543857	360474520.5136579	52322442.961708896	568653704.4010283	342677.6336441769	10029506.879418835	86180361.0533855	40439488.53901524	579113.2047372174	25593547.280601524	992868.5571929705	10007850.693961037	7784336.926570202	27430682.823321704	72262265.76372682	24444341.19514617	43795207.50448798	20639142.484714404
236263232.8647853	6528734.699915796	4264002.643702157	5169121.616289514	1972775.013865828	95788265.73465596	372746006.8488509	125101329.26088816	15842193.211813355	812887.5430493181	1640341.838897965	2379044.182320174	5258467.108968621	360384134.58314115	52224107.9498096	568459250.369186	342583.36258825404	10015980.835382452	86089814.07987106	40163901.65067339	576730.3811334195	25551576.72211977	987873.7282748136	9985781.26460567	7779009.43220734	27416445.544836916	72047208.12059216	24313268.75484923	43664939.83279305	20630314.849338077
232943927.93648386	6507720.733033199	4173985.0058022183	5162324.550156628	1952637.1859176885	95584382.00949582	368820991.4158243	124788560.33408256	15834105.287308365	786150.4986160253	1639779.1808943683	2217705.635236847	5241103.328740511	360232691.8323555	52049621.7294338	567692581.6679734	342330.60694931244	9996734.054965075	85601720.59357251	39344124.54829269	564839.517982766	25534824.21490892	981000.4641661722	9956396.373287179	7759263.068218959	27408447.50962455	71886114.53513499	24302330.227388814	43514726.703251235	20577911.397790644
232870131.10735947	6505646.076234848	4026980.2004165463	5151287.1376939295	1946498.9677181824	95301774.6971974	364983901.0066287	124611138.0937598	15832957.81077835	776891.136330916	1637688.6569126972	2157627.2050553765	5225248.902590089	360102498.6193961	51936525.68555336	566815524.5693209	341894.01364336815	9983030.249218194	85601720.59357251	38869711.43969829	547125.691411695	25359957.412923463	973875.8582550142	9918926.295726039	7727673.449998815	27396459.82377287	71734163.99553065	24282545.593060423	43403935.74676484	20522550.706472367
232657960.2675155	6502364.086633959	3761185.436724847	5145425.793351354	1915736.4334556204	95115464.84312843	361756606.03840715	124094687.69170167	15831920.98912091	773183.3846219032	1637323.72576448	2120945.6478824364	5216269.762115968	359954062.4238303	51796575.3696505	566381551.044806	341619.28082568775	9970446.514639452	85579908.01363471	38411922.027182005	536071.1522303179	25326122.95206728	971566.932411221	9879811.591500113	7699689.929444432	27376000.458610743	71668138.88400148	24092807.57735531	43341247.536172256	20472830.361783832
231706077.26104403	6498621.662097869	3547874.5926229237	5138102.659635012	1908021.2346106053	95112029.98595183	355815662.7852342	124004005.69159548	15828349.193875289	756773.641876393	1636827.5173787994	2063955.802474589	5208462.970095584	359884755.87234646	51682258.630460575	564758804.6168165	339567.26526512613	9956476.113111056	84877354.03292952	38094835.56562733	529353.4129232211	25257896.719690617	971235.324307363	9848536.645093517	7691536.450244087	27353478.27486948	71466557.25123233	23676606.03147645	43243909.228031516	20395735.28802115
231415504.28161368	6495278.12262523	3475764.8057690742	5133031.619258701	1899218.0436773377	95041488.24869892	349682489.9222025	123989594.74211526	15824175.113869388	747442.0036819373	1635326.037507348	2001185.1984312749	5155057.855401742	359214528.9105064	51415144.714645915	562515726.7501	335788.3504543433	9944613.821280904	84153711.83223954	37939457.700546734	522307.4472638492	25147175.963911097	969844.8209191826	9790309.854653738	7681659.163056637	27324157.94628586	71328310.05085102	22838388.096804637	43159645.85913488	20330162.92874027
231090456.30785808	6494523.118709067	3421467.865309622	5130743.050301155	1866882.9698114044	95041488.24869892	341392770.09621245	123964923.01048103	15823131.07813192	735973.7858767817	1634510.3582202988	1922103.0999502642	5120765.685014052	359088710.74282247	51084070.4456215	560054311.5100623	332007.97174475755	9932442.887039414	83008438.82705654	37925636.43897971	520664.5958605401	24937805.575256728	968941.5783680726	9758068.06890275	7655186.342880896	27308481.621573724	71229575.36440127	21996103.712844856	43143289.9451999	20227309.62724969
230855851.994218	6485764.034368276	3376045.403643326	5129713.49752878	1860798.5969706746	94999466.0420778	329875631.7693278	123946913.28966568	15822017.528485471	700671.2655263413	1633175.0995925008	1837159.5171522927	5057565.43651642	359081835.67532384	50597593.22248009	557437994.6000082	331349.9996794945	9916501.96237618	82312138.5006929	37785937.60468968	518265.12846089597	24772452.224322803	968317.8119816174	9601744.372082148	7606738.411484548	27299891.54230375	70905642.41397792	21213313.504831478	43101246.77586823	20118200.45535141
230742117.47487488	6484416.580854739	3344006.0216686483	5127485.115277602	1856713.9070539146	94945709.29342908	312416831.37566966	123926302.07942769	15817554.194737907	682046.8006103984	1631626.3143545513	1828045.1205256511	5012095.463207943	359081551.0110881	50140176.66046474	553155580.4799439	328490.19194539735	9908934.059100002	81811166.168965	37712344.93933891	516549.34797139105	24717906.772438645	966019.0174922934	9478353.409374177	7590462.080943484	27285352.19490726	70860942.59760325	20953509.910724882	43058510.360467695	20010742.230261236
230606664.94667542	6484123.733335521	3329880.047935393	5125310.032126974	1844408.0545034641	94856887.51812561	284905272.7519886	123866113.2469228	15808023.938139165	652305.9344463642	1629917.8839393898	1696295.6978872796	4991339.84963987	359080993.82989085	49934409.50100329	547965048.3875345	328429.77345498535	9900959.198707528	81589125.11171645	37294796.93239996	514409.23777569516	24689862.6244892	962894.3389592909	9442688.41861362	7575547.531767316	27272154.028320096	70850628.55361624	20840903.470193923	43024582.85980223	19774336.556017403
230447847.41614226	6477569.563511736	3301402.7075789706	5125131.386738072	1825120.9483942448	94719650.23192629	272688042.29692924	123796653.12443438	15789168.231308626	638607.3271534045	1628910.2158938723	1644780.5205563256	4967672.556629901	359080374.8922246	49868033.928543024	544952618.1091087	326376.3080173101	9895230.726697927	81402536.142558	36424759.8194342	513280.8213617332	24639987.20070287	959216.5616069108	9392565.715210758	7567590.693433514	27235085.836783018	70751183.83769473	20760129.935463686	42981365.442603804	19525231.219763156
230081855.49274224	6472438.659787159	3296371.1788172815	5122484.663252389	1817393.27289335	94636360.89018387	267025851.652744	123746600.58521603	15754094.466395613	619290.5825880271	1623317.3319062276	1634390.8892350518	4951270.009268407	359080316.05254716	49868033.928543024	544761408.9776562	325611.6362518044	9889849.261726486	80862518.60610734	35698600.49113104	510644.0240233344	24406812.902787134	957817.1202357031	9311535.839714333	7535732.16728418	27212013.33315367	70607463.99555606	20732445.704912182	42950768.55493317	19384368.281548418
229674631.7430263	6469947.07208928	3269644.3721497315	5120530.297690125	1815388.381743987	94560380.51776236	266790019.25569722	123636573.99048299	15737967.571231592	586388.7909823079	1622064.2959671821	1595378.9771084664	4930430.168357304	359079276.8225401	49865116.03506025	544624636.7649057	325398.32458312245	9870410.87069915	79747249.10502584	34601453.15148517	507223.4087799327	24404956.570157565	955286.1125204492	8988537.114126123	7535327.05157984	27155055.961816624	70540212.62722704	20712439.753311824	42920962.67611594	19384137.7139722
229452980.5001961	6464981.802215785	3243534.213899119	5119416.478897569	1804122.881796747	94549757.23076291	256865611.80255264	123596278.5421694	15621221.156984882	532713.2104097444	1620261.4604722483	1556184.3734814767	4895539.956944883	359079181.10945535	49831419.02758242	544481125.1833886	324797.7493875439	9860549.713005308	79151442.13155167	33330284.8768682	503672.19551516476	24393377.741906453	946903.8775955874	8778699.409313114	7522106.460239583	27091143.054365244	70479682.16220681	20702388.057138577	42887593.95850244	19257866.727539543
229402724.58278245	6441196.379647436	3223527.665021794	5115684.016057199	1800613.7305290685	94541844.81851824	254895942.86513108	123533139.59921318	15558072.532932892	517630.7402770673	1618406.8997254597	1503908.9030752252	4863912.775422534	359077699.83770573	49809821.87078977	544130845.6915758	324385.56202608405	9837859.216786101	77488240.82877918	33128362.484200504	503132.4326605038	24371980.2435779	946198.8791389591	8733347.987877095	7497805.291430287	26958305.38496205	70182189.88804929	20656703.096455637	42847209.11183741	19181564.39132426
229059866.41226837	6423189.975305109	3199352.430057627	5111042.435388542	1783048.2764644856	94541844.81851824	254295295.3828356	123454568.52820212	15466622.173426524	503383.1130050743	1616785.5080070645	1492698.641603903	4848524.334718856	359025032.21716136	49746719.73407385	543950113.1359658	323839.3782370978	9824198.236107536	77487883.16499397	32793011.981002785	502944.7481429888	24351624.628321253	945089.7199307898	8547115.558073089	7457395.730446316	26898041.388029438	70000429.24242859	20622434.49449117	42833440.476246595	19119667.005663857
228718137.54023695	6364375.053027609	3189557.048391855	5106674.423193319	1761009.422236205	94537950.53770433	254176374.77613974	123394773.74370614	15443967.104719969	483676.4225722484	1615907.8227985736	1469392.9543876112	4778086.622158007	358978118.3915074	49650413.04164782	543463833.1140163	323812.66260292346	9816001.359892622	77487649.44658604	31563825.596829295	502395.6114566281	24324611.543918457	943081.7020746693	8361840.02572377	7417433.621532269	26835042.85283096	69748258.39162414	20593422.22378097	42799159.090677984	19074376.501093544
228037340.73258534	6333332.520462109	3163545.84819099	5100537.198824985	1742969.5857372591	94534654.742425	253996376.47626445	123305717.03701223	15434496.0271429	473509.874369947	1615132.963082838	1412513.056204448	4711530.015024163	358863950.4909885	49440020.24328265	542811926.4172662	323556.402663974	9797161.290411318	77487315.78076147	30670506.770457476	501978.89064199076	24324119.692448758	942146.1688659257	8194094.519537501	7384756.643424484	26704089.71478201	69634435.93430892	20575854.73142959	42753337.377297804	19022916.172180533
227484828.0578539	6314829.874175359	3151691.1646259674	5096740.671616627	1729989.1732581486	94534160.4275196	253936736.32324123	123236570.88610972	15313913.914427793	465272.68011886446	1613779.1217176483	1407450.2285082014	4619392.206246336	358786454.06498945	49434120.53777317	542057461.1896951	323327.44236233376	9786425.108421272	77393470.22548065	29702410.015460685	501864.0157333928	24322921.4038174	936804.4064934952	8091078.621954961	7324668.505969156	26502106.198571038	69527630.88466759	20556519.235153653	42692125.97904143	18968033.646015123
227049267.2670247	6275945.376093281	3148018.9387583276	5093568.355366616	1711169.0935757644	94533649.32237189	253739654.7104021	123125048.65355033	15263909.511430092	441692.3949297557	1613228.0783116082	1405073.8814112702	4494384.347483709	358714133.4547424	49427053.49419849	541482635.6369522	322903.57399639953	9782798.051543698	77372504.46746346	29041799.273752064	501471.6885909168	24318070.03005655	927581.8936531316	7930719.504940635	7271343.886256872	26245060.158633713	69234411.59213372	20529551.185944755	42617864.85035912	18966275.73033316
226189523.54337624	6248979.074564988	3143707.1363815544	5088453.348207294	1690276.6941461605	94526253.07939005	253613932.68660915	123086152.86771898	15225634.08364191	406397.75198935496	1613194.5227782973	1403859.4316901925	4443753.420748227	358702877.6339098	49423761.46332312	540815182.7070097	322847.19873428927	9768715.73071667	77181443.58685249	28052700.79123634	501058.5678914843	24314956.47789185	924185.7521641408	7766676.037067555	7243424.35710253	25954100.369985193	68842534.39600855	20515318.401034247	42613368.17841261	18955000.95136907
