# Supplementary material for: An improved FOX optimization algorithm using adaptive exploration and exploitation for global optimization
Source: PLoS One. 2025 Sep 18;20(9):e0331965. doi: 10.1371/journal.pone.0331965 (PMC12445531; doi:10.1371/journal.pone.0331965)
Supplement: S2 File — This compressed file contains all the results of the conducted experiments. Each main directory within the archive includes three subdirectories: Analysis, best_fit, and convergence. The best_fit and convergence folders contain the raw experimental data obtained from 30 independent runs. The Analysis folder includes tables and figures derived from these raw results. These files can be used to reproduce and further analyze the results presented in the manuscript. (ZIP) [file pone.0331965.s002.zip › cec2017/convergence/IWOA/C17F25.csv]

trial_1	trial_2	trial_3	trial_4	trial_5	trial_6	trial_7	trial_8	trial_9	trial_10	trial_11	trial_12	trial_13	trial_14	trial_15	trial_16	trial_17	trial_18	trial_19	trial_20	trial_21	trial_22	trial_23	trial_24	trial_25	trial_26	trial_27	trial_28	trial_29	trial_30
21173.91688332624	36574.38548850895	28688.45683148845	29900.581825745707	33750.33633538298	9612.233528049088	30964.327957717658	9763.651266502646	25117.626360382255	23675.37241287158	25683.804851217476	15519.221173718302	24657.879944511038	33413.797915277246	31832.85996945103	20457.063270524122	10724.165217687512	18845.105411233584	43400.87773859221	24904.248302388703	18236.23177411826	19321.401723155082	21960.696888652295	36458.60122344672	31836.009149631638	38717.4144446232	33055.175829612446	40347.31975665724	14751.991784881597	24969.267970570352
19256.325863240163	18968.73359047013	28688.45683148845	15990.342842018063	25130.8391160166	8361.188328702676	14610.830559850749	7952.708818966866	11499.559758444295	19996.27424551674	23307.39454690674	14236.62524689707	24657.879944511038	27254.610777326154	28431.43487615652	13824.191439732434	8974.043578571596	17795.80851371142	35441.88251559976	22828.498772129413	16739.1322842761	19321.401723155082	20899.06166412566	28451.89540349165	31737.328207674076	29605.16808387211	27698.038949999995	35605.618810744665	11707.741202585386	18044.892983894715
14407.151865317333	14675.16078846951	25158.590653408693	11565.699085123673	23075.375544326267	7625.855786461788	11419.756877836806	7199.447563624786	11275.3687376439	18789.30011451432	22409.077954591477	13557.41891668588	22948.40623475203	25224.258606500105	20311.90951169804	12666.912845651745	7279.254399550098	13391.395578361899	25348.639565327998	22362.779792983427	16739.1322842761	19259.921076915376	19186.38647728629	23611.744449076272	22183.13637185917	18475.80559718371	20025.11245372877	33794.188360546425	10739.212992009914	14343.528184313926
13520.866556403054	14170.903269916073	24071.304255403364	10595.925236001476	22431.30940787702	7624.353883306981	10099.030326054919	6148.853089468465	10719.021075210883	18275.28064209043	20432.807502754975	13324.128351436952	16019.71718767163	22551.810057968494	16084.693844453857	12533.03649287874	6264.075308260787	10533.934930593146	13360.895060007204	11159.9119164496	16174.584370884919	16831.047175410487	19011.715401228033	20799.473263243446	17558.463822998678	18232.411445765876	19261.134907176904	33422.3615862661	9409.439842800319	11963.382804836156
12342.702405092838	10093.43094819377	22117.338239239245	8249.69268817293	21619.09618889233	7509.604070653185	9887.832538886669	5971.565970311938	10604.943025663175	17658.842963878276	20049.241898154407	13324.128351436952	15494.702767299013	19262.3994158208	14439.532460608845	11991.523285924213	6174.602764703564	9439.800394713733	11405.78658864671	11159.9119164496	15729.066739408516	14620.248602339689	18974.68096242322	19361.8914220048	17185.59350746461	14229.824308056475	18939.881463551927	30488.981111919962	9147.464345280176	11685.360362279853
10686.383836750709	10091.945397573436	14697.232721695878	8205.768989941671	19593.13183622565	7440.816699311805	8508.840215847173	5481.531891362869	10544.375630681625	17550.07340329289	18060.37502970446	13004.480617341438	14396.219949889219	18503.787076433175	12834.145641926752	11718.628505567318	6063.473507711082	8662.640134152378	10962.272295422517	10686.021498984186	15729.066739408516	13436.89194313148	17603.953519562056	18738.017755370616	12627.311335917833	12624.683280889918	18651.05951234467	28028.95821985512	8498.438040067807	11330.248390258506
10640.003008325864	8149.981602991393	13381.749972691225	7464.847729370494	18610.65544846841	7371.970118386295	8371.57923881897	5398.1649125290305	10536.813229174211	16328.050909768965	17477.458091661054	12703.274682761685	12380.024589467515	17652.643109234912	11491.273333643807	11579.76423904439	5791.141425096921	7298.0194954966155	10848.79123759971	10100.731058988888	15719.35055601327	12990.65749756841	17121.80438974154	18137.5844877611	11395.942863358865	12556.297089260097	18627.498128197945	25442.012413605855	8492.065192915878	11264.521775361649
8925.228976588583	8067.034322921818	11046.670623499152	6810.9648867462765	16235.568354867597	7342.046783498791	8371.57923881897	5351.321812937203	10144.08493682974	15725.559048321706	17058.921036089232	12102.915788771861	10140.519200886734	17439.76805925653	9637.8006146091	11370.835532708863	5670.60428949038	6996.517861691341	10402.413855345245	9873.54781931116	15691.854324277514	12633.929578963447	14916.74592989997	17716.674647315413	11304.245703855155	12396.079041642619	18278.773298063687	23848.51728469947	8448.48563545951	11252.115404098813
8578.890633555684	8030.045440224294	10934.834562389595	6374.4737625736	13468.507529547469	7284.340426148079	8342.78206515043	5178.722201697036	9756.522777374048	15725.559048321706	16808.87979588373	11990.521073389471	9884.620550187068	15952.333229455093	9503.447202888356	11250.153424724109	5324.250033403761	6716.270328303261	10271.549136072616	9713.577402853409	15532.795332859714	12258.390156994908	13737.962998246498	16794.083649495136	11004.458604328705	10934.10826709549	16356.432326107031	22189.925539133183	8443.309101447434	11209.895408424685
7744.412899516013	8022.73636091128	10365.090120806908	6361.588258198691	12341.836223705524	7236.0159627281855	8317.36137384857	5164.4115239500825	9449.754743701578	15337.903366494964	16105.400608133425	11230.163966595384	7972.356242735054	14725.67186964481	9235.624075865526	11040.65927948339	5143.681773163324	6663.43193707887	10192.396001219244	9518.78595727762	15252.362496680194	12166.332273503576	11504.221287185956	16123.966204871067	10885.923004508908	10932.654341458076	16307.42667379469	20412.203838373596	8380.417629575899	11044.3768393656
7228.339958038089	8000.584037180851	9506.712896738338	6227.420627447667	10133.581458566208	7213.18051635126	8248.606204878082	5134.903047762263	9211.381278246125	14981.320096995734	15208.219130332012	10682.930644722039	7168.06690420211	13835.77376082354	8099.506850704986	10800.820263695889	5024.583624672475	6015.037484499475	9738.764451925701	8614.133542623415	14810.656435787207	11888.154487119966	11113.77966106294	15871.189539922585	10601.632221296622	10762.61323429458	15625.75139092898	20115.32222985717	8262.558215726427	10956.73685864936
7026.26329290547	7978.962998968753	9235.862103060652	6202.401653789329	8716.641575743572	7151.872852271189	8195.945139278203	5104.618999421227	8286.084569981282	14552.419900415916	15196.45593987223	10183.25300576583	7040.929356743252	13835.77376082354	7088.775313702797	10471.076928196137	5014.385676367454	5974.019578762534	8686.800364313693	7914.290544195741	14750.101940024764	11880.310397889692	10354.245522294063	15640.283176292694	10469.904412926047	10691.765113791422	14767.922762404274	17981.787956437565	8183.084582960014	10858.515152046484
6614.335578665251	7977.868294877096	8173.624664887003	5766.01227959332	8041.318731153778	7119.257499185677	8119.066256742068	5055.424478635134	8237.408558873058	14050.366644250824	15092.38199409568	9587.461783360686	6305.981156851385	13759.394860980536	6872.623313033852	10259.062155498608	4745.942144001399	5830.8138601148485	8686.800364313693	7796.958118069214	14602.258840955119	11358.457783536884	10351.053646050033	15558.990926550858	10331.231566144806	10364.80619680305	14188.75943607281	16046.150702330882	8148.12844876929	10695.445074025265
6469.149804198385	7977.868294877096	7879.959402594439	5609.464310098575	8036.140705377127	7102.8470047242145	8106.831854251115	4998.3402626646675	8178.4907531812105	13817.351683219482	14988.493514276915	8935.56927649309	6095.513311282659	11409.437552946445	6872.623313033852	9836.296373328643	4626.122002687482	5613.013650627674	7924.555084751138	7780.208056853709	14394.801911352793	11136.691979638474	10335.494842515038	15260.240597361877	9957.265185162763	10179.619295471057	13909.841774309325	15009.84917575705	8137.303670061603	10578.343908658724
6324.867397468962	7977.868102508479	7453.399271781864	5588.105163379222	7805.587260903976	7070.833865906898	8088.060189157599	4768.1119191859325	8155.855578585313	13785.128664186046	13205.025731469717	8181.485731422939	5647.654482458063	9564.06149334115	6807.1099202559235	9784.336104360034	4538.931321894048	5530.256620241556	7609.752859385226	7459.486706445624	14316.580975448984	11039.985077632653	8642.565089450272	14907.076413665223	9655.160003371753	10074.430000264121	13099.872823668904	14484.282252780527	8128.701323060189	10522.749101129251
6081.921003574608	7977.847674880581	7295.158548445155	5436.041011481016	7152.253333018498	6957.160145968275	8043.969993529553	4671.875466637841	8120.254088013781	13767.805581165216	13072.841170830918	7924.199263595311	5534.60737394019	9556.377441442164	6682.360944739049	9762.514357529251	4417.372921121925	5499.950805316081	7560.61056073922	7249.488208836977	14214.778039648814	10742.574164001338	8642.565089450272	14511.166302873851	9268.667866100568	10037.020253291588	12113.6948250095	14031.813440866275	8111.748198749306	10504.80494811773
5869.221224084431	7977.847674880581	7290.454907111967	5363.8721618316395	6887.550630369051	6937.4786990580615	8014.795477852861	4631.702928129941	8049.929714793272	13710.640000799613	12975.756688759846	7529.300216095304	5531.107550384777	9186.680095921125	6262.555193790971	9736.290780949188	4385.498813779392	5499.950805316081	7494.255090013956	7030.682241443419	14010.750646025981	10704.333764963656	8642.565089450272	12915.964413321977	8970.598700567716	9999.750473989761	11726.888670336997	13757.824276710086	8109.723152435393	10443.346147469267
5649.538807006715	7977.847674880581	7116.348585427693	5340.3727035913325	6777.586493926343	6930.416552388485	7805.196299701114	4627.750491092123	7871.951833884077	13495.060208289115	12897.066706988635	7071.457937222893	5396.846899204864	8530.344950352637	5823.482535885492	9626.845953974658	4113.199651611045	5499.950805316081	7330.915891262295	6881.864389374409	13943.60305457411	10646.500249521945	8642.565089450272	12915.964413321977	8751.286543437493	9700.523814823162	11636.99694416297	13651.785749465998	8102.08247103517	10386.28943085279
5575.111325124101	7977.847674880581	6995.020678421091	5335.887367621823	6747.310956631976	6913.615242365986	7408.365310163606	4610.280201892865	7716.977450098279	13446.20546743008	12694.80764591077	6441.0085058909035	5348.0657360079285	8362.796432697116	5823.482535885492	9248.70387436092	3916.534446411136	5499.950805316081	7198.87032799466	6783.575003285649	13902.341625230716	10535.40214196821	8642.565089450272	12874.648029752814	8638.243683331213	9503.382206848073	11275.381035394921	13461.968735496534	8079.84978869851	10358.693237001145
5543.436821066136	7977.847674880581	6726.178570548136	5331.20887073015	6718.693072547632	6881.075621467668	7246.952486282892	4607.055754117396	7634.807428603203	13362.590805725562	12547.442425343748	6367.181115902549	5327.303892066475	7398.441085128454	5823.482535885492	8801.344054458928	3916.534446411136	5499.950805316081	7137.211832682147	6663.967076157483	13709.312428194786	10365.63711101704	8642.565089450272	12637.511983460525	8380.906336601536	9184.353368226506	11175.17275251364	13391.718183540059	7872.494360369832	10092.744844594767
5542.614824162305	7977.847674880581	6712.274280576138	5330.431894844151	6582.632568436051	6867.552900263377	7156.025788644893	4546.527620035324	7508.186447708132	13313.516971317393	12468.581058215104	6334.974637119281	5216.313957506134	5796.342088426592	5823.482535885492	8525.635153476727	3916.1289382528994	5499.950805316081	7029.557017297744	6334.06415012746	13658.525836042932	10363.82333146772	8642.565089450272	12610.615337148238	8279.403916068206	9138.602376754197	10727.269274321265	13144.11200397978	7872.000703463431	9868.577289508745
5499.04780969809	7977.847674880581	6627.026323139988	5301.764652465491	6551.874570319696	6852.596227225708	7120.534184791925	4546.476162161798	7480.866213221062	13275.105628969577	12239.393658574694	6227.514141136729	5191.1505588506225	5508.205199117547	5823.482535885492	8350.473374532703	3914.2985135644926	5499.950805316081	6815.96430780377	6222.235180211811	13573.438963108067	10277.959948581678	8642.565089450272	12589.346768023293	8146.195902926293	8931.26499461088	10247.435923289522	13060.24539489771	7867.152093531116	9460.51435650892
5490.995919955022	7977.847674880581	6596.487120620042	5298.081388071138	6541.917728803271	6848.648228417714	7042.213979638339	4538.597322388761	7475.103634595976	13213.001655691049	11959.981880629162	6205.397139664836	5122.792796826256	5508.205199117547	5823.482535885492	8222.087444421879	3914.2985135644926	5499.950805316081	6593.560580791127	6123.253907096175	13563.270662737921	10219.693779364647	8642.565089450272	12561.979864735158	8103.358472410278	8809.05855671665	9829.765572719341	12771.409148380144	7836.690314769055	9248.317606994413
5464.349218297834	7977.847674880581	6559.548074679033	5298.081388071138	6537.282958806394	6834.731243542385	6989.965457084675	4510.765037522851	7398.478211925851	13206.178421238918	11939.118796132905	6181.302457350126	5119.644986435782	5508.205199117547	5823.482535885492	8121.081326783756	3914.2985135644926	5499.950805316081	6593.560580791127	6099.57974540824	13468.91962872998	10158.612719506044	8642.565089450272	12555.425084381031	7708.512952404825	8799.722486002955	9253.286743843608	12350.611364241986	7821.121117908453	9152.045477939937
5456.743360988948	7977.847674880581	6457.629751079958	5298.081388071138	6521.937935726979	6824.238424932801	6931.405129954037	4472.006096580426	7364.003382959877	12852.771783986786	11898.549639167159	6174.324658953141	5102.853243988143	5508.205199117547	5823.482535885492	8025.796506796314	3914.2985135644926	5499.950805316081	6593.560580791127	6099.57974540824	13430.936361776583	9996.92854639997	8642.565089450272	12524.147455718949	7658.704229591983	8794.86073553505	8770.64127517222	12262.727226931675	7817.277915156767	8986.758472184862
5430.755450179198	7977.847674880581	6402.457155727801	5283.607868983387	6516.440667363478	6783.0537237105345	6872.920673873811	4455.4185937469265	7316.312874494194	11302.337438272358	11648.215512139614	6168.433576849929	5091.537166888322	5508.205199117547	5823.482535885492	7898.487362100102	3914.2985135644926	5499.950805316081	6593.560580791127	5896.9420904219105	13311.74061266102	9831.5751066205	8642.565089450272	12467.294022137146	7552.301602532655	8685.625727824197	8528.844074060005	11893.334899967685	7810.522457010656	8925.003467536795
5355.6084326361715	7977.8476748797575	6118.110752769975	5228.870525860453	6514.030435290266	6770.444166761229	6833.946984726487	4454.3297211542385	7260.4730078018465	11101.287244532432	11627.899123408535	6162.861703555267	5089.005609020311	5508.205199117547	5823.482535885492	7850.198100866113	3914.2985135644926	5499.950805316081	6593.560580791127	5759.318690151675	13252.635412390326	9600.581712862731	8642.565089450272	12414.407208638237	7509.069118793672	8576.195805694057	8187.34980959366	11843.455270505843	7784.78408145115	8887.08695707802
5330.0725988499935	7977.8476748797575	5847.997270626807	5185.041384407563	6512.142739143384	6719.131306225384	6818.148607068432	4405.998271551631	7235.936356049638	9316.083228621144	11508.635667549073	6157.429916450685	5083.935545395098	5508.205199117547	5823.482535885492	7818.137470795705	3914.2985135644926	5499.950805316081	6593.560580791127	5640.417048689598	13212.351324583717	9039.904288355214	8642.565089450272	12333.429817241773	7478.864822996845	8536.771267032003	7630.420010150654	11126.312656050237	7754.672676568297	8831.00054832791
5325.465602983097	7977.8476748797575	5847.997270626807	5178.493555181678	6508.385449229436	6702.26791951431	6803.292412590739	4377.206603930836	7213.08853913791	8694.594584738226	11491.466186979877	6153.760422933514	5070.861012121895	5508.205199117547	5823.482535885492	7556.187606834062	3914.2985135644926	5499.950805316081	6593.560580791127	5599.254892903349	13132.03624503506	8772.822054715343	8642.565089450272	12109.353830356671	7417.723606805926	8525.29013961822	7404.90694676472	10889.09768334082	7699.487608061203	8756.853498193657
5292.5799391785495	7977.8476748797575	5818.485967044275	5173.364678158214	6496.497872313965	6675.472545353625	6762.677290364102	4365.071474650369	7160.310156542662	7438.094509718507	11359.302071922428	6151.436926092712	5053.455403032947	5508.205199117547	5823.482535885492	7556.187606834062	3914.2985135644926	5499.950805316081	6593.560580791127	5567.207201047204	13038.198723887168	8727.581928764837	8642.565089450272	12026.519335759516	7401.01247913896	8502.881669456303	7294.001114557308	10675.077382745547	7610.532360836887	8504.962677233321
5269.953044817175	7977.8476748797575	5783.103292344287	5171.439777409873	6487.7381329623495	6629.736887456436	6746.809414590428	4346.641177066525	7142.167680441357	6818.833055415632	11358.644297418643	6144.732683293984	5050.095200491574	5508.205199117547	5823.482535885492	7539.579008314843	3914.2985135644926	5499.950805316081	6593.560580791127	5487.452889771301	12941.28428442123	8408.695636773387	8642.565089450272	12011.22540727023	7380.752684409402	8467.642502777586	7160.809975242334	10577.234221289722	7527.610788412144	8425.651884848348
5262.73608704074	7977.8476748797575	5676.169997054538	5153.484004033879	6487.406348937392	6611.481813609023	6746.809414590428	4334.23916566486	7093.973428382535	6618.592490718329	11357.840536670392	6138.00491703407	5039.5873883327495	5508.205199117547	5823.482535885492	7460.918899659671	3914.2985135644926	5499.950805316081	6593.560580791127	5468.914031919143	12657.41310484222	8394.34306298455	8642.565089450272	11934.728507078484	7309.702029086988	8372.618085950875	6328.391541645973	10367.40855223318	7525.116625254194	8350.799505181883
5215.291612255736	7977.847674879738	5622.3469655211275	5128.896934897659	6487.135101350552	6568.0624956088195	6726.667855668798	4323.272022347419	7042.756115406983	6569.235428240733	11337.79452236848	6120.461522980062	5024.443920484748	5508.205199117547	5823.482535885492	7391.519546629677	3914.2985135644926	5499.950805316081	6593.560580791127	5445.594250092639	12657.41310484222	8380.172996683425	8642.565089450272	11894.157494924408	7187.510906768538	8353.111794397506	5915.184549045327	10300.49461117052	7524.486927899984	8286.065368305623
5215.291612255736	7977.847674879719	5411.298637753824	5101.203651439071	6487.135101350552	6504.931533424364	6713.592907781482	4301.185263759617	7003.792708656777	6429.592039521152	11334.015757352996	6116.518188281348	4982.628401231257	5508.205199117547	5823.482535885492	7092.749988069091	3914.2985135644926	5499.950805316081	6593.560580791127	5394.770498201284	12654.132174424229	8309.915475067766	8642.565089450272	11894.157494924408	7169.056918550509	8292.2745036749	5915.184549045327	10076.819238448661	7524.409221415358	8208.921581840044
5211.715418056715	7977.847674879717	5411.298637753824	5045.069434742931	6485.227891567973	6478.9611185929425	6711.583742250424	4293.353658288698	6942.603807715715	6125.789879405893	11319.12258255347	6114.597185988004	4929.079470759969	5508.205199117547	5823.482535885492	6941.513252054869	3914.2985135644926	5499.950805316081	6593.560580791127	5361.467214829396	12529.153307628145	8308.219437309079	8642.565089450272	11891.8227902468	7158.186968486056	8269.429114385224	5902.569899653383	9748.734503440603	7508.360242926993	8163.448847183347
5198.396940161865	7977.847674879715	5347.997993384133	5030.044742748687	6482.6467798014655	6478.9611185929425	6700.316969242238	4289.601839417773	6942.603807715715	5846.539870278462	11317.205438698938	6102.815456484605	4929.079470759969	5508.205199117547	5823.482535885492	6746.719134200369	3914.2985135644926	5499.950805316081	6593.560580791127	5332.567259487327	12480.84816402315	8301.246457346844	8642.565089450272	11871.565314424226	7073.852762836388	8269.429114385224	5890.261507329229	9690.19559408251	7484.619285820402	8116.72352928268
5176.842266038933	7977.847674879712	5262.1159279295425	5028.196561287086	6479.659855471231	6472.155983487768	6689.305058516888	4280.220722886205	6926.903408246521	5671.621950907775	11310.821990674163	6079.849058036032	4921.835108652517	5508.205199117547	5823.482535885492	6676.281029289247	3914.2985135644926	5499.950805316081	6593.560580791127	5332.567259487327	12286.890368058715	8301.246457346844	8642.565089450272	11853.823547889402	7017.809775220249	8256.331145358003	5888.798882640436	9672.7243048665	7474.706488921993	8111.653540813437
5152.360233643111	7977.84767487971	5118.341059837936	5026.026768215372	6474.199666793113	6449.349067348157	6680.416793461833	4275.8672743479465	6853.202130919691	5383.366728924888	11301.200864511964	6023.295780426168	4911.528312389943	5508.205199117547	5823.482535885492	6642.107140065115	3914.2985135644926	5499.950805316081	6593.560580791127	5332.567259487327	12119.346061209597	8296.553277556071	8642.565089450272	11827.546532225959	6949.025397874148	8232.455715417953	5886.690320464459	9564.698263832699	7451.1595550216425	8085.360447029781
5129.785111666598	7977.84767487971	4864.751067187228	5023.755824562311	6469.253993803272	6434.34578656452	6663.360251724785	4262.895588050119	6742.416415436905	5368.4476690816045	11297.184804783617	5997.182978184273	4911.528312389943	5508.205199117547	5823.482535885492	6636.011649779926	3914.2985135644926	5499.950805316081	6593.560580791127	5313.126444417196	12009.016882387732	8280.769058866526	8642.565089450272	11794.659521950634	6802.73016855013	8215.539476360575	5886.3358897046855	9514.718347298543	7418.0644081192795	8071.358142836535
5128.874789944015	7977.84767487971	4764.31149778493	5006.510646184575	6455.414072334486	6410.201630495137	6649.758909513489	4261.6758404133625	6548.848215713116	5332.443748615669	11291.602917263745	5916.049921373104	4851.281028639506	5508.205199117547	5823.482535885492	6549.978579464783	3914.2985135644926	5499.950805316081	6593.560580791127	5306.771535975306	11911.653564759492	8276.867900609155	8642.565089450272	11778.70360526907	6778.370319097968	8213.76813381134	5882.468431449441	9495.380894234631	7395.404261018966	8051.331405369056
5124.043136361852	7977.84767487971	4743.455104710425	5004.976811141312	6420.444491004637	6370.634278810647	6638.68853397208	4253.074313477994	6529.499104347575	5288.391032615396	11279.983428425787	5856.128223026071	4784.318170886008	5508.205199117547	5823.482535885492	6513.968286059378	3914.2985135644926	5499.950805316081	6593.560580791127	5303.011252824259	11721.460972016821	8266.5532474264	8642.565089450272	11710.449514496477	6735.468111296943	8202.896266989757	5876.895252602628	9495.380894234631	7376.440111551096	8033.572449352963
5115.356934924552	7977.84767487971	4741.262697946085	5001.214437693672	6413.920939984608	6355.479488682908	6633.997412531694	4251.759634168786	6514.368025811744	5245.864710178438	11274.556788936712	5707.676496985645	4682.275784467022	5508.205199117547	5823.482535885492	6496.594000688403	3914.2985135644926	5499.950805316081	6593.560580791127	5275.609514906904	11504.340390971985	8252.367139472106	8642.565089450272	11707.167886383688	6480.093165648886	8189.314029615936	5874.361251396744	9437.036220333111	7373.638036520594	7933.3207053090655
5106.879690406192	7977.84767487971	4719.229957118132	4997.418605382678	6379.119815806778	6342.992890803871	6631.990485692748	4249.883167645922	6370.025025311072	5214.149202563777	11266.236220979721	5687.78912482624	4522.7888462941555	5508.205199117547	5823.482535885492	6472.287598310802	3914.2985135644926	5499.950805316081	6593.560580791127	5258.40034259207	11433.324317593751	8235.804861683637	8642.565089450272	11691.061990181286	6480.093165648886	8158.034163280097	5874.081322168722	9376.57730345802	7373.229378234274	7920.069787476781
5077.3897869823995	7977.84767487971	4649.977216752339	4983.49881702823	6346.348259807616	6277.654457619665	6629.060513066149	4245.953853693448	6059.892994244409	5166.911157027462	11256.515500976155	5687.78912482624	4353.756273116235	5508.205199117547	5823.482535885492	6405.33569778522	3914.2985135644926	5499.950805316081	6593.560580791127	5212.678656555479	11259.636560612535	8187.6365197304285	8642.565089450272	11680.945597345193	6422.655312413018	8109.832953010904	5873.808510637848	9351.12017462746	7371.80551314772	7906.0270872851215
5074.398533018919	7977.84767487971	4612.734714622135	4951.61128515326	6337.872591125735	6252.619670651784	6623.136888652277	4239.4243667814935	5823.994163949421	5123.10769453855	11247.251900605246	5679.151157119995	4345.5611997221595	5508.205199117547	5823.482535885492	6340.6406553507495	3914.2985135644926	5499.950805316081	6593.560580791127	5159.821301335713	11064.397066964884	8097.872599402249	8642.565089450272	11636.884341053097	6422.655312413018	8000.82046866706	5873.808510637848	9349.110693083505	7369.445824823941	7888.922779420757
5064.143430329785	7977.8476748797075	4612.734714622135	4951.61128515326	6325.473064111751	6252.619670651784	6618.109142700656	4224.500822337464	5786.332157752802	5088.862350713269	11242.500385941668	5674.465854262567	4345.5611997221595	5508.205199117547	5823.482535885492	6241.067546059576	3914.2985135644926	5499.950805316081	6593.560580791127	5157.48320104866	10839.972660178764	7894.995359321203	8642.565089450272	11512.456462329195	6353.503356743808	7984.13773496214	5873.796525968213	9343.783839050477	7365.598457593719	7867.795316981956
5054.611169272459	7977.8476748797075	4602.956834453942	4950.548203624343	6322.138649375894	6156.253658078973	6601.613894640698	4207.9731483369105	5745.041516774605	4910.499235416291	11238.09491062842	5674.111352963784	4345.5611997221595	5508.205199117547	5823.482535885492	6204.9353048799185	3914.2985135644926	5499.950805316081	6593.560580791127	5156.628442251758	10473.844966186061	7715.696134899972	8642.565089450272	11313.412011101927	6348.8690950043965	7959.5080205055665	5873.796525968213	9329.319866054437	7362.301725968194	7855.022718575234
5040.0295847084135	7977.847674879707	4577.750624009153	4946.851851007061	6319.949876618598	6128.180318537125	6599.017102040444	4202.167867732909	5630.236560404665	4881.5772850515905	11232.163615068392	5668.216332967889	4345.5611997221595	5508.205199117547	5823.482535885492	6164.812508094639	3914.2985135644926	5499.950805316081	6593.560580791127	5143.04356900765	10132.47928315207	7511.124371815929	8642.565089450272	11061.736543147399	6348.414721115525	7957.4549636215315	5873.792599484832	9311.262606274237	7360.768505014155	7840.038084617013
5033.520137558956	7977.847674879707	4577.750624009153	4940.026486901014	6317.852486655775	6124.590420300732	6594.782773159095	4166.67782574089	5574.484831916643	4873.373040320144	11229.810019476514	5664.623568066109	4345.5611997221595	5508.205199117547	5823.482535885492	6104.41040141182	3914.2985135644926	5499.950805316081	6593.560580791127	5113.044548152573	9675.563616968528	7502.094047867283	8642.565089450272	10913.132333098092	6346.846512394515	7948.468681049564	5873.792599484832	9291.03024688573	7354.947766452483	7833.499811257453
4986.0977717434735	7977.847674879707	4577.750624009153	4933.02522409821	6313.366299107223	6117.078622551499	6592.5544158506145	4147.481179351518	5534.863690060021	4816.097999547422	11219.81805642686	5651.513821028559	4345.5611997221595	5508.205199117547	5823.482535885492	6023.503485247538	3914.2985135644926	5499.950805316081	6593.560580791127	5095.181515314818	9060.57621148604	7495.55432118413	8642.565089450272	10848.82913316177	6344.478558946919	7947.298954351674	5873.792593624172	9278.83762366591	7353.797270019747	7812.797073941015
4961.62379079853	7977.847674879707	4577.750624009153	4919.14899681701	6308.4873884895605	6104.503019557264	6590.542775657095	4143.37783872284	5505.2838132643155	4810.9219178909725	11202.03203023933	5634.7250244246015	4345.5611997221595	5508.205199117547	5823.482535885492	6023.503485247538	3914.2985135644926	5499.950805316081	6593.560580791127	5086.15378389892	8716.981859814867	7478.139934799228	8642.565089450272	10812.255685947717	6342.926091979853	7929.50235138189	5873.792593624172	9260.26897743972	7352.29623955624	7796.168779024704
4948.796426747174	7977.847674879704	4577.750624009153	4907.950390584205	6308.4873884895605	6091.205554652857	6589.623145692205	4143.160579689233	5486.0049478160145	4810.268528179731	11187.698268759765	5603.288588439797	4345.5611997221595	5508.205199117547	5823.482535885492	6023.503485247538	3914.2985135644926	5499.950805316081	6593.560580791127	5059.369384808583	8630.748170026534	7463.056997060404	8642.565089450272	10757.80510357747	6336.165063598344	7913.499122576932	5873.792593573864	9234.667642301345	7352.29623955624	7789.771339782367
4919.722407771771	7977.847674879704	4577.750624009153	4875.022255209884	6306.333740015392	6084.789174155183	6587.308602272415	4141.866537958856	5471.246427979279	4809.828117339348	11157.514597028176	5580.06614610991	4345.5611997221595	5508.205199117547	5823.482535885492	6017.727363382789	3914.2985135644926	5499.950805316081	6593.560580791127	5034.544875055352	8447.499132178142	7423.604765550664	8642.565089450272	10510.776256980917	6305.197380501384	7878.6422018406	5873.792593573864	9220.464474438872	7352.211192457431	7784.949972273732
4905.611035246811	7977.847674879704	4577.750624009153	4813.453044652112	6303.3469697095625	6038.4378468065515	6585.356165736261	4140.8923894355885	5459.712577052142	4809.509268916883	11153.36805030699	5557.826281408898	4345.5611997221595	5508.205199117547	5823.482535885492	6016.820651772758	3914.2985135644926	5499.950805316081	6593.560580791127	5034.544875055352	8318.314218118205	7406.0714539355795	8642.565089450272	10448.495122735716	6239.844444476873	7870.356088400111	5873.792593553203	9218.970169562328	7350.239228453029	7761.51039394636
4902.756974710336	7977.847674879704	4577.750624009153	4740.088313430262	6291.818967269953	6005.131680149267	6575.1861588986085	4137.330537410276	5401.8987806967525	4809.395461159932	11130.145412140168	5534.206791620773	4345.5611997221595	5508.205199117547	5823.482535885492	6005.508634140873	3914.2985135644926	5499.950805316081	6593.560580791127	5028.122692866918	8257.082022397524	7364.978464140407	8642.565089450272	10425.34970886149	6107.407964046379	7863.7077508955135	5873.792593473839	9217.149888469348	7348.719633994169	7745.470981397984
4888.315915781153	7977.847674879704	4577.750624009153	4652.062091200412	6291.608475976629	5990.056675939232	6567.761142566547	4135.235883470739	5385.688558490546	4806.781424956112	11113.237087096835	5534.206791620773	4345.5611997221595	5508.205199117547	5823.482535885492	5987.928875339614	3914.2985135644926	5499.950805316081	6593.560580791127	5014.806958709662	8221.063321778678	7317.373434210664	8642.565089450272	10417.451171741614	5865.8996823434945	7854.021011867496	5873.792593473839	9215.53597101037	7345.593729613832	7689.707146021781
4887.856918387759	7977.847674879704	4577.750624009153	4618.913942026629	6290.414610666352	5980.90440356728	6562.9816019846185	4133.714388646947	5364.725571078348	4804.9643331663665	11026.569143142706	5528.9314372189265	4345.5611997221595	5508.205199117547	5823.482535885492	5951.64417377108	3914.2985135644926	5499.950805316081	6593.560580791127	5001.080416076572	8214.78211215225	7259.105333891081	8642.565089450272	10404.695723039205	5821.1949891477	7836.953920136421	5873.792593473839	9209.408190802555	7327.766040221318	7682.3373128430285
4887.074961314381	7977.847674879704	4577.750624009153	4590.575930706231	6290.383756367091	5978.42173359574	6552.648782919679	4133.3910026493295	5351.44474854721	4800.038277375121	11015.465636157427	5528.67782941634	4345.5611997221595	5508.205199117547	5823.482535885492	5941.661619633	3914.2985135644926	5499.950805316081	6593.560580791127	4986.893467657676	8204.026910580671	7131.553123942845	8642.565089450272	10389.446996540195	5814.786714099534	7831.8392597736365	5873.792593470203	9203.267782978386	7293.95302356715	7677.577602308334
4884.457685977839	7977.847674879704	4577.750624009153	4573.728334528342	6285.199208690117	5975.9280634605375	6542.925740096921	4132.381847901852	5267.831518954448	4795.056369378807	10997.709211368565	5495.507748921192	4345.5611997221595	5508.205199117547	5823.482535885492	5928.289971773026	3914.2985135644926	5499.950805316081	6593.560580791127	4978.540835131902	8195.909661272928	7028.06700367348	8642.565089450272	10389.252422393201	5814.498932305916	7825.377300847988	5873.792593470203	9199.813417485742	7240.678480259928	7669.811547259098
4881.488460459885	7977.847674879704	4577.750624009153	4572.534337572355	6278.706259412704	5970.546644654833	6531.598212703595	4130.43786252026	5192.577990819518	4793.098420311819	10983.303253065886	5452.590507631616	4345.5611997221595	5508.205199117547	5823.482535885492	5919.095416758236	3914.2985135644926	5499.950805316081	6593.560580791127	4959.701041243381	8178.886241706669	6911.101123365194	8642.565089450272	10371.936492574365	5814.082947974041	7821.681694134101	5873.792593470149	9197.647017682144	7219.8510294206	7669.629681206265
4876.251854598836	7977.847674879704	4577.750624009153	4572.014666423402	6278.252676167218	5964.381249529639	6523.210985287524	4128.473507761709	5192.106494740305	4790.69462284641	10959.24031540166	5421.841201551202	4345.5611997221595	5508.205199117547	5823.482535885492	5896.790932235984	3914.2985135644926	5499.950805316081	6593.560580791127	4904.257322501448	8156.241997668722	6344.779291241615	8642.565089450272	10368.77711979721	5806.568893451354	7791.040038682504	5873.792593470149	9191.28498015419	7217.28892112061	7653.713124092869
4760.355837320052	7977.847674879704	4577.750624009153	4570.698155506058	6274.678779356362	5909.102118081475	6518.616938133118	4125.254438651235	5152.31354919711	4789.5520695096475	10953.033903076575	5421.841201551202	4345.5611997221595	5508.205199117547	5823.482535885492	5894.547795008137	3914.2985135644926	5499.950805316081	6593.560580791127	4853.927921037208	8154.373154567761	6215.827312009102	8642.565089450272	10362.20691771599	5796.709940907907	7789.614069757702	5873.792593470149	9189.89683014452	7209.797515434976	7651.012316103887
4653.528340540181	7977.847674879704	4577.750624009153	4569.479760738922	6273.90594181555	5887.211699703878	6517.612524291663	4123.648421885569	5093.728401999736	4788.957560317773	10911.319071613907	5418.993113468862	4345.5611997221595	5508.205199117547	5823.482535885492	5894.547795008137	3914.2985135644926	5499.950805316081	6593.560580791127	4822.34577803781	8153.1449090076785	6122.692970100928	8642.565089450272	10356.95535730656	5766.000377723762	7766.203636593723	5873.792593470149	9188.371245502807	7205.437127325147	7634.1076259147485
4557.998282257934	7977.847674879704	4577.750624009153	4569.257617426026	6271.052294338422	5842.675292856158	6510.784849911779	4118.465176800173	5085.7819710359145	4784.304862408001	10885.436071141145	5415.433421497506	4345.5611997221595	5508.205199117547	5823.482535885492	5894.369100431646	3914.2985135644926	5499.950805316081	6593.560580791127	4704.49295922805	8149.7753198327955	5791.531323476427	8642.565089450272	10345.490630667777	5697.698142328817	7759.143489015227	5873.792593470148	9188.110349168901	7191.409767948938	7601.3910963199305
4501.564518114785	7977.847674879704	4577.750624009153	4569.257617426026	6270.501872279228	5829.607952955346	6502.0145502539135	4109.979637964115	5069.747280505728	4781.115444872767	10873.75238736846	5414.313391052496	4345.5611997221595	5508.205199117547	5823.482535885492	5882.566401251798	3914.2985135644926	5499.950805316081	6593.560580791127	4704.49295922805	8144.549426870673	5729.060723648144	8642.565089450272	10338.601984991525	5686.826154654419	7753.079016174051	5873.792593470142	9187.425409595568	7164.758100082996	7561.169401652244
4482.322712949514	7977.847674879704	4577.750624009153	4567.776483348543	6268.784813831069	5793.764285713545	6483.357427764677	4107.90227797654	5054.902063854411	4775.245360221682	10827.89421626163	5414.269461788701	4345.5611997221595	5508.205199117547	5823.482535885492	5877.622398627043	3914.2985135644926	5499.950805316081	6593.560580791127	4704.49295922805	8129.205067692583	5726.355907985856	8642.565089450272	10314.42341048144	5673.278011949569	7750.812926605922	5873.792593470141	9187.124961579471	7149.515203198404	7548.999887431717
4456.84533019649	7977.847674879704	4577.750624009153	4566.75494783081	6268.566644700704	5764.569352302082	6457.711715162398	4105.138534656758	4986.302000195618	4766.761641506479	10824.646028687659	5414.234008043737	4345.5611997221595	5508.205199117547	5823.482535885492	5870.388331544946	3914.2985135644926	5499.950805316081	6593.560580791127	4688.8719576603835	8116.949588802012	5625.190737529101	8642.565089450272	10310.896250594811	5659.864291010254	7746.962340380516	5873.792593470141	9186.865530321053	7124.053372839278	7517.5647108214935
4418.709847135648	7977.847674879704	4577.750624009153	4563.367746084315	6268.267144629122	5629.956927398009	6421.560163554208	4103.484233303004	4986.302000195618	4755.767945919799	10806.932204209388	5414.2153116356085	4345.5611997221595	5508.205199117547	5823.482535885492	5866.0733899074285	3914.2985135644926	5499.950805316081	6593.560580791127	4634.946025528356	8108.173926185005	5538.730961920895	8642.565089450272	10302.328629105465	5654.272762547816	7739.573038532032	5873.792593470141	9186.427606607722	7121.3257331564255	7509.786635774559
4392.148602609651	7977.847674879704	4577.750624009153	4559.260628072461	6268.097927086093	5574.263175186277	6382.68801472977	4102.6238665532455	4985.220348294582	4741.372946937185	10788.428428326966	5414.179055224377	4345.5611997221595	5508.205199117547	5823.482535885492	5853.4149241952655	3914.2985135644926	5499.950805316081	6593.560580791127	4634.946025528356	8108.173926185005	5435.7164342704555	8642.565089450272	10297.826518723254	5653.371239438889	7737.950212025586	5873.79259347014	9185.848542655529	7116.344356125858	7497.375780990125
4294.288688164874	7977.847674879704	4577.750624009153	4559.260628072461	6267.192120167225	5551.124986467412	6381.512550547688	4101.935882654618	4980.840939011563	4726.864591196172	10712.673995993122	5414.129747298014	4345.5611997221595	5508.205199117547	5823.482535885492	5852.859184262806	3914.2985135644926	5499.950805316081	6593.560580791127	4634.946025528356	8104.970183347828	5343.517757834681	8642.565089450272	10295.91705220711	5653.2740490849865	7735.617499488766	5873.79259347014	9185.158514275006	7110.632621397952	7488.049004079614
4233.802311005944	7977.847674879704	4577.750624009153	4548.263185611645	6267.03304827257	5487.404946328246	6358.664032402434	4099.361008393782	4946.134554007394	4717.611357579278	10667.875291578306	5414.049631418744	4345.5611997221595	5508.205199117547	5823.482535885492	5848.255954379787	3914.2985135644926	5499.950805316081	6593.560580791127	4634.946025528356	8100.13249048757	5288.406970724682	8642.565089450272	10292.383790212218	5650.892496842853	7733.114791736042	5873.79259347014	9184.05429492516	7109.107934650244	7472.558311449302
4233.156876918519	7977.847674879704	4577.750624009153	4532.282984548257	6265.961369873982	5487.404946328246	6333.843206611415	4098.122340259799	4941.55033231224	4704.935968375696	10635.997213840375	5413.826806757084	4345.5611997221595	5508.205199117547	5823.482535885492	5837.63034485509	3914.2985135644926	5499.950805316081	6593.560580791127	4634.946025528356	8097.475645699371	5238.632651164231	8642.565089450272	10283.66919630576	5648.498662350962	7731.544106302863	5873.79259347014	9183.199051275813	7102.121840612007	7462.337057244796
4228.983530277229	7977.847674879704	4577.750624009153	4513.624311173056	6264.485973691239	5487.402632928233	6321.881876127128	4098.027492537408	4927.463183269276	4693.536578166953	10633.63682634827	5413.653808571013	4345.5611997221595	5508.205199117547	5823.482535885492	5833.686159149511	3914.2985135644926	5499.950805316081	6593.560580791127	4634.946025528356	8092.03692978527	5231.844901163415	8642.565089450272	10278.567163213196	5640.6622897083325	7730.436406655752	5873.79259347014	9181.552465921606	7096.3612063515775	7436.127113104343
4228.585928115479	7977.847674879704	4577.750624009153	4511.503117976568	6262.6452179529	5473.246110468149	6304.6329033391285	4097.707864090737	4916.591050961382	4692.19833113057	10622.275557450343	5413.473912627094	4345.5611997221595	5508.205199117547	5823.482535885492	5820.892921061022	3914.2985135644926	5499.950805316081	6593.560580791127	4634.946025528356	8084.945139631585	5214.467931059532	8642.565089450272	10272.522989498018	5638.530899295145	7729.541845650644	5873.79259347014	9179.295762226513	7074.554800149156	7393.135898404679
4219.475877827979	7977.847674879704	4577.750624009153	4495.184849250877	6262.13293317911	5468.859511598582	6304.6329033391285	4097.707864090737	4892.221360519523	4689.830344756587	10614.63326830953	5412.644591459937	4345.5611997221595	5508.205199117547	5823.482535885492	5815.075692653768	3914.2985135644926	5499.950805316081	6593.560580791127	4634.946025528356	8083.284908363333	5210.851106876781	8642.565089450272	10268.786119209268	5600.494908269019	7726.204742408883	5873.79259347014	9175.326529111971	7050.806393996991	7326.580477627981
4208.0497486776685	7977.847674879704	4577.750624009153	4493.314067845542	6256.574174012016	5461.369603452304	6304.106893128737	4097.475294295778	4809.606605702822	4682.670519042655	10612.807468230245	5411.998789367139	4345.5611997221595	5508.205199117547	5823.482535885492	5802.71255535916	3914.2985135644926	5499.950805316081	6593.560580791127	4634.946025528356	8071.4459861426385	5202.133377377449	8642.565089450272	10257.888907448418	5546.603765017441	7723.68368653556	5873.79259347014	9174.029608375295	7047.299690525307	7257.7339690301205
4174.566489214809	7977.847674879704	4577.750624009153	4474.927052863255	6255.339923982484	5456.276424575892	6303.209229387452	4097.337359048788	4809.606605702822	4673.405054858549	10610.10913303139	5411.998789367139	4345.5611997221595	5508.205199117547	5823.482535885492	5799.355965658425	3914.2985135644926	5499.950805316081	6593.560580791127	4634.946025528356	8060.148545567446	5167.845748284861	8642.565089450272	10243.324868127474	5488.787561747475	7716.594841890303	5873.79259347014	9174.029608375295	7027.63209473314	7134.41030388304
4164.90640648271	7977.847674879704	4577.750624009153	4460.492581726735	6255.339923982484	5453.8643697096995	6301.025982812111	4097.215657369248	4808.773462918765	4672.8216605034195	10608.111894844547	5411.86381132944	4345.5611997221595	5508.205199117547	5823.482535885492	5773.470174647234	3914.2985135644926	5499.950805316081	6593.560580791127	4634.946025528356	8052.11569598697	5167.845748284861	8642.565089450272	10215.20612625169	5440.592689661045	7715.904780158707	5873.79259347014	9173.987696848226	7022.291937362953	6967.909601838558
4158.513068426175	7977.847674879704	4577.750624009153	4435.378410463954	6247.952059012664	5441.2606082500915	6295.715697394286	4097.0042054571295	4784.205605550311	4663.252126847601	10605.77558591545	5411.712963169588	4345.5611997221595	5508.205199117547	5823.482535885492	5771.739799148283	3914.2985135644926	5499.950805316081	6593.560580791127	4634.946025528356	8043.90433638686	5163.231536972218	8642.565089450272	10179.463548702432	5418.29218615828	7715.855868271865	5873.79259347014	9170.929813910627	7005.447439352564	6856.217139869437
4106.722589622486	7977.847674879704	4577.750624009153	4406.437799436677	6242.845051172753	5441.2606082500915	6294.382421086516	4096.907245024824	4760.306124517454	4641.701051434553	10603.322077856232	5411.662558702112	4345.5611997221595	5508.205199117547	5823.482535885492	5765.620467381717	3914.2985135644926	5499.950805316081	6593.560580791127	4634.946025528356	8042.211019679871	5155.742605529409	8642.565089450272	10162.358642541436	5415.535018739854	7715.567276540037	5873.79259347014	9165.97691144666	6991.899490369263	6771.355651090334
4084.9494438904712	7977.847674879704	4577.750624009153	4387.6381913556925	6223.575033488161	5441.2606082500915	6291.789187190956	4096.760700834602	4743.351925405059	4626.461531457863	10600.839601615127	5411.6615658950495	4345.5611997221595	5508.205199117547	5823.482535885492	5753.482323716243	3914.2985135644926	5499.950805316081	6593.560580791127	4634.946025528356	8038.893043478942	5144.8928602460965	8642.565089450272	10157.610050743006	5404.743535800462	7715.322712191364	5873.79259347014	9155.364615527593	6979.056956711326	6721.900436356903
4016.8202802822107	7977.847674879704	4577.750624009153	4387.6381913556925	6171.2772356937585	5441.2606082500915	6290.878567960062	4096.370908670961	4731.507411683087	4591.64067045593	10593.700972622173	5411.6615658950495	4345.5611997221595	5508.205199117547	5823.482535885492	5742.831317190335	3914.2985135644926	5499.950805316081	6593.560580791127	4634.946025528356	8035.868230449778	5127.97946031576	8642.565089450272	10143.464748474467	5370.25121443	7714.901792472916	5873.79259347014	9144.033897581077	6936.94050433564	6532.946110775291
3992.0834732370186	7977.847674879704	4577.750624009153	4383.001873234979	6112.57989447201	5441.129549871774	6288.864026185873	4095.752564070437	4723.361415694899	4583.916832608958	10591.584277722803	5411.661358556055	4345.5611997221595	5508.205199117547	5823.482535885492	5720.035775847353	3914.2985135644926	5499.950805316081	6593.560580791127	4634.946025528356	8027.758326009678	5122.0347492382625	8642.565089450272	10142.160811672702	5354.860745870363	7714.477679477775	5873.79259347014	9144.033897581077	6885.920699227943	6514.1313200516415
3960.178531447659	7977.847674879704	4577.750624009153	4350.107286146485	6040.440046728891	5438.962424400843	6286.452163501679	4094.6859496475035	4714.456305505488	4583.916832608958	10586.809989692487	5411.661321332845	4345.5611997221595	5508.205199117547	5823.482535885492	5708.1172677605155	3914.2985135644926	5499.950805316081	6593.560580791127	4634.946025528356	8023.523581131563	5117.627269981007	8642.565089450272	10142.105813742686	5287.330655844896	7713.04520480193	5873.79259347014	9142.5384944248	6811.279763421612	6472.945292080003
3904.806451042789	7977.847674879704	4577.750624009153	4312.500045217004	5932.987728818436	5435.62426334712	6282.675785544929	4092.4373999495315	4706.94825350314	4568.026305586765	10582.217618818466	5411.661321332845	4345.5611997221595	5508.205199117547	5823.482535885492	5698.264894085885	3914.2985135644926	5499.950805316081	6593.560580791127	4634.946025528356	8013.467281123394	5114.209654032918	8642.565089450272	10141.04016827948	5241.76494204648	7712.583234201869	5873.79259347014	9142.14871545809	6737.225531631109	6463.8331657986055
3875.8160754745945	7977.847674879704	4577.750624009153	4252.835176060353	5932.987728818436	5435.428135386788	6279.79708081707	4090.884115261007	4691.374425470318	4544.691577378207	10580.131843843552	5411.661321332845	4345.5611997221595	5508.205199117547	5823.482535885492	5691.524775112298	3914.2985135644926	5499.950805316081	6593.560580791127	4634.946025528356	7997.75421227474	5109.344785050385	8642.565089450272	10134.30066719662	5190.463988612706	7712.334832960721	5873.79259347014	9138.761901260925	6696.01115177682	6419.363378825635
3865.968456465191	7977.847674879704	4577.750624009153	4233.138699054119	5852.573179081467	5435.089563892749	6269.938457702858	4088.916609207913	4680.364470334941	4524.040563880122	10560.327540105045	5411.6613209152965	4345.5611997221595	5508.205199117547	5823.482535885492	5658.024158172163	3914.2985135644926	5499.950805316081	6593.560580791127	4634.946025528356	7984.538428409691	5097.377886510022	8642.565089450272	10119.219234838169	5184.059507862461	7711.240455218249	5873.79259347014	9120.408612781668	6685.6502864612	6400.743546476803
3858.457485067796	7977.847674879704	4577.750624009153	4227.68181384835	5812.0019691044945	5434.887475396773	6245.072350313362	4088.519852746931	4649.634795351277	4517.121734230594	10550.051299501152	5411.6613209152965	4345.5611997221595	5508.205199117547	5823.482535885492	5647.517998385767	3914.2985135644926	5499.950805316081	6593.560580791127	4634.946025528356	7946.169138809138	5068.331191320309	8642.565089450272	10091.842564568877	5182.774897259182	7707.006956852752	5873.79259347014	9070.746410217818	6676.124547258651	6376.638299690012
3853.736935754311	7977.847674879704	4577.750624009153	4201.910317348471	5807.664337310369	5434.729481789768	6213.027071926593	4087.6626185776076	4635.172381256782	4515.139355712919	10538.12703819307	5411.661320866066	4345.5611997221595	5508.205199117547	5823.482535885492	5626.608903333925	3914.2985135644926	5499.950805316081	6593.560580791127	4634.946025528356	7927.494667455475	5046.735459678425	8642.565089450272	10002.405967858589	5180.381892186915	7704.372991591367	5873.79259347014	9047.697955523941	6630.662108145519	6374.512331359374
3852.555472222063	7977.847674879704	4577.750624009153	4121.767979953743	5803.935192083558	5433.672287541553	6213.027071926593	4087.1812974874865	4539.32997000919	4495.908336410147	10532.24420127361	5411.661320842852	4345.5611997221595	5508.205199117547	5823.482535885492	5607.6534308689215	3914.2985135644926	5499.950805316081	6593.560580791127	4634.946025528356	7852.091490050075	5046.0290910018475	8642.565089450272	9959.593361411879	5180.160215222311	7703.92721597625	5873.79259347014	9030.49411976637	6591.893718703148	6352.107897217962
3849.063552031677	7977.847674879703	4577.750624009153	4104.131301840262	5803.462730828833	5432.912545289681	6207.972922797704	4086.5527783499992	4539.32997000919	4484.879891766619	10516.21854141032	5411.661320840538	4345.5611997221595	5508.205199117547	5823.482535885492	5598.7711434426565	3914.2985135644926	5499.950805316081	6593.560580791127	4634.946025528356	7804.0035003321445	5038.362125276335	8642.565089450272	9907.441124465564	5179.7659267079	7698.232871869467	5873.792593470139	9026.665370227965	6589.289582051242	6330.799857027738
3847.412362415341	7977.847674879703	4577.750624009153	4104.131301840262	5791.544520418434	5432.40259104996	6165.353757308322	4085.8337627139854	4490.103390454555	4475.306737479512	10509.38082166451	5411.661320840538	4345.5611997221595	5508.205199117547	5823.482535885492	5583.197373717114	3914.2985135644926	5499.950805316081	6593.560580791127	4634.946025528356	7752.556263561696	5037.594473674394	8642.565089450272	9904.54801331718	5177.964599351729	7684.40856433993	5873.792593470139	9026.358919230393	6582.717924031238	6304.495400548945
3842.858797833983	7977.847674879703	4577.750624009153	4077.5052170627473	5791.4545545835645	5431.1251070521375	6152.22586599659	4082.2948683586656	4470.532617709272	4452.340783718707	10508.668510042009	5411.661320840107	4345.5611997221595	5508.205199117547	5823.482535885492	5580.58344639065	3914.2985135644926	5499.950805316081	6593.560580791127	4634.946025528356	7647.702934328615	5034.894146287104	8642.565089450272	9898.983741144042	5177.019373601148	7678.8306567595255	5873.792593470138	9026.358919230393	6582.426526652644	6283.624270386548
3841.046324615243	7977.847674879703	4577.750624009153	4061.4514067922555	5773.148441463023	5430.283528363687	6149.951670208654	4080.566176188492	4435.770444785109	4421.4790402343315	10507.315902736289	5411.661320837264	4345.5611997221595	5508.205199117547	5823.482535885492	5579.521016677874	3914.2985135644926	5499.950805316081	6593.560580791127	4634.946025528356	7575.074279659151	5028.019528685461	8642.565089450272	9832.910488476686	5174.042390531754	7668.314878179273	5873.792593470138	9026.350349750948	6582.343064862189	6248.765239361508
3835.1238577669956	7977.847674879703	4577.750624009153	4061.4514067922555	5709.933044578376	5429.445606791956	6146.579050515599	4078.111870261974	4419.843995788429	4384.384058792501	10505.581982528307	5411.661320836995	4345.5611997221595	5508.205199117547	5823.482535885492	5577.139296514679	3914.2985135644926	5499.950805316081	6593.560580791127	4634.946025528356	7507.158611013028	5024.395733090392	8642.565089450272	9756.276534245202	5173.739515648286	7655.501797043589	5873.792593470138	9026.193138195264	6582.343064862189	6243.52525805977
3827.8205685410044	7977.847674879703	4577.750624009153	4048.1880534763213	5598.462554648957	5428.553875869928	6143.264018148551	4074.2225719697044	4410.358728795067	4370.39262545069	10504.031511470428	5411.661320836988	4345.5611997221595	5508.205199117547	5823.482535885492	5576.69531531845	3914.2985135644926	5499.950805316081	6593.560580791127	4634.946025528356	7483.518740789954	5018.663266583542	8642.565089450272	9690.490277240135	5171.5736403924	7639.538170892238	5873.792593470138	9026.164420053487	6582.17184778181	6225.444635217893
3827.8205685410044	7977.847674879703	4577.750624009153	4037.7086478296924	5540.229434289562	5426.692399575866	6140.782266545841	4072.48069656962	4405.112743695292	4358.9854577368205	10503.491670428055	5411.661320836922	4345.5611997221595	5508.205199117547	5823.482535885492	5571.956057140207	3914.2985135644926	5499.950805316081	6593.560580791127	4634.946025528356	7388.837712257799	5016.963417171024	8642.565089450272	9616.283068087625	5171.082715930439	7637.305874199009	5873.792593470138	9026.082123906272	6581.253260493522	6224.076648551251
3826.628915787338	7977.847674879703	4577.750624009153	4025.8981680288052	5539.930117601042	5425.377152110926	6140.062584152708	4069.25645056099	4397.763335733023	4348.067563966838	10501.854967983063	5411.661320836922	4345.5611997221595	5508.205199117547	5823.482535885492	5555.408261720016	3914.2985135644926	5499.950805316081	6593.560580791127	4634.946025528356	7320.732696007261	5012.867634328504	8642.565089450272	9547.697366541954	5165.570049043777	7633.105949727143	5873.792593470138	9025.875629928581	6573.749326545498	6222.0272812489575
3826.0004967841037	7977.847674879703	4577.750624009153	4025.8981680288052	5400.4944651558335	5424.129702827433	6113.88187872248	4066.279926320643	4389.593493036614	4345.337944988012	10499.255514140705	5411.661320836922	4345.5611997221595	5508.205199117547	5823.482535885492	5547.747735182852	3914.2985135644926	5499.950805316081	6593.560580791127	4634.946025528356	7305.732438162335	5009.38520325054	8642.565089450272	9538.914568994081	5158.075871550611	7631.50972459812	5873.792593470138	9025.311264008054	6561.084222618003	6214.786626040148
3825.9482529734237	7977.847674879703	4577.750624009153	4025.8981680288052	5309.363980149039	5423.194204751123	6082.405447071105	4065.0184194198937	4384.190510484567	4333.385325275765	10491.190122036684	5411.661320836922	4345.5611997221595	5508.205199117547	5823.482535885492	5534.178847151659	3914.2985135644926	5499.950805316081	6593.560580791127	4634.946025528356	7299.240035952779	5002.003085955937	8642.565089450272	9518.509299776924	5152.461664805099	7629.87426465592	5873.792593470138	9022.727607509512	6545.758210239796	6204.813236332617
3825.9482529734237	7977.847674879703	4577.750624009153	4025.8981680288052	5288.1731189892525	5421.431502364381	6050.672474170882	4064.9655490748064	4370.679179086084	4323.633028869583	10484.454319478224	5411.661320836922	4345.5611997221595	5508.205199117547	5823.482535885492	5525.57046480847	3914.2985135644926	5499.950805316081	6593.560580791127	4634.946025528356	7289.8667438786115	5000.7614701646335	8642.565089450272	9408.013733733635	5142.051503157749	7627.400990476739	5873.792593470138	9017.499203874842	6545.758210239796	6187.274604557992
3825.9482529734237	7977.847674879703	4577.750624009153	4025.8981680288052	5279.078899686999	5418.696868661061	6025.375775968136	4064.823546428306	4327.662774718288	4323.097969632815	10459.109495929411	5411.66132083692	4345.5611997221595	5508.205199117547	5823.482535885492	5519.67840989827	3914.2985135644926	5499.950805316081	6593.560580791127	4634.946025528356	7287.183092402156	4994.367743835985	8642.565089450272	9345.681271992802	5141.963544327549	7624.185854601509	5873.792593470138	9017.499203874842	6542.44104999796	6168.197822700713
3825.9482529734237	7977.847674879703	4577.750624009153	4025.8981680288052	5272.814922296619	5414.318793410295	6018.4419671651685	4064.5741762584166	4326.156698259834	4321.003416832402	10451.572257857893	5411.66132083692	4345.5611997221595	5508.205199117547	5823.482535885492	5514.620524828268	3914.2985135644926	5499.950805316081	6593.560580791127	4634.946025528356	7283.117547517093	4993.62749870913	8642.565089450272	9320.036777754598	5138.141623756243	7614.808178582936	5873.792593470138	9017.499203874842	6532.636743080456	6159.580749574783
3825.9482505650144	7977.847674879703	4577.750624009153	4025.8981680288052	5248.9158804065955	5410.0646897562165	6011.17118450871	4060.555539102901	4321.343444374164	4318.441067447972	10425.0155936521	5411.66132083692	4345.5611997221595	5508.205199117547	5823.482535885492	5504.313737936753	3914.2985135644926	5499.950805316081	6593.560580791127	4634.946025528356	7276.627635636111	4993.62749870913	8642.565089450272	9203.53451228237	5124.860888548658	7597.35612386352	5873.792593470138	9015.360100164453	6528.769574967817	6131.818379147827
3825.9482505650144	7977.847674879703	4577.750624009153	4025.8981680288052	5200.471843084458	5401.041460375605	5997.999130868251	4057.5780522451623	4320.886618748615	4317.702404562075	10421.193577549904	5411.66132083692	4345.5611997221595	5508.205199117547	5823.482535885492	5478.182226505457	3914.2985135644926	5499.950805316081	6593.560580791127	4634.946025528356	7267.419504136113	4991.45240622675	8642.565089450272	9169.44488179951	5108.902978343251	7581.718161096254	5873.792593470138	9014.26240041326	6526.380905635229	6098.000850219938
3825.9482505650144	7977.847674879703	4577.750624009153	4025.8981680288052	5166.38134710305	5369.166600938379	5992.184754960709	4053.7626299598614	4319.429408542141	4317.392012777365	10408.940268356691	5411.66132083692	4345.5611997221595	5508.205199117547	5823.482535885492	5463.682391063014	3914.2985135644926	5499.950805316081	6593.560580791127	4634.946025528356	7264.2747701568	4987.846608062267	8642.565089450272	9155.338263759944	5100.353309949263	7573.344526718887	5873.792593470138	9012.698237189954	6523.851342626829	6054.498391461197
3825.94824427167	7977.847674879703	4577.750624009153	4025.8981680288052	5165.271457346194	5331.459948751015	5985.939433037743	4028.294463111315	4312.119240867745	4316.951442775175	10403.50386385392	5411.66132083692	4345.5611997221595	5508.205199117547	5823.482535885492	5456.250017010367	3914.2985135644926	5499.950805316081	6593.560580791127	4634.946025528356	7250.428858364776	4985.305781895995	8642.565089450272	9045.365123568285	5084.2528333848895	7571.156421220809	5873.792593470138	9011.310841998136	6521.191476479364	5943.022868198772
3825.94824427167	7977.847674879703	4577.750624009153	4025.8981680288052	5125.455796792382	5330.188405056162	5985.04052533936	4008.5498700867633	4308.888711314035	4316.818354897232	10396.389588642629	5411.661320836918	4345.5611997221595	5508.205199117547	5823.482535885492	5448.890695871133	3914.2985135644926	5499.950805316081	6593.560580791127	4634.946025528356	7244.376083676422	4982.113283218832	8642.565089450272	9019.311063459623	5077.991142946399	7570.76350388552	5873.792593470138	9011.281801478926	6521.191476479364	5931.047604793907
3825.948244135365	7977.847674879703	4577.750624009153	4025.8981680288052	5085.02023518251	5305.127155660397	5975.511057968382	4007.449730357524	4302.119908971185	4316.610558886209	10387.934002622304	5411.661320836917	4345.5611997221595	5508.205199117547	5823.482535885492	5447.694393619862	3914.2985135644926	5499.950805316081	6593.560580791127	4634.946025528356	7244.277416390959	4979.488226427524	8642.565089450272	9018.227786922656	5041.88778872207	7570.695937110611	5873.792593470138	9010.70791625428	6521.049675930381	5927.932289556316
3825.948244135365	7977.847674879703	4577.750624009153	4025.8981680288052	5062.532366845082	5305.127155660397	5958.242342958212	4000.4773028640475	4299.607219373835	4316.043778779969	10387.934002622304	5411.661320836917	4345.5611997221595	5508.205199117547	5823.482535885492	5444.948423042197	3914.2985135644926	5499.950805316081	6593.560580791127	4634.946025528356	7239.593796067113	4977.300964660333	8642.565089450272	9016.930850405968	5017.508102404887	7570.50655557223	5873.792593470138	9009.193357794466	6516.3028857363315	5924.280468257111
3825.9482440595693	7977.847674879703	4577.750624009153	4025.8981680288052	5062.532366845082	5305.127155660397	5948.441892345292	3998.4774702825125	4296.946697719914	4313.579201383884	10386.739777222163	5411.661320836917	4345.5611997221595	5508.205199117547	5823.482535885492	5439.509320635021	3914.2985135644926	5499.950805316081	6593.560580791127	4634.946025528356	7237.77212426456	4976.984834585108	8642.565089450272	9011.00451866262	5017.508102404887	7570.361327847776	5873.792593470138	9005.030109663956	6509.824805898756	5920.649712337523
3825.9482440595693	7977.847674879703	4577.750624009153	4025.8981680288052	5051.714733345096	5304.306767020609	5947.686034026848	3998.005695127931	4296.946697719914	4310.967332325314	10385.112400173395	5411.661320836917	4345.5611997221595	5508.205199117547	5823.482535885492	5436.278575318476	3914.2985135644926	5499.950805316081	6593.560580791127	4634.946025528356	7231.549562672348	4976.894775005383	8642.565089450272	9000.781973502868	5015.38702350359	7566.593712111414	5873.792593470138	9000.098381669395	6501.043311743211	5914.89047189914
3825.9482440595693	7977.847674879703	4577.750624009153	4025.8981680288052	5047.483590676904	5303.949461909603	5946.982079470894	3997.7510641738336	4296.6201512321095	4310.0160899036555	10385.0792369798	5411.661320836917	4345.5611997221595	5508.205199117547	5823.482535885492	5433.5304221400565	3914.2985135644926	5499.950805316081	6593.560580791127	4634.946025528356	7221.5655056486985	4976.766020377226	8642.565089450272	8997.006960143772	5000.215899941597	7564.488679764046	5873.792593470138	8994.387867367459	6500.098068060882	5864.438022251146
3825.9482440595693	7977.847674879703	4577.750624009153	4025.8981680288052	5044.899176974726	5303.826205614591	5936.821031319539	3997.499576611918	4296.415262178298	4295.052275330983	10382.878449900474	5411.661320836917	4345.5611997221595	5508.205199117547	5823.482535885492	5413.635461756239	3914.2985135644926	5499.950805316081	6593.560580791127	4634.946025528356	7218.1333193935125	4976.595696531884	8642.565089450272	8993.327415599306	5000.086012875303	7560.890423824011	5873.792593470138	8994.384807607337	6499.110567663438	5824.273567827189
3825.9482440595693	7977.847674879703	4577.750624009153	4025.8981680288052	5043.369312579007	5303.646041018575	5934.232673511606	3997.113424634021	4296.074049038663	4286.556052634549	10381.318263070076	5411.661320836917	4345.5611997221595	5508.205199117547	5823.482535885492	5347.5355913436815	3914.2985135644926	5499.950805316081	6593.560580791127	4634.946025528356	7206.957872985894	4976.379549228903	8642.565089450272	8990.076722338661	4984.773668544308	7528.9245572337595	5873.792593470138	8993.24351469615	6498.052606761322	5729.998492360597
3825.9482440593088	7977.847674879702	4577.750624009153	4025.8981680288052	5042.225484844439	5303.646041018575	5930.373495562884	3996.5006406125876	4295.856256742875	4269.018135549011	10380.701659660674	5411.661320836917	4345.5611997221595	5508.205199117547	5823.482535885492	5293.79873025971	3914.2985135644926	5499.950805316081	6593.560580791127	4634.946025528356	7206.60834130827	4976.267904087995	8642.565089450272	8959.284581539814	4977.983367143606	7523.159438158446	5873.792593470138	8993.107206328237	6497.042928078867	5713.25281332944
3825.948244059032	7977.847674879702	4577.750624009153	4025.8981680288052	5034.645384088082	5303.399859827723	5929.700179274894	3994.712834398517	4292.647097866934	4236.904874375821	10380.353280541682	5411.661320836917	4345.5611997221595	5508.205199117547	5823.482535885492	5275.443634767478	3914.2985135644926	5499.950805316081	6593.560580791127	4634.946025528356	7206.351235798997	4975.974090705689	8642.565089450272	8908.900356953578	4974.93208358399	7523.159438158446	5873.792593470138	8992.690663937505	6496.560990743588	5687.368256014159
3825.948244059032	7977.847674879702	4577.750624009153	4025.8981680288052	5028.901699775902	5303.253138051716	5929.291106332617	3992.8124423062573	4288.432230428135	4148.050346902473	10379.529215963692	5411.661320836917	4345.5611997221595	5508.205199117547	5823.482535885492	5250.72660654886	3914.2985135644926	5499.950805316081	6593.560580791127	4634.946025528356	7190.829673185518	4975.887588840022	8642.565089450272	8855.862102710835	4968.152884031996	7517.31942360581	5873.792593470138	8991.902892121463	6495.973448084815	5653.4094773188335
3825.948244059032	7977.847674879702	4577.750624009153	4025.8981680288052	5027.2577031566325	5302.951507087328	5928.946004453208	3992.261182996812	4281.366541022299	4110.771511867332	10379.335061106318	5411.661320836917	4345.5611997221595	5508.205199117547	5823.482535885492	5207.211468179496	3914.2985135644926	5499.950805316081	6593.560580791127	4634.946025528356	7171.189574539291	4975.797498926071	8642.565089450272	8809.436387200873	4955.126978446757	7458.71477826879	5873.792593470138	8990.869749699708	6492.609305921906	5535.355219723202
3825.948244059032	7977.847674879702	4577.750624009153	4025.8981680288052	5024.145476776846	5302.450795506602	5927.606262323061	3990.130991771403	4273.017423345094	4058.927845202418	10378.091782140595	5411.661320836917	4345.5611997221595	5508.205199117547	5823.482535885492	5203.966210631872	3914.2985135644926	5499.950805316081	6593.560580791127	4634.946025528356	7123.560587031672	4975.470531630264	8642.565089450272	8802.732019918625	4936.626387079756	7454.026318176252	5873.792593470138	8982.76776691538	6485.857926154799	5458.23557676121
3825.948244059032	7977.847674879702	4577.750624009153	4025.8981680288052	5022.48767436761	5301.382416221586	5927.202717358814	3988.386292331599	4268.751616310155	4016.5648322495217	10375.017995109349	5411.661320836917	4345.5611997221595	5508.205199117547	5823.482535885492	5177.701502735522	3914.2985135644926	5499.950805316081	6593.560580791127	4634.946025528356	7041.544722752098	4974.868188483022	8642.565089450272	8794.13936853817	4927.666436693933	7437.321484105527	5873.792593470138	8973.68250132215	6472.602561640561	5397.361814904365
3825.948244059031	7977.847674879702	4577.750624009153	4025.8981680288052	5021.058082476666	5297.474467469056	5927.019998877642	3984.6320306581415	4247.831262381869	3993.3748387852816	10374.651022557548	5411.661320836917	4345.5611997221595	5508.205199117547	5823.482535885492	5174.307603921328	3914.2985135644926	5499.950805316081	6593.560580791127	4634.946025528356	6974.471125344594	4973.838803948829	8642.565089450272	8784.696734019564	4918.406082809977	7410.375386548634	5873.792593470138	8934.52921252852	6466.027499369591	5364.510599438627
3825.94824405903	7977.847674879702	4577.750624009153	4025.8981680288052	5019.607771878679	5293.649307153451	5926.154191683957	3982.470738159467	4246.154824433239	3949.503704836948	10364.016204236257	5411.661320836917	4345.5611997221595	5508.205199117547	5823.482535885492	5168.450411278112	3914.2985135644926	5499.950805316081	6593.560580791127	4634.946025528356	6958.21264596725	4973.40306166192	8642.565089450272	8775.98371936498	4914.382950018615	7371.0019577393505	5873.792593470138	8868.188159426169	6434.740942673383	5336.058787865963
3825.94824405903	7977.847674879702	4577.750624009153	4025.8981680288052	5019.607771878679	5288.394702613881	5925.968690656135	3982.470738159467	4242.496948476313	3949.503704836948	10350.0292861142	5411.661320836917	4345.5611997221595	5508.205199117547	5823.482535885492	5162.437491488859	3914.2985135644926	5499.950805316081	6593.560580791127	4634.946025528356	6939.505325076746	4972.847269190847	8642.565089450272	8757.158453396294	4913.042026186124	7370.22403809099	5873.792593470138	8818.203755675457	6372.470042462161	5255.366283823487
3825.948244059029	7977.847674879702	4577.750624009153	4025.8981680288052	5017.948893214809	5280.117363951644	5925.468444445708	3982.4564426325305	4240.971067320563	3949.2850361348255	10335.980298042563	5411.661320836917	4345.5611997221595	5508.205199117547	5823.482535885492	5145.772505648261	3914.2985135644926	5499.950805316081	6593.560580791127	4634.946025528356	6823.186179430031	4970.102964016382	8642.565089450272	8738.962865695914	4904.566947927044	7360.233874576656	5873.792593470138	8816.635255991241	6372.470042462161	5247.857427790832
3825.948244059029	7977.847674879702	4577.750624009153	4025.8981680288052	5017.801118284056	5271.215437119301	5924.62640388934	3981.983041223563	4240.013892787798	3929.874104362326	10335.912218857931	5411.661320836917	4345.5611997221595	5508.205199117547	5823.482535885492	5126.452205615623	3914.2985135644926	5499.950805316081	6593.560580791127	4634.946025528356	6785.800978335083	4966.001384820193	8642.565089450272	8698.606637655103	4897.931918226254	7318.280143533588	5873.792593470138	8812.299526467701	6355.204647856133	5240.587457506121
3825.948244059029	7977.847674879702	4577.750624009153	4025.8981680288052	5016.653527304121	5270.2459154389835	5923.82284488362	3981.037258269497	4236.0611940154395	3910.9051224845334	10335.279232711078	5411.661320836917	4345.5611997221595	5508.205199117547	5823.482535885492	5126.452205615623	3914.2985135644926	5499.950805316081	6593.560580791127	4634.946025528356	6736.216397407106	4963.765030718927	8642.565089450272	8679.642579189796	4887.690376155068	7295.308874203937	5873.792593470138	8810.564163064519	6309.9481387338565	5240.587457506121
3825.948244059029	7977.847674879702	4577.750624009153	4025.8981680288052	5015.804111362266	5270.138522134908	5922.853246275524	3980.3073435814676	4234.87028941287	3886.257750202326	10334.831840657585	5411.661320836917	4345.5611997221595	5508.205199117547	5823.482535885492	5124.161839332397	3914.2985135644926	5499.950805316081	6593.560580791127	4634.946025528356	6684.862936333403	4960.988666589963	8642.565089450272	8639.83728783949	4875.859348794742	7273.554692334754	5873.792593470138	8808.439625053355	6309.9481387338565	5198.962975817803
3825.948244059029	7977.847674879702	4577.750624009153	4025.8981680288052	5015.787486346988	5269.79040635307	5922.807158541489	3977.9057733568297	4225.6147718323855	3886.1787099056	10334.594663657073	5411.661320836917	4345.5611997221595	5508.205199117547	5823.482535885492	5093.7129980363825	3914.2985135644926	5499.950805316081	6593.560580791127	4634.946025528356	6634.103950657881	4955.263058635394	8642.565089450272	8599.946149416488	4875.046331746794	7217.4685874050865	5873.792593470138	8808.014610393155	6277.152787725935	5196.730475321381
3825.948244059029	7977.847674879702	4577.750624009153	4025.8981680288052	5015.40715576358	5269.368016696177	5922.713967079597	3975.1989641407017	4220.709393964596	3886.131983654079	10334.473569276402	5411.661320836917	4345.5611997221595	5508.205199117547	5823.482535885492	5043.47871607501	3914.2985135644926	5499.950805316081	6593.560580791127	4634.946025528356	6579.072918450002	4952.516362313141	8642.565089450272	8573.533570906478	4874.183792039126	7216.9725108985995	5873.792593470138	8806.634560992807	6266.462715871758	5194.242450408262
3825.948244059029	7977.847674879702	4577.750624009153	4025.8981680288052	5015.099202587334	5269.055884831068	5922.309922961538	3972.4794537974212	4213.504582970659	3886.131983654079	10333.950645786721	5411.661320836917	4345.5611997221595	5508.205199117547	5823.482535885492	5030.59794811227	3914.2985135644926	5499.950805316081	6593.560580791127	4634.946025528356	6573.084713059128	4952.291368372207	8642.565089450272	8532.798103373361	4874.183792039126	7216.9725108985995	5873.792593470138	8802.093417612512	6263.54092874844	5176.32389948186
3825.948244059029	7977.847674879702	4577.750624009153	4025.8981680288052	5015.065398764365	5268.914914634666	5922.213798720888	3964.814013638805	4209.595836164316	3886.131983654079	10333.559703342136	5411.661320836917	4345.5611997221595	5508.205199117547	5823.482535885492	5028.995272914755	3914.2985135644926	5499.950805316081	6593.560580791127	4634.946025528356	6571.151550403878	4951.949699655555	8642.565089450272	8523.118755439104	4871.594609020956	7196.185584160798	5873.792593470138	8796.767114580718	6258.4770137172145	5156.880960957031
3825.948244059029	7977.847674879702	4577.750624009153	4025.8981680288052	5015.049137112393	5268.311423517765	5921.9127856279665	3959.271715374317	4207.474217928919	3886.131983654079	10333.185943156677	5411.661320836917	4345.5611997221595	5508.205199117547	5823.482535885492	5020.336976499808	3914.2985135644926	5499.950805316081	6593.560580791127	4634.946025528356	6558.322768997285	4950.880647314394	8642.565089450272	8490.903229023308	4870.214785883796	7195.133800830243	5873.792593470138	8788.614856105862	6235.0550402052195	5131.982936197088
3825.948244059029	7977.847674879702	4577.750624009153	4025.8981680288052	5014.778041602707	5268.007301032964	5921.825790783274	3952.621809410213	4199.766408450474	3886.131983654079	10332.972139096164	5411.661320836917	4345.5611997221595	5508.205199117547	5823.482535885492	5008.022430842117	3914.2985135644926	5499.950805316081	6593.560580791127	4634.946025528356	6555.030189914697	4947.9863717358985	8642.565089450272	8470.181929194656	4870.06810585834	7188.467490848827	5873.792593470138	8760.731455540945	6217.091723537854	5128.1209904273965
3825.948244059029	7977.847674879702	4577.750624009153	4025.8981680288052	5014.72755526796	5263.39118048368	5921.694025676694	3947.6544417999257	4194.012868843249	3886.131983654079	10332.378546044441	5411.661320836917	4345.5611997221595	5508.205199117547	5823.482535885492	5000.801316839222	3914.2985135644926	5499.950805316081	6593.560580791127	4634.946025528356	6533.1720076026995	4945.165521681156	8642.565089450272	8428.614690114377	4870.06810585834	7182.954532841277	5873.792593470138	8718.073064310905	6210.255920329132	5125.102429500725
3825.948244059029	7977.847674879702	4577.750624009153	4025.8981680288052	5014.710830477454	5260.10538180625	5921.549873796078	3913.3075664547496	4159.468871906634	3886.131983654079	10331.249986583305	5411.661320836917	4345.5611997221595	5508.205199117547	5823.482535885492	4986.687371384143	3914.2985135644926	5499.950805316081	6593.560580791127	4634.946025528356	6512.815799986202	4944.579320318748	8642.565089450272	8382.299444057462	4869.995636292855	7174.42245853299	5873.792593470138	8676.445899228956	6204.836643004576	5120.267795081072
3825.948244059029	7977.847674879702	4577.750624009153	4025.8981680288052	5014.612460842294	5259.728600239304	5921.269253632564	3900.3886021315366	4155.388569804809	3886.131983654079	10327.559825210446	5411.661320836917	4345.5611997221595	5508.205199117547	5823.482535885492	4979.744616916667	3914.2985135644926	5499.950805316081	6593.560580791127	4634.946025528356	6488.401096247995	4939.69213020341	8642.565089450272	8326.441829110618	4869.413313201399	7167.041629397706	5873.792593470138	8615.755432905305	6192.419536789588	5114.557979226936
3825.948244059029	7977.847674879702	4577.750624009153	4025.8981680288052	5014.571520653598	5250.0514256213955	5921.080267811839	3877.8122443297093	4150.577229393797	3886.131983654079	10320.741898913853	5411.661320836917	4345.5611997221595	5508.205199117547	5823.482535885492	4962.690243210474	3914.2985135644926	5499.950805316081	6593.560580791127	4634.946025528356	6475.282257319544	4934.0948449472235	8642.565089450272	8319.448619506515	4867.238128183102	7145.941439220057	5873.792593470138	8592.614102898344	6175.031683606299	5105.79707385515
3825.948244059029	7977.847674879702	4577.750624009153	4025.8981680288052	5014.445732140684	5241.178097195536	5920.894103906407	3875.574061548563	4139.090335559638	3886.131983654079	10298.626303722134	5411.661320836917	4345.5611997221595	5508.205199117547	5823.482535885492	4945.516012559452	3914.2985135644926	5499.950805316081	6593.560580791127	4634.946025528356	6429.181422162454	4913.480262623642	8642.565089450272	8290.470655651256	4865.394608675504	7127.737841266082	5873.792593470138	8587.459869484668	6130.520779664925	5103.0825736108045
3825.948244059029	7977.847674879702	4577.750624009153	4025.8981680288052	5013.981911056724	5219.012282925482	5920.64933093067	3875.503759780298	4133.174925421757	3886.131983654079	10269.461792244467	5411.661320836917	4345.5611997221595	5508.205199117547	5823.482535885492	4941.1237744437385	3914.2985135644926	5499.950805316081	6593.560580791127	4634.946025528356	6403.372730708574	4900.489786644117	8642.565089450272	8231.277837212956	4863.3673745969845	7079.1989333379015	5873.792593470138	8581.046536868955	6087.392512885702	5100.611224788929
3825.9482440590286	7977.847674879702	4577.750624009153	4025.8981680288052	5013.195652211897	5197.194565757161	5920.2599322101705	3875.4400061532424	4111.836211824142	3886.131983654079	10243.843811650346	5411.661320836917	4345.5611997221595	5508.205199117547	5823.482535885492	4937.658782079109	3914.2985135644926	5499.950805316081	6593.560580791127	4634.946025528356	6397.697831182102	4889.965237413247	8642.565089450272	8224.030244913874	4862.1480500872385	6909.712557239469	5873.792593470138	8576.117491054107	6062.808318178012	5089.241849403878
3825.9482440590286	7977.847674879702	4577.750624009153	4025.8981680288052	5011.872188014611	5180.293089068218	5919.837212043887	3875.1275070683387	4102.985622104727	3886.131983654079	10243.843811650346	5411.661320836917	4345.5611997221595	5508.205199117547	5823.482535885492	4932.949972345841	3914.2985135644926	5499.950805316081	6593.560580791127	4634.946025528356	6381.048497278685	4881.921889272329	8642.565089450272	8180.075023261339	4860.53750628638	6787.196804833446	5873.792593470138	8557.618684844481	6059.233214564098	5087.000534722427
3825.9482440590286	7977.847674879702	4577.750624009153	4025.8981680288052	5004.055605817039	5169.254263873117	5919.656224385216	3870.681046747308	4096.267233576183	3886.131983654079	10243.646314511378	5411.661320836917	4345.5611997221595	5508.205199117547	5823.482535885492	4928.1935530806895	3914.2985135644926	5499.950805316081	6593.560580791127	4634.946025528356	6351.039074923556	4874.541379786773	8642.565089450272	8148.184016682166	4859.458149889921	6787.196804833446	5873.792593470138	8514.15597971348	6056.629017650501	5076.76841226223
3825.9482440590286	7977.847674879702	4577.750624009153	4025.8981680288052	4971.369302904378	5165.724969839108	5919.5589215778145	3861.7936289046575	4089.8501259910386	3886.131983654079	10237.663144530758	5411.661320836917	4345.5611997221595	5508.205199117547	5823.482535885492	4915.380608701655	3914.2985135644926	5499.950805316081	6593.560580791127	4634.946025528356	6340.790192718968	4871.689230608195	8642.565089450272	8112.487685588267	4856.201402639281	6787.196804833446	5873.792593470138	8476.891013356802	6054.910887939321	5067.045847060612
3825.9482440590286	7977.847674879702	4577.750624009153	4025.8981680288052	4825.809587376148	5150.843605018153	5919.263471229131	3845.6116286063148	4088.437342381646	3886.131983654079	10163.081181461896	5411.661320836917	4345.5611997221595	5508.205199117547	5823.482535885492	4911.979457856968	3914.2985135644926	5499.950805316081	6593.560580791127	4634.946025528356	6331.278229544557	4871.586162275967	8642.565089450272	8100.067592299559	4851.925183731655	6782.391156862244	5873.792593470138	8464.720606374747	6049.677115116994	5059.13499964672
3825.9482440590286	7977.847674879702	4577.750624009153	4025.8981680288052	4711.09111390064	5106.874364033982	5918.230708345524	3843.072609493009	4080.984928028714	3886.131983654079	10151.35025771187	5411.661320836917	4345.5611997221595	5508.205199117547	5823.482535885492	4911.912799612088	3914.2985135644926	5499.950805316081	6593.560580791127	4634.946025528356	6305.838600828105	4868.5514715980335	8642.565089450272	8066.326130713405	4850.695243211385	6769.279234608484	5873.792593470138	8437.689857726855	6042.956055748393	5051.0575035913225
3825.9482440590286	7977.847674879702	4577.750624009153	4025.8981680288052	4692.804818731816	5106.023529886599	5917.328980935554	3842.5708961198798	4075.6493221946057	3886.131983654079	10138.457328703986	5411.661320836917	4345.5611997221595	5508.205199117547	5823.482535885492	4911.891244058357	3914.2985135644926	5499.950805316081	6593.560580791127	4634.946025528356	6299.9258877882285	4856.052795056252	8642.565089450272	8059.290592697287	4849.536109830448	6742.585686831666	5873.792593470138	8347.344044086522	6039.20253066618	5036.693703139235
3825.9482440590286	7977.847674879702	4577.750624009153	4025.8981680288052	4690.246287870419	5106.023529886599	5916.923494528194	3842.1247498265852	4075.6493221946057	3886.131983654079	10126.690014208487	5411.661320836917	4345.5611997221595	5508.205199117547	5823.482535885492	4898.446964070541	3914.2985135644926	5499.950805316081	6593.560580791127	4634.946025528356	6299.856214857769	4837.415805371862	8642.565089450272	8054.1632007398575	4845.392224597876	6738.472831425741	5873.792593470138	8189.375670598588	6017.346141515063	5002.926323543492
3825.9482440590286	7977.847674879702	4577.750624009153	4025.8981680288052	4684.715187668271	5105.6700584374275	5916.923494528194	3841.500582456306	4074.392291936485	3886.131983654079	10092.498704360518	5411.661320836917	4345.5611997221595	5508.205199117547	5823.482535885492	4897.213351690813	3914.2985135644926	5499.950805316081	6593.560580791127	4634.946025528356	6299.403090380551	4818.513897322165	8642.565089450272	8045.690465448957	4841.863861479869	6690.414610817626	5873.792593470138	8017.583979991456	6013.6753367156925	4983.380880142755
3825.9482440590286	7977.847674879702	4577.750624009153	4025.8981680288052	4650.189329783419	5103.081894083505	5916.820235405401	3841.2298058665656	4070.909906044578	3886.131983654079	10047.302490975399	5411.661320836917	4345.5611997221595	5508.205199117547	5823.482535885492	4896.433605137136	3914.2985135644926	5499.950805316081	6593.560580791127	4634.946025528356	6295.828756847157	4808.736980285907	8642.565089450272	8039.704860514291	4833.048327629727	6672.364179245921	5873.792593470138	8002.279021084123	6011.522218809279	4960.230806221236
3825.9482440590286	7977.847674879702	4577.750624009153	4025.8981680288052	4631.33655931716	5089.562445899667	5916.689671619493	3840.999394601463	4066.45462182317	3886.131983654079	10013.643266357634	5411.661320836917	4345.5611997221595	5508.205199117547	5823.482535885492	4895.942262509941	3914.2985135644926	5499.950805316081	6593.560580791127	4634.946025528356	6292.933338024357	4807.818750395656	8642.565089450272	8034.663818865243	4823.606947631602	6630.979287531614	5873.792593470138	8001.015262328446	6008.928087407174	4953.036390922412
3825.9482440590286	7977.847674879702	4577.750624009153	4025.8981680288052	4610.061462741487	5086.465340336362	5916.609597752937	3840.796809307046	4065.0494913623006	3886.131983654079	9966.926085787389	5411.661320836917	4345.5611997221595	5508.205199117547	5823.482535885492	4895.539627879236	3914.2985135644926	5499.950805316081	6593.560580791127	4634.946025528356	6282.179773235108	4805.96954317675	8642.565089450272	8033.10895056851	4821.620567682396	6593.650864083556	5873.792593470138	8001.008556265827	6007.938878082159	4949.78648587596
3825.9482440590286	7977.847674879702	4577.750624009153	4025.8981680288052	4609.889722003141	5081.473815686513	5916.496185409482	3840.6655806704666	4063.4664467550638	3886.131983654079	9951.176423191084	5411.661320836917	4345.5611997221595	5508.205199117547	5823.482535885492	4895.154116271605	3914.2985135644926	5499.950805316081	6593.560580791127	4634.946025528356	6270.897267541886	4804.901951758005	8642.565089450272	8017.150040705235	4816.2472285713275	6572.659221091373	5873.792593470138	8000.844207321404	6005.6701517621605	4948.649813466858
3825.9482440590286	7977.847674879702	4577.750624009153	4025.8981680288052	4609.750164702123	5081.028561188359	5916.363889536915	3840.1451223196627	4061.3409167067884	3886.131983654079	9948.452798524748	5411.661320836917	4345.5611997221595	5508.205199117547	5823.482535885492	4894.592129878603	3914.2985135644926	5499.950805316081	6593.560580791127	4634.946025528356	6257.698146494374	4804.7566505562245	8642.565089450272	7999.089809647762	4815.10162881066	6550.937643067345	5873.792593470138	7998.866949856058	6002.988567266177	4944.982307080574
3825.9482440590286	7977.847674879702	4577.750624009153	4025.8981680288052	4609.534680601284	5073.166284123698	5916.204705934557	3838.5566382182496	4058.3109215947866	3886.131983654079	9922.061653382076	5411.661320836917	4345.5611997221595	5508.205199117547	5823.482535885492	4893.875875654324	3914.2985135644926	5499.950805316081	6593.560580791127	4634.946025528356	6242.144416506838	4804.6845167024485	8642.565089450272	7998.769221640204	4813.736375886243	6528.029088983552	5873.792593470138	7975.066828569922	5997.796282235502	4931.794103065447
3825.9482440590286	7977.847674879702	4577.750624009153	4025.8981680288052	4609.437244950939	5067.418447001473	5915.528005748511	3835.4776787245546	4054.0733479489595	3886.131983654079	9909.810823184707	5411.661320836917	4345.5611997221595	5508.205199117547	5823.482535885492	4888.2533874526725	3914.2985135644926	5499.950805316081	6593.560580791127	4634.946025528356	6224.14548466012	4803.357918081926	8642.565089450272	7998.769221640204	4812.098143099873	6439.311179378779	5873.792593470138	7943.919728888291	5997.635929668186	4916.704346061968
3825.9482440590286	7977.847674879702	4577.750624009153	4025.8981680288052	4609.316349912388	5067.156852005237	5915.142559550346	3833.438833465265	4050.1736790645673	3886.131983654079	9906.28637058955	5411.661320836917	4345.5611997221595	5508.205199117547	5823.482535885492	4885.827424913927	3914.2985135644926	5499.950805316081	6593.560580791127	4634.946025528356	6213.518997966628	4803.1482182232485	8642.565089450272	7998.769221640204	4809.460226610371	6420.5964622106185	5873.792593470138	7923.968878431925	5995.585034177516	4884.625528826123
3825.9482440590286	7977.847674879702	4577.750624009153	4025.8981680288052	4609.253246077709	5067.110554200337	5914.4071597399325	3829.666202472332	4042.269576429807	3886.131983654079	9892.03889898743	5411.661320836917	4345.5611997221595	5508.205199117547	5823.482535885492	4883.498451825925	3914.2985135644926	5499.950805316081	6593.560580791127	4634.946025528356	6207.5729353846855	4801.279598721341	8642.565089450272	7992.122145738558	4808.268502147554	6418.179935754516	5873.792593470138	7907.3638687221055	5994.457920648222	4871.531334115606
3825.9482440590286	7977.847674879702	4577.750624009153	4025.8981680288052	4609.250105396383	5066.967792756937	5913.44347857448	3824.0971498887593	4041.8946105981904	3886.131983654079	9840.12239921275	5411.661320836917	4345.5611997221595	5508.205199117547	5823.482535885492	4881.886568492073	3914.2985135644926	5499.950805316081	6593.560580791127	4634.946025528356	6193.460820603085	4800.125646851753	8642.565089450272	7975.959388209771	4808.268502147554	6402.022992346625	5873.792593470138	7845.509532869105	5980.462861200365	4847.710307825653
3825.9482440590286	7977.847674879702	4577.750624009153	4025.8981680288052	4609.250033282593	5066.863472647974	5911.024791761822	3823.3980400107357	4041.3547251428463	3886.131983654079	9795.353112114717	5411.661320836917	4345.5611997221595	5508.205199117547	5823.482535885492	4880.889959602684	3914.2985135644926	5499.950805316081	6593.560580791127	4634.946025528356	6190.304407200408	4797.713394201815	8642.565089450272	7954.826585332587	4807.70221425177	6276.828490025739	5873.792593470138	7665.039112651502	5970.621515014813	4829.320371531733
3825.9482440590286	7977.847674879702	4577.750624009153	4025.8981680288052	4609.24972823717	5062.425645990388	5909.467673112689	3822.52533095701	4040.596180617262	3886.131983654079	9793.86544807396	5411.661320836917	4345.5611997221595	5508.205199117547	5823.482535885492	4875.769110827245	3914.2985135644926	5499.950805316081	6593.560580791127	4634.946025528356	6176.5094162275145	4794.972271719963	8642.565089450272	7933.653280238506	4807.517228634941	6269.365623763398	5873.792593470138	7333.229348245541	5961.140677430274	4790.957603874693
3825.9482440590286	7977.847674879702	4577.750624009153	4025.8981680288052	4609.249669617515	5060.787506324254	5906.713985171771	3822.00151199816	4039.9437996422657	3886.131983654079	9763.03554536526	5411.661320836917	4345.5611997221595	5508.205199117547	5823.482535885492	4872.619480555193	3914.2985135644926	5499.950805316081	6593.560580791127	4634.946025528356	6150.91353900534	4791.902012546981	8642.565089450272	7910.72508318714	4807.328533758058	6216.493750794971	5873.792593470138	7186.756699535919	5961.140677430274	4781.59001538023
3825.9482440590286	7977.847674879702	4577.750624009153	4025.8981680288052	4609.249668136654	5057.205045970006	5906.525650865144	3820.8695648204744	4039.63354225257	3886.131983654079	9763.03554536526	5411.661320836917	4345.5611997221595	5508.205199117547	5823.482535885492	4866.6434491266955	3914.2985135644926	5499.950805316081	6593.560580791127	4634.946025528356	6130.23688539322	4790.003526848578	8642.565089450272	7909.406750725174	4807.305238623529	6168.193138350975	5873.792593470138	7097.642544949331	5955.368865839278	4751.854047973335
3825.9482440590286	7977.847674879702	4577.750624009153	4025.8981680288052	4609.249667661167	5051.550472907414	5906.46519910561	3820.0317227374717	4039.3792399154727	3886.131983654079	9761.176629355505	5411.661320836917	4345.5611997221595	5508.205199117547	5823.482535885492	4864.230978092345	3914.2985135644926	5499.950805316081	6593.560580791127	4634.946025528356	6129.623736884023	4789.954895898552	8642.565089450272	7909.211648871593	4803.793047360207	6137.946729647219	5873.792593470138	7089.11018182671	5952.504102353436	4736.8587957794825
3825.9482440590286	7977.847674879702	4577.750624009153	4025.8981680288052	4609.249667661167	5041.462073442053	5906.46519910561	3818.819664548324	4038.6117538081794	3886.131983654079	9731.396019171001	5411.661320836917	4345.5611997221595	5508.205199117547	5823.482535885492	4859.481814870353	3914.2985135644926	5499.950805316081	6593.560580791127	4634.946025528356	6128.985135054643	4789.8161903951	8642.565089450272	7909.102213454844	4800.298346374945	6073.016550030537	5873.792593470138	7018.404074848997	5950.9522669491735	4726.9688563210175
3825.9482440590286	7977.847674879702	4577.750624009153	4025.8981680288052	4609.249667556702	5038.5505411679815	5906.028952798379	3817.7673824645135	4037.778787800088	3886.131983654079	9688.47747711686	5411.661320836917	4345.5611997221595	5508.205199117547	5823.482535885492	4856.432838192417	3914.2985135644926	5499.950805316081	6593.560580791127	4634.946025528356	6128.985135054643	4789.708708745833	8642.565089450272	7908.927898161873	4795.193373181235	6004.469216149821	5873.792593470138	6966.350088115177	5945.345466647748	4715.771214787925
3825.9482440590286	7977.847674879702	4577.750624009153	4025.8981680288052	4609.249667556702	5032.574711505259	5905.168275924819	3812.3095773417044	4036.4059696817985	3886.131983654079	9686.463203134139	5411.661320836917	4345.5611997221595	5508.205199117547	5823.482535885492	4856.320855859951	3914.2985135644926	5499.950805316081	6593.560580791127	4634.946025528356	6127.799767907816	4789.640985528697	8642.565089450272	7908.042623997269	4787.728463674894	5979.086931074869	5873.792593470138	6888.303693195912	5934.63247147772	4691.886666001676
3825.9482440590286	7977.847674879702	4577.750624009153	4025.8981680288052	4609.249667556702	5032.360016991774	5904.517252211213	3811.6635398999915	4035.726844584861	3886.131983654079	9662.852219560056	5411.661320836917	4345.5611997221595	5508.205199117547	5823.482535885492	4855.852192299893	3914.2985135644926	5499.950805316081	6593.560580791127	4634.946025528356	6125.411576998877	4789.603008723641	8642.565089450272	7906.716446448267	4777.896736599336	5939.387627012855	5873.792593470138	6639.296888074096	5922.055043411832	4649.024977279474
3825.9482440590286	7977.847674879702	4577.750624009153	4025.8981680288052	4609.249667556702	5030.24200805093	5904.501896557433	3811.298322618042	4034.493508055484	3886.131983654079	9637.091922232965	5411.661320836917	4345.5611997221595	5508.205199117547	5823.482535885492	4854.321754332184	3914.2985135644926	5499.950805316081	6593.560580791127	4634.946025528356	6118.0866070122665	4789.378286971247	8642.565089450272	7902.6630783693945	4774.543178672342	5936.813199792141	5873.792593470138	6522.084325367354	5891.340277304453	4614.055189684128
3825.9482440590286	7977.847674879702	4577.750624009153	4025.8981680288052	4609.249667518716	5028.49536959933	5904.2767802064045	3810.878277312514	4033.99417039033	3886.131983654079	9601.485126062882	5411.661320836917	4345.5611997221595	5508.205199117547	5823.482535885492	4853.3670100721665	3914.2985135644926	5499.950805316081	6593.560580791127	4634.946025528356	6111.945768374882	4789.08623368274	8642.565089450272	7895.241355616993	4774.543178672342	5932.79240512317	5873.792593470138	6517.768426841838	5865.973753239389	4610.1789708492715
3825.9482440590286	7977.847674879702	4577.750624009153	4025.8981680288052	4609.249667482601	5025.928255101766	5904.031869955197	3810.2359184094303	4030.7258426828084	3886.131983654079	9566.665669781365	5411.661320836917	4345.5611997221595	5508.205199117547	5823.482535885492	4852.7244293659805	3914.2985135644926	5499.950805316081	6593.560580791127	4634.946025528356	6096.005685602525	4788.911136431048	8642.565089450272	7878.735345580723	4774.288616338921	5926.079075702397	5873.792593470138	5973.589234114879	5865.973753239389	4573.279165365058
3825.9482440590286	7977.847674879702	4577.750624009153	4025.8981680288052	4609.249667482601	5025.436500226315	5903.10307591819	3809.3334107795763	4028.4058013718923	3886.131983654079	9490.414839602283	5411.661320836917	4345.5611997221595	5508.205199117547	5823.482535885492	4852.525257995516	3914.2985135644926	5499.950805316081	6593.560580791127	4634.946025528356	6093.528024612546	4787.809773644245	8642.565089450272	7877.361767922887	4773.558821884864	5920.33017179752	5873.792593470138	5804.268072189114	5849.919210154669	4536.009040712167
3825.9482440590286	7977.847674879702	4577.750624009153	4025.8981680288052	4609.249667468316	5025.392678814924	5900.397484645358	3809.23925794147	4028.340859605408	3886.131983654079	9403.709507643616	5411.661320836917	4345.5611997221595	5508.205199117547	5823.482535885492	4851.38298956059	3914.2985135644926	5499.950805316081	6593.560580791127	4634.946025528356	6070.792347969251	4786.203137055056	8642.565089450272	7870.451921543037	4773.265136123316	5916.6579084569585	5873.792593470138	5792.031633369159	5839.086326415612	4524.9467785268325
3825.9482440590286	7977.847674879702	4577.750624009153	4025.8981680288052	4609.249667467879	5025.2818104013495	5899.576968671534	3808.932292020939	4027.1390652723503	3886.131983654079	9388.585431218298	5411.661320836917	4345.5611997221595	5508.205199117547	5823.482535885492	4850.4626913385855	3914.2985135644926	5499.950805316081	6593.560580791127	4634.946025528356	6061.542561215238	4783.363924142661	8642.565089450272	7868.783911228747	4772.181717215276	5916.654321940965	5873.792593470138	5787.237288003096	5815.211933339606	4521.984012789499
3825.9482440590286	7977.847674879702	4577.750624009153	4025.8981680288052	4609.249667467879	5025.234722403759	5898.361862010988	3808.813799877098	4026.2444843688063	3886.131983654079	9307.44985136476	5411.661320836917	4345.5611997221595	5508.205199117547	5823.482535885492	4849.9079940262745	3914.2985135644926	5499.950805316081	6593.560580791127	4634.946025528356	6053.002885032609	4780.945237256565	8642.565089450272	7863.877991562212	4770.806021109374	5916.654321940965	5873.792593470138	5781.415493305198	5806.716231797457	4519.284093776737
3825.9482440590286	7977.847674879702	4577.750624009153	4025.8981680288052	4609.249667467879	5021.243993756956	5898.01253437758	3808.61099655796	4024.5697739414773	3886.131983654079	9224.71945715583	5411.661320836917	4345.5611997221595	5508.205199117547	5823.482535885492	4849.74656748577	3914.2985135644926	5499.950805316081	6593.560580791127	4634.946025528356	6028.176496556611	4780.495410336376	8642.565089450272	7862.026998271419	4769.8856933784355	5890.717459934261	5873.792593470138	5776.180014279463	5801.087397929288	4503.642958960496
3825.9482440590286	7977.847674879702	4577.750624009153	4025.8981680288052	4609.249667467857	5019.863694717949	5897.989603928721	3807.9311524718346	4017.656721284881	3886.131983654079	9209.72094026048	5411.661320836917	4345.5611997221595	5508.205199117547	5823.482535885492	4849.286579725339	3914.2985135644926	5499.950805316081	6593.560580791127	4634.946025528356	5996.718175563363	4780.4367076473145	8642.565089450272	7860.884230123006	4767.981637471397	5883.850132017135	5873.792593470138	5775.22001606857	5798.037744947236	4497.244709507417
3825.9482440590286	7977.847674879702	4577.750624009153	4025.8981680288052	4609.249667467857	5019.863694717949	5897.94974062735	3807.8020929029426	4011.433124162555	3886.131983654079	9152.225127369795	5411.661320836917	4345.5611997221595	5508.205199117547	5823.482535885492	4849.0086681027515	3914.2985135644926	5499.950805316081	6593.560580791127	4634.946025528356	5942.90198894457	4779.8033414155	8642.565089450272	7859.0847165987225	4767.025114916703	5876.101219158903	5873.792593470138	5762.794848625858	5798.037744947236	4488.901487311254
3825.9482440590286	7977.847674879702	4577.750624009153	4025.8981680288052	4609.249667467857	5017.896542978948	5897.899498122928	3806.8184617689826	4011.433124162555	3886.131983654079	9123.738494181089	5411.661320836917	4345.5611997221595	5508.205199117547	5823.482535885492	4848.76497353967	3914.2985135644926	5499.950805316081	6593.560580791127	4634.946025528356	5933.234961329295	4778.7421751025795	8642.565089450272	7854.889875486297	4760.272590304542	5863.49728411638	5873.792593470138	5757.7287296627765	5796.864709315078	4468.864199925449
3825.9482440590286	7977.847674879702	4577.750624009153	4025.8981680288052	4609.249667467857	5015.3328659070285	5897.821130121318	3805.4245127840195	4008.437987476772	3886.131983654079	9091.020748274947	5411.661320836917	4345.5611997221595	5508.205199117547	5823.482535885492	4848.584303400936	3914.2985135644926	5499.950805316081	6593.560580791127	4634.946025528356	5917.749949674912	4778.444560561546	8642.565089450272	7831.28789585367	4750.752533017645	5852.290056555259	5873.792593470138	5750.379707185051	5786.166536616003	4464.854276883993
3825.9482440590286	7977.847674879702	4577.750624009153	4025.8981680288052	4609.249667467857	5012.526871765813	5897.732622115356	3805.3389833656856	4002.2715769957294	3886.131983654079	9048.49010943103	5411.661320836917	4345.5611997221595	5508.205199117547	5823.482535885492	4848.1653877759345	3914.2985135644926	5499.950805316081	6593.560580791127	4634.946025528356	5870.57965576423	4775.5086250415025	8642.565089450272	7813.8720866733565	4748.273985408701	5829.539371681393	5873.792593470138	5718.861791720354	5773.016944261171	4464.305152236475
3825.9482440590286	7977.847674879702	4577.750624009153	4025.8981680288052	4609.249667467857	5008.782721024832	5897.657066684453	3804.6616600360157	3998.7740200525286	3886.131983654079	9043.805058720747	5411.661320836917	4345.5611997221595	5508.205199117547	5823.482535885492	4848.055105114848	3914.2985135644926	5499.950805316081	6593.560580791127	4634.946025528356	5777.130448119805	4771.441650740592	8642.565089450272	7802.101640611815	4747.511228313262	5806.218559223843	5873.792593470138	5703.648167764446	5721.974478972	4463.55217941358
3825.9482440590286	7977.847674879702	4577.750624009153	4025.8981680288052	4609.249667467857	5007.388324594409	5897.3927736969945	3804.423730037497	3985.5956730076314	3886.131983654079	9013.771243490231	5411.661320836917	4345.5611997221595	5508.205199117547	5823.482535885492	4847.697519431194	3914.2985135644926	5499.950805316081	6593.560580791127	4634.946025528356	5777.130448119805	4769.885894736091	8642.565089450272	7795.688683974104	4746.623029503094	5794.9464145589045	5873.792593470138	5675.249830090059	5708.725827628855	4460.812856932206
3825.9482440590286	7977.847674879702	4577.750624009153	4025.8981680288052	4609.249667467857	5003.080182421132	5897.0481077696	3803.2696070258417	3983.799876263125	3886.131983654079	8951.10124613395	5411.661320836917	4345.5611997221595	5508.205199117547	5823.482535885492	4847.314209699871	3914.2985135644926	5499.950805316081	6593.560580791127	4634.946025528356	5771.663187658214	4767.649905469957	8642.565089450272	7795.312969955629	4745.305424483255	5779.158292884547	5873.792593470138	5671.229854574906	5687.492161446435	4458.242760404462
3825.9482440590286	7977.847674879702	4577.750624009153	4025.8981680288052	4609.249667467855	4992.771202184502	5896.243046513963	3802.777787826754	3983.7211720555315	3886.131983654079	8933.405078355536	5411.661320836917	4345.5611997221595	5508.205199117547	5823.482535885492	4847.19322529194	3914.2985135644926	5499.950805316081	6593.560580791127	4634.946025528356	5768.2396162238965	4767.530039481293	8642.565089450272	7782.635852862997	4743.442014297691	5769.148534009062	5873.792593470138	5657.515281528952	5623.746083389607	4458.110068203934
3825.9482440590286	7977.847674879702	4577.750624009153	4025.8981680288052	4609.249667467855	4982.583221288823	5894.337188230647	3801.806575115237	3983.7211720555315	3886.131983654079	8921.826348581606	5411.661320836917	4345.5611997221595	5508.205199117547	5823.482535885492	4847.07216008772	3914.2985135644926	5499.950805316081	6593.560580791127	4634.946025528356	5754.051371148859	4765.686999416922	8642.565089450272	7739.428024132915	4740.8726858687205	5760.330933379274	5873.792593470138	5592.731152841079	5574.327929321198	4456.516664064629
3825.9482440590286	7977.847674879702	4577.750624009153	4025.8981680288052	4609.249667467855	4976.995491676692	5891.87032138799	3801.623284651909	3983.6018962149064	3886.131983654079	8901.784734660867	5411.661320836917	4345.5611997221595	5508.205199117547	5823.482535885492	4846.913942196099	3914.2985135644926	5499.950805316081	6593.560580791127	4634.946025528356	5733.682911946086	4765.315852277057	8642.565089450272	7719.632041627189	4736.873152774471	5736.645426522458	5873.792593470138	5592.731152841079	5569.553607133269	4453.651336064307
3825.9482440590286	7977.847674879702	4577.750624009153	4025.8981680288052	4609.249667467855	4976.905411615036	5889.53707447267	3801.172135524922	3983.0695529655113	3886.131983654079	8830.857043311542	5411.661320836917	4345.5611997221595	5508.205199117547	5823.482535885492	4846.8118135718005	3914.2985135644926	5499.950805316081	6593.560580791127	4634.946025528356	5719.389496411937	4764.607315738418	8642.565089450272	7668.587879166581	4732.666913414483	5730.330909229004	5873.792593470138	5591.6020744231855	5565.968465988441	4451.83178329907
3825.9482440590286	7977.847674879702	4577.750624009153	4025.8981680288052	4609.249667467855	4976.874634769712	5888.939267907663	3800.958327392795	3982.582247763141	3886.131983654079	8770.122343318246	5411.661320836917	4345.5611997221595	5508.205199117547	5823.482535885492	4846.692679559599	3914.2985135644926	5499.950805316081	6593.560580791127	4634.946025528356	5712.469353974049	4763.820340771021	8642.565089450272	7615.956643192974	4713.2840747582395	5682.236764255047	5873.792593470138	5590.8232491372755	5556.195815658793	4446.6732981342275
3825.9482440590286	7977.847674879702	4577.750624009153	4025.8981680288052	4609.249667467855	4976.627732424207	5888.244512845004	3799.9518506716386	3981.6496670763518	3886.131983654079	8755.532460959246	5411.661320836917	4345.5611997221595	5508.205199117547	5823.482535885492	4846.216060071464	3914.2985135644926	5499.950805316081	6593.560580791127	4634.946025528356	5697.165460938663	4761.557540381125	8642.565089450272	7597.486307123557	4711.005926591077	5652.73085368603	5873.792593470138	5590.817092101841	5542.566872898024	4436.357504266459
3825.9482440590286	7977.847674879702	4577.750624009153	4025.8981680288052	4609.249667467855	4976.364298820865	5887.824131882147	3797.7491159530828	3980.7315196820878	3886.131983654079	8729.095392286454	5411.661320836917	4345.5611997221595	5508.205199117547	5823.482535885492	4845.86749183617	3914.2985135644926	5499.950805316081	6593.560580791127	4634.946025528356	5652.597866272241	4761.080862021571	8642.565089450272	7512.384522565656	4709.664506266092	5614.964724901662	5873.792593470138	5590.450837385355	5512.777466116908	4430.272083647928
3825.9482440590286	7977.847674879702	4577.750624009153	4025.8981680288052	4609.249667467855	4975.475943029152	5886.920963245238	3796.3752505849225	3979.839046853377	3886.131983654079	8726.385570054823	5411.661320836917	4345.5611997221595	5508.205199117547	5823.482535885492	4844.703592032925	3914.2985135644926	5499.950805316081	6593.560580791127	4634.946025528356	5512.520179340501	4760.095386873212	8642.565089450272	7462.190665546113	4706.669990459926	5598.469900233787	5873.792593470138	5589.235772703405	5475.2665496599	4417.762665536904
3825.9482440590286	7977.847674879702	4577.750624009153	4025.8981680288052	4609.249667467855	4974.093964516298	5885.148955106644	3795.3382674149407	3978.5768047448055	3886.131983654079	8726.077415199677	5411.661320836916	4345.5611997221595	5508.205199117547	5823.482535885492	4844.684597542903	3914.2985135644926	5499.950805316081	6593.560580791127	4634.946025528356	5414.199907218088	4759.94706867251	8642.565089450272	7458.344688891575	4705.508584402636	5593.60439135355	5873.792593470138	5588.088829076069	5383.661408197713	4409.0033843954225
3825.9482440590286	7977.847674879702	4577.750624009153	4025.8981680288052	4609.249667467855	4973.599721347954	5883.104865085082	3793.7199883821354	3974.6107803532236	3886.131983654079	8725.604939714925	5411.661320836916	4345.5611997221595	5508.205199117547	5823.482535885492	4844.319666767142	3914.2985135644926	5499.950805316081	6593.560580791127	4634.946025528356	5411.6105697127605	4759.477350321481	8642.565089450272	7353.03009045405	4701.2291591902285	5477.523641171744	5873.792593470138	5587.179479363588	5359.427286343222	4390.014588495007
3825.9482440590286	7977.847674879702	4577.750624009153	4025.8981680288052	4609.249667467855	4972.58123845336	5878.719507363554	3787.999499719327	3967.3655066126353	3886.131983654079	8716.545748286764	5411.661320836916	4345.5611997221595	5508.205199117547	5823.482535885492	4843.933175946122	3914.2985135644926	5499.950805316081	6593.560580791127	4634.946025528356	5410.713596291052	4758.016033869857	8642.565089450272	7283.933148496623	4697.420553718319	5448.52214612084	5873.792593470138	5585.517919286867	5348.690394896785	4383.434947881444
3825.9482440590286	7977.847674879702	4577.750624009153	4025.8981680288052	4609.249667467855	4972.342112380628	5875.337926746325	3765.8176172785415	3958.329747892574	3886.131983654079	8715.88910869522	5411.661320836916	4345.5611997221595	5508.205199117547	5823.482535885492	4842.392097516613	3914.2985135644926	5499.950805316081	6593.560580791127	4634.946025528356	5405.551811924255	4756.997574741019	8642.565089450272	7231.108763450864	4693.3005786757785	5390.291592446929	5873.792593470138	5576.230982812481	5265.680072841393	4381.793083573152
3825.9482440590286	7977.847674879702	4577.750624009153	4025.8981680288052	4609.249667467855	4972.1415314557	5874.944195160373	3754.0540931660607	3945.1647661517536	3886.131983654079	8713.407183119845	5411.661320836916	4345.5611997221595	5508.205199117547	5823.482535885492	4838.514332632098	3914.2985135644926	5499.950805316081	6593.560580791127	4634.946025528356	5395.971696598228	4752.745213851793	8642.565089450272	7213.553463826946	4684.486624087469	5308.327900542863	5873.792593470138	5557.457565732726	5213.144258213302	4377.022593205907
3825.9482440590286	7977.847674879702	4577.750624009153	4025.8981680288052	4609.249667467855	4972.098958435085	5873.862236590254	3705.4443396060396	3944.2971486196548	3886.131983654079	8709.057945361976	5411.661320836916	4345.5611997221595	5508.205199117547	5823.482535885492	4833.360469730078	3914.2985135644926	5499.950805316081	6593.560580791127	4634.946025528356	5394.253025030454	4748.933553405297	8642.565089450272	7207.603318293991	4680.5902962132695	5226.358286211526	5873.792593470138	5508.364981237489	5156.908533509684	4365.974984608783
3825.9482440590286	7977.847674879702	4577.750624009153	4025.8981680288052	4609.249667467855	4971.951704216063	5868.94896282164	3705.4443396060396	3942.535168699854	3886.131983654079	8701.221242160582	5411.661320836916	4345.5611997221595	5508.205199117547	5823.482535885492	4824.608433545867	3914.2985135644926	5499.950805316081	6593.560580791127	4634.946025528356	5389.073171890946	4743.189901822418	8642.565089450272	7195.53200717496	4677.615367553999	5225.705064890075	5873.792593470138	5448.840010245885	5069.422456028073	4355.123729659398
3825.9482440590286	7977.847674879702	4577.750624009153	4025.8981680288052	4609.249667467855	4971.873302250964	5852.203090620753	3702.1489649956466	3929.8601682275157	3886.131983654079	8697.237727083302	5411.661320836916	4345.5611997221595	5508.205199117547	5823.482535885492	4819.763857858996	3914.2985135644926	5499.950805316081	6593.560580791127	4634.946025528356	5386.598645928646	4742.977342723172	8642.565089450272	7184.824728293242	4675.565487829928	5213.387845413878	5873.792593470138	5407.117336119866	5039.562689629888	4324.063802579334
3825.9482440590286	7977.847674879702	4577.750624009153	4025.8981680288052	4609.249667467855	4971.696507694229	5841.195210604214	3645.511805850502	3916.1381396270353	3886.131983654079	8689.805248473203	5411.661320836916	4345.5611997221595	5508.205199117547	5823.482535885492	4818.284746995395	3914.2985135644926	5499.950805316081	6593.560580791127	4634.946025528356	5362.72631368444	4742.457091404508	8642.565089450272	7177.390774277695	4666.436467936086	5201.34886780513	5873.792593470138	5392.92695146842	4990.847311102578	4266.3912039697625
3825.9482440590286	7977.847674879702	4577.750624009153	4025.8981680288052	4609.249667467855	4971.570270249935	5838.0500233504135	3633.860428302247	3911.462822530029	3886.131983654079	8683.502968318418	5411.661320836916	4345.5611997221595	5508.205199117547	5823.482535885492	4814.70791665716	3914.2985135644926	5499.950805316081	6593.560580791127	4634.946025528356	5358.906527521285	4742.115751372019	8642.565089450272	7171.03200889761	4666.289485923893	5195.8685414095835	5873.792593470138	5386.627370430773	4980.519043926426	4266.288468215782
3825.9482440590286	7977.847674879702	4577.750624009153	4025.8981680288052	4609.249667467855	4971.48243581488	5825.826404851798	3631.5033326723624	3904.1031716500347	3886.131983654079	8670.556535360169	5411.661320836916	4345.5611997221595	5508.205199117547	5823.482535885492	4812.642046645843	3914.2985135644926	5499.950805316081	6593.560580791127	4634.946025528356	5355.08882967486	4741.279904297111	8642.565089450272	7170.470931729198	4661.078369983461	5167.334317482043	5873.792593470138	5386.627370430773	4953.24602645491	4262.500135849995
3825.9482440590286	7977.847674879702	4577.750624009153	4025.8981680288052	4609.249667467855	4971.203585098669	5824.389096439059	3630.4789404869953	3897.2261038293746	3886.131983654079	8654.334007016441	5411.661320836916	4345.5611997221595	5508.205199117547	5823.482535885492	4803.464161210104	3914.2985135644926	5499.950805316081	6593.560580791127	4634.946025528356	5354.430509266849	4740.003765154517	8642.565089450272	7168.384240296577	4660.109298806434	5153.057826070981	5873.792593470138	5386.271107763316	4940.858993373915	4261.515677405705
3825.9482440590286	7977.847674879702	4577.750624009153	4025.8981680288052	4609.249667467855	4971.151399846586	5823.659732613907	3630.3193992254505	3882.6915276736718	3886.131983654079	8644.168589409073	5411.661320836916	4345.5611997221595	5508.205199117547	5823.482535885492	4788.6734627666665	3914.2985135644926	5499.950805316081	6593.560580791127	4634.946025528356	5348.7725055646815	4738.850273166567	8642.565089450272	7165.709132409633	4658.4483930470105	5127.0581203285	5873.792593470138	5385.751351289639	4929.242919542201	4259.4306940177385
3825.9482440590286	7977.847674879702	4577.750624009153	4025.8981680288052	4609.249667467855	4971.151399846586	5823.442143248398	3630.1767988059846	3870.492265272573	3886.131983654079	8632.296844551234	5411.661320836916	4345.5611997221595	5508.205199117547	5823.482535885492	4735.334683804989	3914.2985135644926	5499.950805316081	6593.560580791127	4634.946025528356	5339.450693852755	4737.038582381359	8642.565089450272	7161.373100439148	4654.924298327964	5104.09075456784	5873.792593470138	5384.767346806617	4928.207220767435	4250.26121334122
3825.9482440590286	7977.847674879702	4577.750624009153	4025.8981680288052	4609.249667467855	4971.048336854703	5822.971957719166	3628.612126566473	3864.7032059301255	3886.131983654079	8625.94291067044	5411.661320836916	4345.5611997221595	5508.205199117547	5823.482535885492	4727.053178685579	3914.2985135644926	5499.950805316081	6593.560580791127	4634.946025528356	5326.798361335833	4735.947001272201	8642.565089450272	7160.290916734138	4651.826365107776	5103.9553417278685	5873.792593470138	5381.104433126444	4906.132607982381	4245.672907463479
3825.9482440590286	7977.847674879702	4577.750624009153	4025.8981680288052	4609.249667467855	4970.999381442585	5819.4413037546	3625.19818228023	3859.498191878713	3886.131983654079	8624.611927756752	5411.661320836916	4345.5611997221595	5508.205199117547	5823.482535885492	4712.757575981956	3914.2985135644926	5499.950805316081	6593.560580791127	4634.946025528356	5298.623314093898	4732.545009131174	8642.565089450272	7159.194947522298	4650.599256179883	5101.107161778693	5873.792593470138	5377.154219649652	4868.5410082953895	4232.98811220566
3825.9482440590286	7977.847674879702	4577.750624009153	4025.8981680288052	4609.249667467855	4970.996238892645	5818.337841660325	3622.8221540087147	3858.711375972458	3886.131983654079	8621.885728184625	5411.661320836916	4345.5611997221595	5508.205199117547	5823.482535885492	4706.94504532997	3914.2985135644926	5499.950805316081	6593.560580791127	4634.946025528356	5279.39741091926	4725.220981869188	8642.565089450272	7156.427993687221	4645.752446710532	5094.524808485574	5873.792593470138	5373.313117021513	4861.972027495768	4230.193493017963
3825.9482440590286	7977.847674879702	4577.750624009153	4025.8981680288052	4609.249667467855	4970.991338621898	5815.106669695475	3622.1284704689256	3853.9480751996143	3886.131983654079	8621.126259094806	5411.661320836916	4345.5611997221595	5508.205199117547	5823.482535885492	4696.780880752936	3914.2985135644926	5499.950805316081	6593.560580791127	4634.946025528356	5263.468976681412	4714.48877291226	8642.565089450272	7155.245900206051	4640.938160932195	5081.666983324421	5873.792593470138	5361.832957980871	4860.412496033978	4228.671520066983
3825.9482440590286	7977.847674879702	4577.750624009153	4025.8981680288052	4609.249667467855	4970.952971084071	5813.502224745886	3619.450392109419	3853.7536981757958	3886.131983654079	8620.365586619546	5411.661320836916	4345.5611997221595	5508.205199117547	5823.482535885492	4681.686549859242	3914.2985135644926	5499.950805316081	6593.560580791127	4634.946025528356	5245.431979479825	4693.945439229625	8642.565089450272	7153.625656413215	4640.938160932195	5076.390005635623	5873.792593470138	5356.154945085909	4857.936855675654	4223.33381121833
3825.9482440590286	7977.847674879702	4577.750624009153	4025.8981680288052	4609.249667467855	4970.938404387158	5813.0727666487055	3618.851578453057	3851.644141431736	3886.131983654079	8619.505637844568	5411.661320836916	4345.5611997221595	5508.205199117547	5823.482535885492	4665.537090973163	3914.2985135644926	5499.950805316081	6593.560580791127	4634.946025528356	5238.149938874552	4688.591483291386	8642.565089450272	7152.329545232277	4640.727258490352	5062.7075004106955	5873.792593470138	5350.070068238325	4833.3412176647835	4223.145814880148
3825.9482440590286	7977.847674879702	4577.750624009153	4025.8981680288052	4609.249667467855	4970.912355126677	5812.5679964426845	3618.2258412931587	3849.924422210002	3886.131983654079	8618.44083571884	5411.661320836916	4345.5611997221595	5508.205199117547	5823.482535885492	4665.3917666393245	3914.2985135644926	5499.950805316081	6593.560580791127	4634.946025528356	5204.34255166824	4687.379507381069	8642.565089450272	7150.765956805393	4640.3512806992585	5027.576382803149	5873.792593470138	5339.231126028783	4785.787232412922	4221.9005567104
3825.9482440590286	7977.847674879702	4577.750624009153	4025.8981680288052	4609.249667467855	4970.9082402693475	5812.222443740778	3617.7207799288717	3848.697190697225	3886.131983654079	8616.695990236905	5411.661320836916	4345.5611997221595	5508.205199117547	5823.482535885492	4665.122653046248	3914.2985135644926	5499.950805316081	6593.560580791127	4634.946025528356	5200.191001435283	4686.251568157981	8642.565089450272	7142.089231124883	4639.591998852129	5019.91768002185	5873.792593470138	5330.933165491582	4730.722399304937	4216.153200146313
3825.9482440590286	7977.847674879702	4577.750624009153	4025.8981680288052	4609.249667467855	4970.899127655452	5812.164137411234	3615.710285120017	3847.3925993390967	3886.131983654079	8607.65117471632	5411.661320836916	4345.5611997221595	5508.205199117547	5823.482535885492	4664.902201563067	3914.2985135644926	5499.950805316081	6593.560580791127	4634.946025528356	5182.849893128287	4686.107212172286	8642.565089450272	7141.231727838022	4638.290453322276	4998.017886738979	5873.792593470138	5328.038371708137	4717.172263613154	4216.153200146313
3825.9482440590286	7977.847674879702	4577.750624009153	4025.8981680288052	4609.249667467855	4970.859884735232	5811.303190791563	3614.091411831023	3846.713405570379	3886.131983654079	8600.417639608222	5411.661320836916	4345.5611997221595	5508.205199117547	5823.482535885492	4664.613561206359	3914.2985135644926	5499.950805316081	6593.560580791127	4634.946025528356	5173.977713982824	4683.264968282179	8642.565089450272	7140.226065188463	4636.59524033631	4965.378810431661	5873.792593470138	5325.192202670485	4711.664742653628	4214.469932556167
3825.9482440590286	7977.847674879702	4577.750624009153	4025.8981680288052	4609.249667467855	4970.859884735232	5809.35971201674	3612.221672785918	3841.8853041498296	3886.131983654079	8578.62728191389	5411.661320836916	4345.5611997221595	5508.205199117547	5823.482535885492	4664.142437267934	3914.2985135644926	5499.950805316081	6593.560580791127	4634.946025528356	5155.307320461763	4681.724146535989	8642.565089450272	7137.526186022859	4635.548774053894	4962.359342110025	5873.792593470138	5313.762814509158	4698.1012786834035	4214.469932556167
3825.9482440590286	7977.847674879702	4577.750624009153	4025.8981680288052	4609.249667467855	4970.859027388555	5807.2055004605445	3610.5918536793033	3841.5701351191383	3886.131983654079	8551.833415215158	5411.661320836916	4345.5611997221595	5508.205199117547	5823.482535885492	4663.490822553851	3914.2985135644926	5499.950805316081	6593.560580791127	4634.946025528356	5132.31815466628	4679.459842612045	8642.565089450272	7135.515377487837	4632.112157540324	4953.976687418468	5873.792593470138	5303.2057872500145	4673.924202301441	4214.469932556167
3825.9482440590286	7977.847674879702	4577.750624009153	4025.8981680288052	4609.249667467855	4970.845762383893	5801.737769584417	3609.609297909057	3841.557031905516	3886.131983654079	8514.26254405764	5411.661320836916	4345.5611997221595	5508.205199117547	5823.482535885492	4663.221059618083	3914.2985135644926	5499.950805316081	6593.560580791127	4634.946025528356	5078.965009169069	4678.4932123531535	8642.565089450272	7132.439551395402	4629.134929367683	4937.238988089994	5873.792593470138	5302.246882758804	4654.944802141331	4205.395095390282
3825.9482440590286	7977.847674879702	4577.750624009153	4025.8981680288052	4609.249667467855	4970.837234409904	5798.808337431882	3609.144512840984	3841.1133281057564	3886.131983654079	8496.628939874012	5411.661320836916	4345.5611997221595	5508.205199117547	5823.482535885492	4661.685194500523	3914.2985135644926	5499.950805316081	6593.560580791127	4634.946025528356	5073.051681780733	4678.438950536123	8642.565089450272	7129.963413096809	4615.173402298276	4931.908261939605	5873.792593470138	5288.594989951426	4639.369193243253	4197.566370530105
3825.9482440590286	7977.847674879702	4577.750624009153	4025.8981680288052	4609.249667467855	4970.830901499776	5798.649617859957	3607.2836444422064	3838.814467473124	3886.131983654079	8494.473679084496	5411.661320836916	4345.5611997221595	5508.205199117547	5823.482535885492	4659.896924941157	3914.2985135644926	5499.950805316081	6593.560580791127	4634.946025528356	5057.471669016997	4678.406286329024	8642.565089450272	7123.729845672519	4609.881376260644	4931.115755369179	5873.792593470138	5267.6027230822	4608.794557660092	4197.225731673374
3825.9482440590286	7977.847674879702	4577.750624009153	4025.8981680288052	4609.249667467855	4970.830895705629	5795.384944902885	3605.818618831756	3836.184092020346	3886.131983654079	8469.116625657147	5411.661320836916	4345.5611997221595	5508.205199117547	5823.482535885492	4659.79070652459	3914.2985135644926	5499.950805316081	6593.560580791127	4634.946025528356	5044.9762290011495	4677.626205788333	8642.565089450272	7123.729845672519	4607.8963993348425	4930.605242871347	5873.792593470138	5252.218948798966	4594.797699747879	4196.805190314131
3825.9482440590286	7977.847674879702	4577.750624009153	4025.8981680288052	4609.249667467855	4970.830441329072	5794.768033059037	3601.4453914635587	3834.6729283883615	3886.131983654079	8398.47658412097	5411.661320836916	4345.5611997221595	5508.205199117547	5823.482535885492	4659.592042492537	3914.2985135644926	5499.950805316081	6593.560580791127	4634.946025528356	5037.342716430952	4677.422808975796	8642.565089450272	7123.461054194482	4605.75233877935	4923.116835660558	5873.792593470138	5239.85179399337	4588.649209092781	4196.523790067507
3825.9482440590286	7977.847674879702	4577.750624009153	4025.8981680288052	4609.249667467855	4970.829971484384	5793.2491834758575	3601.3928050280792	3833.467737826758	3886.131983654079	8362.620901413797	5411.661320836916	4345.5611997221595	5508.205199117547	5823.482535885492	4658.828469726153	3914.2985135644926	5499.950805316081	6593.560580791127	4634.946025528356	5029.560831324856	4677.333819452353	8642.565089450272	7123.423992656741	4604.930003169115	4912.243071906246	5873.792593470138	5222.74981001779	4566.227867367419	4196.279937655503
3825.9482440590286	7977.847674879702	4577.750624009153	4025.8981680288052	4609.249667467855	4970.829971484384	5792.219867042775	3600.2555059486504	3833.467737826758	3886.131983654079	8361.7916496656	5411.661320836916	4345.5611997221595	5508.205199117547	5823.482535885492	4656.824777471111	3914.2985135644926	5499.950805316081	6593.560580791127	4634.946025528356	5011.240652854409	4677.015260008386	8642.565089450272	7123.181410091234	4604.007058573976	4890.453223579236	5873.792593470138	5216.042401059645	4565.8087820599085	4196.127507974464
3825.9482440590286	7977.847674879702	4577.750624009153	4025.8981680288052	4609.249667467855	4970.82984025907	5787.218346188818	3596.7260850056	3833.2610258485797	3886.131983654079	8352.333250553213	5411.661320836916	4345.5611997221595	5508.205199117547	5823.482535885492	4656.7055938367575	3914.2985135644926	5499.950805316081	6593.560580791127	4634.946025528356	5010.888029085722	4676.662959568816	8642.565089450272	7122.665645525166	4600.9495676370225	4871.774057878257	5873.792593470138	5212.559400142714	4565.425773185758	4194.8523576478965
3825.9482440590286	7977.847674879702	4577.750624009153	4025.8981680288052	4609.249667467855	4970.829783100017	5784.798609792209	3596.7260850056	3832.845452519886	3886.131983654079	8316.35767415594	5411.661320836916	4345.5611997221595	5508.205199117547	5823.482535885492	4653.986957146268	3914.2985135644926	5499.950805316081	6593.560580791127	4634.946025528356	5004.526862153653	4676.565306423813	8642.565089450272	7121.671494878535	4600.9495676370225	4829.826955264605	5873.792593470138	5186.468775914041	4564.279663531833	4193.121223492472
3825.9482440590286	7977.847674879702	4577.750624009153	4025.8981680288052	4609.249667467855	4970.8297616702475	5784.584297228411	3595.8680992592917	3832.3586186990005	3886.131983654079	8293.63725916432	5411.661320836916	4345.5611997221595	5508.205199117547	5823.482535885492	4652.5605423559045	3914.2985135644926	5499.950805316081	6593.560580791127	4634.946025528356	4997.342220580258	4676.348712674101	8642.565089450272	7120.691657091742	4600.9495676370225	4808.399518462995	5873.792593470138	5182.693273832492	4563.407802915456	4192.060234292798
3825.9482440590286	7977.847674879702	4577.750624009153	4025.8981680288052	4609.249667467855	4970.829689525468	5783.317417091979	3594.805158060546	3832.122756433436	3886.131983654079	8290.573616202673	5411.661320836916	4345.5611997221595	5508.205199117547	5823.482535885492	4647.752090708544	3914.2985135644926	5499.950805316081	6593.560580791127	4634.946025528356	4981.370110069728	4676.348274314796	8642.565089450272	7120.347417282154	4588.545890385418	4756.807040139687	5873.792593470138	5181.622750280761	4559.519260547111	4191.771469774544
3825.9482440590286	7977.847674879702	4577.750624009153	4025.8981680288052	4609.249667467855	4970.829350681409	5782.823812730109	3593.034630140355	3832.010386888135	3886.131983654079	8290.407297376158	5411.661320836916	4345.5611997221595	5508.205199117547	5823.482535885492	4645.981861052294	3914.2985135644926	5499.950805316081	6593.560580791127	4634.946025528356	4970.887410122978	4676.339374981055	8642.565089450272	7118.468003101125	4577.60789465338	4741.956064967431	5873.792593470138	5181.215382532042	4554.15060998527	4188.659659872543
3825.9482440590286	7977.847674879702	4577.750624009153	4025.8981680288052	4609.249667467855	4970.829330699904	5782.413753791843	3591.7246009091364	3831.9062575230664	3886.131983654079	8279.502055639889	5411.661320836916	4345.5611997221595	5508.205199117547	5823.482535885492	4644.381040361383	3914.2985135644926	5499.950805316081	6593.560580791127	4634.946025528356	4968.538442570322	4676.327029835556	8642.565089450272	7116.639662931079	4573.661783222911	4673.520550422515	5873.792593470138	5180.873593857631	4553.0893310526	4188.258451635231
3825.9482440590286	7977.847674879702	4577.750624009153	4025.8981680288052	4609.249667467855	4970.827942324266	5782.149553244704	3589.8969183252793	3831.5948667048374	3886.131983654079	8270.567941991529	5411.661320836916	4345.5611997221595	5508.205199117547	5823.482535885492	4643.76703911655	3914.2985135644926	5499.950805316081	6593.560580791127	4634.946025528356	4963.801050828126	4676.308982195653	8642.565089450272	7112.697860989155	4570.297470800146	4634.850773887387	5873.792593470138	5180.686131940818	4552.6108269321285	4188.033617417851
3825.9482440590286	7977.847674879702	4577.750624009153	4025.8981680288052	4609.249667467855	4970.826842356619	5782.073452399138	3589.554118860272	3831.5948667048374	3886.131983654079	8266.804284162929	5411.661320836916	4345.5611997221595	5508.205199117547	5823.482535885492	4643.431436406822	3914.2985135644926	5499.950805316081	6593.560580791127	4634.946025528356	4962.434492720131	4676.292933937434	8642.565089450272	7112.616853011777	4565.495052302815	4607.444822539557	5873.792593470138	5179.713156258504	4552.572658405498	4187.862717931372
3825.9482440590286	7977.847674879702	4577.750624009153	4025.8981680288052	4609.249667467855	4970.826708684463	5781.586220953306	3586.679621258359	3830.0669493092914	3886.131983654079	8259.705111184094	5411.661320836916	4345.5611997221595	5508.205199117547	5823.482535885492	4642.090068973985	3914.2985135644926	5499.950805316081	6593.560580791127	4634.946025528356	4960.455750405313	4676.263496096329	8642.565089450272	7112.518240965387	4565.402746830927	4597.386727871457	5873.792593470138	5179.4283441521275	4551.71551860832	4185.437247313441
3825.9482440590286	7977.847674879702	4577.750624009153	4025.8981680288052	4609.249667467855	4970.824847653574	5781.201660540715	3582.3204758139536	3828.1601029363283	3886.131983654079	8251.110410110992	5411.661320836916	4345.5611997221595	5508.205199117547	5823.482535885492	4641.6490070257805	3914.2985135644926	5499.950805316081	6593.560580791127	4634.946025528356	4958.327382015397	4676.1854784198895	8642.565089450272	7111.892244903367	4565.135242219491	4593.150721289541	5873.792593470138	5177.896563013979	4546.040643406275	4184.272147793907
3825.9482440590286	7977.847674879702	4577.750624009153	4025.8981680288052	4609.249667467855	4970.823159485846	5781.089829872821	3579.2274388016885	3821.246462836338	3886.131983654079	8248.604237045362	5411.661320836916	4345.5611997221595	5508.205199117547	5823.482535885492	4640.148038414835	3914.2985135644926	5499.950805316081	6593.560580791127	4634.946025528356	4956.707915431653	4676.1854784198895	8642.565089450272	7111.649755774585	4564.87906917851	4590.128294787012	5873.792593470138	5175.811864301624	4543.029801204578	4182.944477964267
3825.9482440590286	7977.847674879702	4577.750624009153	4025.8981680288052	4609.249667467855	4970.819660212155	5780.72488887968	3578.65720267036	3820.0667609484553	3886.131983654079	8247.978397412644	5411.661320836916	4345.5611997221595	5508.205199117547	5823.482535885492	4638.891780339683	3914.2985135644926	5499.950805316081	6593.560580791127	4634.946025528356	4952.847340937529	4676.108184973496	8642.565089450272	7111.303675571354	4564.697532635662	4576.847612201812	5873.792593470138	5174.176971923051	4541.432118210843	4181.734996019048
3825.9482440590286	7977.847674879702	4577.750624009153	4025.8981680288052	4609.249667467855	4970.8163278645525	5780.661549510743	3577.9671110818354	3820.0667609484553	3886.131983654079	8246.952205154801	5411.661320836916	4345.5611997221595	5508.205199117547	5823.482535885492	4637.81107370208	3914.2985135644926	5499.950805316081	6593.560580791127	4634.946025528356	4950.124512420251	4675.881033796928	8642.565089450272	7111.194514988693	4562.72321921198	4574.320882384114	5873.792593470138	5172.006632331913	4537.601718873855	4181.156043903426
3825.9482440590286	7977.847674879702	4577.750624009153	4025.8981680288052	4609.249667467855	4970.7984867316545	5780.562225554652	3576.746921135955	3819.0056338398044	3886.131983654079	8222.666063107761	5411.661320836916	4345.5611997221595	5508.205199117547	5823.482535885492	4634.403080268835	3914.2985135644926	5499.950805316081	6593.560580791127	4634.946025528356	4949.253636022751	4675.701438821304	8642.565089450272	7110.753120239875	4561.054578922534	4546.4838895163175	5873.792593470138	5171.732589450588	4534.528761703983	4178.175674528109
3825.9482440590286	7977.847674879702	4577.750624009153	4025.8981680288052	4609.249667467855	4970.766058857031	5780.080365975804	3575.1066466662896	3816.898178002203	3886.131983654079	8209.25992073325	5411.661320836916	4345.5611997221595	5508.205199117547	5823.482535885492	4632.088680419876	3914.2985135644926	5499.950805316081	6593.560580791127	4634.946025528356	4948.609034491041	4675.638118062654	8642.565089450272	7110.097495908026	4559.350622661537	4528.969838040987	5873.792593470138	5170.322354126011	4533.426868416629	4178.052150246813
3825.9482440590286	7977.847674879702	4577.750624009153	4025.8981680288052	4609.249667467855	4970.746603254259	5780.073531301115	3573.0799511327778	3816.125879556953	3886.131983654079	8171.978203495139	5411.661320836916	4345.5611997221595	5508.205199117547	5823.482535885492	4631.03141153996	3914.2985135644926	5499.950805316081	6593.560580791127	4634.946025528356	4943.981407555833	4675.434464568614	8642.565089450272	7109.952003157548	4557.0462679241555	4512.001438943741	5873.792593470138	5168.360120456319	4531.7775653461595	4177.588300545158
3825.9482440590286	7977.847674879702	4577.750624009153	4025.8981680288052	4609.249667467855	4970.68866438443	5779.867265368962	3572.870479863126	3815.760356580454	3886.131983654079	8151.851514044188	5411.661320836916	4345.5611997221595	5508.205199117547	5823.482535885492	4630.265655426618	3914.2985135644926	5499.950805316081	6593.560580791127	4634.946025528356	4939.780551252403	4675.429657342948	8642.565089450272	7108.828619050388	4552.850434526124	4493.605655003292	5873.792593470138	5166.105368456945	4525.5835950066885	4177.408644949249
3825.9482440590286	7977.847674879702	4577.750624009153	4025.8981680288052	4609.249667467855	4970.502811907703	5778.9072867129025	3572.7750452218265	3815.760356580454	3886.131983654079	8094.8420855848835	5411.661320836916	4345.5611997221595	5508.205199117547	5823.482535885492	4629.792254877468	3914.2985135644926	5499.950805316081	6593.560580791127	4634.946025528356	4932.143958009151	4675.412389087266	8642.565089450272	7105.233060235877	4536.911171570146	4476.595606301471	5873.792593470138	5164.891950278735	4520.901228942422	4176.841501346946
3825.9482440590286	7977.847674879702	4577.750624009153	4025.8981680288052	4609.249667467855	4970.104622901739	5776.491305261425	3572.7750452218265	3815.599281598338	3886.131983654079	8004.78625509104	5411.661320836916	4345.5611997221595	5508.205199117547	5823.482535885492	4628.128717135902	3914.2985135644926	5499.950805316081	6593.560580791127	4634.946025528356	4926.039301584781	4675.406172888517	8642.565089450272	7102.2109886857015	4526.437374671437	4456.985735398514	5873.792593470138	5164.200825244479	4518.809109216747	4176.496712119668
3825.9482440590286	7977.847674879702	4577.750624009153	4025.8981680288052	4609.249667467855	4969.806740520802	5770.252899513185	3572.601954905341	3815.477676811558	3886.131983654079	7970.226829338109	5411.661320836916	4345.5611997221595	5508.205199117547	5823.482535885492	4627.4088413206455	3914.2985135644926	5499.950805316081	6593.560580791127	4634.946025528356	4924.93710235148	4675.3938206008115	8642.565089450272	7100.0511037843435	4516.596970165576	4432.333064831589	5873.792593470138	5164.0005207317845	4518.798874976879	4175.80795809683
3825.9482440590286	7977.847674879702	4577.750624009153	4025.8981680288052	4609.249667467855	4969.787057040477	5767.2511682230615	3572.463654203514	3815.340227246782	3886.131983654079	7880.988490972149	5411.661320836916	4345.5611997221595	5508.205199117547	5823.482535885492	4626.783850308634	3914.2985135644926	5499.950805316081	6593.560580791127	4634.946025528356	4922.3384639263	4675.383277128116	8642.565089450272	7097.833306177772	4488.754772155614	4414.280878488515	5873.792593470138	5163.9462376201955	4518.7476942026815	4174.634407829356
3825.9482440590286	7977.847674879702	4577.750624009153	4025.8981680288052	4609.249667467855	4969.78568850933	5767.187560978856	3572.380388746392	3815.150033587295	3886.131983654079	7823.62976565902	5411.661320836916	4345.5611997221595	5508.205199117547	5823.482535885492	4624.8695338038215	3914.2985135644926	5499.950805316081	6593.560580791127	4634.946025528356	4917.933114783191	4675.342575352665	8642.565089450272	7096.724819937216	4459.98550561615	4406.934774272841	5873.792593470138	5163.870211519382	4518.719650041973	4174.634407829356
3825.9482440590286	7977.847674879702	4577.750624009153	4025.8981680288052	4609.249667467855	4969.785035227827	5766.638956443528	3572.3330822040025	3815.102303101341	3886.131983654079	7775.702385749857	5411.661320836916	4345.5611997221595	5508.205199117547	5823.482535885492	4621.625154445445	3914.2985135644926	5499.950805316081	6593.560580791127	4634.946025528356	4910.370033624419	4675.312811358375	8642.565089450272	7092.904338319687	4455.079040799847	4406.589411524972	5873.792593470138	5163.722160458292	4518.385288969492	4174.142457487845
3825.9482440590286	7977.847674879702	4577.750624009153	4025.8981680288052	4609.249667467855	4969.785031356741	5765.3755509771445	3572.3330822040025	3814.95758184182	3886.131983654079	7775.702385749857	5411.661320836916	4345.5611997221595	5508.205199117547	5823.482535885492	4620.178952391615	3914.2985135644926	5499.950805316081	6593.560580791127	4634.946025528356	4901.095289259785	4675.253775599625	8642.565089450272	7090.729965591374	4410.9593215693185	4401.230025573726	5873.792593470138	5163.335734290263	4513.946853406011	4173.767153672587
3825.9482440590286	7977.847674879702	4577.750624009153	4025.8981680288052	4609.249667467855	4969.784850695216	5764.776864533028	3572.263577044062	3814.607083614715	3886.131983654079	7761.5522779063085	5411.661320836916	4345.5611997221595	5508.205199117547	5823.482535885492	4620.1746776082	3914.2985135644926	5499.950805316081	6593.560580791127	4634.946025528356	4894.583812049417	4675.246377596663	8642.565089450272	7085.970079246814	4356.998203431307	4391.244196146013	5873.792593470138	5162.070645991686	4510.136783892337	4173.54843564381
3825.9482440590286	7977.847674879702	4577.750624009153	4025.8981680288052	4609.249667467855	4969.784683597631	5764.249968257809	3572.1875274831286	3814.422985465848	3886.131983654079	7751.871706018185	5411.661320836916	4345.5611997221595	5508.205199117547	5823.482535885492	4619.0920418454725	3914.2985135644926	5499.950805316081	6593.560580791127	4634.946025528356	4892.750872639735	4675.096466525009	8642.565089450272	7079.267538690635	4313.520801682131	4383.198340450961	5873.792593470138	5161.094082161642	4502.589772500665	4172.856803196006
3825.9482440590286	7977.847674879702	4577.750624009153	4025.8981680288052	4609.249667467855	4969.784633085583	5763.607204056737	3572.0432394254685	3813.8249833271448	3886.131983654079	7714.659087445861	5411.661320836916	4345.5611997221595	5508.205199117547	5823.482535885492	4619.080527194765	3914.2985135644926	5499.950805316081	6593.560580791127	4634.946025528356	4888.559727530017	4674.537657687262	8642.565089450272	7067.28434280228	4273.642278953121	4376.36850635261	5873.792593470138	5159.923085843011	4492.951423163528	4172.03766411396
3825.9482440590286	7977.847674879702	4577.750624009153	4025.8981680288052	4609.249667467855	4969.783851748755	5762.649596529151	3571.9859785649155	3813.0977550054577	3886.131983654079	7703.613436164263	5411.661320836916	4345.5611997221595	5508.205199117547	5823.482535885492	4618.458397187012	3914.2985135644926	5499.950805316081	6593.560580791127	4634.946025528356	4886.560072135764	4673.795087165436	8642.565089450272	7061.700388335005	4205.408858915056	4355.767262529424	5873.792593470138	5159.923085843011	4492.087347499573	4171.921172198902
3825.9482440590286	7977.847674879702	4577.750624009153	4025.8981680288052	4609.249667467855	4969.779544328942	5761.736983294608	3571.9658238697393	3813.0655923898735	3886.131983654079	7702.31986011788	5411.661320836916	4345.5611997221595	5508.205199117547	5823.482535885492	4617.578648706847	3914.2985135644926	5499.950805316081	6593.560580791127	4634.946025528356	4886.053678739277	4673.15729364111	8642.565089450272	7054.397665213854	4164.251575307362	4355.767262529424	5873.792593470138	5158.7345391201825	4492.087347499573	4169.585403334366
3825.9482440590286	7977.847674879702	4577.750624009153	4025.8981680288052	4609.249667467855	4969.771864311622	5760.843955652118	3571.9658238697393	3813.0514258531357	3886.131983654079	7692.176907809753	5411.661320836916	4345.5611997221595	5508.205199117547	5823.482535885492	4616.447101444372	3914.2985135644926	5499.950805316081	6593.560580791127	4634.946025528356	4882.0140591601075	4672.320551534378	8642.565089450272	7050.8958524823865	4125.278572380718	4355.368678708577	5873.792593470138	5157.047918275586	4491.503632858192	4167.683594873551
3825.9482440590286	7977.847674879702	4577.750624009153	4025.8981680288052	4609.249667467855	4969.753873541626	5755.458244221892	3571.946179120605	3813.0345780702805	3886.131983654079	7667.553173388731	5411.661320836916	4345.5611997221595	5508.205199117547	5823.482535885492	4612.663250493112	3914.2985135644926	5499.950805316081	6593.560580791127	4634.946025528356	4876.721999961898	4672.219937432599	8642.565089450272	7048.71654239049	4119.637209404362	4342.165349965395	5873.792593470138	5155.885456982089	4491.4043131879935	4166.049378462633
3825.9482440590286	7977.847674879702	4577.750624009153	4025.8981680288052	4609.249667467855	4969.704950702604	5752.861204554498	3571.8704274904685	3813.01898775243	3886.131983654079	7657.875358068502	5411.661320836916	4345.5611997221595	5508.205199117547	5823.482535885492	4610.93318415627	3914.2985135644926	5499.950805316081	6593.560580791127	4634.946025528356	4872.030315277706	4672.123383251137	8642.565089450272	7032.567839517123	4112.9245411350785	4334.53743153672	5873.792593470138	5155.885456982089	4491.241338437494	4165.531915252061
3825.9482440590286	7977.847674879702	4577.750624009153	4025.8981680288052	4609.249667467855	4969.625979201321	5748.836107456209	3571.8220537616626	3812.9796305339332	3886.131983654079	7654.149059999426	5411.661320836916	4345.5611997221595	5508.205199117547	5823.482535885492	4610.328702822936	3914.2985135644926	5499.950805316081	6593.560580791127	4634.946025528356	4861.04525713371	4671.875440364656	8642.565089450272	7014.247412994246	4106.493715606216	4312.827205989859	5873.792593470138	5155.488995922649	4490.450715176482	4165.073764394203
3825.9482440590286	7977.847674879702	4577.750624009153	4025.8981680288052	4609.249667467855	4969.433011306782	5746.600234587197	3571.7258478335416	3812.958016906341	3886.131983654079	7649.50677480327	5411.661320836916	4345.5611997221595	5508.205199117547	5823.482535885492	4610.23156464383	3914.2985135644926	5499.950805316081	6593.560580791127	4634.946025528356	4854.468931846199	4671.223142384589	8642.565089450272	7003.314936950301	4086.2058966433315	4305.75670136911	5873.792593470138	5155.318908573006	4489.656000607757	4164.122414738602
3825.9482440590286	7977.847674879702	4577.750624009153	4025.8981680288052	4609.249667467855	4969.328164318704	5745.29907293481	3571.5048095702205	3812.875061179032	3886.131983654079	7643.334700188854	5411.661320836916	4345.5611997221595	5508.205199117547	5823.482535885492	4608.871241956502	3914.2985135644926	5499.950805316081	6593.560580791127	4634.946025528356	4854.002637747849	4669.726423936474	8642.565089450272	6991.5817223193135	4085.4019009892936	4285.280375527018	5873.792593470138	5155.018326282892	4486.987675688005	4164.069714014881
3825.9482440590286	7977.847674879702	4577.750624009153	4025.8981680288052	4609.249667467855	4969.152810666192	5743.415846672374	3571.18203880181	3812.558019124578	3886.131983654079	7640.030978532387	5411.661320836916	4345.5611997221595	5508.205199117547	5823.482535885492	4606.720812090482	3914.2985135644926	5499.950805316081	6593.560580791127	4634.946025528356	4853.929197634416	4665.56907857202	8642.565089450272	6986.473803877987	4079.2526889382098	4264.504875091704	5873.792593470138	5153.487078083125	4483.392352657719	4163.124564655753
3825.9482440590286	7977.847674879702	4577.750624009153	4025.8981680288052	4609.249667467855	4969.020863004738	5741.5408386263025	3571.114386026963	3812.4529820738476	3886.131983654079	7636.461144209134	5411.661320836916	4345.5611997221595	5508.205199117547	5823.482535885492	4601.429623411228	3914.2985135644926	5499.950805316081	6593.560580791127	4634.946025528356	4852.973389482788	4656.020729208375	8642.565089450272	6971.129175625104	4076.6503841015174	4255.795847187085	5873.792593470138	5151.595831358909	4475.364294241113	4162.040700039998
3825.9482440590286	7977.847674879702	4577.750624009153	4025.8981680288052	4609.249667467855	4968.798442034566	5740.345963264255	3571.0866486990767	3812.135070399343	3886.131983654079	7634.385923695445	5411.661320836916	4345.5611997221595	5508.205199117547	5823.482535885492	4600.3648396537255	3914.2985135644926	5499.950805316081	6593.560580791127	4634.946025528356	4852.3067705943795	4654.747410144007	8642.565089450272	6953.6296421921425	4070.133522060663	4252.854320163472	5873.792593470138	5145.968679639103	4475.362296687964	4159.0878369507245
3825.9482440590286	7977.847674879702	4577.750624009153	4025.8981680288052	4609.249667467855	4968.7750539777135	5739.819433316852	3571.075905962839	3811.950499858631	3886.131983654079	7628.991000280937	5411.661320836916	4345.5611997221595	5508.205199117547	5823.482535885492	4597.581113750468	3914.2985135644926	5499.950805316081	6593.560580791127	4634.946025528356	4852.157296370313	4651.503448353958	8642.565089450272	6953.604313495871	4063.6796073393984	4249.328499021496	5873.792593470138	5136.524733023107	4475.357275294116	4157.59264922999
3825.9482440590286	7977.847674879702	4577.750624009153	4025.8981680288052	4609.249667467855	4968.547858690967	5739.819433316852	3570.7765820824834	3811.871063461401	3886.131983654079	7622.9103895174985	5411.661320836916	4345.5611997221595	5508.205199117547	5823.482535885492	4594.679126069477	3914.2985135644926	5499.950805316081	6593.560580791127	4634.946025528356	4852.034148062379	4648.170854544288	8642.565089450272	6949.690411599136	4058.3892724934885	4249.119000754035	5873.792593470138	5125.499692348056	4475.259648988484	4153.670597390571
3825.9482440590286	7977.847674879702	4577.750624009153	4025.8981680288052	4609.249667467855	4968.216454914964	5738.569163833554	3570.458853875599	3811.6349387674118	3886.131983654079	7619.71799007967	5411.661320836916	4345.5611997221595	5508.205199117547	5823.482535885492	4594.184878828115	3914.2985135644926	5499.950805316081	6593.560580791127	4634.946025528356	4851.887081333284	4648.170854544288	8642.565089450272	6945.761360112139	4056.4715349833464	4248.446506212331	5873.792593470138	5102.45700328295	4475.130263571678	4152.876606681345
3825.9482440590286	7977.847674879702	4577.750624009153	4025.8981680288052	4609.249667467855	4967.167572998402	5736.956901028601	3570.1812544920813	3811.4228515356835	3886.131983654079	7618.8902483307365	5411.661320836916	4345.5611997221595	5508.205199117547	5823.482535885492	4590.718777266042	3914.2985135644926	5499.950805316081	6593.560580791127	4634.946025528356	4851.543283720253	4642.3408104814935	8642.565089450272	6942.334804296775	4055.068574195733	4248.197530067605	5873.792593470138	5053.217597686012	4475.039513809015	4152.60423697329
3825.9482440590286	7977.847674879702	4577.750624009153	4025.8981680288052	4609.249667467855	4966.153424820368	5735.848061174724	3570.0408210511832	3811.3543244977245	3886.131983654079	7611.266319673987	5411.661320836916	4345.5611997221595	5508.205199117547	5823.482535885492	4590.427589826815	3914.2985135644926	5499.950805316081	6593.560580791127	4634.946025528356	4851.098596620815	4637.712002426951	8642.565089450272	6939.618891694655	4053.8898697848117	4247.801252132082	5873.792593470138	4972.627119000725	4474.930742205669	4152.338422439128
3825.9482440590286	7977.847674879702	4577.750624009153	4025.8981680288052	4609.249667467855	4963.258252499978	5734.600199421825	3569.8451980139585	3809.829828274723	3886.131983654079	7606.47341398441	5411.661320836916	4345.5611997221595	5508.205199117547	5823.482535885492	4588.471917434644	3914.2985135644926	5499.950805316081	6593.560580791127	4634.946025528356	4850.345847583882	4630.883915510338	8642.565089450272	6937.865904428733	4052.9551163512415	4243.638694453114	5873.792593470138	4892.608785007693	4474.884835007529	4149.427374306288
3825.9482440590286	7977.847674879702	4577.750624009153	4025.8981680288052	4609.249667467855	4956.560921210137	5734.543915537536	3569.635082350471	3808.513744140134	3886.131983654079	7602.58111983719	5411.661320836916	4345.5611997221595	5508.205199117547	5823.482535885492	4587.353104027829	3914.2985135644926	5499.950805316081	6593.560580791127	4634.946025528356	4849.78290960324	4627.439931472863	8642.565089450272	6936.592629185992	4051.9706945861135	4243.329636058081	5873.792593470138	4881.925554664839	4474.6904709795435	4146.9439284373575
3825.9482440590286	7977.847674879702	4577.750624009153	4025.8981680288052	4609.249667467855	4945.946098273614	5733.860410951062	3569.634845050672	3805.069353170262	3886.131983654079	7598.09670551601	5411.661320836916	4345.5611997221595	5508.205199117547	5823.482535885492	4586.510009282753	3914.2985135644926	5499.950805316081	6593.560580791127	4634.946025528356	4848.2281850206255	4615.401048030224	8642.565089450272	6934.301220468739	4050.8971109572676	4243.170812103204	5873.792593470138	4880.991785531789	4474.673616528971	4140.874815073101
3825.9482440590286	7977.847674879702	4577.750624009153	4025.8981680288052	4609.249667467855	4934.771990073688	5733.419634658082	3569.6037985162448	3802.198473555589	3886.131983654079	7578.70677631372	5411.661320836916	4345.5611997221595	5508.205199117547	5823.482535885492	4585.798564982419	3914.2985135644926	5499.950805316081	6593.560580791127	4634.946025528356	4845.93691773799	4605.57987026686	8642.565089450272	6927.033775929061	4049.624450528804	4242.86821366075	5873.792593470138	4879.77986434258	4474.493784730115	4138.345746141593
3825.9482440590286	7977.847674879702	4577.750624009153	4025.8981680288052	4609.249667467855	4768.226241328661	5733.258026596088	3569.22890818434	3802.1152914921477	3886.131983654079	7565.428627421409	5411.661320836916	4345.5611997221595	5508.205199117547	5823.482535885492	4584.124344326284	3914.2985135644926	5499.950805316081	6593.560580791127	4634.946025528356	4842.112460492903	4604.806196023741	8642.565089450272	6922.710357705206	4049.0873089948655	4240.109415137054	5873.792593470138	4879.194464648332	4473.966052485998	4136.857272359977
3825.9482440590286	7977.847674879702	4577.750624009153	4025.8981680288052	4609.249667467855	4768.226241328661	5733.09155069265	3568.838423335779	3801.9579581543085	3886.131983654079	7559.924517028083	5411.661320836916	4345.5611997221595	5508.205199117547	5823.482535885492	4582.705231032742	3914.2985135644926	5499.950805316081	6593.560580791127	4634.946025528356	4834.789295460507	4604.757049478181	8642.565089450272	6919.260757619301	4048.2245992906555	4235.6361550184265	5873.792593470138	4878.624515950512	4473.557451288927	4113.671924030918
3825.9482440590286	7977.847674879702	4577.750624009153	4025.8981680288052	4609.249667467855	4761.214431240004	5732.841429253174	3568.5258710842045	3801.629360260098	3886.131983654079	7547.964189824986	5411.661320836916	4345.5611997221595	5508.205199117547	5823.482535885492	4582.090456110052	3914.2985135644926	5499.950805316081	6593.560580791127	4634.946025528356	4833.036213701051	4604.757049478181	8642.565089450272	6918.804603733044	4048.1477311506405	4232.967839701152	5873.792593470138	4877.175612863911	4472.953562765566	4100.1663435087785
3825.9482440590286	7977.847674879702	4577.750624009153	4025.8981680288052	4609.249667467855	4732.788523650107	5732.7832508480415	3567.5621069452554	3801.2233062111827	3886.131983654079	7544.254307214369	5411.661320836916	4345.5611997221595	5508.205199117547	5823.482535885492	4581.14912375855	3914.2985135644926	5499.950805316081	6593.560580791127	4634.946025528356	4828.006317846099	4604.57728362277	8642.565089450272	6918.6230449675995	4047.224681712344	4230.157466744827	5873.792593470138	4874.664182438981	4472.510541641049	4099.051032094186
3825.9482440590286	7977.847674879702	4577.750624009153	4025.8981680288052	4609.249667467855	4732.788523650107	5732.3458835518995	3566.7192564449488	3800.6178694841465	3886.131983654079	7537.6044543847165	5411.661320836916	4345.5611997221595	5508.205199117547	5823.482535885492	4580.907468885632	3914.2985135644926	5499.950805316081	6593.560580791127	4634.946025528356	4826.688215883432	4604.542111415154	8642.565089450272	6916.448744404589	4046.0424186708647	4226.0265407832885	5873.792593470138	4867.296320823789	4472.372578051542	4099.048443243659
3825.9482440590286	7977.847674879702	4577.750624009153	4025.8981680288052	4609.249667467855	4732.788523650107	5731.223462010208	3564.7026354138025	3800.268295300364	3886.131983654079	7529.046369581508	5411.661320836916	4345.5611997221595	5508.205199117547	5823.482535885492	4578.5796206035175	3914.2985135644926	5499.950805316081	6593.560580791127	4634.946025528356	4820.612431442058	4604.529243580373	8642.565089450272	6916.2136226225	4045.259700922495	4223.436751368362	5873.792593470138	4864.663052635668	4472.303984824842	4098.562837288124
3825.9482440590286	7977.847674879702	4577.750624009153	4025.8981680288052	4609.249667467855	4732.788523650107	5728.7791500118765	3562.0003927249213	3799.942859623764	3886.131983654079	7519.292637899505	5411.661320836916	4345.5611997221595	5508.205199117547	5823.482535885492	4575.17283141181	3914.2985135644926	5499.950805316081	6593.560580791127	4634.946025528356	4813.3307947394605	4603.415843969437	8642.565089450272	6915.377896002644	4041.861242046506	4221.159708381985	5873.792593470138	4861.339375004571	4472.214348753373	4096.5699600906155
3825.9482440590286	7977.847674879702	4577.750624009153	4025.8981680288052	4609.249667467855	4732.788523650107	5726.504849209373	3557.47759950059	3799.688591917272	3886.131983654079	7510.824183112901	5411.661320836916	4345.5611997221595	5508.205199117547	5823.482535885492	4570.997669991302	3914.2985135644926	5499.950805316081	6593.560580791127	4634.946025528356	4809.810929914991	4602.274692375492	8642.565089450272	6913.288970588489	4038.1271407100985	4215.765860504371	5873.792593470138	4860.308754502437	4472.031235796489	4096.118341331443
3825.9482440590286	7977.847674879702	4577.750624009153	4025.8981680288052	4609.249667467855	4732.788523650107	5722.399111081946	3548.7794177171304	3799.1443668560587	3886.131983654079	7501.663187203493	5411.661320836916	4345.5611997221595	5508.205199117547	5823.482535885492	4570.671087923843	3914.2985135644926	5499.950805316081	6593.560580791127	4634.946025528356	4803.339650750832	4602.0110364064585	8642.565089450272	6912.303863376383	4032.488765461561	4215.281162338799	5873.792593470138	4860.061819806957	4472.031235796489	4096.118341331443
3825.9482440590286	7977.847674879702	4577.750624009153	4025.8981680288052	4609.249667467855	4732.788523650107	5716.194961255699	3535.5523232756623	3798.363326557303	3886.131983654079	7498.999320763939	5411.661320836916	4345.5611997221595	5508.205199117547	5823.482535885492	4570.1966841811	3914.2985135644926	5499.950805316081	6593.560580791127	4634.946025528356	4792.297860128967	4598.884314384033	8642.565089450272	6911.0619151475885	4024.787921682028	4212.367174051662	5873.792593470138	4854.700622277936	4472.014622791145	4093.9662335834128
3825.9482440590286	7977.847674879702	4577.750624009153	4025.8981680288052	4609.249667467855	4732.788523650107	5705.398460896387	3529.9339460202	3797.204043300263	3886.131983654079	7496.690171175947	5411.661320836916	4345.5611997221595	5508.205199117547	5823.482535885492	4569.871931328945	3914.2985135644926	5499.950805316081	6593.560580791127	4634.946025528356	4761.274490554455	4597.692185737494	8642.565089450272	6910.756389488508	4013.0207621276495	4205.810311651152	5873.792593470138	4839.040759792629	4471.950721238469	4093.5429504023678
3825.9482440590286	7977.847674879702	4577.750624009153	4025.8981680288052	4609.249667467855	4732.788523650107	5699.67335778551	3528.450079714236	3796.782139444399	3886.131983654079	7490.681252561471	5411.661320836916	4345.5611997221595	5508.205199117547	5823.482535885492	4569.435468752193	3914.2985135644926	5499.950805316081	6593.560580791127	4634.946025528356	4744.479564545534	4596.090015938718	8642.565089450272	6908.868664463448	3980.295160704449	4204.658627858968	5873.792593470138	4820.951977659742	4471.95070383116	4092.1049933600852
3825.9482440590286	7977.847674879702	4577.750624009153	4025.8981680288052	4609.249667467855	4732.788523650107	5697.66154786444	3527.626027748922	3795.1556481595435	3886.131983654079	7476.252169781484	5411.661320836916	4345.5611997221595	5508.205199117547	5823.482535885492	4568.593645540446	3914.2985135644926	5499.950805316081	6593.560580791127	4634.946025528356	4729.658044032385	4594.799627037722	8642.565089450272	6908.592302387784	3970.317246963037	4203.370411714459	5873.792593470138	4799.306623930641	4471.938423375061	4090.660822737146
3825.9482440590286	7977.847674879702	4577.750624009153	4025.8981680288052	4609.249667467855	4732.788523650107	5695.637080652423	3524.614345732632	3794.832541403086	3886.131983654079	7453.433210075226	5411.661320836916	4345.5611997221595	5508.205199117547	5823.482535885492	4568.451774978145	3914.2985135644926	5499.950805316081	6593.560580791127	4634.946025528356	4717.378303238936	4594.489035648839	8642.565089450272	6907.85734125717	3968.4982074538684	4201.894409350862	5873.792593470138	4770.73500896266	4471.937547548745	4089.3244947288777
3825.9482440590286	7977.847674879702	4577.750624009153	4025.8981680288052	4609.249667467855	4732.788523650107	5692.9163726692295	3517.7182600733195	3794.3722807940862	3886.131983654079	7449.109386916497	5411.661320836916	4345.5611997221595	5508.205199117547	5823.482535885492	4568.451774978145	3914.2985135644926	5499.950805316081	6593.560580791127	4634.946025528356	4713.025534312722	4592.395889919511	8642.565089450272	6905.8137211339335	3967.5830718900143	4199.508417702246	5873.792593470138	4759.834534707268	4471.929286885452	4088.413344919977
3825.9482440590286	7977.847674879702	4577.750624009153	4025.8981680288052	4609.249667467855	4732.788523650107	5690.600544734929	3516.762268046332	3793.8181402139767	3886.131983654079	7449.109386916497	5411.661320836916	4345.5611997221595	5508.205199117547	5823.482535885492	4567.907741528383	3914.2985135644926	5499.950805316081	6593.560580791127	4634.946025528356	4704.243544576017	4590.706877986309	8642.565089450272	6905.184523299071	3967.5298045450977	4196.910314573083	5873.792593470138	4759.834534707268	4471.929286885452	4085.9799612885568
3825.9482440590286	7977.847674879702	4577.750624009153	4025.8981680288052	4609.249667467855	4732.788523650107	5686.822838662577	3516.656242509067	3793.2771950490733	3886.131983654079	7447.309101967284	5411.661320836916	4345.5611997221595	5508.205199117547	5823.482535885492	4567.907741528383	3914.2985135644926	5499.950805316081	6593.560580791127	4634.946025528356	4699.839675359352	4588.238299393697	8642.565089450272	6903.379387147998	3967.4915495450596	4194.9417700992135	5873.792593470138	4759.834534707268	4471.928678961342	4085.3017511671214
3825.9482440590286	7977.847674879702	4577.750624009153	4025.8981680288052	4609.249667467855	4732.788523650107	5683.469006469788	3516.656242509067	3791.8040164482236	3886.131983654079	7438.962974332875	5411.661320836916	4345.5611997221595	5508.205199117547	5823.482535885492	4567.907741528383	3914.2985135644926	5499.950805316081	6593.560580791127	4634.946025528356	4696.915907090189	4587.688318061233	8642.565089450272	6902.882808447285	3967.4425687679795	4189.3605520946685	5873.792593470138	4758.975335834232	4471.928678961342	4084.28541943797
3825.9482440590286	7977.847674879702	4577.750624009153	4025.8981680288052	4609.249667467855	4732.788523650107	5681.547881135328	3516.6195537048616	3787.43797635054	3886.131983654079	7431.182548350256	5411.661320836916	4345.5611997221595	5508.205199117547	5823.482535885492	4567.767021152274	3914.2985135644926	5499.950805316081	6593.560580791127	4634.946025528356	4690.676053641439	4587.565787123809	8642.565089450272	6901.375920652435	3967.044978711868	4188.830643768845	5873.792593470138	4755.41760383301	4471.918939883166	4081.221605338942
3825.9482440590286	7977.847674879702	4577.750624009153	4025.8981680288052	4609.249667467855	4732.788523650107	5680.0194607953945	3516.6195537048616	3783.106982590432	3886.131983654079	7422.701047916923	5411.661320836916	4345.5611997221595	5508.205199117547	5823.482535885492	4567.70028237587	3914.2985135644926	5499.950805316081	6593.560580791127	4634.946025528356	4682.127297522353	4587.5164066884845	8642.565089450272	6899.751534455049	3966.4582030783868	4188.251634525485	5873.792593470138	4752.501705913333	4471.914553142725	4078.9338255650946
3825.9482440590286	7977.847674879702	4577.750624009153	4025.8981680288052	4609.249667467855	4732.788523650107	5663.7526985388085	3516.5866479665074	3780.899216915059	3886.131983654079	7421.109462188228	5411.661320836916	4345.5611997221595	5508.205199117547	5823.482535885492	4567.527330759764	3914.2985135644926	5499.950805316081	6593.560580791127	4634.946025528356	4674.501066964498	4586.4664961034005	8642.565089450272	6898.69312310766	3965.582182625003	4188.036420120576	5873.792593470138	4743.268245146775	4471.912501434919	4078.5882617883926
3825.9482440590286	7977.847674879702	4577.750624009153	4025.8981680288052	4609.249667467855	4732.788523650107	5655.981783424801	3516.4922262966497	3779.377150961199	3886.131983654079	7417.033600081557	5411.661320836916	4345.5611997221595	5508.205199117547	5823.482535885492	4567.470471860679	3914.2985135644926	5499.950805316081	6593.560580791127	4634.946025528356	4672.707959660126	4585.464249543241	8642.565089450272	6897.645849267544	3962.757021739312	4187.379798082668	5873.792593470138	4728.248206917893	4471.911695533868	4078.017430914784
3825.9482440590286	7977.847674879702	4577.750624009153	4025.8981680288052	4609.249667467855	4732.788523650107	5655.222050480872	3516.429789768008	3778.853727149184	3886.131983654079	7403.956451722834	5411.661320836916	4345.5611997221595	5508.205199117547	5823.482535885492	4567.274913930023	3914.2985135644926	5499.950805316081	6593.560580791127	4634.946025528356	4660.477837442813	4585.177779339378	8642.565089450272	6897.118690840598	3958.1775108160764	4185.191204156127	5873.792593470138	4716.343011699579	4471.910093999134	4076.3567985681284
3825.9482440590286	7977.847674879702	4577.750624009153	4025.8981680288052	4609.249667467855	4732.788523650107	5654.1342338333325	3516.3435418482295	3777.1147184339384	3886.131983654079	7387.615446731627	5411.661320836916	4345.5611997221595	5508.205199117547	5823.482535885492	4567.1635613964545	3914.2985135644926	5499.950805316081	6593.560580791127	4634.946025528356	4656.47333863694	4584.473817407761	8642.565089450272	6896.685928676209	3955.8478570595776	4181.0101808647905	5873.792593470138	4704.035837879195	4471.910093999134	4075.124810120424
3825.9482440590286	7977.847674879702	4577.750624009153	4025.8981680288052	4609.249667467855	4732.788523650107	5653.784989552483	3516.330687062803	3775.9600566953386	3886.131983654079	7379.415488116946	5411.661320836916	4345.5611997221595	5508.205199117547	5823.482535885492	4567.1347335058035	3914.2985135644926	5499.950805316081	6593.560580791127	4634.946025528356	4653.961733948807	4584.138089471931	8642.565089450272	6896.638009693751	3955.5608989088414	4177.474519970299	5873.792593470138	4691.420348528731	4471.904239700227	4071.919931987508
3825.9482440590286	7977.847674879702	4577.750624009153	4025.8981680288052	4609.249667467855	4732.788523650107	5652.1753142067155	3516.325501246494	3775.125156240551	3886.131983654079	7347.10067873042	5411.661320836916	4345.5611997221595	5508.205199117547	5823.482535885492	4567.021770064004	3914.2985135644926	5499.950805316081	6593.560580791127	4634.946025528356	4649.617773178454	4583.538988584967	8642.565089450272	6896.638009693751	3955.423246609107	4176.139545861388	5873.792593470138	4687.962536868048	4471.9015907152025	4071.7826528824357
3825.9482440590286	7977.847674879702	4577.750624009153	4025.8981680288052	4609.249667467855	4732.788523650107	5649.810645022748	3516.322776380018	3774.574414472503	3886.131983654079	7328.4941459247875	5411.661320836916	4345.5611997221595	5508.205199117547	5823.482535885492	4566.611824106669	3914.2985135644926	5499.950805316081	6593.560580791127	4634.946025528356	4647.797985340092	4582.798196503436	8642.565089450272	6896.638009693751	3955.25012907368	4175.476426120247	5873.792593470138	4686.907580952915	4471.9015907152025	4066.2574150347837
3825.9482440590286	7977.847674879702	4577.750624009153	4025.8981680288052	4609.249667467855	4732.788523650107	5649.808716202066	3516.322776380018	3773.9935587595155	3886.131983654079	7320.81747327538	5411.661320836916	4345.5611997221595	5508.205199117547	5823.482535885492	4566.282387762767	3914.2985135644926	5499.950805316081	6593.560580791127	4634.946025528356	4642.975458637848	4581.420769289702	8642.565089450272	6896.638009693751	3955.2329276610053	4175.026271623918	5873.792593470138	4686.8465297083085	4471.8871129608215	4063.9652871606195
3825.9482440590286	7977.847674879702	4577.750624009153	4025.8981680288052	4609.249667467855	4732.788523650107	5648.734279554874	3516.321607619975	3773.4643526600285	3886.131983654079	7308.23123822126	5411.661320836916	4345.5611997221595	5508.205199117547	5823.482535885492	4565.5091439807475	3914.2985135644926	5499.950805316081	6593.560580791127	4634.946025528356	4634.1305688015445	4581.041583835832	8642.565089450272	6896.638009693751	3955.2032926638176	4174.878715567352	5873.792593470138	4685.840648147234	4471.8871129608215	4062.8264606041075
3825.9482440590286	7977.847674879702	4577.750624009153	4025.8981680288052	4609.249667467855	4732.788523650107	5648.629550870048	3516.3212842175135	3771.562405311339	3886.131983654079	7294.267252014053	5411.661320836916	4345.5611997221595	5508.205199117547	5823.482535885492	4564.406410104347	3914.2985135644926	5499.950805316081	6593.560580791127	4634.946025528356	4633.065566449421	4577.75779423319	8642.565089450272	6896.0673201983	3954.709306584868	4174.756443307973	5873.792593470138	4681.693806947458	4471.88483712348	4058.6722129436657
3825.9482440590286	7977.847674879702	4577.750624009153	4025.8981680288052	4609.249667467855	4732.788523650107	5647.4475855967685	3516.3211010007567	3769.1648582806743	3886.131983654079	7261.574473092523	5411.661320836916	4345.5611997221595	5508.205199117547	5823.482535885492	4564.265823633141	3914.2985135644926	5499.950805316081	6593.560580791127	4634.946025528356	4632.691408726536	4575.176585674948	8642.565089450272	6896.019449221212	3954.28584770055	4174.474010337965	5873.792593470138	4670.13252019092	4471.88483712348	4045.708261866306
3825.948244059028	7977.847674879702	4577.750624009153	4025.8981680288052	4609.249667467855	4732.788523650107	5646.616677022597	3516.3147772838665	3768.2535375968137	3886.131983654079	7240.602694769868	5411.661320836916	4345.5611997221595	5508.205199117547	5823.482535885492	4563.898807609602	3914.2985135644926	5499.950805316081	6593.560580791127	4634.946025528356	4631.834315901757	4569.679097712582	8642.565089450272	6896.019449221212	3953.5864183443628	4174.237608095516	5873.792593470138	4665.514321418538	4471.88483712348	4017.084235882892
3825.948244059028	7977.847674879702	4577.750624009153	4025.8981680288052	4609.249667467855	4732.788523650107	5641.698090229324	3516.313830088814	3767.3956883013734	3886.131983654079	7221.495558862225	5411.661320836916	4345.5611997221595	5508.205199117547	5823.482535885492	4563.8743852872885	3914.2985135644926	5499.950805316081	6593.560580791127	4634.946025528356	4631.3985868822365	4563.199897537241	8642.565089450272	6895.804360039025	3951.8441117943753	4173.975131284344	5873.792593470138	4661.765198703786	4471.88483712348	3966.425606669326
3825.948244059028	7977.847674879702	4577.750624009153	4025.8981680288052	4609.249667467855	4732.788523650107	5637.300715741423	3516.3115048644986	3766.9033653917204	3886.131983654079	7208.682190467833	5411.661320836916	4345.5611997221595	5508.205199117547	5823.482535885492	4563.757299592446	3914.2985135644926	5499.950805316081	6593.560580791127	4634.946025528356	4631.133699209075	4556.7348962846645	8642.565089450272	6895.798518787836	3951.1573450203987	4173.463410513812	5873.792593470138	4661.1980969276165	4471.88483712348	3933.3053858883036
3825.948244059028	7977.847674879702	4577.750624009153	4025.8981680288052	4609.249667467855	4732.788523650107	5635.752383612118	3516.3109357047397	3765.1217023431927	3886.131983654079	7196.862914782289	5411.661320836916	4345.5611997221595	5508.205199117547	5823.482535885492	4563.335685184725	3914.2985135644926	5499.950805316081	6593.560580791127	4634.946025528356	4630.5241107961365	4553.101684482485	8642.565089450272	6895.04963318425	3951.1573450203987	4172.651548752174	5873.792593470138	4661.1980969276165	4471.88483712348	3928.2245245578524
3825.948244059028	7977.847674879702	4577.750624009153	4025.8981680288052	4609.249667467855	4732.788523650107	5634.990139427317	3516.3093992681834	3761.0858806339943	3886.131983654079	7187.3872738726595	5411.661320836916	4345.5611997221595	5508.205199117547	5823.482535885492	4562.950898204523	3914.2985135644926	5499.950805316081	6593.560580791127	4634.946025528356	4630.140746698151	4552.513216245796	8642.565089450272	6894.483163821147	3951.13600504246	4171.954648864102	5873.792593470138	4661.077196338292	4471.88483712348	3927.369407734219
3825.948244059028	7977.847674879702	4577.750624009153	4025.8981680288052	4609.249667467855	4732.788523650107	5634.92007332884	3516.302781261204	3752.5422669980753	3886.131983654079	7180.33221975407	5411.661320836916	4345.5611997221595	5508.205199117547	5823.482535885492	4562.68461912334	3914.2985135644926	5499.950805316081	6593.560580791127	4634.946025528356	4629.406516565885	4550.94421343907	8642.565089450272	6894.096675278404	3951.1357470831163	4170.962942749826	5873.792593470138	4660.918260311387	4471.884597807864	3891.7512013175065
3825.948244059028	7977.847674879702	4577.750624009153	4025.8981680288052	4609.249667467855	4732.788523650107	5633.6633084258	3516.284629601634	3736.5843225368226	3886.131983654079	7170.888001760643	5411.661320836916	4345.5611997221595	5508.205199117547	5823.482535885492	4562.148216286689	3914.2985135644926	5499.950805316081	6593.560580791127	4634.946025528356	4629.329593832552	4547.882938967237	8642.565089450272	6892.58055651126	3950.8623313353837	4170.1750609352675	5873.792593470138	4660.902370277086	4471.884597807864	3864.5434545697008
3825.948244059028	7977.847674879702	4577.750624009153	4025.8981680288052	4609.249667467855	4732.788523650107	5632.892730640195	3516.2704117813373	3721.9138059940724	3886.131983654079	7165.886974707014	5411.661320836916	4345.5611997221595	5508.205199117547	5823.482535885492	4560.407310736068	3914.2985135644926	5499.950805316081	6593.560580791127	4634.946025528356	4628.761684893313	4543.316954175673	8642.565089450272	6888.466073902819	3950.185613695745	4169.863660752915	5873.792593470138	4660.877367141207	4471.884597807864	3837.76673504215
3825.948244059028	7977.847674879702	4577.750624009153	4025.8981680288052	4609.249667467855	4732.788523650107	5632.110657149113	3516.230753534638	3694.6292406081157	3886.131983654079	7139.07418178241	5411.661320836916	4345.5611997221595	5508.205199117547	5823.482535885492	4558.787746498329	3914.2985135644926	5499.950805316081	6593.560580791127	4634.946025528356	4628.5614407335515	4540.200444038794	8642.565089450272	6886.2296686267455	3949.2478709171537	4169.473745518391	5873.792593470138	4660.877367141207	4471.884597807864	3801.997297556553
3825.948244059028	7977.847674879702	4577.750624009153	4025.8981680288052	4609.249667467855	4732.788523650107	5630.622832859906	3516.188228069286	3682.808648738931	3886.131983654079	7129.749373841619	5411.661320836916	4345.5611997221595	5508.205199117547	5823.482535885492	4556.866161158512	3914.2985135644926	5499.950805316081	6593.560580791127	4634.946025528356	4627.9173734768265	4536.310182931642	8642.565089450272	6886.2296686267455	3948.7188368862035	4169.170356260895	5873.792593470138	4660.842246472936	4471.884597807864	3788.2219536896996
3825.948244059028	7977.847674879702	4577.750624009153	4025.8981680288052	4609.249667467855	4732.788523650107	5629.941869676408	3516.088167551786	3680.555007884309	3886.131983654079	7104.726066524222	5411.661320836916	4345.5611997221595	5508.205199117547	5823.482535885492	4556.866161158512	3914.2985135644926	5499.950805316081	6593.560580791127	4634.946025528356	4627.811263695539	4525.8323060485745	8642.565089450272	6886.2296686267455	3947.582673079211	4167.78332405632	5873.792593470138	4660.804950649843	4471.884597807864	3757.119328311124
3825.948244059028	7977.847674879702	4577.750624009153	4025.8981680288052	4609.249667467855	4732.788523650107	5627.526057567662	3516.01182998694	3680.555007884309	3886.131983654079	7102.890528169844	5411.661320836916	4345.5611997221595	5508.205199117547	5823.482535885492	4556.717280011718	3914.2985135644926	5499.950805316081	6593.560580791127	4634.946025528356	4627.328944766272	4509.616235383446	8642.565089450272	6885.801404705782	3946.1677203385284	4163.699040466163	5873.792593470138	4660.795776974375	4471.884597807864	3725.863560592953
3825.948244059028	7977.847674879702	4577.750624009153	4025.8981680288052	4609.249667467855	4732.788523650107	5623.7962796790125	3516.01182998694	3678.7095559086565	3886.131983654079	7100.6577411164635	5411.661320836916	4345.5611997221595	5508.205199117547	5823.482535885492	4555.270000974151	3914.2985135644926	5499.950805316081	6593.560580791127	4634.946025528356	4627.239316499837	4499.660444536356	8642.565089450272	6885.801404705782	3944.8402666369193	4161.12822776163	5873.792593470138	4660.706794808111	4471.884407323165	3706.921638988139
3825.948244059028	7977.847674879702	4577.750624009153	4025.8981680288052	4609.249667467855	4732.788523650107	5616.684033211786	3516.0009048380093	3678.039527513385	3886.131983654079	7097.062572472949	5411.661320836916	4345.5611997221595	5508.205199117547	5823.482535885492	4552.594114807702	3914.2985135644926	5499.950805316081	6593.560580791127	4634.946025528356	4627.01583799607	4459.908295695512	8642.565089450272	6885.801404705782	3944.1809583333747	4154.600672260086	5873.792593470138	4660.646477591594	4471.883743912128	3698.666928847943
3825.948244059028	7977.847674879702	4577.750624009153	4025.8981680288052	4609.249667467855	4732.788523650107	5615.825279656849	3515.9961734927433	3677.39874145102	3886.131983654079	7087.4654457758625	5411.661320836916	4345.5611997221595	5508.205199117547	5823.482535885492	4550.9131874905215	3914.2985135644926	5499.950805316081	6593.560580791127	4634.946025528356	4626.943721497197	4455.775923482614	8642.565089450272	6885.769584013812	3940.5310925190865	4150.077594258233	5873.792593470138	4660.577042292027	4471.881251246881	3696.000674970941
3825.948244059028	7977.847674879702	4577.750624009153	4025.8981680288052	4609.249667467855	4732.788523650107	5615.762484420271	3515.948236799397	3677.20469480372	3886.131983654079	7082.685539428004	5411.661320836916	4345.5611997221595	5508.205199117547	5823.482535885492	4547.450082463133	3914.2985135644926	5499.950805316081	6593.560580791127	4634.946025528356	4626.837035621809	4449.29031822389	8642.565089450272	6885.741673641261	3937.719172073444	4146.882437503747	5873.792593470138	4660.440845988742	4471.880140659165	3695.928512442435
3825.948244059028	7977.847674879702	4577.750624009153	4025.8981680288052	4609.249667467855	4732.788523650107	5615.541124509145	3515.8623926302253	3674.310773937159	3886.131983654079	7063.57511795921	5411.661320836916	4345.5611997221595	5508.205199117547	5823.482535885492	4543.2788763634835	3914.2985135644926	5499.950805316081	6593.560580791127	4634.946025528356	4626.76365646233	4432.998292844058	8642.565089450272	6885.72056138845	3936.3610705070023	4142.035518317075	5873.792593470138	4660.128695639292	4471.879315105649	3695.919478745137
3825.948244059028	7977.847674879702	4577.750624009153	4025.8981680288052	4609.249667467855	4732.788523650107	5615.3412354838965	3515.7822187159018	3670.3430609122506	3886.131983654079	7062.046177003394	5411.661320836916	4345.5611997221595	5508.205199117547	5823.482535885492	4540.558578919753	3914.2985135644926	5499.950805316081	6593.560580791127	4634.946025528356	4626.762672658985	4432.998292844058	8642.565089450272	6884.747428078465	3932.676921746799	4136.098741445152	5873.792593470138	4659.8620692891345	4471.877567792572	3695.7701206767315
3825.948244059028	7977.847674879702	4577.750624009153	4025.8981680288052	4609.249667467855	4732.788523650107	5615.040052334024	3515.5043755428323	3664.379499984415	3886.131983654079	7059.674517313949	5411.661320836916	4345.5611997221595	5508.205199117547	5823.482535885492	4539.534774692278	3914.2985135644926	5499.950805316081	6593.560580791127	4634.946025528356	4626.744696808913	4432.086822570886	8642.565089450272	6884.250073441792	3929.668908508424	4135.574945169714	5873.792593470138	4659.440901591433	4471.875381781316	3695.537228490628
3825.948244059028	7977.847674879702	4577.750624009153	4025.8981680288052	4609.249667467855	4732.788523650107	5612.963021796277	3515.3008521289394	3660.438040648408	3886.131983654079	7059.674517313949	5411.661320836916	4345.5611997221595	5508.205199117547	5823.482535885492	4539.350580789176	3914.2985135644926	5499.950805316081	6593.560580791127	4634.946025528356	4626.723667168869	4432.074757552047	8642.565089450272	6883.825033881203	3924.2344408170984	4134.98621121564	5873.792593470138	4659.1593718046	4471.871808841559	3695.0778325985775
3825.948244059028	7977.847674879702	4577.750624009153	4025.8981680288052	4609.249667467855	4732.788523650107	5611.926340470329	3515.0880657845155	3660.2582080162965	3886.131983654079	7059.13876821791	5411.661320836916	4345.5611997221595	5508.205199117547	5823.482535885492	4539.288710519369	3914.2985135644926	5499.950805316081	6593.560580791127	4634.946025528356	4626.582873820331	4431.976159056457	8642.565089450272	6883.511559897466	3919.522445917286	4133.409271786944	5873.792593470138	4658.742768947524	4471.870929597282	3694.283149497014
3825.948244059028	7977.847674879702	4577.750624009153	4025.8981680288052	4609.249667467855	4732.788523650107	5610.292135407741	3515.048640402517	3660.16989891867	3886.131983654079	7055.509506166115	5411.661320836916	4345.5611997221595	5508.205199117547	5823.482535885492	4539.056680763791	3914.2985135644926	5499.950805316081	6593.560580791127	4634.946025528356	4626.555961513939	4431.928032078942	8642.565089450272	6883.371896820991	3909.984250950034	4129.914388038975	5873.792593470138	4658.742768947524	4471.868117335743	3693.311886867257
3825.948244059028	7977.847674879702	4577.750624009153	4025.8981680288052	4609.249667467855	4732.788523650107	5609.783857847664	3515.033858613974	3659.8269063488888	3886.131983654079	7050.9352365096365	5411.661320836916	4345.5611997221595	5508.205199117547	5823.482535885492	4538.763703866362	3914.2985135644926	5499.950805316081	6593.560580791127	4634.946025528356	4626.551451568757	4431.729355160935	8642.565089450272	6883.272331664745	3909.9455413223545	4127.556581166811	5873.792593470137	4658.600092912104	4471.865561393732	3691.352135625924
3825.948244059028	7977.847674879702	4577.750624009153	4025.8981680288052	4609.249667467855	4732.788523650107	5606.651494352658	3515.032171607749	3659.7218598122877	3886.131983654079	7041.784001295898	5411.661320836916	4345.5611997221595	5508.205199117547	5823.482535885492	4538.5251310696995	3914.2985135644926	5499.950805316081	6593.560580791127	4634.946025528356	4626.547746534385	4431.641069617766	8642.565089450272	6883.272331664745	3907.337509054878	4124.056475951715	5873.792593470137	4658.446599763069	4471.863610916966	3688.952839031809
3825.948244059028	7977.847674879702	4577.750624009153	4025.8981680288052	4609.249667467855	4732.788523650107	5600.965925880959	3515.032171607749	3659.037692542779	3886.131983654079	7030.697581372565	5411.661320836916	4345.5611997221595	5508.205199117547	5823.482535885492	4537.862591746884	3914.2985135644926	5499.950805316081	6593.560580791127	4634.946025528356	4626.544763967542	4431.568492317087	8642.565089450272	6883.272331664745	3906.242483912415	4121.7097778812795	5873.792593470137	4658.05651722317	4471.862545515483	3686.7135284551105
3825.948244059028	7977.847674879702	4577.750624009153	4025.8981680288052	4609.249667467855	4732.788523650107	5595.832600332846	3515.032171607749	3658.039786517701	3886.131983654079	7026.188105745592	5411.661320836916	4345.5611997221595	5508.205199117547	5823.482535885492	4537.1715764226865	3914.2985135644926	5499.950805316081	6593.560580791127	4634.946025528356	4626.543946433732	4431.415316790458	8642.565089450272	6883.22823687721	3905.967291910949	4121.119372126939	5873.792593470137	4657.5902586364955	4471.855970394203	3682.9412154264965
3825.948244059028	7977.847674879702	4577.750624009153	4025.8981680288052	4609.249667467855	4732.788523650107	5595.832600332846	3514.9709558464283	3656.645863853886	3886.131983654079	7024.347795164021	5411.661320836916	4345.5611997221595	5508.205199117547	5823.482535885492	4536.813435314644	3914.2985135644926	5499.950805316081	6593.560580791127	4634.946025528356	4626.5418776925635	4431.328315800338	8642.565089450272	6883.22823687721	3904.2035291651246	4120.669585954372	5873.792593470137	4657.122170574341	4471.834472002343	3681.1503236777226
3825.948244059028	7977.847674879702	4577.750624009153	4025.8981680288052	4609.249667467855	4732.788523650107	5595.316525240812	3514.8378210699684	3653.84343098534	3886.131983654079	7020.920502678983	5411.661320836916	4345.5611997221595	5508.205199117547	5823.482535885492	4536.331091546603	3914.2985135644926	5499.950805316081	6593.560580791127	4634.946025528356	4626.5411288531395	4431.128049069822	8642.565089450272	6883.22823687721	3904.0700738995	4118.333359898199	5873.792593470137	4656.736146493578	4471.825057476217	3680.3933098604366
3825.948244059028	7977.847674879702	4577.750624009153	4025.8981680288052	4609.249667467855	4732.788523650107	5594.461408093019	3514.5434638557194	3652.5081112646258	3886.131983654079	7005.044821448553	5411.661320836916	4345.5611997221595	5508.205199117547	5823.482535885492	4536.331091546603	3914.2985135644926	5499.950805316081	6593.560580791127	4634.946025528356	4626.5406259433785	4430.389499319057	8642.565089450272	6883.22823687721	3903.9596912213415	4117.878839616769	5873.792593470137	4656.441608310792	4471.8249743879105	3679.526444891556
3825.948244059028	7977.847674879702	4577.750624009153	4025.8981680288052	4609.249667467855	4732.788523650107	5594.0523090531715	3514.3301013813984	3652.5081112646258	3886.131983654079	6982.961016096224	5411.661320836916	4345.5611997221595	5508.205199117547	5823.482535885492	4536.190820699934	3914.2985135644926	5499.950805316081	6593.560580791127	4634.946025528356	4626.5406259433785	4429.672226987748	8642.565089450272	6883.22823687721	3903.6542666649148	4111.949470142797	5873.792593470137	4656.201684512034	4471.82491216516	3678.9407706462293
3825.948244059028	7977.847674879702	4577.750624009153	4025.8981680288052	4609.249667467855	4732.788523650107	5594.024142061302	3514.058175488723	3652.380775005833	3886.131983654079	6961.386596266915	5411.661320836916	4345.5611997221595	5508.205199117547	5823.482535885492	4536.0728084383845	3914.2985135644926	5499.950805316081	6593.560580791127	4634.946025528356	4626.5406259433785	4429.1629754581	8642.565089450272	6883.22823687721	3901.4732914628876	4106.892128177852	5873.792593470137	4655.9981128830295	4471.824804387465	3678.3043873182237
3825.948244059028	7977.847674879702	4577.750624009153	4025.8981680288052	4609.249667467855	4732.788523650107	5593.573151744038	3512.2673879651093	3652.2112411952958	3886.131983654079	6960.922787039202	5411.661320836916	4345.5611997221595	5508.205199117547	5823.482535885492	4535.989851064476	3914.2985135644926	5499.950805316081	6593.560580791127	4634.946025528356	4626.5406259433785	4428.942648424239	8642.565089450272	6883.22823687721	3900.0143465606243	4106.239456681089	5873.792593470137	4655.635597888058	4471.824329289065	3676.981825911901
3825.948244059028	7977.847674879702	4577.750624009153	4025.8981680288052	4609.249667467855	4732.788523650107	5591.712373695804	3509.7263205947734	3651.954444771495	3886.131983654079	6960.461330967302	5411.661320836916	4345.5611997221595	5508.205199117547	5823.482535885492	4535.863000466676	3914.2985135644926	5499.950805316081	6593.560580791127	4634.946025528356	4626.540612600167	4428.912883466117	8642.565089450272	6883.228151494628	3899.9924811262053	4106.069844497193	5873.792593470137	4655.635597888058	4471.824183125847	3674.465639107806
3825.948244059028	7977.847674879702	4577.750624009153	4025.8981680288052	4609.249667467855	4732.788523650107	5585.202027905919	3507.917895454122	3651.5760117450463	3886.131983654079	6955.204408605059	5411.661320836916	4345.5611997221595	5508.205199117547	5823.482535885492	4535.490832795881	3914.2985135644926	5499.950805316081	6593.560580791127	4634.946025528356	4626.540612600167	4428.689711310659	8642.565089450272	6883.228137820526	3896.4525159305304	4104.729367429703	5873.792593470137	4654.786385381065	4471.821745567224	3671.46941579289
3825.948244059028	7977.847674879702	4577.750624009153	4025.8981680288052	4609.249667467855	4732.788523650107	5576.284950890424	3507.897429531811	3651.3089603086855	3886.131983654079	6947.100770637717	5411.661320836916	4345.5611997221595	5508.205199117547	5823.482535885492	4534.731829231212	3914.2985135644926	5499.950805316081	6593.560580791127	4634.946025528356	4626.539043789198	4428.689711310659	8642.565089450272	6883.2281349327295	3891.9354122971436	4104.284680328316	5873.792593470137	4654.015629834082	4471.818698405618	3670.34386293036
3825.948244059028	7977.847674879702	4577.750624009153	4025.8981680288052	4609.249667467855	4732.788523650107	5568.251456331531	3507.079394496828	3650.409817455518	3886.131983654079	6937.789597748648	5411.661320836916	4345.5611997221595	5508.205199117547	5823.482535885492	4534.636166934903	3914.2985135644926	5499.950805316081	6593.560580791127	4634.946025528356	4626.537253093053	4428.476053863322	8642.565089450272	6883.2281349327295	3887.0310138919244	4101.475520414712	5873.792593470137	4652.408053902432	4471.815459824978	3670.0563353498046
3825.948244059028	7977.847674879702	4577.750624009153	4025.8981680288052	4609.249667467855	4732.788523650107	5559.627829915226	3505.977011580775	3650.1029985911387	3886.131983654079	6931.0523880179235	5411.661320836916	4345.5611997221595	5508.205199117547	5823.482535885492	4534.605561119703	3914.2985135644926	5499.950805316081	6593.560580791127	4634.946025528356	4626.519169403366	4428.247904103933	8642.565089450272	6883.2281349327295	3885.5658731913636	4101.4126334718385	5873.792593470137	4650.720891575405	4471.811995974853	3669.8700304850995
3825.948244059028	7977.847674879702	4577.750624009153	4025.8981680288052	4609.249667467855	4732.788523650107	5558.701572868865	3505.7900907030044	3648.334075448363	3886.131983654079	6908.198504723578	5411.661320836916	4345.5611997221595	5508.205199117547	5823.482535885492	4534.426317294938	3914.2985135644926	5499.950805316081	6593.560580791127	4634.946025528356	4626.500008994235	4428.129796173728	8642.565089450272	6883.228134498983	3885.3290311443243	4101.230104608624	5873.792593470137	4650.207428196621	4471.804540879653	3669.6424005103872
3825.948244059028	7977.847674879702	4577.750624009153	4025.8981680288052	4609.249667467855	4732.788523650107	5557.5299147995665	3505.741265248598	3648.0246488436237	3886.131983654079	6881.689064967983	5411.661320836916	4345.5611997221595	5508.205199117547	5823.482535885492	4534.355856017641	3914.2985135644926	5499.950805316081	6593.560580791127	4634.946025528356	4626.477872390164	4427.485354097576	8642.565089450272	6883.22813441365	3884.7305297212297	4100.889963802213	5873.792593470137	4649.635954492368	4471.802626841141	3669.518207785296
3825.948244059028	7977.847674879702	4577.750624009153	4025.8981680288052	4609.249667467855	4732.788523650107	5556.177884740762	3505.561184715597	3647.8995417226265	3886.131983654079	6879.473851745976	5411.661320836916	4345.5611997221595	5508.205199117547	5823.482535885492	4534.2477714222605	3914.2985135644926	5499.950805316081	6593.560580791127	4634.946025528356	4626.438998060628	4427.403881242724	8642.565089450272	6883.22813441365	3884.471578121178	4099.375783726506	5873.792593470137	4648.8572832308355	4471.801427744949	3669.4307257055893
3825.948244059028	7977.847674879702	4577.750624009153	4025.8981680288052	4609.249667467855	4732.788523650107	5555.606371349652	3505.522947746315	3647.7689687807547	3886.131983654079	6867.289171049445	5411.661320836916	4345.5611997221595	5508.205199117547	5823.482535885492	4534.193784075609	3914.2985135644926	5499.950805316081	6593.560580791127	4634.946025528356	4626.372751990623	4426.728328918873	8642.565089450272	6883.22813441365	3884.092694296177	4095.9668116576568	5873.792593470137	4648.449673430325	4471.800280981806	3669.4111627179145
3825.948244059028	7977.847674879702	4577.750624009153	4025.8981680288052	4609.249667467855	4732.788523650107	5555.251955981077	3505.513094954848	3647.511690235584	3886.131983654079	6861.950016345848	5411.661320836916	4345.5611997221595	5508.205199117547	5823.482535885492	4534.139332951721	3914.2985135644926	5499.950805316081	6593.560580791127	4634.946025528356	4626.365693554885	4425.182812413144	8642.565089450272	6883.22813441365	3883.917135975488	4092.290137899496	5873.792593470137	4648.17120220632	4471.799871235935	3669.314766077554
3825.948244059028	7977.847674879702	4577.750624009153	4025.8981680288052	4609.249667467855	4732.788523650107	5553.675152138581	3505.474024224524	3646.7978682977364	3886.131983654079	6824.4199929835395	5411.661320836916	4345.5611997221595	5508.205199117547	5823.482535885492	4534.106100229974	3914.2985135644926	5499.950805316081	6593.560580791127	4634.946025528356	4626.3517473287075	4424.048096344187	8642.565089450272	6883.22813441365	3883.3633002753413	4085.763566452318	5873.792593470137	4648.122652503143	4471.7971958812695	3669.0828886488657
3825.948244059028	7977.847674879702	4577.750624009153	4025.8981680288052	4609.249667467855	4732.788523650107	5547.967584607131	3505.428559787117	3645.2057825218653	3886.131983654079	6784.6501336458505	5411.661320836916	4345.5611997221595	5508.205199117547	5823.482535885492	4534.028366918259	3914.2985135644926	5499.950805316081	6593.560580791127	4634.946025528356	4626.3353873313845	4423.362239487791	8642.565089450272	6883.22813441365	3882.29121074099	4083.541740472712	5873.792593470137	4648.007102769889	4471.789346431199	3668.668048669235
3825.948244059028	7977.847674879702	4577.750624009153	4025.8981680288052	4609.249667467855	4732.788523650107	5537.0231778806365	3505.3708171172875	3644.288174691742	3886.131983654079	6700.40908189219	5411.661320836916	4345.5611997221595	5508.205199117547	5823.482535885492	4533.674691011391	3914.2985135644926	5499.950805316081	6593.560580791127	4634.946025528356	4626.332947459583	4422.285816959242	8642.565089450272	6883.228134025961	3882.028181931606	4081.1569853554183	5873.792593470137	4647.787331266252	4471.779059933346	3668.3446486733346
3825.948244059028	7977.847674879702	4577.750624009153	4025.8981680288052	4609.249667467855	4732.788523650107	5529.241578115622	3505.2279067059126	3640.2561973447064	3886.131983654079	6634.992145383873	5411.661320836916	4345.5611997221595	5508.205199117547	5823.482535885492	4533.50879037013	3914.2985135644926	5499.950805316081	6593.560580791127	4634.946025528356	4626.324104117993	4420.971185317454	8642.565089450272	6883.228133390099	3882.0025391527042	4078.9461722098813	5873.792593470137	4647.728236461084	4471.717537651576	3667.6709386971943
3825.948244059028	7977.847674879702	4577.750624009153	4025.8981680288052	4609.249667467855	4732.788523650107	5527.859378677172	3504.965260343408	3631.7285813124654	3886.131983654079	6620.6084668303465	5411.661320836916	4345.5611997221595	5508.205199117547	5823.482535885492	4533.439929666154	3914.2985135644926	5499.950805316081	6593.560580791127	4634.946025528356	4626.3153460269405	4420.588999408576	8642.565089450272	6883.228132673585	3881.9551823474076	4078.5561787859883	5873.792593470137	4647.435216496362	4471.530924511445	3667.2739293721743
3825.948244059028	7977.847674879702	4577.750624009153	4025.8981680288052	4609.249667467855	4732.788523650107	5526.896287024158	3504.951891600685	3608.1452344173576	3886.131983654079	6599.81482049018	5411.661320836916	4345.5611997221595	5508.205199117547	5823.482535885492	4533.290569364092	3914.2985135644926	5499.950805316081	6593.560580791127	4634.946025528356	4626.3153460269405	4420.339058771325	8642.565089450272	6883.228132238543	3881.896075349451	4077.7158758372298	5873.792593470137	4647.249802963763	4471.368460339164	3667.1089676945785
3825.948244059028	7977.847674879702	4577.750624009153	4025.8981680288052	4609.249667467855	4732.788523650107	5525.0367201595855	3504.863113004944	3578.493411745175	3886.131983654079	6579.984948991225	5411.661320836916	4345.5611997221595	5508.205199117547	5823.482535885492	4533.289405919056	3914.2985135644926	5499.950805316081	6593.560580791127	4634.946025528356	4626.285421031532	4419.6555777630665	8642.565089450272	6883.2281315691625	3881.8617594184802	4075.0455830552733	5873.792593470137	4647.013778887516	4471.223057154801	3666.7979967507677
3825.948244059028	7977.847674879702	4577.750624009153	4025.8981680288052	4609.249667467855	4732.788523650107	5513.693735714551	3504.7704694835847	3563.0472679068343	3886.131983654079	6562.854403958152	5411.661320836916	4345.5611997221595	5508.205199117547	5823.482535885492	4533.276966182529	3914.2985135644926	5499.950805316081	6593.560580791127	4634.946025528356	4626.265455381802	4418.931026838354	8642.565089450272	6883.2281315691625	3881.8494857454584	4073.432929841652	5873.792593470137	4646.715297110904	4471.222673782775	3665.8463808926545
3825.948244059028	7977.847674879702	4577.750624009153	4025.8981680288052	4609.249667467855	4732.788523650107	5507.908194102847	3504.4853060574646	3559.1819633526597	3886.131983654079	6535.9986493059005	5411.661320836916	4345.5611997221595	5508.205199117547	5823.482535885492	4533.190612394355	3914.2985135644926	5499.950805316081	6593.560580791127	4634.946025528356	4626.25121303746	4417.547927311475	8642.565089450272	6883.228131523307	3881.779980607277	4071.115110993259	5873.792593470137	4646.457449869638	4471.222673782775	3665.6155190240515
3825.948244059028	7977.847674879702	4577.750624009153	4025.8981680288052	4609.249667467855	4732.788523650107	5500.202524253066	3504.4622815683124	3551.0620044916986	3886.131983654079	6533.5793611454465	5411.661320836916	4345.5611997221595	5508.205199117547	5823.482535885492	4532.4146153829	3914.2985135644926	5499.950805316081	6593.560580791127	4634.946025528356	4626.246374185128	4414.811456412943	8642.565089450272	6883.228129134941	3881.731817192192	4064.0538247793866	5873.792593470137	4646.178301105532	4471.2225907636	3665.54083785468
3825.948244059028	7977.847674879702	4577.750624009153	4025.8981680288052	4609.249667467855	4732.788523650107	5488.6734917230415	3504.438115593415	3547.6979603877103	3886.131983654079	6511.896491809119	5411.661320836916	4345.5611997221595	5508.205199117547	5823.482535885492	4532.4146153829	3914.2985135644926	5499.950805316081	6593.560580791127	4634.946025528356	4626.14655887263	4411.331634640937	8642.565089450272	6883.228122006382	3881.7052483228817	4057.9582167969966	5873.792593470137	4646.097742153383	4471.222015617	3665.2754846190846
3825.948244059028	7977.847674879702	4577.750624009153	4025.8981680288052	4609.249667467855	4732.788523650107	5485.440490429215	3504.411181818839	3547.6240420630934	3886.131983654079	6497.2628845262825	5411.661320836916	4345.5611997221595	5508.205199117547	5823.482535885492	4532.295693873516	3914.2985135644926	5499.950805316081	6593.560580791127	4634.946025528356	4626.060403979815	4406.619077892637	8642.565089450272	6883.228122006382	3881.657963886173	4055.571777937725	5873.792593470137	4644.345322015885	4471.221411433583	3664.2821688975096
3825.948244059028	7977.847674879702	4577.750624009153	4025.8981680288052	4609.249667467855	4732.788523650107	5478.253625389529	3504.394085877313	3547.6025016104613	3886.131983654079	6491.557380417683	5411.661320836916	4345.5611997221595	5508.205199117547	5823.482535885492	4532.29251591471	3914.2985135644926	5499.950805316081	6593.560580791127	4634.946025528356	4625.971952295104	4404.727170914977	8642.565089450272	6883.228122006382	3881.657963886173	4051.366236276943	5873.792593470137	4643.682063147468	4471.2203972048555	3663.8079549647064
3825.948244059028	7977.847674879702	4577.750624009153	4025.8981680288052	4609.249667467855	4732.788523650107	5460.161044040236	3504.391067533782	3547.053678088084	3886.131983654079	6487.398364198484	5411.661320836916	4345.5611997221595	5508.205199117547	5823.482535885492	4532.28339903541	3914.2985135644926	5499.950805316081	6593.560580791127	4634.946025528356	4625.808683283631	4404.727170914977	8642.565089450272	6883.228088067814	3881.62561929393	4050.4351259520936	5873.792593470137	4643.59021211839	4471.219351303983	3663.5569619408643
3825.948244059028	7977.847674879702	4577.750624009153	4025.8981680288052	4609.249667467855	4732.788523650107	5448.295636315106	3504.3885559472	3547.0245632016613	3886.131983654079	6480.815479868001	5411.661320836916	4345.5611997221595	5508.205199117547	5823.482535885492	4532.2785176689595	3914.2985135644926	5499.950805316081	6593.560580791127	4634.946025528356	4625.717528640724	4404.727170914977	8642.565089450272	6883.228088067814	3881.5975641513587	4048.5076387851814	5873.792593470137	4643.5696321977575	4471.218179344976	3663.0535309767133
3825.948244059028	7977.847674879702	4577.750624009153	4025.8981680288052	4609.249667467855	4732.788523650107	5431.400518160128	3504.3854299041386	3546.8343701455183	3886.131983654079	6453.744043533703	5411.661320836916	4345.5611997221595	5508.205199117547	5823.482535885492	4532.276085489109	3914.2985135644926	5499.950805316081	6593.560580791127	4634.946025528356	4625.3094827499135	4404.635398684251	8642.565089450272	6883.228088067814	3881.520438607959	4048.180963899862	5873.792593470137	4643.541495328791	4471.216410162088	3662.810500364324
3825.948244059028	7977.847674879702	4577.750624009153	4025.8981680288052	4609.249667467855	4732.788523650107	5422.465139426968	3504.373967599279	3545.9740850287135	3886.131983654079	6432.566988469696	5411.661320836916	4345.5611997221595	5508.205199117547	5823.482535885492	4532.275692451443	3914.2985135644926	5499.950805316081	6593.560580791127	4634.946025528356	4625.00279760042	4404.328419817929	8642.565089450272	6883.228088067814	3881.2769426760856	4045.0482673406295	5873.792593470137	4643.516710144697	4471.215464744155	3662.5190205354356
3825.948244059028	7977.847674879702	4577.750624009153	4025.8981680288052	4609.249667467855	4732.788523650107	5419.786849188482	3504.332365364077	3545.8745834709334	3886.131983654079	6428.14621411802	5411.661320836916	4345.5611997221595	5508.205199117547	5823.482535885492	4532.238600367976	3914.2985135644926	5499.950805316081	6593.560580791127	4634.946025528356	4624.517208059935	4404.007981794367	8642.565089450272	6883.228088067814	3880.7956363090434	4043.0370954728264	5873.792593470137	4643.505847137401	4471.210597286677	3661.716629037702
3825.948244059028	7977.847674879702	4577.750624009153	4025.8981680288052	4609.249667467855	4732.788523650107	5412.355488471207	3504.324557157366	3545.724983820036	3886.131983654079	6426.511271159232	5411.661320836916	4345.5611997221595	5508.205199117547	5823.482535885492	4532.080169568393	3914.2985135644926	5499.950805316081	6593.560580791127	4634.946025528356	4624.517208059935	4403.554371232022	8642.565089450272	6883.228088067814	3880.4086064216576	4042.0718677418845	5873.792593470137	4643.4116133028	4471.197903589371	3660.9927528063054
3825.948244059028	7977.847674879702	4577.750624009153	4025.8981680288052	4609.249667467855	4732.788523650107	5398.628560093743	3504.3199885425206	3545.6017110541998	3886.131983654079	6424.841057326241	5411.661320836916	4345.5611997221595	5508.205199117547	5823.482535885492	4531.9983750465235	3914.2985135644926	5499.950805316081	6593.560580791127	4634.946025528356	4624.517208059935	4402.613250423974	8642.565089450272	6883.228088067814	3879.776547452523	4038.92927957417	5873.792593470137	4643.278613147093	4471.1736424195315	3659.988892591845
3825.948244059028	7977.847674879702	4577.750624009153	4025.8981680288052	4609.249667467855	4732.788523650107	5398.186034618169	3504.3003442404356	3545.558649771301	3886.131983654079	6420.5157971191475	5411.661320836916	4345.5611997221595	5508.205199117547	5823.482535885492	4531.826081156694	3914.2985135644926	5499.950805316081	6593.560580791127	4634.946025528356	4624.517208059935	4401.146286370262	8642.565089450272	6883.2280878385545	3879.3034845876796	4037.723470488855	5873.792593470137	4643.270738871899	4471.124745929164	3658.8949422668493
3825.948244059028	7977.847674879702	4577.750624009153	4025.8981680288052	4609.249667467855	4732.788523650107	5395.195121010576	3504.283884792219	3545.518103584507	3886.131983654079	6416.048867012221	5411.661320836916	4345.5611997221595	5508.205199117547	5823.482535885492	4531.295161271628	3914.2985135644926	5499.950805316081	6593.560580791127	4634.946025528356	4624.517208059935	4398.11545409455	8642.565089450272	6883.2280878385545	3879.2153697880485	4036.9043842809715	5873.792593470137	4643.270738871899	4471.015956629288	3657.623391852657
3825.948244059028	7977.847674879702	4577.750624009153	4025.8981680288052	4609.249667467855	4732.788523650107	5392.040635421334	3504.260229652494	3545.5179678578224	3886.131983654079	6411.234480727897	5411.661320836916	4345.5611997221595	5508.205199117547	5823.482535885492	4530.938732394346	3914.2985135644926	5499.950805316081	6593.560580791127	4634.946025528356	4624.517208059935	4395.162137846941	8642.565089450272	6883.2280878385545	3879.1302229658695	4036.861485116769	5873.792593470137	4643.269060354686	4470.809688060879	3656.4984425937237
3825.948244059028	7977.847674879702	4577.750624009153	4025.8981680288052	4609.249667467855	4732.788523650107	5389.928103335203	3504.2378902593846	3545.460977576338	3886.131983654079	6410.398567434891	5411.661320836916	4345.5611997221595	5508.205199117547	5823.482535885492	4530.6297559265695	3914.2985135644926	5499.950805316081	6593.560580791127	4634.946025528356	4624.516752458319	4394.9524827123005	8642.565089450272	6883.2280878385545	3878.7610211763695	4036.819908369617	5873.792593470137	4643.2690188120505	4470.5882248647285	3655.793020586163
3825.948244059028	7977.847674879702	4577.750624009153	4025.8981680288052	4609.249667467855	4732.788523650107	5387.291046167404	3504.2313571788072	3545.458837223711	3886.131983654079	6409.998754787477	5411.661320836916	4345.5611997221595	5508.205199117547	5823.482535885492	4530.613804928871	3914.2985135644926	5499.950805316081	6593.560580791127	4634.946025528356	4624.516752458319	4394.74788037465	8642.565089450272	6883.2280878385545	3878.3069871510766	4036.712185703026	5873.792593470137	4643.268987773756	4470.497845375438	3655.612246486637
3825.948244059028	7977.847674879702	4577.750624009153	4025.8981680288052	4609.249667467855	4732.788523650107	5386.734792757867	3504.2308222005054	3545.458837223711	3886.131983654079	6407.793695635421	5411.661320836916	4345.5611997221595	5508.205199117547	5823.482535885492	4530.586080203608	3914.2985135644926	5499.950805316081	6593.560580791127	4634.946025528356	4624.516752458319	4394.7254641906875	8642.565089450272	6883.2280878385545	3877.2483923209297	4036.688973284848	5873.792593470137	4643.266217918777	4470.384704882342	3655.612246486637
3825.948244059028	7977.847674879702	4577.750624009153	4025.8981680288052	4609.249667467855	4732.788523650107	5385.900623876465	3504.2279163864223	3545.439593655282	3886.131983654079	6403.82040976291	5411.661320836916	4345.5611997221595	5508.205199117547	5823.482535885492	4530.536554309134	3914.2985135644926	5499.950805316081	6593.560580791127	4634.946025528356	4624.504436590772	4394.668798702411	8642.565089450272	6883.2280878385545	3875.6320474540607	4036.633909869446	5873.792593470137	4643.262522283034	4470.2841939004265	3655.271071376225
3825.948244059028	7977.847674879702	4577.750624009153	4025.8981680288052	4609.249667467855	4732.788523650107	5385.600102828945	3504.226205863509	3545.438730722767	3886.131983654079	6399.1107650629965	5411.661320836916	4345.5611997221595	5508.205199117547	5823.482535885492	4530.536554309134	3914.2985135644926	5499.950805316081	6593.560580791127	4634.946025528356	4624.503188492902	4394.637909327892	8642.565089450272	6883.2280878385545	3874.2788450611106	4036.462028062083	5873.792593470137	4643.261407792278	4469.957173267651	3655.057848131937
3825.948244059028	7977.847674879702	4577.750624009153	4025.8981680288052	4609.249667467855	4732.788523650107	5385.271248581637	3504.2169598777446	3545.432470440561	3886.131983654079	6397.237929464027	5411.661320836916	4345.5611997221595	5508.205199117547	5823.482535885492	4530.494258012752	3914.2985135644926	5499.950805316081	6593.560580791127	4634.946025528356	4624.452120379683	4394.527387604884	8642.565089450272	6883.2280878385545	3873.230349904677	4036.320845198146	5873.792593470137	4643.261407792278	4469.957173267651	3654.9560713092624
3825.948244059028	7977.847674879702	4577.750624009153	4025.8981680288052	4609.249667467855	4732.788523650107	5384.006368107038	3504.1865827551605	3545.4078309767638	3886.131983654079	6395.052485820212	5411.661320836916	4345.5611997221595	5508.205199117547	5823.482535885492	4530.3313894054945	3914.2985135644926	5499.950805316081	6593.560580791127	4634.946025528356	4624.321029174773	4394.527387604884	8642.565089450272	6883.2280878385545	3871.125611884534	4036.309955951312	5873.792593470137	4643.261171860182	4469.906862838643	3654.1481954881456
3825.948244059028	7977.847674879702	4577.750624009153	4025.8981680288052	4609.249667467855	4732.788523650107	5381.863762198454	3504.1814746382543	3545.3404666292017	3886.131983654079	6393.507990112885	5411.661320836916	4345.5611997221595	5508.205199117547	5823.482535885492	4530.17868844012	3914.2985135644926	5499.950805316081	6593.560580791127	4634.946025528356	4624.152048195821	4394.3918761144705	8642.565089450272	6883.2280878385545	3869.633620430504	4036.2968141280294	5873.792593470137	4643.261015333969	4469.795234800831	3653.134028366841
3825.948244059028	7977.847674879702	4577.750624009153	4025.8981680288052	4609.249667467855	4732.788523650107	5380.743701162133	3504.145741069091	3545.294107194497	3886.131983654079	6386.045261709738	5411.661320836916	4345.5611997221595	5508.205199117547	5823.482535885492	4530.006310979603	3914.2985135644926	5499.950805316081	6593.560580791127	4634.946025528356	4624.119798105884	4394.318814293585	8642.565089450272	6883.2280878385545	3869.066441101708	4036.2050747440353	5873.792593470137	4643.260714730599	4469.7187414919845	3652.729429377575
3825.948244059028	7977.847674879702	4577.750624009153	4025.8981680288052	4609.249667467855	4732.788523650107	5380.084790926738	3504.1156287154276	3545.232064373454	3886.131983654079	6379.739113928699	5411.661320836916	4345.5611997221595	5508.205199117547	5823.482535885492	4529.84840338966	3914.2985135644926	5499.950805316081	6593.560580791127	4634.946025528356	4624.061484260001	4394.284007669393	8642.565089450272	6883.228087837119	3867.184700613328	4036.02645838642	5873.792593470137	4643.260623454932	4469.651808211697	3652.6160819811234
3825.948244059028	7977.847674879702	4577.750624009153	4025.8981680288052	4609.249667467855	4732.788523650107	5379.424949620905	3504.0651057591426	3545.136137276691	3886.131983654079	6370.035618327776	5411.661320836916	4345.5611997221595	5508.205199117547	5823.482535885492	4529.84840338966	3914.2985135644926	5499.950805316081	6593.560580791127	4634.946025528356	4623.996586853256	4393.985136902473	8642.565089450272	6883.228087837119	3864.739046725666	4035.930238931873	5873.792593470137	4643.260530589259	4469.595867624872	3652.6041099607883
3825.948244059028	7977.847674879702	4577.750624009153	4025.8981680288052	4609.249667467855	4732.788523650107	5378.80181864979	3504.027386842984	3544.964233117715	3886.131983654079	6342.504105012624	5411.661320836916	4345.5611997221595	5508.205199117547	5823.482535885492	4529.7642777268475	3914.2985135644926	5499.950805316081	6593.560580791127	4634.946025528356	4623.912884151105	4393.826342926919	8642.565089450272	6883.22808783666	3864.0111357046344	4035.61672496502	5873.792593470137	4643.260486511758	4469.579985759517	3652.560987998152
3825.948244059028	7977.847674879702	4577.750624009153	4025.8981680288052	4609.249667467855	4732.788523650107	5378.715326837029	3503.972251983374	3544.888587160174	3886.131983654079	6318.3454575844835	5411.661320836916	4345.5611997221595	5508.205199117547	5823.482535885492	4529.748772497353	3914.2985135644926	5499.950805316081	6593.560580791127	4634.946025528356	4623.8350956931035	4393.4197364574375	8642.565089450272	6883.22808783666	3862.184522762671	4035.3746214638068	5873.792593470137	4643.260463127312	4469.568861179312	3652.463191197161
3825.948244059028	7977.847674879702	4577.750624009153	4025.8981680288052	4609.249667467855	4732.788523650107	5378.658475100565	3503.9341696788642	3544.3813311435233	3886.131983654079	6293.115805436279	5411.661320836916	4345.5611997221595	5508.205199117547	5823.482535885492	4529.344649359684	3914.2985135644926	5499.950805316081	6593.560580791127	4634.946025528356	4623.754117157565	4393.381898265745	8642.565089450272	6883.22808783666	3857.6538945865245	4034.2988313042524	5873.792593470137	4643.260397803437	4469.568230427636	3652.2966797083236
3825.948244059028	7977.847674879702	4577.750624009153	4025.8981680288052	4609.249667467855	4732.788523650107	5378.524334597133	3503.9084038941755	3544.268804298567	3886.131983654079	6210.008553679853	5411.661320836916	4345.5611997221595	5508.205199117547	5823.482535885492	4528.90378072119	3914.2985135644926	5499.950805316081	6593.560580791127	4634.946025528356	4623.754117157565	4393.216210744543	8642.565089450272	6883.22808783666	3855.5819637221502	4033.194509446889	5873.792593470137	4643.260348224454	4469.562081174011	3652.2861747349853
3825.948244059028	7977.847674879702	4577.750624009153	4025.8981680288052	4609.249667467855	4732.788523650107	5378.4075576084	3503.8452190234657	3544.263654868687	3886.131983654079	6088.452520309245	5411.661320836916	4345.5611997221595	5508.205199117547	5823.482535885492	4526.103066084741	3914.2985135644926	5499.950805316081	6593.560580791127	4634.946025528356	4623.736818506994	4392.959067473075	8642.565089450272	6883.22808783666	3850.3817924921113	4030.810934309351	5873.792593470137	4643.260149365824	4469.55297221211	3652.226734429768
3825.948244059028	7977.847674879702	4577.750624009153	4025.8981680288052	4609.249667467855	4732.788523650107	5378.32417913628	3503.835212716762	3544.237892737732	3886.131983654079	5775.9989502782	5411.661320836916	4345.5611997221595	5508.205199117547	5823.482535885492	4524.909703472766	3914.2985135644926	5499.950805316081	6593.560580791127	4634.946025528356	4623.716059100185	4392.347519022421	8642.565089450272	6883.22808783666	3847.2502679086674	4028.1840233305284	5873.792593470137	4643.260019876947	4469.55297221211	3652.191969936257
3825.948244059028	7977.847674879702	4577.750624009153	4025.8981680288052	4609.249667467855	4732.788523650107	5377.785303643284	3503.8180710155457	3544.215642346412	3886.131983654079	5255.622765046599	5411.661320836916	4345.5611997221595	5508.205199117547	5823.482535885492	4523.405154938669	3914.2985135644926	5499.950805316081	6593.560580791127	4634.946025528356	4623.627502989233	4392.018223847212	8642.565089450272	6883.22808783666	3843.778359891188	4027.9769587711944	5873.792593470137	4643.259956146665	4469.55297221211	3652.059342537968
3825.948244059028	7977.847674879702	4577.750624009153	4025.8981680288052	4609.249667467855	4732.788523650107	5376.915608999889	3503.7802351230885	3544.0458059387306	3886.131983654079	5168.995727225621	5411.661320836916	4345.5611997221595	5508.205199117547	5823.482535885492	4521.367855727334	3914.2985135644926	5499.950805316081	6593.560580791127	4634.946025528356	4623.539029538313	4391.817618877071	8642.565089450272	6883.22808783497	3843.307962909602	4027.3825096486403	5873.792593470137	4643.259904473018	4469.55297221211	3652.0502367410304
3825.948244059028	7977.847674879702	4577.750624009153	4025.8981680288052	4609.249667467855	4732.788523650107	5375.7205743643735	3503.7802351230885	3543.9435651076496	3886.131983654079	5083.308524639953	5411.661320836916	4345.5611997221595	5508.205199117547	5823.482535885492	4519.239571235034	3914.2985135644926	5499.950805316081	6593.560580791127	4634.946025528356	4623.469521913241	4391.74477570925	8642.565089450272	6883.22808783497	3840.93025337985	4025.2550505029503	5873.792593470137	4643.259838557235	4469.552781861973	3652.0442185618067
3825.948244059028	7977.847674879702	4577.750624009153	4025.8981680288052	4609.249667467855	4732.788523650107	5375.443814886194	3503.767631059699	3543.8693058933713	3886.131983654079	4986.263782482918	5411.661320836916	4345.5611997221595	5508.205199117547	5823.482535885492	4518.90848761169	3914.2985135644926	5499.950805316081	6593.560580791127	4634.946025528356	4623.465962634407	4391.693996988518	8642.565089450272	6883.22808783497	3833.4377557886028	4021.92810469402	5873.792593470137	4643.259700376919	4469.552619992298	3652.018737017052
3825.948244059028	7977.847674879702	4577.750624009153	4025.8981680288052	4609.249667467855	4732.788523650107	5375.4407261900615	3503.7625704746474	3543.6981428122563	3886.131983654079	4849.524965347531	5411.661320836916	4345.5611997221595	5508.205199117547	5823.482535885492	4518.592500625992	3914.2985135644926	5499.950805316081	6593.560580791127	4634.946025528356	4623.128102088831	4391.51537780859	8642.565089450272	6883.22808783497	3816.1868924809874	4016.7361399431	5873.792593470137	4643.259597618259	4469.552619992298	3651.9967421662163
3825.948244059028	7977.847674879702	4577.750624009153	4025.8981680288052	4609.249667467855	4732.788523650107	5375.316755144813	3503.761746105092	3543.6981428122563	3886.131983654079	4707.008465482893	5411.661320836916	4345.5611997221595	5508.205199117547	5823.482535885492	4517.8748578462455	3914.2985135644926	5499.950805316081	6593.560580791127	4634.946025528356	4623.1049291339295	4391.225512600706	8642.565089450272	6883.22808783497	3814.794943158391	4015.797345333819	5873.792593470137	4643.2595606095365	4469.552619992298	3651.962296548357
3825.948244059028	7977.847674879702	4577.750624009153	4025.8981680288052	4609.249667467855	4732.788523650107	5375.11216608006	3503.760244311435	3543.57065918469	3886.131983654079	4707.008465482893	5411.661320836916	4345.5611997221595	5508.205199117547	5823.482535885492	4517.00059652244	3914.2985135644926	5499.950805316081	6593.560580791127	4634.946025528356	4622.894277061132	4390.97948419372	8642.565089450272	6883.22808783497	3806.520094594069	4014.2066346060574	5873.792593470137	4643.259515156975	4469.552558397193	3651.9272483932564
3825.948244059028	7977.847674879702	4577.750624009153	4025.8981680288052	4609.249667467855	4732.788523650107	5374.920717578099	3503.7593595479675	3543.5151585154845	3886.131983654079	4676.785034650426	5411.661320836916	4345.5611997221595	5508.205199117547	5823.482535885492	4516.346906032902	3914.2985135644926	5499.950805316081	6593.560580791127	4634.946025528356	4622.683918499082	4390.936200995833	8642.565089450272	6883.22808783497	3794.2445406525603	4012.4541783343284	5873.792593470137	4643.25923323683	4469.552558397193	3651.8130135342262
3825.948244059028	7977.847674879702	4577.750624009153	4025.8981680288052	4609.249667467855	4732.788523650107	5374.565207231451	3503.7589243002567	3543.085369494629	3886.131983654079	4630.557511165205	5411.661320836916	4345.5611997221595	5508.205199117547	5823.482535885492	4514.705151999788	3914.2985135644926	5499.950805316081	6593.560580791127	4634.946025528356	4621.371509147581	4390.614971191255	8642.565089450272	6883.228087834964	3781.5181669505164	4007.9836687132447	5873.792593470137	4643.259176665539	4469.552558397193	3651.6237797252484
3825.948244059028	7977.847674879702	4577.750624009153	4025.8981680288052	4609.249667467855	4732.788523650107	5374.18048690795	3503.7581377226334	3542.5873752576026	3886.131983654079	4595.959939723498	5411.661320836916	4345.5611997221595	5508.205199117547	5823.482535885492	4513.113692704608	3914.2985135644926	5499.950805316081	6593.560580791127	4634.946025528356	4620.312313929225	4389.386276417465	8642.565089450272	6883.228087834964	3774.278945496117	3999.4772611538597	5873.792593470137	4643.258870518066	4469.552556028844	3651.3552985850806
3825.948244059028	7977.847674879702	4577.750624009153	4025.8981680288052	4609.249667467855	4732.788523650107	5374.060255367311	3503.7576212472736	3541.69554330734	3886.131983654079	4590.473673167236	5411.661320836916	4345.5611997221595	5508.205199117547	5823.482535885492	4511.261223576982	3914.2985135644926	5499.950805316081	6593.560580791127	4634.946025528356	4619.062298821433	4387.9636745653925	8642.565089450272	6883.228087834964	3767.4876325504656	3993.1332109667214	5873.792593470137	4643.258639016391	4469.552556028844	3650.4481889993112
3825.948244059028	7977.847674879702	4577.750624009153	4025.8981680288052	4609.249667467855	4732.788523650107	5370.856357160108	3503.757608083235	3541.676589838612	3886.131983654079	4590.084809700737	5411.661320836916	4345.5611997221595	5508.205199117547	5823.482535885492	4510.249062286981	3914.2985135644926	5499.950805316081	6593.560580791127	4634.946025528356	4617.463291006836	4387.9636745653925	8642.565089450272	6883.228087834964	3765.0004555970477	3982.350420650068	5873.792593470137	4643.257910489738	4469.552555280967	3648.7133202571636
3825.948244059028	7977.847674879702	4577.750624009153	4025.8981680288052	4609.249667467855	4732.788523650107	5366.9888737706415	3503.757480742035	3541.2945430567897	3886.131983654079	4588.202015419423	5411.661320836916	4345.5611997221595	5508.205199117547	5823.482535885492	4509.992078669545	3914.2985135644926	5499.950805316081	6593.560580791127	4634.946025528356	4616.503894908334	4387.886300619912	8642.565089450272	6883.228087834964	3763.451764405306	3953.2440879875894	5873.792593470137	4643.257665495512	4469.552555114231	3646.908508978623
3825.948244059028	7977.847674879702	4577.750624009153	4025.8981680288052	4609.249667467855	4732.788523650107	5361.522754596283	3503.756916974784	3541.1860752711304	3886.131983654079	4586.006847834307	5411.661320836916	4345.5611997221595	5508.205199117547	5823.482535885492	4509.30254430615	3914.2985135644926	5499.950805316081	6593.560580791127	4634.946025528356	4613.127071942972	4387.8479074916995	8642.565089450272	6883.228087834955	3755.6750924914586	3942.8226516470436	5873.792593470137	4643.25681449038	4469.552555114231	3643.4047794323633
3825.948244059028	7977.847674879702	4577.750624009153	4025.8981680288052	4609.249667467855	4732.788523650107	5359.18268567821	3503.756470144866	3540.950677042272	3886.131983654079	4576.4013222864105	5411.661320836916	4345.5611997221595	5508.205199117547	5823.482535885492	4509.020344039482	3914.2985135644926	5499.950805316081	6593.560580791127	4634.946025528356	4612.121192451521	4387.8479074916995	8642.565089450272	6883.22808783454	3752.5371874948214	3936.4152909117965	5873.792593470137	4643.255955766786	4469.5525551070405	3643.3925439722716
3825.948244059028	7977.847674879702	4577.750624009153	4025.8981680288052	4609.249667467855	4732.788523650107	5356.708787351387	3503.7524321781666	3540.542881291522	3886.131983654079	4567.8457198956385	5411.661320836916	4345.5611997221595	5508.205199117547	5823.482535885492	4508.54976576311	3914.2985135644926	5499.950805316081	6593.560580791127	4634.946025528356	4611.689203937765	4387.8479074916995	8642.565089450272	6883.22808783454	3752.3423524778445	3930.504424297412	5873.792593470137	4643.255955766786	4469.552553849247	3643.386102784396
3825.948244059028	7977.847674879702	4577.750624009153	4025.8981680288052	4609.249667467855	4732.788523650107	5349.2796709314825	3503.749416976899	3540.3418760801005	3886.131983654079	4547.962249238673	5411.661320836916	4345.5611997221595	5508.205199117547	5823.482535885492	4507.912292958849	3914.2985135644926	5499.950805316081	6593.560580791127	4634.946025528356	4610.003494185231	4387.834059122524	8642.565089450272	6883.228087834489	3751.440624358269	3927.824659081215	5873.792593470137	4643.255665853152	4469.552553226329	3643.386102784396
3825.948244059028	7977.847674879702	4577.750624009153	4025.8981680288052	4609.249667467855	4732.788523650107	5327.731704128317	3503.7444266743805	3540.296167116335	3886.131983654079	4508.134376198521	5411.661320836916	4345.5611997221595	5508.205199117547	5823.482535885492	4505.157423124672	3914.2985135644926	5499.950805316081	6593.560580791127	4634.946025528356	4609.160371202657	4387.820317679265	8642.565089450272	6883.228087834489	3750.9773946676696	3926.904320275694	5873.792593470137	4643.255220563311	4469.552553226329	3643.386102784396
3825.948244059028	7977.847674879702	4577.750624009153	4025.8981680288052	4609.249667467855	4732.788523650107	5303.576177398772	3503.7385087923744	3540.095462828989	3886.131983654079	4483.195260189009	5411.661320836916	4345.5611997221595	5508.205199117547	5823.482535885492	4501.175157730846	3914.2985135644926	5499.950805316081	6593.560580791127	4634.946025528356	4607.052032545227	4387.814193347653	8642.565089450272	6883.228087834482	3750.8248520353004	3926.715265483624	5873.792593470137	4643.25459353655	4469.552552213638	3643.36213063014
3825.948244059028	7977.847674879702	4577.750624009153	4025.8981680288052	4609.249667467855	4732.788523650107	5302.08738340908	3503.736199357095	3539.962493153567	3886.131983654079	4483.195260189009	5411.661320836916	4345.5611997221595	5508.205199117547	5823.482535885492	4497.45589394622	3914.2985135644926	5499.950805316081	6593.560580791127	4634.946025528356	4606.3044794080815	4387.708288963531	8642.565089450272	6883.228087834482	3750.6637519499263	3920.930644896328	5873.792593470137	4643.253495490468	4469.552548282023	3643.3580494398175
3825.948244059028	7977.847674879702	4577.750624009153	4025.8981680288052	4609.249667467855	4732.788523650107	5301.745406942786	3503.730031753239	3539.8787365256753	3886.131983654079	4475.325306377401	5411.661320836916	4345.5611997221595	5508.205199117547	5823.482535885492	4492.624773417198	3914.2985135644926	5499.950805316081	6593.560580791127	4634.946025528356	4604.430084992439	4387.6623986493105	8642.565089450272	6883.228087834458	3750.114936933095	3905.666260912283	5873.792593470137	4643.247419982534	4469.55254660565	3643.3541022511818
3825.948244059028	7977.847674879702	4577.750624009153	4025.8981680288052	4609.249667467855	4732.788523650107	5300.3590765389035	3503.730031753239	3539.6596675497794	3886.131983654079	4462.082542287496	5411.661320836916	4345.5611997221595	5508.205199117547	5823.482535885492	4489.878692296303	3914.2985135644926	5499.950805316081	6593.560580791127	4634.946025528356	4600.849500818679	4387.587552492758	8642.565089450272	6883.22808783445	3750.0641005063326	3899.0702353148354	5873.792593470137	4643.247202583934	4469.552536349074	3643.3532573894827
3825.948244059028	7977.847674879702	4577.750624009153	4025.8981680288052	4609.249667467855	4732.788523650107	5298.769295464199	3503.7194808390277	3539.6187831563702	3886.131983654079	4448.523884407868	5411.661320836916	4345.5611997221595	5508.205199117547	5823.482535885492	4485.779540914648	3914.2985135644926	5499.950805316081	6593.560580791127	4634.946025528356	4598.363648347843	4387.3044006521	8642.565089450272	6883.228087834442	3749.9845303109396	3872.6700511470403	5873.792593470137	4643.245989898235	4469.552536349074	3643.3532573894827
3825.948244059028	7977.847674879702	4577.750624009153	4025.8981680288052	4609.249667467855	4732.788523650107	5297.6427612429	3503.7135730326445	3539.384644098602	3886.131983654079	4428.057662307701	5411.661320836916	4345.5611997221595	5508.205199117547	5823.482535885492	4485.779540914648	3914.2985135644926	5499.950805316081	6593.560580791127	4634.946025528356	4596.89236458469	4386.851810095532	8642.565089450272	6883.228087834442	3749.9845303109396	3861.5068446896676	5873.792593470137	4643.245592860599	4469.552536349074	3643.3532573894827
3825.948244059028	7977.847674879702	4577.750624009153	4025.8981680288052	4609.249667467855	4732.788523650107	5297.010815266023	3503.708325078804	3539.330304647281	3886.131983654079	4404.1792339445665	5411.661320836916	4345.5611997221595	5508.205199117547	5823.482535885492	4483.651579028535	3914.2985135644926	5499.950805316081	6593.560580791127	4634.946025528356	4596.624084854818	4385.865416602625	8642.565089450272	6883.228087834428	3749.9551682767897	3836.3607417779	5873.792593470137	4643.244498862639	4469.552533997781	3643.353105932607
3825.948244059028	7977.847674879702	4577.750624009153	4025.8981680288052	4609.249667467855	4732.788523650107	5296.823722620575	3503.7024480983214	3539.3203080663643	3886.131983654079	4399.700776518565	5411.661320836916	4345.5611997221595	5508.205199117547	5823.482535885492	4471.000448453963	3914.2985135644926	5499.950805316081	6593.560580791127	4634.946025528356	4596.5783891705705	4384.989341789744	8642.565089450272	6883.2280878344	3749.859370537788	3826.1616258473023	5873.792593470137	4643.2439384467325	4469.552533997781	3643.353083514655
3825.948244059028	7977.847674879702	4577.750624009153	4025.8981680288052	4609.249667467855	4732.788523650107	5296.623018006472	3503.7024480983214	3539.3203080663643	3886.131983654079	4397.785510392431	5411.661320836916	4345.5611997221595	5508.205199117547	5823.482535885492	4460.2615177958305	3914.2985135644926	5499.950805316081	6593.560580791127	4634.946025528356	4596.028035587173	4383.780760625714	8642.565089450272	6883.228087834393	3749.726338242201	3825.3018317059505	5873.792593470137	4643.242716474488	4469.552533997781	3643.3515230132516
3825.948244059028	7977.847674879702	4577.750624009153	4025.8981680288052	4609.249667467855	4732.788523650107	5296.488901331989	3503.6561273932716	3539.299617956533	3886.131983654079	4384.942224563107	5411.661320836916	4345.5611997221595	5508.205199117547	5823.482535885492	4454.384356578064	3914.2985135644926	5499.950805316081	6593.560580791127	4634.946025528356	4595.796832892206	4380.3918974101725	8642.565089450272	6883.228087834393	3749.551381264786	3825.2251580700495	5873.792593470137	4643.240442761502	4469.55253389286	3643.3512133035647
3825.948244059028	7977.847674879702	4577.750624009153	4025.8981680288052	4609.249667467855	4732.788523650107	5295.572994867798	3503.6314967023495	3539.299617956533	3886.131983654079	4380.650688475957	5411.661320836916	4345.5611997221595	5508.205199117547	5823.482535885492	4449.549692768732	3914.2985135644926	5499.950805316081	6593.560580791127	4634.946025528356	4595.313733561317	4376.077945169353	8642.565089450272	6883.228087834393	3749.4642254385835	3817.548231268534	5873.792593470137	4643.2394236619075	4469.55253389286	3643.3480149924
3825.948244059028	7977.847674879702	4577.750624009153	4025.8981680288052	4609.249667467855	4732.788523650107	5292.781316533192	3503.612754264505	3539.299617956533	3886.131983654079	4377.466986690033	5411.661320836916	4345.5611997221595	5508.205199117547	5823.482535885492	4445.067022551715	3914.2985135644926	5499.950805316081	6593.560580791127	4634.946025528356	4594.511716484489	4371.390149820247	8642.565089450272	6883.228087834393	3749.0474899504898	3817.103720328435	5873.792593470137	4643.233096408108	4469.552533854932	3643.3415231501713
3825.948244059028	7977.847674879702	4577.750624009153	4025.8981680288052	4609.249667467855	4732.788523650107	5292.066731152711	3503.593338882639	3539.295712990738	3886.131983654079	4375.732088408319	5411.661320836916	4345.5611997221595	5508.205199117547	5823.482535885492	4440.990772414214	3914.2985135644926	5499.950805316081	6593.560580791127	4634.946025528356	4594.0771704394265	4365.633675327288	8642.565089450272	6883.228087834393	3748.7736664894232	3814.420396437865	5873.792593470137	4643.230253994555	4469.552533854932	3643.337378341369
3825.948244059028	7977.847674879702	4577.750624009153	4025.8981680288052	4609.249667467855	4732.788523650107	5290.020284416412	3503.5903825603186	3539.2755442803245	3886.131983654079	4369.007598611572	5411.661320836916	4345.5611997221595	5508.205199117547	5823.482535885492	4438.702328512767	3914.2985135644926	5499.950805316081	6593.560580791127	4634.946025528356	4592.416975255988	4364.660591078795	8642.565089450272	6883.228087834393	3748.4321957410284	3812.2345454860297	5873.792593470137	4643.228195467714	4469.552533847129	3643.3146147613934
3825.948244059028	7977.847674879702	4577.750624009153	4025.8981680288052	4609.249667467855	4732.788523650107	5283.873034840713	3503.578049715649	3539.2473649040694	3886.131983654079	4364.336544135462	5411.661320836916	4345.5611997221595	5508.205199117547	5823.482535885492	4433.3170096366275	3914.2985135644926	5499.950805316081	6593.560580791127	4634.946025528356	4590.723892551828	4363.118351734884	8642.565089450272	6883.228087834393	3748.1720368565666	3811.222686418312	5873.792593470137	4643.218803358855	4469.552533847129	3643.3021111974267
3825.948244059028	7977.847674879702	4577.750624009153	4025.8981680288052	4609.249667467855	4732.788523650107	5283.331746856875	3503.5637115309555	3539.2239865594183	3886.131983654079	4355.359103797378	5411.661320836916	4345.5611997221595	5508.205199117547	5823.482535885492	4429.994791472222	3914.2985135644926	5499.950805316081	6593.560580791127	4634.946025528356	4590.326546414379	4363.0103301199515	8642.565089450272	6883.228087834393	3745.552362061678	3810.7782172825955	5873.792593470137	4643.209148285599	4469.552533847129	3643.29232882822
3825.948244059028	7977.847674879702	4577.750624009153	4025.8981680288052	4609.249667467855	4732.788523650107	5282.413407900153	3503.551350007668	3539.217763698505	3886.131983654079	4342.405671814052	5411.661320836916	4345.5611997221595	5508.205199117547	5823.482535885492	4420.78568598984	3914.2985135644926	5499.950805316081	6593.560580791127	4634.946025528356	4588.49383125906	4362.250869655053	8642.565089450272	6883.228087834388	3745.552362061678	3810.5043229069674	5873.792593470137	4643.205280892575	4469.5525334049935	3643.2817131279317
3825.948244059028	7977.847674879702	4577.750624009153	4025.8981680288052	4609.249667467855	4732.788523650107	5282.089232410764	3503.5291961412577	3539.2011558326462	3886.131983654079	4323.00702242852	5411.661320836916	4345.5611997221595	5508.205199117547	5823.482535885492	4418.410015792431	3914.2985135644926	5499.950805316081	6593.560580791127	4634.946025528356	4585.295117218802	4360.887420459352	8642.565089450272	6883.228087834388	3745.4533579177687	3810.1658805943016	5873.792593470137	4643.2049243680885	4469.552533034313	3643.132522227601
3825.948244059028	7977.847674879702	4577.750624009153	4025.8981680288052	4609.249667467855	4732.788523650107	5280.8102998356435	3503.4892410212224	3539.1257820813057	3886.131983654079	4292.432043504694	5411.661320836916	4345.5611997221595	5508.205199117547	5823.482535885492	4414.895222910137	3914.2985135644926	5499.950805316081	6593.560580791127	4634.946025528356	4578.435095071674	4359.180153159108	8642.565089450272	6883.228087834388	3744.872802148019	3809.6465872994813	5873.792593470137	4643.203988714789	4469.552532659392	3642.8497968399447
3825.948244059028	7977.847674879702	4577.750624009153	4025.8981680288052	4609.249667467855	4732.788523650107	5279.399398466372	3503.481169012164	3539.078681926922	3886.131983654079	4287.325638162416	5411.661320836916	4345.5611997221595	5508.205199117547	5823.482535885492	4414.327054576266	3914.2985135644926	5499.950805316081	6593.560580791127	4634.946025528356	4572.220865496634	4357.01831894796	8642.565089450272	6883.228087834388	3744.6102715074403	3808.7948938897853	5873.792593470137	4643.202295609532	4469.552531790467	3641.958850638969
3825.948244059028	7977.847674879702	4577.750624009153	4025.8981680288052	4609.249667467855	4732.788523650107	5277.844362166417	3503.4376629427215	3539.027505986691	3886.131983654079	4274.632326105014	5411.661320836916	4345.5611997221595	5508.205199117547	5823.482535885492	4414.188998293166	3914.2985135644926	5499.950805316081	6593.560580791127	4634.946025528356	4554.948691764272	4354.806723192719	8642.565089450272	6883.228087834388	3744.4197514103826	3808.0947958765555	5873.792593470137	4643.201811077412	4469.552531665323	3641.9549246192682
3825.948244059028	7977.847674879702	4577.750624009153	4025.8981680288052	4609.249667467855	4732.788523650107	5275.779697597276	3503.4314655524513	3538.9788693290698	3886.131983654079	4262.249656283097	5411.661320836916	4345.5611997221595	5508.205199117547	5823.482535885492	4413.606682927269	3914.2985135644926	5499.950805316081	6593.560580791127	4634.946025528356	4533.8074576268245	4353.699122211622	8642.565089450272	6883.228087834388	3743.9925713316406	3806.987402261372	5873.792593470137	4643.2017054104745	4469.552531563087	3641.9511033380086
3825.948244059028	7977.847674879702	4577.750624009153	4025.8981680288052	4609.249667467855	4732.788523650107	5271.439756260245	3503.429737107511	3538.970196384911	3886.131983654079	4258.177244285573	5411.661320836916	4345.5611997221595	5508.205199117547	5823.482535885492	4413.579970675321	3914.2985135644926	5499.950805316081	6593.560580791127	4634.946025528356	4529.270549945858	4351.7482806440885	8642.565089450272	6883.228087834388	3743.5988949855237	3804.977099317626	5873.792593470137	4643.201684948493	4469.552531520325	3641.9511033380086
3825.948244059028	7977.847674879702	4577.750624009153	4025.8981680288052	4609.249667467855	4732.788523650107	5265.426342604154	3503.429523440042	3538.921997025997	3886.131983654079	4255.62688697738	5411.661320836916	4345.5611997221595	5508.205199117547	5823.482535885492	4413.383692739465	3914.2985135644926	5499.950805316081	6593.560580791127	4634.946025528356	4524.517028391805	4350.605183313763	8642.565089450272	6883.228087834387	3742.4087463848564	3803.684607991667	5873.792593470137	4643.198686911663	4469.5525314776305	3641.9498194481685
3825.948244059028	7977.847674879702	4577.750624009153	4025.8981680288052	4609.249667467855	4732.788523650107	5264.475006148909	3503.4203357614324	3538.8754905047344	3886.131983654079	4255.25592856098	5411.661320836916	4345.5611997221595	5508.205199117547	5823.482535885492	4413.151446461218	3914.2985135644926	5499.950805316081	6593.560580791127	4634.946025528356	4517.423014864123	4349.912413091715	8642.565089450272	6883.228087834387	3741.748677925927	3802.802600611746	5873.792593470137	4643.197322559343	4469.5525314776305	3641.949548753437
3825.948244059028	7977.847674879702	4577.750624009153	4025.8981680288052	4609.249667467855	4732.788523650107	5263.315237709127	3503.4176206186216	3538.8239534373197	3886.131983654079	4253.149129272303	5411.661320836916	4345.5611997221595	5508.205199117547	5823.482535885492	4412.977404974559	3914.2985135644926	5499.950805316081	6593.560580791127	4634.946025528356	4516.221955185109	4349.369560919136	8642.565089450272	6883.228087834387	3740.9614821641767	3802.0594472818666	5873.792593470137	4643.194650528449	4469.5525314776305	3641.9494674046837
3825.948244059028	7977.847674879702	4577.750624009153	4025.8981680288052	4609.249667467855	4732.788523650107	5262.980102880485	3503.414452922875	3538.7129549296264	3886.131983654079	4249.239858633994	5411.661320836916	4345.5611997221595	5508.205199117547	5823.482535885492	4412.805695682181	3914.2985135644926	5499.950805316081	6593.560580791127	4634.946025528356	4513.22965618826	4345.508204745671	8642.565089450272	6883.228087834387	3740.583203496337	3801.9855815551878	5873.792593470137	4643.19291578413	4469.5525314776305	3641.949320299209
3825.948244059028	7977.847674879702	4577.750624009153	4025.8981680288052	4609.249667467855	4732.788523650107	5262.980102880485	3503.4108984672325	3538.4947274240626	3886.131983654079	4247.566421847374	5411.661320836916	4345.5611997221595	5508.205199117547	5823.482535885492	4412.718855797367	3914.2985135644926	5499.950805316081	6593.560580791127	4634.946025528356	4510.454197273246	4340.538871650423	8642.565089450272	6883.228087834387	3740.364831076128	3801.970989065067	5873.792593470137	4643.189149194479	4469.5525314776305	3641.949320299209
3825.948244059028	7977.847674879702	4577.750624009153	4025.8981680288052	4609.249667467855	4732.788523650107	5259.466494861772	3503.405780925951	3538.453435910369	3886.131983654079	4247.2857508300585	5411.661320836916	4345.5611997221595	5508.205199117547	5823.482535885492	4412.403103268383	3914.2985135644926	5499.950805316081	6593.560580791127	4634.946025528356	4510.3078423712195	4334.322761508443	8642.565089450272	6883.228087834387	3739.4405281238614	3801.1027093523694	5873.792593470137	4643.188231704991	4469.5525314776305	3641.949188498867
3825.948244059028	7977.847674879702	4577.750624009153	4025.8981680288052	4609.249667467855	4732.788523650107	5254.595821346265	3503.389102664438	3538.42629312358	3886.131983654079	4247.18109983189	5411.661320836916	4345.5611997221595	5508.205199117547	5823.482535885492	4411.3774916377715	3914.2985135644926	5499.950805316081	6593.560580791127	4634.946025528356	4510.300475924388	4332.126353274818	8642.565089450272	6883.228087834387	3738.930378623153	3800.165047293874	5873.792593470137	4643.184378169599	4469.552531435618	3641.94908551053
3825.948244059028	7977.847674879702	4577.750624009153	4025.8981680288052	4609.249667467855	4732.788523650107	5254.383414053618	3503.3855289194444	3538.4260440866665	3886.131983654079	4245.739035378647	5411.661320836916	4345.5611997221595	5508.205199117547	5823.482535885492	4409.697946259236	3914.2985135644926	5499.950805316081	6593.560580791127	4634.946025528356	4510.298667951676	4331.841764540705	8642.565089450272	6883.228087834383	3738.6285977811885	3799.8649465127073	5873.792593470137	4643.180160072221	4469.552531402791	3641.9488666806533
3825.948244059028	7977.847674879702	4577.750624009153	4025.8981680288052	4609.249667467855	4732.788523650107	5247.925724224638	3503.3855289194444	3538.424791543099	3886.131983654079	4242.61646013059	5411.661320836916	4345.5611997221595	5508.205199117547	5823.482535885492	4409.494794338405	3914.2985135644926	5499.950805316081	6593.560580791127	4634.946025528356	4510.267376519919	4331.64919151459	8642.565089450272	6883.228087834383	3737.127587633271	3798.52342215109	5873.792593470137	4643.178058829124	4469.552531327891	3641.948695430551
3825.948244059028	7977.847674879702	4577.750624009153	4025.8981680288052	4609.249667467855	4732.788523650107	5246.2083040299185	3503.3855289194444	3538.4197802662593	3886.131983654079	4234.619631658081	5411.661320836916	4345.5611997221595	5508.205199117547	5823.482535885492	4408.073518989131	3914.2985135644926	5499.950805316081	6593.560580791127	4634.946025528356	4510.144372440894	4331.29775472268	8642.565089450272	6883.228087834383	3736.819540213952	3796.3659823551307	5873.792593470137	4643.174560982739	4469.552531327891	3641.948629350746
3825.948244059028	7977.847674879702	4577.750624009153	4025.8981680288052	4609.249667467855	4732.788523650107	5240.464693411359	3503.3855289194444	3538.358513645002	3886.131983654079	4229.286126094551	5411.661320836916	4345.5611997221595	5508.205199117547	5823.482535885492	4407.686797674247	3914.2985135644926	5499.950805316081	6593.560580791127	4634.946025528356	4510.010305522523	4329.491598953607	8642.565089450272	6883.228087834383	3736.819540213952	3791.740087090508	5873.792593470137	4643.171706410189	4469.552531327891	3641.948593536126
3825.948244059028	7977.847674879702	4577.750624009153	4025.8981680288052	4609.249667467855	4732.788523650107	5235.760207191002	3503.385328965471	3538.348036421657	3886.131983654079	4224.537785838855	5411.661320836916	4345.5611997221595	5508.205199117547	5823.482535885492	4406.552448644561	3914.2985135644926	5499.950805316081	6593.560580791127	4634.946025528356	4510.010305522523	4328.281149605829	8642.565089450272	6883.228087834383	3736.7075548792327	3791.4492570286293	5873.792593470137	4643.169179932606	4469.552531327891	3641.9481145054924
3825.948244059028	7977.847674879702	4577.750624009153	4025.8981680288052	4609.249667467855	4732.788523650107	5235.445167905244	3503.3852886135573	3538.291685657947	3886.131983654079	4221.675548663932	5411.661320836916	4345.5611997221595	5508.205199117547	5823.482535885492	4405.590394995057	3914.2985135644926	5499.950805316081	6593.560580791127	4634.946025528356	4509.976340524054	4327.763456789147	8642.565089450272	6883.228087834383	3736.447803477614	3790.9179573459796	5873.792593470137	4643.166866908312	4469.552531327891	3641.946942474664
3825.948244059028	7977.847674879702	4577.750624009153	4025.8981680288052	4609.249667467855	4732.788523650107	5235.352170059411	3503.3849536844773	3538.25106701965	3886.131983654079	4220.496192705733	5411.661320836916	4345.5611997221595	5508.205199117547	5823.482535885492	4404.900892659962	3914.2985135644926	5499.950805316081	6593.560580791127	4634.946025528356	4509.970533989617	4324.782928912277	8642.565089450272	6883.228087834383	3736.2082089748324	3790.9179573459796	5873.792593470137	4643.162916346138	4469.552531327891	3641.943845906775
3825.948244059028	7977.847674879702	4577.750624009153	4025.8981680288052	4609.249667467855	4732.788523650107	5234.842117038372	3503.3845550464366	3538.1966604255904	3886.131983654079	4220.369359913824	5411.661320836916	4345.5611997221595	5508.205199117547	5823.482535885492	4403.381778911645	3914.2985135644926	5499.950805316081	6593.560580791127	4634.946025528356	4509.965384316496	4321.990315352565	8642.565089450272	6883.228087834383	3735.8158147142813	3790.9179573459796	5873.792593470137	4643.162159474503	4469.552531327891	3641.942332454677
3825.948244059028	7977.847674879702	4577.750624009153	4025.8981680288052	4609.249667467855	4732.788523650107	5234.236590453613	3503.3841939365693	3538.171743167123	3886.131983654079	4219.384635573763	5411.661320836916	4345.5611997221595	5508.205199117547	5823.482535885492	4400.060911342167	3914.2985135644926	5499.950805316081	6593.560580791127	4634.946025528356	4509.9584978654875	4321.132873205576	8642.565089450272	6883.228087834383	3734.8857888800203	3790.917476474395	5873.792593470137	4643.158762653331	4469.552531327891	3641.939625035512
3825.948244059028	7977.847674879702	4577.750624009153	4025.8981680288052	4609.249667467855	4732.788523650107	5233.705282193265	3503.384127453009	3538.1393643353667	3886.131983654079	4218.341053928651	5411.661320836916	4345.5611997221595	5508.205199117547	5823.482535885492	4400.060911342167	3914.2985135644926	5499.950805316081	6593.560580791127	4634.946025528356	4509.921357606838	4320.9202892722315	8642.565089450272	6883.228087834383	3734.2534018728343	3790.8831037796094	5873.792593470137	4643.156738762302	4469.552531327891	3641.935026815411
3825.948244059028	7977.847674879702	4577.750624009153	4025.8981680288052	4609.249667467855	4732.788523650107	5232.3250440521115	3503.3837564630194	3538.1393643353667	3886.131983654079	4217.334168150801	5411.661320836916	4345.5611997221595	5508.205199117547	5823.482535885492	4399.87157662318	3914.2985135644926	5499.950805316081	6593.560580791127	4634.946025528356	4509.872453051264	4320.66589423123	8642.565089450272	6883.228087834383	3733.3357476345527	3790.798726923603	5873.792593470137	4643.155965176029	4469.5525313165435	3641.9240885849777
3825.948244059028	7977.847674879702	4577.750624009153	4025.8981680288052	4609.249667467855	4732.788523650107	5230.99095692622	3503.3830615834363	3538.1392232494627	3886.131983654079	4216.536404631295	5411.661320836916	4345.5611997221595	5508.205199117547	5823.482535885492	4399.771216631389	3914.2985135644926	5499.950805316081	6593.560580791127	4634.946025528356	4509.797300049337	4320.646583050844	8642.565089450272	6883.228087834383	3733.32388457147	3790.666223366189	5873.792593470137	4643.152903483866	4469.5525313165435	3641.9112186625916
3825.948244059028	7977.847674879702	4577.750624009153	4025.8981680288052	4609.249667467855	4732.788523650107	5229.363603995865	3503.3828292858616	3538.1388193351468	3886.131983654079	4215.72733755019	5411.661320836916	4345.5611997221595	5508.205199117547	5823.482535885492	4399.562727412244	3914.2985135644926	5499.950805316081	6593.560580791127	4634.946025528356	4509.676152709669	4320.485270022968	8642.565089450272	6883.228087834383	3733.2956650685173	3790.521775454947	5873.792593470137	4643.152722291481	4469.5525313165435	3641.8897336183063
3825.948244059028	7977.847674879702	4577.750624009153	4025.8981680288052	4609.249667467855	4732.788523650107	5229.091488076828	3503.3827788132394	3538.1374309412276	3886.131983654079	4215.509518905927	5411.661320836916	4345.5611997221595	5508.205199117547	5823.482535885492	4398.822417416	3914.2985135644926	5499.950805316081	6593.560580791127	4634.946025528356	4509.606505954549	4320.415030736325	8642.565089450272	6883.228087834383	3733.1639673938344	3790.1954805077817	5873.792593470137	4643.152552173616	4469.5525313165435	3641.8437051384644
3825.948244059028	7977.847674879702	4577.750624009153	4025.8981680288052	4609.249667467855	4732.788523650107	5228.622807652591	3503.3826171222818	3538.1374309412276	3886.131983654079	4215.431542472181	5411.661320836916	4345.5611997221595	5508.205199117547	5823.482535885492	4397.824408300376	3914.2985135644926	5499.950805316081	6593.560580791127	4634.946025528356	4509.600436315455	4320.275295878705	8642.565089450272	6883.228087834383	3733.0874233347154	3789.763225974835	5873.792593470137	4643.15252432676	4469.5525313152375	3641.734061846092
3825.948244059028	7977.847674879702	4577.750624009153	4025.8981680288052	4609.249667467855	4732.788523650107	5226.625850486034	3503.382458186998	3538.136913591244	3886.131983654079	4213.961783601714	5411.661320836916	4345.5611997221595	5508.205199117547	5823.482535885492	4397.289046368681	3914.2985135644926	5499.950805316081	6593.560580791127	4634.946025528356	4509.598416245474	4319.879857040081	8642.565089450272	6883.228087834383	3732.90157865531	3788.7079545767365	5873.792593470137	4643.152516577455	4469.552531314753	3641.712079985091
3825.948244059028	7977.847674879702	4577.750624009153	4025.8981680288052	4609.249667467855	4732.788523650107	5223.773386583968	3503.382408629775	3538.1363831911726	3886.131983654079	4212.329159203748	5411.661320836916	4345.5611997221595	5508.205199117547	5823.482535885492	4395.181622403628	3914.2985135644926	5499.950805316081	6593.560580791127	4634.946025528356	4509.596301141033	4319.622880645826	8642.565089450272	6883.228087834383	3732.90157865531	3787.3535931042716	5873.792593470137	4643.15251101807	4469.552531312587	3641.7095352061424
3825.948244059028	7977.847674879702	4577.750624009153	4025.8981680288052	4609.249667467855	4732.788523650107	5223.351153305046	3503.3823096829256	3538.1346732930297	3886.131983654079	4211.246833429001	5411.661320836916	4345.5611997221595	5508.205199117547	5823.482535885492	4394.92150911981	3914.2985135644926	5499.950805316081	6593.560580791127	4634.946025528356	4509.596227463813	4319.395151096884	8642.565089450272	6883.228087834383	3732.8421788341657	3786.5048483786754	5873.792593470137	4643.152509712509	4469.552531312587	3641.7095352061424
3825.948244059028	7977.847674879702	4577.750624009153	4025.8981680288052	4609.249667467855	4732.788523650107	5220.8962222843975	3503.3822444237694	3538.1284176497456	3886.131983654079	4210.737765082218	5411.661320836916	4345.5611997221595	5508.205199117547	5823.482535885492	4394.689971214357	3914.2985135644926	5499.950805316081	6593.560580791127	4634.946025528356	4509.594844749818	4318.420641969442	8642.565089450272	6883.228087834383	3732.638104792989	3785.162739319829	5873.792593470137	4643.152505967303	4469.552531312442	3641.7083233835424
3825.948244059028	7977.847674879702	4577.750624009153	4025.8981680288052	4609.249667467855	4732.788523650107	5220.256990795152	3503.382223969815	3538.127774395083	3886.131983654079	4210.597216731705	5411.661320836916	4345.5611997221595	5508.205199117547	5823.482535885492	4392.260607930107	3914.2985135644926	5499.950805316081	6593.560580791127	4634.946025528356	4509.5946219046855	4317.725158892422	8642.565089450272	6883.228087834383	3732.5930000777644	3784.3406587589875	5873.792593470137	4643.152504860849	4469.552531312371	3641.7071939927346
3825.948244059028	7977.847674879702	4577.750624009153	4025.8981680288052	4609.249667467855	4732.788523650107	5218.714067225699	3503.382166544666	3538.126655169908	3886.131983654079	4210.268703575856	5411.661320836916	4345.5611997221595	5508.205199117547	5823.482535885492	4391.907067040576	3914.2985135644926	5499.950805316081	6593.560580791127	4634.946025528356	4509.5928603661905	4314.5476507660605	8642.565089450272	6883.228087834383	3732.4616902240864	3782.5118249705447	5873.792593470137	4643.1525045890885	4469.552531312371	3641.7060912947263
3825.948244059028	7977.847674879702	4577.750624009153	4025.8981680288052	4609.249667467855	4732.788523650107	5217.70871349812	3503.382081846895	3538.126655169908	3886.131983654079	4209.752106150917	5411.661320836916	4345.5611997221595	5508.205199117547	5823.482535885492	4391.78346610312	3914.2985135644926	5499.950805316081	6593.560580791127	4634.946025528356	4509.585408183436	4313.014762117472	8642.565089450272	6883.228087834383	3732.41205987745	3778.6094805474004	5873.792593470137	4643.1525000183265	4469.55253131237	3641.7056325213853
3825.948244059028	7977.847674879702	4577.750624009153	4025.8981680288052	4609.249667467855	4732.788523650107	5215.942105312461	3503.382044131472	3538.12532176466	3886.131983654079	4209.704696394501	5411.661320836916	4345.5611997221595	5508.205199117547	5823.482535885492	4391.484795566995	3914.2985135644926	5499.950805316081	6593.560580791127	4634.946025528356	4509.584700504449	4310.825658576603	8642.565089450272	6883.228087834383	3732.26284208759	3772.824621122335	5873.792593470137	4643.1524942766755	4469.55253131237	3641.7025586930918
3825.948244059028	7977.847674879702	4577.750624009153	4025.8981680288052	4609.249667467855	4732.788523650107	5215.137994992683	3503.382000741225	3538.1248575460186	3886.131983654079	4209.644846330346	5411.661320836916	4345.5611997221595	5508.205199117547	5823.482535885492	4391.482644661538	3914.2985135644926	5499.950805316081	6593.560580791127	4634.946025528356	4509.584390604679	4308.704357284601	8642.565089450272	6883.228087834383	3732.1014700304913	3769.9909614731523	5873.792593470137	4643.152489849996	4469.55253131237	3641.7025586930918
3825.948244059028	7977.847674879702	4577.750624009153	4025.8981680288052	4609.249667467855	4732.788523650107	5214.968704810688	3503.3819761048544	3538.1244280489254	3886.131983654079	4209.346724745805	5411.661320836916	4345.5611997221595	5508.205199117547	5823.482535885492	4391.2946815439145	3914.2985135644926	5499.950805316081	6593.560580791127	4634.946025528356	4509.584243152292	4306.649123658041	8642.565089450272	6883.228087834383	3731.9728087738767	3765.487895129324	5873.792593470137	4643.152486514073	4469.55253131237	3641.7020768749376
3825.948244059028	7977.847674879702	4577.750624009153	4025.8981680288052	4609.249667467855	4732.788523650107	5213.771852760332	3503.381895574213	3538.12442244921	3886.131983654079	4209.209914762484	5411.661320836916	4345.5611997221595	5508.205199117547	5823.482535885492	4391.092527698014	3914.2985135644926	5499.950805316081	6593.560580791127	4634.946025528356	4509.583866553686	4303.58067260359	8642.565089450272	6883.228087834383	3731.8201857145596	3765.136998814119	5873.792593470137	4643.152477061383	4469.55253131237	3641.6956229417683
3825.948244059028	7977.847674879702	4577.750624009153	4025.8981680288052	4609.249667467855	4732.788523650107	5212.604431139463	3503.381895574213	3538.124145978834	3886.131983654079	4208.115483759165	5411.661320836916	4345.5611997221595	5508.205199117547	5823.482535885492	4390.4235882217135	3914.2985135644926	5499.950805316081	6593.560580791127	4634.946025528356	4509.583866553686	4299.369544672256	8642.565089450272	6883.228087834383	3731.6941563020137	3765.082214123983	5873.792593470137	4643.152457788832	4469.55253131237	3641.6842167910854
3825.948244059028	7977.847674879702	4577.750624009153	4025.8981680288052	4609.249667467855	4732.788523650107	5211.2858157517985	3503.381868368992	3538.122805262767	3886.131983654079	4205.143790796425	5411.661320836916	4345.5611997221595	5508.205199117547	5823.482535885492	4389.229337210102	3914.2985135644926	5499.950805316081	6593.560580791127	4634.946025528356	4509.583866553686	4294.712339975964	8642.565089450272	6883.228087834383	3731.6287723614596	3765.0802543579634	5873.792593470137	4643.15237366852	4469.55253131237	3641.675983376133
3825.948244059028	7977.847674879702	4577.750624009153	4025.8981680288052	4609.249667467855	4732.788523650107	5210.484196986603	3503.38184625573	3538.122590149508	3886.131983654079	4205.143790796425	5411.661320836916	4345.5611997221595	5508.205199117547	5823.482535885492	4388.81940491094	3914.2985135644926	5499.950805316081	6593.560580791127	4634.946025528356	4509.5837514555	4293.870200577434	8642.565089450272	6883.228087834383	3731.5242226294095	3763.59757726672	5873.792593470137	4643.152303286788	4469.55253131237	3641.592109644821
3825.948244059028	7977.847674879702	4577.750624009153	4025.8981680288052	4609.249667467855	4732.788523650107	5209.513249290767	3503.3817951908	3538.1221390813707	3886.131983654079	4205.141330093837	5411.661320836916	4345.5611997221595	5508.205199117547	5823.482535885492	4388.460433953049	3914.2985135644926	5499.950805316081	6593.560580791127	4634.946025528356	4509.583736328255	4293.130873483326	8642.565089450272	6883.228087834383	3731.1563510861984	3762.077749010248	5873.792593470137	4643.152172498243	4469.55253131237	3641.4410542783844
3825.948244059028	7977.847674879702	4577.750624009153	4025.8981680288052	4609.249667467855	4732.788523650107	5208.814610970108	3503.3817734525323	3538.122032564031	3886.131983654079	4203.741489754906	5411.661320836916	4345.5611997221595	5508.205199117547	5823.482535885492	4388.105490727413	3914.2985135644926	5499.950805316081	6593.560580791127	4634.946025528356	4509.58349353032	4293.0135069739235	8642.565089450272	6883.228087834383	3730.743266333803	3759.247127827547	5873.792593470137	4643.152172498243	4469.55253131237	3641.4325897916688
3825.948244059028	7977.847674879702	4577.750624009153	4025.8981680288052	4609.249667467855	4732.788523650107	5207.52363928863	3503.3817408424698	3538.12147969538	3886.131983654079	4203.741489754906	5411.661320836916	4345.5611997221595	5508.205199117547	5823.482535885492	4387.803565971397	3914.2985135644926	5499.950805316081	6593.560580791127	4634.946025528356	4509.583419304472	4287.006634440912	8642.565089450272	6883.228087834383	3729.5344099475424	3758.7835924767733	5873.792593470137	4643.152061908337	4469.55253131237	3641.4057285889694
3825.948244059028	7977.847674879702	4577.750624009153	4025.8981680288052	4609.249667467855	4732.788523650107	5204.627000694592	3503.3817085575374	3538.1211878742683	3886.131983654079	4203.722914182375	5411.661320836916	4345.5611997221595	5508.205199117547	5823.482535885492	4387.198204459973	3914.2985135644926	5499.950805316081	6593.560580791127	4634.946025528356	4509.583419304472	4278.656251472268	8642.565089450272	6883.228087834383	3728.063786195761	3758.1819253131553	5873.792593470137	4643.152014867557	4469.55253131237	3641.3927388147777
3825.948244059028	7977.847674879702	4577.750624009153	4025.8981680288052	4609.249667467855	4732.788523650107	5199.0494197017615	3503.3817043615045	3538.121028054992	3886.131983654079	4203.684887609719	5411.661320836916	4345.5611997221595	5508.205199117547	5823.482535885492	4385.67028772691	3914.2985135644926	5499.950805316081	6593.560580791127	4634.946025528356	4509.583394559191	4268.781941488255	8642.565089450272	6883.228087834383	3725.9680972744954	3757.9308469472016	5873.792593470137	4643.151952757229	4469.55253131237	3641.380986162768
3825.948244059028	7977.847674879702	4577.750624009153	4025.8981680288052	4609.249667467855	4732.788523650107	5184.180261436206	3503.3816712562393	3538.120949570758	3886.131983654079	4203.650893672672	5411.661320836916	4345.5611997221595	5508.205199117547	5823.482535885492	4384.234418223408	3914.2985135644926	5499.950805316081	6593.560580791127	4634.946025528356	4509.583394559191	4263.35689452357	8642.565089450272	6883.228087834383	3722.414619124692	3757.3021102881207	5873.792593470137	4643.151899429626	4469.55253131237	3641.346615059714
3825.948244059028	7977.847674879702	4577.750624009153	4025.8981680288052	4609.249667467855	4732.788523650107	5173.624964500206	3503.3816644600224	3538.120606148682	3886.131983654079	4203.649129422112	5411.661320836916	4345.5611997221595	5508.205199117547	5823.482535885492	4380.800116010489	3914.2985135644926	5499.950805316081	6593.560580791127	4634.946025528356	4509.583390615731	4257.194371616356	8642.565089450272	6883.228087834383	3721.630832902266	3754.2098037169267	5873.792593470137	4643.151867272404	4469.552531312368	3641.300863824472
3825.948244059028	7977.847674879702	4577.750624009153	4025.8981680288052	4609.249667467855	4732.788523650107	5162.94457329441	3503.381662064949	3538.120550314952	3886.131983654079	4203.610441985917	5411.661320836916	4345.5611997221595	5508.205199117547	5823.482535885492	4378.225020630325	3914.2985135644926	5499.950805316081	6593.560580791127	4634.946025528356	4509.583389445945	4257.194371616356	8642.565089450272	6883.228087834383	3721.33612037473	3749.917240305628	5873.792593470137	4643.151836835252	4469.552531312368	3641.284899602748
3825.948244059028	7977.847674879702	4577.750624009153	4025.8981680288052	4609.249667467855	4732.788523650107	5162.94457329441	3503.381658597769	3538.120518049301	3886.131983654079	4202.695326972094	5411.661320836916	4345.5611997221595	5508.205199117547	5823.482535885492	4377.863103833137	3914.2985135644926	5499.950805316081	6593.560580791127	4634.946025528356	4509.583389445945	4250.281392268432	8642.565089450272	6883.228087834383	3720.264387951781	3741.492349712418	5873.792593470137	4643.151768317284	4469.552531312368	3641.1551455651393
3825.948244059028	7977.847674879702	4577.750624009153	4025.8981680288052	4609.249667467855	4732.788523650107	5161.805763027445	3503.3816557121263	3538.120511725651	3886.131983654079	4202.009979985069	5411.661320836916	4345.5611997221595	5508.205199117547	5823.482535885492	4377.714096774096	3914.2985135644926	5499.950805316081	6593.560580791127	4634.946025528356	4509.58338825128	4248.381550225824	8642.565089450272	6883.228087834383	3718.907835855085	3717.8039898936568	5873.792593470137	4643.151599859186	4469.552531312368	3640.879897198008
3825.948244059028	7977.847674879702	4577.750624009153	4025.8981680288052	4609.249667467855	4732.788523650107	5159.868308911004	3503.381650252729	3538.120498391042	3886.131983654079	4201.614920662263	5411.661320836916	4345.5611997221595	5508.205199117547	5823.482535885492	4377.520706315961	3914.2985135644926	5499.950805316081	6593.560580791127	4634.946025528356	4509.583386541681	4240.017143594597	8642.565089450272	6883.228087834383	3717.2347511455246	3690.7035193243196	5873.792593470137	4643.151534620319	4469.552531312368	3640.4256622368234
3825.948244059028	7977.847674879702	4577.750624009153	4025.8981680288052	4609.249667467855	4732.788523650107	5159.868308911004	3503.3816337602666	3538.120490185366	3886.131983654079	4199.00220320791	5411.661320836916	4345.5611997221595	5508.205199117547	5823.482535885492	4376.577490107497	3914.2985135644926	5499.950805316081	6593.560580791127	4634.946025528356	4509.583380477152	4219.5686579243065	8642.565089450272	6883.228087834383	3716.5400960387005	3654.955274699042	5873.792593470137	4643.1514924296935	4469.552531312368	3639.92175934827
3825.948244059028	7977.847674879702	4577.750624009153	4025.8981680288052	4609.249667467855	4732.788523650107	5159.591159052607	3503.3816257155545	3538.1204664960514	3886.131983654079	4193.619025927441	5411.661320836916	4345.5611997221595	5508.205199117547	5823.482535885492	4376.114859049579	3914.2985135644926	5499.950805316081	6593.560580791127	4634.946025528356	4509.583378177807	4203.262190127834	8642.565089450272	6883.228087834383	3712.7224079676425	3641.737655896781	5873.792593470137	4643.151428947327	4469.552531312368	3639.873759352397
3825.948244059028	7977.847674879702	4577.750624009153	4025.8981680288052	4609.249667467855	4732.788523650107	5159.505979356101	3503.381622921543	3538.1201825297576	3886.131983654079	4186.650648568135	5411.661320836916	4345.5611997221595	5508.205199117547	5823.482535885492	4374.999682609228	3914.2985135644926	5499.950805316081	6593.560580791127	4634.946025528356	4509.58336420991	4171.279614413706	8642.565089450272	6883.228087834383	3712.400730146755	3637.523017223911	5873.792593470137	4643.151362139339	4469.552531312368	3639.800397001147
3825.948244059028	7977.847674879702	4577.750624009153	4025.8981680288052	4609.249667467855	4732.788523650107	5159.012341854996	3503.3816215833044	3538.1200884434566	3886.131983654079	4181.2301281306045	5411.661320836916	4345.5611997221595	5508.205199117547	5823.482535885492	4373.165473396505	3914.2985135644926	5499.950805316081	6593.560580791127	4634.946025528356	4509.58336420991	4109.024128778585	8642.565089450272	6883.228087834383	3709.5539548291267	3620.117659862072	5873.792593470137	4643.151160525566	4469.552531312367	3639.6282663972925
3825.948244059028	7977.847674879702	4577.750624009153	4025.8981680288052	4609.249667467855	4732.788523650107	5158.190889123321	3503.3816205191342	3538.1200151553053	3886.131983654079	4175.357454311432	5411.661320836916	4345.5611997221595	5508.205199117547	5823.482535885492	4370.005948367356	3914.2985135644926	5499.950805316081	6593.560580791127	4634.946025528356	4509.583360573356	4109.024128778585	8642.565089450272	6883.228087834383	3706.766078852632	3605.94570196069	5873.792593470137	4643.150968685009	4469.552531312367	3639.2892390947873
3825.948244059028	7977.847674879702	4577.750624009153	4025.8981680288052	4609.249667467855	4732.788523650107	5151.252852524194	3503.3816195252134	3538.1199339431214	3886.131983654079	4174.404855343584	5411.661320836916	4345.5611997221595	5508.205199117547	5823.482535885492	4367.7084248892825	3914.2985135644926	5499.950805316081	6593.560580791127	4634.946025528356	4509.583360046806	4088.7678033956263	8642.565089450272	6883.228087834383	3703.7297867420993	3597.855723175896	5873.792593470137	4643.1506935530915	4469.552531312367	3638.962534582256
3825.948244059028	7977.847674879702	4577.750624009153	4025.8981680288052	4609.249667467855	4732.788523650107	5141.922274630743	3503.381619062709	3538.1198936060728	3886.131983654079	4174.201623645222	5411.661320836916	4345.5611997221595	5508.205199117547	5823.482535885492	4367.0338291966955	3914.2985135644926	5499.950805316081	6593.560580791127	4634.946025528356	4509.5833583248195	4063.6194353852825	8642.565089450272	6883.228087834383	3699.853530135703	3597.4788201314173	5873.792593470137	4643.150662302537	4469.552531312367	3638.4722170884384
3825.948244059028	7977.847674879702	4577.750624009153	4025.8981680288052	4609.249667467855	4732.788523650107	5133.3772052984295	3503.3816185070414	3538.119867288098	3886.131983654079	4173.833999908174	5411.661320836916	4345.5611997221595	5508.205199117547	5823.482535885492	4366.965583725163	3914.2985135644926	5499.950805316081	6593.560580791127	4634.946025528356	4509.5833519271	3985.443385717369	8642.565089450272	6883.228087834383	3697.006924461123	3593.4527237585635	5873.792593470137	4643.150552168333	4469.552531312367	3637.0367326676405
3825.948244059028	7977.847674879702	4577.750624009153	4025.8981680288052	4609.249667467855	4732.788523650107	5132.373032523848	3503.3816164613636	3538.119839618662	3886.131983654079	4172.6304961609185	5411.661320836916	4345.5611997221595	5508.205199117547	5823.482535885492	4365.1306352786705	3914.2985135644926	5499.950805316081	6593.560580791127	4634.946025528356	4509.583351843449	3953.250486053928	8642.565089450272	6883.228087834383	3695.6607591583083	3593.060748841551	5873.792593470137	4643.150265749268	4469.552531312367	3636.9740042840804
3825.948244059028	7977.847674879702	4577.750624009153	4025.8981680288052	4609.249667467854	4732.788523650107	5131.927581440115	3503.3816163335164	3538.1197818619476	3886.131983654079	4171.8605603501655	5411.661320836916	4345.5611997221595	5508.205199117547	5823.482535885492	4365.017525906631	3914.2985135644926	5499.950805316081	6593.560580791127	4634.946025528356	4509.58335165499	3922.910937721239	8642.565089450272	6883.228087834383	3695.0593103994233	3592.539455304517	5873.792593470137	4643.150172377636	4469.552531312367	3636.93120023155
3825.948244059028	7977.847674879702	4577.750624009153	4025.8981680288052	4609.249667467854	4732.788523650107	5129.15729082762	3503.3816162839303	3538.119764920658	3886.131983654079	4168.2954640384105	5411.661320836916	4345.5611997221595	5508.205199117547	5823.482535885492	4364.05647895857	3914.2985135644926	5499.950805316081	6593.560580791127	4634.946025528356	4509.58334728535	3922.581755385577	8642.565089450272	6883.228087834383	3692.2323187118172	3592.323724222572	5873.792593470137	4643.150106092075	4469.552531312367	3636.5222998644012
3825.948244059028	7977.847674879702	4577.750624009153	4025.8981680288052	4609.249667467854	4732.788523650107	5128.122855162421	3503.3816157890114	3538.119750830568	3886.131983654079	4163.615233378329	5411.661320836916	4345.5611997221595	5508.205199117547	5823.482535885492	4362.837086358462	3914.2985135644926	5499.950805316081	6593.560580791127	4634.946025528356	4509.58334728535	3922.2638337714225	8642.565089450272	6883.228087834383	3691.4444693079304	3591.6268971254317	5873.792593470137	4643.150052002714	4469.552531312367	3636.05780840398
3825.948244059028	7977.847674879702	4577.750624009153	4025.8981680288052	4609.249667467854	4732.788523650107	5127.053477080941	3503.3816156272414	3538.119744946625	3886.131983654079	4153.769345737564	5411.661320836916	4345.5611997221595	5508.205199117547	5823.482535885492	4360.426078630522	3914.2985135644926	5499.950805316081	6593.560580791127	4634.946025528356	4509.58334728535	3920.765208066501	8642.565089450272	6883.228087834383	3690.5024974296302	3591.3298228865297	5873.792593470137	4643.150045598371	4469.552531312367	3634.038533519907
3825.948244059028	7977.847674879702	4577.750624009153	4025.8981680288052	4609.249667467854	4732.788523650107	5125.3462120769445	3503.3816156238004	3538.119706241264	3886.131983654079	4135.21812694409	5411.661320836916	4345.5611997221595	5508.205199117547	5823.482535885492	4356.866648662308	3914.2985135644926	5499.950805316081	6593.560580791127	4634.946025528356	4509.583347184055	3920.31849953079	8642.565089450272	6883.228087834383	3689.895200317969	3591.3295913360644	5873.792593470137	4643.15001412665	4469.552531312367	3629.9419562053067
3825.948244059028	7977.847674879702	4577.750624009153	4025.8981680288052	4609.249667467854	4732.788523650107	5122.285204237478	3503.3816156111807	3538.1196744479275	3886.131983654079	4134.330009845004	5411.661320836916	4345.5611997221595	5508.205199117547	5823.482535885492	4356.047522240646	3914.2985135644926	5499.950805316081	6593.560580791127	4634.946025528356	4509.583347117975	3920.138907710586	8642.565089450272	6883.228087834383	3689.35068245352	3591.1805024719197	5873.792593470137	4643.1499577392915	4469.552531312367	3622.311706168074
3825.948244059028	7977.847674879702	4577.750624009153	4025.8981680288052	4609.249667467854	4732.788523650107	5118.102453381236	3503.381615610222	3538.119660770728	3886.131983654079	4134.299222210484	5411.661320836916	4345.5611997221595	5508.205199117547	5823.482535885492	4356.0314118916085	3914.2985135644926	5499.950805316081	6593.560580791127	4634.946025528356	4509.583347117975	3920.138907710586	8642.565089450272	6883.228087834383	3689.334479933462	3591.036854679833	5873.792593470137	4643.149861542606	4469.552531312367	3593.5509092626535
3825.948244059028	7977.847674879702	4577.750624009153	4025.8981680288052	4609.249667467854	4732.788523650107	5118.050619746313	3503.381615596994	3538.1195836059915	3886.131983654079	4134.096580366252	5411.661320836916	4345.5611997221595	5508.205199117547	5823.482535885492	4355.058566187679	3914.2985135644926	5499.950805316081	6593.560580791127	4634.946025528356	4509.58334708945	3920.138907710586	8642.565089450272	6883.228087834383	3689.267924291437	3590.8976623517074	5873.792593470137	4643.149737808193	4469.552531312367	3593.5509092626535
3825.948244059028	7977.847674879702	4577.750624009153	4025.8981680288052	4609.249667467854	4732.788523650107	5118.050619746313	3503.3816155955337	3538.11953071353	3886.131983654079	4134.027666900323	5411.661320836916	4345.5611997221595	5508.205199117547	5823.482535885492	4354.520592002911	3914.2985135644926	5499.950805316081	6593.560580791127	4634.946025528356	4509.583347082778	3920.072658386465	8642.565089450272	6883.228087834383	3689.1684525483565	3590.623352083341	5873.792593470137	4643.1496261286575	4469.552531312367	3593.05417405213
3825.948244059028	7977.847674879702	4577.750624009153	4025.8981680288052	4609.249667467854	4732.788523650107	5118.038127509779	3503.3816155951754	3538.11952345795	3886.131983654079	4133.808103319782	5411.661320836916	4345.5611997221595	5508.205199117547	5823.482535885492	4353.65285445072	3914.2985135644926	5499.950805316081	6593.560580791127	4634.946025528356	4509.583347033189	3920.072658386465	8642.565089450272	6883.228087834383	3689.04735837531	3590.297112538709	5873.792593470137	4643.149564962131	4469.552531312367	3590.2280019862847
3825.948244059028	7977.847674879702	4577.750624009153	4025.8981680288052	4609.249667467854	4732.788523650107	5117.978938224198	3503.3816155929812	3538.119519059843	3886.131983654079	4133.668438510989	5411.661320836916	4345.5611997221595	5508.205199117547	5823.482535885492	4352.8619461058315	3914.2985135644926	5499.950805316081	6593.560580791127	4634.946025528356	4509.583347033189	3917.5086109749436	8642.565089450272	6883.228087834383	3688.667748149579	3589.8115374128474	5873.792593470137	4643.149492938785	4469.552531312367	3581.8752013066987
3825.948244059028	7977.847674879702	4577.750624009153	4025.8981680288052	4609.249667467854	4732.788523650107	5117.8849393246655	3503.381615589383	3538.1195035871806	3886.131983654079	4133.407744196784	5411.661320836916	4345.5611997221595	5508.205199117547	5823.482535885492	4351.501421669627	3914.2985135644926	5499.950805316081	6593.560580791127	4634.946025528356	4509.583347033189	3914.479901336188	8642.565089450272	6883.228087834383	3687.972665900439	3588.819170594692	5873.792593470137	4643.149395506137	4469.552531312367	3576.445857713248
3825.948244059028	7977.847674879702	4577.750624009153	4025.8981680288052	4609.249667467854	4732.788523650107	5117.392843965548	3503.3816155861955	3538.1194741756026	3886.131983654079	4132.425306474506	5411.661320836916	4345.5611997221595	5508.205199117547	5823.482535885492	4350.707341761339	3914.2985135644926	5499.950805316081	6593.560580791127	4634.946025528356	4509.583347033189	3913.988162496586	8642.565089450272	6883.228087834383	3687.369976443776	3587.071994779013	5873.792593470137	4643.149342892812	4469.552531312367	3576.445857713248
3825.948244059028	7977.847674879702	4577.750624009153	4025.8981680288052	4609.249667467854	4732.788523650107	5116.8278692912645	3503.381615579515	3538.119426438704	3886.131983654079	4132.326129057519	5411.661320836916	4345.5611997221595	5508.205199117547	5823.482535885492	4349.674892736397	3914.2985135644926	5499.950805316081	6593.560580791127	4634.946025528356	4509.583347033189	3913.6844723874556	8642.565089450272	6883.228087834383	3684.5614275165567	3583.4939746582377	5873.792593470137	4643.149279483473	4469.552531312367	3576.445857713248
3825.948244059028	7977.847674879702	4577.750624009153	4025.8981680288052	4609.249667467854	4732.788523650107	5115.668116340951	3503.3816155767768	3538.119369768551	3886.131983654079	4132.230470505296	5411.661320836916	4345.5611997221595	5508.205199117547	5823.482535885492	4349.59056531202	3914.2985135644926	5499.950805316081	6593.560580791127	4634.946025528356	4509.583347033189	3913.4121680742637	8642.565089450272	6883.228087834383	3684.4989970414504	3583.396549922876	5873.792593470137	4643.149251109676	4469.552531312367	3575.880959014995
3825.948244059028	7977.847674879702	4577.750624009153	4025.8981680288052	4609.249667467854	4732.788523650107	5112.480455984689	3503.381615574728	3538.119368189531	3886.131983654079	4132.1525510309475	5411.661320836916	4345.5611997221595	5508.205199117547	5823.482535885492	4349.265281360415	3914.2985135644926	5499.950805316081	6593.560580791127	4634.946025528356	4509.583347033189	3913.2014322689815	8642.565089450272	6883.228087834383	3684.485513500087	3583.396549922876	5873.792593470137	4643.149250302749	4469.552531312367	3575.5634749407336
3825.948244059028	7977.847674879702	4577.750624009153	4025.8981680288052	4609.249667467854	4732.788523650107	5110.909203003403	3503.381615563603	3538.1193575626794	3886.131983654079	4131.937143687779	5411.661320836916	4345.5611997221595	5508.205199117547	5823.482535885492	4349.014573969379	3914.2985135644926	5499.950805316081	6593.560580791127	4634.946025528356	4509.583347033189	3912.8805454737876	8642.565089450272	6883.228087834383	3684.4835248698123	3583.3841348535834	5873.792593470137	4643.149244091961	4469.552531312367	3575.049685545564
3825.948244059028	7977.847674879702	4577.750624009153	4025.8981680288052	4609.249667467854	4732.788523650107	5110.898326418885	3503.381615549154	3538.1192071326886	3886.131983654079	4131.475513375854	5411.661320836916	4345.5611997221595	5508.205199117547	5823.482535885492	4348.162222102288	3914.2985135644926	5499.950805316081	6593.560580791127	4634.946025528356	4509.583347033189	3912.637479458467	8642.565089450272	6883.228087834383	3684.3340118610586	3583.3841348535834	5873.792593470137	4643.149242530678	4469.552531312367	3574.970556352971
