# Supplementary material for: An improved FOX optimization algorithm using adaptive exploration and exploitation for global optimization
Source: PLoS One. 2025 Sep 18;20(9):e0331965. doi: 10.1371/journal.pone.0331965 (PMC12445531; doi:10.1371/journal.pone.0331965)
Supplement: S2 File — This compressed file contains all the results of the conducted experiments. Each main directory within the archive includes three subdirectories: Analysis, best_fit, and convergence. The best_fit and convergence folders contain the raw experimental data obtained from 30 independent runs. The Analysis folder includes tables and figures derived from these raw results. These files can be used to reproduce and further analyze the results presented in the manuscript. (ZIP) [file pone.0331965.s002.zip › cec2017/convergence/IWOA/C17F16.csv]

trial_1	trial_2	trial_3	trial_4	trial_5	trial_6	trial_7	trial_8	trial_9	trial_10	trial_11	trial_12	trial_13	trial_14	trial_15	trial_16	trial_17	trial_18	trial_19	trial_20	trial_21	trial_22	trial_23	trial_24	trial_25	trial_26	trial_27	trial_28	trial_29	trial_30
436726562054812.2	4444572858836173.0	123710454840717.42	154732029485280.5	30838268699000.324	2122985673413742.0	2380187563495451.5	67646817557198.98	1324985027740500.5	2.259943693553498e+16	9473298230475118.0	178805461743013.8	1648483436102788.0	2.1828074931156748e+16	3741737736666356.5	927518808185479.9	23872496333404.59	1.0398781087428678e+16	155244385511022.97	485638649816280.2	2198797222695637.5	2099132473499306.8	5890605642298542.0	20244898977480.246	3.910614757103273e+16	3098794468854013.5	6305052016861642.0	1130078151424287.0	1.4314117626474094e+16	561904358012700.44
104261634215746.31	3690166539925973.0	20461231804846.69	1926634900290.8452	1205433421251.8452	555671100683848.5	1480931575166131.5	30222686860963.53	517543724934517.56	1.7643205843422068e+16	2153223306387416.0	147062452875408.06	1381546586402426.5	1.902889511913178e+16	2874291325098734.5	63747478757659.78	23872496333404.59	3413081786116236.0	8326598469244.9375	253272382107672.44	1792276166657035.2	1379303464353373.2	5890605642298542.0	5094765929646.978	1.5468542058229528e+16	2352462238947485.0	2959887752997313.5	775767010957781.1	8495507571570395.0	557156812482318.6
12833290734776.393	1632885419737328.8	9394732733145.707	956026403480.538	947178710219.4738	342709528362366.3	1257353947527436.2	12537437140333.73	374645255973247.9	1.6170533706739016e+16	223386736574223.8	53354532704940.734	122086458495222.97	1.6849962291876706e+16	2173299204656449.5	6030521445095.6455	13927493364727.123	1127005613346702.2	380021898711.49384	252615506765224.5	785528105785255.5	1043616003159168.5	4562398266450925.0	3749221863053.4033	4008226717784527.5	1979314487591453.2	2938161961055746.5	68973778965175.37	8152092688253731.0	487460496693309.44
5019837599807.241	308276852343195.75	18715475236.320827	299815754654.91296	564896911921.3165	126161876243839.88	917465282391455.8	6254197346275.933	278085149489355.38	1.0905770971916474e+16	117853570621611.33	14801059049762.137	48911383094798.83	1.4477724057397102e+16	346340041656699.44	2352019711696.0786	9953832984322.36	725184811935042.6	32890585294.221	85826456298229.81	438713104287521.1	495099621538102.2	4537102868771890.0	2205587592527.0264	1373662602286802.2	1898142134764108.8	1761864220039202.0	29229349849770.15	3480270489423460.0	479169214014706.4
782008982662.0641	308276852343195.75	17584076736.988308	246339101627.33246	132687034946.57253	10730624376190.176	833151809632990.9	3035135383722.2026	265716661836936.38	6478117003693371.0	93211122569673.66	7606362478464.525	45818214830857.625	444942529170546.25	326325512164857.0	1012381602085.7455	8506533290158.317	482358111672865.1	1952628487.9558866	79785367350059.94	151420311586334.78	486330266858204.7	4517413689124030.0	1129695149791.3403	879333776846191.9	1821267607496582.2	1355834505812197.5	16007745721161.61	1253261743842098.5	452284154513349.6
378446305170.23596	219113277038696.97	13834665607.115864	195986799335.56833	110461663077.01476	4757094787224.971	776590057242725.4	2386291563621.3516	229730318130896.3	5622594915677700.0	82569892919202.27	554544641837.2095	32195163258156.26	322717970493129.5	220755724966060.94	370662827842.61206	6467415844188.118	301968239787809.8	1203142987.156938	47613490688666.6	61814700085654.54	311674418783450.75	4483493416942324.0	1011415767832.4934	597646543666439.4	1792749980394458.5	1290243298342089.8	5289718348867.609	560373437579137.94	383392538558487.75
31306963001.82294	153038868592742.66	13834665607.115864	195449125414.28394	92026945629.45555	2712747515023.513	724218520775105.8	2386291563621.3516	185611230474183.72	3185851720619373.0	49565766499711.79	420833753681.1395	21824007246711.746	316298611059121.7	94598615209973.05	140835147606.09805	5864081723888.705	57489429694010.125	1120442861.3778422	39329219289450.72	55073725468909.21	271437620568195.16	4397969004915865.5	625501573278.3839	460101569167015.9	1436867841858808.5	1073469214324963.5	844251960454.4027	339993941323214.4	359888224179922.56
24115113128.754414	138553098678968.81	4563225804.533327	166034410910.67624	54494963784.96861	2563539399745.245	705030277578989.9	2363074993015.4263	171436098365224.22	3096175632757130.5	36364615210654.82	195506664051.36945	19129284062454.484	223448175736227.94	53053283254569.28	75010394222.78545	2669070346802.7783	27186303761598.152	520243798.10337794	37112881700468.85	22520453767417.383	207388255915403.66	4083319522346476.0	625389344037.7076	301895144802306.56	1411579220603846.8	985956005613021.5	613332611915.1902	297848334908340.9	356486842417395.06
8859635615.582281	74094688468112.73	2217302609.204529	98358661319.04971	53267950330.356705	703577237222.7195	680360897570140.1	2291099799051.7163	154770020221158.5	3074126388309910.0	35883889115043.766	88658015489.03055	15398389711067.12	213228786213868.34	40162823699627.984	46575566040.91894	1690913857100.8281	17409971594404.217	316746685.29646534	36119334940414.28	7257601531070.313	141156306947926.94	3312952912545759.0	521323049602.96014	272149365654661.12	1397420974137797.5	907823698408406.2	356980696584.8913	135964200401721.23	224781390730053.44
7960028644.60598	25133473274379.508	996938395.3527528	40392653520.61338	34312939021.007236	524350501395.4739	662332716580045.8	1982649545728.8428	40169174754924.78	2959994588415760.0	27701077362283.152	68893400965.12173	8382022628247.354	194064120795361.7	34341011983915.95	31160693828.99622	1518485818474.7297	10634417708413.23	49233345.49368748	35017827975978.004	7053210064702.469	93104114688488.58	2801549519436021.0	452789582307.2948	157489392478586.38	1381468951072094.8	813814137467894.0	136347564837.83496	53864948286973.234	153227723880478.53
5166228814.802628	15614360544865.314	680254243.696503	21550821942.121666	10593432598.622343	455838177285.7871	628339261879376.6	1650379260210.6936	15547870997180.51	2840152319756652.5	26006672169680.04	25196545993.56325	5220743581222.699	189475601634008.16	28098105801627.88	21152113965.69566	1336427142063.7476	8939660076430.87	21351871.625299618	32320702694258.71	6528458864835.142	79397212617915.11	2533759949195291.5	378400364931.3272	96871425041774.3	1362743016904936.8	342313720192093.8	136334724798.91235	28719472171305.785	146817631589637.2
3657659605.6465206	10681994749243.865	675011442.7281183	8573172342.596743	9375935562.673687	376483739376.3543	567868502229283.4	685684474545.6273	12004256556184.775	2818560628935374.0	24642142321370.5	8531313868.309044	5179210696890.923	168175868558077.9	12753121847030.697	16939985595.872686	1221495567896.2153	7146954435525.362	6328619.85254596	28591360169886.42	6195297415268.364	62743147965960.16	2416285683858163.5	278052158690.3192	92897122147125.19	1347891683461744.0	238513884437832.0	117188738116.08186	19718402267640.137	84701799794966.0
2711731733.724905	6884548924931.091	674975062.7010292	6341483198.839839	9205852098.129799	324671019990.72473	557671072626324.2	678684113480.9545	7825370332388.588	2675413464479061.5	19109718576314.117	6106609582.546284	4372300230110.5327	160462511590299.9	7555823396285.12	9803912919.454954	1137196788223.032	6745411418805.535	4582825.165124946	24600754201952.992	4524535195058.123	57909198678397.016	2247230706549016.0	170345478783.5196	88207845787504.81	1079742997221299.1	165149927892133.3	89569304589.65262	9346362701554.842	67681056093604.84
2642697986.3615446	6434452966819.321	629835466.0082905	4919957527.000135	8599402826.66517	240398810718.7044	536096099203409.06	675277593680.637	6829537872708.856	2675413464479061.5	17569130103369.803	2622564499.4485044	4108328661993.762	143299150855055.9	4811022862982.565	2241851060.409839	1079169151694.0333	6302197344830.489	837750.3728400252	20283446022970.438	4211407719310.2476	56066984029320.59	2121902487301633.0	73765547062.8323	88207845787504.81	995644975002826.4	141488517835006.5	84895155869.8035	4422806013944.36	52292387930531.56
2183970952.877841	6019230270433.741	589452153.0638424	2513614380.254181	7297730096.866704	204370551126.31015	514906176044547.56	638820181906.3896	6427215321357.667	2562810217364436.0	13995773585660.006	2537437982.4377003	3904204317870.6016	139758994685131.62	4263611783744.686	514347558.2746277	920423947266.4484	6229472262050.749	755146.4849870483	16134666755602.844	4165740796747.1733	54170259272683.69	2092548647109153.5	62816206470.38662	82876351296516.02	738833492552376.6	125800983159263.19	77680522245.16093	3838816202886.97	52292387930531.56
1456408360.1132522	5753003824477.735	514618766.1631037	2054213593.6283274	4898260568.242356	167657897913.4538	505352915988234.2	631455611296.6155	5565163580462.887	2461820659151649.5	13815751424989.393	1951467207.7957482	3735774652526.295	125096027342528.92	3643821049454.272	383045665.7817708	815304718234.0864	5645939736963.714	680664.7119518347	14909383462684.795	3812078407685.388	49788531104470.1	1939297016425780.8	52254516731.076126	76711452829359.61	710799824616340.0	95244320625079.28	73216372090.81548	2616960929251.0874	51608526627284.65
1177579332.7186358	5621793868124.471	431935020.53074473	1886427140.1481874	4510605946.209038	136420746059.89803	476794943120604.6	615544304658.5022	4993701862520.285	2420741472872361.5	10263527370335.086	1812067007.7169497	3072471898106.087	110731267126548.69	2461491149008.6333	353401166.4357885	530321205903.94214	5227076613252.274	620147.7868756008	13917821417633.174	3689725875309.483	46299773521067.3	1854609807443261.2	38309912458.868034	69614662049584.39	677758065911922.6	77890324083643.1	62516635792.86835	2221381981923.6177	40658424114889.61
362473206.0920311	5526383820194.262	333499392.6689881	1591280925.632124	4309060799.800679	121116893364.05151	468867765361336.6	595870206886.4095	4629347674258.233	2336610275274076.0	7728333769634.304	1642807279.194019	2724273951875.7827	84262099342233.4	1844131255066.568	296868981.9934355	386946968436.94434	4717750621159.465	592846.3090835842	11428427837608.408	3589884104288.6646	45708923753271.68	1792160772163238.0	34105086491.665882	65379917741124.69	655128733033084.6	45161507288272.75	36497191576.82219	1931394121283.7046	36346247974310.625
277843380.19711214	5456334562944.153	313191191.9047095	1247846865.7140324	4121984718.142784	87882207062.72986	462699896827797.3	581846973467.6567	4272328525901.251	2284920005473743.5	6898139656073.401	1642807279.194019	2414073785345.146	59435976031282.27	1183771036208.509	296868981.9934355	364040871773.7308	4424935433232.773	484426.9424588451	10419498654148.586	3398414856491.7905	38357483203914.75	1384680363781709.2	28550352900.87793	56848099906478.734	627767303761728.9	37956789419709.19	20984169113.048466	1798835932454.8662	32998532176868.375
180664725.17239162	5285070918392.083	273035652.9473086	1167735475.5127985	3764543643.1705475	83434384622.772	459156825534158.4	548454122477.0051	3991560186095.22	2147777739644388.5	6651231266119.435	1581540679.6292982	2400180164956.0244	58878369796579.914	949869435436.819	296868981.9934355	329117279599.38257	4278957248134.1934	484426.9424588451	9984745018087.535	3370302025700.7666	37676076382246.61	1053297618823500.1	19805071560.931866	49568804907585.99	622701852822835.9	33896669647706.285	16138433969.163813	1296405184660.3752	27055333518887.375
113446446.93921426	5240376200185.073	234160297.451862	1082212519.8701596	3650106419.1829543	64176539823.10072	454256494591290.2	527520795854.39844	3739847453332.5693	2073049798913698.5	5504545995167.01	1562141812.6118095	2368000645190.6094	49031883490985.97	668060667703.0552	290628397.6229073	177617043727.5794	4063576201803.257	410907.3991828577	9751662930038.062	3254686987265.177	37415107698204.586	784471896771240.8	14182102325.518002	44634067582491.81	605491296295305.9	32625608898079.297	13355308274.043259	848376001402.5638	26147950311105.09
57414924.06126908	5212121392251.824	183010569.6872668	1062358698.3415948	3134409881.311385	41782368756.56554	447176881351666.94	501817365679.82434	3459044665145.0737	1996791579385891.0	5464023489715.587	1500314243.4524496	2336385248179.505	42765676732384.63	393340072768.423	286290826.44528466	155479582528.29306	3990027954167.2827	297434.04590319097	8844206095125.033	3072726426401.9595	37326200578415.89	606746231418420.9	11697559392.293816	35171465626380.54	578962417645342.1	32214522507226.45	12590085432.701996	579015921155.9595	25395908975030.38
44553452.623167805	5119510118427.883	139306749.9188689	686258174.0361104	3058463735.001314	35759039883.93102	436607057639831.4	476451585276.37787	2896734506664.608	1767060601172638.2	4994967822248.997	1471407087.1652198	2221272189735.3447	36104201145982.19	137667797163.6067	280877613.68041134	154754923480.91013	3708250329800.8403	289786.070015444	8088170461156.56	2878880944153.5776	37138390488222.35	448132656549115.9	10340006642.383078	34605020413574.727	520185950932058.0	31816697899936.12	11562376384.019789	430539544471.68506	21263845170340.496
33563691.098910764	5041152338177.824	132834171.92958929	583802918.4047073	3057266995.447643	32518259301.05528	424270534759845.2	460970468309.5469	2459080073505.606	1740271802425538.5	4809930040369.958	1409515877.3574798	2008896001051.399	34048981561382.37	42267383879.65336	236276609.06452066	154462928270.8573	3051648114788.6646	285327.97507517226	7752675676605.932	2853142725420.303	36555022182775.03	380599534656947.06	10340006642.383078	33459215578121.84	512312942849873.6	29085632877404.24	9953227169.825848	403357201610.13605	18228788132371.03
27081034.06462104	4789791569348.799	103418015.40413037	376464932.3560451	2948403988.3003225	32463841804.371315	413945874693385.2	423676735284.12463	2122077849349.5356	1486357226808780.5	4579060548647.105	1318684688.4478226	1863133725894.5476	27176336809731.03	35412958816.18625	212470028.7334393	154446630771.8654	957142023592.1276	249010.52554417783	7180594618405.256	2818191653248.0005	36375546195838.25	351889067910855.75	10143238729.042645	28875182420667.977	504147524394680.4	23839368091956.617	8511180956.061723	327385433313.3305	17594882578570.06
11080309.86199881	4760398963194.771	98734743.08079462	316787658.87180114	2900280459.090501	30942449613.16195	407861357187763.56	405244321908.00037	1932597884442.6526	1408347646816854.0	4330306797931.184	1191838118.9388502	1800756911458.11	22871772392942.355	29048518091.880695	185348169.17499146	152587729110.43622	710151030664.951	226763.92656855017	6669278924878.914	2777952917055.816	36219700765774.414	339388331224155.4	4402059773.815324	25305465762988.92	499745732113853.2	19418759505275.91	4986513354.434997	245128127677.12976	16296296748904.453
1463761.8508912995	4400875429755.38	98178229.89671065	269546583.6924444	2786638887.7607946	25179601948.523346	406637795323410.9	397444488583.26886	1930173586653.8643	1295719660669555.2	4229254095625.153	858493504.223795	1605841582952.012	17664024710141.63	20536360117.46782	175821301.9373877	151642636325.9528	524441582412.4234	210667.7321151913	5390883661135.3	2737740783234.6997	36128324646378.14	317420296568641.8	3882601551.5869946	22579604190544.984	493282755062047.6	13365477496319.936	3407294573.2288475	236147885367.20358	15907602763162.143
1310937.0981300462	4348963824690.2886	79643168.04022822	262989338.77448818	2579110478.717417	21369838706.177204	405400587255888.0	325685740368.5751	1845577606011.8762	1186319785732380.0	3678949591971.5513	586822956.1647366	1499392811727.5479	17000554713220.123	11442036176.375107	174890953.45546982	150778922493.90527	523199552043.94446	196965.10947645688	4903553447986.632	2601586930749.916	36100930966628.42	276593510465275.47	3312180719.259721	17321484980940.123	492075974485885.8	8211959553535.608	3352966173.591451	236147885367.20358	14273293765840.322
587341.2108460843	3874461607767.9644	74058345.8868283	231710269.76141733	2492599873.90202	18871323537.907368	403862765430670.75	272087701342.48373	1677442171766.775	1162712332229045.2	3303135482595.1616	586822956.1647366	1452630588736.684	14784666159447.844	6337791835.62557	169024993.91992196	142646319749.282	518133812231.834	162945.42285210488	4565424220877.538	2535691030958.9395	35957375509275.57	228797863138610.3	2884023860.805172	13852586816569.506	489982250536937.44	6486121602570.174	2755805851.183895	227602883570.17368	13926025995140.418
398973.4281079165	3849430001599.834	74058345.8868283	211229456.50326276	2227954458.7750025	13245282366.397078	397045120298720.7	260468233605.94238	1677442171766.775	1142552598232010.2	3220068550750.733	586822956.1647366	1429135454740.7314	12017506994254.213	5029852453.420862	163132178.37193862	138534087952.2654	513540299848.21277	160032.7691437491	4192326927767.768	2518239733365.485	35899521525209.516	189424734783723.7	2685369553.537578	8790146253018.553	485793999214907.0	5978064586748.831	2012965788.7605643	225508633925.231	12404393803361.861
364542.02019777976	3840919990979.4224	74006834.3642407	197667321.00322345	2079742655.940671	9988172968.920761	391046615248039.44	254199477733.80142	1677442171766.775	1131468628613043.5	2696563465264.1587	586819234.8641844	1380661481513.468	10430018954935.46	4467912430.439044	145341398.87900376	136672466511.33226	470224815356.8372	149098.48233401836	2609912188588.492	2502223604532.9395	35801513219699.52	156195972697889.38	2677812507.1189322	5856583593338.679	477508135817510.5	4611103579092.23	1730680108.767515	196087925365.31613	12189966988343.568
332647.6938183946	3830123969579.8013	54406478.73574231	175412237.23253846	1871231044.1670966	2893915432.270668	388634839675076.5	169960874496.46765	1677442171766.775	1086981474411438.8	2513802868242.021	586708353.0097306	1313921690553.5945	10358033316725.56	4441089225.372502	131602157.81536043	134587428497.9427	445291147849.92084	124688.01285344175	2257493981531.869	2482443464455.7114	35322939861635.586	156195972697889.38	2526900980.0393286	1969002917275.489	467835428541586.7	3103107571162.54	1297467260.240432	152126650945.6083	12173137899511.402
324146.8535404003	3807371401018.525	52808864.869213045	159337251.76091477	1609051904.0296767	2399465105.961269	388280859934585.44	148185681658.33765	1667378521877.2417	1041132008127543.9	2161685618272.3506	586100941.6882663	1282377586482.1833	9494182362521.412	3880734920.720276	105345295.50468731	130699622988.3935	424285390319.04675	123246.47232316707	2082267411240.0667	2467719494930.7725	35305143313787.164	146468822088485.0	2364884513.042856	933064574967.4572	463391547708775.7	3103107571162.54	1075383848.0707364	143904936399.37357	11099241403291.531
294920.9170364182	3774614870411.2437	50231429.11190174	133476222.50553419	1585808712.115187	1979768111.5772984	388089753109786.0	69619333864.46129	1601121376990.7253	967725863915694.8	1630091961783.7844	584510220.2847162	1245183373931.73	7352674872950.626	3743938882.313124	56592960.32639036	128579635462.23953	412421639171.9272	120290.05707089795	1871814359760.1113	2414818925560.053	35006124638318.508	118345553775633.75	2078340365.9479544	549604833463.2921	443785421368263.06	2689499125471.3994	766471228.6952742	97087640046.0398	10665295522542.582
267752.50416478084	3697625059404.151	50160633.80238341	93764735.16891475	1554988905.290422	1919669402.0633175	386988704156014.4	68304713513.649826	1589590380584.543	949926891163812.0	1250154148239.4102	581429882.3977214	1135734146639.3254	6177802034516.254	3275933519.42559	18848311.337403227	119907811208.62752	401593331216.1167	112432.40759580057	1613926740605.0254	2245552429869.4517	34531986240659.5	98849896086122.14	1648776596.296352	498169498251.3515	417693130357993.56	2518900774004.484	720254760.2874223	86248207570.92924	10391098791501.242
224409.9908145966	3609574193186.2627	49267848.28430007	73581614.36447142	1516723416.542144	1373902534.6718967	383026023386982.1	53583173616.13525	1582456615318.8196	906301363890274.6	1065683209785.9192	580596576.0080858	1076801745952.5294	5471834698055.09	3133584038.2649903	3657149.66307089	114135263004.95155	344029564014.84845	108342.50694570102	1596070375242.3054	2117151595675.934	34114797567084.87	75356498174004.14	1531426149.237376	383367617717.9125	415904276053789.06	2042044496941.3867	705565982.9735243	80545336570.39224	10117945603579.99
198137.6216730572	3588869089279.0723	48506850.514642395	70592962.54167901	1507517667.7088034	1302623460.2150245	377840982593877.5	51747779658.44506	1561986607262.2502	899763518615738.8	860283954997.055	578440670.3253986	1029619850448.936	5416469807727.162	2962648718.175186	3657149.66307089	109610266007.89241	329874816064.7466	107927.65168475173	1547729029716.3125	1954520613476.6492	33657976262927.535	64337814248093.94	1520207350.0717795	257792034887.4085	405073840457217.56	1305559627734.738	655606159.1955614	78861099045.24997	9825226393613.693
157370.48129810387	3580811796807.279	44922696.34068777	43917624.27117623	1503212703.8047664	1290963851.3768044	367347741062576.25	50511339339.99564	1542019825806.4778	840039479600546.0	828329627098.2551	572805269.1976097	1008367411393.7507	5338712286957.434	2834197575.176626	3489434.2143805	101974363915.3531	320202806749.9701	105259.92644324189	1368726210786.1216	1843222171865.6174	33077802809563.332	60425113767176.336	1496520230.375516	240196567612.528	386644307555829.9	1294092790719.5024	573533106.3545932	78241881206.01547	9497852761937.574
136204.46385373367	3557154686319.751	37081038.263360456	41270114.29286052	1476547234.6262755	1207970675.6836789	363352021372159.1	45909235958.36798	1481769394747.2388	796591127810572.6	597217549874.834	570350703.1214362	940445913812.1743	5251587343619.931	2411897326.7986927	3448093.983641411	93054780393.53699	308743114949.35706	104707.78454876652	1159237337536.9187	1817668757577.9773	32726184375993.875	54520418603081.05	1455424562.0738187	213116688255.7571	382142659920010.06	1263454635127.718	543879210.0053142	76068266911.49582	9156040811088.217
120213.5615335782	3539944320185.414	36185437.070942774	37206373.7370438	1445889985.9910297	1091865655.2465477	326121226148853.8	45558375059.54872	1467885973318.2637	763184568285754.9	463209169774.8057	569068010.7296643	817271465068.4886	5208588115002.478	2109024815.6949844	3342111.9346813825	92914038777.73763	294224004225.3443	102288.32765434764	1080851529943.3224	1724873428817.7656	32638790884806.04	42999313665096.43	1434295056.3151083	206281595760.33557	382106459618742.94	1237617407024.4995	441290176.85835	75914701904.2882	8780553168085.613
119638.03424537991	3487465732917.878	34796825.498840824	35528869.47379813	1400009123.7751503	1057599803.8126833	295584564384999.5	43512111484.7448	1455133843815.797	708222704063670.8	223963594146.31882	564276189.1764419	526998396848.39716	5138544823067.321	1629521293.374542	3223538.6253792713	85180723018.45384	284246998873.1373	101225.14023810344	904561726914.5181	1663970377280.5151	32592161233481.598	32115567752050.008	1289495332.602295	186507670675.61856	373434215515412.25	1208522860308.084	400059038.59439456	75841634382.238	7852166279850.841
119551.79695549907	3436748304546.0786	33493039.743807487	33126993.517255247	1293947090.3597753	1053520087.718859	206860431545063.16	41962929862.30179	1393651391242.8943	673142709543271.9	161665510859.21292	541903443.8940891	318079154771.4214	5127924025419.61	1445679199.7838275	2829859.7191810184	78996366300.978	283316291541.1186	100533.26185874511	879867517604.917	1636341858700.9333	32194157172286.367	24048798164398.605	1183671517.164319	144241282305.05057	352966601383660.9	1183197697532.5608	348558981.52913386	74428947923.57709	7622294341858.363
119470.47988035067	3360562395234.168	32700708.750924293	31441787.90433541	1135281446.5197678	994986333.4301442	174080996145058.66	40211384792.28262	1351219026570.3801	658099709524335.6	123687106548.5618	534647495.0532226	190274439244.46313	5121406057388.925	1327275336.973419	2308017.0516304923	73048784010.27539	281790591151.1784	100411.27461989745	854252961168.8485	1598003325815.479	31840137065321.76	23971153812636.047	1059936189.207291	133355502388.93184	345224533501166.94	1047160206383.3582	307952246.16506577	71138950466.20778	7368461932816.741
118825.27593654246	3313379159141.3867	31599247.856508013	21695090.94262734	1038742212.4999785	965597460.0253199	149478805619823.72	39125110467.285736	1299392272877.2424	605866406390194.6	116482450670.40508	532660624.1031689	46922173240.933846	5093204822515.976	1020698356.7335871	1782002.2443192254	63768334910.19467	280271714861.13745	100054.39544173844	821558701463.9731	1596500969243.1008	30859854532394.75	23865084558876.594	758195244.8274665	125008920373.83537	332027082342323.6	967673384503.9944	271110152.7021458	69382006558.18439	5827822408115.0205
118651.38079407335	3257773238119.79	28733633.87141286	20290071.247139134	959132516.9460118	954201285.6456329	134755233379169.73	38385576882.562904	1265969924922.5518	594438539875982.9	113177281510.07622	515726604.26097596	12890884979.343119	5050982154694.099	946311395.5780811	886126.8556501237	57538106429.95036	274648084603.35715	99973.76765620231	792028907988.989	1574296905643.9458	29114222742024.37	22225966144494.96	509396255.6026371	113891026369.48692	331136891131397.1	915901069783.2227	159624802.35025075	63811677213.14276	4075946674812.1304
115200.54087110783	3133983136951.5005	27300782.210448567	19451572.39621922	727790342.8888112	940030249.521928	126748006733935.28	37721018913.62558	1164142238480.787	567983718512086.5	113047858035.56544	504314484.2788535	3219028165.6302686	5012613310349.218	817740568.0913101	240669.68081694545	52271042085.9749	270205353826.22446	99758.9145189612	731457477551.4159	1563311237116.6917	27924405601515.613	21834044693449.305	466709561.4351326	109302462271.51302	325374955686256.9	886120811681.0398	77571849.81184356	60884355397.15119	2597988309839.751
114723.66661791383	2879462682271.6577	26276294.878604304	19188290.99506216	534947446.9837492	845647377.3904384	120876585545168.03	34356165135.78526	1067072500245.8798	566778987568729.6	111055667660.73337	489427333.20444167	2038381858.2028186	4993928647601.988	746529219.2483429	208083.2840700227	47868783017.189644	268925566816.5957	99747.55452017418	656921374961.5134	1514748315966.3726	25955026832819.277	19181342079513.56	300376599.16885865	103564599281.3999	309694972089535.0	870894257992.2494	69092137.04381324	54275018208.747925	2198109294046.1658
113587.36309380487	2473694131931.1797	25014573.59966065	19106067.91921719	342238911.4340247	785386955.9058238	113309345818023.27	33056290984.34468	906285008422.683	547142013175470.75	105878475997.41411	443661663.7512963	649500208.3887835	4966720305707.616	741432457.7476594	205842.0054405543	44685719328.95694	267800851975.17166	99745.92860775521	603840921849.8204	1451196460571.069	23042883903844.438	18550133818368.72	260085498.47634175	102625932000.10902	295189248904676.4	806164648813.5024	61845820.50813584	53892532851.31101	2196934377010.8154
113587.36309380487	2381928512404.3794	24316073.828831304	18791364.23533818	138869272.28712156	713951016.8888171	113061561931146.11	29284475184.562466	665515117605.8456	530345987482420.3	104455603567.55418	368106678.33976793	432767611.7344132	4917746194103.748	675372963.1586661	205842.0054405543	41253064799.74809	267800322103.98178	99741.23353591285	580143685444.959	1236735954637.8235	19056167448109.016	17713156172979.45	157739807.5257217	83963774841.47397	288302426545262.5	802860670526.6166	58611560.337812744	53655438392.429596	1801822120291.8013
113238.33516661242	2049524224085.5347	24092952.927665204	18330908.476192035	81612565.5417522	685760672.4675739	110874293276536.55	21754486452.349197	638166645908.6053	525003338759380.9	99080154518.12169	302833375.00963134	159918241.1079896	4902212987970.011	620462649.7129827	204484.11877896034	40439076864.89271	265678232136.79495	99722.09279320495	547046623225.5559	1045631742828.4209	18485459948305.598	16567584150796.527	112080609.61306025	75397201510.84258	284330617261915.7	795496346719.7317	49630520.768237896	53094981703.16176	1320652529077.4097
113108.32456596263	2017517197767.7993	22656608.874874283	18134273.553186167	75085370.66072752	653461956.4303874	109302193066452.22	13839221916.178104	582514391949.8336	483177911397633.7	91268531259.22823	253573029.38279578	124397321.58491312	4839580264275.939	571257505.5648487	193384.79894486177	34121848860.631485	265461779119.8114	99669.34541760336	542401792935.0988	985410421658.042	14992814266850.463	13414093145758.98	61718605.513843045	71334916378.44437	281151452540739.22	774329723787.1486	45234903.42095919	52366359724.566185	972056393184.2943
113042.0015429635	1835815431028.0	21167163.344489694	18015407.99676268	5557808.696324779	629797373.8871247	105081727643122.53	12677937982.038774	582514391949.8336	393573272145033.5	71905392397.36336	231264620.71805063	39717759.226529345	4629792798007.083	518422693.0420673	183485.7719930464	29784470310.204315	264964431248.1577	99601.70429269283	531610435187.4345	892855481534.8677	12098767890890.814	9734121894645.633	42980363.154457815	70003904891.11061	278362706609097.28	764599857020.0739	33364427.39895892	51714414355.30733	284011694189.8638
112842.83101933781	1696354239099.8044	19125538.25758543	17967961.638370447	3573546.1743630627	584736427.6887171	102462448091830.61	10878363629.701157	582514391949.8336	393573272145033.5	63688715484.86685	217185543.9485691	31922218.63393316	4629562772768.7705	483383074.7793133	174011.69429811658	27076181835.177563	264731455589.12366	99507.05205575458	506066624295.4272	871417706512.3553	10700512135449.975	6306936459828.529	38885431.85423296	69228469936.62297	266285965855001.03	762097000996.963	31685504.969393726	50585617986.99465	247484960602.4911
112722.77161204787	1650258535908.1272	18666949.8061678	17917119.408962417	2554325.6371200415	526160228.03998727	101244859782027.75	10647648704.172375	578837693675.7097	392726465522095.1	49139985102.70236	208314579.34021482	18055872.105689447	4627567991735.537	483196057.5396942	171516.19978904625	26344129006.26539	264079502126.01633	99441.23299018989	491989663263.19934	845920691703.3807	4132111287858.666	4778434783739.735	36107934.79504347	68490621987.801346	262681408152672.3	749202127342.0773	26933670.448203094	50189189885.23933	244311485675.36407
112655.51782200663	1538651227355.056	18551291.685928974	17529199.54112418	2009608.1472447503	469942856.6097669	95467434073023.16	9520053602.047812	574747332171.0365	364519333446240.9	46890581441.40104	193329036.3238752	14822622.988387447	4617058442883.693	476061034.6436231	168975.58171501145	25649793457.931427	263082040949.53268	98978.20228273375	479963969191.2457	837023283412.5281	3940400346922.5815	3693105041431.7715	34775951.64651208	65502367815.75097	253440668417450.7	729909872556.6722	23926633.876293633	49840830337.06335	227676936439.61295
112573.5670273693	1316492898492.9277	18373304.293300476	16906550.58317447	1801567.6323920004	347915415.7274501	88360554523344.22	8396954071.387194	566373967666.4451	351564527006271.06	40344906857.40245	153501814.7481952	11586304.400464147	4616595207698.074	463330295.15566343	168516.54459708606	25268267974.10153	262886315889.02362	98900.66784359697	477936868107.3597	825542235151.7749	3435325242376.487	1949510603918.8457	33461170.7621424	58481386801.7563	252671730322041.06	707748379441.4413	19490949.945959434	48317327732.12793	88735454204.88362
111999.29934948655	1224351646261.6423	17737501.961221345	14921130.232090725	1552213.1050417868	284071010.5635999	85243223738284.81	8093770307.528189	560884261691.0298	333925979024898.6	38553134389.16073	150466514.51512074	9464773.770273766	4613948382733.004	441607534.9814067	167484.96581066953	24736398393.700863	261961879888.95984	98886.12652474418	456820382067.0903	815050919657.2767	3358805543831.4395	1406433296911.435	30398325.675973307	56141747969.5004	251148131444378.56	697489493216.3206	9854173.42578785	47097638074.87645	43379030275.27506
111640.14325479462	1137626654599.4294	16137587.156359773	13442586.176007027	978250.1709008702	247505344.30552518	83041200421830.47	7949094400.24505	557737757044.8848	325409974745250.75	35666564591.81924	150466514.51512074	8715821.029235234	4601885542541.529	431881722.9739002	166940.3597225878	24194521799.061863	260731658348.49503	98871.58736232175	374076647163.13696	812560945595.3508	3236517468416.6216	1396096690027.5522	25222521.906525012	54053273537.51385	234695032601378.0	692184370926.2046	8353315.861178173	43472850240.17503	15172738185.636726
111232.55119369434	1010838359811.253	15227055.107254049	13197678.800330436	840779.3249954982	198496121.5472312	79153127603773.52	7871225702.975156	555085741248.2263	285260820956335.3	33706984702.611076	140070264.50715384	6732116.52335944	4596336012438.072	428925240.6580838	163624.35790520563	22531547475.007317	259705231799.76508	98752.2025295807	344487898300.75055	808309465078.7716	2766962772151.3677	1381423900006.5464	24781475.238391567	49907918494.926544	226445644339616.34	690048567842.6775	6423692.590557512	37851324829.3226	7966087251.158585
110665.99070685128	995313607108.0289	14864827.503976509	13051354.118046233	584890.4068819887	181181970.43403596	60871030566730.73	7871225702.975156	552640522202.696	244449477876409.25	31246165534.93564	124357206.19220547	3995096.674461059	4537404468655.878	414677544.3687104	163109.91911851594	21628810824.222622	256557523241.2434	98744.67729555666	344487898300.75055	802908702649.1488	2669152331454.301	1351864166252.7556	22312955.64233534	46797434041.5833	208540856193636.56	685808902107.6682	3886569.8974940185	32544898135.070385	5503666040.776393
110418.67633442095	891984156848.2986	12866497.062634632	12384686.41626344	520478.38875459787	179802124.15999603	43106081226301.13	7850558427.360999	547003259035.61005	187107729649193.94	29352482224.626537	101397155.53511795	3440447.0971299144	4514410767527.139	387641071.52575576	162573.9140639961	21049436075.405724	254598089634.1227	98712.61854064267	343792669221.57715	792986809908.9534	2212652869479.9194	1297986883241.4531	21340060.274950624	40721928349.55741	189671273236809.53	672529530306.1053	3161790.847323165	30452975728.85922	2393653183.7538986
109867.5643446908	698889095474.9775	11794891.933354592	12281474.486994531	472478.00234813464	177839973.2013956	36514429675328.74	7753786201.942963	540568298141.8151	64676342352567.38	25247426349.19171	85773896.02534099	3242603.8047801	4402831291153.451	371297412.86281943	162289.74619848112	20306266215.342766	253024678157.0766	98672.50919597514	341046013169.1463	780151069384.4481	1911746566786.5137	1213289281568.0264	19542893.84363874	34390061913.47524	177668914800164.06	669043013977.8566	1922104.8575500746	28985117743.072556	2393653183.7538986
108952.72216364885	691772054386.3162	11538941.340726968	12216059.002274062	468866.8019530743	171375843.92581818	34696893132521.062	7664873057.484515	521959136431.1313	52398060036663.52	19986024499.274044	82648391.29097882	2827520.867112574	4353727005373.0693	347318632.72491324	162136.5426069302	19617932006.35982	250897477539.95117	98587.5235473938	339399582041.06354	767312371306.3969	1623725260254.1313	1134149987921.4395	19045943.767567255	32680484601.72822	156062635135600.72	665315872145.194	1197910.8585499362	28626901664.90735	1676840818.9443853
108810.70009822943	615531990709.6525	11401338.737685587	12211880.380176375	456212.314231641	160747695.1316171	32621426478244.227	7604526318.975483	495645046864.45374	46157744787873.39	17192851304.115906	76034866.57916841	2301570.2699335925	4315067538936.3843	341809147.8478582	161516.5274021719	18539006596.061813	249020952992.0908	98522.32038893778	338577639356.2615	751521505167.0476	1148025049723.809	1102434867783.4207	18244484.73085047	22476288106.327656	136414366320926.44	665296168746.9519	1081369.7634336725	26276443300.433006	1452439617.5740397
108649.32133004446	566693876635.3159	11345141.630854428	12186921.13514594	454374.82619245385	145941205.84700695	28858670338290.58	7080004931.251199	480261893204.13293	43248026657095.836	14662345556.119259	71634273.15647243	2172242.752517197	4209917244905.617	338241930.26057035	161037.7251154184	17069361457.117878	247695318189.11163	98456.67054042764	333764021762.50806	712424554257.0132	501027388971.0017	1100738268641.6038	18015151.677362744	20157087570.95617	127811724842366.72	663198617344.0911	978253.1528527137	23908709005.180237	1304767158.079188
108442.67519028805	530075532523.7218	10649314.969598118	12138357.937150309	453089.88295400003	141007405.6618394	25925644565095.766	6920404178.9175205	470443855933.29565	42461880522760.67	11996803030.99561	69126264.97689329	1632597.1891463995	4183431183788.209	334800726.1818361	160621.74402084976	16324431009.762896	245954180213.5732	98433.81064887633	330843277194.6535	694058536085.3475	460445951317.7588	1061097140108.5989	17924957.75741276	16812885552.10768	126034588300573.67	650436132679.9987	950656.1222136294	22849621223.806805	1183480996.408545
108238.13419368709	408612628874.34375	10134496.16431022	12099700.598993711	450987.9761005007	112713495.67772254	22065683057942.973	6529406526.072818	470443855933.29565	41208211295753.19	9194095972.089174	58745548.78574907	1459606.6251377414	4174615332781.6084	304285660.40988606	160136.90617683792	15609910562.78434	242373333507.6052	98433.81064887633	330703653917.30804	681226947344.9281	400121229365.4426	995394807177.615	17723585.66475742	13939003563.711418	121572266990376.23	632717037215.3933	893429.3152997461	21050271974.38781	1177844001.3770766
108117.03065449628	266771921667.81113	9953356.382866438	12054395.453795053	450338.9895762076	103936100.76059581	18073515563299.36	5870564880.498663	470103668318.87103	33641414662343.223	5606510772.614675	58568897.50741056	1225417.569201326	4164410664563.1567	227168158.6312847	160001.27244902594	15146063646.376175	240525526315.4197	98419.45106893509	329173306946.8131	656951164708.538	368548520649.3195	882255686333.7755	17685205.22473779	13292940224.309488	118644053959599.88	625425648239.0315	869536.4982414173	18222204172.03758	980362900.8793384
108044.00389061216	253914603476.92612	9243108.933457268	12039681.314365877	448391.7336173599	75067481.40839195	17278340653453.443	5400504229.3904085	468725414059.2108	32011844142433.92	3836651778.7428684	57731374.87865155	653610.907571808	4157434516850.7363	81881424.32027696	159704.0406404523	13649825946.906254	237893148375.99005	98413.5402948849	326762321951.7541	646454756701.9243	362577411863.89825	882255686333.7755	17454743.065608628	12759174830.47691	116312089607704.39	602042726265.0082	845816.526194334	16778828019.402689	804475209.2855077
107843.15677808545	229093969922.24893	9128654.869599307	12039681.314365877	443520.601814449	58499779.719922304	17072949552598.527	4744064251.159517	464683031710.3291	29673502616594.723	2761496903.5605235	53015960.88241308	612209.6673458242	4136264784374.6997	61092685.7984691	159571.68009736534	11109331798.373947	236004061839.16187	98405.87091756107	320543131844.0205	596914916438.3434	361256587116.5505	870052727359.0159	17077911.142952356	12529173062.432806	115504853202939.53	595721698765.623	793309.0810024565	15518666268.552896	611636034.5039179
107724.21637273645	208040998664.10333	8996968.09994687	11725173.407053733	436854.87009464006	34500715.59996358	16085343865580.473	4514641896.209418	452204909674.52936	27684718494311.51	2350104684.2266216	48107576.22961632	612209.6673458242	4117208042702.401	49434069.76369363	159352.20172111352	9906183006.764317	229913271862.47903	98405.87091756107	314604515201.5129	540896042500.05597	355791474041.8377	862957035016.0151	16735018.090948548	11973281580.09385	114671779515525.05	553822803363.844	760724.1522335684	12911550173.07481	578622372.261347
107598.59607303608	205646078297.5335	8719427.938586563	11725173.407053733	419452.5606210948	25999755.227534585	15316668158980.621	4336928971.71684	445105950813.8437	26683336624057.414	1858280678.0552957	47836741.48234686	560784.5651050364	4091412136479.694	43258930.51035952	159068.11203892325	9664885204.182375	226982228086.75098	98321.78304401237	310443867712.98474	526489538873.1268	347498144363.6072	835496388094.975	16680816.529265951	11748410556.058348	113668631987356.5	538279136284.43756	750459.0492328531	12040928903.833918	548341338.9532161
107444.72232220655	203346790147.81473	8552869.790866897	11652379.635673461	407033.62746918027	16250085.112898558	14490354110149.816	4205097329.5674777	442604182494.5567	25296619010430.297	1460301821.0016103	47638254.86213812	536729.8689451127	4073142951770.83	42342721.60167235	158845.29006360454	9661447075.379457	222982197038.71176	98242.47489486294	309218328770.069	516083867221.4346	345968210329.4553	832336965925.4109	16537385.021696163	10543982245.764183	113433198053100.17	528749021563.63007	741010.7274099386	11884070527.81673	488454625.80174434
107415.00169923517	191823015338.0988	8318270.24368195	11652379.635673461	401595.8336113787	12661369.453406697	14490354110149.816	3632853460.7242513	434904188149.09143	22707257848753.176	1299741718.005125	47548449.9295636	482257.08955930127	4051694433657.3896	42222632.68785513	158629.62731416282	9428672423.281612	213940215870.71857	98095.55355117311	304430148638.1402	506924245712.4766	345409506082.61346	831366450911.2054	16531240.002252039	9359864208.79041	112432135484996.67	524531694495.2344	726118.1823092541	11426732310.178368	455725562.1603416
107353.0011052063	184268809779.65497	8191969.798668584	11621597.596153017	369560.1260627488	10225649.184974255	14434218483210.266	3256212697.821401	428811020082.4194	12771629246429.828	1160860446.2826846	47190699.39459725	469124.49065522244	4022282967527.481	40775496.34170442	158171.77432466732	9364187503.227346	201634349713.88373	97762.52230946107	302460106601.74915	468705709863.4474	345281473713.45465	823106356728.959	16389906.740650266	7584226053.191681	111860033950401.14	521613318941.0758	708620.4567167957	11325326767.241173	383802361.08995956
107342.95877358931	180710459410.26596	8062173.131685366	11538752.547664639	358017.07177379256	8397031.267603558	14434218483210.266	3256212697.821401	426675865470.1922	11420986768077.41	982727284.9102365	46685006.2993333	467017.59232719295	4001630620397.3994	39533138.094869725	157992.454483126	9148987669.180244	180586583454.35342	97213.89320574047	294649702770.2554	450728947452.2401	344765413209.3803	799465015588.9844	16337613.98594384	7281512334.221427	109856193984778.8	518057720613.2608	616230.2573298409	10468688825.031889	369668945.38111246
107324.28676878696	179297998113.50375	7912109.276200788	11506105.709497578	349871.8817996767	7664956.151083282	13501168698277.354	3138665362.2972836	416512088128.5188	8613956072981.215	884424573.9950022	46119479.836919166	462718.88355142495	3977414215466.625	38533246.02551673	157966.03586190759	9065672307.42376	144978261340.7032	97094.94735239018	288102575704.592	405764597038.7924	344294170352.77277	784833749799.9661	16297171.452641513	6960792183.7668705	108636841362699.36	517728750902.4912	564074.1797197197	9519691230.459648	290050210.6991959
107253.25099999351	175270925294.31918	7742340.520488687	11504598.739468817	321427.0321726167	7016478.034693602	13046194959711.188	3096288208.169845	412632561693.0261	8088437740681.861	809344051.9005673	45326311.706713445	450292.61915677506	3928047454157.5522	35865660.61641247	157887.71998485344	8848530987.066906	87982498513.7753	97068.39922747365	285184743950.6264	382238970622.84784	344294170352.77277	784246835615.492	16213297.445480356	6615700342.127555	104987465826990.77	513705524677.2399	506355.6743692864	8839170505.315022	262037523.68520856
107241.45782595617	160672825028.72964	7703778.380875336	11490590.624114387	291792.51848184754	4659404.479982666	11051799270010.826	3056052632.1761703	410583877193.431	7861257048248.131	643841061.4584271	45179513.53282374	432779.1760322624	3914232930745.807	32846190.32271452	157845.8223671483	8565873493.3708105	87982498513.7753	97065.17601309513	281121629683.09686	352057038267.5558	344294170352.77277	777767488889.9563	15996883.5500617	6558645669.008835	104028152951886.2	513642843250.35516	473004.7884144666	8037142015.482498	241353576.56414565
107215.27682769112	155015106104.52542	7633922.084656427	11482564.965360774	266957.8455165431	2105966.2577067516	10281983170040.07	2889079349.747985	402283343650.0745	7476765929777.2295	556718036.9888746	43520651.8697765	426509.6582586678	3826524437716.697	32206620.254047938	157823.7088166702	8161708811.631843	87740943975.85428	96971.52212403553	276273682261.3891	321523084774.36646	344135103001.95667	777357295015.4677	15943674.394284192	6373508853.551675	98930599788788.34	513410839077.2136	392878.3641737114	7198633153.766014	238352484.37159273
107158.80675057782	152741203010.97607	7617902.856112253	11474172.071226012	254769.85428815242	572108.6495878753	9652703821357.89	2628565096.5100756	400619237275.62933	7214860433998.125	461863067.7976066	43243461.73787602	423161.01632399694	3812142992734.916	31527438.46219369	157757.4055003215	7982077377.024876	87632493776.72711	96951.13471724573	274286958768.19812	292068034465.568	343827671612.13184	775474889452.2411	15864701.854592562	6261758783.638136	98708501777119.02	509110734010.00305	344327.98085012357	6541127188.789195	231397909.1203088
107085.1027222617	146870429172.2307	7601446.4899666915	11473201.285320273	231092.30051962385	319131.39670757775	7949427358471.043	2396957873.6488924	399491685143.9032	6344681458745.348	432619565.00362754	41658846.56264105	402300.66199559346	3759265376021.328	29217974.795595244	157731.10596317385	7942274997.646315	87108608126.74873	96919.274304889	268140739658.6907	284420460372.2355	343694858317.7411	768608249065.8258	15764114.505075345	6219035796.285723	96285731095376.53	507267866605.4493	327445.67959155067	6460872814.650287	219647888.54623488
107017.45655343999	141966727382.7397	7567244.029327502	11240584.33832494	209168.0611122723	242433.03797636402	6522837573516.987	1969690814.2005887	393626328127.6852	5209522944364.451	421578678.8662256	41105150.22355152	381634.87679499824	3688012614644.322	29042416.19420181	157668.45842863043	7815013874.712273	86988932201.01614	96894.4885602029	265864063478.78387	269175893054.997	343144778646.7284	758647659724.504	15716858.55722703	6181058409.484809	96246433983650.22	506271093314.1146	235274.8623851382	6358257254.7745695	213062994.96393815
107017.4165166806	141278326958.2725	7520734.006338249	10891918.182076126	200716.87452598894	118901.72559668729	6421116576482.501	1787995976.6498184	389613049363.26636	4037380266001.497	390519851.1772331	40350705.96665223	370772.8226322387	3561636641254.602	27826675.70076258	157668.45842863043	7720366695.640321	86975082541.1008	96893.21384576436	260390616009.28992	268323020594.32437	342056464416.47144	752220681073.7517	15585021.159690982	6153372136.933114	96150492196588.72	506225892083.5603	212378.219061856	6018603657.733143	212281182.57756537
106921.44601158965	140069787822.42886	7485353.039939261	10656096.71846707	200077.32880271872	118901.72559668729	6193313246089.822	1569670093.0308273	383630873602.07513	2546096375040.6157	317691856.6572736	38487058.684234835	341985.85775955487	3412416065382.2915	26053387.509035368	157624.76937439232	7654379085.173093	85572690872.6463	96878.32023898388	259086060946.7804	267343105641.06363	339571881886.755	735988422448.9595	15420753.08683853	6120775676.820663	96144550798609.94	496396590517.45514	167124.75093184924	5089208329.852478	212281182.57756537
106823.25519380964	139824465291.1422	7461689.987411668	9701844.858111043	197947.12261199427	112155.95813097764	5904830340100.274	1203751571.0840313	372233989408.0961	1985859191976.595	299222744.1603221	34788974.628520235	338288.76996143046	3311364005071.715	24570795.018206406	157566.29025227905	7375550967.679603	80331733724.826	96823.06110784854	258366962187.81363	265115113877.28934	336400803506.46765	725645766018.9772	15308866.797967711	6044419783.073081	96085887593604.84	492477378893.7611	80881.15509739681	4608483768.079313	210194280.61324662
106602.21408595836	138509148718.40512	7406323.339932703	7777212.715090175	187981.03667226993	110815.51752333378	5438290729521.719	1201998364.6511838	359022265666.1531	1878777618536.0938	282576684.12229216	34717386.73964457	326322.40428052633	3223680895480.217	22852816.20344405	157529.48810005983	7178565435.092399	79543106504.893	96816.43131587145	257736927627.24622	263553210013.12827	328684576536.43646	715500473989.2979	15106442.443466699	5760238758.125731	96003216598656.88	487068523817.9442	74035.5146090901	4061463520.6495986	209366134.95688114
106456.06119687973	138024477779.44296	7382022.466052465	5795946.852689791	185623.03715480608	109440.9011741553	5233710438351.669	1201998364.6511838	324360578279.4137	1808869998738.395	278162062.0689884	33722656.79142373	324889.8787122054	3042397736671.5254	18333789.6914497	157513.4969548416	7121800854.99449	79018298219.22351	96770.20114918801	257036858000.43622	261595356450.29044	325037537686.0033	715295834985.3936	15075823.97589105	5669147100.525425	95897896807685.38	480616401145.87085	56946.915217297195	3501138797.7106223	208227590.6622972
106184.6268831677	136478874268.32565	7364374.647757105	3748928.094384076	179997.62885280052	99347.25713914646	4797861462700.21	1200401069.9758012	279522581080.4551	1804847753262.6504	232967244.14529833	33618900.8131121	324311.4760307126	2939705241670.8535	16063953.282467848	157502.3917682246	7012521060.5561905	78023299629.8663	96698.39822682939	256298685009.95172	259074244243.95392	319873688210.50543	711546542519.2637	15060424.39175369	5157542808.095467	95811005303662.1	471183459143.18225	54172.91459347703	3501138797.7106223	205278847.68556952
105984.18409888315	133644432000.93425	7316131.635609483	3566819.5091141076	179053.05637943227	93942.19137695563	4777038412412.741	1196664782.741018	261659254373.64825	1745672469007.041	192044564.60030085	33279775.142128356	320598.6791868241	2695408881505.082	15955577.666588476	157497.8167585016	6960551294.971826	76889411330.31726	96685.68739473674	252143215619.7845	251755199464.4554	317596259426.7463	709107206038.4603	15055859.420555873	5069075126.405604	95725224372772.12	471183459143.18225	48537.86222695705	3252040092.8597894	197161898.48087767
105784.7261264197	133150562922.41801	7304109.648926766	3399696.076940124	175106.323722328	89643.73805974939	4692038504602.744	1181389933.4140847	238214269268.7282	1727790625133.8386	190391778.84778407	32581208.660260342	316735.35371012933	2605255797171.559	7603869.342430678	157486.29309343058	6922648705.052275	75873969726.26346	96629.39332929472	250811146436.5384	248781776270.5651	314136543565.3347	704257758826.466	15003057.988306075	4920378789.086507	95703765077284.11	465858275203.73193	44893.68505808248	2860105831.429327	188748001.09758168
105421.0077086278	128558560903.20303	7246100.740006697	3319749.392101581	159768.23883829155	84491.5279400208	4661868170900.686	1148374681.9100604	224807115138.0682	1662884257918.9312	187539881.73065695	31715170.281776883	310938.9005548394	2542621468763.5654	4862229.109981246	157415.88778361946	6818365108.554832	75668466864.99516	96619.76314328078	250504450238.5512	244081800934.61996	308095191602.5881	694511182745.321	14974386.442940045	4626130668.712054	95457516824871.92	464038086288.288	43231.27726667974	2069953463.3241436	178834751.95534685
105320.81749122775	124662214226.84898	7219188.590216024	3250746.6390686897	152658.73252960521	79642.00088464294	4626456617106.938	1112548506.9041677	214331853133.091	1602284505229.0286	178548284.74560666	31715170.281776883	303798.8633873046	2395842860744.456	1821803.0224551754	157353.25649100053	6781323170.36455	75586706515.63925	96586.28903725409	247488754824.41092	243988540359.5478	304126597859.062	673174758850.7085	14859708.603337115	4557496782.113485	94696629185375.31	462631214348.61523	42414.83485836016	1914830907.2897463	178609096.48731956
105254.19111332025	121150622152.63997	7186892.3505097795	2718586.7528809397	150610.0619083553	77121.56661490427	4336067023379.812	1036494098.4115995	205509973511.1866	1517296804507.4688	170590770.01467234	30342798.259977136	300839.8911110726	2284624300047.966	793197.2574016294	157353.25649100053	6694705802.054694	73961845486.57855	96556.3550887818	241102318876.77393	241664615577.342	299528975815.9051	663231026881.3973	14775901.798280751	4553607127.034526	92185939558184.64	459548871421.7926	42414.83485836016	1654853707.0827303	173077118.87364635
105240.00382982354	119371424454.5613	7076371.388925289	2482144.061978804	149187.42948516566	76642.07143584387	4220795189776.919	1033489562.1565874	192860803717.08566	1392139656834.3103	169712745.26569661	29587120.395099282	296607.03876413987	2196798951518.8342	286417.8932107791	157349.580851833	6646765263.506351	73559402956.27411	96538.95759304569	238835446430.62836	239959679709.28857	296268026438.2076	652238023367.0475	14756377.028605653	4543766994.561372	90672568679683.97	457409515550.43	42329.83370041767	1586522126.6271236	166666018.3336217
105205.50142510624	116010952083.08423	6801806.194568508	1474485.9472695086	147756.8655103357	74719.09892491758	4144271119072.1514	1028265286.3185529	186216092111.6065	1318094286552.664	169352077.3868619	28795340.85953197	283180.5489641012	2103575664277.262	219138.8448740798	157349.580851833	6621395430.873111	70720239577.6348	96526.94777992103	237274806744.1505	237643367731.09805	294046203704.4194	652238023367.0475	14672754.44329604	4392748573.791401	89483550985195.17	455397290480.6291	42247.55922689676	1478943902.7951784	155871800.83266413
104979.18214221878	113810475481.40694	6488954.415737742	716602.6791010211	147219.80560805733	73121.34181095599	3771475180915.0757	1026588203.1744841	177884450131.55328	837062709303.1334	168750150.87696645	28001377.169300906	278876.6977676405	1987561025513.6277	173713.15071640024	157349.580851833	6584339948.948563	70432923407.55914	96519.9637700877	235278793439.70642	233973010008.20584	293373342697.8389	644313954949.2891	14608642.826013813	4392748573.791401	80625999859572.17	454369050780.2071	42051.08890349677	1444517099.0110903	155871800.83266413
104899.22773085893	109943617895.348	6459130.973041651	622530.0083103349	146202.00882593496	73060.41733453012	3527476665037.2134	1025242900.3135473	175100281450.32266	491077046082.88007	168277223.1595735	26167915.46200637	276245.3737730399	1531576731940.6924	163033.100513949	157349.580851833	6430099622.109682	69645147878.44159	96519.9637700877	232401816827.07	232915971165.8275	292927953795.78156	636225259524.361	14516735.023464058	4361173594.554071	72659281404978.8	452409060156.4602	41729.053395235605	1305301419.1634302	146833470.34848204
104814.93551859127	99655420027.05527	6459130.973041651	568455.5806604166	145876.49618628522	72778.89566195568	3353268414217.4766	1022695448.2435008	172485476139.53452	426442661604.23773	165646897.09203997	26039274.346338984	275601.99900232087	1221641441681.2458	162437.72798578764	157349.580851833	6165803253.994587	69123097208.68738	96519.9637700877	224988112169.54367	230932040209.02454	292625679711.7962	622088047149.7852	14443583.8050538	4358488421.887112	53347552485704.45	450472061235.7287	41324.15885666132	1290376072.156997	121051668.06734765
104667.98286075013	95717159479.01996	6439955.972734121	566336.8055209811	144695.87046805033	72684.3086599424	3210749930620.446	1006096707.0627908	172126103922.57333	366605259291.5575	164389010.48949546	24660979.164208908	270377.46570980863	864519567869.319	160908.65330192272	157348.64589011695	5995846257.162305	68914980546.8742	96518.406595405	217508446655.56818	228948152594.55295	291336873067.5852	613634368453.4072	14233421.821626764	4349193779.934954	39315431592743.09	448511001589.4714	41280.83027485023	1261858470.2742295	101871322.07128063
104510.2233043322	92239435605.82117	6351126.7235407615	566302.8948057455	144203.7821496076	72666.28188038236	2912457427520.092	991742453.4960865	172126103922.57333	253660575750.79434	163046818.82822993	24042481.470309287	267425.2054283245	794239617424.7699	154692.88832726123	157327.0550790152	5983471506.107164	68601299134.02359	96515.1447220414	212831426425.39438	228462662514.57745	289035785113.04236	606327641490.254	13897143.295876678	4228689524.973417	37328602639998.37	448223011209.9228	41275.022736542174	1254922220.4627922	91809836.3128879
104109.6901411506	86063735591.31364	6270907.664200453	565579.0612425422	144012.56751433059	72616.59870449352	2871510879046.49	988001822.0851345	168850190733.41794	213984102560.78	162652740.91249925	23715456.883273926	262299.36319735413	656255078472.9325	152524.55031646547	157319.33704561795	5939612817.24554	68483243759.97033	96499.04712913853	203041211513.7965	226542778589.66116	288652870089.4968	590210325456.8492	13845222.129205085	4160111303.7307677	35670148547761.58	447672490974.4478	41213.980692396755	1239610875.4130447	82274186.07107055
103984.30567055558	83628823337.25363	6185381.104505184	563733.8687051608	143900.67331965896	72461.38410300593	2692332102858.471	977719209.2158784	165694726308.9099	148314295228.10315	154870152.36028102	23061506.71697563	259940.0746835427	545999165209.73004	144078.29914761794	157319.33704561795	5909069077.054591	68443468756.24532	96490.63429684196	197521146117.10587	223986595002.3268	286827116895.8978	579073980103.7747	13843737.175702447	3992956499.0266156	35312038693091.04	443743308713.447	41058.62668289522	1083594312.1374326	80172994.4842508
103703.93983989788	73489141224.2093	5804515.899336813	562836.6654249813	143665.85885727996	72337.36090851136	2325582401459.9663	952792325.9416018	165638309494.77863	135631994252.51482	142482596.43674618	22104957.566246316	256302.81094486598	424533578887.0287	142214.9085803399	157318.32359950678	5808731762.669755	68080834582.590096	96487.3122506406	189228819211.64505	222695705413.54025	284364492403.1431	556818961540.6332	13812564.906339519	3937281440.5602546	35060330444128.223	441111000177.2422	40931.813311688944	975719342.3679501	80098942.57610057
103302.39502893423	67587950810.59915	5015314.965591993	562091.0672859648	143425.78449398573	72337.36090851136	2298317271942.07	929835517.3238609	164250068257.8596	126349018319.66032	129357056.42520763	21362811.94872845	255809.81696516712	390753129525.3175	141877.88210348462	157311.69263227642	5702099335.29804	68057057407.24649	96477.54253927672	177225446513.5228	218055047081.30988	279982773022.63043	548746570390.8131	13560851.148000974	3857462351.504285	34937958638549.758	440202337655.7275	40801.74694280703	921467419.8262613	78882397.71620023
103174.71184422122	66950762693.85704	3692898.3458623732	561214.8008628043	143369.49441251397	72337.36090851136	2288779258197.711	811018455.0282135	162927351999.41415	92658769963.18842	115876028.6923193	21362811.94872845	254105.92876831497	320108820617.9576	141867.02848600308	157272.99992681234	5678345223.90657	68046727292.28389	96470.98514502375	157860763511.26706	216957880536.52914	276004786830.61176	530470154445.7906	13341901.062517997	3797646406.1224227	33971180281544.105	439295325840.70544	40801.74694280703	819722069.2801676	78640619.45886312
103098.6576347244	65161016768.90814	2608300.971085207	559475.7491216932	143351.48309202987	72332.99019846399	2273245223092.4	723048738.5790628	158656638651.4696	83841324873.78255	100065010.7091766	20816167.884769093	253487.70464242424	319699871978.3466	140600.08999613795	157252.40730276043	5640035839.585648	68028367126.43011	96465.73635808991	141244983479.94598	216105475130.70557	268835029986.86676	519546726233.8807	13251776.540372487	3795569771.6740155	33732372504417.977	438473241718.1885	40710.683142944385	673009800.0449512	78477440.63886096
102910.54760885097	63656600492.3058	2245787.3803742426	550056.6849080134	143339.63474973498	72332.99019846399	2230408996115.2183	687042589.5029986	156462631214.67468	73020356025.70448	87206488.15825853	20747808.069120545	252663.78305890653	301300121290.62146	140423.79460171735	157236.37299877123	5635217049.384399	67793197544.0788	96465.73635808991	111217065763.30566	214816319201.3951	262845429792.60226	508113260383.32635	13239887.780948397	3779594186.7614045	32841101667956.383	437888610489.7582	40569.873184384625	644728181.9467722	78268682.1489527
102905.24984263412	60624582083.46217	1789272.3565490139	541146.6128769935	143336.07383216402	72330.57163259828	2217102374707.9854	570025922.3314501	150267030033.33798	54403547520.19744	75885212.61889823	20663292.927002378	252141.07067965443	284692946519.5159	140167.47868787908	157200.84841210156	5558580153.128493	67630909973.99937	96347.5732515647	91469028876.5687	213878635342.10095	262845429792.60226	495839769389.03125	12765450.76477729	3725611354.343632	32468179264276.324	437581030318.258	40569.873184384625	611312900.3719646	77497485.42343678
102859.26910524434	58941789171.31267	1501126.299152985	535602.0530455168	143296.46964272636	72330.57163259828	2183206384700.0962	437927947.5270717	145431066583.7999	47782688455.41747	52429572.86818576	20329554.358156607	251786.3649077827	247785636970.96396	140167.47868787908	157194.60470304705	5526905796.049723	67165478478.21888	96303.08699997213	87724244862.98265	212995823431.78665	261550200294.07092	490943657213.9178	12289563.949034676	3685057281.5462303	30975096683108.492	436590758466.37445	40561.866739144025	606926221.7317821	77157635.74966405
102847.20874799145	55783088941.930466	1347033.1909104928	520273.04701357376	143281.61799108709	72330.57163259828	2167059465359.9111	410426014.54933256	145239161619.6606	43517870512.42362	47517425.595086366	20107480.953281283	251269.36890720075	233344534021.75433	140167.47868787908	157179.48448760665	5293354975.478461	66640765765.034676	96273.39600783572	84491548434.57898	211606686943.2087	259182531746.01273	489067892345.8358	10575096.206876054	3647835064.050936	30825129606170.824	434943450986.1111	40558.026202869296	584873459.569007	76391794.65128441
102847.20874799145	52314221598.68813	1317951.3494681453	499944.6480735884	143244.48345800248	72328.64608456205	2153385238862.9004	295230126.8103175	144112682194.28067	34841847391.68226	46743847.782618046	20060038.987977277	251159.00785574625	231303553363.00244	140096.54529403537	157161.4904252671	5076311574.480923	66525801968.96081	96258.18370963655	79945720113.197	208763469947.95834	257344100539.53192	480674582873.7108	9555515.875776224	3627616078.528651	29826051271825.02	433643706085.6951	40557.42122147737	576179238.173152	75652506.42107813
102847.07055818506	48818281698.43435	1293397.157510403	498203.69888623635	143186.24066273187	72328.64608456205	2104028798682.7244	270282234.8381194	142252014877.75354	34704311535.28151	45203223.34849746	20022254.64159824	250938.66677087088	217371612370.16956	140059.3828979966	157132.07368980607	4799931034.948372	64800104256.93919	96233.56465159477	77171375407.03226	203635472545.41562	254259812492.3696	463905048831.7366	8625419.006291112	3568299207.963657	28704007407942.496	431617615002.8368	40555.87594006391	568646466.9844855	75061111.43618289
102841.62899913068	46727229760.49496	1283602.726505993	494100.35817436664	143184.07265219913	72327.77457563663	2019986546560.0786	260526289.77907005	140446477393.35294	34704311535.28151	45065373.638244726	19991998.673874687	250689.51887671385	210596976843.96783	140001.15336280293	157114.18825337203	4691299609.197917	64092910806.71136	96174.17853493973	75353822862.62125	202796461572.57977	250515889700.627	448236328123.53644	8387012.69403456	3486252944.7299323	27743164829811.316	429213353872.79065	40550.69458590737	563697176.3342608	72337031.60735816
102830.21722483529	42484068910.30039	1202234.5133869904	493629.1630849916	143127.96862352992	72327.60890553838	1971864663595.778	251239748.40870288	138417736807.80542	29608094200.17826	44164545.206477925	19981507.780404016	250433.0213340655	195940051989.3076	139991.0226407834	157077.83207294985	4556916359.644385	63922840453.29078	96136.05178512214	74454320905.76779	201243346222.66492	236380877192.10263	434700494777.9728	7808157.461217477	3311398113.5751724	27256394116968.133	429213353872.79065	40550.69458590737	550083010.6973149	71911620.4831199
102825.55163394459	40850254088.6613	1056583.8387997295	491401.7798558108	143120.04918895246	72327.53708730794	1814438589740.9033	230944566.90392876	138072443405.27643	29523199552.248657	42027718.83545285	19969075.343199495	250127.2388573193	194517861026.9078	139979.65835005022	157017.28464097335	4542910835.481739	63587365687.10886	96074.21950203432	73151055817.42326	199375402974.11853	227890314878.39114	431148064715.4709	7433385.036914777	3207835245.4775805	24778374781075.55	429067687728.0643	40550.36081817119	549772607.8692844	71051509.93639292
102810.95046601733	38556547671.12819	1018878.3899099941	489448.00836879545	143104.89416178715	72326.73297478397	1569481368843.904	185138284.06084237	137658302700.54938	29340615977.00439	41972254.764526986	19913170.029598396	249912.2807626916	183309512267.81332	139974.95105731158	157014.5442500618	4522519097.967057	63039710703.50682	95980.69561547221	70380971242.58572	197514112435.48123	202301273165.80173	423659184547.9296	6846717.6602462875	3054350546.1828585	23883626973423.95	428995288887.07666	40547.61978268662	541975331.2206941	69725062.11340162
102804.47608741917	36243880819.59817	926158.7123925396	486132.5311291225	143094.96578763743	72326.43421751833	1352678112574.382	166784582.87491298	136907393140.49089	29259942477.64136	39972748.112423204	19857110.66270661	249635.73736534663	160246504539.5927	139948.9358134956	157014.5442500618	4446645807.482858	62015137509.68403	95755.42966364513	69020531982.21893	187022889832.14557	177126029057.72983	418721492500.4102	5872497.652251774	2844631558.6972146	16219916310134.092	427960224345.02185	40547.61978268662	535082950.0330295	67966580.6762636
102790.92475887196	33744642913.792336	869406.568433302	484382.0484389822	143094.96578763743	72326.34808699094	1317689698998.4094	153057425.72942296	136458466354.71419	27913180445.394516	36537126.09376897	19760461.92142413	249593.293057271	136185764339.90479	139937.4211933317	157012.3194664271	4386739545.55395	61672725377.42385	95562.00885426065	67349417250.11934	184198965614.32324	161887466305.08743	407052659423.1697	5078224.131003534	2759852458.513675	9769418494142.752	425759950146.03625	40547.61978268662	534452803.5478777	67572464.64803024
102758.76174384245	32580265037.239445	839070.6063097845	482348.1709560248	143091.1091544924	72326.21947639638	1292934014387.9412	151092207.53333786	135831187663.86586	27881191500.090378	36459728.498167194	18983813.51893083	249544.2429957514	130592618062.84138	139932.35333638886	157005.01245533067	4385535088.280376	61372629519.6939	95284.52268183009	65905314545.82723	183516940436.142	161887466305.08743	397200887681.1558	3797836.0664320756	2532955874.264508	7590929735613.565	424544566695.6562	40547.61978268662	532822505.8692101	67572464.64803024
102735.17448234429	26775741981.410233	692239.786523714	477553.74548427167	143084.76265896123	72326.21947639638	1289732313057.622	145728560.97929397	134925522865.3399	27851636341.661304	36053624.91420329	18354990.449490458	249433.44703103977	109569379915.61818	139924.58459766835	157003.15963341345	4184143192.0551715	60842210774.95089	95284.52268183009	65260675425.381454	179805920561.59793	152717423228.18497	384881794991.76385	3443489.583767906	2459532217.694768	6349678210993.631	424478139179.13776	40540.5585857562	527461345.14210355	67119679.43453282
102707.32467076452	25450641702.38756	658307.6317423144	477190.18439401634	143075.10917694686	72326.21487871236	1257724213050.6157	144233315.68388394	133920708931.34238	27508456451.979366	30044745.492747005	16975321.265379988	249311.493384833	97513683802.20319	139905.1301391826	156942.38634184698	4136381371.3332014	60658835883.07096	95256.89379950456	64256083100.08259	177021963599.89746	146371381077.572	367953828519.2704	1730799.5844690588	2260989566.8264093	5762938671504.154	423078646607.2431	40532.22519295631	520331219.28117865	65535533.64987492
102647.69108800087	24437363848.21154	635937.9669575174	471453.12576557207	143049.26236495192	72326.21487871236	1247619511783.4302	132338906.90129681	132288295793.37492	27508378009.517136	29269903.717895336	15703046.103943385	248990.1404743243	91512704850.54507	139896.70703121918	156929.87294296315	3894068503.9194345	60393622875.05666	95232.4100653107	63986958938.08478	166716418759.70865	138192440257.5654	345638838194.39575	1563864.9825111476	2192776862.3838663	5436894179207.588	422964863062.9017	40506.22880317679	505874912.7140239	64373219.43964641
102562.15732429211	21305297653.15907	587723.6819369006	465668.82283171854	142995.50251874502	72325.51880680457	1202553342055.4253	130082071.77733018	132264846644.80273	27322567399.911167	26762538.4308536	15230352.697641755	248674.59099694493	81740866636.30344	139893.549427012	156928.3151809208	2667830844.8730545	59507258894.97971	95232.4100653107	62288659853.15609	147509569038.5086	136042640647.84682	314041439373.8037	1509405.9360119137	1935303289.7404163	4905319361224.958	421477578224.77606	40443.36042030675	499493316.5902722	62831025.03479499
102561.57891483828	20167739189.837475	521939.76831958344	462599.4133958278	142897.85533227058	72325.35613376714	1178068020660.3694	110116800.62186949	131785454339.26216	27152727638.58101	26712640.84714733	12812128.058701375	248289.54511149702	75831407711.30688	139863.00160697912	156925.87268884332	1962315535.7703097	59507258894.97971	95187.51460892042	60169576114.07024	136431903540.39551	119372629905.91888	292932537005.2155	1387320.5683538709	1786463560.0748188	4597458822485.115	420621228126.7212	40336.72710332996	491077139.6481874	61210461.56165612
102520.31420609474	19560964456.965252	429107.6102424294	458397.01269969717	142771.27236427684	72325.35613376714	1161923353785.887	105788983.21395737	131262571824.72395	26936701154.834858	26614093.77471732	12206799.127379892	248132.86412321043	64077098293.492905	139702.67457169705	156925.59253966386	1752245998.7547615	59507258894.97971	95106.91220051803	55279364362.51177	127971231124.03197	114455282223.64157	280317601659.81195	1366549.9650268136	1493086406.944836	4487105648697.746	419448107722.2671	40166.37738238972	473270414.61820143	59899820.211239114
102480.28792972204	18085309846.397614	374570.39659110265	455212.62268826074	142575.78687040298	72324.8835954398	1156909111036.0034	99837736.94191015	131254248817.1827	26139647370.620815	26492640.159465924	12089579.623454254	247820.3984546872	54141086035.19048	139488.85618018245	156925.59253966386	1651099031.3223112	59480166001.64486	95089.83203328613	46459283255.608315	121834685113.16275	100087966745.59396	274939411008.9272	1355540.3022029418	1474153684.572512	4348700094508.707	418290921635.9817	40158.870954174374	456208427.0317278	59888712.67431961
102475.26194984806	14481612558.709059	316627.8007208838	453252.43837275496	142004.33311668326	72324.70169705512	1156909111036.0034	93944528.019791	131127601726.49992	25849775933.367313	26255021.2227282	11614930.276167711	247079.10941476264	40917118707.00532	139236.7971260338	156923.21939617014	1322234247.7699	59233767176.64077	94873.17793397214	45616965164.32951	120871743339.9006	93423080148.83958	266136345720.2213	1094522.5998593727	1457766115.2752688	4049922014256.547	417185242254.6596	40158.870954174374	449325460.75055826	58434369.74425435
102419.63085084893	14091107408.361185	313175.2915998613	450866.5527601685	141463.84592292018	72324.53296615714	1155018569049.4714	90580117.14343739	130633691938.61972	25220333412.64743	25784809.755094975	11401968.042257745	246964.09149823117	27839602339.21289	138811.7183398197	156921.8512640235	1270108440.506114	59177014183.538994	94822.1912372014	34264219640.233223	120871743339.9006	87321427386.59662	261303757726.78424	1048087.8625961656	1457766115.2752688	3786506906791.8784	416386508045.2935	40158.870954174374	438214963.9123085	56040033.68281643
102400.37450040739	12409501212.30912	290355.11146751966	447004.04341929866	141356.39474716864	72324.46115585334	1148457152049.5347	86148396.99792731	130629509851.21895	25169394080.388092	25719160.29111932	10809896.272239616	246799.1035748251	18496210568.41144	137827.50984383796	156921.8512640235	1258148666.3351867	59014163601.43881	94682.16305161337	27821481679.613087	118505527202.36447	85168349289.8574	255589720626.625	993985.2327814624	1457766115.2752688	3544103764868.421	414346108651.6594	40151.69311592455	420189798.4257998	55903453.69208914
102349.051228166	12353514264.649359	270202.4015261238	444259.249106165	141340.75086136773	72324.3303674248	1144210718401.8271	80753951.25062911	130488329388.7463	25084388714.603046	25289558.544797905	10656143.333327955	246719.70764633815	15925561983.331919	137392.35256542644	156919.68431444437	1097810843.6560884	58947402488.25482	94582.71869704036	27441435995.9311	114939737530.47913	81745104356.95644	246222449415.776	881236.6052234275	1352821816.1929882	3355395051696.0107	414100082154.36926	40095.963691703306	401419785.0450554	55895123.23087122
102348.10696845554	10895717474.250263	148389.5269792796	439990.05503418355	141322.60139233337	72324.28796482724	1139747550184.39	79217277.96465024	130132485151.71541	25012026885.755737	24808005.368617218	9867364.065462606	246361.0108735366	15293023603.138035	136443.85259286093	156917.46125476688	1070944731.461204	58871110790.18202	94359.78267236619	27427609319.436462	109139322186.35818	80056426389.71375	240042830505.30624	854678.1852021095	1201613533.2021422	3029919285037.394	412350122105.2653	40076.89981835507	395316145.7968163	55754514.29820418
102348.10696845554	10311388668.820866	140120.17098778777	425449.6476385496	141032.32454138316	72324.19605621306	1123692276795.3728	75748892.60006383	129978850372.43486	24769479072.898502	24136996.665271547	8506857.841698606	246288.9105994731	15216880824.603323	133928.953031381	156917.46125476688	1050843086.8751808	58442288870.195175	93878.38194098322	25055151394.91523	109139322186.35818	70643445107.44954	237845426248.87976	846136.8603677185	1067775345.026409	2900737533788.1816	411377259514.9778	40034.6951100275	391221140.5322134	55571519.87968234
102343.47300389645	8959328898.976118	135567.66243341062	409255.4829451399	140123.33830590622	72323.93210661726	1091194367210.2914	71216433.195875	129967132400.85422	24027788585.531033	23158836.07569727	8425447.877675751	246103.2836362206	14904513484.205656	131163.19273575518	156915.98287995873	922799869.6553572	58007453784.13054	93567.1949758724	22842695297.716522	109020596423.63974	58416086653.01773	220718131068.54233	802767.2582254658	627431165.3955649	2749859346243.369	410124523909.4948	39984.11158418274	385467375.5864782	50587609.318498686
102343.3585153929	7980793782.521983	122048.95618972607	403152.5390658151	140020.7429915584	72323.90937613498	1089907880526.4825	69903711.9277652	129686771725.14659	23593178449.982075	22449657.294159785	8079658.8838437265	245989.99508655755	14596425797.284859	129559.70421127697	156911.76253949793	782809483.6134901	57690758613.23102	93523.49977509142	21857480854.428795	108836465706.31978	47252173907.93533	205114188122.46912	764151.2590739691	342813807.2935952	2438836975921.21	409366956121.1991	39904.25074361245	378480910.4382866	48259338.00772557
102298.89211580198	7550019266.732066	118638.47038471939	402987.58049788483	139047.11500644544	72323.87255594903	1086627806369.3317	64225251.86780645	129373728195.91821	23392538945.176487	21024027.921736564	8049449.686385908	245840.98978585153	13397392354.93947	129203.84234831684	156907.45036942745	430696045.8621421	56339760026.79857	93455.24819939722	21497092693.32357	108770844563.35944	42886159059.728455	189919943822.56378	731747.5993961383	278672392.49926174	2168482816912.1663	408716302516.1716	39609.565073084945	377261162.2705837	45415838.16432231
102234.19576349866	6867870464.036784	116147.75569418565	400437.5745855171	138546.18203654778	72323.84979541186	1068806876670.8634	58238131.85993429	129140523065.38626	23024532783.597942	20317799.937453054	8016900.234838775	245770.796553529	12738700870.938698	129197.03485855542	156901.94194093975	250466071.74914435	55317181583.4827	92955.6862062462	19938973938.937767	108713620673.82637	40294559487.470825	182194402300.09808	684662.568781109	269230774.267696	2052886549773.8865	406178481914.6471	39437.527355517195	376700347.88418955	45189680.86340928
102165.90540435827	5890044240.394727	112517.68144514486	398792.03411714284	138546.18203654778	72323.81980278227	1055224838423.1533	45469037.91159523	128968954149.16577	22599780819.50935	19941323.503984902	7897943.998471681	245770.796553529	12595395911.130068	128223.50688541148	156899.22003389228	194241294.70518818	53975556491.4565	92074.42525247975	19804561206.175274	108436738473.50443	40262796937.950584	180527435024.6913	659688.6069588047	268260786.70907143	1896131915972.5664	403465845359.6229	39105.41358737333	375168843.96196294	32040449.84758903
102103.8694053826	5284278855.717932	108169.77139991036	392107.5491859687	138484.18902008448	72323.7751970821	1045395383783.5544	42531918.81553834	128478352132.85826	22528408187.621746	19941323.503984902	7810325.501581442	245701.15971541114	11012743470.33686	127760.57532568817	156873.13188606838	144608439.86735445	51102441486.83232	91048.27105932338	17490419879.18662	108325947727.76302	38910346528.35137	177163361789.13098	633963.6320270603	267703237.66146326	1838661962222.3145	393932772971.3693	38938.95318663453	373331352.1048594	30959618.646020815
102046.32654450143	4912957272.772503	105646.74801701462	386993.86135457305	137893.99142939717	72323.5671420518	1023356761816.4746	42345146.72833009	127679668591.05147	22476165953.68302	19890990.57181798	7716823.135886509	245688.91999672598	9494705516.8231	123861.08469482687	156832.44515649206	114825920.11617449	49644381880.50635	89994.78883200594	16818080909.210773	107757608528.57246	37066970386.29412	162319031755.69626	608869.2203422472	266093741.1230248	1596920241286.5073	387860808082.4192	38880.49965137217	369993817.5623026	30101454.427525084
101966.0704353534	4708227187.02102	105483.84227658442	380056.514314051	137753.30211759702	72323.52917826497	1008559083352.6129	38871272.3763046	127377549824.51907	22415283217.970848	19831137.161160782	7673169.493337116	245615.8299732407	8294903260.310509	121942.00887638953	156814.3914951683	97529492.72883955	49175612969.79921	89850.56082905963	16143204512.670805	107634449670.01355	20933481005.906815	155172333313.19122	606509.454369421	252916700.8097253	1593620139250.5032	385833126269.346	38857.88960460009	365609877.582394	27825700.02175439
101925.43150509596	4485147243.886966	104670.22314896085	364090.446969831	136672.38608179986	72323.52671849531	998094113200.5575	33782781.88531562	126133671310.81844	22377079848.581703	19372900.224040683	7634669.659760618	245441.06600852226	7802734486.73876	121706.67969885295	156736.9087079383	96715180.9646501	48551322787.961044	89489.23440416578	16011304809.363636	106103687260.67426	18727020726.365215	147909639561.13998	605815.7094997275	239214638.6859456	1537321113866.039	385532545085.873	38804.943845772235	361699131.8034978	25393785.110784054
101922.6022161362	4124479595.7705693	101619.61445139874	356699.87104355445	136462.99129049454	72323.5181273832	979044895149.2477	33516486.251627136	123891164019.61612	22328414195.4201	19127718.578059778	7616731.752696988	245314.50003393047	7622888731.676406	121614.70721563254	156633.41708545285	80042111.97990656	48054125180.69408	89422.66560899981	15102557747.007065	103292590252.02754	18383828676.19855	142114670653.5645	570279.2313788723	224162420.9331369	1392928792192.3467	383894538266.17267	38783.28709977149	348728257.0221927	21806665.184975088
101851.44082741726	3891362573.76102	101288.54774427193	349247.74227841024	135520.20842837667	72323.32928309389	960025318636.2084	33461882.436229125	123880694647.48305	22209130749.49384	19102781.674327094	7523271.5627987	244860.7022490089	7137729051.065894	121569.30034772781	156596.5648521488	65137713.479141176	47526309062.11261	88328.26201555667	14827346541.146765	102934766900.72438	18383828676.19855	135007080756.82378	563726.5901963899	208051946.39515775	1298673464297.1077	375910839833.0552	38715.98183144156	343351748.179226	21378062.287611376
101806.30890895461	3727939634.329166	100185.30470903132	342088.173035886	134661.17977923085	72323.25876799115	941907774138.8367	33411586.00048243	123880694647.48305	22170006801.79713	19091673.61713186	7351075.980662003	244098.68157512537	6992981963.963098	121528.24863723828	156585.91402045547	58742750.6107211	46293193205.34927	87721.59842521479	13637163618.986517	100010378208.23112	16717570230.61983	133038305282.91559	546015.5637344015	196989610.18516374	1222917195968.4373	371087060259.24554	38650.64418950056	340448668.2139703	19999542.790959314
101803.97753602931	3596942486.61089	99803.00076199543	333899.0228616835	134027.9338238887	72323.21331251207	917186474553.4333	32930500.89804251	123480077836.28212	22135692983.395023	19084563.170786086	7128821.473762458	240889.1605811156	6799724129.4765625	121514.7354002996	156585.91402045547	30241492.02766137	44968504829.33747	86746.9553085117	11876799309.334805	99054268427.86723	16279428163.162155	131832672875.81528	495897.7533944209	186475304.17175713	1216786779341.4822	370450316035.8846	38606.231494145446	336329234.7355427	10420333.98094134
101737.06246560783	3463228894.742801	99740.38444632148	326018.3576730088	133731.049320863	72323.05132628798	879655255451.6558	31698851.761192694	123480077836.28212	22065341747.01709	19035597.057978034	7128821.473762458	237198.8278457358	6535202507.65448	121287.98369539945	156585.91402045547	19834955.36777614	44225050096.870674	85843.76402571019	11047110071.01195	97563797249.98674	15301826921.198082	112253156764.48956	426954.4754121747	165754628.23305872	904424036156.3323	367253407408.8545	38545.453867424025	334825265.0930997	6564204.012144206
101717.6115854982	3446412222.492217	99241.57149442515	315494.28518299357	131334.9605110722	72322.97352744901	867731291930.5345	30708875.643767472	123380618353.5834	22016002879.45056	18964990.711518116	7066634.1267476445	232814.13722228087	6083529782.525061	121180.25516432809	156585.91402045547	14909170.12840073	39601272486.454	85598.70334652753	10737078750.529057	97006618118.70154	14255954597.601894	95811497805.11012	425206.393113613	160530067.67499036	843489903865.7476	362091334372.6651	38492.9722346902	331959177.7928636	3523392.793477453
101685.55923995023	3391719399.478983	99112.08585095017	314837.11454206624	129578.8464548039	72322.96623047048	867716096763.3947	29078861.379606128	123034831698.98808	21951025867.605347	18915689.79756711	7066634.1267476445	232814.13722228087	5846260408.209641	120925.82488575092	156585.32352463558	13717066.92092698	35224981273.27332	76585.92038886897	9148616656.851408	96629130625.94373	13473181940.543362	85061826052.49796	413091.62908826367	158376186.45171678	814195308157.6128	353365616064.09717	38484.98113247479	330857655.65580595	2220171.421524406
101654.83470085489	3270116132.4822755	98897.65446199388	311327.6036499846	129476.53596696431	72322.93817643044	867716096763.3947	27528644.601933293	122340410190.98267	21699100289.007977	18703219.5379933	6984351.931663463	232676.19791511222	4274705818.6170573	120871.3913008786	156584.77493037505	11770199.494390467	32354471069.32615	67217.75784520934	8733466922.342003	96015903985.4922	12854454849.883272	74554877725.0046	396440.5757874175	153765099.14908075	801481977774.3624	349674021813.41986	38413.02111123348	330046454.49512196	1507344.613721854
101648.988576825	3149262066.831193	98766.36073633909	306689.66872891184	128712.50564230746	72322.93353755987	867683290567.029	27124045.287993953	121891009923.7953	21074825732.043877	18505518.63343891	6925369.230160832	232631.81271332433	3621460976.9007025	120627.86968968391	156584.48423764852	7778940.152094746	28993978100.038364	63035.91952603169	8595646525.447414	94353730814.22458	10883190394.756351	74441820210.6989	384900.45147780573	149543951.7330748	776301150927.6511	342748518678.3805	38385.38982613847	325197436.2487812	1411986.7488944214
101567.28304429512	2835976555.532533	98430.47477415645	303202.4979202451	127054.9136480373	72322.92952947377	867614198762.5101	26345548.044736788	120634392803.3523	20032376044.63131	18356121.023559175	6880518.129336666	232614.98674148164	3621460976.9007025	120581.14447614166	156581.80631623167	5374775.708601533	24229524083.10302	62101.65311478189	8432549504.1888075	93208756759.83571	8947254763.58462	74046729448.03717	362955.08851757925	143254301.72300762	760169983955.5989	342711506651.49896	38375.60676346989	322231199.162263	1316773.9998452107
101563.00442952853	2682660075.5961423	98296.02432397142	300297.4810649161	125548.94980771831	72322.92799597136	867555079148.2067	26192772.80392699	120172196789.80952	17739021501.903957	17907750.283901643	6815952.989687654	232574.93625284734	3541319130.486156	120580.7194516862	156581.80631623167	5100057.035233895	16841182709.098545	61863.61469399086	7515784814.569274	89114686867.22276	7285211493.229148	71255829413.2955	357765.73867998214	140172331.27236748	748168987584.6385	338327468850.78754	38317.5208673353	311078823.18247885	1264647.197254566
101563.00442952853	2682660075.5961423	98132.80693709587	287628.14356347104	125534.10332286208	72322.92757791272	862912579758.9121	25502628.786760602	119739398726.41853	15318351908.74741	17764995.887127597	6704488.30089605	232564.61613150086	3541319130.486156	120454.56134577231	156581.80631623167	5100057.035233895	6880462907.928588	61863.61469399086	6227709095.065111	85348033283.80186	6849314559.118334	70044900083.73256	339104.6230034522	139107143.9245281	724401808804.7909	334958753752.22925	38274.83943854845	305174783.78362286	1213709.6418382977
101562.991918706	2674416220.380056	98063.61267365667	272951.9028406469	125333.1244645253	72322.92757791272	857641311866.7397	24465693.974712316	119624295784.65707	14845217456.343853	17661097.024837673	6536862.789797142	232545.0600468942	3251106012.3500786	120454.56134577231	156581.80631623167	4674497.714619812	6364291850.67067	61152.82234476697	5504874778.984738	84359381561.40671	6372551323.133922	65075721626.8118	313189.61430335743	139107143.9245281	710414040795.2534	327812106899.6566	38230.89435063187	280527559.1106013	1127060.1429364088
101555.16294131352	2635107802.918316	98044.93380866584	262716.6574318727	125192.70620208174	72322.9142109939	845889691556.1035	23566665.432009283	118336601389.22922	14845217456.343853	17383357.145982973	6395420.041477431	232520.64103699007	3231035406.296353	120453.97382247495	156581.80631623167	4508176.994891648	4746152849.742134	60861.67410428927	5443125209.487277	81609384970.33112	6155980201.785597	62408977189.67586	304307.26645607804	137302393.31349936	689818735492.3898	320917359380.3262	38225.7093317088	276071498.6905327	1088705.5966664068
101555.16294131352	2620031560.408475	98038.91819987318	253606.49251382292	123641.42950225128	72322.89365448758	829737547871.0759	23201897.04220799	117348805643.78473	14828907267.688368	17290065.472052768	6135913.531594384	232458.94305283934	3138686230.0793757	120424.68587997502	156581.80631623167	4286121.962950751	4342976171.161779	60294.40380211848	5038467754.173552	77929954715.93964	5866799736.016372	60516983224.85218	299546.816391584	136256213.3992443	679350117067.4856	309571903949.0943	38204.16083672202	265970873.24690324	1013781.8152766833
101554.24287840977	2609431432.0408826	98037.26568447489	253193.88911759414	123101.47247529983	72322.84563842803	821419183747.3153	23061427.032376382	116764753871.51913	14783170923.672735	17276753.48860981	5970041.590895352	232343.25523511603	3083574832.378079	120370.31020032035	156581.80631623167	3830035.3107385663	4277073983.3000636	60152.29467025636	4790900139.123627	72323774588.74065	5773539112.0176115	57906963313.80479	292828.08770248364	132451280.73032498	630518426316.331	298529621566.1395	38204.16083672202	255112389.31029755	979784.1722510534
101541.5398027339	2498963961.8064656	98037.26568447489	250681.21969184827	122895.00013235872	72322.77599945298	795365372229.6559	22622906.784626335	115752364622.12018	14668867037.289799	17265532.501742717	5517211.033663146	232170.91166514662	3031155733.7659473	120305.82849525893	156581.80493919458	3520145.5335222255	3260080844.235027	59964.89932645552	4540070918.237793	60812197643.2369	5459200923.301395	55095536326.990555	285061.60835842614	129756752.57039651	586031247374.9539	278068872794.8952	38200.21746310118	247016249.37946162	935138.9412346813
101538.04016404659	2327484991.7331376	98031.78934271129	241374.48422600864	122727.11913666215	72322.73810361352	781756422660.5768	22559019.161403716	114521296502.43721	14536283470.697748	16974100.014011674	5229182.061331697	231967.27295950067	2927720052.988988	120282.00516644871	156581.80177877666	3375899.0749528324	2712922184.126244	59532.19164833058	3920100001.384515	49444488697.702995	5260052049.005363	53789047758.47116	276423.1242467291	129550242.52345873	563335861305.0767	271843377490.76785	38193.45844359977	244016577.13481703	908055.9206446321
101537.41532817294	2235183139.908199	98019.68572764423	240411.96296937898	122719.22718410716	72322.65221840072	753812232908.3627	22367264.065439247	111707049831.23117	14480946236.866453	16666789.349911585	5011363.98715275	231929.22969609802	2733687535.2392454	120220.86117806906	156581.79988020935	3097202.9224334233	957562401.5481	59399.18809979857	3494005384.9200816	46836035145.50155	5136970637.729901	52752501593.5048	275762.29795038316	126560715.334586	507098160659.82153	270330372760.15118	38188.73941853267	242287624.7878593	835209.061826846
101537.26715455075	2188174214.93782	98010.3287775794	240024.77614496683	122583.37685536299	72322.62505811	749338818623.9515	22165780.41546078	106346333688.00388	14448494128.67205	15980590.342912108	4473563.333609915	231859.70500867223	2553216213.1395807	120182.41697228028	156581.5761601403	3074503.526642516	750231504.9144186	59134.94032317603	3432900885.2895007	44430867315.07508	4841562522.822744	49246486035.54192	274201.2377181541	123435869.19853081	451770033373.8345	267139878342.65433	38185.98728835949	241016226.95828208	747192.2678178918
101536.08607671419	2101221185.9838703	98002.70303377433	233210.7607988622	122361.96681998034	72322.46009084048	747493438474.9984	21935890.936917406	102605395736.04257	14348306050.193825	15649146.25306723	4191403.710570622	231826.18215831456	2301548689.8556423	120133.88082267436	156581.55996200032	2995632.3236909723	504022698.28452283	58890.2666501678	3232712734.340541	34533032866.837524	4654271328.621186	47402580687.150894	271827.49269370805	122541443.26666951	396613138112.86005	265912479392.3853	38181.68714045014	238602957.27397466	642989.8651983165
101534.58650362543	2014255987.76401	97996.87958511554	223052.30866153684	122051.4984583293	72322.33486427419	742504145593.3528	21830042.86236477	102380509522.70139	14163286808.851646	15371905.604092909	3833629.45004092	231723.60063257688	2209863987.871403	120133.88082267436	156581.55996200032	2981276.630929365	196946102.7694755	58744.56273419388	3044626618.283462	32939889186.136425	4489049427.50605	46247150127.502594	266148.1389313602	121890809.82594393	294580438224.0343	261384549014.81995	38178.94461757199	237214675.76311618	487840.8970135488
101534.58650362543	1964490589.5381694	97953.46232267175	220384.61078317725	121467.71120157202	72322.26127553852	735900191883.0287	21813193.980451103	102056382335.06993	13803480176.073631	15240773.517358487	3077089.974374117	231681.50663610964	2050749296.408585	120107.14413777836	156581.55627185138	2916670.443937133	134418949.10391974	58724.08560940602	2984367250.8962307	32935930031.072117	4311037354.392161	46095112588.9314	263277.3750288739	121019626.08319831	289470242009.1472	257238025349.6909	38171.01133033787	234881611.74296826	356247.80336276256
101534.58650362543	1952700079.2735982	97930.82621790514	217410.67931790475	121467.71120157202	72322.25952189889	686264923811.211	21717557.614494532	101850209024.83488	12482890299.196568	14229815.250152493	2910445.5960347503	231609.13007095028	1793773708.8530974	120106.82892353076	156581.17283132262	2900222.1415185197	110921604.9458536	58510.76738512475	2983680316.414906	30848349770.533207	4262550461.1192055	45890307256.04288	260481.54979324742	119724662.39021634	240433694584.12155	250474103515.0798	38164.490666786856	230108738.3334927	319137.4182325143
101533.94917290639	1934106895.8515334	97899.98502832852	213653.60138990183	121362.69455013248	72322.19477915735	651173740462.4008	21693808.108904008	101850209024.83488	11401393947.368229	13721931.352695601	2896375.077009558	231394.64387174437	1744504160.7062209	120098.25644329378	156579.13321559227	2876271.5381155903	110649123.10414793	58317.28000203102	2907476917.8457856	26811001699.185017	4174122720.368181	45356790345.46957	259223.76624076214	119338480.93146646	196407181374.55344	245409262868.26865	38147.70082716361	229273211.4107391	308062.40700068144
101533.94917290639	1933223528.6384857	97866.21429118146	211111.25244841655	121178.25679792123	72322.1583804363	610844748125.7172	21664934.8704163	100517834563.76753	9908151648.575745	11571620.619498545	2788189.0801356733	231336.67725100918	1729102848.0465496	120090.0086860721	156576.99810689702	2852663.2040991485	106107046.0129084	57950.41752511697	2855307318.1834884	24405067468.95636	4102756752.2471156	44524196835.949715	250327.88643278118	118760068.0214209	168052230075.50525	240404686156.90793	38133.12374292196	219221859.45820302	288832.4242181928
101533.94917290639	1900059193.2215416	97831.85641277395	208554.47337405756	120881.29446534572	72322.09394139689	595495164582.1403	21652749.040710162	99025084259.50177	7862223916.257807	9685328.523502976	2756100.328864395	231222.91740478473	1615451029.7511697	120077.31706309074	156569.41226296555	2811352.92434345	105314930.95359728	57806.77002855476	2804045158.281591	23708870838.38529	3738402475.1126833	43198008297.16847	244679.3951122099	118191147.23168077	165337595250.06302	237167992668.5367	38116.51233254864	210522168.04505253	275285.65618595795
101533.91912962172	1803501925.5182467	97797.9782309308	207273.97567006777	120642.66531651326	72321.99958830651	536344205015.9284	21606368.868806113	97598631116.2007	7646676659.193248	8729002.303139325	2690207.987734755	231208.31029833172	1506516911.4280293	120065.72755276148	156517.29167492333	2527701.3314845106	104951126.46760353	57706.40586297325	2763484435.5790706	21159687230.876717	3579011621.7723913	42932566139.328156	242637.20957839413	117151257.81207532	162552967544.42807	227752025073.0462	38032.23616194486	202424482.18048692	268652.8333700802
101533.90579179687	1763682781.6566405	97797.9782309308	205452.47184861332	120302.80853272768	72321.97252337533	480293260675.2123	21577384.14862433	96516254255.9715	6606649323.767896	8279299.07896783	2170389.3522989512	231062.8918413317	1460809959.82307	119952.09758104391	156453.14321489492	2197686.7338997456	104683155.49900219	57475.636642628175	2733375950.1142836	19183105154.32342	3406664114.8256774	41609021903.70619	235938.34128664725	116741123.98064163	159226039568.72003	225479325081.41623	37962.198150002085	196580142.38530245	261894.50824932248
101533.90141039176	1758506722.2204757	97797.9782309308	203757.22494054527	119182.73061678094	72321.91690152156	396068733250.009	21564957.818877257	95221352758.71922	5394209360.08373	6825488.948672701	1836326.0092422282	230989.43646648657	1321720614.4527707	119949.76147787024	156434.4615891333	2032553.6913426155	99474813.1919705	57204.53795066865	2612957079.510295	18715118999.095432	3261808375.276216	41109168355.81546	231185.61450165923	116731792.01832123	154979368800.50104	207375288585.49237	37961.75331305193	195183606.47933942	259557.00110841298
101533.85513712962	1704477107.634514	97796.63574477215	201558.67508233507	118960.5718121324	72321.91690152156	263754971541.90143	21559015.71257502	92423292392.62175	4044649130.1454587	6439448.614848322	1598634.16250293	230769.49859289895	1253465370.5496864	119942.14302866362	156434.4615891333	2014112.6627481012	95767855.35687749	57069.975431087274	2577031334.735176	17353230116.40822	3175707009.6428175	40957814834.045166	227578.2802071207	116643657.80693157	153919389389.55188	200392489442.62927	37949.30943748515	194247352.5605147	253707.40004113122
101533.8316940509	1550208866.620123	97793.92884311483	200506.01814392678	118797.03559015879	72321.88108719651	183985982910.20352	21539593.963836458	91652824414.77516	3099936241.3400297	6239309.971471054	1465768.6782276235	230680.82144049116	1188281378.4030483	119932.41566482406	156432.62686127963	1968515.235277487	91944509.72868009	57010.166791040654	2538970704.841705	16105083704.956388	3102450570.093149	40918401283.656044	219049.69361352205	116353849.91670075	153110476654.208	195635746906.28632	37922.91801221739	187128975.531686	252244.40456964128
101533.82246591258	1444078026.3864267	97786.29568895236	200506.01814392678	118752.19094885606	72321.86231541184	159437537035.95847	21503363.49484865	90273394993.85599	2530603761.326016	5873619.033352332	1130223.0868851824	230502.8833416281	1175178142.5584166	119932.41566482406	156430.48810720342	1956273.1428604724	81765428.6091471	56769.19037406295	2493994351.775722	15296352197.785473	3001597537.177789	40569176823.86469	217218.49150076168	116176520.51887983	152503565747.75836	189595927520.8684	37876.4631057971	185387172.78136247	250505.3492048325
101533.79828976783	1442665368.3706255	97786.29568895236	193830.7347755772	118686.26289030736	72321.83585378536	87944089007.71141	21496552.33248862	86646951383.34529	2250849274.964942	4697837.716115787	899069.1666903557	230341.5343440218	1174065778.5444806	119929.61300963222	156422.4509752145	1916472.8104442758	74420980.80065913	56670.681966123106	2420980201.889327	15279816985.933323	2950880777.0329213	40465729413.32125	217218.49150076168	114676926.16649547	151672269382.19748	177529913869.54443	37843.12850525952	181072800.58187807	241969.8843561722
101533.78714147276	1416763493.9575799	97786.29568895236	186797.97621561313	118567.24717134383	72321.8060600945	67352844992.484024	21476575.437605374	84556737165.1928	2192362772.454305	4464031.284592	533794.7433080787	230150.4877964144	1155542832.5456738	119924.76040928633	156406.736183589	1904167.2769152732	73326934.0128214	56666.67076157905	2379067765.5913134	15275261980.251928	2883275536.1935325	39455124188.03306	217218.49150076168	114019334.7483015	147801205676.341	156943718898.43634	37830.858156453294	178354026.3073762	234897.51836249424
101533.7861159857	1407369346.1035113	97786.27650158457	183418.36477153766	118526.90605822954	72321.80000692036	61569607223.56604	21432820.04137586	84528127002.25212	2148549485.63409	3532321.4382793247	454280.1436640581	230075.69536408075	1138392311.2946424	119916.13399836251	156349.6785557027	1816030.4116098809	55506376.467436574	56651.71150772246	2315900291.1967645	15272870014.28345	2805933112.3761487	39420511185.33734	215262.05880228127	112813415.67843677	141188738093.95306	151651782841.87817	37820.749487585985	173228709.50211105	231702.52182969463
101533.7802674789	1394104233.5323832	97786.2216131893	179607.07727363936	118260.19526258705	72321.69038257522	54821724959.06342	21320173.380700238	83331908621.03467	1957547428.9404204	3084019.9771494805	349910.5633669159	230014.03491863847	1121592503.9914725	119916.13399836251	156305.26461221487	1786136.6297311047	46278428.50389476	56622.743755246534	2193457471.094878	15258202203.921057	2760439609.0053034	39225901644.66724	214088.72888884344	112539217.35900654	138995356628.76077	148242288666.43198	37808.51471635023	168322883.9717025	228219.68367487664
101533.75938054542	1360657526.1795962	97786.21318556437	178344.34179958949	118182.26203767234	72321.64755466756	48712668647.160995	21268851.01595264	82332266956.51654	1781568253.091927	2827186.1738920826	328369.1064354712	229847.5813024918	1118496276.401468	119905.28895208458	156260.6632854675	1701128.446557724	32902034.256346907	56564.52670560954	2028846330.045785	15250074386.31671	2683219049.3407006	39159211757.268	211803.55979055204	112316430.28600007	134748235969.84756	148110079075.08282	37777.862954202676	162247003.99090478	223403.5711014593
101533.75025657959	1240276611.4431322	97786.14108249135	178168.32173475943	117960.66277940953	72321.51205210215	46488484184.126884	21260605.728966475	81413770227.31493	1734109156.082892	2394013.668615966	311817.77063587244	229557.69486930047	1101099465.895272	119902.76648977706	156238.82309886167	1619368.8210066939	32318787.104270767	56433.295366424645	1896539401.337491	15245714294.13926	2683219049.3407006	39118796765.05765	208566.39361878618	111525924.09837931	127376621924.10632	143412923083.7629	37743.60615879686	161477183.02423868	216836.08048645218
101533.7399369546	1152213848.9723432	97786.0968533557	177974.17911855134	117904.56767856862	72321.44174736855	44920826786.81875	21196650.288114917	79601031292.11887	1688998473.270491	2381166.234746707	246805.56156724656	229390.9286739067	1083096746.3493586	119900.15577147994	156229.76044869426	1558059.2602270562	31938232.321401183	56338.05240792858	1881222818.467212	15238745590.726843	2657264292.858861	39012117808.83605	206675.4096573582	110671124.31128928	127376621924.10632	142732798254.64917	37707.54551122955	161280914.2055554	215391.59864630934
101533.71084772982	966413893.0491531	97786.059715454	177351.4245318157	117067.77712784291	72321.37824431226	44400719174.00387	21160151.249725662	79437402109.04282	1509858299.9043834	2362838.929313148	174125.41495987092	229166.57331248312	1023544982.5398755	119900.15577147994	156226.35736700284	1539657.9746073263	31620121.89994527	56118.71540479884	1877341613.5229747	14959817076.249157	2656085060.433829	38984948440.34957	206160.52694355056	110251354.15769364	127332807342.40417	141555298531.72144	37647.52972831431	157261178.32904017	215336.66006199666
101533.66899360395	822734185.0130526	97786.02798576582	176652.7617576506	116964.16581341761	72321.34819595833	43857704618.68661	21130142.3399379	79222139192.81926	1399620048.66274	2358254.926145407	172798.88483485795	229156.38088891667	931896314.3094336	119900.15577147994	156218.79964204176	1399973.5905266518	31573847.02910207	55775.185915938666	1855413265.2237842	14815269176.985659	2443550253.879573	38936626132.49373	196110.10961939112	108613605.17320918	127124683907.4273	139879618690.4215	37614.95944713111	155051534.3528176	212227.05877632092
101533.6415684263	794089116.7583297	97786.00507260174	176076.20525485225	116769.45462315726	72321.34050008624	42447873189.33142	21076263.847182672	79087084809.08331	960792568.9359752	2090773.927638212	161039.52439171614	229156.38088891667	893282088.4651998	119896.10634640555	156208.90720365546	1247964.7783636083	31103202.605740566	55159.65713649849	1750859627.787848	14015016330.202017	2295526218.04654	38859181033.45896	187748.05869301222	106840648.74460913	127124683907.4273	139873524514.30927	37588.39783777992	155051534.3528176	210921.38081347645
101533.59932090745	781308820.2297224	97786.00327251511	175071.20757347468	116510.07319294439	72321.31441675445	40205527453.86204	20920709.567557722	78870163321.76418	790065676.3721713	1973045.0581647526	148141.51015572023	229120.89759704072	892291177.628261	119894.92890021607	156174.35669020284	1230875.1045882327	27373378.441888724	54986.8965113831	1504192336.0893836	12278053989.316135	2288842735.9395647	38841475894.220566	186169.38303218147	98266043.1806256	126681687195.16196	139873524514.30927	37569.025346616836	152300126.18860844	206686.97715948225
101533.59925572385	781308820.2297224	97786.00261352044	174515.60748650949	116130.16140096082	72321.28594469016	40205527453.86204	20672948.80641834	78843629459.24222	422794174.44540215	1722406.4236989482	145989.34006029257	229106.1041612511	880047777.574484	119889.46374098887	156083.84898949706	1131765.7671497038	26968782.48522763	54960.57768966512	1208490106.7252796	10472102460.852951	2191517539.695949	38827915155.10256	186169.38303218147	92671232.89833201	126059347346.11166	135296917374.21309	37535.52441819858	149697356.38518178	194355.11739166395
101533.59925572385	722493296.7250617	97786.00261352044	174008.21536030888	115624.67310054635	72321.24850214714	40086247624.37237	20548655.233489662	78809008804.54346	415174374.4183658	1532126.7962135677	141887.43880750655	228934.028847854	834831197.9861972	119877.03519262979	155907.76559122422	1110146.7562218232	21560690.841288652	54935.31875909342	1050000438.3752707	6781664671.387031	2040224860.1559706	38780237279.93361	186164.44646397585	86677936.75204502	125669550598.35489	133332117486.07283	37471.081132998544	148438644.58104768	194355.11739166395
101533.59891225718	710649069.2204336	97785.99290394597	173202.703880296	115364.18311864555	72321.21546448479	39834323309.829315	20543813.80992424	78564779252.31717	412411961.88371456	1503471.2825109344	138210.57908666617	228754.40958182456	657569714.7898425	119877.03519262979	155895.4782352107	1043917.9900413759	16936505.57874312	54935.31875909342	766887219.7243252	6732236088.877624	1918872378.3847616	38755343104.73508	185417.14834244148	84184627.10184489	124884697903.7115	129127777335.15916	37456.065915918756	142438015.33755612	193433.24464626057
101533.59435970422	675356015.843653	97785.96781326209	172927.14461505704	114564.44185628604	72321.11031896225	39793738587.7763	20536545.50023074	78383473217.33388	366679738.5452812	1422320.0346890502	137417.30481031502	228698.43817421197	633111292.2564274	119876.97272117394	155874.7169588091	928061.1118248972	13578794.234608311	54920.89855941533	709979577.9585471	5475834765.677891	1867500791.2675962	38478765382.36958	183432.37588833776	84124578.75074454	124041709213.76018	127808483085.18283	37408.84203799831	142252186.55198672	191542.75382023127
101533.59236000327	637427958.2554042	97785.87965337912	171165.70452818787	112340.93873212842	72321.03842711603	39629026459.56896	20324451.59787331	78104557084.27457	281467770.26624244	1383392.6539208721	137417.30481031502	228680.2499826462	583580873.67117	119870.43013399112	155819.22740135327	850907.8757309311	13158805.308832975	54918.97963941406	306514881.23938125	5475834765.677891	1605535368.675183	38450858743.834724	180287.17471879517	81393346.71478759	123855143375.45729	126165140744.3887	37393.2732360054	141168613.59393686	191132.7153222126
101533.58481681671	624558712.3698063	97785.75550254826	170111.1991742171	111849.37466592812	72320.89990676634	38429691794.687935	19537174.04033193	77610089605.86185	189568612.1725872	1234107.4271674876	137119.05171664205	228650.70636960395	358388967.11890763	119866.60554237166	155790.63226848748	800768.0350917267	12592171.919328276	54915.487799064	156005311.24577433	5289414116.104802	1364081152.7585971	38381695265.54699	179832.72986986683	73938942.37155397	121612626814.84639	126162694759.40991	37393.23611215508	140785163.96170583	190932.21547033914
101533.57794981131	582433495.3454093	97785.68378905981	166546.8858843822	111498.45974944351	72320.64782115568	37921557497.07619	19139061.592102934	76189101305.425	146974157.34725797	1072715.5518021611	137091.49680245554	228643.79537729974	241531153.51752225	119855.34876605467	155776.45926100996	679684.9701452383	12517519.036676474	54909.70866379906	135456304.61520365	5093248869.716497	1106134930.018675	38277408037.331764	178924.3462445412	69752636.20235369	121379602939.09293	124520517487.07278	37393.23611215508	139452015.31227976	190508.31041368726
101533.57764977403	552003704.357129	97785.6006721044	165358.83893835515	109407.9889545402	72320.55373545118	37172031847.757286	17819600.203693952	75399290246.99103	137623051.71499977	1015427.7988355276	137021.0379586147	228612.5950792391	201693377.8784911	119840.5261234208	155744.7107148893	622462.6737688438	11495049.546817755	54888.5680080576	91708110.53745222	4992453297.681021	976870383.5537822	38055472470.30235	178729.89579156257	64508780.94517439	121379602939.09293	123747111088.68019	37393.222885178555	134169544.50111116	190436.46053215044
101533.57764977403	533964004.78899646	97785.6006721044	165358.83893835515	109180.78647242847	72320.55329744428	36076984904.799255	15219434.551362203	75071867128.3766	117831824.16467474	895659.8509626947	136975.16395815084	228577.87972596555	152526484.30647767	119827.57541851568	155717.7309754813	617228.0652556977	10386628.76959056	54881.59304388595	41921043.9172991	4877529001.486526	761276459.746315	37960554354.34564	178356.21003559435	61374421.20152028	121081496185.98842	122624565312.42566	37393.222885178555	132484714.80365184	190228.28259828602
101533.57534494907	463164264.6398665	97785.53710499595	162210.19366625862	108306.33968869461	72320.54952205768	35295366077.86957	11265480.168043306	74942748411.63545	117831824.16467474	831716.7915833347	135730.38657516206	228536.61972314725	90358400.85755394	119820.78313556484	155703.57997151196	591245.2320289767	8817494.93785513	54861.158842424134	13935550.709454311	4825701187.444759	336636943.24010473	37862593035.315125	177995.85480891506	59743629.2053551	120436408018.77032	122073677584.47379	37393.222885178555	129917452.37280506	188696.75474247694
101533.57442014458	384470241.7909321	97785.39668258239	162210.19366625862	108094.10558541025	72320.54805768435	34182930544.316826	9169932.975537336	74892164753.31395	116881665.56063166	738873.2680272629	135501.07737238423	228495.44271207604	65002298.99337707	119815.32904163773	155653.9106839496	586099.2255638195	8055163.957054274	54813.51272762886	6432523.624162384	4718103082.247272	303379620.9254211	37701118335.85931	175567.68929100604	54498332.26423025	120320829303.21735	121563893979.93852	37393.16304597086	122923669.89121182	186064.274302959
101533.56940342527	348849864.53734607	97785.2131901976	160454.65079625574	107259.48263678458	72320.54542580822	33984071125.25697	7905046.375561285	74468215967.1629	110812867.56445222	658646.5467986923	135008.92124752258	228495.44271207604	56619609.38675813	119793.38906817962	155630.7415189062	569671.1763549803	7166702.501808306	54746.904414332676	4105293.7871820834	4709827909.9391575	200224376.82226223	37578676364.16589	175181.51646387382	52761500.89252599	120171723781.80844	121446008410.4543	37392.5334457301	118985438.75517762	183557.72105840856
101533.56898317148	344082163.80442494	97785.06243592451	159869.01195206027	106938.7632711729	72320.54429383253	33005628884.927856	5163666.793954258	74349179234.6149	97583871.52044696	576479.0221310434	134896.55500365692	228478.6750245862	35773023.80928475	119784.52796398029	155571.09602279135	540953.5016432339	5786655.055134542	54652.17922573638	2997573.3205096466	4705827345.391028	161848789.11612913	37416734463.96315	174902.7650139419	49978774.68813178	120036050452.06276	120097483436.34947	37389.29023948344	113729309.1797927	176976.43308943053
101533.5652919179	335775032.2829654	97785.00990117036	158574.11326701555	106673.77793567239	72320.5416118108	26993509854.717888	4651277.257904733	74349179234.6149	91815362.70292106	554202.8476081705	133065.78958962916	228423.20407971312	23597008.9562752	119777.44143741501	155554.45005744763	501115.3930589928	5039714.843956759	54579.46217305477	2214786.7940530833	4651077110.515486	145548840.60261115	37112852999.08559	174838.31304901457	35748606.16997898	119963974515.16829	116436393788.20926	37387.01827419679	107844428.9038211	176340.5160505959
101533.55691184867	328246425.0496433	97784.91432660526	157393.51693471466	106373.76643327907	72320.51252339965	22365740657.717	4386476.331421919	74188955502.16998	67283457.83909276	550455.1436568693	130500.00766996974	228353.6646671017	21087392.22645257	119757.43865376283	155541.96025347058	472687.1043065879	3538224.085997728	54576.4491112971	1398323.3347700054	4486954137.559809	118203115.7299777	36991898555.91017	174414.64229491918	34460342.1359109	119963974515.16829	114793224184.26166	37387.01827419679	105549154.50959288	175266.16312934188
101533.5403326405	324814738.76496893	97784.81178261439	155454.46364355081	106152.02955614692	72320.48919992502	17667010123.201385	3954557.8656646167	73641149332.65552	58953011.31536073	503018.04972934735	128960.63145273578	228280.61258414388	17647545.254178334	119751.11159315305	155532.5009162222	451214.02664578607	2120156.32491191	54576.4491112971	1398323.3347700054	4393638198.84343	67060160.671866424	36725306251.52086	174027.72273549202	30669098.8205948	119958789543.43324	114111751019.98009	37379.52331001918	103165659.71613035	169384.68781168677
101533.52794425242	320430584.4137307	97784.7717878902	154562.37499620212	105740.49942901026	72320.44339337404	17581500175.114506	3563141.471029705	73541769254.86006	53460233.55739078	493227.2966684612	128342.49306969723	228231.97442835732	16318355.084529527	119751.11159315305	155523.00414503276	414847.3353546606	1857787.663036782	54562.24833075934	1282183.59653688	4317869187.29309	59414277.26580749	36514036982.89387	173933.9679773758	26979792.329485945	119861963658.10547	113885310599.37486	37378.341629888506	96543282.06141019	165500.9423094817
101533.52756148095	310156649.7585238	97784.68393328885	153137.92477166868	105450.44639643024	72320.2839187317	16932716857.697136	3428399.3617626363	73363367986.80579	48396707.44212833	489543.63603655295	128006.72661822777	228161.83730245865	16160687.361049457	119751.11159315305	155519.37512354643	374801.7624404068	1834702.6713126386	54550.95586366452	1272729.2539137802	4238031908.4467797	59414277.26580749	36438769232.160934	173828.70253179467	22389242.29039913	118507239679.88857	113564472095.87659	37369.498705310325	94624320.09691161	163009.16372027772
101533.52755881587	304123259.47101635	97784.6107379696	153126.30915775357	105079.19694102711	72320.06515097927	16253112417.196033	3362519.4203781355	73287658362.46497	46610717.06099958	459881.0281657765	127569.38433216455	228075.1153125327	15202190.58861196	119750.67742611097	155517.49869081046	368754.70522110985	1819510.7644515883	54497.96823141986	1272729.2539137802	4230453409.7468243	58609854.79542807	36243676476.909294	173540.2012498974	17747843.779453926	117913713843.74347	113519199294.7403	37366.59389246514	88338077.30813807	162664.50946041883
101533.52377753165	296328563.0035857	97784.45499085513	152691.80684089795	104004.17443777627	72319.76318205055	15753175030.290745	3212973.106503701	73198442279.03212	43358146.50858899	446197.128709423	127467.37835731216	228007.50020031398	14245759.026447438	119737.43614246216	155488.43166790134	350865.1269291856	1818195.872196838	54469.47015868596	1272729.2539137802	4212238960.3911324	58609854.79542807	36045585124.90952	173502.1502955445	16862903.71343564	117671548699.71504	113122623973.17133	37360.60038935659	86212352.34479682	156659.5595364292
101533.51018946597	286923987.4983336	97784.4364849214	152211.77424794834	101556.48534078673	72318.94404605254	14996075835.65167	3181983.284264182	72763282671.21246	39483674.48426678	428145.33149609127	127250.05569956845	227938.87520397565	13924074.82010014	119732.56522546223	155476.95186764485	332351.08931283973	1810698.0471153418	54427.03844730016	1253250.5101876028	4186749817.627473	58189454.14227079	35706165609.18896	173410.64212757233	16309697.658477865	117486480551.03725	112918197174.002	37328.96932198606	83714669.78610705	156507.48514040458
101533.50147930685	286853710.62353796	97784.43095137276	151097.37238389524	99484.39923733495	72317.55456291354	14835118221.518034	3133407.955292354	72613283155.12941	38351953.25021631	388120.22975953575	127047.05034826495	227661.3238205512	13032384.623387503	119721.06398553427	155436.805360037	325277.7563370772	1799132.9212120953	54409.93627744801	1114825.3470170447	4179112630.763571	57978888.77598762	35585755057.3514	172976.72577879776	15919505.899463901	116867335516.7608	112378575792.78545	37286.597866997654	80524821.87554881	156505.07077065148
101533.47588803887	253882349.50643477	97784.40707315027	151089.83378320094	99433.73115549379	72314.74821247661	14001500700.79817	3083921.8738364973	72217174528.31891	32111131.274661463	378925.4688350924	126777.3009255821	227546.50957427197	12554123.51996316	119721.06398553427	155410.48963396964	287831.3456549506	1694110.7715625193	54399.636898075696	1065968.6024100096	4164841671.297076	57675477.920190975	35459639989.31351	172859.7236536412	15583995.83197548	116388397746.97636	111888179433.26062	37244.7862848534	77651459.61960478	156505.07077065148
101533.36787069569	243145245.07469606	97784.35638781714	150749.6439998697	99428.0506020225	72296.77261256303	13969297567.793076	2893728.507177293	71856810094.85977	31971241.9025886	358480.59772182273	126671.7133628769	227546.33603533456	12352912.566789916	119720.6365900286	155399.20956930064	283307.4046614601	1691731.348804198	54396.527291303595	886028.7123092252	4149746976.147799	57371353.07875511	34909844793.41847	172482.85570977352	14827679.763854468	116231531929.67549	111672963392.13695	37232.566956815346	76517186.22534412	156499.14109852174
101533.20828732145	201042496.75852427	97784.27309958519	150196.84443779534	98184.35917621592	72279.01120888678	13811717985.311419	2826251.550792764	70871291276.30946	31002711.51322694	338616.0490672244	126569.25124488605	227489.80376391107	12233131.334719919	119720.6365900286	155389.33636697938	279888.9808819415	1677091.2839476806	54393.938750479516	860364.7263272285	4143749647.744366	56348498.53906255	34909844793.41847	172281.1482782103	14002000.644381115	116226900843.5827	110290119739.11789	37230.714047943184	73994293.94781414	156499.14109852174
101532.95065920014	188361903.11987835	97784.2450584504	149758.32237292186	95857.49737787794	72274.49923372758	13295998261.623579	2658215.4057050846	70070951879.21104	29714365.820415348	285988.2303152152	126264.02680192742	227148.42765885586	12079111.295811193	119720.5974104799	155364.34581362485	278247.0648404679	1651850.321000467	54274.08488003173	803481.7588501617	4142253305.190463	52016747.798618235	34883733486.19252	172159.77031985854	13111549.199513385	115785684029.36613	106263473403.43811	37230.41735664857	71492918.04450053	156494.154670678
101532.85689971558	161627830.55317265	97784.18026398314	149182.00158279162	95727.86276903033	72199.12285794105	12796724907.666985	2571124.5329093137	69395885395.28592	28404834.50694277	283835.1364087778	126208.38878442382	226443.79743884035	11873904.828699531	119720.5974104799	155354.97335720147	276871.3042656499	1646701.5275832822	54220.65954353107	752030.7811793542	4136767912.0369973	50443975.19576481	34883525776.9993	171963.5569785407	12458048.890959097	114185669172.59296	105069734904.69232	37230.41735664857	61318372.612219945	156488.09024097442
101532.36861385377	147154024.81265056	97784.1392713308	147565.06054403028	94277.58851641894	72137.35148278947	11142581312.938457	2437471.318561558	68446470967.34252	27203269.748083215	280375.86984455516	125759.67953140581	225928.1326866631	11720940.534004394	119720.11221601136	155353.38714056843	265792.54274236935	1628764.791845671	54085.33761397199	688729.9598416768	4134367054.42973	45368616.07944058	34797512915.30601	171727.72981200094	11804055.227604408	113208123809.45686	103815405794.19717	37230.227927796004	57028684.09431509	156471.13233041822
101532.14599166645	135151733.19963402	97784.1310476742	147332.14101642685	93321.66393421893	72137.35148278947	7397096211.9777565	2363024.756161953	67714863179.70125	25673869.72184775	269099.7804715414	125691.59441142403	225572.30052430218	11250219.477924047	119719.50634627104	155334.93425673834	260581.24331973807	1592617.6738690988	53998.58211713847	659292.8495181754	4125304726.392982	37768632.81943024	34671271152.269714	171727.08842679122	11343656.860830907	112723750769.32278	103796472750.81467	37227.4941817185	55759558.41404082	156456.97118140926
101531.98766690314	111407217.82905656	97784.08392712273	146805.48837114833	93152.68111300223	72136.20582804622	3698017535.8192225	2322302.4999797796	67190378617.988464	25178683.856905334	268174.82216923905	125586.9635423698	225263.98871418578	11109183.012825543	119719.50634627104	155325.54585709656	257377.04183858843	1461650.1402422283	53941.83503089931	633844.6443547879	4117194083.3603888	26680579.391755518	34587036239.55902	171583.17160505216	9675579.057123452	112093790666.43556	103770292460.55829	37227.07114778692	55697709.87448494	156445.3388686853
101531.836156559	110136206.93241467	97783.95788388755	145981.25399884622	92613.72317529387	72135.25093551657	1121179402.1565428	2267014.4869230315	66559277356.42968	23277288.766512454	262656.14800502756	125541.57096880561	225176.9242739579	10762620.438822832	119719.50634627104	155302.0319693416	244992.88073149126	1359011.0496861266	53934.86897003628	601282.2769353886	4105491529.8519	18820334.788508423	34333236353.51559	171437.16218327623	9408728.002296805	110497887366.11981	102896548106.98872	37226.561160906895	55040613.82354646	156444.01337797078
101531.66795089727	103958130.93747753	97783.91564376975	145342.7251415565	92422.59212904082	72133.98918395847	357403815.4306014	2127593.402853959	64168645667.80294	22546481.29596571	257456.08616888337	125373.24459966042	224376.5570419677	10641105.558369322	119719.50634627104	155264.55260053658	242359.283394724	1214413.4007817954	53858.933878838434	565128.7895339944	4084834636.4476037	18560325.868859954	33998510966.82965	171281.95352753001	9391680.498676697	110408978234.67583	102786244081.88274	37226.561160906895	53734809.39305687	156393.30030384703
101521.37896889943	99396590.69521739	97783.82246928343	144621.7872101516	92264.60168270166	72130.7762793077	220723059.89485624	1803281.6148739685	63189717487.43788	21859143.529662557	255282.4556745172	125186.71256951144	224167.57801173982	10526193.175364703	119719.50634627104	155243.83974263896	237961.40085325786	1122542.3684515425	53628.28676562673	548738.8951442414	4079047049.977839	18552983.59308656	33483610091.960945	170541.12813196302	9149700.507915778	109300006290.2803	102603641306.65813	37226.557916995924	52990364.988323934	156246.2576132727
101497.31851787072	96315675.36540808	97783.77469054994	143534.56205901285	91810.24948250254	72017.94128509758	184380309.05545047	1453046.4391459	62884443918.816986	21606554.20487219	252057.62451383396	124809.89985871049	223626.27301317913	10386136.938474983	119719.37364996175	155238.76704590404	233396.7574670284	955505.8514660798	53535.1892148427	505446.97335696506	4075556460.521198	18526215.339094523	32614198294.14094	170194.94902498575	8965453.164160488	108548791593.82275	101372844803.4852	37226.52519318094	52101438.00096167	156145.87943189126
101443.15964989972	95056139.69501768	97783.75325973776	142518.73242019344	91646.0457734661	72005.98782781552	183212326.43145782	1351603.948053254	62720369259.4623	21373208.050110366	248187.04880991473	124575.79299643595	223550.0380386202	10322426.295516826	119719.37364996175	155226.56613132963	224880.94239707952	896170.0396225557	53434.86440076266	479542.99974734534	4071944766.0530434	18340528.47369842	32542598266.827694	169047.9909224188	8672500.867087066	108350906719.18657	100315126579.69798	37226.45385909837	48969829.82518609	156065.93712618022
101405.58929307215	93399906.31478293	97783.49035895111	141415.32937924488	91513.36923447854	71996.85476992479	145045190.15982684	1349671.1724529548	61936888257.84612	20885491.144991573	247974.00391513953	123919.11728882126	222967.85812920955	10197665.02558165	119719.37364996175	155208.12705149068	224589.0872301113	881885.4947179437	53376.30153376857	449816.9449397585	4067097746.8851943	16883042.908487234	32421168127.012955	167549.6718268593	7826650.703647151	107103019561.8954	98058910967.26624	37226.14796826393	47987223.41870448	155950.42429657557
101284.41713138553	86041520.00009783	97783.34877773417	141313.90476688254	90808.94325563914	71969.97728930338	131569948.97058746	1337068.2968379215	61070410970.28045	20586581.423487697	245171.95778037977	123325.71242189885	222713.87787025963	10080177.14136741	119719.35631019165	155179.7206952498	223931.61695796653	825456.8869567814	53348.97146515596	414236.7924790837	4062361452.6564875	14890536.395012384	32235521506.941765	165970.2986628762	7461473.234053769	107063301955.06026	95396904842.58119	37225.88732671592	47006112.74744064	155947.0185991764
100989.71197081846	82730218.38566037	97783.21080187413	140968.47717745416	90548.3462255551	71884.31507015356	94638254.79853073	1171258.4434164271	61070410970.28045	20207937.676639505	244404.9286900158	122837.1892773769	221816.76150429537	9914090.587073492	119719.35631019165	155160.19116751268	223734.01683072757	807788.1628978085	53338.93327404012	402935.5224350146	4034693096.354075	10488960.248565404	32159616055.942352	165677.19565987107	7238811.031551908	107062209542.22726	93240101598.93051	37225.7590223185	44594425.867622845	155601.42287099434
100908.96785558073	78048020.33376975	97783.19819592357	140547.31463787862	90520.17270071227	71795.65046828169	78388971.10284866	1050946.8300079887	60502893847.26404	19700703.472912095	242751.577968869	122408.23426311252	221292.3600783818	9639216.932393104	119719.33900092418	155138.79806008833	219919.49471972627	784398.8994517343	53335.179914485234	361478.8588782529	4012313733.7301974	10272291.801378626	32133563014.190125	165665.07912998556	7152113.372777436	106995115426.23848	92702074755.10086	37225.61308347168	40152916.033359356	155003.69423511717
100908.96785558073	75046979.3392576	97783.17838910004	140199.76373906722	90069.35759470203	71598.2904685444	71140055.0443889	979870.3102302706	60439830169.579	19026128.21523274	237366.50010835228	120339.59808016232	220919.33492914142	9532600.474278508	119719.33900092418	155072.25204619547	218326.30264395487	780823.0296547139	53330.87146482492	327595.10211808566	3973924262.5759444	6824380.587186295	31991829817.639793	165586.94701555392	7096606.861271184	106093304822.06181	91804966199.64793	37225.52351787596	36770449.57424564	154598.1625716928
100883.32961770766	66990908.8845411	97783.12611301441	140081.7670182399	87976.76753597971	71412.26931324617	51428272.38769406	969051.8388816352	60349028094.82951	18688799.470084913	228485.1473189593	118534.4505649662	220288.48273033727	9434025.692601595	119719.33515369895	155033.34466328958	213714.39574366013	754058.1451072891	53322.88536349909	307786.24057078897	3911559561.5506144	6137434.846861058	31928436937.80035	165452.58127719536	6842791.981609821	105131805459.08626	91804966199.64793	37225.52351787596	35721829.887663804	154337.37683464919
100872.27086292714	65680871.92779775	97783.00536147601	139851.109956545	87915.17910655729	71087.07202993505	37903833.27320063	960877.6548172473	60234818925.86538	18515650.73968054	224268.07980189237	114252.00939759135	219437.26977264762	8494866.644088626	119719.33515369895	155009.84061871932	212531.90153974624	745207.359470851	53319.21666579206	306708.326445409	3850556572.432873	4859655.255862762	31864695362.85898	165283.0386373451	6839967.586187219	104490966907.88815	90739317436.38873	37225.518260202465	33754905.708903566	154042.19256685086
100854.51522107277	64190006.897464074	97782.95078093975	139556.90534116828	87489.06228852834	70334.29453909665	26798395.90554873	956616.4123406522	60199106623.517784	18017606.841232643	223128.095493922	113191.32086133417	218978.09803643695	8166036.65102868	119719.32876484966	154982.4905240358	210543.2804031709	726615.1072687225	53307.17400320383	302322.3709734316	3781925858.7037187	4816048.554771003	31832417034.78598	165140.37568191878	6366142.427114956	104064664725.66312	88133391453.73074	37225.51369997864	32582108.531269673	153543.74367636265
100798.88382816513	61600103.15151668	97782.84703809263	139325.4195310842	86875.59045850998	69794.50579382386	20683076.10087954	946256.3605585945	59894395462.205574	17235976.762485377	219799.75154733754	113191.32086133417	218073.00479302718	7541761.166080361	119719.32847321325	154963.9659419436	204906.2946728217	688639.1403687296	53303.032721961994	286055.756626748	3732876415.8443165	4481921.3008696055	31755301201.54883	164678.06817932308	6062787.557349614	103483507845.1824	85679659502.01088	37225.51369997864	30913149.021794762	153392.59783967433
100679.025400336	60808221.51785601	97782.7321236542	138637.45544672495	86551.05129783599	69276.11943210516	16701091.588881006	946128.582860376	59606082891.5236	15641480.224910455	197318.98243492757	113191.32086133417	217899.1593716658	6733131.967716983	119719.32847321325	154954.70618857405	203514.7813398884	613528.8505548984	53291.57218533886	284681.12789839355	3683905677.090073	3797519.277186146	31720661086.062298	164362.6518760032	5162039.005347078	102998111864.78198	85490076125.27525	37225.5130161028	30518239.448023774	153325.1185407321
100503.73507719742	60635236.98428022	97782.5359611245	138351.98451691456	86276.7647776051	69269.79040592753	14111374.01611751	884530.3694367025	59371825342.68931	15054226.382264161	193301.8826797031	113191.32086133417	215608.6643463137	6625084.835707437	119719.32828814125	154941.64447234187	198938.02502626186	515685.14038708	53281.64207709153	272615.2399081091	3631822815.3821692	3291443.3529428807	31382569941.07309	162450.71748897998	4710621.938846176	102971662459.40662	84534857106.19203	37225.44616953215	28774735.79049011	153131.77147157743
100411.08716070947	58405340.33245571	97782.44069144757	138166.76295610837	85684.91627346736	69256.0369613654	10217983.565383164	862376.6967463715	59013208954.02803	14785888.242170053	192193.13554614436	113162.88092696827	215553.49491795385	6025259.270442626	119719.32828814125	154930.4708936606	197408.74253227806	509836.98703839	53279.46103966726	272533.6825885988	3495205742.646504	3203579.9578282456	31236414552.53183	161253.50771977162	4687067.008372691	101684165851.6541	83848956457.10585	37225.43290648619	28298916.681439318	153073.21780506312
100306.4984809462	56896043.33167744	97782.32057430892	137908.4145017181	85160.61484992539	69249.50447861088	9265266.570327606	570166.263830612	57953912729.45094	14400282.3947148	190205.65154510285	113159.31227282036	214063.42009750535	5316334.385637967	119719.32655532043	154883.17757713248	196766.96777095145	374779.34833516274	53265.328548162164	269955.046855296	3330359329.2125006	2923264.345151161	31127813238.423183	160878.21250521197	4517706.327974802	100309506693.62605	81240236647.81445	37225.41301391845	27553185.737075225	153066.70009987883
100214.02841456898	52914282.043410055	97782.26826848648	137702.90917693923	84605.63002963248	69249.50447861088	8682180.09112094	484810.7062707605	56775587676.65302	14386347.948342025	187104.14070082895	113153.93668703685	213249.0037696754	4470979.6248907205	119719.32655532043	154867.67457400291	196604.300111969	342455.95695758663	53154.39746046922	268195.7080434143	3088965760.820092	2849505.1077886326	31020417430.623085	160661.78988553275	4354573.872311684	100165973189.95685	80808053051.57387	37225.380609726635	27426641.582954988	153016.1846740289
99954.4044132867	47959216.18969008	97782.0929115564	137367.60799318785	82582.71624929295	69224.45472619266	8222239.758479205	465506.2312985045	55879394542.60768	14385435.168512704	183993.93990636076	113150.69030828013	212617.32457740104	4253177.789484389	119719.32603375976	154839.52716444447	192633.57766881402	336607.13463862624	52965.792276187676	268138.5145926439	3050640550.0201	2743791.781504716	30823619320.064007	160045.44138551303	3825107.6009117803	100140564894.16252	79714156337.1582	37225.37111274147	26233109.112350974	152921.52543803104
99839.1513768575	43280098.21429163	97781.88983354262	137224.05826156272	81741.50801062805	69222.77584535876	8024713.458410797	461152.61667231884	54612866288.43061	13867772.708082747	176151.32525113656	113129.75808952218	210750.56267277116	3143524.4731757506	119719.32603375976	154823.0346664981	190436.63599974036	310108.7042000466	52670.41800363361	266256.91332935484	3043493758.4846625	2714609.179053519	30594371481.73011	159910.5457512308	2984907.354778729	97634154722.31345	78978942246.46548	37225.35795515752	25734574.80532145	152904.50560087126
99828.42895503102	41867375.29862552	97781.8378993859	137095.687834483	79719.06490333285	69222.77584535876	7372454.1551590795	437866.0820880936	54130226358.995224	13132847.492969474	174403.8225764461	113002.3224305921	208612.77962894406	2534040.9030653196	119719.32582259442	154821.63297960465	186437.5751400679	298122.1366117878	52139.20391139948	264660.09189491865	2994290684.957623	2664859.0230937605	30260562076.99801	159804.22648841992	2653747.926207226	96787999415.45747	77989795314.62935	37225.339495153436	25157224.232456826	152899.31652320517
99770.64099278086	32555409.939603556	97781.72702848206	136973.3956240586	74876.72142772196	69222.64415886719	6484560.0762830535	411392.4531617275	53628244283.294014	12339818.514488934	173366.6310053908	112926.8546017921	201432.0784304844	1610187.8693522469	119719.32568318093	154809.98974245146	185664.76452263168	265775.69526929496	52120.004738258955	263667.3484813641	2951664857.6528006	2496713.934308457	29207852738.94075	159584.2287767175	2423865.829242729	96586308499.626	76000317443.49252	37225.33277300747	23789864.621493224	152887.41275958426
99685.11698811821	28466761.466773342	97781.61203189683	136932.07315408898	74047.69865198835	69221.17180064916	6314188.150725869	409620.279844935	53447524062.84365	11446928.685962796	171343.33181200427	112860.31352781376	192178.09327588868	956366.1886401221	119719.32561045836	154809.31269167564	185010.61545315263	249775.867975774	52120.004738258955	263013.580947606	2945597877.3876433	2409230.059889369	27828765864.48849	159536.50302544193	2421366.760569008	94748579319.64175	74885718905.60461	37225.30937171858	22531934.73043655	152876.32617645263
99670.62833170852	25146952.914942566	97781.55958519243	136422.832354978	72207.35781423199	69220.94835944173	6157495.452490609	401915.3072554783	51859042027.072716	10818278.366313364	171034.86444544708	112797.48775502866	188689.5861407991	789378.6884681464	119719.32561045836	154809.31269167564	184191.27214471734	249775.867975774	51800.77950703895	258042.04370012268	2921551430.6345162	2309804.164924036	27323974063.02915	159179.3092422023	2421366.760569008	93813521354.31116	73759402052.94127	37225.30790626013	21656814.23368618	152862.46056275163
99657.53681888575	18882774.29665601	97781.4273063269	136287.5240122594	71171.33326953757	69220.94835944173	6095161.878763167	391853.13461016724	51558117104.68041	10445767.261488603	170644.25064534968	112786.26942446521	186675.55379483948	530753.9819976492	119719.32561045836	154805.46365666983	183586.64104683365	241045.14211370074	51463.182009258766	257918.48013958725	2879590818.74115	2293441.339861738	26939221776.56674	159171.95678333248	2414260.599699876	92783020729.1755	73446035226.42334	37225.307114036565	19464533.62550645	152838.16825588758
99595.30067253434	17996333.7368905	97781.31481009471	136285.20775680145	71099.53824341872	69218.90970104835	5973581.535776191	390775.1725323541	51411949452.85863	9794157.08606236	170293.22854105505	112775.82778202448	182880.3322261203	514410.4776847776	119719.32559585682	154805.46365666983	183175.1324665147	234481.107060096	51253.07150158814	257918.48013958725	2813407710.006453	2214159.9836218855	26537197674.920265	159108.1018085964	2403281.0570486505	90606005628.44962	73225226697.66966	37225.30134192916	18405090.14053178	152825.87877581292
99588.19457314679	16117021.438703703	97781.24656914551	136283.4910418436	71083.7488738856	69217.76082271119	5785573.508798189	390399.42518885015	49062502107.917946	9323572.33320717	169957.20011652156	112740.44708697675	177969.86852701596	432780.12972233194	119719.32557284294	154803.9414189276	182896.16330903678	228066.42827516532	51206.787082712326	253135.01871195735	2788756653.639924	1775603.6156560285	25562952468.845203	159006.82311323954	2327110.73835936	88974044612.46352	72891664963.62108	37225.297206395546	17312321.047556	152806.70417549138
99579.09986257396	13136020.851022432	97781.18492980042	133528.68033676408	70862.63799186579	69217.74600016444	5418191.096753481	389407.28500504734	46898392482.149574	8774058.217899596	169570.35798122897	112705.66545968252	173661.56898293627	368992.8097589534	119719.32557284294	154801.1737367218	182561.89996682905	223147.54983988113	51179.88687883348	246307.10510663915	2751509467.032767	1742904.8921445827	23483090997.7146	158933.02899516746	2244954.878341062	88857774878.10425	72791758439.6649	37225.29061791645	16911522.44600378	152772.1936198113
99552.0879373857	11803219.515386075	97781.1459434993	133453.14129792596	70796.61949998961	69217.73868446382	4990658.40017787	388655.1405430859	46073420350.37782	8713120.507254168	169333.76035964277	112674.87680649594	171781.3043692851	314826.15196552	119719.32557195108	154795.97587992979	181738.8764142745	214311.92173504463	51087.96133843638	235879.29498262913	2724585569.6563444	1742904.8921445827	23008503919.111904	158736.1641056554	2182533.3085771776	88467547096.63937	72569588731.45915	37225.28710891801	16233054.666544853	152758.17986076698
99552.0879373857	10754960.076961964	97780.2123664443	133451.0939855099	70796.38447735026	69217.69525042831	4780742.871785062	388497.05621747614	43128635320.86861	8188059.790411073	169222.35387020634	112649.59414623665	170752.3063571324	221579.96629595157	119719.32557128422	154783.0787804378	180660.63313632246	202416.01300061058	51006.97121472594	235151.5533073805	2681678919.756275	1705609.1960111826	22696987483.639606	158596.1837742506	2146712.8861072594	87543298106.80223	72509325313.43655	37225.28189304174	16142974.699919736	152706.91646440013
99547.39865374856	9776503.582884666	97766.12476157522	133418.93047500955	70580.41814868263	69217.69525042831	4448067.624413644	388262.4463071029	39954608228.72448	7745977.989032299	169079.2915777932	112528.45310976371	170198.31600828667	190802.3431061926	119719.32557128422	154775.9100562761	179945.0152294476	189534.93711277583	51005.22010950231	231612.53288244252	2630416821.46464	1705334.0250590611	22006906414.4813	158523.8832440093	2092836.8784373016	86571072936.18755	71282347298.33923	37225.28065779908	15695128.380436946	152652.2173989381
99532.98639332094	7617587.338759002	97752.29181742019	133411.00999069033	70429.56724801975	69217.6872781849	4127433.0527190394	387602.01934613485	39171076018.26314	7607265.621760265	169038.13128061616	112392.3685562535	169411.47591813526	184041.1227272243	119719.32557106938	154774.1873917951	179619.17422136583	183429.5984274826	51004.68859311481	226961.93549104038	2531357878.5610986	1680212.4797382746	21632121714.39654	158332.16450362685	2005777.635422135	85869648692.09514	68543057372.055176	37225.27973577799	15484999.954990786	152630.5964413763
99500.79741074983	6861050.357825987	97739.54088946006	133360.90623966622	69761.11232992377	69217.55794524643	4120093.6023314516	385488.92975088325	38075036270.38588	6623486.954313315	168954.54827193348	112371.03519562347	167004.34061239476	181303.6475957557	119719.32556851048	154773.33766958377	178513.0673202017	169205.64194936605	50988.974839536924	223947.48644889536	2449795781.5064383	1673949.7509913223	21451479332.374947	158272.98502386833	1936181.737901514	84028850723.18356	65634512541.9941	37225.27686596628	15460440.4648224	152630.5964413763
99494.62171327611	6036311.5189748965	97734.52531859427	133323.0582289569	68609.96949772091	69217.53975032616	4095175.241815158	384968.11156993214	37711589801.03421	6060730.598107534	168838.9183541502	112302.98817342918	161771.6881456759	154807.54838456542	119719.32556851048	154769.9153096937	178006.12371484196	157602.24006979808	50938.10490173304	219195.9387396524	2373064768.028826	1375910.6931764379	20351397029.717648	158095.63580394874	1936181.737901514	83974984971.83409	64799178838.92745	37225.27473109747	15280635.498995854	152621.67353310031
99482.81181323866	4680704.742728949	97668.58005314885	132887.37095840374	68223.19988619753	69217.5196373342	3928971.68200188	384089.74348893727	36731876691.361694	5699222.536645624	168700.6776444896	112247.9927840681	161135.05806299098	149401.70713947096	119719.32556851048	154769.47470084258	177613.15565395023	121104.27087049483	50840.2355259327	213822.72445125453	2339684513.088767	1009387.7672252544	19414427343.424187	157924.9644545296	1886338.2967465674	83449306691.4245	64281820725.581825	37225.2685203512	15191268.586810151	152619.72278174508
99458.89141205528	4060044.7996668373	97384.76261291532	132699.2723187257	68207.64664203007	69217.48267618584	3840853.954390229	383694.3085416199	35645427310.092384	5381496.278265651	168662.88749243805	112223.86984293643	160263.25979953838	145793.2995307044	119719.32556851048	154765.28349233736	176779.04315510372	99116.45920092793	50790.87315046753	208343.60971545323	2315538594.0337386	801853.6304650004	19326824894.92344	157824.8892219515	1852425.4741594093	80986848724.30428	64163476049.04034	37225.26082446066	15115977.435261862	152557.91600057489
99430.3091962739	3310082.1820792137	97229.05048713213	131678.61738005411	68159.94533932071	69217.4731797737	3706931.1566668376	383324.50911380956	33933803892.722424	4511688.876841832	168431.26436727936	112150.16890952019	158880.46768659088	143209.40371585105	119719.32556851048	154761.11958761894	171649.0398722845	97839.38955283904	50660.48743246019	207705.26536753384	2301205629.926068	574843.3004550741	18641949697.13221	157607.44562855092	1833894.67657146	80937643160.5446	63055538885.25453	37225.24980443511	15013407.778653461	152488.0024572092
99401.92364299129	2716283.898233229	97220.85274944239	131105.40193813608	68137.28292625386	69217.38888816732	3574587.2908284673	382145.36613430263	33343746887.469513	4325484.089287554	168372.54938478486	112138.3861879664	155769.89874220948	134017.05057000165	119719.32556851048	154755.66971931633	171242.36400345896	97513.5674478588	50660.48743246019	206900.43746144493	2271855507.7351065	255445.5243841079	17417295588.404045	157349.23929224722	1827026.5470332277	80848495281.50508	61444469603.762375	37225.248641445985	14981151.855011724	152256.45901227565
99323.18828101832	2108212.5661295927	97126.22721621313	130225.32340363457	68108.55478973126	69217.28010570825	3325584.4784726123	381581.22870235157	32191150399.596954	4245212.457045192	168138.40360572204	112118.54575960568	152438.17326400324	113723.72609901741	119719.32556851048	154744.03113548274	170158.60172271717	90754.57265770985	50654.157524524424	201907.75428289027	2243490862.4089885	252680.24386188632	15866390731.45045	156825.33262914603	1819500.9340606066	80375111988.68155	60714760671.376076	37225.2373475873	14762065.520973412	152137.95729607999
99286.81198281063	1609041.0314014696	97085.20837420729	129656.76621731796	68026.807841867	69216.983343991	3221316.7366180453	374684.76134547254	31722770070.325443	4169128.449012851	168008.7619040585	112045.52814412121	151886.3319808385	113723.72609901741	119719.32556811834	154736.26895146977	169326.1094132576	89870.75931513823	50654.157524524424	199411.59157092427	2237234230.4703727	249602.00603373823	15383214447.687878	156568.1169898479	1801240.5702608232	79317817006.50076	58876238467.660164	37225.2368454315	14721007.78556777	152035.9380625729
99140.93102353404	1542970.7776033296	97011.89515451872	129129.87504760733	68013.38872120422	69216.77837039162	3094453.297338011	372259.34605632117	31248594860.23221	4091180.176963444	167916.19174028	112036.73757805263	151570.40664818176	113114.7716591748	119719.32556789828	154736.26895146977	168942.60409730734	87977.85190846575	50647.534430112915	193830.17017209728	2212014439.4773016	249382.46470265285	15031207850.655998	156386.9668040143	1799461.37261719	78206007292.99841	57796291260.18196	37225.2367827799	14608624.46847295	151968.22489731555
99056.08544842	1401036.8450591306	97001.8911662673	128131.14726945912	67771.10313747471	69216.57491029285	3040369.275225921	368237.5615884962	30895877892.165672	4074027.780804658	167562.66303317674	112031.93180388444	151242.28280076227	112373.92851469223	119719.32556789828	154730.36291971846	168718.32607821428	85235.83855132422	50646.04983086667	179569.90474857957	2207230170.468859	239756.4372785761	14288615964.209684	156295.56366037557	1769356.9137849414	77356957875.47908	55471358930.894066	37225.2367827799	14206411.115475878	151746.0564709928
98844.34913828675	1210341.4498185895	96980.94094163059	127456.57460388949	67617.20739011868	69214.8541433996	2918330.308170113	365151.7943923861	30577747549.393486	3999794.957513475	167486.3045251482	112026.8175088532	150956.34130530097	111185.51315441183	119719.32556789828	154723.81657689848	168366.26103575825	84905.27119592983	50641.306148883676	175682.18270253492	2205175813.025134	231488.8635101138	12815695207.584623	156029.48620538376	1561186.661523953	76152975975.37015	54539016030.29218	37225.23644222676	13882759.097115476	151746.0564709928
98515.44182701323	945760.5373518211	96953.02506455968	126528.54023854832	67400.285060418	69214.67424504572	2918330.308170113	362860.9406841363	30188590752.45561	3879231.0807055626	167402.91452822147	112000.15323258223	150595.69617792196	110487.85384003635	119719.32556784603	154718.07320737353	168196.23448039393	81040.8524658593	50641.306148883676	167209.44514610732	2190814004.384406	229278.1216713877	12355384497.907692	155792.34126440727	1393834.2984464795	75042739224.20676	52319164414.64918	37225.234951795304	13504575.30247648	151729.03240543365
98299.79167234311	900251.2623406287	96873.31001311653	126337.5548009905	67298.05468608924	69214.4197547081	2837685.3243163642	360505.32605953235	30008449766.180176	3777739.7188807596	167253.52831632248	111986.90199513637	150259.2131046052	109926.54925910465	119719.32556784603	154713.4521732114	167823.77517937328	79266.95419737494	50639.20235374857	161472.41997345927	2165275236.740196	220492.98904710566	12349783705.135813	155610.7417994327	922718.952241991	74620558288.32152	51044004422.37196	37225.23212862069	13098856.421138342	151706.57762688358
98143.77593002887	847765.3382914325	96760.44438955812	126073.53277568604	67174.47281519228	69214.37973082301	2742186.315081142	359757.61659866804	29714331266.83655	3527675.6425912366	167253.52831632248	111986.90199513637	149078.17319045935	109353.34477405029	119719.32556783926	154704.18368116106	167239.48609680732	78068.03658240981	50638.63267048857	157842.66801273503	2164372572.3409076	220260.95501045178	11784314477.896494	154436.2260141045	372791.69315085	74352344970.73367	49392578574.57497	37225.224479701166	12577892.800433882	151699.06093517423
98118.39523624738	817173.7654511365	96633.31837855747	125853.61630803719	67050.72636488135	69214.00119081448	2551318.487060205	357174.1709753734	29507723182.02606	3392146.509646433	167217.05360336395	111982.6119292791	148197.24275515138	107947.82046738011	119719.32556783926	154697.71777211875	167011.39013859277	73667.11874806824	50637.884677595255	146900.25628966576	2131384068.1933992	219772.4502780345	11784314477.896494	154258.4849343783	169508.16218251386	74185806795.16048	47787919853.65993	37225.221401949624	10096618.06534762	151689.65857414997
98096.51212356913	793508.3159610054	96454.16878324363	125490.00611515305	66853.7529096008	69213.62094017901	2480205.035393336	354464.77827389474	29500690504.698803	3343200.5414150087	167214.96905334824	111967.4220630045	147913.05245037054	107768.44860616741	119719.32556783804	154662.82711408878	166852.9847019506	71828.7784276157	50637.0390950461	144555.7871762528	2127759278.3327513	217120.03177131712	11784314477.896494	153495.07342564032	169508.16218251386	74107645587.82242	47292790284.58319	37225.206937951276	6667439.344996774	151640.9821898984
98092.63069341009	777019.9440789747	96199.11862380193	125301.75650492738	66775.37366954141	69213.42868390473	2459067.6459195325	352135.2521203046	29438581433.96406	3221818.4841418844	167174.04414551525	111953.13471574205	147878.48396447152	107688.17403178387	119719.32556783804	154626.2185672556	166838.31362789695	68160.62008907228	50635.94082330077	143758.38032701387	2088185089.38867	216040.16657814124	11657005761.48102	153043.37739045388	116085.77725161324	73515032747.1003	46776617053.77535	37225.1925886486	5608502.191841754	151591.95699218963
98085.89899823925	777019.9440789747	95929.09443072311	124214.42383685548	66699.3130542099	69213.42190781777	2441175.4584413827	350571.69772990583	29337989314.327614	3005867.5371074146	167144.0416688913	111948.56042225563	147851.0439550082	107655.78392856162	119719.32556783804	154586.51160875265	166285.4440895517	67375.55529353669	50635.94082330077	140021.9115934339	2038008541.022963	215472.09303478763	11537982907.693977	152887.26538629128	116082.69042596908	71333770669.98184	45724220085.02077	37225.19060211556	4476564.840778638	151465.57780295576
97998.41670076728	777019.9440789747	95873.8592851819	123181.41017306407	66617.19507353287	69213.41199963	2395506.2732121507	346296.79791657306	29080832033.128387	2855216.239193884	167111.41861088347	111935.18023328779	147842.95000738406	107630.24834174982	119719.32556783731	154490.08529223013	165548.44598897093	66836.03362773417	50635.94082330077	139350.00494644363	1998550870.3850582	212381.56930151168	11469710014.399796	152613.5637102581	116082.69042596908	71068426886.90642	44002799951.30667	37225.18769500784	4276256.494750305	151394.61727732196
97997.63216978658	775522.7557308506	95873.8592851819	121559.14611602545	66362.48491988104	69213.37278278459	2291584.3012622455	341672.7855732853	28747725273.49199	2798519.198380022	167106.2427547783	111909.12685281526	147842.95000738406	107630.24834174982	119719.32556783731	154456.451566101	165379.06671891137	66701.07065400109	50635.51687610539	139185.86665506527	1911555772.6447642	209466.9310976713	11460758095.157331	152467.24193686584	116082.69042596908	71006697630.74821	43158376198.165726	37225.18769500784	3859849.3495214926	151364.45281613595
97982.01697212976	774341.8648433064	95852.15579316158	119444.52242711128	66172.19356703598	69213.32690862317	2283310.094838952	336890.9517480007	28053909759.606285	2706423.2875620606	167095.69602449934	111891.47202573555	147840.76564212303	107610.02038405064	119719.32556783731	154456.451566101	165080.3828166232	66350.67555211464	50634.40754222228	138986.04682721524	1872763542.3449876	207888.73004816583	11445092500.305607	151719.0853067684	116082.69042596908	70961398695.21867	41296037126.359024	37225.18625057028	3606519.8323745425	151320.51759514314
97982.01697212976	770899.8668316805	95842.30735900647	118923.65176063715	66082.48357115293	69213.32138712029	2279000.7333010705	334884.5431972896	27710906497.11713	2627633.0221807817	167066.45521727274	111874.56935847271	147722.31420503667	107596.10907426834	119719.32556783731	154442.23490231426	164629.33238161937	66330.57394795086	50621.34893424389	138941.23215773416	1767908984.8565378	203801.6719768604	11323321387.463438	148458.98896589974	115923.44310372203	70834887582.07988	40378139067.21114	37225.18605898838	3363590.1344295717	151269.7246389098
97953.74990157268	764170.4920527787	95820.29630942312	117435.0508753197	66053.8807434185	69213.32138712029	2273695.7957532904	325276.740198817	26900245908.013844	2521120.173919784	166984.26886167703	111857.66665644573	147628.89245037347	107584.05921737057	119719.32556783731	154429.8214687749	164506.66619801024	66269.66977897799	50619.122395664825	138609.60553567825	1728685855.5052996	197127.0609353517	10925678754.938171	148458.98896589974	115840.18012423234	70052647101.90086	38801839820.740005	37225.185685748416	3310238.0605414123	151242.59131477747
97917.98340439194	760855.9911356088	95645.8354650758	117160.79172546654	65991.18665321711	69213.32031935586	2226807.8183180946	296131.44128088583	26729474455.01555	2357019.507881783	166860.6289479312	111834.8315861192	147523.27810809299	107577.07375949429	119719.32556783731	154405.18916443633	164470.15665876496	65789.9765493101	50616.244889846756	138277.42949844195	1587317043.2666872	197084.0204827186	10145589831.757792	148334.35530898068	115482.44630865747	69669054830.02434	37517071933.19779	37225.18560482454	3254997.109180481	151125.34333453554
97872.77430560322	744741.2912990208	95264.97361426943	116206.61523706456	65963.46599688314	69213.31757299788	2225063.2166777537	275570.77480971336	26710329164.346825	2318105.741828148	166682.8350671012	111802.87127598833	147162.84230024775	107565.15061131518	119719.32556783722	154342.05335081817	164382.5853796458	65369.08622468237	50615.85601673313	137631.3392814304	1484725979.0209846	193012.0515716353	8855137251.311663	147812.87862808345	114479.61615569406	69616353339.54436	36677206200.8457	37225.1847966184	3157967.9447352225	151059.46235259785
97815.29872852794	735416.5009453271	95159.89782007574	115371.84587886414	65937.95997283244	69213.31670741027	2224655.76779031	262542.8550554209	26613076146.105923	2190197.2191581805	166126.83096275758	111791.54451697366	147113.90304091136	107562.30164762618	119719.32556783722	154266.8829980439	164059.19091440423	65143.72356644568	50608.963472065814	137233.93823858903	1373582793.9646552	192585.48829799134	8289512061.620246	145989.21235738488	114412.61206891891	69194834844.92912	36080019051.31999	37225.182298043896	2857032.081405706	151029.95700844243
97801.66914655028	726372.1109306187	94737.80140830488	113476.87465762642	65933.39888163359	69213.31670741027	2222505.1908752727	253065.09663722088	26179202760.665504	2060366.2545574391	165553.12687023295	111789.37352298725	146601.85740585928	107557.62036310052	119719.32556783716	154257.64932328058	163776.87149828498	64995.21881068217	50601.52034506877	136500.03648351863	1287518669.0507584	190524.3334718603	8285191376.156903	145096.76808113776	114285.80939522883	68741720626.96107	35893661872.47448	37225.182298043896	2636553.8223685673	151026.2233110789
97782.48882539531	718338.9495403938	94587.9618728171	112861.6821309792	65902.61278118235	69213.31639599659	2219405.27199468	234225.02813599573	26146674940.454594	1888864.132338846	164708.41298950033	111784.2316474214	146580.5203020886	107550.99705196473	119719.32556783712	154252.6764003458	162968.97984433774	64952.79786642645	50600.87276630841	136306.5005679372	1189346812.3611748	188290.18342711186	8282331923.876548	140318.73255719853	113187.3570181291	68113621427.610275	35557956097.95662	37225.182298043896	2596092.6095316154	151026.2233110789
97770.69190774787	709505.9544591035	94242.2686581442	107011.27088814587	65841.83417415516	69213.31585070524	2216727.1718767597	232398.57920070767	25880722294.05718	1837154.9052369269	163125.1598471824	111779.84129344147	146554.5451380862	107538.68383785016	119719.32556783712	154093.3690186937	162564.68652234392	64857.65104261549	50600.31415485338	136235.2434254614	1076245228.6636398	188176.6226829818	8278335533.114957	139396.8304990785	112026.17497443379	67860639234.44472	35133612073.21072	37225.182298043896	2460316.756204145	151026.2233110789
97684.70440832897	697486.2869782152	93755.06420951402	104414.61830355044	65823.93495862886	69213.31535895201	2213652.992635633	227374.96228867915	25460774188.209496	1765654.2629672443	162371.42740567602	111779.84129344147	146547.74223999193	107526.92259317767	119719.32556783712	154092.56190785268	162477.32907713164	64745.58517341224	50593.83618142034	136144.09253512646	871238560.7732508	177588.08774942957	8224984237.285795	135728.97716880945	106260.24328774205	67198136061.48948	34730614997.11714	37225.182298043896	2329310.1570355184	151026.2233110789
97513.02891456238	669687.3631450421	93483.47272568743	104414.61830355044	65781.1762884591	69213.31529823615	2210324.0554947746	221702.93385448458	24623314709.380127	1727782.658943585	161834.57151944275	111749.97194923383	146500.76542455298	107517.04527907733	119719.3255678371	154079.60102903508	162044.62811355683	64548.35792660858	50581.941401270145	136030.56385633445	573788474.5140171	171187.19523248574	8191722803.678096	130919.24347770591	105437.93083902387	66726307034.14536	33651607365.569466	37225.18207711745	1931975.021329339	151026.22191667795
97413.3002861538	664997.4604516949	93238.11830789334	104072.97022215961	65734.91279314051	69213.31527059319	2209863.0597599633	213038.42925672518	23646222781.61243	1711157.740743554	161773.01269409098	111737.76945924608	146311.68194885433	107489.16928680144	119719.32556783703	153946.8599179493	161549.01184904794	64472.38602591001	50571.78342726766	135082.1221249985	397070781.9655174	149248.91971448742	8062124028.36821	128578.1638025674	103167.02114740567	65434750945.01315	32394010701.174316	37225.18207711745	1687526.3373633472	151026.1205353354
97335.93015094048	662407.1383027044	93100.99005623489	103918.14891231162	65679.77818464312	69213.31504629363	2206496.041436729	211566.03697946598	21960028384.935635	1649297.0044991083	160847.53053932276	111737.76945924608	146281.9865516632	107472.68683807706	119719.32556783703	153659.3667312064	161549.01184904794	64431.047741465896	50566.77196420003	134741.14943529054	357287294.0866364	131076.18591493077	8061537500.652114	123928.81113814899	101999.09992823035	64076652135.05867	31520118120.64809	37225.18207711745	1490066.491827657	151025.84229430612
97225.93460485412	659245.4577432083	92034.90926971068	102930.19426187957	65633.02300362458	69213.31466342062	2202677.411406089	202108.41508067842	21419419416.654495	1622673.4916440884	160733.48456989593	111737.76945924608	146264.34204320132	107447.95167978118	119719.32556783703	153217.58132594742	161547.98369032738	64408.60617093063	50563.49127395816	134678.879374267	301146945.19126475	126202.50498665751	7722077960.090502	122821.11084856807	99172.29798270186	63583459587.9307	30850834509.383553	37225.18206961749	1403850.955137121	151024.5362025959
97142.76917956701	655961.8268020307	91172.64509695837	102209.00699153908	65580.76141173241	69213.31446265674	2202000.3357787733	202108.41508067842	19474498669.609936	1560336.5403448474	160143.6749724618	111737.76945924608	146230.7996648835	107434.6704971079	119719.325567837	152676.41607785755	161084.4661109778	64402.47454997312	50562.20443375155	134220.42201941714	178410972.7694848	126126.5267213075	7044626044.095185	121944.27345874232	91662.77919308114	63029144193.22093	30565520412.065155	37225.18206543588	1391130.9905746256	151024.5362025959
96921.92330055714	649219.6202955118	89894.9093020912	97990.6893896766	65558.50662942365	69213.31437633048	2200409.502342593	201012.95545184103	17286700385.039227	1548953.5541709778	159521.04997618814	111736.95533846406	146111.45325117948	107422.23815405683	119719.325567837	152365.1368277604	160894.89043897492	64294.38147809044	50562.20443375155	133908.2432260893	158388143.9720366	126124.97286638775	6374243474.858703	120073.92494586436	86815.17207690222	62838633375.34838	30364208886.36261	37225.18206543588	1269508.9596249324	151024.5362025959
96839.95352122639	645951.6005449032	89042.50127672398	97086.98473957845	65423.461532847665	69213.31420030845	2199457.485929106	200435.86535228998	16838683874.059452	1493215.3190917447	159069.54138824387	111736.95533846406	145962.22026832597	107419.37587977387	119719.325567837	149359.01152941334	160714.1515538771	64220.86740055539	50561.89693372371	133818.234690481	137664941.35060942	126121.24303712366	5967834796.492937	117951.13711837366	84968.84597458784	61811628675.440735	30323830412.35371	37225.18206543588	1132741.2621109758	151021.91784235803
96788.11334152642	637718.8410959209	88844.78698647881	94879.515901237	65374.167064925234	69213.31415592447	2198056.025436334	198120.31005632685	16255541117.62224	1417721.2555019048	158843.84647583496	111730.40374621205	145961.28010748472	107419.37587977387	119719.325567837	147341.3606154164	160667.16951478185	63964.80554709293	50560.96893536464	133784.85434403014	106152155.98459871	126110.11236213776	5918968005.762667	117491.61184074859	83215.89826583033	61588209978.69916	29035630805.58855	37225.18206543588	1068544.3008359466	151021.65827081757
96512.28717098576	628404.9762543549	87985.31006165428	91309.29905569614	65241.621244476526	69213.31358789645	2195305.0268375864	194827.2447296424	15481702494.097279	1389861.273097364	158737.87101917088	111717.1995120648	145928.2890957378	107418.38012441265	119719.325567837	144757.86504696225	160193.91563192656	63541.813077568564	50560.96893536464	133774.0590159538	103149569.80036059	125739.95085422127	5915321867.421832	117307.94817501206	82575.5350172967	60986914138.92908	28093395576.59163	37225.18206543588	936861.5040967347	151021.10754085207
96301.91605975361	609972.4435211351	87960.58812087662	90422.75569034192	65165.868304889336	69213.31358789645	2193026.450032855	192748.7290591406	14832711622.669636	1333513.0384352184	158377.15682369928	111705.0773345463	145926.94397322723	107399.91891653839	119719.325567837	140039.55659447453	159539.238545155	63468.28599897122	50559.349388363466	133754.82900311414	92497575.13439864	125442.35382138734	5909375562.544695	117125.30705756543	82041.92379268116	57602757500.250175	27853141929.384163	37225.182064949615	918958.800453722	151018.09228597762
95291.93135414447	590374.2319962806	87766.23183194139	89029.69882039493	65140.52051316686	69213.31358789645	2190116.9420918734	192527.5402656476	13508805348.729088	1312886.446264207	158273.14831662618	111701.99171816887	145922.17111465998	107366.16476303864	119719.325567837	139012.080794318	159097.2615415312	62744.56697874458	50559.349388363466	133625.05902643097	73320497.47881417	125032.8487564369	5868502655.5688925	117006.14090310369	81776.09425940883	55914668989.31881	26600001646.185287	37225.182064949615	911190.4829084531	151018.09228597762
93331.3250425012	564514.7159137179	87468.55803487748	85814.12334833534	65076.388267398856	69213.31269832158	2189247.577666467	186914.5658837781	13072822259.437595	1291381.249027853	158073.0489289345	111701.64261835437	145911.56914021162	107343.62989405789	119719.325567837	135222.4772848366	158845.84855668293	62532.09437178364	50559.31058678507	133625.05902643097	56554582.88412596	124824.27630557836	5846286427.279907	117005.27317081124	79855.05631953383	55440971430.41018	25169792298.733486	37225.182064949615	866333.983897201	151017.3239734939
91919.3916410445	540365.2785193427	87335.96560440317	84975.45876010103	64991.5354274185	69213.31267195454	2189200.9065790833	184691.95869087175	12682432468.784027	1248354.5164260152	157910.77704198004	111699.46667071134	145906.66242559324	107336.76752370149	119719.325567837	135222.4772848366	158746.14478442652	62471.112630781776	50559.31058678507	133624.21861322684	54790665.44391192	124753.73226679095	5786344673.080855	116963.51886390916	79855.05631953383	53869986487.00077	23126235336.623283	37225.182064949615	866333.983897201	151015.9907258648
87778.11411991435	526994.5939779538	87224.14877924729	82459.5558934104	64917.47541069824	69213.31250332324	2188840.845460876	180564.52020221655	12635368726.239733	1197257.5060288557	157653.54157036214	111642.19229726764	145903.49444787827	107321.34929940548	119719.325567837	130433.41341714874	158574.4118959313	62402.178766631885	50559.20324221804	133506.14621288498	51581325.32869057	124649.62166026658	5742136953.27303	116933.26407525019	76728.62985548133	53342774531.34488	19827674175.152805	37225.182064949615	837480.6038568108	151015.0437909819
86051.40783234258	524997.2336756433	87224.14877924729	82185.44914739208	64902.30698071267	69213.31243028262	2188818.8412721776	180367.0267566928	12523751401.389482	1173820.2781987283	157355.33466095387	111566.46251105855	145893.17276190114	107298.63332589963	119719.32556783699	129039.52819347571	158063.05443340336	62347.34813312384	50559.15920809929	133381.13306653756	35175958.92720428	124526.4679246468	5727718469.646078	116932.25824669954	75449.87093055039	53282855093.57754	18206067038.892296	37225.182064949615	829941.7502743294	151014.13432841247
82165.05117570446	508515.8913579196	87213.22871022046	81283.17217756825	64898.10858084054	69213.31241857582	2187566.8328116024	180355.78837269053	12482147021.265144	1154413.8062382028	157163.58729956328	111505.12092093639	145854.29156031428	107280.85125621424	119719.32556783699	128681.85805104804	157141.90762217325	62314.90607934353	50559.128153372665	133214.96613153152	32252966.05624567	124188.95575527655	5721928329.476308	116882.99923460974	74270.78678738984	52393520855.484184	17094982701.44969	37225.182064933964	822439.839728709	151014.13432841247
67342.97564693056	504746.5201907412	87213.22871022046	81003.72300961967	64864.89635670281	69213.31221131141	2187079.77537062	178901.44360455775	12415992003.695076	1141280.162949285	156829.3156827986	111388.71290332687	145816.5943918946	107262.65704966949	119719.32556783699	128556.96139346341	156310.87360579387	62295.09077477239	50558.8000393662	133111.71622543968	31788793.49208372	123974.66447313334	5677178537.435615	116869.10618706992	71470.49178730864	52100549838.31333	16644727461.22412	37225.182064933964	815708.2782104422	151005.00951890872
62633.686500500255	498496.6399119497	87207.50251712583	80710.6223288457	64786.71648939585	69213.31205165126	2185911.326234435	177564.30250343148	11852649094.518507	1120423.2587861286	156447.26975139978	111222.04321144902	145814.86137938962	107251.1786201956	119719.32556783699	128548.62159316466	155682.6796619994	62277.17309280817	50558.57156445111	132991.59234568212	29349479.45311114	123751.86590664566	5635917087.946681	116821.59664965609	63613.16546074551	51755085715.97955	16504046666.962088	37225.182064933135	801529.9815359054	151001.86383951077
58475.943809214965	492115.7688122004	86871.2987167377	80282.68893906579	64713.57399889158	69213.31167571153	2184908.568195617	176355.23633347388	11491815478.284756	1090388.7780875585	156227.88130763677	111005.70260903299	145814.86137938962	107243.18943497312	119719.32556783699	128022.47168808967	154956.20856199675	62240.80375440062	50558.1867074951	132697.3301403939	25368797.69207178	123700.19908288005	5564088768.132771	116817.63049901837	63302.26074957302	51126734740.612144	15103034491.234734	37225.1820649326	732996.4801882396	150991.71093912603
53985.58285042526	490139.0590160936	86521.98669311665	80052.26269870867	64605.89498582771	69213.31167571153	2183843.656893397	174979.7478182277	10883617216.864122	1045986.8976222539	156022.42920588673	110895.02293887346	145814.86137938962	107242.99147820861	119719.32556783699	127715.4384660848	153719.55588563776	62223.54607119783	50558.1867074951	132543.0991163213	20854104.134622503	123501.90461010332	5380177659.818984	116781.77448740245	62344.85465854674	49993302113.40164	14996467929.873985	37225.1820649326	727122.2832621334	150988.23792269558
43136.88418571729	489213.2280992544	86077.22894185527	79853.68056465496	64605.12903536641	69213.31165182701	2180531.344157057	173114.6814869142	10713040770.146606	1025550.1368553281	155385.90749680434	110370.7020608578	145810.06503370038	107241.45534293784	119719.32556783699	127500.2771082536	152757.4370135758	62182.00121139116	50558.1867074951	132094.86513563537	17249516.620872684	122719.22692084742	4929050116.276972	116717.93615888106	62073.57483051217	49043530905.53633	14814035686.600794	37225.180821516464	714650.659385119	150987.20282690472
41074.328591271566	472693.34253673465	86016.74162613011	79387.93977275905	64594.136867205125	69213.31165182701	2180087.737021	172311.53202653682	10413097145.310625	972223.4585539321	154365.69823069277	110370.41081455223	145810.06503370038	107239.83800738778	119719.32556783699	126511.9939942921	152734.56688076796	62139.38554659237	50558.185686440884	131286.52182133644	13304980.28159948	121815.65668675212	3882664806.029363	116644.44798700383	61932.453110043636	48479251713.61208	14350332722.54268	37225.177133527555	691086.8016106745	150970.6960421712
40153.26092454816	464319.1648815895	86014.19260566242	79328.4356728847	64574.55574668367	69213.31165182701	2179761.366304509	172219.5683074658	9748990303.415115	968233.4272040192	153066.5197000946	110114.06739447649	145810.06335528332	107220.85840351006	119719.32556783699	126364.67905545945	151563.83627226262	62119.91176679712	50558.16416068366	130100.32521377435	12268823.689052623	120117.92084460646	3055362892.600317	116559.25245468957	61711.11685293495	48291993648.89434	14284434724.388226	37225.17048710007	677688.8320932024	150907.69810962747
40095.97016378181	462801.9505464467	85951.4682601547	79325.87476535421	64429.94229206789	69213.31164600971	2178922.09545358	171586.88258275445	9282448611.120932	962827.313038607	152723.973509079	110051.3440358245	145810.06335528332	107196.54978383474	119719.32556783698	126250.09297150889	150781.97580605204	62073.00861089604	50558.16416068366	129151.7323753126	11722850.253776444	117144.58265873838	2932271224.7617984	116387.32860646244	61686.042091534255	46938622791.25304	14166376439.069588	37225.168862817925	674173.0489868254	150901.69871127894
39851.59277946848	461972.3159642113	85598.12757044537	79320.96276569038	64366.98798099273	69213.31162910699	2178083.4106206	171509.2060098064	7942780084.99373	955653.864245984	152637.54596935795	109984.28370584555	145809.7399031052	107162.00891182698	119719.32556783698	125714.97491791366	149287.24925653156	62008.76614637377	50558.154389896896	127815.40841737139	11722850.253776444	115352.20082410808	1874231652.865195	116088.79486325159	61460.08344284748	45617597451.25515	14089203483.008972	37225.16844888347	640601.5585010357	150875.69029874343
39529.94541796768	452048.52064171626	85475.66366630659	79123.74347624891	64284.75030601626	69213.31159417961	2177210.6286304854	170539.8899054029	7510667454.024311	944236.2194912612	152539.09638089917	109758.94397627036	145809.71600624794	107160.62222294357	119719.32556783698	125427.78036926167	148330.56739598524	61976.2333814435	50558.15436969717	126931.55195223594	8894082.325180627	115352.20082410808	1688350862.092855	116045.5692176639	60428.72432257631	44723801603.73659	14035045614.139015	37225.16844888347	623721.8766029106	150837.820534917
39468.4664850255	431119.6838564264	85312.21267143756	79084.6649409519	64207.69754902901	69213.31154362578	2175132.5581906238	169884.8118825437	7243815401.291838	934072.0421956996	152403.54070120436	109710.55683217081	145809.7051497951	107160.20333053105	119719.32556783698	125188.66694907921	145986.3202997513	61957.49551622969	50558.14860150758	126715.44496997292	8630023.924349368	115341.75778749208	1640723901.3150074	116026.76639603844	60234.437594031566	41436837713.77008	13638464999.735975	37225.16844888347	623721.8766029106	150798.1619315889
39154.209703929795	428753.41478358314	85205.5683309214	79013.01949755821	64169.413456916365	69213.31152001237	2171995.6830203733	169520.5526011716	7131768228.241701	909230.1617151077	152053.60671810995	109708.2231639994	145809.7051497951	107160.20333053105	119719.32556783698	125163.42014312532	145547.52571683485	61933.77195453298	50558.14562079177	126213.42271975127	7329735.800984631	115296.76985857997	1416288878.049341	115960.32942850211	59805.12682016733	40792896124.79995	13181496202.52042	37225.16781420187	623721.8766029106	150734.0510786113
38982.454918653115	428753.41478358314	85199.76976096528	78947.73715043055	63918.961273144356	69213.31151680264	2169828.434448749	168611.60125077193	6722926117.238632	906865.3367759349	152004.96145325605	109507.51921930007	145809.68982318373	107160.20333053105	119719.32556783698	124777.33567620543	145205.43181875214	61922.8221541238	50558.1450006465	125116.68535959246	5964764.708880491	115039.27528381828	264766801.02519277	115888.56705908499	59534.27376768354	40345588917.237114	12586346930.036999	37225.16748719054	622755.242410179	150722.05862215054
38982.454918653115	417167.071820424	85101.02747900171	78908.47632852766	63841.202498809216	69213.31150556944	2168904.0558725004	168047.6752146918	6603989970.914421	897399.5058202922	151595.41062468287	109467.88389394895	145809.68305865972	107160.20333053105	119719.32556783698	124124.12497275366	144557.99967504398	61916.2171930171	50558.1450006465	122349.20832385418	5022661.850341839	114974.76881146604	233401965.35555816	115750.3350639414	58250.434290137964	39450655249.89046	12280292273.97383	37225.16748719054	617208.079042349	150697.9422143618
38904.742118901704	415618.01545795373	85068.33303831809	78827.01922642121	63602.130983405536	69213.31149197258	2168345.002552987	167661.35470688864	6566358841.775338	818849.7486239672	150878.10864227172	109403.7151359652	145809.68270150412	107160.20333053105	119719.32556783698	123751.90159546056	143504.1490879097	61892.4683218101	50558.14445341747	121370.77583264644	4511852.522840071	114906.86312624515	192460217.58498546	115574.4150208058	57985.60411893751	38695370052.13984	12024932026.177376	37225.16733288093	605434.5549345359	150694.19444808192
38904.742118901704	409736.8654027088	85016.96184701727	78806.89792451354	63300.7767764297	69213.31147590837	2168013.8069052165	167392.97020485246	6391037892.822027	783454.8359875899	150661.9008943499	109313.33687107197	145809.6805354417	107160.11462801117	119719.32556783698	122231.82535516922	139881.30462383723	61889.49538245516	50558.14294987459	119907.96919905943	4284030.800557442	114811.71622612455	142433563.9804049	115479.01607708844	57545.56088359215	38031157207.59308	11982463334.144615	37225.16693545044	593391.69263901	150686.79690447362
38904.742118901704	403081.60331613943	84998.29217814971	78740.59774910679	62988.57058083367	69213.31147018912	2166778.74742979	167077.93679419562	6200412097.111175	718433.8329989659	148876.71007501258	109130.23412605248	145809.6805354417	107160.03978627054	119719.32556783698	122231.82535516922	138773.2140776016	61888.38530621636	50558.14231135589	115875.93142778963	3794156.930152368	114684.8718521846	47840936.57999824	115408.27859998541	57514.91472206922	37595244923.220276	11906708332.930725	37225.16693298306	578306.8901625166	150633.83555008046
38904.742118901704	382549.6031707205	84975.17502619779	78733.99558954865	62988.57058083367	69213.3114442538	2161614.264541029	166777.9467807344	5651321815.393201	701931.9791449797	147873.95289649247	108964.40757298392	145809.68018524605	107160.0068234048	119719.32556783698	121976.67865275042	137123.84056910046	61878.29602135953	50558.14231135589	115129.64622599461	2969754.1242400976	114419.08078364182	31760415.61392485	115310.55030660225	56516.388018062644	37560048581.15649	11867325328.864468	37225.16692497645	541270.2308086319	150618.47255383214
38880.62878541386	368820.54860241804	84785.70267175336	78709.60124508421	62988.57058083367	69213.31142007154	2159795.914087852	166660.46838042198	5402164549.801466	677979.4347484001	147065.0331339107	108963.50373471274	145809.67222428328	107160.0068234048	119719.32556783698	121066.22872848212	135845.58088875166	61876.344619703115	50558.14228433789	113437.49746036214	2447641.6267311713	114124.1997131504	13049104.256738683	114763.43052257225	56032.32266509975	36973755674.27992	11733004838.563677	37225.16692497645	531646.6165570163	150478.9665672493
38880.60067926668	349215.2810597822	84683.56651541548	78673.78868933163	62849.96628543734	69213.31133388806	2158549.922987586	166417.1160914391	5272771981.429884	670750.4495379807	146221.9237515172	108922.43952481357	145809.6178495523	107159.98879859182	119719.32556783698	120481.56816777507	135213.64844864066	61872.042874174374	50558.14187180543	113368.33655219687	2330358.0333324145	113677.68204862758	8706367.65870954	114650.55375634952	55646.73009120364	36835656270.85683	11541918679.498598	37225.16692497645	528222.005806053	150323.754995232
38880.49866770544	339157.59222511214	84683.56651541548	78661.34245182862	62801.385448853805	69213.31120508631	2157918.3882444496	166085.76494760034	5109623474.053223	616703.6130035841	145776.61543952025	108893.12417878279	145809.6178495523	107159.98879859182	119719.32556783698	120264.14820882963	135026.46857043638	61865.65117591149	50558.14187180543	113167.46606049228	1835785.5424137055	113293.33308110716	5576260.433814106	114346.5809406659	53754.3026144666	36593693976.17804	11098225902.01363	37225.16692497645	446489.7597915834	150002.8902757688
38878.24300802823	338778.5394074947	84677.28400489064	78597.48455481674	62735.30553944111	69213.31084406006	2153832.2032121224	165289.53747519958	5072509741.874545	609530.61459746	145112.39848596268	108823.81693089692	145809.44547550383	107159.98879859182	119719.32556783698	119836.0480127371	135023.9358085033	61865.40140612162	50558.14187180543	112858.4233312099	1730015.589242196	113103.5886377354	4986709.055944176	113468.15052534224	51928.42702079158	35095003213.032196	10970369638.68193	37225.16692497645	392849.97328313964	149805.63624893874
38874.33602923933	305266.8289437132	84675.44452223426	78562.34851765133	62629.52319621839	69213.30972388262	2151753.605611941	163871.85721556057	5072509741.874545	603605.7318871524	143973.01730186027	108742.31383062016	145809.44547550383	107159.98879859182	119719.32556783698	119447.8943557186	134841.75338769922	61864.00714556548	50558.14187180543	112057.9194533126	924155.346136571	112963.04296375625	4274520.887513138	112925.4706033216	51536.915139670615	33655683426.235954	10858353422.551725	37225.16692497645	290440.36435229	149546.12962812412
38867.6619718277	291808.6366706897	84673.2017509342	78476.43953273997	62585.28766187597	69213.30642923545	2150327.81969724	163132.2080062906	5060790119.703056	596255.9904479705	143302.13460391297	108714.48595468768	145808.68077808124	107159.98044423471	119719.32556783698	117513.8639663562	134729.3662830135	61861.791289121575	50558.14187180543	111689.06753907184	648734.0828234073	112515.65459624732	3300681.635550287	112074.99211438785	51458.63159471393	33340757829.50361	10779665173.409405	37225.16692488995	271658.7082226509	148918.93685442698
38862.399652128435	285574.3673192042	84667.4532715901	78374.7816552147	62456.46901192203	69213.30357347272	2148301.947323443	163005.89612229582	5045977585.600494	589685.9208570056	143140.28387473238	108630.19053316534	145808.37319374038	107159.96807578254	119719.32556783698	117312.02566396029	134572.05891341533	61858.13993545737	50558.14187180543	111638.84931311582	445141.62402669305	112472.6049901377	2053695.552905877	110696.61066884213	51458.63159471393	32996869588.00969	10725561878.346924	37225.16692488995	264990.559274492	148010.5663048613
38862.24708456313	281870.79818636004	84661.71919868632	78312.09337652192	62451.132157527216	69213.3031570992	2143707.4615618433	162859.66821341543	5017390609.924064	576241.807617822	142966.89143289614	108612.75393211008	145804.5182694265	107159.92636429521	119719.32556783698	117137.7154375669	134298.91356118023	61848.57706162813	50558.14187180543	109793.52784973179	312685.3793180108	112424.71986006589	1950492.3780967346	108355.16281817989	51151.27496081493	32717599262.326225	10530543367.887613	37225.16692488995	249304.89366129003	147476.52213994428
38860.793707674195	279177.4353394135	84597.71051328271	78259.21655035936	62422.64084429067	69213.3031570992	2142899.6028797566	162064.8181337697	5012300130.560531	567844.367196864	142903.78710122855	108542.59299556805	145801.65289822206	107159.90825362617	119719.32556783698	117113.18519868582	134259.48401068588	61839.626857621544	50558.14186468945	108799.85062930486	264598.17650261696	112405.50054954742	1949112.6911984738	107156.57189638438	51076.354065198335	32497047743.608524	10168948887.623106	37225.16692453739	240651.42324459343	147253.07866599184
38860.793707674195	272855.0488432127	84522.36779324894	78259.21655035936	62341.474333635764	69213.30309543134	2141571.387925224	161678.2761457984	4971795061.218945	562798.1738533911	142666.25542852678	108477.06619287869	145800.221700331	107159.86525617323	119719.32556783698	117050.14389931488	134162.95642039058	61816.29515607755	50558.141863705656	108750.12641168531	242235.07733662293	112359.89210198983	1619248.453167289	104076.19499564407	51061.292093136944	31381681362.681797	10013315393.952328	37225.16692453739	239470.46037883643	146953.8202895938
38860.63316410718	260944.1134655248	84461.78473844424	78247.49523194534	62253.61029586856	69213.30309543134	2138376.374937076	161521.48958490058	4959033582.848026	557815.4682644731	142213.11296748952	108418.53752578143	145794.58537814065	107159.85522604678	119719.32556783698	116916.52634064581	133947.08078574497	61790.36728586152	50558.141863705656	107813.84319309492	207138.79636829495	112249.56917764817	1587069.934958748	102435.92260572225	51017.007879941826	31003021195.922184	9375001558.60186	37225.16692453739	231014.64706388602	146131.25192778674
38860.4070646274	259162.74727248307	84461.78473844424	78188.27242650455	62127.14516322492	69213.30309543134	2135870.026372279	161336.00192662058	4955095916.1293745	551705.4831888325	142072.58209612832	108378.12562122795	145785.7847457742	107159.85482465096	119719.32556783698	116124.4976049832	133544.09547956436	61775.01041188138	50558.141459175255	107676.43244425705	185255.19471810292	112249.49020023523	1583444.5854828584	100210.10759128611	50932.597681789324	30362169496.44868	9175113931.85758	37225.16692449868	227688.20048337628	144788.1280712501
38860.25583611817	256468.2397259198	84397.66854094254	78176.23711066549	62118.02410651937	69213.30309513163	2130784.037531998	161264.15330542228	4882822593.139058	529501.2390901932	141952.26527794808	108374.3020341123	145775.54302354058	107159.85482465096	119719.32556783698	116100.31925745693	133528.39770583564	61769.655011854804	50558.14128445248	107647.43266670745	180749.32024409168	112169.3616733441	1508092.6145510767	100135.4827105855	50932.597681789324	29672712955.163567	9042520244.280891	37225.16692430939	227051.62027925876	143260.28181250542
38860.178986669554	249954.24371416296	84375.57666459805	78121.79009689597	62086.39140997817	69213.30300721394	2121341.3637532885	161243.3536592315	4873923991.20409	528504.1419110282	141604.16616186601	108351.0977166736	145761.4747561393	107159.85017708143	119719.32556783698	114410.02195541828	133528.39770583564	61757.87179243981	50558.14128269218	107394.17723922609	179486.20826791006	112080.9759804206	1508092.6145510767	99344.58531914446	50827.24881782456	29232817897.068825	8843177877.314093	37225.166924097284	221903.54382916773	143140.6527524745
38856.160982003355	239508.86595278245	84271.6828715704	78078.42141501684	62074.29421524442	69213.30299292551	2120286.4477445325	161237.78923774874	4853766189.720446	523719.7548782219	141574.1176725525	108326.79006867924	145757.29077513574	107159.81816696512	119719.32556783698	113544.89101490905	133528.39770583564	61751.61090417539	50558.141096611056	107167.40125402775	177657.6031137309	112041.9167289905	1474321.0755456507	98457.84112606374	50693.39430136215	28009652706.143326	8752690601.160246	37225.166924097284	220058.76626413895	140815.91422989595
38853.333818476734	238002.49762573	84240.76169511587	78045.19167784644	62048.79096175456	69213.3029677328	2118165.800400159	161095.84333958486	4787858003.100453	523420.36978616467	141512.8512208414	108307.81740829104	145757.29077513574	107159.8082510241	119719.32556783698	112321.22981805545	133504.9578581903	61749.183377408575	50558.14100899024	107161.80774532532	176205.5579305836	111964.45849926323	1474321.0755456507	98112.79490426122	50659.8560205806	26492148835.29119	8669073337.731981	37225.166924097284	217037.21695148596	139349.16781717737
38847.83477976076	233782.30149824108	84207.23807059288	78007.15581918592	61978.284785903044	69213.30296576343	2117317.61484228	161018.49480278904	4761117695.337597	521133.15066371375	141340.65418772548	108277.91941239004	145757.29077513574	107159.76917195339	119719.32556783698	111148.01911986302	133485.81837945024	61732.46935818885	50558.141000228425	106740.79948551508	174851.49561999337	111846.39019840621	1380394.428851601	97922.56768438796	50626.68271016061	26173466027.94986	8602613063.286434	37225.166924097284	214127.55134458403	138858.61631501274
38841.36594857352	231397.82725773304	84156.7279739177	77978.5776733096	61945.808737442705	69213.30296576343	2114988.1639247527	160698.5157471372	4744575207.305521	518415.5715767144	141319.8372672831	108228.34324414104	145757.29077513574	107159.71774977913	119719.32556783698	109691.07959927457	133427.68897199555	61712.73898619361	50558.14085207802	106665.25371436308	174780.37986984977	111818.90340383955	1347469.982250379	97514.78009740458	50437.19929745667	24862031366.393944	8253704829.331755	37225.166924097284	213719.55656081496	138158.20038137826
38839.50959962511	229719.81515254965	84150.36343079564	77975.18794335808	61942.38201649083	69213.30296576343	2111477.9454953824	160605.86739215278	4723458858.35598	518339.4155016908	141319.0727260889	108082.3110959917	145757.29077513574	107159.68336660237	119719.32556783698	108940.78006919086	133382.06859157572	61599.85348358056	50558.14078506213	106531.9371869227	169814.5872846592	111764.39393612997	1294440.1159803844	97169.52813523702	50265.76161686809	24184825082.328815	8094422006.912679	37225.166924097284	213573.452644311	136815.64649544953
38838.869826719	217307.17776080302	84149.58105959785	77968.80951473284	61868.765817907755	69213.30296576343	2109076.7194615873	160044.5126380604	4679770323.784358	516111.57633055147	141179.66310787367	108075.3717276302	145756.70675199156	107159.67367992418	119719.32556783698	107680.20514299007	133366.5522417062	61509.58117332484	50558.14078506213	106445.59194781503	166427.05041015986	111745.45025592667	1237702.4080305633	96656.69671206518	50070.02612341728	22965643123.440826	7918114550.101882	37225.166924097284	213353.22332965326	136744.49985919456
38838.869826719	210602.51177903533	84148.89068447625	77942.66946277695	61841.24970016434	69213.3029643906	2105721.0121446922	159732.39769051797	4631847318.567398	514838.2148048645	140997.2131072541	108066.95635623884	145750.8396734321	107159.65088724882	119719.32556783698	107339.38800132142	133326.39190033727	61506.90273565222	50558.14078506213	106343.02545088365	162947.17716367234	111726.54416507167	1196940.4451135404	96342.53219709088	49912.345357998594	21741482893.383076	7896749920.108357	37225.166924096506	212721.6150269142	136613.72173736905
38838.869826719	208564.28681409833	84148.89068447625	77933.78343475265	61810.770032595115	69213.30296253864	2104310.603346561	159428.20869402986	4629001292.624112	514069.712419288	140861.19990395033	107916.08543195364	145750.82023515983	107159.58052145121	119719.32556783698	106678.05624975493	133305.16715653348	61486.252965915046	50558.14076973928	106288.9897758279	161077.2642810361	111702.03523528216	1187956.8401165684	96013.98855367137	49801.38002509234	21057816144.235435	7888406564.219201	37225.16692409611	212430.30875342665	136526.09252345725
38837.49456432296	208371.5694228168	84148.77538753033	77927.68777941122	61735.3198829453	69213.30296253864	2101129.971959138	158706.40521830585	4623821333.157511	513943.1501712195	140753.87438766586	107896.14915223596	145745.5518095441	107159.5609163639	119719.32556783698	105528.2418665151	133225.59990299083	61474.87467446765	50558.14076973928	106277.8765351979	156296.43272107223	111669.78470563907	1168526.1987186207	95982.43476518126	49365.08711032869	20472700512.697277	7851670122.413363	37225.16692409611	212124.79241160236	136522.30086423285
38837.49456432296	207596.550762947	84148.70379197889	77925.69778255346	61733.665566352305	69213.30296253864	2096773.9940869152	157631.71787482087	4615758195.823783	513799.6703182594	140515.64566145607	107866.56658024651	145738.20524780257	107159.48674081716	119719.32556783698	104032.15725894287	133141.0920517767	61470.62951451225	50558.14076467169	106161.49016531755	147982.71074943384	111606.79645337978	1163448.8802419116	95513.7680513261	49315.14906939217	19873330813.242535	7838658943.484149	37225.16692409611	211609.90676640085	136522.30086423285
38837.49456432296	207553.8767399761	84148.70379197889	77925.54647307447	61713.69397839348	69213.30296253864	2095743.4586114592	156096.8873134838	4575272193.191702	513227.6221301758	140302.53889780006	107754.11841849254	145727.37658809428	107159.33537679286	119719.32556783698	102265.74695580608	133117.85907443624	61452.5374863098	50558.14076467169	106088.47501627122	143548.08381793523	111587.80533568222	1157251.9952448353	94771.09995023096	48915.855911863546	18212820186.284122	7801584728.090021	37225.16692409611	210575.08869822777	136522.30086423285
38835.15811108779	207503.21133531196	84148.59621296794	77923.62390127701	61701.29113389394	69213.30296253864	2090981.9359554555	155587.8038043162	4550792527.421622	512738.8353159996	140181.98286943886	107734.14744312842	145701.27143176476	107159.18325902733	119719.32556783698	102167.9667606755	132996.2767880674	61379.604710452	50558.14076467169	105940.07914164512	139111.36016479533	111583.806138387	1137471.6357101572	93689.68629714577	48676.361906066755	17499481259.120975	7751643705.62171	37225.16692409593	208746.62614452338	136521.61945355678
38824.12555702181	207503.21133531196	84148.59621296794	77922.70678280095	61686.085390596505	69213.30296221568	2090859.5434182521	155482.06649767427	4515855327.51941	512448.7791817067	140144.9508767856	107690.12563625835	145601.91995631895	107159.1188978689	119719.32556783698	101862.57295149543	132903.5693445082	61215.406410104624	50558.14076467169	105897.86328064896	126856.02241730597	111558.14290499945	1134929.7568455988	93114.35680054541	48236.333936970404	16342561944.266726	7723238758.766366	37225.1669240944	208069.64620030427	136521.21431494024
38824.024636341135	207256.5397841758	84148.59208259691	77922.47060387314	61663.931282279096	69213.30296221568	2089580.4679330038	155422.31217629593	4500347805.504325	512229.60827591876	140132.12387222584	107690.12563625835	145513.9105642343	107159.00269224157	119719.32556783698	101759.77918651432	132603.64227443776	61097.5942546672	50558.140762536364	105841.33189997492	126281.41506170019	111528.14794294102	1130755.4017181054	92887.09359617656	48039.98399428815	16161991043.617083	7665322387.765561	37225.16482888359	207806.0668272162	136521.21431494024
38824.024636341135	205266.10051130003	84140.62046201197	77922.3910612315	61605.23797870333	69213.3029621631	2089265.2451684505	155422.31217629593	4451612565.86679	511522.4519512809	139994.8285627571	107677.92877990699	145513.9105642343	107158.98961773429	119719.32556783698	101357.34007023077	132343.36317302135	60722.9321754647	50558.1407591972	105806.70354990495	125676.27285112874	111494.86885183965	1121232.1219167497	91530.97466000961	47914.88174845514	16079597506.866272	7635737791.543302	37225.16482888359	207662.84329599707	136521.1195704535
38824.024636341135	204239.67313554202	84140.35130991752	77921.9563958666	61542.863093613894	69213.3029621631	2077529.5873233434	155332.47155727414	4433081681.313923	510315.1271272572	139803.70501503407	107625.71333810144	145500.83590198527	107158.9600335783	119719.32556783698	101278.03466382691	132043.21132299665	60209.48816202705	50558.1407591972	105806.70354990495	124577.19411166871	111472.8722061541	1114522.5895743666	90786.58038373792	47662.507215183476	15128902458.631008	7399606421.932901	37225.16465012257	207659.15013464127	136519.79023651846
38817.73111194623	204206.34060787503	84138.29433793087	77921.9563958666	61502.94235469423	69213.3029621631	2073578.4532872126	155256.01505104604	4395192656.060257	510070.1863929003	139657.27939708577	107474.88340933685	145500.83590198527	107158.9268573006	119719.32556783698	101196.78652974006	131924.8441124634	59138.51322126532	50558.1407588562	105750.00852345992	124168.54934120736	111423.76168554214	1100599.4274972156	90703.27565659529	47502.26841165636	14957402194.597403	7167803890.973629	37225.16465012257	207633.42386887976	136517.0445978414
38817.572613340526	202596.43879239142	84129.54471384357	77921.91607766456	61461.66608498674	69213.3029621631	2073381.136218382	155169.94419088337	4360850376.725561	508682.37656633207	139505.2202668261	107371.11390423901	145500.83590198527	107158.86148196759	119719.32556783698	100971.82161182433	131784.67155469558	59030.695949715184	50558.140758758265	105736.96896019716	124148.28140483728	111358.68610037102	1079610.888271818	90686.51344706783	47167.34639595081	14663149050.97827	7051074824.318946	37225.16465012257	207576.4245026398	136514.98731247164
38815.52557823048	199398.7843229168	84120.560245553	77921.67893920929	61436.0124748639	69213.30296216234	2073381.136218382	155083.89623035467	4335065992.460063	508312.45755995985	139357.84212414015	107203.83799674186	145493.81102686538	107158.80744814391	119719.32556783698	100565.32998183438	131702.9065384957	58523.79561931052	50558.14075869905	105728.61614107294	123725.36216408026	111282.19815732575	1051697.363694864	90668.37581050792	46885.633610366276	14426750303.862167	6988879430.813496	37225.16465012257	207539.6946575121	136506.77199306618
38815.52557823048	183181.7469958037	84100.14990518674	77921.14576256981	61428.03047928678	69213.30296216234	2072585.1129333854	154995.3505791896	4232138338.9242835	507707.2718175703	139209.2587301624	107106.71334720212	145489.93196583254	107158.74874840895	119719.32556783698	100137.90960553144	131605.851841915	58258.913995340416	50558.140758679765	105714.05154295883	123699.5897506746	111242.73523612156	1007187.8888937772	90496.85975017362	46200.63309294605	14206396222.716038	6941607736.0309105	37225.16424741851	207419.50020947692	136499.57140116984
38815.0470457216	155509.3225467567	84086.39510240564	77920.86450647532	61417.96801785776	69213.30296216234	2071445.7440845934	154826.66516927542	4232138338.9242835	506777.98685929086	138985.86515185746	107012.09646081952	145476.92463291326	107158.70079108565	119719.32556783698	99898.37081729084	131495.07900707863	58258.913995340416	50558.140757211644	105674.45326804336	123603.12272191132	111091.99702651065	1000550.3443052588	90492.70805639312	45529.47121781726	14126533094.442	6909111917.324345	37225.16424741851	207419.50020947692	136484.7328706648
38814.79705514145	151920.94461221047	84078.11308691569	77920.73486576194	61341.53886894283	69213.30296215777	2069629.9335869383	154775.63456820868	4219316338.5168395	506364.99469199794	138947.91426104223	106892.25947356428	145472.01100653512	107158.6089311419	119719.32556783698	99826.9818617739	131352.3352897562	57781.67228598017	50558.14075714347	105669.03510648686	123596.12788631539	110932.38294177264	976592.0599583831	90479.67378113866	45231.44073122438	13840626779.336727	6853525801.212509	37225.16414707816	207389.34120270392	136441.77835177374
38814.776969871105	151623.45277138037	84059.8905138527	77920.25742438206	61341.53886894283	69213.30296215585	2068866.5363885725	154772.51281270603	4177113791.3359137	504000.43587196607	138933.82190138524	106816.65178599872	145465.52813259087	107158.39829356749	119719.32556783698	99736.0345690195	131252.06197997212	57626.720816065834	50558.14075657489	105668.95418328994	123574.1195063152	110751.7035984052	958268.4636913793	90456.11918276495	45066.13884067388	13756242593.827585	6835374438.353233	37225.16414480591	207369.28677609217	136421.0205138622
38814.76861912018	151027.23710626626	84038.57639862782	77920.19169037405	61341.53886894283	69213.30296215585	2066992.9112892065	154729.68423269378	4141233844.7270465	502662.60110192903	138922.59807651595	106702.75896823462	145462.24906424707	107158.34404587094	119719.32556783698	99736.0345690195	131225.9953325675	57415.79929234195	50558.14075621384	105502.6195744809	123515.53928305647	110733.39355363279	932935.7351889235	90413.73155772708	44798.47390702832	13536658193.680914	6750259511.724129	37225.16414480591	207355.0124243643	136406.33407937054
38814.765396956886	149464.439886055	84035.10807475685	77920.19169037405	61327.08377240285	69213.30296215585	2065116.7482610056	154654.79502359245	4139717032.056236	501399.8207727096	138908.57191304106	106647.65668775076	145453.27342251758	107158.34404587094	119719.32556783698	99732.9164538701	131214.59621442156	57060.188171851776	50558.14075591008	105364.70565003187	123357.34852089551	110601.35852106615	899725.7785080278	90397.5033045751	44643.2081966548	13093432654.202871	6581223760.074848	37225.16414480591	207261.0663837075	136388.10109444708
38814.76501174528	146877.53661246694	84035.10807475685	77920.12504028519	61317.77120023897	69213.30296215585	2063278.7897424041	154626.35445938466	4108435979.613449	499818.0867905541	138878.30105076192	106621.55776788613	145437.8346610451	107158.34032165272	119719.32556783698	99730.76603759328	131192.9614980785	56663.025975887904	50558.14075569364	105314.49027530264	123272.0746867153	110512.32142381961	890597.3399645159	90282.28885469347	44482.27302775241	12726545279.313284	6465850570.67705	37225.16414480591	207156.8124804214	136368.8759543923
38813.97621296964	143854.6812161019	84033.11153303046	77919.97622880909	61317.77120023897	69213.30296215585	2057337.9380727313	154586.35103099	4091404970.3171444	497579.9680687535	138752.86253889062	106578.54585123129	145364.72571634335	107158.3387124654	119719.32556783698	99692.40945856085	131168.7467821342	56535.54806159237	50558.14075569364	105314.49027530264	123263.08740357471	110512.32142381961	882765.3021040813	90223.35603010507	44226.29320136053	12049415697.97758	6069978272.829653	37225.16414480591	206931.4495756466	136326.09762358357
38811.849284473254	139010.10083623166	84033.11153303046	77919.97622880909	61317.77120023897	69213.30296215585	2052444.2552793904	154453.34207271072	4061617274.9219885	495710.4229657482	138740.28648128884	106532.3436314625	145214.62505012238	107158.33341083408	119719.32556783698	99584.69902234306	131139.17876808962	56324.6647465643	50558.14075567679	105306.48633270775	123262.59650915506	110511.81222146361	867750.7697864685	90136.49747317219	44140.62391274354	10937341086.141031	5251620240.506101	37225.16414480591	206843.21141259148	136226.3361454932
38811.849284473254	138653.25972950767	84033.00550784077	77919.88732242976	61317.77120023897	69213.30296215552	2052043.3526397839	154258.23977985882	4044857859.9813404	495358.9137113014	138702.65053834207	106517.6291257898	145090.12839954457	107158.31687330779	119719.32556783698	99492.27780695396	131128.79872520868	56191.512802948004	50558.14075567679	105304.89666634369	123214.84899538272	110499.89025097471	845074.1366249621	89985.39171648338	44042.5782997534	10191878013.727213	4638818334.718423	37225.16414480591	206488.92282068328	136159.7153040355
38811.849284473254	138653.25972950767	84032.97563957714	77919.86163864256	61311.47499320484	69213.30296215552	2051295.0038100686	154189.05347389105	4027420258.070338	490911.4230914423	138654.6472558176	106383.82063399898	144879.02914569862	107158.30689318065	119719.32556783698	99401.48313874725	131104.67328323377	56175.900423082625	50558.14075567679	105304.89666634369	123208.89965476867	110489.56936060464	829472.9570025818	89926.14511299106	43872.63538141218	8890253195.380577	3439807624.1350155	37225.16414480591	206388.65370071965	135925.72395907462
38811.849284473254	136556.07778083163	84018.73951661043	77919.80718397001	61301.60037156981	69213.30296215552	2047588.0315326466	154167.03064045965	3994564413.796727	486621.8484368793	138627.50562340583	106322.26228553738	144462.98469062577	107158.24546342892	119719.32556783698	99237.26198075835	131071.34593391995	56133.98975005208	50558.14075567679	105289.7977683358	123189.84889139669	110402.8798042576	820500.8859028381	89752.58945113857	43681.07170158065	7821767608.836336	2608552359.6644697	37225.16414480591	206166.69189069426	135696.80889116254
38811.849284473254	135494.54105493368	84015.67891956645	77919.71968055521	61287.86961476921	69213.30296215552	2044586.9974489396	153880.37106211376	3955388950.8571744	484304.10002819996	138617.4950067738	106245.54261782902	144244.12684376934	107157.94568769333	119719.32556783698	99144.37846476331	131011.87468592265	56090.87481930306	50558.140755656794	105277.87397775712	123182.53382374853	110385.29762604808	794428.1314842653	89752.58945113857	43345.721371301675	5246046623.912923	1473848026.8229434	37225.164144711634	205937.9652712827	135530.0428193662
38811.786792953215	135430.92553631426	84000.14476511399	77919.68598054553	61282.11273887321	69213.30296215552	2035689.151893	153779.9850332569	3827501533.5715313	478207.0269466031	138608.84792998145	106222.31663523198	143278.06503841758	107157.79738123396	119719.32556783698	99071.44544235866	131009.08582013981	56090.87481930306	50558.14075565276	105183.0818529201	123105.97818240752	110260.63728017133	779060.7614288576	89732.12349226534	43224.52663098206	3893034095.2520084	819374018.7258776	37225.164144310416	205775.1005174731	135372.21788852802
38811.786792953215	135146.77998592745	83985.19353666423	77919.61183007534	61278.41658572698	69213.30296215552	2035312.4998830578	153767.32033651136	3654664878.047673	475986.6586807346	138597.77659136173	106214.46146899178	142799.70340517018	107157.769551416	119719.32556783698	99003.75747268845	131005.96116016626	56074.501262557926	50558.14075565152	105177.22364796068	123069.4301868009	110102.82272331345	726607.2400893875	89695.30695617382	43102.41585738376	2916918841.6706595	577258882.750364	37225.164144310416	205653.31495332433	134943.8015754446
38811.786792953215	135040.74326891225	83980.93738901096	77919.59150208624	61275.28667447399	69213.30296215552	2034026.02773261	153747.4521278687	3467173222.303689	475986.6586807346	138583.25070184667	106212.82481162951	142687.18617175956	107157.76821588707	119719.32556783698	98883.553588474	130997.01902498429	56068.22709933638	50558.140755651	105151.19502514716	122889.3367709356	110050.17173899144	705735.802006206	89448.19995366273	43057.581551303374	2073834379.3551006	250147741.7953825	37225.16414421445	205577.02553435427	134017.96893101666
38811.786792953215	133772.93407731602	83980.93738901096	77919.58858053747	61274.03615778852	69213.3029621555	2033955.7548750043	153707.7416607829	3467173222.303689	474664.7993320001	138571.23938241246	106211.77634906185	142543.61558036815	107157.68361085856	119719.32556783698	98669.37431709237	130997.01902498429	56062.89607593429	50558.140755651	105088.00381333852	122739.91525767394	110033.10294288579	669934.4862075022	89305.07052709133	42985.924943891696	1329407053.2423148	201578986.89407605	37225.16414421445	205291.3904646699	133496.7051764043
38811.786792953215	132986.4380858143	83980.93738901096	77919.56679015567	61265.94845841675	69213.30296215547	2033350.5146872222	153695.13023606513	3422917972.5184083	473616.497127217	138553.10403863728	106206.07948311619	142420.70600163695	107157.66919788867	119719.32556783698	98515.83815908348	130973.98182973401	56049.336993579636	50558.14075565049	105032.71271796139	122682.0629652181	110030.11828929596	622570.895784794	89136.02340659728	42972.32426960448	1112396004.3650224	191777997.94161662	37225.16414372437	205173.17899495928	133382.07427563146
38811.786252946	131848.73508478678	83979.0533558628	77919.55107500937	61259.43615746242	69213.30296215547	2030448.9203381073	153585.8487696681	3397435669.092479	467305.22636339825	138536.5826374115	106139.270201665	142378.4952819704	107157.65493420594	119719.32556783698	98427.35032634556	130915.6582931575	56022.53798519174	50558.14075565013	104859.46260014361	122623.3833982711	110014.65161409143	575376.4575769607	89040.53900867433	42935.771878293934	988265089.8447083	177132206.87078944	37225.16414278811	205059.64633589212	132796.6968209244
38811.56238870199	131848.73508478678	83979.0533558628	77919.53263750407	61256.03140791971	69213.30296215546	2027871.7466219666	153403.43486529108	3314781166.2488494	462395.1159396401	138531.2100182892	106095.60237355057	142358.759163409	107157.64744790806	119719.32556783698	98387.57542329382	130896.85923327919	55998.7033911862	50558.140755649096	104635.80580660916	122589.84330365578	110014.65161409143	534830.5643592948	89011.19353579635	42865.946681510606	894802912.3131086	169160925.8001989	37225.16414278811	204959.1085907082	132780.90682618823
38810.49700123096	131171.97146577586	83979.0533558628	77919.5000132426	61250.49345080041	69213.3029621554	2020465.6594646026	153337.0033067215	3221100043.0670385	449386.03641792363	138529.15517904106	106075.66856695704	142248.93454156912	107157.61512282684	119719.32556783698	98382.82601475995	130850.11776788559	55978.84783381336	50558.14075564882	104479.3171187527	122476.00342843446	110006.3837514493	519223.6716982302	88851.11490136896	42843.45708203095	732123796.7298003	157283858.15303284	37225.164141896494	204957.763225223	132758.9138044034
38810.49700123096	130506.78054307045	83975.42682573386	77919.4802219492	61241.04323044378	69213.30296215531	2019041.35945744	153263.1910411283	3053251423.4739547	440006.02021227207	138519.95551545525	106050.27144405706	142068.57379450722	107157.61512282684	119719.32556783698	98341.86103721902	130800.53532934122	55869.131460567914	50558.14075564865	104447.27450211963	122417.05727083678	109997.84267902073	515582.448895609	88837.57642972947	42809.157488929355	639093933.4640409	136242340.72452936	37225.164141896494	204957.763225223	132581.17098908074
38809.96714719793	130278.34229440524	83975.04168095753	77919.02896432519	61213.13574046056	69213.30296215524	2017260.4904330405	153125.979516762	3001916257.6597676	433328.3806465166	138516.8160680793	106044.83898600032	141835.44485648407	107157.5836669294	119719.32556783698	98329.4307353047	130759.37717834389	55795.44461859599	50558.140755647415	104412.44038934437	122417.05727083678	109915.57026329244	501889.28956658824	88824.35799739555	42806.50249687094	571301628.681518	108403418.86367962	37225.164141896494	204948.79645813492	132285.99609495397
38809.96714719793	129095.21182796582	83975.04168095753	77919.02896432519	61187.202698701134	69213.30296215524	2016395.739199573	153063.20064629934	2856710452.5226054	429021.41793983325	138516.52123763107	106006.46674421252	141832.83909816548	107157.56915370624	119719.32556783698	98329.4307353047	130700.40577618244	55726.94027066171	50558.140755647415	104365.50111601135	122413.34287718943	109873.61940519369	489781.11139474966	88784.65636953882	42798.16131689303	555548162.0525448	87987892.58914195	37225.16414186816	204891.99293011433	131969.99145813927
38809.96714719793	128818.92170512435	83975.02487250601	77919.02896432519	61105.601444054286	69213.30296215523	2015351.8331205128	152934.73194208666	2856710452.5226054	416203.6303174285	138508.15731463017	105979.49467405047	141689.20601633794	107157.55667060158	119719.32556783698	98327.08824782632	130654.80529335822	55687.18958637596	50558.14075564576	104334.84783867128	122403.39848832868	109807.98194783428	466276.4267265242	88748.46221690645	42794.342161355344	515830655.11935127	77482537.50517921	37225.16414186816	204721.73941632875	131770.18160984083
38809.96714719793	127670.03508187715	83975.0211160746	77919.0250533455	61053.82486741763	69213.30296215523	2014718.7247302	152871.54857660507	2787483831.051164	373207.4803687575	138498.6338200527	105960.7023958259	141546.41587017372	107157.54770505235	119719.32556783698	98327.08824782632	130638.61508514437	55601.586063635645	50558.14075564484	104317.09937242494	122364.23225638735	109806.7315701752	453821.2001954884	88708.4972801187	42794.342161355344	507604331.9883792	68228244.87640041	37225.164141840265	204655.3325009691	131308.5414882198
38809.967109159756	126964.12063395443	83974.99103655365	77918.87445070458	61021.0901549643	69213.30296215523	2011776.8092011628	152599.34016307624	2784560116.085125	359829.86483420327	138464.04962385423	105948.06971965499	141129.78981028366	107157.54509403733	119719.32556783698	98273.2681970586	130627.55688004415	55577.73727383542	50558.14075564454	104303.17291328701	122348.32301257402	109787.33137413775	451192.6642795992	88648.95543611843	42793.51803228586	441890024.5759812	59922890.81600725	37225.164141840265	204624.24435970804	131302.4297183386
38809.964825660034	126823.45470400213	83974.98195246774	77918.87445070458	60859.740648084895	69213.3029621552	2010118.3924828912	152393.62737102242	2784559162.9648423	346606.4257870262	138437.49300126388	105928.83762972042	140044.3055394283	107157.5381627317	119719.32556783698	98209.44574143342	130596.91882055835	55501.4108136534	50558.140755644155	104287.37367919418	122330.07264760158	109784.15039708624	445860.80935490225	88627.1809595608	42793.51803228586	427341393.4702814	54892498.13118934	37225.164141840265	204552.12832342455	131285.86594342277
38809.96453250696	126356.3196291839	83974.7727827584	77918.8576045068	60608.61619323007	69213.3029621551	2008864.3545569307	151587.2667294081	2780076081.9434934	309855.17879725335	138415.35612152563	105924.7589076514	138348.091917537	107157.53562064031	119719.32556783698	98197.47676944651	130591.7526318838	55473.81975153371	50558.14075564406	104279.39991439888	122320.67765503425	109778.66323112427	432997.5711668204	88509.33562612295	42793.51803228586	400823990.5317021	52958302.66605201	37225.164141840265	204340.1905024374	131273.10925079143
38809.96453250696	125967.10968284192	83972.11924085014	77918.83953156174	60569.55296582071	69213.30296215508	2008023.3849093034	151248.54188613186	2779822566.510374	288519.28901852266	138375.81208866424	105915.48025069549	135721.75236145896	107157.5353887745	119719.32556783698	98183.25482378875	130583.88132990667	55428.22797506921	50558.140755642984	104250.24179152431	122292.7909157066	109772.15076010542	422149.3542718131	88424.99011500482	42793.51803228586	387931183.72126657	44924886.16790662	37225.164141839974	204291.89281010168	131267.25096781098
38809.96453250696	125155.60380322702	83961.11135775325	77918.8096279336	60427.93430349986	69213.302962155	2007924.4095681012	151075.59070353932	2764692337.607586	278474.47035497637	138340.71924471064	105904.87425736818	134652.15045739606	107157.5353887745	119719.32556783698	98156.85285527108	130575.27867204505	55412.54078080707	50558.14075564276	104241.55898672773	122270.1598310859	109771.9654980603	401237.0154477154	88291.99606644761	42793.50838022787	386043758.7948213	43422353.39558183	37225.164141835376	204229.5534478442	131203.158880378
38809.96453250696	125113.98413899002	83954.20751916924	77918.74562991362	60272.86454054517	69213.30296215486	2007836.398293651	150813.76264899637	2743651060.7537065	268609.42002701765	138300.3072780215	105865.45713400251	134652.15045739606	107157.53232270524	119719.32556783698	98137.77556848794	130565.33456447547	55411.28489045457	50558.14075564263	104220.1699918326	122214.89933674701	109769.78980536223	374802.4720387907	88129.28916049261	42793.50838022787	386043758.7948213	40730609.451420665	37225.164141835376	204102.74438644006	131103.54570489915
38809.96453250696	124941.49664672543	83951.04358289014	77918.73421559618	60155.21295128915	69213.30296215437	2007673.039148897	150633.2912376386	2685464964.95431	258259.38375954994	138270.24952905832	105834.98228951413	134621.21104085897	107157.53183005583	119719.32556783698	98071.56391859119	130559.94303275427	55410.41141157458	50558.14075564261	104216.45084527269	122125.12695897423	109768.35747926254	351041.0249534822	87887.50925921883	42793.47600185188	377542402.12996477	40730609.451420665	37225.16414183503	203954.53638764052	131012.0406494605
38809.964221680624	124747.9186100723	83947.58724843059	77918.72688264333	59954.50987741696	69213.3029621539	2004170.3081358143	150633.2912376386	2615741335.1863112	253554.53008316635	138264.50611522608	105815.60218761784	134541.93773310375	107157.52781009134	119719.32556783698	97939.14667523671	130554.68350025383	55410.41141157458	50558.14075564261	104197.94021493838	122050.760218337	109767.92216830082	327890.04140169953	87748.8660356177	42793.47600185188	373034402.9085777	37671041.2542477	37225.16414183503	203858.48000661426	130996.99403838192
38809.964221680624	123087.93932713146	83934.70141698311	77918.72565703659	59911.99958842503	69213.30296215188	1999010.7391665902	150515.46009019722	2481688872.532039	249300.1851239672	138249.72357301798	105806.99212032513	134430.30074310006	107157.52741598329	119719.32556783698	97932.21643145628	130549.29425209234	55409.6743726137	50558.14075564261	104122.89934403938	122025.92894684778	109767.02785951713	322422.1523335832	87700.87844244533	42793.47511256529	368855676.74310756	35879192.11477032	37225.16414183501	203789.77170039373	130930.05280831592
38809.964221680624	122919.28907445501	83930.92047959298	77918.71955410123	59888.468602067405	69213.30296215137	1997820.394622962	149239.3186314448	2325928631.4204125	247883.57830187582	138245.6444193714	105802.88733634476	134361.88551373396	107157.52707895367	119719.32556783698	97746.40532632978	130546.31872386781	55409.6743726137	50558.14075564261	104074.43220444367	121976.00798205279	109766.16193630513	305498.9214410397	87483.14588842072	42793.4666058348	365079502.171123	34453571.00877344	37225.16414183501	203694.25110779877	130927.88131446143
38809.96115502282	122016.74214154716	83930.83364598203	77918.71115096864	59861.10628222407	69213.3029621492	1996216.333237026	148979.33307448396	2324151878.283426	247087.86143088443	138239.37427076296	105795.25483223748	134361.88551373396	107157.52647426969	119719.32556783698	97620.25025457815	130520.73150606295	55409.66930517161	50558.1407556426	103954.76680589798	121953.03194805369	109759.38084130362	301203.3640446788	87346.26707566435	42793.42532143303	359518632.5701496	33766242.018379375	37225.16414183501	203694.25110779877	130838.72693205242
38809.95729481297	120772.4153248994	83930.83364598203	77918.70955063228	59817.35703728223	69213.3029621448	1995079.0716941187	148351.60460803795	2324151878.283426	246773.40130003777	138229.08969929867	105789.02909290587	134319.37620833894	107157.5262627389	119719.32556783698	97559.91360506095	130506.72219783637	55407.399113267995	50558.140755642475	103935.26430558237	121874.2009426833	109758.56631124207	291431.0222040171	87285.910042008	42793.416565136285	355614101.1684949	33733235.27956493	37225.16414183479	203694.25110779877	130807.46118647144
38809.95573164173	120279.53749019885	83930.76693678308	77918.70732148833	59772.34211197327	69213.30296212352	1994534.8259689352	147239.81348729163	2321689869.2686114	246238.60533352385	138150.5940685663	105775.53174434417	134256.1339696841	107157.52519204693	119719.32556783698	97532.84603462252	130492.97959716001	55407.009902770915	50558.140755642475	103935.26430558237	121798.45145637252	109758.56631124207	271028.01379759173	87250.94260969767	42793.39356613968	348931756.8579347	32450236.145207748	37225.16414183479	203654.53405023576	130787.12263122833
38809.9537663037	119995.73180347815	83930.76693678308	77918.70491347797	59739.35723557816	69213.30296206016	1990670.478543337	147224.72330040127	2317262260.161853	245585.84331292255	138074.4362556713	105747.78380394132	134208.84676034068	107157.52382900019	119719.32556783698	97531.05197939447	130492.97959716001	55406.67554717571	50558.140755642475	103935.26430558237	121504.6259597163	109751.91235631588	266956.273386355	87249.40680613536	42793.37570176436	345974001.1661067	30772403.490608945	37225.16414183479	203515.41821472227	130765.13490426079
38809.95173767162	118971.86371904046	83930.76568465577	77918.65480616938	59647.427499400335	69213.30296191508	1986262.573637641	147131.82094626303	2308165772.0270395	245514.58141457077	138037.421851359	105741.56950826205	134094.95784268595	107157.52198542668	119719.32556783698	97522.39947525942	130492.56568762995	55405.95385584484	50558.14075564247	103929.80540553488	121450.09042989838	109741.18211501866	257528.98855578655	87208.91574254974	42793.37095734816	339258627.11524487	30539888.681705214	37225.16414183478	203297.21628510221	130682.17294591918
38809.94282540082	118611.74090094169	83928.33475874024	77918.63467877363	59621.2598934778	69213.30296172478	1981172.6990946867	147015.36549289856	2295666346.3909783	244586.8245862791	138031.01537882746	105718.32245931323	134022.6835633695	107157.52131108224	119719.32556783698	97519.76896051351	130487.70439259779	55399.78845646887	50558.14075564243	103929.80540553488	121413.41712296352	109723.50579256855	250967.42457048545	87188.57762829226	42793.28801664664	335029539.3140255	30404244.304654323	37225.16414183476	203233.90213624254	130586.98971187172
38809.941686115984	117367.18696239985	83916.04613396814	77918.62197520945	59595.96644384426	69213.30296089732	1979860.8205470028	146892.4946135032	2257461557.908556	243615.25181013954	138026.74220129364	105658.37221666473	133935.79334541495	107157.51862605587	119719.32556783698	97477.31124148768	130479.5808588323	55397.708510533186	50558.14075564243	103929.34728861396	121373.01968649305	109699.98916695121	244012.2026897513	87177.1428010297	42793.260499054704	327930910.1885243	30400760.308202837	37225.164141834546	203191.35125538363	130581.33644148486
38809.94076939238	115784.43181320095	83914.501946087	77918.61888261359	59593.649823760425	69213.3029589492	1976995.67920462	146705.21965868986	2224567166.660016	242699.8795706367	138026.74220129364	105563.54583068643	133637.38138576393	107157.5160765844	119719.32556783698	97413.79424155786	130479.05125785153	55394.17431183658	50558.14075564243	103929.34728861396	121239.91901265572	109676.7362169825	225756.62763465426	87140.6558317267	42793.166018017386	326093560.9699216	30291664.040816672	37225.164141834546	203108.30283730125	130507.63152593943
38809.9260893925	114244.03354266129	83911.96529447887	77918.60422704689	59585.511924584185	69213.30294964869	1975936.1655192282	146581.80540607768	2219766419.745205	241543.91981321262	138021.41754538217	105502.05764965012	133537.1881313697	107157.51123124866	119719.32556783698	97381.81676227208	130427.9197409907	55394.17431183658	50558.14075564243	103929.34728861396	120999.36628117479	109643.13032907565	211516.9148044373	87014.53286175006	42793.02617140015	322165047.7651973	29770520.671506274	37225.164141834546	203025.9210657808	130164.38001064169
38809.92462119337	111258.37154186777	83911.96529447887	77918.50232296363	59570.831266449946	69213.30293924126	1974335.2160372373	146429.0064757248	2214810160.1811914	241477.1558935434	138020.65282061428	105439.84300817629	133385.95552032453	107157.50952724334	119719.32556783698	97342.70634660323	130400.43001806304	55394.17431183658	50558.14075564243	103929.34728861396	120830.2326010201	109625.60377030798	207346.51266191516	86970.32351847448	42793.01753663003	318519642.9836811	29542756.29700083	37225.164141834546	202833.73974331902	130125.88827496782
38809.911411584704	110619.32993325472	83911.76892329588	77918.42237451285	59551.13589305888	69213.30291616604	1972838.6879644766	146192.7851805975	2204076331.952176	240573.04641509702	138014.35538120376	105259.16376664235	133318.46976306822	107157.38494578721	119719.32556783698	97342.70634660323	130398.61884326844	55393.89915573823	50558.14075564243	103929.34728861396	120693.86099141833	109593.28626854162	202515.0215001161	86954.61370862144	42792.98229775881	304828554.80533785	29276392.56852105	37225.164141834546	202651.43694470782	129964.45948794826
38809.90271412659	109652.28639475987	83911.76892329588	77918.42237451285	59544.14609277857	69213.30287226975	1967916.8305078566	146086.7567489405	2198390170.7024646	240286.98834879528	137994.19282232845	105192.34102673813	133222.85447897864	107157.36910555066	119719.32556783698	97334.2065143956	130398.11715034442	55393.89915573823	50558.14075564241	103929.33860875173	120592.68595153851	109558.99844782554	193117.32459277665	86954.01165206624	42792.751524461695	300867439.34752667	28607901.956502616	37225.164141834546	202502.8511746565	129717.49994600729
38809.898923206245	108791.91316677732	83911.72611840241	77918.4123869183	59511.43945324392	69213.30267414358	1964934.9010021044	145578.88471703965	2189540880.3426204	240216.65555029077	137956.73101413166	105124.00523044271	133186.98705316687	107157.35767098014	119719.32556783698	97324.20201213802	130397.10779245163	55393.89915573823	50558.14075564241	103929.33860875173	120467.71178034888	109525.47087899146	185872.98711454123	86884.58007076547	42792.13004328938	297053222.6742067	28169117.82377286	37225.164141834546	202439.13580523166	129658.97185462942
38809.893840154225	107667.85118916427	83911.72611840241	77918.41100707733	59500.83539598959	69213.30214306695	1963458.8579308249	143374.82296965405	2176046338.2923503	240182.40168318755	137890.40099753166	105113.55168306695	133115.3036275638	107157.35073232262	119719.32556783698	97308.1112704138	130394.40020614844	55393.78564991205	50558.14075564241	103929.32228287659	120321.49645693891	109524.24947195327	179580.12101791258	86869.70639854454	42791.522862414604	289162741.0475249	27839333.050259177	37225.164141834546	202232.7814350858	129483.23582925183
38809.89055674741	103970.01596097626	83911.70581239041	77918.39652651075	59497.626410760844	69213.30146044862	1962697.174162152	142227.869447232	2104694163.5897193	240103.4336788387	137879.1950506797	104927.77249866912	133085.77175891545	107157.26705193386	119719.32556783698	97266.73825169212	130393.62031901158	55393.78564991205	50558.1407556424	103929.31461774005	120084.91469266322	109518.72019071829	177252.59402599972	86850.7912247911	42791.522862414604	288759511.8621288	27083228.615268577	37225.164141834524	202011.00337198394	129376.26789035574
38809.89055674741	103310.93038820266	83911.68123916183	77918.3744129768	59488.411109513385	69213.29936293466	1962547.1027180965	138451.76750799688	2080385266.9401183	240028.45682695284	137875.41053718078	104809.45966197352	133039.39911488953	107157.14520868448	119719.32556783698	97145.66238052443	130391.33261296456	55393.78564991205	50558.140755642395	103929.31461774005	119886.93342326846	109486.88556384172	167607.03920653812	86837.74672846016	42791.522604703685	286627210.62999153	26207226.568836797	37225.164141834524	201965.77348154993	129355.21413403371
38809.88787431315	102593.96419418363	83911.56094960813	77918.33032403426	59479.96139368041	69213.29320398711	1962358.990452583	133614.60297413645	2017093231.8599684	240001.6538325006	137872.51970934603	104564.98212816582	133024.6517366059	107156.98674584528	119719.32556783698	97045.62665851625	130391.33261296456	55393.73526247561	50558.14075564239	103929.20738884853	119666.36783989034	109475.54768533433	160859.55284274177	86812.39028067284	42791.522604703685	286062484.7046829	26105753.521283172	37225.164141834524	201777.2206537307	129317.5613581098
38809.88572506789	101486.5781790075	83911.5127994198	77918.29229594728	59469.00516296369	69213.29320398711	1961834.7805334239	126255.06007967447	1986249840.2320952	239905.8188062799	137870.6617728505	104474.3407729075	133021.807764353	107156.967959461	119719.32556783698	97025.47310156313	130389.5393360974	55393.536308652685	50558.14075564239	103929.20002259302	119385.19335750425	109473.06493783517	160278.9120135547	86798.2309060832	42791.12522846051	285198576.4993553	26096084.513053957	37225.164141834524	201470.72627495625	129239.12860132121
38809.8812540357	100911.17226427184	83911.5127994198	77918.22322880774	59461.386931236746	69213.29306298973	1961768.295924129	122063.95263707214	1985847840.5790093	239838.04366007505	137861.8022684946	104393.458718127	132943.802599526	107156.87699144868	119719.32556783698	96980.35152493363	130380.1621957214	55393.535207408546	50558.14075564239	103929.18149856209	119331.91518096875	109466.33355843984	155420.54028553868	86797.54877810233	42791.05534782376	284663343.1961741	25957028.510680426	37225.164141834524	201165.27798903102	129203.67762525273
38809.872634078034	100536.81594146696	83911.5127994198	77918.13400856507	59445.39037755953	69213.29306298973	1961563.3770711948	121352.55383159754	1974652506.1041393	239796.01269940886	137853.35905257572	104189.4863964586	132912.9916932143	107156.71194944956	119719.32556783698	96884.68537314257	130370.43645296234	55393.49921079272	50558.14075564239	103929.18145678354	119292.624681731	109454.27295475588	149519.29666269504	86792.70972221236	42791.03708366443	282456899.72473377	25871609.852829725	37225.164141834524	201133.5612434619	129141.5490144748
38809.84678586108	100177.57614186208	83911.38832262064	77918.0380710498	59439.05811021399	69213.29305930668	1961271.8586503293	119663.37514698197	1970166534.3865826	239775.407121049	137840.38209547094	103919.86611133191	132912.9916932143	107156.61082735883	119719.32556783698	96810.02801111924	130344.2569227666	55393.490170482975	50558.14075564236	103929.17281734881	118917.8744185601	109435.9393371807	144909.1141999852	86792.70972221236	42791.02048345363	281217810.1867764	25527868.184340693	37225.16414183452	201052.53110502652	129059.2467144505
38809.81289052248	98968.04667963738	83911.37003589915	77917.952366259	59426.91123550768	69213.29305930668	1960123.0136766555	118510.20485255818	1963924305.2279704	239722.3922142876	137821.64999438604	103738.01366185257	132904.08133039068	107156.4483444036	119719.32556783698	96659.4788281036	130336.15924778063	55393.47031618276	50558.140755642344	103929.17281734881	118570.3544112269	109408.70656278745	138343.1517068839	86790.4822040878	42791.02048345363	280869400.40296715	25177486.338967558	37225.16414183452	200799.32050215683	128994.70954166859
38809.78634435646	96771.91200838878	83911.37003589915	77917.784141363	59402.78536003643	69213.29305930668	1958592.2896999868	117743.10002067649	1963158906.0845444	239589.09520944481	137821.64999438604	102389.45169923673	132893.68993539593	107156.22720311464	119719.32556783698	96659.4788281036	130335.97776159878	55393.4488647676	50558.14075564232	103929.17281734881	118539.46673357232	109383.61907584226	137315.4637692417	86790.4822040878	42790.96874580996	275451157.0609537	24868254.28399545	37225.16414183452	200594.08235562203	128931.8040750939
38809.73955925707	96342.12302877576	83911.35198835666	77917.49151211999	59329.86315888494	69213.29305930668	1956024.6907980307	117600.07121390397	1960659711.2683752	239507.4670070074	137805.70084212764	101957.95162675715	132893.68993539593	107156.2192581095	119718.6481388342	96494.14288091421	130333.62502460805	55393.41302758212	50558.14075564229	103929.1682549375	117799.87255014972	109330.59273823207	130106.16532262442	86790.35929804723	42790.902009630714	273407824.82103884	24186169.383749668	37225.16414183452	200351.06184485878	128834.88610099493
38809.73454157065	96254.59922255436	83911.35198835666	77917.26814191078	59247.28939560598	69213.29305577396	1953651.5491175477	117536.94179447205	1948746068.7207265	239232.29661001178	137756.206645983	101861.939665693	132878.07214652773	107156.05910742367	119718.6299095402	96375.81250543692	130330.47640629984	55393.37343860338	50558.14075564226	103929.16586456874	117247.94434072124	109276.60816392269	122753.32117464914	86789.57334745677	42790.889831169756	271435326.4219003	23928148.5638185	37225.16414183452	200184.7618906773	128641.61346968646
38809.7297367355	96039.54664085407	83911.35127509834	77917.11754571805	59245.27573840269	69213.29305577396	1949941.6445202488	117536.94179447205	1945665826.6444874	238769.40433026108	137736.56680638748	101749.11024750846	132878.07214652773	107155.86569306973	119718.52683565067	95763.04044912373	130289.75309094881	55393.34757380621	50558.14075564215	103929.165843637	116918.62733103574	109223.46704296961	115328.98538689947	86788.6800799731	42790.830555702545	269211231.29606044	23889602.309336297	37225.16414183452	200052.86822895063	128624.93951141863
38809.5752281256	95896.40639069237	83911.28656159823	77916.6662436175	59208.576201399184	69213.29305577396	1946001.3738042456	117375.62104334368	1932111722.9992168	237943.46195422247	137707.28166344904	101693.639005385	132878.07214652773	107155.56806697081	119718.50505540415	95175.91452471005	130238.2547685509	55393.31649382602	50558.140755641776	103929.15702252468	116676.0398957052	109190.88742658868	114675.98374269677	86784.26731915366	42790.8160403963	268148359.08621266	23516630.18644775	37225.16414183452	199887.13759746533	128601.10620920084
38809.337347215995	95290.29298364137	83911.2592233345	77914.598995704	59173.93595639038	69213.29305577396	1941865.612030936	117165.09229276625	1927474336.8276114	237596.44289187947	137674.67716194072	101629.99438823169	132870.05780550846	107155.52537540991	119718.50065426508	95171.56415914772	130188.35219932806	55393.257170125995	50558.14075564123	103926.8562835146	116259.349407461	109125.39989822936	110955.29100276517	86783.25709976171	42790.81127242743	266836533.35171732	23325496.69608174	37225.16414183452	199817.12040005717	128409.6410063751
38809.155695808666	94878.8732374481	83911.22219683217	77909.97610315005	59088.98168793211	69213.29305577396	1939319.5460104656	117024.98252468389	1922408180.6477392	235432.26078748232	137664.72470127334	101560.24754829155	132870.05780550846	107155.52345103057	119718.5003541368	95053.20595390115	130162.98838856458	55393.23855281734	50558.14075564018	103926.8562835146	116230.92763370677	109087.60036063379	107794.51549826717	86783.03038027868	42790.810789554766	262870545.22227338	23299153.49893182	37225.16414183452	199392.3719861517	128320.39224986159
38808.9316813989	93206.04555534254	83911.16105617954	77907.68534165801	59016.597903522765	69213.29305577396	1937791.3369865082	117009.35946564128	1918031973.7885277	232776.05305424085	137637.26811849794	101196.09765056983	132870.05780550846	107155.33489423494	119718.49972745498	94957.19088969892	130110.2133562567	55393.08139648911	50558.14075563608	103926.8562835146	116206.6224753424	109075.38161244305	107223.83023129152	86783.03038027868	42790.80982074402	262796735.40186125	23213146.04912746	37225.16414183452	199101.1971648604	128242.2301923233
38808.44477649337	93121.39877213757	83911.06056170062	77902.25064747965	58887.2813745707	69213.29305577396	1932851.713739581	116991.10296070138	1916188204.494298	230032.10639190773	137615.47883482522	101107.38490172398	132870.05780550846	107155.08349775139	119718.49924970615	94949.08343186443	129958.75381738838	55392.65602352313	50558.1407556266	103926.8562835146	116157.0863213362	109066.8578641814	103323.01751698756	86782.5828110361	42790.80982074402	261370268.14471394	22724045.88619684	37225.16414183452	198772.29363862763	128191.10084514815
38807.891384234965	92868.67421728988	83910.99207218245	77885.25982864735	58730.1349974354	69213.29305575727	1930941.9235201497	116917.81089308359	1913624672.6112015	228007.4107918268	137614.95831600367	100918.57150951712	132870.05780550846	107154.46581194265	119718.49896952891	94938.49839752169	129954.99280238031	55392.54736542803	50558.14075561568	103926.8562835146	116124.17983465425	108876.26748676182	102049.95928738831	86782.57927384616	42790.8063736925	259942108.1979225	22633797.562686928	37225.16414183452	198732.96193854033	127831.12014572973
38804.403414086424	92728.91950650096	83910.9433435248	77829.6683733919	58466.46273331796	69213.29305557939	1929418.4203059915	116887.16546615917	1910523862.2358577	225476.6389269252	137600.98207626253	100888.00712939752	132868.9426137357	107153.58224500001	119718.4981003114	94938.49839752169	129932.32761236712	55392.41019374232	50558.1407555785	103926.63928182943	116120.8420832893	108849.73198722237	100223.5798810199	86782.57927384616	42790.80571872435	256458114.13930282	22348832.654483467	37225.16414183452	198658.75982395723	127813.00755929475
38800.89464455806	92596.45300270132	83910.72311187905	77755.78555606995	58289.09609807821	69213.29305557939	1928483.3458357006	116884.99205614724	1902485873.4723203	219224.91133143537	137598.1751444789	100864.88325060444	132868.66345101484	107152.13509368367	119718.49717488169	94928.3273714944	129907.32374409132	55392.41019374232	50558.14075556668	103926.56796942542	116113.85085050271	108836.89284671856	98720.7136493903	86782.54966361204	42790.804691303725	247395087.6624971	22319675.638669968	37225.16414183452	198633.9874289429	127480.15412931217
38800.1185591831	92216.55038725078	83910.68218802438	77732.61130052056	57992.39149361473	69213.29305516796	1926269.699254007	116849.22731621702	1902051907.1685293	218697.63686703143	137568.04650125297	100757.46486459432	132868.0218152822	107139.43026968092	119718.49512658261	94902.870621984	129843.73800873951	55392.382580710466	50558.140755429	103926.52165726089	116068.76596651577	108770.7383302157	96986.24111081909	86782.47618004025	42790.80440852744	237999062.86308035	22263892.36735766	37225.16414183452	198472.34413683342	127433.6171327291
38797.41295797268	92200.25482477024	83910.66280947728	77679.67573266025	57899.027607304175	69213.29305513564	1925067.1291766453	116729.42387057203	1902051907.1685293	218322.85466691255	137520.19516471057	100570.75152755425	132867.84751316652	107125.36476379243	119718.49357533175	94865.810138394	129818.67187425097	55392.378758546474	50558.14075500169	103926.33890718677	116050.2454656535	108626.43076574978	96461.60176472386	86782.41693325627	42790.80408987206	234519400.2891673	22240764.242223818	37225.16414183452	198396.1606680993	127391.84973136596
38796.417797857306	92200.25482477024	83910.66280947728	77668.70339069061	57711.66583029045	69213.29305513564	1924448.5855942492	116499.50859368482	1900776605.5334892	217976.84040315115	137511.22323439788	100474.46633909113	132866.5744949048	107068.73840530284	119718.49343952961	94821.78836921873	129812.67090208174	55392.371711261396	50558.140753741856	103923.86469592917	115959.71230176852	108443.8036439201	96058.31718568978	86782.40652179281	42790.80392488823	228433645.55145964	22206013.119299117	37225.16414183452	198196.84908960026	127382.50267327724
38793.79050853384	92191.52091395968	83910.65670847172	77613.7670232162	57460.432888255855	69213.29305513564	1922311.7197338187	116083.14857271328	1895185919.8157299	217976.84040315115	137496.31498397875	100428.40979430857	132866.5744949048	106947.17465036553	119718.49063363594	94795.22981535373	129790.49833566709	55392.357003214376	50558.14075096535	103923.86469592917	115881.06587487078	108215.73241169118	95737.86606257326	86782.3803722797	42790.80369091573	226997592.9842149	22201669.623010423	37225.16414183451	197898.30763159206	127339.70213118065
38788.40256445029	92186.39336215475	83910.64721450931	77460.99380897498	57326.74104206032	69213.29305501422	1922077.0939114033	116030.17214260166	1887583904.730324	217910.94673033254	137413.1458560957	100411.33667790653	132866.5744949048	106759.01683143555	119718.4876674427	94769.50711144353	129727.1997029527	55392.343110943126	50558.140739534145	103923.86469592917	115811.35404764384	108085.8162376035	95630.77730830171	86782.37354217579	42790.80369091573	226795713.76270416	22183287.4500474	37225.164141834495	197771.3896643587	127295.71333306217
38784.15381534058	92184.1808815464	83910.64721450931	77400.76338807798	57047.8862195673	69213.29305501422	1921376.6435581965	115952.31735777676	1861576580.5560389	217901.76492222835	137375.50287545784	100401.40679091988	132866.56129206187	106328.05375073195	119718.48377577204	94726.36023000456	129663.36296118132	55392.31111080506	50558.14072804326	103923.42854963698	115617.37767558853	108064.05634868806	95238.08303728022	86782.3698978346	42790.80369091573	224786279.10074168	22173383.119816028	37225.164141834495	197318.09672413612	127263.17259706743
38779.761961588796	92182.89911864726	83910.64094151145	77372.04050342858	56434.58740982338	69213.29305501073	1920341.270421082	115925.48471671369	1850388215.276017	217881.75810447548	137330.85533796583	100382.00551623234	132866.56129206187	105845.36993966471	119718.48135991207	94653.95057525019	129520.73536219294	55392.2482024619	50558.140718082796	103922.58454556463	115415.117244449	107759.4952523587	94781.49355558387	86782.36731538475	42790.80365346029	223368718.4091807	22160650.63157554	37225.164141834495	197143.76262366798	127207.78489516483
38772.965649885664	92182.37782044556	83910.62410997071	77269.65535053407	56268.920440081965	69213.29305501073	1919711.2095543407	115917.1523950889	1838582353.9562938	217881.75810447548	137314.801477692	100351.58752982055	132866.5610038771	105133.92924665709	119718.46876053896	94594.72856880949	129155.28026723154	55392.18457571826	50558.14067337893	103922.49209741606	115383.48027349176	107116.98766815137	93755.64444870778	86782.36731538475	42790.80339368116	222916715.78488252	22088252.032806586	37225.164141834495	197031.49514237934	127165.91422344478
38757.57235517724	92181.9658922687	83910.6218823704	77234.30496636347	56139.07929234506	69213.29305500716	1918769.1822681942	115917.1523950889	1833775613.3827646	217851.8867136571	137299.0039849992	100343.4402625493	132866.5610038771	103588.52610440334	119718.4623552667	94187.28717456956	128763.27437497402	55392.071851423054	50558.14059626994	103922.3035090939	115128.17715731073	106933.87739451847	93719.29508687371	86782.34996533899	42790.80288973662	219576017.26147375	22032497.388313424	37225.164141834495	196780.40934444667	127164.11684534613
38742.596605577084	92181.0777516588	83910.61537745039	77228.72438658444	55958.20394338817	69213.29305500681	1918172.6327229906	115915.35530994	1816294235.7500098	217769.51929713687	137278.54568333065	100335.50407183684	132866.555678058	102072.72384586572	119718.45046847244	93691.6057799725	128763.27437497402	55391.808183044195	50558.140394018075	103922.27645390641	115019.70732471849	106168.57819231032	93280.07693923332	86782.33468592598	42790.80286766615	213756314.613184	21763625.190377373	37225.164141834495	196659.58275098752	127045.59434207683
38705.22162325783	92181.0777516588	83910.58830948456	77216.86768514637	55796.916460894594	69213.29305500681	1917663.2950466499	115915.35530994	1806783602.85986	217718.1867118567	137244.05073021605	100316.83173437053	132866.51425185543	100735.03459778476	119718.43962902369	93117.69591498749	128728.53468278535	55391.73902704586	50558.13961204056	103922.21557112258	114993.60748604435	105586.27229932492	92716.89786298851	86782.29387119181	42790.80268709586	208779757.32789922	21259901.16615712	37225.16414183448	196332.80245250897	126947.46064310026
38675.86021665881	92181.0777516588	83910.58623666443	77212.28951526065	55778.86834319673	69213.29305500665	1912944.1772291714	115915.35530994	1794414760.4585888	217678.15418377047	137222.61671152455	100316.83173437053	132866.45980067662	100619.18262764915	119718.43712101242	93117.69591498749	128725.91390117563	55391.54312299274	50558.13850634989	103922.17869933038	114955.53031857057	104976.3482937265	92186.12027384539	86782.27044491908	42790.80248330991	206184823.83812195	20570384.347174272	37225.16414183448	196281.8625525522	126939.59738954763
38598.35466636204	92178.92168584069	83910.58241133626	77210.0642878824	55778.86834319673	69213.29305500665	1908346.0763285854	115915.35530994	1782667204.581661	217522.86702972787	137194.96521578426	100313.705547792	132866.3030811321	100610.64376034094	119718.41408068158	93117.69591498749	128725.91390117563	55391.49385588145	50558.13662664828	103922.16766278117	114899.17709367025	103253.19583925181	91711.24875949809	86782.25069347634	42790.802375912615	195064864.40812105	19453267.34513313	37225.16414183448	196021.9957145698	126923.9362680653
38277.70418250307	92168.92022902024	83910.57607136035	77190.70966707841	55778.86834319673	69213.29305500656	1905747.7715242142	115914.7058601314	1782667204.581661	217406.87663835182	137134.05759688967	100273.68981628539	132866.24810989492	100608.73401522702	119718.38451879147	93083.98706417429	128725.91390117563	55391.44087139028	50558.12684874257	103922.13520161022	114853.69440399438	101965.75025866821	91182.77126130227	86782.08988858	42790.80231174795	184976938.28936404	18597226.924123004	37225.16414183447	195853.82227763624	126905.76759123021
37906.05344386801	92168.92022902024	83910.57540351282	77162.28303615283	55777.95292588207	69213.29305500656	1901299.7773545012	115914.69791269627	1780011641.5468493	217230.8935457496	137094.3807223171	100248.89293140559	132866.24810989492	100520.3599589984	119718.32679034592	92980.76787913326	128709.88189350383	55391.2279527313	50558.09865185917	103922.09823246778	114845.71396462087	100816.89486606362	90703.6077973962	86781.97878849112	42790.80152576927	167316129.5613285	18462846.20431244	37225.164141834466	195814.74577335533	126903.56259550415
37765.340945341304	92166.78730808868	83910.57536592874	77154.80299822858	55647.20461288017	69213.29305500656	1898738.556629341	115914.69791269627	1775822557.2035275	217048.7822081924	137016.90530510634	100219.91518274826	132866.2285675292	100505.3390849667	119718.29609266312	92876.77081457234	128706.36294258358	55391.04341380206	50558.07081596957	103922.0857288969	114839.48546170414	99710.20146720954	89896.27437739506	86781.97202132098	42790.80019292691	161185422.60209557	18339679.471497584	37225.164141834444	195790.2967726617	126893.67404931624
37762.16926866018	92166.78730808868	83910.5735635459	77100.5612422246	55583.35151703917	69213.29305500649	1895193.2484271154	115914.69791269627	1773346990.9439843	216703.3338787104	136991.3755866531	100198.69700324055	132866.1957209879	100431.3929148646	119718.29609266312	92714.99258279621	128691.29600845094	55390.62762317671	50558.03749429693	103922.05716156302	114839.48546170414	99454.41365120307	89153.14661691684	86781.75244131603	42790.79830496816	137790546.5772786	18312472.30136398	37225.16414183437	195706.10860449643	126880.12876613547
37716.009886472326	92166.78730808868	83910.56460459312	77088.50047787807	55583.35151703917	69213.29305500649	1890685.7201715875	115914.69791269627	1771407795.216581	216127.41626203968	136852.6206337453	100171.99457666153	132866.1741657393	100369.49770208707	119718.28907388975	92648.91940774464	128646.3098296705	55385.765544020935	50558.03714482502	103922.05196930161	114828.87109155455	99378.8911496211	88788.87978945347	86781.63556517602	42790.79765035585	131734971.12939276	18246254.72357004	37225.16414183427	195632.50692175806	126875.58633173216
37716.00001722948	92166.78730808868	83910.5640946389	77071.68775312076	55583.35151703917	69213.29305500649	1887800.3776696487	115914.64616968106	1770456870.9892027	215910.01533336777	136746.50596137	100131.14212991981	132866.14743173786	100291.2687621925	119718.27438111743	92560.91456384776	128643.43010310137	55376.46058272972	50558.036832228885	103922.0502337764	114776.02171053227	98870.90876124255	88467.95778691565	86781.36746980154	42790.79383534657	120871779.06237707	18138122.57186614	37225.16186385823	195600.91734184485	126860.49256699068
37709.811375000616	92166.77407309414	83910.56364457795	77061.61917908714	55569.60611360909	69213.29305500649	1887139.0076999762	115914.61117831891	1769757001.297402	215747.8692742393	136657.85429642335	100054.45490149195	132866.13796173647	100239.03031641757	119718.27438111743	92484.25888263753	128601.13208002342	55347.93151450392	50558.03671157458	103922.04647615725	114706.79727278324	98794.501980652	88127.38135217264	86781.22263926044	42790.775671014315	107751733.14557399	18067602.73867461	37225.16152675591	195427.80654338244	126804.04802639449
37682.2642042061	92165.8875551689	83910.55945990769	77058.01841511503	55569.38710670882	69213.29305500649	1885541.2624649983	115914.58411247832	1768892568.6018658	215542.97770000718	136630.02964637242	99971.95024126062	132866.03660052788	99969.32636614866	119718.2731128627	92250.53014265215	128590.00337833415	55290.38086936323	50558.03671157458	103922.0327555795	114596.46914470401	98445.76986165189	88127.38135217264	86781.0683508352	42790.76181235012	93606462.7188802	17935421.26044251	37225.16152675591	195321.09233257978	126696.27775796712
37584.18515770958	92165.8875551689	83910.45548962412	77025.65068811702	55569.288368922025	69213.29305500649	1881712.2857712687	115914.13460777092	1767983220.099213	215376.02346757997	136330.0813128973	99931.90740184166	132865.99397822568	99617.2501337987	119718.27141525087	92139.87534001906	128573.8238626534	55260.177276986826	50558.03668976625	103922.02913763536	114583.26469485564	98358.69753333062	87824.86089496393	86781.0683508352	42790.72832820287	88555207.27721454	17833860.547781274	37225.16152675591	195241.02306057312	126586.85508348209
37538.16463871114	92165.19634881573	83908.57177225492	76974.37765969294	55568.57370805022	69213.29305500649	1875345.5202527456	115913.97774099019	1767111092.594245	215258.91838024842	136239.11094512427	99794.38096797229	132865.8936415417	99570.69373111661	119718.27026405229	92092.2218939181	128567.20512112314	55149.66340576064	50558.03668976625	103922.02759809371	114566.69484450604	98076.62338532216	87761.84334854213	86781.06613785279	42790.677463839536	72306668.47501127	17764263.357433718	37225.16140865673	195186.76382036088	126525.86654719396
37537.0333991554	92165.19634881573	83908.57177225492	76932.32908977603	55564.50188428696	69213.29305500649	1874033.6110410085	115913.90412652597	1765265098.6001782	214986.20646944753	136084.48174601232	99702.39696349089	132865.8873994339	99484.70154909966	119718.24965168459	92073.59904529275	128540.28249614172	55149.66340576064	50558.03667450474	103922.02618259298	114561.11255581398	97963.03410374919	87515.26470791732	86781.06613785279	42790.657052967385	67278641.58121678	17702086.55940381	37225.16126355313	195137.84815859093	126294.96369029299
37534.280362743324	92165.19634881573	83908.5436762562	76874.75800932139	55559.485469182735	69213.29305500649	1867133.6151974124	115913.62794177626	1764840786.7592506	214717.66100951773	136048.66769849043	99634.70430837589	132865.82273612963	99404.77886982144	119718.24741376517	91928.1319320214	128487.84958704712	55131.932944986984	50558.03667450315	103922.01369728342	114419.1348008388	97859.39145315372	87417.7108303446	86781.06613785279	42790.6323377861	63397854.65210945	17639590.12682565	37225.161231607766	195073.74803247117	126054.67422587737
37534.280362743324	92165.03069379383	83908.53565984286	76825.60343374207	55559.485469182735	69213.29305500649	1855228.3685057026	115913.06186199356	1764350484.54985	214473.3755329871	135978.2898074574	99524.36992130615	132865.80242816068	98980.28532915717	119718.24570344655	91909.14997010538	128428.05500920478	55055.71927457567	50558.036670230606	103922.01369728342	114388.8059341045	97726.62607017123	87183.26203334189	86781.06613785279	42790.6323377861	59681037.809669204	17503595.342090018	37225.161231607766	195061.02672940283	125923.06724477092
37534.280362743324	92164.96660844736	83908.49129506477	76752.7828464431	55559.485469182735	69213.29305500648	1844943.6366138456	115913.06186199356	1764346293.0475304	214095.25522960053	135953.11113919772	99436.70163504557	132865.72844410097	98864.54024140288	119718.23655275944	91896.81868269252	128302.27558533358	55018.0899477712	50558.036670230606	103922.00811407359	114313.24211394435	97606.27171190572	87115.742292597	86780.94017390686	42790.62963523679	52831881.72670966	17479438.379484836	37225.161210179656	195056.48994089966	125840.4236369697
37534.280362743324	92164.95873184949	83908.23056840715	76701.1541368058	55559.480379484594	69213.29305500648	1794863.0555456483	115913.06186199356	1763827171.4341197	213774.03939780418	135816.86924824395	99435.00094006196	132865.71025610756	98863.44940168422	119718.2307490702	91879.24545315285	128145.93624390106	55014.83974443463	50558.036670230606	103921.97732511417	114145.62723902833	97561.2388203708	87045.39158488851	86780.94017390686	42790.619288790156	52029824.70276668	17456070.94525597	37225.161210179656	195056.48994089966	125754.0653386036
37534.27117747369	92164.9441764628	83908.23056840715	76646.08017233192	55559.39149608956	69213.29305500648	1773956.477109185	115913.06186199356	1762743057.106057	213352.6272456826	135792.29102858383	99420.87818773507	132865.71025610756	98614.1074065475	119718.2307490702	91796.84723993756	128021.02402296188	54876.42924831817	50558.036670230606	103921.97732511417	113929.00738239766	97480.554428161	86976.48751236685	86780.92268644727	42790.60387731616	51634401.30823913	17422600.788876776	37225.161210179656	195053.60264782494	125626.10542629242
37534.26874122184	92164.94001120585	83908.19331144092	76624.21529879885	55559.39108735028	69213.29305500648	1764611.6627510113	115913.06143820193	1760589136.3233314	213333.6879592886	135750.02772721936	99348.89799243098	132865.6939353581	98476.89440454633	119718.2307490702	91746.82371928364	127937.51193355971	54852.635982161075	50558.036670115674	103921.97732511417	113819.12862790667	97313.69296710356	86964.80573829415	86780.92071541226	42790.58598261527	51546681.820410766	17390003.293553114	37225.161210179656	195049.81589920504	125606.98437642567
37533.86442580854	92164.94001120585	83908.1933032951	76502.12883155105	55559.39108735028	69213.29305500648	1763103.7015045912	115912.91363867708	1758404981.3805633	213226.59481658507	135680.13826971152	99312.54531500714	132865.68137085158	98284.10636302554	119718.22941852278	91737.06006258754	127873.87271824012	54847.41526561396	50558.036670115674	103921.97732511417	113819.12862790667	97282.09324541644	86961.68477129217	86780.91579256025	42790.51549388118	50924455.05362579	17301579.505804982	37225.161210179656	195049.81589920504	125411.49243236343
37532.11878510395	92164.92685877855	83908.19130812277	76463.42202302742	55559.38928389195	69213.29305500648	1762678.8308380723	115912.90312705316	1758404981.3805633	213172.94664658912	135667.08054993162	99229.92402937375	132865.66696562333	98164.70343347489	119718.22941852278	91734.43770956335	127806.04311822481	54841.55609587704	50558.036670115674	103921.97732511417	113812.39034422909	97163.29675324718	86942.92152043669	86780.9052258603	42790.49888556691	50114339.67901823	17251567.714887805	37225.161204014796	195048.73611218116	125350.98551456144
37532.11878510395	92164.91486769653	83908.18948574485	76405.42385965005	55559.38558985992	69213.29305500648	1759887.0494507037	115912.90312705316	1757334251.9731731	212836.7774899763	135635.727138747	99192.08467764134	132865.57753511585	97760.10630601841	119718.22941852278	91734.43770956335	127714.93296122746	54831.67999000726	50558.033310004605	103921.97667601214	113812.39034422909	96944.22705239654	86902.1900960678	86780.89317888916	42790.48013802196	48972005.011090554	17231476.495702982	37225.16119756775	195048.3699363734	125091.77829817795
37532.11878510395	92164.91328512412	83908.18440435998	76397.30876392426	55559.38558985992	69213.29305500648	1755712.5604622064	115912.78518409742	1752445965.4113612	212598.52168319738	135619.4256510353	99157.28597079669	132865.566000163	97497.64644474792	119718.22927389028	91707.98956106631	127588.15711166163	54824.61792682918	50558.03166592424	103921.97667601214	113812.31638703009	96800.6510522414	86874.0391187095	86780.88800941617	42790.4420398776	48413074.540881686	17200192.483131304	37225.16119755994	195047.81529595953	124643.35847708216
37531.70636569852	92164.90081310463	83908.18322438256	76380.2864936963	55559.34030324998	69213.29305500648	1751158.7763962033	115912.57646765893	1742267215.2087677	212442.99274182483	135554.23572903642	99135.87963663039	132865.5630840273	96935.96444817049	119718.2292193787	91613.12664996776	127577.36605681309	54818.756490028405	50558.02932952993	103921.97667601214	113810.43385102441	96770.91225209023	86831.97009029605	86780.78214031964	42790.41851928867	47897450.59942662	17077530.773593597	37225.16119734942	195047.40365411763	124493.6105584513
37531.49707966321	92164.8467152643	83908.17947238307	76275.16039646711	55559.30776785089	69213.29305500648	1750364.7331929582	115912.46506186615	1737378399.412045	212355.5648317827	135515.90826341568	99084.66309366147	132865.56084187207	96095.40212905614	119718.2292193787	91563.11299886384	127506.90880406843	54800.69280938141	50558.01984456786	103921.97667601214	113799.5998338051	96573.34041907737	86816.74108028908	86780.70762662776	42790.38945723824	47301097.96497837	16882061.092650425	37225.16119679149	195047.36414138638	124147.26495758991
37531.49707966321	92164.82800063964	83908.179408899	76223.433979822	55559.28605152812	69213.29305500648	1747030.6464504756	115912.43871241547	1729551136.8760574	212235.62707351867	135510.9819423366	99060.83848528127	132865.55940627077	93474.63216966303	119718.2292193787	91488.11650619257	127405.09078899308	54788.847399993414	50558.01984456786	103921.9766138149	113799.5998338051	96453.60692815011	86804.84892772284	86780.6402225155	42790.36271607434	45964375.17101959	16514211.763780527	37225.1611959943	195044.93332621508	123210.66687611886
37531.38339421002	92164.82788418634	83908.17262610955	76022.64011297653	55559.23763612478	69213.29305500646	1746607.898880228	115912.32102615011	1714724189.4382694	212027.55749172764	135487.64135773556	98995.01115469872	132865.5573212814	89806.56984614188	119718.22921860803	91393.1382562055	127390.52163292437	54780.59465174464	50558.01913005578	103921.97652721731	113792.65487766055	96106.03659362312	86774.1589971757	86780.63738340308	42790.36271607434	45964375.17101959	16189969.55596476	37225.161191290696	195044.90943736618	123094.98381605356
37531.18866113033	92164.78465786959	83908.17010385041	75876.51712122107	55559.205822654876	69213.29305500646	1745450.6656869526	115912.32102615011	1674497239.4080186	211604.0230161632	135480.84831733946	98947.63979536618	132865.55685453114	87587.21007412962	119718.22921860803	91074.84231526993	127339.5817352233	54779.233425540544	50558.01913005578	103921.97651733528	113780.8589474206	95755.15591767181	86753.85066454778	86780.63194001948	42790.3610923301	45964375.17101959	16149947.424883807	37225.161191290696	195044.90943736618	122939.20831903278
37531.065486106745	92164.69538782674	83908.1629803259	75816.67387129915	55559.15404102835	69213.29305500646	1745005.1256023876	115912.21297876531	1629435906.0563643	211319.3938621538	135458.91895786521	98878.49822541622	132865.55685453114	85483.06475615453	119718.22921860803	91055.29755080566	127313.37845197775	54779.233425540544	50558.01913005578	103921.97621922729	113738.62253785862	95258.99078193013	86741.42569951921	86780.62903144222	42790.35793886964	45673345.19935122	16117064.573701944	37225.161191290696	195044.7352573387	122939.20831903278
37531.0586977231	92164.69538782674	83908.1629803259	75706.25347344349	55559.104005315035	69213.29305500645	1744079.134836728	115912.21297876531	1594253711.8269713	210754.46358956074	135442.07562603778	98800.34063713347	132865.55685453114	81200.67961103682	119718.22920901899	91046.78175219915	127293.18623125403	54778.43927241949	50558.019105227766	103921.9756947077	113661.35013333331	94695.34837812118	86734.33696898687	86780.62903144222	42790.35777174919	45525817.09781277	15986212.143579667	37225.1611911679	195044.37061947232	122807.02095498463
37530.93752636873	92164.69538782674	83908.16280239944	75668.34041483908	55559.07844937514	69213.29305500645	1742454.1838197384	115912.19936728779	1589498809.7031548	210394.57135079493	135410.06779656853	98798.94897912268	132865.55582446491	79520.36056271047	119718.22920901899	91001.08897548613	127252.07798183087	54777.26040949832	50558.019105227766	103921.9749307328	113498.93551347753	94267.4204253583	86730.93206359845	86780.62476314457	42790.35628629701	45388484.51859593	15966110.84096155	37225.1611911679	195043.88611492902	122773.25829483093
37530.93752636873	92164.67862869038	83908.16102383437	75531.56378356807	55559.04319322197	69213.29305500645	1739873.8891369542	115912.19936728779	1581989846.7632267	210319.06585099787	135401.66097680375	98798.94897912268	132865.55582446491	78040.3102072257	119718.22920848	90985.09156473627	127135.366309818	54777.00695150804	50558.01910048593	103921.97351546377	113453.0020327017	94257.21255395081	86724.38414395213	86780.61667617543	42790.35556575217	45207610.00507069	15961569.195851268	37225.1611911679	195043.88611492902	122723.55296511686
37530.93752636873	92164.67862869038	83908.16102383437	75401.12591674876	55558.982909718776	69213.29305500643	1737866.7594975359	115912.1713383617	1574973376.5444703	209921.51208223635	135340.614684	98787.44377374217	132865.55418034995	76319.33768557286	119718.22920783759	90985.09156473627	127031.9785910008	54775.9011061	50558.01910048593	103921.97260045634	113361.86462841457	94257.21255395081	86714.17577415428	86780.59621546263	42790.35522626374	45070319.02444596	15951177.097813947	37225.1611911679	195043.88611492902	122709.65195074916
37530.87912073605	92164.67862869038	83908.16102383437	75363.19974622068	55558.87950448941	69213.29305500638	1737021.8307317893	115912.16335603528	1564565993.6474247	209823.92536073667	135337.81787740995	98738.0274630937	132865.55088235176	76145.927309394	119718.22920741915	90971.76215263687	126832.7689148506	54775.33690657069	50558.01910048593	103921.96440286504	112946.41309257272	94232.75583195401	86698.93007105989	86780.5699875662	42790.354808974065	45070319.02444596	15928427.92471688	37225.1611911679	195043.24161597688	122709.52602576737
37530.84050943389	92164.67638364626	83908.16102383437	75353.06423358305	55558.83988463033	69213.29305500629	1730541.772252911	115912.14788193729	1548307353.8886702	209781.25525199866	135286.67212175648	98647.46710114823	132865.54539318665	75969.9926569493	119718.22920701372	90908.68601069898	125999.91495403026	54773.97429007795	50558.01910041361	103921.93898821755	112744.32832477555	94205.04576143097	86678.57702259065	86780.54575994083	42790.3544917587	44775255.57107276	15880364.127548778	37225.1611911679	195043.1079032987	122707.58689561646
37530.84050943389	92164.67638364626	83908.1600725972	75352.35005585566	55558.80296928181	69213.29305500606	1723955.7408061689	115912.14788193729	1528797557.1537855	209781.25525199866	135229.5042228904	98475.96293417603	132865.53478812258	75944.03333405708	119718.22920701372	90903.48585897914	125862.13183404658	54773.97429007795	50558.01909999522	103921.89165209743	112145.726413208	94198.71262844163	86665.77848363818	86780.5267056929	42790.35397123747	44619560.8434543	15852192.135967474	37225.16119113566	195043.1079032987	122696.21799125381
37530.84050943389	92164.17442014301	83908.15379754167	75342.4471817239	55558.77216619779	69213.29305500562	1723447.7454007678	115912.14690180749	1526659640.8621478	209733.8171180049	135193.79652601035	98110.60835381797	132865.52317781697	75924.63191845792	119718.22920625503	90896.94429620303	125421.96111120695	54771.33131446876	50558.01909999522	103921.7453408914	112105.20564945025	94196.43609127268	86665.77848363818	86780.52576577445	42790.35277625876	44369766.68892366	15777715.400557617	37225.16119113566	195043.08345846337	122673.72298961268
37530.84050943389	92164.10061848306	83908.15262722655	75324.4695126013	55558.76574499205	69213.29305500504	1722453.5192870349	115912.11246992639	1521544687.6030803	209715.9665956779	135099.74659535842	97139.41021680484	132865.52256911184	75913.70134897887	119718.22920625503	90889.78706365575	125077.45911289855	54770.76593351542	50558.01909999522	103921.61190146317	111821.62289532527	94194.7900674418	86665.70572767373	86780.52493053405	42790.352056039046	43957135.90338155	15775613.107017692	37225.16119113566	195043.08345846337	122673.62974458082
37530.84050943389	92163.24465968131	83908.1516638001	75306.89162008242	55558.745143821805	69213.29305500275	1721904.7135187336	115912.10402408201	1514082686.0765157	209677.0294173355	135060.61920634855	96308.76502270345	132865.52256911184	75913.70134897887	119718.22920625503	90888.31804687399	124779.57745327054	54770.52709198081	50558.01909999522	103921.58261761925	111510.49572761008	94187.53228437062	86665.66160918513	86780.52493053405	42790.35102045654	43085022.05708152	15775531.835994033	37225.16119113566	195043.0834060174	122668.97890958237
37530.84050943389	92162.24677893858	83908.1516638001	75301.27156706076	55558.72952771929	69213.29305499357	1721703.2011642973	115912.08946338292	1494372457.1342404	209631.39425095657	135042.97804299925	95992.71182497249	132865.52220477723	75913.70134897887	119718.22920625503	90884.89144357863	124428.13405079072	54770.52709198081	50558.01909999522	103921.58233834762	111442.64196765958	94166.75084814479	86663.40787269038	86780.52174667135	42790.34991952051	43018723.870849855	15775529.500496134	37225.16119113566	195043.07026772818	122658.65466465474
37530.83659027207	92161.96186456876	83908.13576684856	75294.51167690371	55558.70340539266	69213.29305498346	1717309.937055336	115912.08946338292	1478187301.7538807	209620.3774558396	135008.0200396434	95462.94771194657	132865.50662089675	75892.9493167617	119718.22920616007	90881.14635317517	124308.59289344454	54770.27277563671	50558.01909989375	103921.4398997795	111433.68451236052	94146.68770257343	86660.56016269329	86780.51721693248	42790.34715816925	42900442.73094262	15774156.71980519	37225.16119113566	195042.96836288663	122657.77796787514
37530.83145165464	92161.57778672117	83908.13469417467	75288.92714535115	55558.66952334367	69213.29305493746	1712720.2454596148	115912.0879846707	1476813002.6023576	209590.0306011046	135000.98897929912	94610.92412634112	132865.4939468928	75875.91924420683	119718.22920616007	90874.57672942425	123837.75095174287	54770.23552680577	50558.01909989375	103921.32357771083	111424.17043436498	94118.4632766379	86656.10509678171	86780.50518139536	42790.345151709385	42718017.694934815	15768624.428720647	37225.16119113538	195042.96836288663	122657.77796787514
37530.83145165464	92161.50151400233	83908.05305682171	75271.50541680842	55558.65753596763	69213.29305487974	1701780.1327044345	115912.0840796343	1475490059.0975428	209590.0306011046	134961.88197142008	94327.67069036671	132865.46675037828	75843.56536906857	119718.22920616007	90874.57672942425	123401.2064706771	54770.00109455438	50558.01909989375	103921.31638846277	111424.16763549368	94116.53502508583	86655.78226436288	86780.4984121596	42790.341855506864	42718017.694934815	15726152.066851817	37225.16119113101	195042.90122249007	122656.70439999764
37530.83096208613	92161.44700470421	83908.04768680487	75250.77859190395	55558.61870803058	69213.2930547667	1700395.4464611928	115912.0840796343	1470891175.474205	209522.25864790176	134932.78092644998	93860.6687186563	132865.45726279644	75813.34538892678	119718.22920616007	90874.57672942425	122923.57908447614	54769.97288583748	50558.01909989375	103921.30370138046	111421.83207907261	94086.65295601528	86653.77161042456	86780.47744343519	42790.327581920224	42708281.67894196	15693609.711586686	37225.16119112833	195042.70714217497	122656.70439999764
37530.82980933974	92161.43219091173	83908.04768680487	75199.35132829813	55558.55468246177	69213.29305440078	1700395.4464611928	115912.0840796343	1470079890.3573637	209513.99766710863	134868.5124209043	93599.88514755458	132865.44895874787	75792.23667768456	119718.22920615265	90874.54926521017	122359.88123727923	54769.96092117548	50558.019099881436	103921.29214804673	111418.34117082428	94067.70843423123	86650.20749742963	86780.4438482333	42790.30523410071	42686299.12100098	15687499.381333958	37225.16119112499	195042.63438925255	122656.70439999764
37530.82949861261	92161.42777155308	83908.04540761268	75140.56060892923	55558.53193017114	69213.29305369288	1700251.385236046	115912.0840796343	1469721571.5602927	209479.61087531998	134777.08550483536	93469.79337371545	132865.4103329741	75736.60981241123	119718.22920613598	90874.42459985566	121787.03618275838	54769.709870300496	50558.019099881436	103921.26949616402	111418.34117082428	94052.9275965129	86644.8269715709	86780.41915821903	42790.294993201525	42497403.33730793	15685527.753637487	37225.16119112473	195042.63438925255	122656.70439999764
37530.80791259397	92161.4254134443	83908.02754809769	75078.41239707121	55558.467293805894	69213.29305042252	1699426.905329444	115912.0840796343	1467283342.2027328	209396.70921766714	134748.28340101478	93199.95181128482	132865.33450331344	75736.60981241123	119718.2292061309	90873.79560912104	119962.02395310026	54769.561645961265	50558.019099880374	103921.24261074056	111411.75289305487	94035.16898423733	86633.72599301401	86780.40151631545	42790.29263858941	41999703.81929991	15670720.811130263	37225.16119112473	195042.63438925255	122656.70439999764
37530.80118736796	92161.25419657753	83908.0002599761	74996.88250133883	55558.39908222842	69213.29304680506	1697317.1910003757	115912.08399771544	1465038127.4124763	208957.41812697827	134702.79525598994	92850.14792618155	132865.3034090919	75699.24086516196	119718.2292061309	90873.2064163603	119283.53979737742	54769.561645961265	50558.019099880374	103921.21684328432	111397.88958507625	94027.70167417043	86631.98979285899	86780.38464943832	42790.29260951746	41346779.34837972	15630527.722360438	37225.16119112473	195042.62166242505	122656.68700350697
37530.800954533275	92161.10705067088	83907.9642673431	74996.88250133883	55558.353194832634	69213.29303874224	1697317.1910003757	115912.0835939869	1463223686.2042096	208535.294751795	134674.57158008232	92804.25483134633	132865.28034066904	75655.5060513764	119718.2292061309	90872.03940876416	116369.67404956595	54769.55657938646	50558.019099880374	103921.14564647476	111371.3411881257	94018.45439230576	86629.4486628283	86780.14560958337	42790.29257959406	40891979.91017951	15570943.54303151	37225.16119112473	195042.62166242505	122656.62488292532
37530.800954533275	92160.98096292777	83907.92183307742	74994.76772928041	55558.33190528929	69213.29302265005	1697258.8949179817	115912.08251856497	1456626431.7969193	207626.1585156275	134674.57158008232	92141.73490765489	132865.26287089137	75613.83760855377	119718.22920613064	90866.94286047718	114587.76248861892	54769.547614522795	50558.019099880374	103921.13702026811	111291.0466479766	94011.97380881492	86609.39330177818	86779.79221629711	42790.292229587765	40686745.04823377	15559705.017910205	37225.16119112473	195042.61783961183	122656.62488292532
37530.800463492356	92160.24719465271	83907.91595966555	74992.48390315157	55558.16169926117	69213.29299507213	1696739.1844393387	115912.08201551117	1450880667.9094884	205952.019258646	134661.78349676263	91749.09782168621	132865.25157193997	75600.19763899937	119718.22920613064	90859.86531750835	111990.8804766314	54769.29536534162	50558.019099880374	103921.11938459217	111135.462430543	94011.97380881492	86572.82365281557	86779.37166260865	42790.2914388691	40611506.99337982	15521383.513275998	37225.16119112473	195042.61783961183	122656.62488292532
37530.79701817951	92159.76882685583	83907.88237758852	74989.91323711153	55557.12761641829	69213.29292488725	1695544.1228640357	115912.08140131691	1440641532.98427	204461.430808591	134639.05933677973	91729.08071636116	132865.2475018736	75560.37920564806	119718.22920613064	90854.00183473321	111107.95514981422	54769.171415602716	50558.019099880315	103921.07945820484	110959.7156088316	94011.20984999438	86526.42172200477	86778.50592113323	42790.2910846135	40485887.878845245	15489692.227110432	37225.16119112472	195042.61635811967	122656.62488292532
37530.79542905109	92159.51110319952	83907.87543154476	74988.74510521491	55557.001843479884	69213.29275195675	1694785.3428357688	115912.08030331299	1436587776.047195	203319.511692407	134571.14828857724	91695.87209922426	132865.24491765536	75536.21590382353	119718.22920613064	90845.75613567885	110305.87134848938	54769.171415602716	50558.019099880315	103921.07217251972	110944.33117299876	94008.50410468486	86501.51693501844	86777.33747152807	42790.290648288516	40450517.02291027	15476185.571246311	37225.16119112472	195042.61570873912	122656.62488292532
37530.79525870558	92159.45365067082	83907.86686776334	74979.56375018871	55557.001843479884	69213.29211752968	1692785.6685928437	115912.07479498956	1435083235.3413074	203319.511692407	134555.54484496248	91608.95083217397	132865.23189181942	75414.48667933002	119718.22920613064	90835.31079935597	110138.88962744905	54769.11177447272	50558.019099880315	103921.05945569213	110899.40302503968	94003.32021520367	86457.82753886748	86774.54957947702	42790.290556728454	40412366.379196025	15470752.49638535	37225.16119112472	195042.61542852927	122656.53669782383
37530.79471879163	92159.45365067082	83907.84237602352	74976.0268150572	55556.72999890148	69213.29030570808	1691409.3118449468	115912.06281781528	1433899150.126238	202925.29606209532	134357.70797026606	91573.3648071787	132865.2200935964	75348.37090928457	119718.22920613064	90814.7956749469	110044.24796376363	54768.85469652428	50558.01909988029	103921.05122226726	110870.18487496898	93999.28368547009	86433.75807363431	86768.25158827197	42790.29013061501	40232029.64933951	15439586.101961348	37225.16119112472	195042.61373097225	122656.47295761119
37530.79418419331	92159.44345761742	83907.82473528785	74976.0268150572	55556.72999890148	69213.28379180499	1687981.0977319428	115912.05942459332	1426053052.8460133	202689.45197711771	134118.8254016177	91558.82249723529	132865.20526294183	75318.89964178468	119718.22920613039	90807.38490094796	109970.2698266047	54768.85469652428	50558.01909988029	103921.04275998553	110859.59078896117	93991.14064501709	86406.95479845734	86753.35953504432	42790.289889045336	40081572.98114659	15439575.006834915	37225.16119112472	195042.61072978238	122656.47295761119
37530.79418419331	92159.44345761742	83907.70098440206	74975.93689196148	55556.55737055593	69213.27550985407	1685815.5083378747	115912.05942459332	1410942072.8720646	202087.41110074427	133727.13340629678	91496.92388347544	132865.19989458082	75294.71127828788	119718.22920613039	90781.91865434227	109944.10200754214	54768.7486608036	50558.01909988029	103921.02373394641	110814.36370444078	93953.85497757245	86392.07459294534	86702.31287075616	42790.28909043757	39984093.764786355	15430773.530890424	37225.16119112472	195042.60943826797	122656.4061646205
37530.79418419331	92159.1858716892	83907.62176291805	74975.93689196148	55556.54380993907	69213.25379573632	1682022.7482292892	115912.059219999	1384729815.266637	201418.30022017215	133213.0184301496	91417.4245662529	132865.189884385	75267.61222872703	119718.22920613039	90775.63092121987	109917.00799741388	54768.73469262206	50558.01909988029	103921.01147392276	110773.74309987016	93951.77837888431	86391.74583165106	86636.50109089696	42790.28840589493	39910832.53366699	15402995.415681928	37225.16119112472	195042.60796497494	122656.00367317826
37530.79418419331	92159.06288399744	83907.6133881153	74975.4108996191	55556.54380993907	69213.18933993549	1681458.8247696979	115912.05155893274	1370942600.2612553	200911.5836893084	132883.51210618147	91117.66905664891	132865.17346878984	75230.55349162388	119718.22920613039	90763.49051646428	109911.6125349064	54768.73469262206	50558.01909988029	103921.0067666684	110473.77255122982	93887.67968809037	86374.395263392	86595.02066814584	42790.28634790743	39848737.45132208	15373263.820440903	37225.16119112472	195042.60472398048	122655.98226736375
37530.79413872868	92158.4617706858	83907.61213512758	74975.4108996191	55556.54380993907	69213.0730374897	1680446.1421611535	115912.04925380945	1336979861.833416	198724.07922833192	132200.64028045646	90839.57827926095	132865.1518928279	75194.88559419572	119718.22920613039	90737.3223598937	109903.79290625443	54768.711014266024	50558.01909988029	103921.00310426559	110254.61016997916	93844.17025395231	86357.56746350558	86581.59699859441	42790.28574646364	39650483.89519105	15339039.58039813	37225.16119112472	195042.6016840323	122655.79894892886
37530.79411347836	92158.14398030059	83907.60503082705	74975.4108996191	55556.54380993907	69212.73642420472	1679108.2041432378	115912.03844947007	1305617444.502941	195130.78653473523	131539.113090137	90742.87203017274	132865.15151618843	75002.09257897694	119718.22920613039	90731.58533752	109899.92629699307	54768.710443587595	50558.01909988029	103921.00066683603	110061.43131131207	93760.21304793388	86349.41517195482	86579.08122042454	42790.284818154236	39428410.22792358	15338366.507876197	37225.16119112472	195042.59497659694	122655.79014112637
37530.79408954956	92157.12755182332	83907.59674059348	74975.40954399962	55556.54380993907	69212.63496227577	1678298.444410595	115912.0189885548	1303633622.830166	194014.71324929336	130994.74623239033	90706.8085440955	132865.14408716583	74975.15503049357	119718.22920613039	90729.30311013192	109899.92629699307	54768.708043153456	50558.01909988029	103920.99792871388	109978.06963115631	93725.54384359194	86347.30158777867	86573.56433076867	42790.284472883184	39091759.81347971	15335803.565785049	37225.16119112472	195042.58206410718	122655.78716632746
37530.79408954956	92156.88265087703	83907.56654091016	74975.40275806416	55556.54374367674	69212.63491509999	1675076.0423258776	115912.00431172653	1281486350.9878786	193511.19884715887	130291.16059379747	90488.172900256	132865.1376696903	74955.86903681906	119718.22920613039	90729.30311013192	109899.58037630413	54768.70247096912	50558.01909988029	103920.99664517461	109896.83607930111	93695.26508206587	86344.56553931281	86566.55663380618	42790.284064244544	39073354.13361017	15305938.788115626	37225.16119112472	195042.5819810664	122655.78716632746
37530.7940769718	92155.76970484844	83907.38202866266	74975.40066720522	55556.54346467709	69212.63473570537	1673401.3951868648	115911.97433118445	1271800147.1776433	189989.14053166585	129888.79825387007	90414.60071924019	132865.11571032845	74929.36207215882	119718.22920613039	90729.28792302922	109899.34392474571	54768.70247096912	50558.01909988029	103920.98994798692	109763.60783254154	93682.16114096275	86342.79128343039	86559.40127673706	42790.281460270235	39073354.13361017	15300517.895870464	37225.16119112472	195042.5807297426	122655.77343037125
37530.7940769718	92147.37775627708	83907.34427472358	74975.40066720522	55556.54346467709	69212.61299382732	1671546.6774873524	115911.94833957852	1258864321.8133504	186781.7859792845	129545.9539752227	90343.12818736483	132865.0962249239	74914.20319585748	119718.22920613039	90727.92757948024	109899.15364793311	54768.69840833177	50558.01909988029	103920.98767409989	109675.38714085765	93682.16114096275	86341.42604781926	86558.73723642137	42790.27949932031	38931437.62242726	15291545.772918826	37225.16119112472	195042.5805813963	122655.77343037125
37530.79407240612	92118.12864659596	83907.31249050715	74975.40066720522	55556.54346467709	69212.61299382732	1670592.548840053	115911.83478612296	1252796188.9710953	186641.7968984427	129353.53231242605	89951.80645659247	132865.09402986694	74847.18074513959	119718.22920613039	90727.7242727678	109898.41414104404	54768.65841376536	50558.01909988029	103920.98552217903	109599.16529035097	93681.85658506857	86339.82417237858	86549.97950732609	42790.277092062526	38549589.546648666	15260222.654330552	37225.16119112472	195042.5774186276	122655.77098415932
37530.79407240612	92078.78383306315	83907.20586552733	74975.39642645724	55556.543417124696	69212.60952561902	1669385.8866760712	115911.65259101693	1251662369.5463715	185215.88804693203	129329.03198356272	89894.30889241362	132865.08463580275	74747.01923895733	119718.22920613039	90727.6557209031	109898.41414104404	54768.60122588442	50558.01909988029	103920.97993578852	109524.80906341878	93681.02937329219	86339.59912940014	86529.0781392835	42790.276573448384	38297018.83349376	15250673.380533827	37225.16119112472	195042.57482527877	122655.77098415932
37530.79407219231	92020.5728435231	83907.1576545785	74975.33419288184	55556.543417124696	69212.60952561902	1669385.8866760712	115911.46210571741	1248988176.9586	184788.1653388508	129246.28682302087	89804.58840841021	132865.06759106938	74598.26224857564	119718.22920613039	90727.63979857757	109898.41414104404	54768.597905872186	50558.01909988029	103920.9785121809	109460.82911361013	93681.02937329219	86335.79854960734	86504.16895547461	42790.27656157503	37860567.43794853	15249521.604660481	37225.16119112472	195042.5732964056	122655.77098415932
37530.794069773554	91968.80042996915	83907.08103219891	74975.31443797065	55556.543417124696	69212.60952561902	1668713.8949182192	115911.43583552925	1243905205.7335145	181599.85519549067	129218.87444331928	89729.09045722877	132865.05657277672	74385.50170436886	119718.22920613039	90727.59396166162	109898.41414104404	54768.597905872186	50558.01909988029	103920.97676701802	109385.55032086775	93680.827694216	86333.1990696371	86398.04197869236	42790.276479012486	37703160.15502974	15231851.596779702	37225.16119112472	195042.5728954763	122655.76881852822
37530.79406779875	91909.46162858696	83906.9381481545	74974.9121649039	55556.543417124696	69212.60952561902	1668503.4314497367	115911.41962591739	1239094469.0276215	180816.06674258693	129201.45161633854	89629.03613948026	132865.03343193763	74167.77890731032	119718.22920613037	90726.7075017984	109898.41414104404	54768.597905872186	50558.01909988029	103920.97375087968	109378.83737400328	93680.827694216	86321.72489183587	86309.91615272676	42790.27593394755	37703160.15502974	15202779.566565203	37225.16119112472	195042.57162963186	122655.76811467404
37530.79406008686	91900.35879381401	83906.89975809018	74974.32733447793	55556.543417124696	69212.60936028145	1667827.3140178546	115911.12014921677	1226654617.2450993	179310.50787137513	129196.82554799134	89629.03613948026	132865.03068952882	74057.33044932035	119718.22920613037	90726.26043756925	109898.41414104404	54768.597905872186	50558.01909988029	103920.97095951647	109263.02435156901	93680.827694216	86315.6023121107	86126.29760627548	42790.275682720625	37690903.75041563	15175727.883541975	37225.16119112472	195042.571380467	122655.76753217229
37530.79403514452	91845.61777249438	83906.8729065565	74974.23568068744	55556.543417124696	69212.60936028145	1667015.744614038	115911.06030592119	1209347325.4706876	178622.38501194408	129196.45168257288	89615.00924004144	132865.0284249868	73913.88562063691	119718.22920613037	90725.22209543426	109898.41414104404	54768.59597965857	50558.01909988029	103920.97006060797	109062.37602018227	93680.81351172001	86294.8562335461	85836.4291985445	42790.2748308849	37438530.59362217	15164355.21405945	37225.16119112472	195042.571380467	122655.7664285395
37530.7940052441	91845.61777249438	83906.8729065565	74974.23453546314	55556.543417124696	69212.60928638116	1666656.501623603	115910.98009634292	1173348151.484401	177996.58731340786	129196.45168257288	89577.88436757604	132865.01796174818	73872.96269049685	119718.22920613037	90724.9458198648	109896.81591584615	54768.595147129105	50558.01909988029	103920.96732648741	108949.05077957145	93680.79880088837	86279.9068216858	85523.17819699465	42790.273338676925	37253190.99160438	15149017.30153454	37225.16119112472	195042.5713456033	122655.7664285395
