# Supplementary material for: An improved FOX optimization algorithm using adaptive exploration and exploitation for global optimization
Source: PLoS One. 2025 Sep 18;20(9):e0331965. doi: 10.1371/journal.pone.0331965 (PMC12445531; doi:10.1371/journal.pone.0331965)
Supplement: S2 File — This compressed file contains all the results of the conducted experiments. Each main directory within the archive includes three subdirectories: Analysis, best_fit, and convergence. The best_fit and convergence folders contain the raw experimental data obtained from 30 independent runs. The Analysis folder includes tables and figures derived from these raw results. These files can be used to reproduce and further analyze the results presented in the manuscript. (ZIP) [file pone.0331965.s002.zip › cec2017/convergence/IWOA/C17F6.csv]

trial_1	trial_2	trial_3	trial_4	trial_5	trial_6	trial_7	trial_8	trial_9	trial_10	trial_11	trial_12	trial_13	trial_14	trial_15	trial_16	trial_17	trial_18	trial_19	trial_20	trial_21	trial_22	trial_23	trial_24	trial_25	trial_26	trial_27	trial_28	trial_29	trial_30
2912800.666378608	4630170.204512631	4717096.737486584	5110540.543913817	4048515.1206432637	4420602.134599558	3848911.4687248683	4291305.317392212	4093138.8052015025	5508696.462826015	3442223.806325016	4194800.428334026	6053207.78499007	4570609.045843613	5233776.605523502	4323721.014004439	4068863.6299096914	4045425.627078492	4144250.645227898	4819464.999416025	4490099.070220283	4636833.100215635	6040526.622441973	4584355.978024076	4249642.662858042	5007176.0152953975	3392555.301710051	3993632.3668849105	4277183.935196649	3269193.5086211986
2648425.9024946885	3537154.997335719	4458505.1352416575	4398583.253415355	3911987.2622898836	4025614.9776160596	3638441.72439963	4007596.7819876694	2635089.9345967257	5277921.569344326	2471344.190395699	3790964.6381284134	5619352.768149194	3984404.32844057	4899686.872548823	4003316.9158650874	4000654.4185465756	3581383.963230234	3443871.3582526995	4590748.281193974	3768468.775680676	4392649.2551353425	4780731.429072521	4363182.820011942	4086544.463861609	4660333.133091179	3010218.7551633646	3467432.7478273115	3511260.7577703833	2795011.5047218874
2506589.70148615	3525288.0382188144	3954783.6304611675	3575105.83393877	3324861.3105589487	3264489.8354903175	3147461.615599738	3650624.351357275	2524280.7674068734	5261734.391454352	2463722.390034802	3588951.247667795	5218863.07382829	3876694.9863667088	4803466.0640711365	3803617.582320187	3574533.0331693627	3540753.720684356	3117970.6005587755	4242932.732629471	3694347.190424404	3662427.1824062904	4431653.039401332	4084873.4950504643	4004851.7522786423	4167072.510320103	2753327.9099393142	3301251.668963609	3362593.012919505	2578433.3503626906
2276513.022114239	3448049.6123581105	3828352.3482705806	3549617.655863883	3104438.1529961233	2857222.563375835	2826506.3361180434	3519129.4229317117	2298099.9198341304	3687253.186549813	2334718.0444869637	3391214.631568147	5153649.189492765	3661490.943295436	3958425.119911537	3681315.6206548545	3574533.0331693627	2633270.2433481878	2926536.062590864	3735328.692117567	3694347.190424404	3070974.3505105875	4317646.626145356	3506689.1969603635	3621611.775790281	3931166.850057261	2585610.192085347	3291694.0362364408	2863993.948862663	2547932.1479126313
2147856.575025764	3408360.3536650026	3491943.8302874025	3226344.4916090216	2948297.8627259936	2748461.836408259	2788823.611850243	3516031.095928797	2247936.3080457873	3646105.440722203	2208187.16905253	3242140.323117915	4869536.656464397	3380257.713901849	3687773.324908122	3484788.256322419	3519591.270254473	2505406.2239789614	2911625.6825079788	3486280.76125119	3678426.5736745303	2987974.7991605084	4154849.5963678923	3422818.2809665473	3498887.187149931	3661203.3352435515	2271484.8805127116	3011212.4148235866	2787338.6756275753	2533124.1106240777
1949427.705192464	3003696.753906444	3350384.3809661376	3214093.8776330575	2757721.9609563714	2644874.9849167946	2670708.385447701	3449365.939597816	2006296.0753720968	3527676.1004514047	2196773.8963697595	2722946.015128061	4771663.035937314	3108613.676356346	3630992.5476781647	3465662.186264152	3499867.1406945526	2485267.5694798436	2853695.8294488527	3290993.2546465965	3658232.2437977893	2886311.741987554	3831380.764662462	3171975.255594243	3401218.5839308808	3506865.2573684747	1964443.3236751314	2973956.148251093	2747586.4361772966	2388907.6610697345
1905159.8093052485	2859939.469119969	3340370.3140985025	3087168.868708276	2755570.1284405515	2635159.0868038335	2537601.652864296	3365142.549047678	1889733.1049114547	3445456.8368894923	2081616.2545880799	2661116.8365204292	4472852.986929689	2112743.05402634	3427560.854689368	3235044.9089434925	3381865.736167504	2426931.940820006	2760678.021746203	3148071.8957542093	3549293.093350803	2667032.1521171755	3530588.5339075085	3140537.3703852175	3219457.6216282216	3218301.0138392155	1797599.863745464	2846193.253347563	2445273.149752849	2209770.353005258
1835068.0849826524	2678617.183178076	3269639.7570698243	2727314.875014361	2690580.651675987	2631002.431365967	2456599.6665179315	3225439.179866299	1885879.6309248144	3194958.785502953	2042259.5638252383	2661116.8365204292	4342791.730407902	2043886.4322095402	2964836.26274595	3235044.9089434925	3317397.899347717	2368934.1844247696	2688907.254905933	3071315.8419910744	3434850.941917595	2530063.968406006	3233590.2673711013	3115419.220549394	3165829.0203049397	3218301.0138392155	1768741.4200204888	2765769.564199276	2395096.5504954127	2177548.0971755534
1754254.8474994802	2623337.1783020315	3244372.943034848	2607354.00178628	2671451.859817041	2612137.0204210873	2376459.6438810327	3056021.8334402363	1849862.5287237442	3119414.708036801	1974947.571856788	2587150.4000798184	4157573.867441867	1957010.660690808	2857288.427496096	3219154.2760759243	3275153.784835363	2296654.471030403	2609392.3993984805	3021269.2926466917	3081947.4255351936	2513048.7780985273	3097293.2334439917	3091014.181156954	3127094.9573848927	3202952.962330375	1722098.425480857	2757642.9937672955	2335192.131165085	2162512.8852145565
1710652.4122378447	2606022.8735890784	3207573.7959285765	2591953.417545655	2613107.4829085786	2601556.689445462	2328187.95131277	2984203.3616047953	1847962.943301673	3047232.3146586097	1934952.5914632336	2567857.257990465	4079981.515161991	1940790.3335870882	2778024.3657946936	3202150.201850642	3200907.7469274304	2274079.5105448407	2602377.807327106	2905971.8810611	2940010.537753229	2435871.229586403	3017213.928966685	3006558.1362939444	3085854.155640979	3190017.751203789	1693947.228840719	2745543.9288864937	2134665.968612245	2077914.681572166
1598724.7727929351	2595106.946077447	3189573.680397602	2563136.6099610184	2600943.8691834323	2591826.334441209	2257107.4254136016	2856184.8308725543	1835421.7365214333	2931335.3877457655	1910444.799294111	2551609.599726147	3762043.0298316316	1927672.9456956242	2762221.7306459714	3200852.0427564415	3137398.053178517	2180294.681363837	2441148.4387357584	2820418.8920213245	2853574.3392872782	2397813.7544086794	2948832.909280431	2982039.3279831437	3062234.2358434987	3123182.8525957423	1680389.08052891	2684992.3526929202	1918240.1545199638	2056709.1175904404
1521922.4219639518	2564965.791746855	3162637.5895974045	2543255.386461804	2572246.8322039363	2526352.2250213986	2200347.036373646	2844671.879318916	1823694.8879375434	2919248.4593153787	1780859.6149076633	2547185.0475838915	3613186.1005575815	1896242.4806248653	2723044.104775278	3180630.6653862004	3115658.873171497	2156351.123780878	2348079.407308817	2789837.9943006495	2818295.0146463714	2388294.024051592	2940562.435680827	2967058.8919836134	3042973.2052354887	3113464.7243047124	1663978.057944994	2682574.7942460687	1890357.4856083374	2034003.2401201734
1518357.325032628	2558974.682806429	3149739.7208024324	2429039.529470476	2540813.414309066	2470581.97137981	2166934.8619620907	2791031.403634694	1816323.2440773635	2831651.8593189623	1741794.0212230368	2519673.362360941	3505424.5489342837	1829464.4748492714	2614615.654660862	3151449.2364193755	3088164.2617332414	2091041.2832490823	2259108.89276547	2683728.6311918492	2786073.697807426	2383111.0133743314	2933780.533243096	2958026.4541489873	2994265.8517317655	3097239.6745648785	1647442.1497970766	2668473.7946677883	1887648.391618294	2018325.8567929473
1511303.9958092966	2541942.2114594514	3132837.650271027	2429039.529470476	2519844.535195017	2417347.6907472573	2138268.663321867	2765075.536580113	1804205.8033340536	2710438.9522436904	1703537.2554299377	2466365.4251095178	3490754.3024039343	1776867.144805322	2596081.150909514	3127505.3033582782	3068845.757055319	2089489.3735775154	2239592.5567114605	2594666.5984605365	2760717.6208565487	2371446.913475367	2929374.984852404	2948907.511039929	2978297.866124337	3084148.2852686555	1623291.538570552	2648788.226493466	1884589.6453453642	1992482.8412555938
1505582.58253623	2450534.5561959287	3082786.343566582	2416692.392632547	2498270.197602053	2403591.173291942	2026231.616388376	2694241.7725715023	1799331.7924920171	2639443.0887722117	1687924.7851186378	2441326.675978638	3397660.2991623525	1730011.5420261477	2576964.4400178012	3107921.5755328955	3052679.162376843	2078727.5165507135	2187039.688781396	2338197.0882342667	2736259.3974244315	2352957.6010049856	2918188.6816531364	2941351.2709372435	2973957.471445821	3059508.207696757	1606679.6219772329	2621273.8838731884	1878285.5629204868	1972929.3111319775
1496618.5377795878	2408606.6720369416	3058173.529584205	2408302.3039452643	2491931.114323312	2396266.217936319	1980027.3495972208	2648415.1861929493	1797402.3145016306	2607417.448768804	1680285.2721232765	2422953.136118598	3303593.50825146	1666616.9681745737	2525698.292063429	3045636.086497759	3040055.2930345214	2069586.8331229663	2150307.8092130404	2271741.9505641446	2732893.655561324	2335977.652467061	2909457.36645496	2928391.9737340445	2940335.1446294948	2995902.366851311	1559559.4889404234	2584750.7404200817	1863320.377781709	1935557.0413392803
1466824.0118384406	2368551.4528544024	3044377.2869008803	2390523.855134862	2480805.607407166	2379824.6920312187	1876635.086009621	2563224.4134222553	1796683.1857113005	2558229.1535719335	1648941.4636249903	2418055.7331576627	3272284.8017698755	1601958.713469394	2409674.4888694338	3009995.1221449655	3021918.51223483	2066392.4187573553	2073400.1499070474	2240966.4201060752	2730249.97599453	2312299.2876644484	2865110.2746488443	2890593.0785284187	2929832.496021344	2969553.22192872	1552042.099166643	2582330.8354888493	1844886.8285001633	1916765.830851054
1455282.996293915	2363520.3887441996	3009033.44385142	2359591.921351697	2464790.54193868	2352763.0879463074	1789696.2721930633	2458112.2998109735	1788326.7782422535	2541509.826146258	1630674.6549368072	2414102.674189098	2503732.761543895	1592659.0879951424	2355418.6903771036	2957928.8246453083	2996163.5681696036	2047861.2089172883	2059711.1341859263	2223312.5880524325	2716089.9669812927	2306838.515448413	2842772.80617419	2879450.667374193	2924960.494326771	2946854.3222434707	1543944.1252316888	2575005.9992560036	1841532.3095657052	1899692.9030424268
1453502.535719721	2338216.5503854104	2986525.319904501	2331338.8956676833	2456100.903820174	2336051.91829984	1742113.751290428	2416964.8644208913	1785876.6325003742	2442514.80337195	1623837.683198987	2412732.215283739	2337057.638987057	1574037.6287344722	2263997.553187694	2934500.951951459	2977958.687817221	2033499.6540417965	2057117.019116468	2194042.9473798047	2708124.674863539	2268272.8503028774	2827315.472730425	2873890.2091208547	2911843.057355017	2931870.0916538034	1533684.5315434844	2565230.6502987826	1841013.503429878	1867402.0033992901
1445014.3804975778	2326524.4140227693	2974020.291213173	2315564.2418857575	2455243.8465428064	2317728.5208169203	1684526.1763949066	2384155.9454390546	1774516.5735381756	2407644.6818350484	1611056.6585238155	2404371.477697638	2314491.613988237	1564811.3147911008	2165593.375048259	2931802.628037198	2963494.099000831	2025840.8482166177	2037949.536870602	2184423.637447213	2704654.912899174	2217660.9974062755	2804978.4628223474	2852801.4763789023	2907226.96788185	2922818.2745252484	1516844.0490119236	2555703.773460832	1838596.0460813565	1831972.1833021964
1443388.574487304	2326524.4140227693	2957668.117785069	2296610.1118393997	2439387.527562052	2270762.3411095077	1674863.2421851133	2330567.9470506674	1762502.8587452744	2379926.26957659	1605257.281203459	2399144.270760075	2290507.425176374	1556952.6501011676	2149901.4427097165	2923871.623222296	2962769.745445042	2013252.432288942	2031073.9267579436	2176184.135608826	2695592.2923023356	2209745.625299408	2800316.478105268	2839815.732123933	2895014.650672475	2915889.6158042387	1511104.023260237	2549023.443174648	1832315.119738459	1813721.5219917395
1440160.9019167505	2316275.510547376	2948880.975801924	2293348.4900226356	2424444.0117850094	2260355.6553381965	1655843.558524355	2313686.3369371477	1735932.310915112	2312737.346322735	1593015.6344595612	2384734.9161742935	2274257.1609689193	1510772.4256737805	2062564.2277336735	2912155.1044069524	2955272.302017159	1997709.6123998854	2028043.6546862596	2158066.682351675	2694264.669089297	2204814.123441076	2778979.094937286	2826202.3398732063	2888494.7464826214	2885233.2610568693	1508005.5841098828	2541345.985234454	1827104.6614799828	1789973.7589624578
1434285.979948307	2299138.6414991817	2939888.157948937	2286779.543145593	2411420.014888998	2229241.49929578	1646248.6814449786	2306914.0630660476	1732638.1073963358	2298715.8384897327	1581785.051773179	2348571.7240957026	2257123.8428875455	1501604.9890070073	1999722.908193281	2884500.063265657	2949244.8945591887	1997625.0162117425	2023970.4639478258	2147708.001835292	2686774.8364147814	2191512.2941127373	2761909.5815898883	2820888.231190076	2885298.8093624185	2884027.1580865607	1502327.2060128006	2515990.9449190567	1821200.858036538	1785793.2744238211
1423785.8268397928	2272742.597504454	2932477.177783474	2281474.8418384814	2397162.9294025693	2212471.477865918	1620927.1009697104	2303253.46203592	1663296.065670947	2290186.423832381	1573491.4911801496	2337595.7399224243	2229966.455433953	1485822.7949724747	1956431.2880232143	2864524.3769558053	2941874.008089146	1997331.0966576592	2022671.7089182672	2141223.640698068	2683926.558878986	2178204.808205899	2732502.9743513777	2807283.31598966	2874594.46294751	2876205.2830426292	1481054.8598729507	2503605.8644452197	1815858.791129621	1781884.0675387124
1408121.572856902	2256540.42651241	2925430.52629692	2268238.346545488	2363732.214087727	2182108.575902119	1584694.202806546	2293688.7632520283	1656313.541860842	2276664.122393639	1552360.2590946986	2294729.9264212493	2229966.455433953	1483043.076197806	1944085.9175899911	2842651.1254275	2936764.3493426605	1997086.890020358	2018406.3674096465	2137308.4928591256	2661521.7884228276	2173636.0191913727	2704094.2107164995	2762654.6028403095	2870492.3986735917	2869211.2263386115	1471277.070868848	2501518.2264486365	1810402.4910027348	1778736.3440335458
1401532.5765308675	2253680.103411664	2910777.2809720957	2259511.8648396824	2342945.1436651815	2163014.3761025844	1582346.6982262505	2288047.3833833234	1653712.6041339855	2251879.4495738605	1544575.2702663557	2218020.0926612034	2222788.600452213	1477800.866521704	1937494.0653951508	2827116.8318711217	2933245.4936274253	1993652.8735884535	2017911.3187904588	2131169.6908069057	2660151.5527088544	2166259.996355341	2650355.3375290926	2715864.2844300703	2864949.4968261914	2859374.31624129	1462305.8034147362	2471750.418245144	1808831.0268165527	1772751.1803428684
1393159.5666461932	2244254.5260866	2906058.9142934023	2249029.526577959	2319844.362010261	2133483.855044714	1577887.8072665315	2286633.531891794	1644587.584224123	2226167.880850577	1541511.1628614168	2169381.8080979665	2222515.697827164	1477178.0136894356	1934679.9188388376	2817510.0676689176	2929512.9866622845	1981780.1561989794	2010636.6512289292	2111960.7287665443	2656552.041617316	2162003.059903787	2642017.9463248877	2703173.089959214	2861668.0771796117	2854453.409169626	1453667.9252301317	2429211.3620049385	1799727.7535299128	1772055.5020334243
1392476.9265864436	2231270.04273528	2892302.896128281	2244820.8809029656	2312511.681856674	2114436.016006421	1577361.1251122847	2281277.8350385646	1635045.8803320231	2220043.1278717085	1536736.9876444943	2114556.4912059815	2212100.1235824036	1476887.0123954974	1922759.384638207	2774631.961325582	2926679.89506289	1976190.9470098952	2008872.1807446156	2103546.286959841	2650735.235711209	2160796.0107961353	2632663.3260934944	2671457.086938845	2855355.848423716	2852899.6531942734	1441877.3125118047	2400298.335187001	1790007.3458779948	1767768.8770690828
1388175.1096651135	2218654.475429948	2880269.998745391	2232555.669644453	2311443.4263021885	2108023.6212343955	1561384.4205799468	2278202.0044485996	1632208.095834422	2209260.4157725554	1536181.8638855312	2101612.0850082957	2201504.685155555	1472108.1192646243	1913397.975362316	2725154.80172835	2919735.0328796324	1973715.9414391017	1997773.2638149364	2099456.2110429807	2646412.185535197	2159419.443739193	2604531.9123525955	2614937.614338429	2842866.245880588	2850850.0698201642	1427403.8468595922	2393030.6131726755	1780391.6418566809	1763244.3612679972
1385703.684461264	2217416.745610323	2865110.516626937	2214099.58202893	2309520.7268843735	2102600.2215047157	1556737.824348638	2267349.338674652	1630440.0904005338	2188069.851070578	1535805.1516089248	2090805.063495006	2187419.416979714	1461584.164650925	1891465.8488114276	2676628.64420567	2915038.2880544243	1972474.880668865	1990601.0995145687	2099136.603963671	2644413.359769972	2153378.5784986117	2604531.9123525955	2519016.6216860684	2830188.226372712	2846090.6421640567	1421685.8044966005	2370900.861889548	1774636.3645917063	1754343.4932679164
1384761.053399298	2215583.1199009563	2835778.369446847	2200709.0525637474	2307008.6354136933	2094879.9215951832	1548359.601217368	2262549.2863346357	1625301.2066225396	2186428.582901245	1533946.5535854353	2012798.9915545145	2176913.5490928194	1457388.1865262673	1882792.783117533	2636900.144814048	2913382.275695616	1970087.0874306806	1980135.0197899158	2095177.88245593	2640082.7451656484	2146874.0450254786	2603809.0565166427	2399094.0925446185	2827590.8390649166	2830313.996727968	1420437.8787819205	2349459.7035799236	1755241.6204757355	1752790.7006904825
1380771.3592291079	2213682.900758243	2828304.177922882	2185861.4397949995	2305864.8385100006	2087755.5253872154	1538557.2149680646	2249365.1900333283	1614595.6826640705	2185368.657647067	1532899.045520534	2003348.3813572004	2168869.489814222	1452398.9072778272	1858905.7574031872	2616000.053935438	2910887.3990864246	1962216.5409811605	1972769.7271726849	2083574.0490024588	2634068.28833664	2141989.1465897546	2600681.543103068	2291820.601887446	2815380.814148153	2816899.750089952	1416522.9866922172	2341225.440805776	1731549.450797125	1751575.252358164
1378228.3072070905	2211589.8522646157	2822057.5399231715	2159872.48518131	2298421.847203453	2083389.0047881324	1533837.4570540097	2248132.4300525226	1607184.9765145327	2184235.545473177	1531814.1512501994	1999373.7592725588	2152545.8779609357	1445977.9291100565	1839382.0283034304	2602785.7385405265	2908404.681094596	1951276.50199483	1964029.117476674	2078509.2075103293	2615848.691486749	2137835.851206471	2591621.7989802486	2226091.990958267	2808168.5775955683	2806656.836392359	1411374.1748736824	2332114.5490688216	1698270.1980299063	1748717.5707303858
1376418.736316655	2211262.787435699	2798121.9757726924	2146854.412515007	2297861.8455321537	2079304.958722629	1526791.247601096	2243993.5091936756	1599951.181454244	2183390.5850698333	1530153.886941767	1951400.5482747322	2151892.3744564303	1439953.5015930727	1829821.3975317145	2586754.4434362655	2907589.7210077313	1935196.71047953	1950772.9042826043	2062645.5386053491	2597836.4151337384	2128330.5768686985	2591451.286981014	2129321.3017479787	2787364.6888205283	2770261.2931956006	1399022.991774511	2327460.66675746	1691747.1579709053	1746126.782371445
1374632.7121990023	2210353.826174773	2780515.236552071	2123753.788355929	2290752.3278824626	2079099.1488499523	1523768.1619585026	2235157.899154316	1595839.0618698734	2180979.4947217866	1526214.1243360501	1930389.902969121	2148547.5617186185	1436741.1434822958	1801484.5695878903	2585344.848640768	2906373.7813047366	1932124.3823634835	1930861.5509516953	2061395.9966623713	2588710.8099659136	2115087.6171747874	2589006.6951039494	1914738.2282886487	2771228.8577265153	2746463.3176218253	1383567.8922008164	2314948.5411048955	1688236.1118449518	1739178.7535037522
1371980.6797147312	2209652.548076888	2775289.8637855942	2123690.7754180394	2285603.389228933	2077319.069477109	1520334.4364038564	2225088.207169533	1585090.3478050472	2175311.493359867	1524145.7710801577	1923741.7157577195	2148526.5454037595	1428802.8199407114	1780482.0720818667	2577037.8612539084	2894087.0694082994	1888231.5291612544	1875032.279741089	2035336.1575937853	2583852.69788508	2107480.4125352586	2588027.7996709454	1878934.8254873864	2760276.8476240076	2720438.4854498375	1378186.3609478793	2297446.6398619735	1682159.6555931475	1730003.7432562183
1364217.9157442087	2208486.271356951	2772775.5672316323	2116219.864217002	2277588.440579563	2077290.8830383343	1512938.9860953903	2223612.051448567	1569524.742908298	2172265.989915363	1519051.3108612425	1917698.0471109287	2148063.8291216427	1421757.8862747094	1775757.2165667359	2572610.7684017387	2880489.2959330087	1878706.2306021298	1836403.5561571456	2016908.6522398621	2583549.2183946925	2092790.9913154503	2580005.322792717	1814833.8752672106	2750390.986593444	2687037.286563713	1374532.5481396064	2286952.7471891656	1676793.5576321322	1726069.074349215
1358574.0149793117	2208192.344115375	2769144.1004043715	2114044.2033004775	2273460.3940008404	2073173.849622249	1506339.3160489388	2219854.3789159055	1562150.624696453	2168662.7880313164	1512476.7676625706	1909902.0556161264	2146449.642900662	1419019.910191094	1746255.9083998897	2568233.399416887	2874670.8605997986	1855716.5590011233	1826354.638802335	2001194.080427966	2573045.4001822923	2087433.0280526273	2577527.4968608217	1792671.091733365	2743302.6002063416	2682788.959069939	1351998.7157130868	2270988.784069407	1676170.3360701886	1718933.8097222499
1350866.9597190472	2205960.6215272765	2765466.1399380593	2112843.4177176636	2268917.3328706534	2071275.364593676	1488492.1430183349	2218904.1036972627	1548144.0009176186	2163128.249737123	1511933.4436414025	1863849.7894543647	2146196.359429488	1416743.6492089177	1737058.1314537504	2566805.8179355664	2859417.0341386315	1847571.8894992322	1815835.7565190387	2000285.339643006	2570782.358384121	2083836.934780519	2572895.8607908664	1790871.8184950883	2739465.714865147	2676660.5550511954	1341980.5504270247	2255697.241991045	1675012.228263891	1712087.4996627881
1345373.7353397005	2203086.8860649858	2755647.10422504	2106507.797706209	2263541.1846412453	2065063.2484061432	1486696.039767403	2209539.9021921037	1531370.7433445246	2152211.2743401635	1511166.487562126	1820549.0308439909	2141294.5190900946	1416136.1393136256	1730524.0238801003	2558174.4746054877	2834777.1870603636	1835432.9944762415	1795783.3587657285	1989994.965065416	2569515.269735895	2080461.925953717	2564279.6424413775	1764763.387660928	2736562.73544387	2608193.4374821093	1337522.235412444	2242464.754159462	1673217.9314846331	1702073.374011742
1343408.9377410552	2200487.025982605	2741796.4059264697	2102956.794220642	2253278.792711747	2054087.898025868	1474698.5798088105	2204239.4349118806	1523189.6296333573	2132471.404798838	1505854.0832576763	1800725.377734735	2137721.614576052	1413892.3340086523	1724729.451880022	2549027.7450708426	2795764.124237017	1804194.156220137	1723933.502226004	1987554.8074036485	2565904.1167649603	2079959.9196964256	2553404.7451990033	1753144.8706645297	2732470.292929966	2592374.978390802	1326386.718566039	2227972.0305068213	1664094.9707226648	1690758.5785315929
1331390.835101108	2199845.8114859723	2726504.5084500746	2099811.343768898	2249788.146072485	2042500.8045040832	1462097.8005824455	2193070.8549781917	1518078.2809230767	2109618.0101777366	1501096.9945641588	1766528.1689131795	2115157.01547205	1411055.0982616083	1696197.4773764322	2525474.0672629024	2775113.3275352377	1789131.3283095777	1711271.889354181	1982892.28585791	2558188.9064945034	2079053.4020253806	2541824.2449672897	1732035.1240683459	2728939.8155983794	2588126.466411073	1321831.1964924675	2218025.954267267	1654355.2804930054	1681537.4449046138
1322550.4267796902	2198453.9728012756	2719255.518774638	2093494.8685578138	2246058.838539401	2035407.964717781	1444858.2187775557	2188719.9788673846	1484933.37111737	2102635.5140020517	1496937.6036406802	1756647.285268686	2109319.7403618474	1405664.2717120207	1689189.5711586564	2519485.726912883	2760337.2235784163	1758541.1333846399	1696471.1866524827	1981460.8124132922	2557645.3158145957	2077975.6055732868	2537615.0701857875	1710197.2810789233	2725939.135177056	2583986.3786794045	1317626.5776531263	2213083.8764884677	1648261.9757309307	1653254.9848265247
1308262.903404768	2187640.925865851	2717123.385818673	2082092.9751733742	2237669.1175751467	2033468.910283199	1422179.3778441476	2186462.09750349	1475873.9565961754	2091860.8942321094	1491041.8866109068	1747508.6118253372	2103495.065245115	1404750.2218972577	1669522.3255401268	2509351.8730021524	2731265.8998602605	1748782.0356281707	1695059.8196020147	1980805.4626384897	2557477.627870532	2075006.7672775125	2533854.0897837155	1692427.7607882551	2722147.8560809	2569717.8329957845	1311951.5964740166	2197748.099084688	1635622.065141438	1626831.1456513915
1302644.516148825	2179819.1778463586	2714035.2063633003	2077092.1135233948	2233748.1601073164	2029812.8002332186	1405576.018656387	2185763.5337843667	1457912.3587053423	2059364.7374349476	1487212.4533803612	1745862.7555585916	2099091.1952950545	1404172.643756308	1648620.9510758028	2482101.3593521714	2712019.0044449666	1729812.3818306287	1687504.1731265548	1975877.4493495184	2552900.216421906	2070505.8420268472	2527906.1908809477	1680233.3334291503	2720194.24684962	2560672.077114097	1305199.9886297644	2186165.189885152	1626950.9082030416	1609968.797050112
1299182.029589492	2162908.382420273	2709164.2653137534	2057221.957843121	2221334.9011363834	2027096.2372795804	1401204.3296291693	2135483.828744901	1454924.1780446295	2038551.9158342518	1478845.0852945521	1743991.7253883323	2096331.2553793085	1403775.6106217268	1645819.8963147216	2463995.181285455	2680069.669536335	1654111.500798116	1669152.040386097	1974217.3103228025	2546283.6199203506	2068566.069142119	2519121.398986604	1654737.4012736422	2716536.5372084193	2550919.528678588	1300591.8606079102	2177532.7832500855	1626950.9082030416	1575391.2358591615
1289056.984211559	2162908.382420273	2698935.9708665623	2053060.779381733	2214300.265229224	2022282.6154801026	1400616.8080211168	2118010.2851481847	1452287.2085687977	2007816.2379250817	1478697.1089319373	1739215.7541878948	2091163.7408415952	1402853.0166500425	1643857.6150488032	2460531.845628216	2664500.449871389	1637942.4924676607	1668305.0571324718	1973652.253208117	2544309.67482512	2059889.4098961211	2517898.5179318474	1642500.737806525	2713021.3188559897	2548457.7993176505	1298986.045858892	2172034.2473705364	1625407.5279910131	1547941.2508170211
1286343.0871601172	2158431.240562721	2691280.2353614415	2046474.265211661	2184791.2969536535	2013889.8945465086	1399241.1013672971	2110495.324151886	1450793.7025111807	1992003.7657531349	1477225.8707984192	1735238.7469749984	2088460.0751918878	1398274.6963200702	1642468.733759045	2444652.6435165894	2644021.985513382	1630463.1684796128	1665252.502422533	1971949.0951384013	2541530.590994729	2029667.5031074935	2514700.3239305895	1590770.585162243	2711492.052923794	2541481.758652336	1296994.4045741942	2167578.7785813482	1624271.6081402458	1543871.28168337
1280220.0169576632	2153888.0542209973	2690860.8234976484	2034422.292213879	2151749.959967971	2012005.8616522453	1397575.973681292	2080819.001821002	1446905.4441454697	1951938.78859001	1475732.619503353	1725024.6178683876	2083500.7685743903	1397990.2240258318	1618368.1464596586	2437011.2192243696	2643914.7975980886	1620520.5976014505	1660838.3994679092	1968735.0531866332	2536670.344802422	2024284.8105692999	2498690.0251518358	1567390.6460281173	2708370.4225648874	2462428.407165761	1296222.9701080595	2165060.7473317417	1623285.9029447406	1525040.9784098254
1275829.7099761772	2153145.86374611	2685278.0812565014	2024441.7306072298	2145888.4048925852	2011320.1501584481	1396870.8686306775	2079483.551920039	1443227.1626667534	1929247.833243215	1475589.172877992	1716445.030075495	2073238.775403741	1397761.0042545865	1611709.2760967503	2433169.204016132	2624606.480941388	1615105.5359961065	1655764.2568437385	1966618.2710862923	2534853.6622336777	2011669.6444300795	2475341.5625094445	1561085.6866775125	2705939.024973614	2431353.161790852	1291671.5108551627	2161549.6248376328	1617251.6040116088	1524103.9830439107
1266940.9031764562	2150638.7776199807	2672240.119859934	2017330.734937026	2141694.0377707477	2011257.3352888925	1394122.2728935517	2078192.0631072028	1439847.4736473972	1914270.9435734286	1475339.9068530977	1707012.8870000092	2053213.5165693185	1396535.288698766	1602144.7427777203	2430385.1583010554	2617681.18921754	1614805.2633650324	1650622.3045682153	1955761.4928308907	2532661.079875504	1995999.0709095523	2454118.926521044	1544165.4439791169	2704750.9708324308	2408105.321712387	1287671.8640369442	2159702.940073234	1614825.471030004	1515670.8513005448
1265057.5845631144	2149246.4157774276	2666355.408640543	2015203.9404260563	2126894.437903997	2011108.2683798927	1391913.1169714222	2067823.5294762803	1437317.3364118335	1880886.5644910717	1475203.0457737814	1682444.2417039198	2032838.234319108	1395760.7547971255	1585328.2561333678	2426656.302086015	2608126.469082945	1612467.415918368	1647867.9772811686	1940921.1869512405	2531773.001430466	1988685.7415966028	2447200.0949226823	1537743.5682366411	2702396.277034122	2375247.9221782973	1286485.0992906466	2156685.9202356287	1614693.701026239	1511974.1372629884
1264879.7081721378	2148523.223115953	2660962.1434604162	2006900.8862487152	2113859.5513891433	2008683.5030759866	1387938.5415874675	2067644.3360624495	1434483.4384577763	1864943.9982230025	1473738.2213892564	1660987.11077601	2015325.7148183913	1395736.3767894672	1575885.5475829178	2425513.891069963	2600622.885698755	1606484.785025684	1646186.3818640674	1937436.9521751988	2530465.537096496	1979551.5440964764	2444646.2824661387	1528629.189156649	2697744.026367756	2366150.4086016887	1285567.661338389	2154168.1268573166	1612762.667659855	1499937.0017757404
1263981.9987139383	2148312.5343531147	2658701.319665046	1980516.0971693438	2097055.039926975	2007144.9952004738	1386078.747843622	2066180.9085713695	1428213.2823437809	1849952.5058922565	1472074.4422274102	1638065.4241450573	1999882.22504408	1395527.1873806985	1548614.879241157	2420071.510610892	2588244.4547073613	1605647.7524238103	1638477.7226476683	1934911.651767887	2528481.6628071046	1975628.1810898562	2430184.1024100888	1504349.9489697784	2696554.0521304123	2360413.9626589967	1285376.7476586127	2151408.376179567	1612726.7155810087	1491099.927756739
1263666.5681315542	2147621.296004665	2651796.073309108	1966749.8817606878	2087604.8038770817	2005980.9087507979	1381751.2531810317	2064303.6857885218	1420856.3423731048	1849094.1175665394	1470494.210222872	1634999.2584773488	1969755.7675818203	1395238.116660537	1531974.0773285853	2416196.635805872	2579505.2799022514	1600555.68800226	1631957.711742471	1931036.5667382833	2521608.267980849	1971656.0791880826	2428252.0210929383	1494062.099218783	2694068.674427475	2342079.2050921745	1284706.528687164	2139969.397467765	1612413.4852866172	1482604.920285978
1262934.580839601	2138180.2144709392	2636467.3416478513	1964278.8276208197	2086054.9298890496	2002064.92634433	1378445.227260503	2063500.6002190385	1419959.48078242	1848614.0099825007	1469722.796104409	1631140.9075299345	1957385.4797962545	1394974.6272581578	1529465.9545484774	2411811.586759533	2574033.6515636737	1598981.5030828197	1625914.5733937358	1925700.5239332365	2514837.4200638644	1967777.994598055	2426539.050334212	1472673.313623098	2687851.8421593034	2338356.7125667795	1284356.7000213938	2138682.297480192	1612132.1599565586	1476410.7717727248
1260783.7207298977	2136748.2645444595	2633046.0113893077	1944085.1242490003	2083770.5351846763	1999187.9601153147	1365257.5528238583	2062969.5905939182	1417707.6735799243	1847051.6814972253	1467922.6459279181	1606726.32392071	1936631.2750502813	1394460.768695142	1521462.1307888138	2401942.8067729324	2569989.1420285865	1597559.1465397212	1613271.5104267262	1924324.806180582	2507435.643410719	1967052.3838840763	2425221.5081978436	1457659.987153505	2683418.3399180155	2335247.6118428195	1284232.6655229782	2135431.504085652	1611994.6871095228	1474098.4985767656
1259517.1660119407	2136748.2645444595	2624448.808165302	1936129.1913088753	2082257.960244873	1998621.1715855943	1354802.3875010193	2062552.1530850048	1411588.5838029364	1842920.7477938859	1466708.706857038	1594129.2567252058	1930738.722149159	1393735.35229445	1520549.6515546045	2401466.724393576	2562858.6657700557	1596087.3324125996	1599865.371760242	1914754.1789894712	2507121.077827231	1964742.2245699016	2423763.9455629536	1449674.4772598676	2674901.1355451844	2299651.169420146	1283912.1024821075	2132912.312243198	1611774.836762401	1472827.4250923984
1256546.1984553258	2133915.6934553175	2609652.3636945058	1901889.9416869564	2081124.0881890377	1993820.1478814734	1354111.5867448053	2061988.9359312025	1410360.459293056	1840851.5843381418	1465824.3616932873	1591819.8836081529	1930738.722149159	1392678.979160977	1508839.8780092844	2400540.6664137724	2558668.0765144094	1594862.360927383	1597228.2840617734	1900572.8442692123	2504246.6420856444	1962827.2905611075	2413591.448478874	1442791.9266054302	2669223.0154039687	2291401.9747377317	1283722.20159306	2128544.3905840036	1609649.397421487	1471790.3096393195
1254045.7288777297	2132016.9179641344	2559964.513981742	1871440.6823729363	2075438.454588441	1989790.4782096753	1344123.5934321077	2059538.3373037868	1404936.4186835894	1840508.9847936821	1464257.098245211	1589844.831283201	1930369.344797501	1390743.668606052	1506176.5114527994	2397201.9025385217	2544227.662469069	1594108.4257203145	1594038.4420106073	1895645.5247623154	2503355.997160226	1958794.7897630022	2410822.350681333	1431339.586028531	2665258.1662654458	2286129.8754075603	1283607.9470811742	2119228.6399078905	1608761.4620380164	1470794.230917959
1252112.6609878624	2130633.407752958	2542037.958126954	1848710.072938801	2073833.2515729032	1986569.8182120777	1340543.3512104908	2058818.7210654484	1388260.7732004575	1840024.151651267	1463498.4905358432	1580319.4183182255	1929819.8178033994	1389714.0865582717	1483729.2459192153	2394425.94234145	2538572.3231992708	1592311.6591521169	1591966.78427132	1893679.0182240286	2502105.0546428394	1956618.8339076824	2410636.12021647	1425080.616272825	2657746.011811381	2282750.030281183	1283485.8091987388	2115778.975239784	1607105.9607171754	1469670.9769732258
1250927.735892443	2126548.176097301	2518223.62702011	1832233.650668729	2072711.5674399983	1978352.093808451	1338153.4598605526	2056097.602270193	1381975.4992390298	1839389.3514186763	1461320.220089056	1577453.49850538	1926061.253492571	1389423.236330853	1483250.2550752978	2390332.1428576554	2529580.1890672147	1590403.1487263741	1580690.3058270854	1891172.1342488371	2497682.091186822	1952500.3712257906	2408141.9537125207	1423755.6740845714	2648498.784462576	2278260.3520778036	1282895.9546199495	2109695.7062654286	1606090.6201210038	1469183.6692432878
1248544.5921724127	2123677.146958971	2507354.558236805	1809038.2423538973	2070409.553305747	1975858.9119350477	1337596.2185845687	2049580.841134923	1374214.2663526542	1838680.7180283533	1454222.5856143462	1575254.3526557253	1924244.614235528	1389076.37461624	1477751.165690027	2388344.6342789303	2521275.680025871	1585305.745715254	1566898.855076734	1890917.1096449182	2482163.1982816225	1948176.8220527207	2406273.7289102147	1419767.0608069017	2637157.034353694	2271994.507487514	1282308.8704721085	2104327.7579803183	1605899.7754828595	1467536.3035963853
1248035.7215395141	2122507.6867190166	2467127.4912732714	1807151.2398223819	2068121.502166954	1973065.6640609626	1335266.1436883605	2026789.2658101025	1353055.9073763287	1837664.357333271	1447500.8501564185	1575086.0445326925	1920375.6702519176	1388504.384221294	1471465.6939592646	2384151.551301369	2511255.7700694026	1581215.2577824588	1559977.1718903745	1890351.4594008808	2481632.914286286	1944678.1544873754	2405440.8245387324	1414083.3506237683	2631016.6067932514	2266307.3075756743	1281878.5920163763	2098347.4253133605	1604365.258683937	1463967.9067580518
1245223.645243091	2121261.8204734246	2451368.6037374143	1781999.8103955737	2064826.649148856	1966078.178167149	1334494.5653687066	2012606.815142825	1341462.1021840416	1835914.460230165	1442896.3122794277	1574564.4281206897	1916227.4130149528	1387321.0798141134	1469540.7826881171	2374639.5560035836	2496627.3242116775	1575074.003658307	1557269.6104579063	1889753.4925931452	2478813.8638807493	1939896.579860357	2403291.326367239	1409881.7493339975	2628170.337355364	2257586.2141151554	1278737.5966349358	2082175.112081681	1602350.4942263386	1460800.2925281145
1242170.0576982975	2104522.9245928293	2420771.2163738944	1765664.9627934853	2061035.258395136	1963525.9798559828	1333276.6842886135	2005025.340140623	1305841.6184232426	1834941.3763488955	1440823.9040844566	1569046.8835055702	1912411.7812451483	1387143.3790162436	1468232.3675654386	2357341.0109844725	2466636.295599754	1570024.6212168837	1553664.2192365234	1889241.0030183261	2475052.6645985907	1934037.0803708069	2399619.343996792	1406695.2820361422	2622191.498690642	2246197.8521059533	1276388.770404935	2080544.248091917	1596908.4168230768	1457658.6611436217
1240206.5857864993	2098480.3147623744	2420771.2163738944	1754799.14839007	2060889.8824414397	1956377.6172823051	1331413.7152831748	1996005.8063149143	1288980.2561660062	1832703.804205155	1438075.867829882	1562331.6504135432	1906548.613620205	1386934.8819019904	1459321.0871225738	2353747.949739282	2434859.5709078843	1556280.7894451746	1550918.4393883764	1888954.6335574337	2469670.0218167882	1927984.6184832465	2397640.6998509443	1403595.9992987495	2618105.7944252654	2227820.494928879	1275016.9432666618	2073345.0541990576	1591508.7530436548	1454231.58330529
1235394.4722751745	2098074.0541655333	2416837.323847599	1739755.26910109	2054768.6292732616	1952489.0453251111	1329494.437113403	1984372.1382355813	1278448.1243054513	1829779.6284282785	1436176.2080767816	1559329.4028830396	1902086.944960529	1386723.0934669836	1455387.124899315	2343044.195839519	2385339.203059687	1547741.420472868	1548519.821740779	1887047.9251082502	2465712.616001254	1925530.461776085	2395560.5314220954	1400683.7180522173	2610443.045213441	2213506.443593354	1274534.8026060907	2054648.6463428608	1575223.5584662247	1451202.8278314334
1232062.5529191357	2095047.0333119426	2396650.436918641	1737756.0270767405	2048911.2486713992	1951498.8971840846	1324286.206716789	1973473.146343903	1271544.3493469832	1825867.0648020308	1430966.9920560985	1558530.6950938287	1888710.4603952246	1386622.8433512542	1449960.0830767942	2338315.8618384665	2321854.699134912	1538091.6904083602	1545712.0060980443	1886250.3156781802	2462561.9527973323	1923556.8557304442	2390565.4984670524	1397743.0507258733	2599744.4103557896	2207886.6807638607	1274430.2345145307	2044070.9632971152	1565858.9797837595	1448905.9472739613
1226191.413500761	2086163.5016160626	2391972.6923836395	1720165.9730272996	2048349.545712452	1948733.5815293898	1321987.7242036015	1969331.8824960412	1269920.687979915	1823054.2779568331	1428249.837598821	1551041.6706426258	1880417.2720961305	1386319.8454146986	1444044.4486214109	2328116.5414495207	2245289.788997342	1531308.6887814447	1537567.6949392871	1884903.1091334897	2462083.9321435583	1922843.7279900492	2388525.842032057	1395293.2950196636	2596172.5354237612	2199272.918677963	1274137.5077553699	1985179.4635714171	1565385.777264332	1448180.3844057436
1215368.9666213177	2068972.7909814555	2383396.2977912924	1718572.9631461713	2046682.8832897723	1947710.5514059814	1321350.2909042847	1956721.8548998013	1265818.9089724272	1819634.1933455293	1419855.369876953	1545211.2640398515	1874651.011910126	1386015.3869567136	1441647.221992679	2325547.7606724906	2179778.515461541	1508401.352312185	1536349.3264081378	1884160.3899545514	2459463.233387924	1922038.4862082948	2386419.5531275086	1394848.7465724377	2590783.7529471596	2175685.7884172103	1273427.3874105148	1979128.949513434	1556991.3783394098	1447450.336439803
1206549.4634805657	2056116.1588853416	2382018.330939059	1693554.673829943	2046469.9543316478	1947327.755892235	1319695.9863330158	1953486.193873168	1251930.0908418514	1817489.6342516942	1408626.9923859604	1530204.8612257938	1873806.29947053	1385575.7272973526	1434815.273885245	2320521.7242770013	2130171.740608416	1499430.5761949169	1535882.5094830862	1883339.8004376532	2454974.4490163247	1921382.3315567055	2385889.6986146895	1391794.4265128444	2589316.0434025	2125005.9926479217	1273087.4296250048	1973961.7289753114	1543836.5108939165	1445062.6825275354
1206379.7679614397	2047798.7265616884	2379409.190868858	1676893.9290894107	2045391.3980549823	1946766.891460068	1312987.669303988	1948140.4229172436	1250412.0811279821	1816258.0868419744	1404795.3599629684	1517510.6222498382	1869875.6951808145	1384263.395989254	1426170.7045024899	2316473.7130994787	2116689.6881475914	1492457.0342333254	1534953.9856770374	1882817.2406887107	2452010.3997194627	1919213.0099050167	2384211.6559574795	1388513.0167616578	2587741.4105181526	2118350.957684374	1271944.9751550625	1957383.7467214952	1542687.4922046661	1442060.5314300938
1204654.875498496	2042302.0088370203	2370988.156371563	1660849.4137878392	2044621.8824015514	1944943.058443055	1311160.8719705273	1946346.2635015706	1246581.7317842175	1813902.0354763314	1393498.820681761	1515801.058908073	1868085.5879270434	1383335.0670075743	1415538.0105200731	2310253.5014629546	2073094.1600999443	1486078.4845524777	1531732.8662723105	1880008.523671687	2451785.8002410512	1918688.861023796	2378387.7811107673	1386075.828211811	2585227.4704004503	2092028.0308838258	1271933.5715130283	1953324.664960953	1532086.5081415207	1438214.037792184
1201547.0043290674	2030860.8569172984	2368921.8005065275	1624372.8263397813	2044360.7100891457	1944867.2652604794	1310128.8508159218	1941335.1338836667	1243919.2562006009	1810632.620284311	1384815.713996312	1501101.9145980738	1862542.9199822382	1382435.631659686	1400079.980830959	2305982.8526901277	2005867.6229456367	1483501.0884366557	1524825.7377888882	1879408.0546365066	2451785.8002410512	1917466.047651134	2366419.9132746444	1385141.9663758904	2581476.2463222067	2066760.8518084702	1270897.4884069252	1941532.6935856794	1521747.7748079246	1436380.6289602418
1200501.8874179735	2022552.2890838103	2361522.9961813446	1607104.9312349113	2044157.3378920502	1944813.1316340608	1301971.5551905353	1936672.4472175282	1240086.2729598898	1808770.5923566795	1377131.6957700094	1494914.0798919925	1857148.7430495769	1380572.3047729947	1392277.2255625173	2299434.745430301	1954576.5689633973	1476733.5868651657	1511849.6171496992	1877548.1510688886	2450894.26595577	1917396.0127450086	2351823.647051072	1385121.9198775052	2580245.8599935374	2063323.1339606359	1269836.5693720267	1932777.3800178538	1519470.0480584004	1435204.9834122725
1199693.9583783362	2017858.747059537	2344447.749331705	1547400.583041966	2036408.5874536238	1944710.4242363584	1299372.5414711128	1933884.8925387328	1235319.1788411816	1806546.6194447502	1368602.9805600906	1485105.292244707	1851322.5966418015	1376194.093272383	1379780.280462949	2288040.0466388552	1938779.786248562	1473188.0795913201	1503845.9856046678	1875710.4161158495	2450338.1558874846	1916540.3244056546	2351781.0409526867	1383180.3076836115	2578518.760760239	2043259.6878807673	1268367.5990540874	1915513.5822994616	1516927.9245717255	1433723.2402401504
1198670.3491281222	2017598.649201719	2326258.6107541267	1503385.339025792	2031640.5833326506	1944162.0620838734	1297373.7192824315	1929988.757776275	1233449.4557415368	1801492.6195912021	1361644.7381894393	1463461.6341817537	1846272.7369195768	1367027.7736001322	1366300.1792517381	2277834.8581259935	1917179.8047233762	1466999.9602629545	1503484.6566747378	1873791.1279235606	2449541.3030331484	1915770.613556321	2350904.6180990827	1381871.7927266092	2578452.9768918576	1941520.2300473507	1268104.8553551473	1905676.3146845598	1513663.4972577153	1433096.4967373526
1198051.387663154	2012996.7917772036	2322638.322421183	1453730.667876128	2028785.6429397487	1943810.0204680127	1295568.932141112	1922946.4875753764	1233172.5177291292	1798477.2714363262	1352217.2118771926	1448154.7860141434	1832472.5426270317	1363801.1458753753	1350758.27429407	2269493.830281402	1894440.2348944761	1461029.2976243994	1493920.001536636	1872077.394931015	2449284.168305248	1914764.8033609914	2348999.240416414	1381349.1167655177	2577128.251626693	1914240.9941762057	1267456.2437722702	1892427.819457655	1505888.632503902	1431303.4829455477
1196724.4953974974	2008870.8518241278	2308237.693629238	1433813.2157196929	2024932.5179820568	1942738.9267616381	1291548.898671818	1918991.108136357	1232211.684970155	1791423.8325121854	1344655.6272660664	1427673.1606789685	1826687.966650159	1358319.9739974893	1349925.8500920015	2262444.9354785345	1883755.4099917316	1461029.2976243994	1489869.4644582602	1869030.4891734265	2448924.546495033	1914306.8033073687	2347445.924961852	1380249.4368448574	2573723.659552947	1913726.9556782048	1266251.9560768013	1860821.486777904	1502017.3813734772	1429870.0202717164
1192483.6668804586	2004502.0944409491	2303382.631613938	1427150.9586113766	2024446.4316880838	1939719.2976687592	1287207.0203765735	1905985.8822076675	1229798.7272914716	1789306.9907636389	1320873.603130374	1391481.4616802072	1823968.186650962	1351172.9056521235	1338948.6215363732	2260984.866517349	1870522.0924991847	1448840.8515451367	1488868.6646256794	1867601.5669299543	2448663.6162629	1912851.141298031	2346403.1041179844	1375903.0551158676	2566253.6200910225	1913726.9556782048	1263848.3219118803	1825177.8774280238	1501149.9860031144	1428670.5965250481
1183285.0892253167	1993773.8454788888	2292703.3643275835	1411695.8148798007	2021837.2015857238	1936372.8178888224	1285313.0177421754	1880988.782622086	1227453.4653200211	1783249.779053868	1309738.9387378541	1353606.1174902201	1784752.288783722	1346231.6401753486	1328042.1930406538	2259792.3825154114	1839149.1265785769	1433051.6265227674	1484190.6008874888	1867149.8171299659	2448172.7983246087	1910818.6662428847	2344968.8885658067	1371980.927568899	2559295.526063551	1911157.9999561117	1258928.1017063663	1808520.9353253618	1489299.0061123099	1428362.8118182465
1175447.1857366874	1990123.9025179427	2288826.2764358306	1404748.345036716	2018870.9435309956	1934454.1737201137	1280708.6569128905	1867365.0534651228	1225512.3413481498	1778172.8320689823	1284934.0555829844	1296622.9294066043	1772785.5816801458	1340443.2548646564	1303802.6187454553	2244710.0910868184	1834844.9546933123	1413717.6850765024	1482384.4296440352	1866864.5652804181	2448146.072542302	1901280.9819452153	2343044.660675291	1370000.0518492803	2559211.2398933824	1882317.4624211916	1235412.7468070844	1801238.684130817	1485012.638326192	1426986.469468016
1172266.4564155978	1979196.3623475137	2286738.8322909814	1398143.3517704578	2017429.7577080263	1930692.8423535114	1274542.9543519234	1839909.839626694	1223236.1236262412	1760639.2987205158	1270992.445305971	1256258.6715519615	1770316.1232023318	1339220.5155032033	1298536.2842800245	2239664.500924482	1824005.8654525278	1396220.3965362113	1480089.2248140178	1866727.7393025698	2448060.731719646	1895780.5302693297	2338770.463909434	1368555.4956727927	2557248.211788454	1875352.7300178553	1219327.5609366978	1795504.3635770404	1483609.2571360064	1424992.9499226878
1170812.12790774	1971210.066413093	2282291.9657181804	1374225.104160174	2006038.5922997955	1928359.573768148	1267196.480944269	1825323.4276451946	1220277.223673215	1751406.062586877	1232969.5736141598	1252987.2229336381	1761855.0483093278	1337833.509746386	1290537.0762549608	2235156.0987116755	1821346.5708647172	1383513.3792461422	1473331.9756572333	1866189.9840594965	2447963.0561494427	1886519.6406186894	2334557.4086111505	1361699.7383191355	2551924.2193885273	1858404.494690169	1185774.2522577073	1787733.0807808223	1473717.5676069316	1424120.252428451
1167123.1062149429	1968857.5928743042	2279000.5131036416	1362204.3659910345	1998870.089480831	1926880.2397123224	1258128.0253529954	1820248.9882959581	1210453.6642456728	1750563.3283880856	1206480.9060368238	1235451.3850237655	1758771.7144296065	1336578.2613428768	1283604.4262776054	2230512.304956969	1807741.6897906447	1362592.857591826	1471842.2101043593	1864567.5074479682	2447897.9685499636	1868409.5160782146	2326474.4513011514	1355005.4504128043	2549543.9983756985	1847136.6445212555	1169870.9528448044	1767835.0008204535	1472981.8457387818	1422992.2165425702
1164462.0700328224	1962739.0898271673	2275467.691025274	1356775.2124751569	1995065.2433677306	1923443.112764255	1250514.91273922	1818993.5656417652	1207475.3737256285	1750213.267307129	1156812.0044205284	1229535.218526021	1756183.1872078516	1335961.5212812407	1274863.3467914378	2224634.066637738	1798709.416246796	1336784.4462598239	1468789.895077517	1857641.5546155253	2447897.9685499636	1855109.4874570903	2321894.7624583114	1351655.2454420018	2543748.882738598	1844597.096438523	1168779.1282039292	1763772.1655591426	1464957.8957301825	1422016.6355438824
1162360.8839271378	1958574.7834506372	2272140.507734059	1331931.9566116538	1983679.4675860815	1922062.8790484027	1246004.8390935017	1814264.0604104945	1204813.9949368786	1745033.9068617455	1116718.069669637	1226622.930129241	1756138.6269190917	1335961.5212812407	1272336.7349201313	2219230.8490177053	1779088.4307358048	1312524.3590888018	1468238.244701598	1853184.7846685294	2447880.4726578374	1844529.0360555428	2315214.5693355077	1350194.9489273762	2539284.0255660485	1819992.0787134098	1162980.790105785	1762028.2599285522	1464957.8957301825	1421310.0991884596
1158514.2903955497	1953592.995151052	2263351.996139781	1325282.8170133398	1969292.7147479018	1917259.523064001	1242076.456663219	1812662.4518885864	1195306.7073072225	1742222.3239943339	1104612.1025598792	1220099.4458344125	1755810.8917908405	1334531.5540344594	1264765.303063828	2213379.030714173	1758101.1422694612	1303873.701908018	1462891.669589636	1850928.8266482288	2447827.9628990362	1833234.7423740774	2303046.70691327	1349208.4243942553	2526735.978898544	1818946.715184192	1161955.6874488012	1753237.1030872948	1462090.9505508132	1421105.3975409945
1155623.6143105617	1944337.824894803	2258573.9830249427	1325252.8440333402	1963408.1824358297	1913607.7717168948	1234524.0659036003	1810751.5405806638	1191943.0876853925	1741555.8957021886	1087096.657638986	1218107.3408247018	1755183.5637330683	1333730.1672571336	1264542.1178464447	2210652.450087809	1728746.3111502524	1294579.087715893	1457860.5836034783	1849649.571913003	2447676.8282612613	1824922.0831416564	2295841.3223991916	1347193.5743938992	2519683.3269285234	1818246.9846970434	1161794.2335657654	1747533.933984931	1461709.1075076694	1419514.6712587096
1145812.17892485	1938595.8482314677	2256204.867454861	1324772.8209227626	1961485.6966688852	1900902.7323201543	1217059.4203313459	1808288.7016431503	1189090.973978072	1740528.555818394	1084518.9070204664	1213701.53612881	1752675.2632871892	1331637.6905916426	1251102.2504693754	2204989.196118903	1725285.9560024417	1283091.8943183303	1455596.9005326289	1847432.5183295915	2447529.9125546506	1823028.886211621	2292507.3300176077	1341662.0850893883	2515430.0136711565	1816273.4589371	1159479.9376562973	1744179.5872259906	1461079.8272613198	1418394.5064109722
1123114.9509701414	1932051.5418316722	2254183.293237013	1324667.563822918	1959900.3896571733	1889736.1782256248	1206062.9849918617	1807807.1015730107	1185722.8604209065	1737690.0653649452	1080695.3784463475	1210999.7533286698	1751256.658897133	1330283.5335957187	1233412.4503355145	2199608.564546984	1706416.0925240242	1254346.084955431	1450429.753784338	1844517.7908381901	2447184.6994273607	1814531.986145921	2287021.015987384	1336107.6088963528	2505259.129517178	1810132.066023155	1158811.7965932454	1735488.2630381796	1458991.7106856534	1417820.6713128274
1122592.5539281662	1930536.8203020643	2253374.088958885	1323196.2971478102	1955619.2532752883	1883839.0016727073	1201454.9198126537	1807072.2868081531	1181597.6874983516	1735462.09749744	1079953.5308117704	1203677.0602743337	1748415.693936904	1325654.9646766025	1216827.532538827	2184991.830401656	1699735.5494223703	1246875.2336336132	1449722.6035572265	1843366.627406105	2446929.323776776	1800151.9441096988	2285105.567796179	1332245.3734253598	2485647.6427919846	1794536.8861339067	1158164.8488264785	1727803.546813597	1456891.0798651522	1417105.3831804132
1118075.0208983358	1929725.5267568585	2253063.5477861324	1322193.327750274	1954894.8139727477	1879574.8324291033	1196455.1531758003	1805331.218091393	1176233.496124746	1729974.9410388765	1077589.6948896912	1203123.1826654254	1747318.1772683691	1320478.3797148052	1197952.4653709095	2143342.8528467226	1666956.8682828767	1227113.5264065955	1448777.7920964116	1832991.3841272616	2446663.417305429	1785623.5855484812	2282012.871397135	1329742.4956439417	2475094.0851429966	1786283.5160421783	1157738.0080619424	1722460.0488289292	1454669.5283849419	1416592.706622531
1114886.9981039588	1928485.2878244536	2251118.870263605	1320653.2941497494	1952817.0214592943	1869059.309262438	1192351.7942308732	1805331.218091393	1171159.7666416315	1727950.906499571	1075042.7930425326	1202091.345861003	1746093.0408052376	1316856.6521702688	1188540.006396793	2122457.0280697704	1662025.576125684	1207310.9940211384	1446702.7632037413	1829645.371248684	2446345.425551295	1776759.6738809848	2279998.058538609	1328341.4534312675	2467799.5884967064	1782130.640092315	1157490.4383971894	1720561.0157776217	1450802.166993009	1415599.297079728
1111254.1024628705	1927892.117808387	2247739.3852952565	1318232.5033396357	1950875.1402082378	1857078.984656774	1191462.3792151401	1802931.2311770334	1161830.8957914885	1723675.2928143095	1073440.348919888	1199343.1057349222	1745504.5981780782	1313976.263897968	1171253.8904534264	2086373.2350448277	1644813.0268457134	1203942.5374619903	1443950.2335127762	1826203.9422890316	2446215.8653277303	1750928.2086632776	2278195.167721823	1325589.4564376203	2454660.871659872	1775629.465846904	1157129.8993108138	1717799.5469091625	1450595.7844869315	1413231.8079572192
1090108.3137863085	1923952.3903198268	2245221.045407422	1315674.134961333	1949589.1064870888	1853938.5838110084	1188067.5443117996	1802444.4200136948	1155457.599321084	1717932.5802127037	1071982.8081412518	1198191.5024720114	1743639.569779961	1310880.9457906897	1168806.5276975068	2048871.2154215255	1638140.435951904	1200317.4087062068	1443277.6562446775	1819791.842538976	2446215.8653277303	1746689.446085908	2274862.679972458	1318636.3420048028	2448526.688580516	1768194.7559196034	1154694.814061558	1708035.0726195842	1447836.5791278726	1411745.7774836144
1073817.7038269576	1921833.7646066924	2238943.742720795	1314336.5591427304	1947967.845244794	1843495.0055539615	1185767.2807153496	1801568.8559809902	1153747.5990413828	1712115.5536051604	1070563.2392931757	1190284.3372032417	1741992.7569376533	1307751.364715699	1161707.2826373505	2043164.2544926133	1634478.5807605465	1197924.962448933	1442389.4911861473	1811557.9806477875	2445886.968142021	1740870.2713231388	2268055.691848969	1301413.6795295575	2440150.061544258	1759312.1431642103	1153660.8537163748	1703027.1285104633	1445125.931371663	1410801.4631248114
1072839.399883372	1914877.3539975346	2235277.012073067	1312569.7699562006	1946750.1140997899	1841770.989353306	1183225.1183418343	1800986.75860929	1149562.2333762127	1695295.9007360155	1068524.0530384372	1184055.0538621156	1741992.7569376533	1307625.8376354764	1156645.8625534202	2016418.095505086	1614390.511843784	1197723.0582867684	1441165.3497695394	1806110.5888146057	2445634.3898377316	1738991.2229451584	2266420.6414007763	1286044.8538919888	2434883.296382631	1753303.9132930753	1152249.5500880245	1692648.510660696	1443159.9132829993	1410308.2513583314
1072097.9786049854	1906197.8014926757	2233948.5680950205	1309447.0523432898	1946255.095376938	1836348.3043257548	1178784.1953367626	1798261.9044584592	1145541.4073468524	1686129.9179999868	1067358.8146094193	1180095.1023917098	1740783.5788831357	1304367.396501365	1156531.7802526192	2015335.2082270733	1592799.2643809963	1197055.239964633	1440597.1070550892	1802513.230593608	2445508.6282755155	1731750.1428212323	2264705.095007127	1283244.6238398214	2424881.756738307	1744558.1744111353	1151157.2922460553	1682152.19951485	1442300.8520065385	1409152.7856189872
1016158.943449324	1899085.669257203	2232154.9749763985	1307493.0774403457	1944434.9974659986	1830975.6302219045	1173153.456836616	1795984.1978429921	1141956.5312089832	1676041.8737818052	1064815.9642797448	1172364.2079777045	1740489.9299891256	1302908.9774811931	1152487.7312315544	2007187.75157649	1591367.3261949543	1196468.0213623983	1438256.8471051117	1801769.265719347	2445230.2200934896	1726317.363847967	2260595.383829813	1282477.6554692935	2409798.5848399885	1728130.0676811212	1149183.3761460353	1667320.3043024912	1439821.9887279805	1407823.3095253021
989536.7253284581	1893959.4599903822	2226201.995033875	1307285.8470641698	1944434.9974659986	1829241.1510848026	1169615.0373671977	1792814.1824688197	1141310.5810704909	1670829.322674098	1061133.9224786053	1171708.0029176527	1739948.2433048103	1301436.468750302	1146177.334815407	2001921.2975992477	1588616.1022540662	1195057.8086243032	1436985.9459861836	1799364.731698571	2444617.048340059	1721392.7608748355	2256461.0102511477	1279543.231018682	2397608.4434436033	1726536.350161794	1147499.8514819315	1647584.9628057946	1438514.858062415	1406639.629035227
981144.3902857552	1890567.8056933945	2221841.433279568	1306830.7149708357	1944415.1257229303	1821931.1533155877	1163892.8251161603	1792198.6514259686	1140094.927837701	1667969.143779682	1055991.7645588147	1170668.0670447128	1739572.462201342	1300368.2415457384	1136393.917744598	1999779.316801607	1586118.6114294112	1193605.684044317	1434780.2610051339	1795884.3697099565	2444150.246600289	1716595.4918029495	2254612.342591082	1278330.7565514366	2373133.6688616797	1705437.316074007	1146162.6594611998	1626647.113238818	1437899.5109334714	1404969.1359954476
971475.3572458104	1887963.0079387734	2220215.795436137	1306588.7062087175	1944398.1795964648	1795663.839985522	1161454.5369204006	1790953.4207956274	1140094.927837701	1658544.9013795145	1041701.3090160065	1162820.562037605	1739432.0879313808	1298170.5570679414	1125792.85224242	1999502.9749985118	1583839.0827395017	1191240.7074847694	1431622.7715244873	1788837.950799731	2443489.848259535	1708165.517366788	2254172.481576736	1275201.337943003	2365442.0388673614	1699863.5146345783	1144958.0757329022	1619967.1216333513	1437069.805879041	1402665.1400547526
961581.6933659874	1881369.8969020378	2211446.454133638	1304682.6799154445	1944365.3632446073	1759890.5619657673	1159927.5942776897	1785931.7139929386	1138739.535019935	1651914.410893155	1030749.8503214826	1160643.6225528545	1739354.1325970083	1297041.2209391056	1111112.0450079145	1999011.9036471867	1582187.5780584991	1190027.7129223284	1428353.2021863586	1784085.0648494763	2443350.518081708	1706752.2028200016	2248351.5800006855	1268673.0652213495	2358719.788209762	1694912.3346282004	1143169.975975325	1612337.9217569162	1434331.7876089716	1399271.7683350567
943631.9993117759	1873902.9560874202	2191498.879653697	1304324.1723131055	1944289.3366913171	1748351.954300763	1159256.2181136392	1783326.4939802834	1129406.7391554452	1649909.862415943	1008761.3499596812	1160351.8754258165	1739257.707317054	1296820.848093394	1097914.2665364223	1998753.5694562069	1577752.4223990343	1189267.6898178677	1427521.040043009	1777167.551510076	2442986.9026321573	1702035.4105607066	2245222.1109302663	1265543.504705841	2350552.1042496837	1689258.7240631627	1142317.8669998196	1585270.5912684996	1434331.7876089716	1397283.9506723902
940933.0744350848	1858228.5740440285	2161666.7459942023	1304242.9886004496	1944215.3247702478	1740419.7550837372	1158598.6768026308	1772984.5301677547	1128523.9949387866	1647920.1538207892	1003462.4622932648	1155044.0831659755	1739257.707317054	1296275.3088667227	1088545.594658636	1997761.9351196475	1575244.081662829	1187567.1030100954	1425559.9128242002	1774058.700748774	2442666.27897631	1700558.6484845614	2243747.456858139	1264451.712778231	2315369.262898296	1683593.8248703657	1140154.0446188096	1580243.4347846482	1434235.1653194358	1396672.547333254
938030.6898269105	1845034.1403852946	2156136.2178863473	1303786.337774436	1944148.3152492214	1711287.6530493416	1157337.5108112874	1772565.6626802222	1126612.321946298	1644083.8960144597	1000180.3027016765	1152078.052157885	1739206.6659814024	1291467.5970478826	1087895.628825935	1995873.4315499917	1572348.1532493401	1187228.5799220484	1424623.4640841081	1769448.6613055666	2442305.580272364	1696739.3318140013	2240981.0673647025	1259804.1794473673	2301179.62439264	1680996.2661184461	1136253.2018574756	1569376.681042431	1431153.3869449727	1394495.6148037203
931281.4368839689	1830975.8991198468	2151472.6648492813	1302820.6421479415	1944142.848638572	1686889.2671473662	1155122.1925673916	1771589.5775106566	1125218.1833600097	1641083.7193608475	993406.4902780377	1150999.5952574487	1739167.3778270618	1289806.7619862978	1087138.8940095268	1994051.6045371755	1571089.5721870242	1184211.0719736086	1423102.2838773394	1769021.4547286595	2442029.8860583375	1693279.8856988593	2237211.978042894	1259145.3957251378	2287131.748937647	1667393.1916442418	1132945.482100125	1557475.4833362072	1429300.8116916514	1391529.6155974334
927896.8939387572	1827058.5930771208	2150601.229797574	1302260.084081116	1944120.6471734182	1660761.7836934207	1154239.8301219535	1770786.174104197	1123265.292874344	1640382.7782898683	991246.0650005249	1147304.8393524429	1739035.1328704872	1289227.1035457684	1086749.5126716935	1993790.9632338923	1569741.015418139	1179969.9738666373	1421608.9673862492	1768377.2950642682	2441050.8454469377	1691056.8768198572	2235365.440028907	1258403.3711739935	2253572.2013476947	1665665.8278771834	1128944.5937689606	1552181.1875443717	1429068.0395417672	1387340.6443986644
926173.620861511	1817352.434806776	2147358.7909033545	1301906.040535815	1944120.6471734182	1649949.3298831952	1153335.029265599	1770664.5421314428	1120704.0320991362	1638177.249750036	989232.9261369737	1144340.0179734514	1738970.5443742464	1288917.7567221185	1084097.6161640584	1993272.2945933002	1566667.2728085069	1178723.8528352084	1421339.6882635779	1766418.151502456	2437500.269596832	1690203.7780408561	2229784.740828977	1257501.2335087839	2242142.7482129424	1664334.1018211676	1127606.483619729	1544006.0663467117	1426616.5385330918	1385220.7240758124
924521.113842885	1813178.747997312	2143653.1177836442	1300716.7745736279	1944075.0789869772	1636995.394183244	1152635.73385327	1770495.7687595538	1120497.1550263446	1636948.6303284923	984873.637799251	1142166.2966213457	1738933.7295352528	1287335.94904275	1080821.9659501822	1990667.3995154672	1564737.2288114135	1177414.9414514818	1419799.9876320004	1765453.8343718841	2435741.317051314	1688445.9969166557	2224290.3050040146	1256823.3408931284	2230104.5518166334	1663521.650617072	1123484.3879871748	1542097.253256805	1426277.2392337697	1382509.0624637718
921388.1125212209	1806722.88241238	2135586.923805302	1298938.36183299	1943956.2296215582	1615174.9651223472	1151707.67852731	1770336.3897387802	1119415.9758190324	1634321.6694271904	977711.2018516073	1141353.130185698	1738896.9095430782	1284727.0328711597	1079245.782955555	1983602.7934357773	1562531.6755137527	1173798.7853406544	1419016.8404255542	1762767.3713992373	2435554.7718838425	1687242.94237056	2223302.4278266877	1256367.9665423767	2213506.4977162806	1659975.0280755477	1116549.5095795167	1536272.1644614346	1424566.9279367998	1381939.1479405575
915270.9235023689	1793581.4652471708	2133339.3260317147	1296732.4308740008	1943860.066521907	1608791.916000257	1150222.1621040513	1770153.8539572102	1116437.6429995655	1634023.5526930855	973095.049567102	1139251.2598780617	1738732.3675100985	1282529.6337211253	1076577.97932401	1976672.9982087258	1560118.7319819806	1170281.5971705911	1417564.4302394288	1762200.2333472746	2435400.514371339	1682753.2127426597	2221171.6045558886	1255565.812972063	2186893.5896992744	1658172.3476749642	1110752.8624834486	1525103.2385501578	1423779.249315106	1381445.7235707024
906843.6327599874	1788943.466948456	2130936.1789846546	1296472.2194321973	1943860.066521907	1606082.704858411	1148987.097598546	1769742.3284581606	1115355.535752975	1629480.4724382695	961386.4673886455	1139128.7729845203	1738086.4918805924	1282282.9686022988	1074950.7084891477	1974260.415931873	1558825.2618644254	1168841.2247315194	1416627.6528741773	1759859.032782053	2430745.442396376	1678446.6040354264	2210482.4818444396	1254872.4326580628	2180783.3567849975	1652146.5421413037	1109330.7559719689	1518221.4202156314	1421190.0232386224	1378584.97401574
898551.4272810366	1777577.305916013	2125481.639942507	1296055.9832877081	1943860.066521907	1603283.2540380724	1147464.6779133263	1769521.9355986954	1114282.772902816	1625408.165211709	957958.1703609474	1136059.7880466124	1737647.9095074132	1280465.5935483938	1074175.8179854236	1972014.6130452957	1556562.375663668	1166105.6067696721	1414746.1453654324	1755233.2152038922	2425243.875701512	1674583.069907756	2204619.4978770935	1253673.211096202	2175260.35155415	1650731.2920142724	1107430.7738890403	1513370.1563384803	1418340.8404469863	1375938.4986576089
895520.6744421622	1765340.360931491	2123687.9666356114	1286490.725668808	1943796.2325433015	1595938.1003075275	1143612.0434589894	1769048.7461964053	1112342.5153213327	1616820.856481477	952861.2437708467	1128595.9025251823	1737460.6314630099	1279993.1699738202	1072282.0437886463	1970554.9092642905	1552227.0380105325	1165154.1124369209	1413284.22850454	1752479.1416919096	2421089.3633908564	1673055.816894632	2199677.670945805	1252717.8135489512	2170639.189383891	1650374.7486057128	1105450.8054963327	1509998.103440874	1417216.1946849911	1372786.2525999693
893759.1176068012	1759122.4539752302	2121902.4281103546	1280468.778769565	1943700.8813936024	1591710.2952762574	1143595.3528730595	1768379.6103603325	1111870.1451041298	1615404.3058218174	952070.9014925006	1125720.8500958148	1737084.1443468183	1279231.3709308647	1071039.4051505856	1962046.8180217368	1550402.9749523182	1164292.6424245525	1411545.451087543	1749630.5595612214	2416594.5732553736	1668057.4621892748	2187435.1188091645	1251409.215236624	2164292.3712592646	1645957.2804597293	1104127.1688618127	1507124.9590737985	1414970.7709959308	1370645.6797307588
888979.5958630313	1754848.889510914	2119829.45846635	1280097.6682087937	1943425.8555273698	1588758.5122151303	1143454.2215900957	1768379.6103603325	1110365.4527949602	1606112.6206101514	950365.7140932536	1124650.186928838	1735765.7916312169	1277213.7057621672	1070777.2525392976	1960480.5050543067	1541986.091038608	1162849.4518358351	1409513.6127964708	1746380.046280251	2414370.3088480476	1653884.3629528978	2184694.8526370525	1249850.8984976483	2160555.723615524	1642096.3786433132	1102970.9523363162	1506249.5946863124	1407065.941858301	1370006.4845925153
888811.0046125302	1738717.1197114852	2117617.9022532385	1278859.6930972512	1942774.7360523492	1588420.4524218452	1143206.1676111964	1768188.1613244594	1109541.1634738042	1605034.8435958093	947188.388355822	1122989.7842074325	1734691.4161721005	1274889.4217182081	1070015.5608674109	1956784.4973499235	1529512.4241051893	1160853.1316498278	1409040.2161118658	1743096.0019500426	2410543.241372394	1648370.0705307268	2178880.035136785	1248192.0289004932	2157396.8559913067	1630977.4144723765	1101681.2374703758	1502170.9267292942	1402038.553222886	1369972.9276462116
869532.474875264	1720007.1452809826	2113085.359144724	1278735.0270615716	1942509.065391929	1586986.2928332756	1142835.094594178	1767739.9626278912	1108611.6632175848	1603495.247472002	944418.8639525906	1120153.3808489852	1733566.3386433437	1274419.4999034575	1068943.9940325804	1953857.2851370554	1512719.4127840728	1159046.9222256541	1406534.2001231087	1740356.7791253133	2405770.271997358	1636490.3333956585	2171769.5786005757	1246230.4228291295	2152825.6758384784	1607098.2289740695	1100550.8919661657	1499115.910616437	1399226.3619966633	1366047.751732963
868319.339755478	1699507.900481717	2113085.359144724	1276791.4896091328	1941218.1411247614	1584928.362805904	1142387.591620599	1767695.9255285137	1107388.2783465828	1602605.6784231705	939579.5540074861	1118548.3230101282	1733439.9604032645	1274080.214663636	1065590.9490512975	1952631.0866253884	1494859.414690192	1156140.9168112038	1403818.1975699144	1739719.854141826	2391742.2023232784	1633563.6873447984	2164173.9730041986	1244791.0225994785	2150398.105338667	1592224.7822038566	1099300.7932057611	1497083.219207031	1390192.2704275742	1362318.358220019
866088.0645970679	1688273.8487831226	2104530.7968361364	1273177.830651855	1940483.7321734265	1583494.1240093163	1142049.6196351023	1767658.7551529664	1104265.415858165	1601267.4429636004	931896.9746598424	1115653.7159851335	1733146.9195562396	1273788.6857656648	1059098.1352310583	1949063.0171482444	1487014.5684877946	1152857.3078910206	1402263.6532588566	1738547.9683956734	2373151.352474683	1629925.3187337818	2159100.0410112445	1239412.1091014943	2141457.497898537	1586130.2585763736	1098369.1574735236	1489807.1141706605	1385865.4063091374	1360669.5878736037
865725.5332766675	1684501.1464339732	2091452.7526081905	1267271.8706825147	1939937.5363312773	1582918.7319685256	1142049.6196351023	1767434.0466997565	1101616.468084714	1599677.43457988	927914.2603438756	1114496.608887702	1733146.9195562396	1273488.5490231223	1046420.7583959426	1948410.7617952272	1472701.9851236749	1149825.0611964879	1398877.095802386	1733298.5664922683	2355660.460682675	1628197.2427671081	2148900.3423879957	1238557.2321294497	2138458.4536112733	1560059.9158616592	1095365.6550920277	1488850.7840896463	1384464.141277644	1358964.2665185754
865665.8580550874	1676456.667017525	2090540.3017581862	1263577.1988448733	1938609.487241692	1582408.3548376015	1142031.566331703	1767097.8033676546	1100072.386339132	1597895.8649832061	926854.466401359	1112429.0148401489	1733045.9100077436	1273074.6076306484	1037309.7699189833	1939984.853433787	1462187.819663878	1148138.525117607	1390570.4861322902	1727076.4707730485	2352538.001752843	1626566.8068850648	2135738.9818695053	1238253.21735881	2131468.5621709484	1531807.4744858837	1092631.1595536892	1485255.5057786654	1384035.828057133	1358482.2106350968
857145.7848594607	1668798.3809488502	2087408.6099993829	1258824.2190159508	1936002.0982636742	1570740.27388709	1141950.0303056925	1766784.5768847093	1097228.6374261947	1596425.5676286493	915886.3075449165	1108395.5770790696	1733041.5564299475	1272616.0683019538	1031361.5710313875	1932892.9756751566	1459703.081119357	1147502.072622383	1388277.3890750622	1709964.5943217513	2329506.009420659	1626270.8588256608	2116373.629066693	1233418.4721816827	2130322.9034813675	1468779.884050366	1089185.7026422138	1481875.3382068207	1383257.6245350575	1357734.6497438482
854547.1347989105	1636420.4317733282	2084197.337985786	1253298.7771161352	1925519.4342566826	1562230.7160426057	1141950.0303056925	1766258.7855439526	1095992.6869742926	1595796.8149782082	909349.4603376368	1102948.3224219508	1732912.514944372	1272219.1856632375	1016787.976900935	1931279.336807063	1449877.3371285663	1145994.3518347398	1385876.5041157268	1701858.883544615	2326716.7737833373	1625827.492360575	2100498.9285910316	1226565.5892265677	2127951.2046601106	1434554.8017421456	1089143.223569272	1472618.7351414016	1381122.1470775264	1357541.1414045887
830509.6117299319	1630145.7030536216	2082547.7756369065	1249567.0270773876	1915576.4657162284	1547621.2761527188	1141905.6261078073	1766177.7053170174	1095665.6979410916	1593935.6854076558	901154.9667593908	1091486.549760378	1732711.540994421	1271761.6447056837	1006303.9810260893	1923767.4303691194	1446695.1817011756	1143722.5917043858	1385717.1763873594	1696351.630121415	2325047.0374560915	1623730.1474077113	2076032.6412103313	1225017.569833822	2124948.5031662486	1415135.062596335	1088537.9960284063	1468050.9383377675	1379016.9307427856	1357384.7904747971
823650.5370745667	1624643.7989495355	2080675.8266449003	1247203.862069281	1905919.3004658013	1542623.6954274431	1141799.2240097546	1764239.043919364	1093320.1605252703	1593457.1230245936	896259.8689724318	1077438.0688941455	1732458.9067820762	1269445.2279204852	995045.6153217704	1905727.1911217738	1441586.0862061742	1140613.349521349	1382619.3230750381	1693102.3595865758	2324338.993716616	1623699.428237578	2058832.9933103397	1214850.0191467756	2114240.0209804773	1409520.1331158783	1088073.2045724983	1465392.1123650162	1375942.2382525052	1356206.5642598562
805121.5077763546	1612051.5804942974	2080351.568536065	1245902.6556982123	1893798.811179964	1529115.095225228	1141719.6002624873	1763353.7729917676	1092133.5636440886	1592815.9779727743	888557.972410193	1063445.5912684835	1732379.1032649162	1267620.5109841067	967995.8405540255	1883806.2729783705	1440727.8861446183	1137466.3419173672	1378594.4097010882	1688015.1473467648	2323267.2131333407	1621118.8444016261	2036619.0806066499	1205086.6445775495	2114045.6787121673	1409515.4131592673	1087867.4253528835	1460255.7328593747	1368448.837677829	1354854.5817724448
796185.9030427661	1602166.4304546264	2078673.470396766	1242770.5990288567	1891070.39664259	1519965.7220054907	1141645.2414133304	1762393.6915085604	1090389.0192619811	1592636.5567490465	884492.3992379964	1055054.223021103	1732357.9083011516	1266069.7044895063	957426.6516182543	1850030.4058756565	1432200.411865457	1135329.28236881	1376347.183732049	1682819.892738852	2322652.9917500536	1620404.8187359322	2014023.6153898593	1192887.0248898473	2111591.407237769	1407732.5086558424	1087228.3227466433	1458095.393856559	1361429.8706536044	1354240.0373620945
794946.1884094758	1593106.1915342282	2075508.9165258985	1241823.112230944	1880182.4065324385	1518227.152936257	1141390.6226903915	1761453.4826038613	1086097.9965884904	1591968.866211083	881803.2627114905	1048257.5235757969	1732292.4992578444	1265183.4455004411	939683.4640257207	1845587.3326952462	1428572.6539986823	1130402.6898783832	1371978.5522099934	1676785.470611301	2322248.883647664	1615545.8788202682	2008641.3448039528	1178074.4799995625	2109823.933179005	1404341.7045099668	1086254.6224201992	1455223.332989374	1353512.1805595376	1350907.4529887857
791804.9348350319	1585128.693661947	2070971.171699719	1240044.0534107788	1879763.1204422405	1510053.5664448175	1141251.1574962202	1760736.2363680797	1083145.907857218	1591509.5551009758	877378.3492056971	1034901.5834590206	1732292.4992578444	1262734.8529976355	877862.9304554057	1834762.6880435788	1426251.6670059243	1119995.5963502226	1369569.371185633	1670628.8316496473	2321687.6485836594	1614919.0713899871	1991678.67472233	1168040.2879169143	2106919.376734078	1396252.1411859172	1085786.1150124657	1454001.7136375892	1344954.8080043374	1347469.3147101896
774870.2440814935	1582061.3733262792	2058250.4437021883	1238437.1478864737	1856952.3779091667	1495570.4960490502	1140984.697700764	1760324.500709049	1080848.259344294	1591431.4351592106	876721.4554710492	1027915.947295276	1732076.3502892237	1262082.1508781868	866601.6096471499	1827095.4754986411	1423178.2078782138	1113020.1615283468	1354641.5301809548	1666759.6326612297	2321556.086962897	1613712.2905066344	1985233.5203844425	1163790.5185516381	2104696.6550863204	1396058.0878144617	1084870.1104978789	1453855.0417220427	1339048.067756587	1340779.3877547437
769257.4132462773	1581725.5711079738	2053796.584024977	1233375.405302885	1851189.705537706	1482671.4602004637	1140910.9501067644	1758640.3234190966	1074788.217158738	1591394.894783298	875402.958067365	1025527.6091519117	1731816.7074701444	1257560.1048108004	866558.1224510376	1805441.202086619	1404324.0906961944	1111298.3342737278	1345724.3348896801	1665926.64374828	2321219.0286772638	1613667.5893560534	1982210.4709998004	1156684.019773407	2103219.9429786564	1395599.590276349	1081334.270050546	1453187.1974552178	1337756.8440104318	1324312.2645345072
755276.547207599	1578898.1797268125	2047454.1244855213	1231644.39398922	1849766.0524139472	1462846.265019396	1140650.9212410403	1754612.842494137	1069688.1598391589	1591249.6145650877	873347.0861562537	1022214.7359846843	1731691.0250113234	1254595.652144869	859095.9238969974	1776714.4393614894	1399717.2162278208	1109232.8381137725	1332650.5920815836	1659216.8484619516	2320396.151907092	1611354.2289954263	1972685.2983536206	1144549.9408052524	2101443.137946057	1392872.6060157293	1075042.860715005	1453039.812170616	1334091.5384397977	1313177.6562642471
754306.1489136213	1577935.6561624338	2044467.1058344494	1229640.2267389805	1822049.1744262695	1448376.3014480113	1140523.360885204	1748806.9397789757	1066409.386178214	1590554.814475746	872613.1624416041	1021274.6038138742	1731459.0060018536	1253248.607589908	854322.3424866823	1744190.60772388	1399717.2162278208	1107294.2357501758	1320067.6534708645	1658087.8238585002	2319826.27650704	1610624.4542082464	1969796.4798447401	1142878.9993825036	2099846.8005143143	1389520.9647765246	1071307.0737873511	1452950.3456500762	1332084.3145732253	1308021.1512819733
754306.1489136213	1577115.4378290407	2038627.9378116087	1227974.7727238897	1819161.108820631	1423848.373952009	1140010.1592615806	1744199.9176940129	1062725.0405436433	1589554.1568752073	867723.441395752	1019790.5291209657	1731243.91484093	1250127.7521437162	849300.613351632	1704804.065347065	1398745.8359423836	1098196.723900951	1311064.3172311182	1656782.789395324	2318764.921305738	1610271.346960396	1965089.40360718	1138168.8668123395	2097899.0576647324	1386174.6356412019	1070631.3685990192	1452892.7085827545	1331762.06912183	1289818.2324368157
753272.1786166063	1573545.2274948012	2037267.5828203154	1218803.1924437261	1813139.9532273726	1412679.9673436556	1139375.2521269263	1739197.923809726	1062638.097661446	1589554.1568752073	861156.5009711877	1019425.0637183441	1731006.1795007898	1246665.0764736838	847304.3992452762	1675396.9509680918	1397706.7655188502	1095608.1075054784	1309223.1137063787	1652903.4116613762	2317409.49037367	1610088.8779278162	1964317.9647458636	1133702.768390217	2096592.9805618285	1381741.8562559958	1070211.6260020747	1452709.9044507882	1330846.1513406793	1281703.0480614502
753027.625326051	1572496.7748544193	2034782.3138111413	1213922.5838556364	1804702.2106242862	1398574.664705828	1138235.7298550152	1729810.9037102729	1061396.776296175	1589554.1568752073	857627.6542924565	1018303.760951918	1730870.9285616681	1246155.9127864062	844944.3002768963	1642604.1441502061	1397657.2069057578	1094172.8120105758	1286665.7135070171	1648665.191847475	2315642.8776325434	1609923.0438928383	1962258.8959037007	1127965.4857842734	2095526.571029696	1380772.3638592316	1070176.1993629488	1452549.5071322364	1329711.9909040714	1276965.0431050821
752793.2540101573	1570195.2926901618	2029164.6300271922	1203511.1092038932	1788182.0202841412	1392170.8956946204	1137635.812312262	1720117.5968583662	1059829.6437212022	1589554.1568752073	855372.4069155351	1016389.3356565468	1729469.3775914244	1246049.6140299728	843810.8056667533	1623791.0565046591	1397080.3774479323	1094086.1405817433	1246971.6807383716	1647886.6470288383	2314586.0583115052	1609877.4238612626	1958794.8860877345	1116572.187170581	2094792.457467251	1377809.1345201544	1069665.1269501145	1451983.0103217375	1329250.19751984	1268213.8517633523
752361.9787315612	1566805.4482253972	2021897.316231951	1194694.658734626	1783062.0882800499	1386759.939100698	1136146.1818919443	1716099.6488675806	1058371.611509311	1589554.1568752073	853333.4937384656	1014723.4569940283	1729165.75876497	1245291.6988531002	843768.4246434422	1609245.9689417856	1395891.9343983075	1093651.478964687	1228050.6570244802	1641622.7099649364	2313897.1423334703	1608671.4050184716	1953503.0113488145	1114727.1479755535	2094332.5732120315	1372804.621422239	1069282.357199174	1451467.0451315248	1329072.4396889405	1252435.1806350783
752169.0770978538	1560292.4868983605	2012575.1002991248	1193838.7888494674	1770848.9752930226	1385033.6114717866	1135554.1812211315	1714779.4603141889	1058079.8971265007	1589502.5938925298	851317.2542460745	1013935.4624923854	1728769.2660672273	1243858.6899906793	843680.0338751604	1597168.573298346	1394923.6641189056	1091241.7690112183	1219001.7418254165	1633111.907774995	2312361.3771772403	1608390.1399361936	1949305.0304119326	1113412.3552812473	2093749.8847195753	1370829.3361181994	1068660.6532389927	1451264.3066721684	1328872.8337815597	1250310.248368624
751615.9338645816	1553450.6947535889	2007988.404251117	1190265.5372869344	1763192.8533404644	1383119.389151883	1134922.320878225	1712522.883638462	1055931.5276808422	1589499.8676064527	849085.7466850297	1009614.4121984299	1727839.0236998592	1243203.412057805	843015.6384931226	1597168.573298346	1394515.3579512476	1090156.7024176654	1203748.5603000398	1626535.159779732	2312184.9897416662	1608157.3789296518	1949197.096142859	1109846.7097178542	2093215.8301874858	1366069.8117865613	1067556.8922809914	1451075.1581256548	1328509.8534931866	1246678.4206457257
751467.0341890705	1536626.5928226504	1997268.816728377	1187090.6592464747	1743376.6823911378	1377921.0956667943	1134526.6610054867	1710390.7813748592	1053686.2929813743	1589407.3664923126	848594.1669567829	1007922.940045461	1727125.386517137	1242344.949435798	840404.4980045271	1594163.5103673516	1393606.2402963266	1089528.742962395	1185206.3861738946	1625926.4338452413	2309262.9035610366	1607427.7036113183	1948186.6980335214	1109459.5847873338	2092640.5250043273	1359156.270004251	1066251.4307118761	1450112.7367593078	1327020.0671991962	1243627.2128932003
751136.751683065	1532146.5327179758	1988253.6810098328	1184892.4801422325	1730771.371232241	1373882.9883561744	1134240.0043195018	1708466.3685048576	1053272.267297781	1589361.4799630023	846411.7571192378	1007181.7795783916	1725335.302012601	1241224.1558438425	836062.9267560609	1594163.5103673516	1392610.6106882824	1087480.9155217563	1173472.5429018787	1618325.252774462	2308907.0532245366	1607020.8709004251	1946328.1653634666	1109324.585964744	2091324.778335885	1352037.5474413915	1065358.2199105895	1449013.1356738426	1325179.1071657098	1232360.5804562687
750331.4495164609	1527964.9773039164	1978905.0086798188	1184543.1233968337	1726471.0809593021	1369080.354315714	1133003.1858878622	1704546.0843174832	1051794.3531506155	1589353.8272724366	845530.2882563449	1006859.3943521519	1723429.1592867684	1239951.9404822455	832573.0574463854	1593143.6386708645	1390824.7676111015	1086814.3502515526	1172166.5413369185	1614364.6569887113	2306181.779448485	1606720.3959969308	1945407.8575300325	1109152.033877977	2091028.6389827935	1346611.9924604692	1064173.777429384	1448551.7915504859	1323460.3877962246	1228762.3165133458
748889.7356536329	1525547.854483287	1972261.26020806	1183498.672807265	1719530.4527282654	1368930.6304069117	1132293.5510579052	1702418.1419068056	1049718.1147206281	1589331.265110697	843119.4013985345	1006239.7681854428	1722390.5292223848	1239548.352137128	829376.4028077421	1592239.4215706484	1390271.1360819926	1085744.6556222702	1168995.9629434838	1611223.4541026491	2304445.382601284	1605997.3859697753	1945314.55910589	1108538.0057517823	2090142.8584733712	1331465.845052489	1061390.8819460548	1447810.3033896235	1322529.6890589343	1226296.258248326
748219.5188993257	1523717.601006837	1971380.395023548	1181692.7815826407	1711968.0417744624	1368653.5313950803	1131752.3703445247	1698303.2495173456	1046670.1304626602	1589201.6107785918	839497.300849328	1004422.5672235922	1721788.9394033363	1239548.352137128	827001.6976552391	1589254.4722728308	1387885.7518093835	1085044.5300865239	1167121.751798723	1610606.3364889778	2301556.0266731037	1604709.2165119434	1945043.7725673013	1108180.8308315657	2087402.711044289	1304894.152110306	1060181.408230967	1447810.3033896235	1320675.9384570853	1222325.9711583178
746588.6238336372	1522406.0274486206	1970396.420871835	1179327.3608763113	1704320.8928372562	1368204.6912431663	1131747.7300114606	1694988.1519452503	1044092.4426213844	1589160.5604559104	835825.8624550746	1002755.3092930374	1721102.98974394	1239021.6591168146	826649.8555408602	1587219.5966741513	1384068.6777668076	1084691.6803270746	1165598.911643038	1609940.999216533	2297726.5707278633	1604515.7211027925	1944486.0335584588	1106017.0763429801	2087018.4115602598	1278594.1846942753	1052928.0460755685	1447249.1846736285	1317787.1321545688	1219783.6840617002
746158.2513631126	1521293.6719469116	1964931.126018524	1179120.173485458	1700892.7621709905	1368066.98265201	1131336.0215098266	1692118.0689184682	1041755.173598202	1589135.7365022937	833797.316708884	1001556.7039902881	1720587.5181272666	1238494.0853147951	826354.7986500916	1584827.1021425412	1382321.3325264922	1083366.3126838917	1164827.9284536452	1608837.634938769	2294905.3196373577	1604170.8086584704	1944325.551434907	1104391.5541020322	2086151.2564502684	1269120.9847546127	1050758.6534700484	1446870.1373477927	1317345.4982883586	1216197.8012761301
744324.3538534234	1516968.9044629135	1960461.39464713	1178651.9206990302	1689103.7873056044	1367510.5148978203	1130583.1061658245	1690373.0443396426	1037138.9715702801	1589035.4980724186	829856.3740512892	997928.0928168109	1719994.2994567559	1238003.2566356612	826009.2386289092	1583079.1262185513	1380034.1887099547	1082422.7337895662	1164265.5720556271	1607618.1535963481	2288334.6278628334	1603789.244041227	1943302.11043602	1103764.8273252991	2085872.8718211849	1259397.2182093638	1045968.7181693364	1446645.2947367833	1317114.1642359071	1212399.141257259
743643.4652845699	1515792.0643909022	1946670.3384039598	1178315.98780991	1688370.5561285282	1367492.506181719	1130270.7590149336	1688693.1848940712	1036373.1660129139	1588990.4367839932	826360.7625055219	996957.7026809383	1719514.0790193786	1237858.505562366	825241.9384141756	1580778.376983665	1379546.4672648832	1081852.3387868176	1161904.8786188094	1604514.2145916608	2280636.18554359	1603547.8876430986	1943276.1900145132	1103260.4620482048	2085667.2375159862	1253939.8375187984	1036845.4841916406	1446548.7481195936	1316974.3124048903	1211983.884541202
740968.1143337897	1514042.5943410043	1937581.2086737389	1177930.5552435713	1687968.9461244184	1365483.281455977	1130015.1910339363	1685006.563403939	1035647.9218365223	1588955.478846036	821819.2323202674	994068.4809252865	1718067.1135657544	1237634.237186975	825017.1541513993	1579352.5397251258	1377898.1994568834	1081269.0164490633	1161111.6075555936	1601818.3101609834	2269472.0993015766	1602827.1309284442	1943182.7634488614	1102090.2996934755	2083570.6211029028	1251947.7999016712	1032681.2867363894	1445921.56743651	1316919.9997401808	1211637.9027229624
736603.1563535788	1513839.0944230193	1913543.6892318258	1177093.9743189258	1687397.2904798076	1358675.58859456	1129199.5324220734	1683386.7318578656	1034730.6631703461	1588904.64033537	820284.2707243813	991801.7361445812	1716650.7943717293	1236308.3710973472	824444.251703281	1578151.7862297508	1377323.306494136	1081168.9594923973	1160735.582978713	1598153.1256151865	2262512.0482550384	1602540.833146888	1943093.5816551507	1101106.1633778412	2081656.82567982	1251725.921771289	1019649.6635960803	1445490.3050093844	1316847.7703009925	1209720.9069306166
730898.7361638715	1513503.2321985462	1907601.0264843924	1176818.3452892306	1686818.5723233877	1356577.0634285267	1128266.5069689313	1682622.6675799128	1034193.521121911	1588807.9751855975	813433.0395481931	984484.0632314534	1715809.4256031713	1235054.071714183	824100.9807996617	1575356.147068188	1377127.3758375505	1081068.8732058192	1157336.2449305435	1594904.548008499	2255533.9907339276	1601778.057092328	1942958.9200562495	1100630.3308199437	2077085.674460636	1251211.4010731326	999519.495682455	1445447.3139713826	1316140.2785401	1203386.1018261607
729807.8730037197	1512147.6625159725	1904636.3912593347	1176288.8904616083	1685184.1169482626	1350736.9595895682	1128088.9889050028	1681550.365667073	1033361.1345763274	1588420.6196117064	809330.1653960461	982432.948215218	1714156.6331053232	1234510.2961642437	822775.6653387041	1568500.0501194636	1375775.0939590957	1079589.7903575306	1156398.499795308	1572066.7564028685	2253260.7026203265	1601549.3340235292	1942864.1202324226	1100302.883157142	2076230.8597604318	1250667.0228919818	978361.780496067	1445294.6960451235	1315893.25903324	1184942.1928701943
726880.9874070917	1512065.0028307808	1903487.6975635677	1175298.543886316	1683857.9374639539	1347329.4961159495	1128088.9889050028	1680578.6413721978	1032192.3355561254	1587991.190891686	796989.9323997179	969739.5632919978	1713695.1765197203	1234190.4158573246	821826.354800551	1564047.8638954014	1373063.4079169105	1078863.159615239	1155165.3885320367	1555821.7155893743	2238012.0683557875	1600870.7477050708	1942588.6208243417	1099898.4770897927	2075571.9499009128	1249984.0880310312	955019.220553997	1445059.7893668849	1314731.229323928	1173013.0211386161
726690.2076915792	1510517.466139003	1892070.364204931	1172636.1822489842	1683137.0500958562	1344843.9436604234	1127590.7897087224	1679846.2629048883	1031132.5926380686	1587712.8281579907	796183.5139151665	967102.2939047685	1713294.0387824643	1231601.7701413317	821523.1310135871	1563353.906612325	1371980.2432868727	1078359.8281583088	1154948.7769097842	1518016.6103840154	2226839.6002763044	1600443.517726277	1942260.7461129315	1097115.0727479253	2073774.5094739443	1249577.7838454845	946507.6728061206	1443969.852089774	1314646.270165293	1169254.1199880417
726431.8219374638	1509283.5175718465	1886089.8789184703	1169830.0811265917	1680919.9976995878	1343459.1882666773	1126596.1981959231	1677990.0600076225	1029863.3530870888	1586704.7761289172	791851.2416990134	957359.2445641386	1711307.9196321922	1231543.6809829164	820010.9846216141	1557269.4588739981	1370937.9722458753	1077940.4844334847	1154211.207247153	1488274.9871402876	2219529.185843917	1599935.6518976397	1941976.5473244118	1095772.1430972256	2069445.4123254968	1249312.948758296	941525.3482118959	1443658.7955555168	1314252.254561072	1164863.3130247886
724720.4212971474	1507557.305151381	1866019.383825426	1168431.1577999175	1678990.0206806203	1343017.7004058252	1125980.6630916435	1677811.5804967282	1028078.1742847002	1585983.3401173358	790871.6788757558	943215.4041040266	1708332.9621144307	1231539.238978669	819194.2974204806	1555115.9543927484	1370027.7527182829	1076790.7513530587	1153843.3704640695	1446778.609449992	2210466.1260590353	1599560.297933601	1941913.0440393814	1095600.8552738072	2063984.5445688574	1248835.9296103388	932957.5512387577	1443308.6141782624	1313600.907007157	1161097.5561244122
724534.9263659433	1506680.8745647925	1849993.6943005314	1167523.0457227246	1674089.4370862353	1341384.3371341892	1124191.3236936515	1677654.4992348198	1026111.6565055209	1583652.119797624	782434.2566212795	938893.1010610285	1707201.6012413306	1231346.3197138647	817643.5344759342	1551268.8315930914	1367600.2702125623	1076623.6361413167	1153328.1385187726	1425726.6663802443	2204632.8274337617	1599095.3469484684	1941849.0505500864	1095518.7931374512	2059115.723800753	1248554.100097157	931964.4053654487	1442963.3538198213	1313456.0764495218	1160106.7983452023
723890.9582464074	1506679.11347117	1835243.6968586305	1166703.1129168535	1668811.4955678429	1340733.0489320913	1123409.234559933	1677492.1279997483	1024972.9922039938	1583252.7046799674	780448.135794209	936770.9227642553	1705501.6369712413	1231304.5569732948	816986.4697990564	1550041.8415105625	1366519.6517432088	1076595.160347201	1152897.426411867	1395831.1955244914	2191723.669573661	1597836.3590720536	1941847.2115178106	1095282.08595689	2057371.9280379585	1248366.8117958463	925828.5707697674	1442447.7370964063	1313337.7161469683	1159427.9227301632
723871.5178400739	1506518.837277121	1810084.689364371	1166602.6882368075	1667361.5480846765	1339016.3326818885	1122355.2063330912	1677135.8476023532	1021135.1422188908	1581081.8863653853	779293.8875895079	934999.5379121834	1704272.8393941305	1231211.6315164422	816254.1160545482	1549561.440617872	1366087.6305206951	1076555.9999955879	1152010.8662213085	1376638.1200449057	2184069.1315868404	1596857.7120102753	1941780.6478867906	1094472.8563261481	2053872.0663039	1248213.4553922229	922580.6594719287	1441691.215816801	1312770.653491988	1157744.0990164676
723506.7329061896	1506513.9273116407	1788842.3992389399	1166560.0686424908	1663860.68925467	1333492.630120544	1121854.3314814044	1676514.3006870684	1019412.2427480388	1576482.1224730238	774336.6739414894	933563.3313775315	1704109.0627441215	1230742.2600650578	816000.7352830183	1548219.1922742133	1365337.7172451296	1076433.6966720808	1150915.87377559	1373700.604871347	2128516.5276711853	1596337.8658912035	1941674.4639437883	1094231.74205356	2051327.4359658614	1247981.1094243096	912915.0588647822	1439854.0342406312	1312582.8803667615	1154347.9153838074
723019.6008262361	1505706.6432973496	1783580.9957656986	1166437.454440791	1650742.8411952995	1333471.7955557671	1120376.239769755	1675272.6337587347	1018721.8011023685	1573397.7369759507	770452.4470360964	931903.6783329261	1703626.9847366228	1230696.4264820756	815069.7387956916	1547249.1428476037	1364655.009817406	1076306.0319434982	1150603.856934044	1373264.2993866557	2127748.332616771	1595307.3818833686	1941674.4639437883	1093778.3015415901	2050217.549517457	1247817.328086516	911801.985160847	1437475.957238324	1312577.1307361568	1152683.8999059843
722705.5201020443	1504902.906976201	1780237.6981723716	1166196.0796191914	1646172.5185091784	1333398.6667052512	1119671.2229236362	1674787.066253838	1015917.1834098658	1568454.0813282381	768484.1241437346	930226.9697236373	1700023.6890227057	1230616.172106838	814542.8853153613	1546845.174361513	1364370.8889851186	1076210.335368811	1150428.2662614167	1372903.9767358266	2115052.735955568	1592770.6091276677	1941592.032675761	1091887.1783888529	2049072.8279275054	1247534.7672571212	908081.9794232637	1435955.931440541	1312543.1497376869	1149620.006900103
722169.250461332	1504172.6393579817	1774719.9987753895	1165976.7353600217	1643916.3007624012	1333242.5608550035	1118244.285146654	1673862.1867151165	1015377.0823052996	1566082.9024657717	767817.7764844551	925024.1698245822	1695626.2279658942	1230464.2941975633	812445.693943455	1546715.6049790424	1364287.546027212	1076137.2126974468	1150299.6183239585	1372530.3060144326	2112700.862616474	1592424.626181468	1940945.422536232	1091139.6706339952	2047288.3752173164	1246379.5855876633	907454.7442797101	1434326.5322656978	1312366.8591425559	1147122.0373308691
721024.1195231704	1503151.2981535022	1772962.8305334698	1165763.3376667493	1633632.680779171	1333109.2281088696	1116770.6926470303	1672615.474780329	1014777.8293173378	1563913.0794442792	767178.6636101054	922243.4565483923	1689681.6736800876	1230330.9813409285	811472.5890204682	1546552.8611850482	1363820.592276707	1075452.047874142	1150160.1360141414	1370436.8747875965	2097697.4681414436	1592167.204676695	1940727.0688882018	1090718.6489965983	2046185.8808372929	1243806.2355397078	905943.3399927098	1431856.6114205443	1312239.4189895773	1143949.620181769
720795.6597973282	1502906.0582184277	1772082.5559302038	1165233.1707634928	1624576.970476257	1333069.721514923	1116641.0423113157	1669822.2742827223	1012520.3728091529	1563826.1955698617	766916.0996683834	917980.8633501437	1680556.4415146813	1230250.5634743602	807993.1695191227	1546357.0862729428	1363685.930750152	1075194.1466394027	1149687.0362066268	1370200.216792606	2087993.0378241562	1591141.5960886567	1940418.1903794066	1090233.3871558367	2044658.6453135863	1243280.0514503906	904266.6847910102	1431339.9688696172	1311933.937752412	1131047.3103846337
720221.1750788132	1501442.826444412	1771078.8827466487	1164396.021045353	1621000.962802671	1332947.013063719	1115062.3458141189	1669252.0616078214	1012250.6019895427	1563616.4006876708	766890.6811036194	915025.4634197643	1677407.7687682144	1230231.5211818072	804704.0977862981	1546125.7203934595	1363426.2105276643	1074950.3785098146	1149018.3830608763	1368391.350074312	2064063.836157057	1584754.4731346362	1939559.526461266	1089777.7702896544	2044184.4631665642	1242631.2858521622	898565.2945528644	1428500.9136309605	1311528.3910049908	1115570.579531454
720022.7630372123	1496516.1192183143	1768791.552864602	1163637.0787812416	1618723.18828704	1332898.0218871864	1114067.0780504895	1668928.7045243394	1012213.319695761	1563439.589700671	766738.8209146049	909649.5830181928	1677151.065419203	1230155.2703238665	800166.877162165	1545676.5342734756	1363288.1001044274	1074777.962128736	1148566.3500395124	1367795.6588047806	2061642.941191011	1583750.341099663	1939428.7651786376	1087320.8012048686	2042682.828230696	1241878.4476692663	894044.3116143487	1428450.3489525577	1311135.0618050816	1111547.3651498575
719415.3325200317	1492800.5540013125	1766764.296534366	1163114.9936717283	1617019.1047126977	1332898.0218871864	1110936.5822424353	1668831.6809928562	1012051.5105616612	1563305.7328303303	766400.0906436665	905857.4697083322	1675520.862019094	1230067.6016364424	797333.1068679276	1545443.6690145568	1363128.7534282543	1074489.269988907	1147800.9716181308	1367159.5534416118	2053434.511572898	1580160.9924815227	1939094.278261416	1085882.586513953	2041536.5635648519	1237760.4338214234	891310.7990564024	1428232.7122529687	1311128.375427082	1107796.318760843
718359.4937941317	1487281.2169073885	1761552.8018254186	1162918.2353881455	1615984.8760530972	1332747.1465152379	1108223.973511635	1668741.3842863431	1012028.2768617343	1563240.0885533711	765757.1901441291	904434.4865569669	1675013.7186128949	1229998.1212154846	796028.0102723599	1544342.1807024803	1362604.2647885266	1074109.6519574928	1147642.6937394468	1366682.9466560679	2048421.0571568543	1577585.868086184	1938764.4856666904	1084835.652006569	2038109.5889547383	1236511.1153416152	888948.0447047054	1428022.1796519475	1310219.1032121235	1101850.366189418
717499.0172110865	1485631.1408260046	1760974.430016003	1162049.9896241394	1614871.6658087375	1332693.4627354734	1107269.1581002278	1668479.9798759974	1011525.9516200039	1563181.8168236937	765621.3713450758	901960.6554553894	1674150.9906264616	1229919.1149764264	791751.1999243632	1543826.760844953	1362294.9333616875	1073561.0330811972	1147483.950269262	1366271.1059960565	2046334.3821929179	1573648.845040627	1938678.7354290343	1084750.8213085576	2035521.1664514581	1233274.7848774537	887036.3382427823	1426883.4246612901	1309693.1499277132	1093042.5191151686
716289.8759644687	1483083.0467127808	1756945.3117292286	1160952.927904122	1614522.1846714397	1332595.5890158261	1103465.6886369383	1668153.156960156	1011208.0372368314	1562825.9148751677	765323.4277257057	900536.6663475622	1671321.7592387046	1229919.1149764264	785697.5521300283	1543022.2678051433	1361869.6174191094	1073125.049363599	1147209.6443257364	1366152.7943287957	2046245.4492017333	1572491.1584834782	1937875.8096932706	1083579.624648147	2033337.8866448335	1231357.5933719578	885662.9295435903	1424902.2886300008	1309140.6822185875	1075620.3407350967
715989.107359627	1479138.3220524893	1752811.1352242897	1160658.0379619945	1614384.4396176776	1332299.785370302	1094545.3321867473	1668139.9218365315	1010446.8073389786	1562713.318794267	765214.5352873339	899904.7024944217	1670055.0678399045	1229893.6010798994	784560.2019832539	1540513.0156800158	1361193.0951157254	1072074.5043779358	1146395.9431753836	1365723.0488478052	2045628.2200633385	1570764.826789402	1937130.7467147287	1082004.5449006623	2030598.0150599438	1221508.8723082282	883905.9251996943	1424511.0062055567	1308476.5087981762	1062836.5074446562
715557.7678236286	1476603.0928312824	1751588.68188675	1159047.8907907791	1614101.7763206093	1332199.5993510506	1091192.548829483	1667970.6810143143	1010232.9464331511	1561590.356151942	765098.0443634867	899629.3831709623	1667136.142886531	1229874.1707812287	780065.3025465432	1536813.8825089694	1360139.7973660622	1071020.1369435447	1145233.489750767	1365680.2180600213	2044849.3447492602	1569934.6239215797	1936909.48510011	1079518.8082049107	2024660.314618224	1215244.1636948583	882190.2145988946	1424308.40863848	1307695.067215516	1059319.5189445
715344.2376818706	1472088.989606969	1744713.293287191	1156751.9666429982	1612769.9055307172	1331890.6114688613	1081402.4946443343	1667858.945240081	1009799.8211150544	1560073.0461400643	764938.7281382269	899247.5050575223	1661865.4325050102	1229874.1707812287	777985.3851465334	1531790.3500061242	1358032.1535111347	1069449.956474737	1142930.2674689777	1365680.2180600213	2043216.617977087	1569771.7769917746	1936720.8666523588	1075010.582835345	2018732.2143055347	1212849.602739912	877073.1983469708	1424178.9050477098	1306594.354673786	1057769.6012412005
714302.2074278998	1469629.4767133994	1739101.4779513692	1153981.5348421321	1612525.5768860392	1331697.9178655301	1071012.5281221229	1667577.0327007538	1009717.5440839229	1558743.9950127474	764898.3874564138	899135.8886505287	1655859.5907499325	1229874.0257628255	773918.8464223722	1526252.2459532444	1356308.7530931467	1068308.4041255445	1141236.2291417478	1365677.6697497233	2042036.4870942796	1568995.4876250257	1936583.5744095976	1073246.970595657	2015634.683109668	1208737.597080831	876125.7615732643	1423799.054594799	1302838.961137685	1049915.0300477985
713009.9745017167	1467753.8566326955	1734488.9256911923	1152019.1916571392	1611338.7800775203	1331612.5753535768	1053813.0891485023	1667438.5456985154	1008185.5496055488	1557077.1720925085	764651.3354417117	898671.0662084859	1647957.9271969935	1229873.4050164649	772505.5446650053	1518672.188443931	1355686.05357152	1067866.0664814957	1139451.8713869848	1365677.6697497233	2040776.315678339	1568653.067713435	1936583.5744095976	1069565.4461102916	2008085.6314741988	1205409.1184781413	875551.5247015666	1422337.4354242804	1299197.9692266984	1049337.3815081671
712471.4759154632	1466119.6177206798	1727506.1856707733	1149962.2795423071	1610129.8609391549	1330927.544584242	1051792.3954777957	1667247.098465998	1007699.414445778	1554225.730088067	764567.7889563451	898568.658417213	1631081.2258143392	1229873.3062216789	768711.2227718107	1505282.258813595	1355508.6915313476	1066847.3044348487	1138876.0900696488	1365661.5094646139	2038804.7127837732	1567813.8702840172	1936507.0175749392	1064243.2620915251	2006702.903792652	1190806.6626184783	874786.5983435177	1422035.9518051464	1298652.8330898373	1048121.7454241334
711961.633452759	1465204.689536019	1720098.2520991513	1147764.6395399233	1609469.6839548138	1329763.4386762816	1043269.0028950317	1666726.6208189186	1006606.2574021962	1548763.1421336664	764321.6553751371	897493.3162655877	1626327.2940961178	1229866.8652164096	766540.5870326539	1505282.258813595	1353999.46711104	1066322.9810525675	1138876.0900696488	1365660.9290423144	2037818.8554881718	1567662.443326714	1936492.6933449982	1058480.3248149813	2002798.3286865877	1186612.530895138	874473.8910559182	1421403.9396091509	1297547.9783856275	1047024.7441222429
711415.9074111667	1464031.5249606327	1716777.55414358	1142681.5991495138	1609015.0243770767	1327623.4675505043	1041989.7461254919	1663923.1642507862	1006278.6035704142	1543514.9515002598	764176.2482263703	895886.6379228177	1626130.9447986174	1229846.7466035893	764205.4193052634	1504525.9190147528	1352131.2481361344	1065817.135470795	1137118.0691740997	1365257.8527314712	2035321.0390244124	1567603.9284371648	1936426.162973133	1057344.4267354575	2000204.0499224206	1183583.328450814	872964.3842228011	1421247.1096077505	1296477.7249233995	1046421.6247338724
711248.7936169599	1463376.5762355279	1711149.4957213695	1139572.953177452	1605863.4970788364	1322789.738310846	1038191.3765417755	1661011.5180644882	1003986.8931301694	1538451.9251985692	763926.5104100659	893414.7859184663	1625918.4752246053	1229846.7466035893	760880.3102529948	1497587.6839597155	1349165.6662598734	1065594.977477912	1136948.5076571747	1365176.2424941896	2034058.7771958592	1567593.2371419766	1936363.7490042124	1056309.2591486895	1996235.757504727	1181808.1850897493	872321.7598560338	1421012.3839083035	1289263.9816740272	1045935.6480808181
710471.9580472333	1462515.9793387486	1706433.4450765853	1136352.7506681245	1605314.411987054	1318950.3710258624	1036910.3374297547	1659792.782318392	1003520.7225596601	1531392.4251856827	763608.4971327181	892091.7493347559	1625352.9567411733	1229846.7466035893	758480.0289233676	1490832.1790626836	1345888.3374575044	1065547.0051561643	1135493.2401469469	1365108.9124798954	2027106.8519132608	1567423.4010853698	1936363.7490042124	1055498.4033785986	1988745.2794998416	1181390.0452387386	871735.0582969105	1420799.4130292987	1281680.7508414127	1045475.6795293393
709958.3113059254	1462024.0897617142	1703891.7275285523	1133364.1814856294	1604743.2487900578	1317641.4561140914	1035082.4896893852	1657331.1110062555	1003283.2146306662	1524735.5190154281	762966.502259823	889353.2316421663	1623909.6398037744	1229809.341911071	752714.944728844	1489476.8642284237	1341789.3325387745	1065187.5473558346	1133542.8866457802	1364864.0607085559	2021738.9618739062	1567423.4010853698	1936353.351341379	1053178.1888931238	1984794.4877654023	1180452.467165086	871600.4710203996	1420480.6655547817	1280298.1734743346	1044603.0544584707
709332.9010469503	1460667.5192240796	1702749.5045117892	1126593.3833674423	1604338.7371217797	1316117.4782065703	1032416.731612768	1652735.4186356496	1002790.5909622308	1523067.3418304063	762830.1173279559	887795.5078965968	1620058.0363619947	1229808.827101417	751704.3424386561	1488158.8394191617	1341378.2393430185	1064995.8938608097	1131240.0905908225	1364535.700500298	2013497.4702912872	1567423.4010853698	1936299.2342806312	1053178.1888931238	1980446.9867635553	1179613.055146366	871458.8425755309	1419591.3254293147	1275691.3455194596	1044022.6066257089
707863.5259143561	1460032.190885401	1700678.5064969696	1124376.3427019734	1604267.8755717697	1315533.9456256842	1031248.3839612355	1647691.6864208877	1002555.3268172833	1520535.5910929234	761456.3899151696	887734.0500241122	1616883.5506912875	1229774.042297104	751433.5748231217	1485518.3107469603	1340856.8792983333	1064956.045508075	1129579.7491203796	1364171.464613063	2007159.547850729	1567313.0725117375	1936207.2270964335	1049368.7926635463	1974027.1390826406	1178819.657326959	870617.4127864692	1419104.5550707432	1271633.4578150343	1041721.5863410361
707293.0342024249	1458829.6186504806	1694075.6577740728	1122344.538093248	1603712.7462901752	1306811.276036115	1030690.8675778322	1640782.4358639622	1002480.1203496916	1514976.983577934	761193.2729440887	883879.2675979616	1612322.1253174916	1229727.0972623327	749401.3889069507	1484748.3873556168	1333466.6477274138	1064935.2212356536	1127710.4125791434	1362776.2342237202	1985932.4979621507	1567279.9470745618	1936055.0585927565	1049335.5683621678	1969932.3385233728	1177633.2104324806	869366.781927283	1418786.8746144886	1266468.1780639328	1037968.5152388568
706056.8643752628	1458135.483978536	1693750.8603733003	1119664.79357803	1603236.536863015	1287435.0137135724	1030192.6583764375	1637342.8596811807	1002416.0612873363	1512497.2101778812	761023.1138622296	878781.2757031929	1611443.5624479428	1229662.5790203388	749053.5538443157	1483433.819947763	1331617.202154235	1064531.0771088477	1125519.348704625	1361578.6279532658	1975275.2735874173	1567139.8949857762	1935994.7495660516	1048780.4885170616	1963087.8997753367	1177423.4495723713	868806.3650815957	1418425.1872089806	1255876.818624257	1034661.6818905141
705621.9918635399	1457841.8881829958	1690835.729691794	1119489.792751877	1603021.531778271	1286312.376618055	1029765.9275891017	1627283.2778229949	1002211.965017411	1503547.962197045	760555.9784796488	874581.6941830599	1611059.345737024	1229593.463663268	748749.3779534701	1482326.2674086369	1329473.078810927	1064258.1708804478	1124062.1133191043	1355349.7372708293	1968650.350789845	1566993.7438746102	1935690.7297039058	1046359.2147566876	1953852.5757782934	1176896.1026772656	867316.6006573902	1417982.5301310807	1248636.3439427344	1025224.6449606952
704567.459105	1457547.7732671925	1685189.5139613806	1118931.8859268269	1602489.560399498	1281133.877709588	1029371.8705622087	1624132.2757865824	1001571.9566873283	1501486.0798109572	759862.92076729	870466.1145170687	1607819.876859592	1229575.8960910712	748613.0423512871	1481552.9721538401	1326690.4363017743	1064131.7355734094	1123298.1129921346	1354334.471855713	1949804.2921375693	1566915.9510463453	1935491.8684325614	1046340.3424600464	1942379.8443418927	1176493.014167828	865710.5375468433	1417020.364065922	1247558.1197006868	1021817.5062510733
704100.516713527	1457459.548649666	1684221.2641219408	1118931.8859268269	1602016.9118773805	1277311.6075956624	1027495.6445479798	1622530.7838452044	1001037.95947482	1497683.4793014464	757710.8769760289	867914.9138913031	1601661.2403120357	1229539.1855136026	747420.1620539144	1480280.510364273	1324391.2471800125	1064110.7177191135	1121806.9883705098	1353799.4038249776	1942683.974189383	1566857.6917737264	1935442.4430764879	1045246.1668504159	1932383.963488678	1175696.430920572	862637.9564849725	1415979.0153345047	1239166.7087704446	1019658.2458867531
703403.1266567418	1457144.1641810508	1680850.7757477704	1118725.5117977476	1600172.4022036307	1276020.3765988902	1026553.0742797434	1621212.8437099534	999551.926493029	1495961.480178644	756609.4930607663	865591.7673889601	1598347.9118216361	1229518.5468978852	746541.3238455302	1479605.0631641608	1323693.775040015	1063825.8648790738	1119070.6891415496	1353032.6523013262	1934370.4309449377	1566412.1399568894	1935372.1092519497	1044585.4129473764	1921536.7396829957	1174283.50378629	861903.7154186979	1415979.0153345047	1227184.508469427	1018713.1332141806
702899.9557688178	1456804.4962260486	1678612.8584529895	1118643.0542277896	1599716.7098148104	1275143.823662661	1023487.5857276715	1617802.6376114138	997152.1282563548	1493424.957881274	756316.7867363426	864044.4554806332	1597862.1127140527	1229507.0004116236	745306.060671804	1478352.1367650446	1322596.0818107503	1063747.343107218	1117866.010507228	1352159.1185849681	1927436.7322806236	1564708.3609991549	1935248.6392980802	1042595.0525223361	1914387.1927536468	1172700.8813621814	860405.5903110824	1413815.0679441413	1217494.8115713857	1017898.3119050298
702276.6727517283	1456438.4276337961	1676120.5058338162	1118360.4068298736	1598855.3672022836	1274825.958134999	1022061.3743439923	1615127.408031016	996675.1802902047	1492229.6627492993	754445.7169607774	863304.469429441	1597218.7217725602	1229460.5352663884	745088.0217244274	1475996.453402935	1321363.7710506911	1063330.4420091752	1115913.935145391	1350252.0974902275	1918412.436478608	1564115.3001463625	1935229.446528432	1040282.3117732317	1910776.0758861152	1171538.3585792275	856699.1299704969	1412863.7332294916	1201450.4553393545	1004886.4633914942
701574.2669160739	1455376.1186422606	1670865.419494551	1118076.973009075	1598281.2150775332	1274775.6950816594	1021486.3753033277	1613444.8008548932	995603.9534150896	1483248.9765373105	754022.8794126501	862869.1302159547	1596032.5333940627	1229399.5290058518	745088.0217244274	1475550.2745936043	1315636.0403363155	1063258.4891882688	1114302.8531589399	1349145.3136268647	1915714.833965017	1562333.0391309205	1935189.206071351	1040159.4049542939	1905940.95543601	1170880.1182349464	853737.989163627	1412691.9771282275	1193053.8642908004	999468.3067910806
701441.5557404404	1455259.761324636	1666609.5986205435	1117542.2925244423	1597989.7935506115	1274210.8556315	1021367.9621604197	1611572.8130189755	995521.7949306951	1477891.3446129763	750578.072534176	861418.9353153657	1594761.4147125368	1229355.1430677164	745088.0217244274	1473024.3973796486	1313788.324355221	1063219.1448412277	1112568.6691702937	1347545.2715996655	1912608.9618688845	1561427.9206371563	1935186.0929611926	1036980.6252668798	1904199.277418484	1169877.8375132266	851752.2084659911	1412010.5973338976	1176281.9878868286	996735.3471694689
701130.7374121327	1453494.8871854686	1661152.9332431008	1117348.1296883905	1597163.085178022	1273395.736920134	1020193.0358464415	1610448.985329764	995452.459563295	1477129.452110963	743307.6195499187	856919.6028818263	1592154.9257848882	1229355.1430677164	745077.0355247892	1472618.2924282067	1311838.629476222	1063138.7889460134	1110830.0227250648	1346654.6372808642	1907151.6133116754	1561359.0338266562	1935171.818626323	1031812.5978720265	1903651.140015438	1169479.9974130802	850662.5308744399	1411351.5223300343	1170346.0032531735	994919.5077710852
700611.049908961	1452699.4071352198	1659154.4114460864	1116990.5568631894	1596505.41611976	1273395.736920134	1018424.7390529313	1608447.7449332331	995452.459563295	1472556.2019427968	736268.3462304298	856909.306389067	1591125.2189937527	1229354.5639887901	744946.2033988525	1472233.9552378594	1308375.889846423	1062838.8628167915	1110204.207509453	1346067.8408042537	1902566.6491252305	1560073.6811942256	1935168.9888268143	1026097.1761723496	1901100.367551538	1169434.0223595907	848863.1653439471	1410740.9369734211	1170346.0032531735	994877.700024668
700370.7515733789	1450727.7722337001	1650014.9097873964	1115491.767070502	1593974.3884690863	1273169.3880443408	1017190.3457513942	1606879.036319188	995310.6312338806	1471754.0691560453	734545.106735437	855995.9617441358	1589552.9974212742	1229307.0443263187	744944.2239835175	1471567.5287749278	1304901.8272927254	1062486.397129634	1109488.2715455955	1334789.1431368792	1901756.9602554014	1558559.5340643218	1935112.7526518935	1024457.4354721372	1897039.9291440814	1169265.6075358633	847754.013656305	1409856.9376306734	1169817.3924189147	992900.1613072277
700292.7379421191	1449766.0347593213	1642352.5754668005	1114559.0687829908	1592474.0892515231	1273034.7236361415	1016327.4402628791	1606603.5671278392	995110.866520487	1470711.533728419	730494.592939128	854137.4534917622	1588935.504082431	1229220.9745507028	744944.2239835175	1470898.3223334244	1303872.0098140587	1062416.0653097217	1108706.268636807	1330904.8347739524	1899267.610772383	1557706.6399212445	1935031.679655161	1018378.3492971542	1890247.7123718604	1169213.0051323252	843826.1526928346	1408494.5491419286	1169817.3924189147	992728.9503554893
700143.9237248378	1449215.4826807028	1638686.3146465013	1113414.7740128897	1591506.6519392822	1272870.7266819156	1015411.6204155794	1606286.249345383	994627.9562773971	1468826.7604839865	726754.7326738191	852556.6738185025	1588849.5119475494	1229006.661590282	744944.2239835175	1469899.1234372961	1301356.4780743618	1062140.7724461455	1106202.2266687346	1325040.8711582513	1897983.0070662985	1557492.694464813	1934958.6109131852	1016265.933398843	1887053.5251650026	1168514.4986685722	840150.6331690896	1408460.621962906	1169590.9083967586	992662.0921104882
700010.7616433566	1448659.2299472205	1627518.1936627254	1113296.7739086743	1589630.2666916607	1272549.0506651734	1014781.25174555	1605724.8394255964	993431.2331929251	1468088.6181626301	725726.4380858442	850617.69102279	1583972.3383976375	1228757.3985027382	744931.1136769654	1469021.6335965514	1300371.2317636027	1061417.6822913527	1102334.2722753284	1319810.7598001559	1896157.032838816	1556710.8048128656	1934925.5460656758	1011515.9058718897	1883768.2212394124	1168467.2334605365	839258.1336880764	1407759.6206936177	1167055.623157568	991394.905839827
699923.88984453	1445486.4104604102	1621884.7345267208	1112268.6109090175	1588293.1094892127	1272338.5023909	1013872.3675777272	1604232.9726786453	991630.3501953359	1467226.2449060443	725401.2628387592	849039.2281740258	1580828.7854792865	1228180.9153020584	744925.617440762	1467596.0260184447	1299614.1322565787	1060894.3654771564	1099540.1893918498	1318742.8075303058	1893426.3679615108	1555359.0872913243	1934853.7652366983	1003739.7915081872	1876751.7426912806	1168412.7275583472	838908.2359130258	1406809.7654529442	1166419.8321567841	990256.2134064194
699800.8679261702	1443702.0765454883	1619157.0556203772	1112064.5148604796	1587252.3340337845	1272043.9941269537	1012503.8588168279	1603900.4182921993	991363.7037449457	1465054.5226026468	723547.6902142188	848028.8882914362	1579801.5385305756	1227608.4348662908	744923.8475476917	1467095.3101190112	1299053.7587390684	1060280.292565537	1095434.6580602902	1317752.1454581595	1889918.5421167125	1554603.9331769862	1934818.1168457104	1002748.8015449141	1859024.0196696392	1168291.9918223904	837574.5377949502	1405183.1014720357	1166316.4816760563	989326.0493460486
699689.1537476305	1441110.3305924037	1610188.7994676435	1111702.873023356	1584539.5031971128	1271787.5659515418	1010169.9460053359	1603440.1151624399	991006.3673897737	1463764.0106471097	723437.1173705499	847106.3387520545	1575835.8064333233	1226537.850863525	744917.8844528982	1466853.0162585257	1297005.0423578243	1059121.562001259	1093280.2053918703	1316144.5443637318	1887526.7195669815	1551281.1937623373	1934731.8198636686	1000511.7605422859	1857497.6376421698	1168261.9649875842	836734.6631181871	1404732.7167039963	1165837.4009628645	988443.6833619372
699599.7875060703	1440205.8121410336	1602581.7407042487	1111475.5656780694	1578600.5518917996	1271673.8579909874	1009871.9112068701	1603291.4958661112	990637.0056848117	1462453.288024305	723381.6763088917	846805.767560736	1572705.595684167	1225587.985713227	744910.8358857275	1465000.7951975265	1296459.4877084526	1056461.1453431179	1091244.0576565266	1315716.2163595771	1885339.632900905	1548203.726698247	1934709.9927903602	998841.7341824198	1855213.984011989	1168075.2088754675	836173.0024807982	1404439.0556489825	1165184.4068002272	987335.7021740944
699563.6439458445	1436253.623154552	1592360.0514148895	1111328.3493663915	1577367.7086429668	1271165.2514319175	1009341.8188041241	1602939.350458319	990538.237841645	1461303.3191037513	723034.1731682705	843308.6376562864	1563408.5880395467	1225155.7282754858	744905.0783520238	1462486.3370342306	1293430.377894546	1055261.818500718	1084651.6140896922	1313438.7331855497	1883637.493686045	1547595.8753983085	1934666.4600889701	998114.6889861993	1850046.109055004	1168023.1080743487	834847.4113568285	1403705.5951350282	1164625.7373993779	987094.708627166
699367.6157340712	1435308.1890234726	1590614.9308606999	1111274.3414814337	1576717.669930094	1270152.515791169	1008421.5585265493	1602116.667224878	989537.2372129138	1458898.1973182003	722738.4866960102	842820.662945676	1555961.907337411	1225039.8991311467	744899.0817790468	1461916.3408961382	1293187.9857693766	1047191.3416025166	1072429.1624772977	1312760.931966973	1881975.0842552683	1542253.9157340585	1934659.939133787	997168.7388280886	1848087.4255372898	1167952.5583400712	833792.4121185256	1403317.0468135874	1164086.846439031	986623.6517401664
699266.1644531095	1435183.0285219767	1586251.3633858277	1111060.7185984766	1575409.5147395646	1269593.9690091745	1007706.7678897618	1601772.600112123	987960.5252089421	1457004.6191115624	722619.4134372077	841774.3535718769	1555419.2674236922	1224874.7421184133	744878.7204778322	1458212.088126416	1288501.2784802355	1047186.1903139345	1068260.1765615086	1312109.870987713	1879610.2259416273	1537201.0713191554	1934600.8067975808	996974.529255767	1833944.5806224793	1167936.316515742	832730.5688379755	1402738.980005067	1163599.5642828045	986502.4395798852
698838.0796756255	1432749.6231636116	1582058.0655739412	1110833.021981336	1574290.3922425944	1267236.808115524	1006403.6090699697	1599468.666479507	987829.6421509077	1456092.3416421048	721605.96857582	841246.3538082538	1545374.542193034	1224861.3588516216	744869.636540693	1457395.4680497784	1285032.247950454	1046904.3191275469	1052655.2240717039	1310698.126546273	1878316.6134442715	1533395.8554819971	1934523.4465153746	996722.3437832837	1832126.2286040403	1167858.8217101246	829662.7981285813	1402129.4280034248	1163447.2986673405	986231.3999184759
698343.7374690851	1430603.225505865	1579916.0219868196	1110667.6962831179	1572707.686726467	1264270.2031080534	1005737.8563667634	1598899.5748714444	987322.1885726069	1456005.3943410781	720357.5465641496	840582.9187784918	1539812.5880536414	1224752.5404377272	744855.9392140082	1453292.4995423486	1282296.3391455724	1046385.1775390671	1040917.3946345431	1309682.9397624426	1875283.406384429	1528595.8819112494	1934347.2601792894	996217.9525888307	1831715.045588861	1167624.719747965	827998.4425910687	1401502.0662813666	1163245.404876033	985701.6799573402
697375.9951717164	1430292.5528854246	1573858.3550052864	1110478.652024188	1571559.2822736988	1262529.5304456302	1004759.7184287324	1598595.6398209708	987116.6102614211	1455961.0196338536	719731.325448631	835042.156335518	1536255.7599561182	1224228.0641982048	744834.5648754131	1450821.4229624409	1271568.753814416	1046132.3556491146	1033213.7382588047	1308617.9832327708	1873982.3991689621	1514377.509537306	1934300.3450407523	995485.4294187875	1830903.1485473078	1167516.126982026	824334.1496022191	1398721.830033054	1163107.634161774	985461.0377624929
694876.1337112706	1429187.3217302398	1570460.2026061027	1110354.2182347835	1570756.4064013676	1261622.7032025084	1003447.4429118318	1598006.6298182493	987003.7771862936	1455920.4626655327	719433.071567457	832037.8744754214	1536201.1944727285	1223944.5747107891	744807.4129356351	1450233.8565617003	1267911.9313057612	1045898.4730453936	1020365.1499756671	1305213.327851722	1873741.4490721948	1508822.7601220564	1934205.6975192344	994298.6953519239	1830577.56221982	1167154.7876950388	818879.1826907985	1397995.598138887	1162907.3625534421	984956.331678729
694588.540348942	1427890.9885882384	1554620.2754093509	1110050.6996622214	1570394.1076692964	1259164.107386054	1002812.1661290417	1597235.8890354768	986846.4411122792	1455820.142083862	719065.5007196825	831399.9103430692	1535143.2164202337	1223517.8884032217	744790.1077082067	1449402.801768884	1265123.298740947	1045741.5139861174	1010825.0342820953	1303692.6486270183	1873048.6439477871	1492604.3338282034	1934064.7298155401	992632.6243505519	1829909.9713093038	1166103.3523979404	817552.4583753728	1397690.2371446816	1162161.0480962582	983867.4749177769
693797.142503526	1426645.3273073777	1550653.1675362887	1109548.2012844956	1565727.9516775606	1257136.0785367526	1001743.6979974331	1596153.7220059002	986754.5979172984	1455698.8964255685	717089.9720503195	830264.253428353	1529581.881641443	1223274.6211731343	744689.3274281519	1447943.6263647527	1261862.2698012497	1045594.5321043466	1009284.3219384071	1302075.9146789443	1871311.205743482	1491419.1134999539	1933868.963327918	990725.8726628864	1829178.3566067223	1165402.432417927	815844.3958163878	1397170.8706330196	1161413.428245634	983170.717173056
693577.9373919072	1426181.3401178867	1544919.919635667	1109275.3528688578	1565499.966472927	1255857.1840667666	996983.1895578966	1595337.6000480324	986664.6739848116	1455667.71878411	714133.7270641018	829747.7533058635	1526953.0352222035	1222760.1335102126	744627.8964496355	1446502.970025992	1261379.8902867585	1045132.842942662	1005778.8149460641	1300728.0314671337	1870109.9208842446	1489745.0725303923	1933838.3341025668	990410.825158964	1828345.2956824745	1165017.477570005	811086.5714808255	1396822.3423578525	1160873.4193476606	982428.6740902425
692641.0708561841	1426063.0713341478	1542379.2760049964	1108709.4808803487	1564366.1251925284	1254968.9014160787	996787.7875021144	1595012.336411472	986513.5864865136	1455504.9862569529	712516.925122895	828528.8721278291	1523257.9715797754	1222122.3722059985	744600.9458589184	1441517.783485515	1258778.3122208738	1045008.3679864742	990374.5499348381	1297620.6290637194	1868851.642037	1489364.6707410743	1933531.0254118668	987974.3952795586	1827392.8230570403	1164165.7296127935	807175.1391685426	1396509.9770550204	1159471.9514529116	982179.3655864074
692499.390279457	1424769.513785704	1538165.5776320684	1108231.0980310892	1563605.2773567284	1254665.7199749972	996563.7918200173	1594467.220235477	986228.8884375495	1455456.8691038268	710463.0259802329	826379.8740841359	1516389.536658911	1222122.3722059985	744600.5826527518	1435353.941604519	1257292.044740213	1044547.7215662595	971464.4526940895	1294011.029297217	1867035.3021170872	1488468.5318519683	1933365.671296904	986709.7982396014	1826213.6416505247	1163252.2579624667	806842.4353560557	1395549.6887901777	1156755.5724346833	981905.3024030373
691578.5423864338	1423894.4598418386	1529785.543824473	1107766.6606713678	1563289.5234929149	1254198.741950461	996083.200972824	1593102.1263646092	986188.937119817	1455351.4666514532	705555.6281928021	822497.0733479566	1512109.7012787282	1221628.2944716732	744598.8833169892	1431823.800605161	1254373.429087394	1044384.7857368696	960893.4355785856	1292001.3710433107	1864526.7576094687	1487833.09176865	1933140.2332974211	983665.8250353861	1825898.752984161	1162447.0357794669	803015.7964302835	1394973.7045316023	1153982.734143407	981858.7463059028
690759.2004314746	1423816.0394473053	1526565.4774014077	1106740.5456632976	1561018.5346227728	1253604.4092936125	995880.4762424595	1591949.9334570342	985941.9962416749	1455104.002913772	702950.6897377365	820887.0593196466	1511785.9753591155	1220680.6210851383	744412.8100598751	1427411.4743901428	1250982.4697739684	1044260.5048211345	941862.7763784551	1290144.3908297552	1863657.1159102	1487314.6953741692	1932187.7894097595	973715.5278091745	1825551.2474524546	1160106.9733127272	797907.7663088067	1394674.4273606732	1152129.1286182848	981622.5722388963
689665.9493706302	1423180.0907027281	1523080.4083543054	1105720.175768693	1560609.1602091277	1253288.4164355258	995511.3066404359	1590473.0007881694	985624.9564911139	1455007.367916536	688416.857936372	819925.90615897	1510668.9404557783	1219385.1954650176	744317.8678606328	1423955.914774244	1248732.550253528	1043951.7592796952	940931.6196624093	1289638.8240840908	1863093.70978371	1486036.3004442113	1930097.2681288617	968425.7499306081	1823096.1568132497	1155849.9528337435	794349.1881290186	1393834.7726992418	1150446.3924329795	980972.6386615826
689437.2651167711	1422812.54500892	1521304.6813660522	1105448.382150813	1560545.3232833757	1252993.0432423402	995502.6673305626	1590104.6850892995	985497.2298046285	1454628.147973668	682733.0119956246	816604.4715782868	1496744.9659165393	1217946.5631375115	744236.4636619445	1420540.2679184882	1247511.4996454283	1043579.4454466325	934368.4818366723	1287500.0281116886	1860242.529674788	1485808.251036194	1926148.9394518062	966666.9812750143	1822551.4377277277	1153698.678679499	790003.8815126021	1391898.1663816036	1150072.7973756178	980798.0603197423
689026.911158315	1422585.0517022905	1518141.4901421776	1105190.3195549885	1560405.9061403177	1252757.7253037058	995352.8591120262	1589787.6867884884	984828.5654737394	1454318.1144244114	653374.7657911971	806136.5176566719	1493520.0437735762	1217134.7399409274	744115.6633207558	1420032.7053583656	1245782.2963573975	1042466.2101483025	929170.1461407894	1284301.3765689419	1860231.8789417946	1484488.2012241837	1920654.1186579615	964945.7322988207	1822299.2372105902	1150503.9175939609	783988.9014042461	1390843.575868402	1149445.5253919438	980612.8633523127
688852.2716218433	1422134.102445001	1515132.271277116	1104898.473932823	1560405.9061403177	1252120.851106291	995144.4054976237	1589553.1419030174	984534.5651247803	1453008.934490911	644402.5657284077	802997.192446927	1488739.0172133844	1214675.1066430002	744065.8986951045	1419646.573118677	1244780.2313004176	1041973.7099668464	923395.6058269208	1283472.7814466904	1859120.0221183633	1483936.764705652	1916026.8064809262	962535.2271311355	1821644.3482049752	1148937.6459457222	778215.8223137533	1389047.6150021576	1148571.5855696357	980306.1862962676
688852.2716218433	1421952.8340248049	1507062.904627088	1104786.2087158072	1560398.3066762893	1251657.0808127497	994746.6445067673	1589389.9982358404	984470.0176246734	1449305.317417046	637906.0697584933	798826.818482205	1483697.4801517057	1211272.7844199187	744038.3588000197	1419521.7639686214	1244105.9787165876	1041604.1256403553	922957.479202439	1281687.8304932318	1855849.6887467054	1483893.396300163	1908131.5890443223	958759.4427225216	1820954.4863887248	1145141.0606736396	773292.2870455985	1386138.9118757043	1148214.5698790278	980154.3548379459
688267.7574840415	1420133.1671401295	1500829.988256892	1104281.2355666782	1560334.3822772517	1251605.3337953212	992156.3672615729	1589144.3968467652	984082.0564556437	1446163.4816823774	634717.0296447128	795645.9515806381	1478642.6591080038	1208990.9233092172	743915.0105761809	1419511.2963085503	1244060.087549339	1041141.6203060606	922885.4707633329	1280565.7241155016	1854607.8501764447	1483738.641803903	1907145.2898085434	957802.4396013496	1819779.3687539976	1143210.954306705	761358.9181668628	1383201.3093296497	1147712.4830489007	979619.6231602511
687102.9217613068	1418271.2734252021	1497703.3312286125	1103710.1233773446	1560277.848572412	1251425.7939407558	991793.4296591189	1588914.6256474433	983748.1434512963	1437782.7846994563	632700.2846084196	789089.4378345427	1472438.9219902845	1206138.4510527425	743908.9929322489	1419425.325811383	1244043.6772906682	1040711.6880474275	922722.3448196482	1280244.0789701324	1851466.081075074	1483574.3249209193	1906993.0866674604	957574.3669153999	1818846.4173170398	1140287.2516282105	752039.371041992	1380751.0097728032	1147488.6990655959	979594.5450523148
685838.8658568523	1416860.5294086975	1491255.8741408975	1103522.0209890446	1560164.0368240494	1250957.6489914218	991789.5703004476	1588800.2373241552	983326.6867751775	1428823.126076399	632557.8623034492	774738.8950339704	1446546.1478209146	1205312.7448696431	743863.3719982991	1418365.3191978943	1244043.6772906682	1040527.5665358949	922703.958490663	1276763.5231021787	1850137.9365370271	1483558.4145868754	1906909.8779885836	957402.8826878626	1817742.3532229734	1136741.5593370514	739617.3268425544	1374706.6298639646	1147106.212750817	979528.8568606965
683655.616548222	1416257.3017770697	1490058.043108545	1103434.4502342856	1560025.947043458	1250402.5942915082	991376.0361029021	1588341.2213481849	981958.1395968754	1423940.776001203	631599.7022964858	761923.771724264	1443312.8080338654	1200739.112969485	743526.5936586262	1418290.8855293598	1243821.3024847058	1040389.2207669812	922339.114909816	1275618.2184026923	1845891.3267855023	1483558.4145868754	1906559.7321941892	956542.0802792003	1815728.845565119	1136717.0589518938	737261.1478697356	1372397.9703096894	1147034.1915307147	979003.1256683769
679165.6744395988	1415578.7397676522	1485347.7236277754	1101416.2379724896	1559951.1729593752	1249767.3691292517	991376.0361029021	1587875.9001554577	981756.3266550853	1412236.1857564661	630974.8510673604	752454.2886639298	1442363.5191663194	1198831.0925077004	743263.3318876327	1418216.5341972099	1243238.3364462361	1040373.8960520839	922262.8538000694	1274302.3263277842	1844338.88548266	1483140.2166152017	1906512.18799238	954995.5745349339	1815030.8440129627	1136715.3376893587	733002.0693780797	1372044.3422428183	1146967.4539711536	979003.1256683769
678153.4267338724	1413576.1439074553	1483379.9403835568	1099818.1048673175	1559856.1141722111	1248937.66030346	991057.5756698697	1587449.9970003609	978947.5846775857	1406124.1678054156	630310.4286860304	735877.9928336996	1432451.0132170515	1194287.440211676	742750.8310689253	1418216.5341972099	1242667.4631320818	1039805.1162418284	922012.3190410621	1273119.2546241987	1841363.741628612	1482302.0685936233	1906410.9748496457	954013.3071025802	1811692.3213406852	1136612.7089639762	732471.7848149006	1369217.0780023346	1146920.905669036	978952.5183963308
676998.4671614551	1412142.5017117523	1480320.6092574052	1097220.6970922726	1559788.8405400845	1248048.6263063261	991000.8009632183	1587376.775846995	977567.3071697153	1399276.1174677024	629824.8314678987	735162.911686411	1428404.6084759412	1192824.8826189463	742615.2513585875	1417997.3366668434	1241466.0159243154	1037803.0935812417	921770.7023958677	1270997.4506970155	1839133.1442487175	1482137.862962274	1906254.0192872202	953381.0422865886	1811427.1216919003	1136597.7526272007	731511.9485795108	1364077.9729976344	1146702.9027030803	978513.9837365263
669762.7005989986	1411125.6417331058	1479518.2339888348	1095292.5796015656	1559629.9510196703	1247402.1476362871	990475.5933325217	1587366.0606835452	977133.0356372157	1396175.7955440097	629597.6586114981	731937.502404927	1420594.863020748	1190207.9957555502	741739.4062834425	1417692.323143376	1241115.7895227468	1035919.6590276486	921703.2103394305	1269089.22504449	1836700.3571629666	1481728.4143587186	1906100.2805362423	952136.1489579588	1811332.455721449	1136546.1746784898	730365.0854100082	1363432.1304614993	1146595.2369145204	978276.9062343811
665424.0460885805	1410595.0319639312	1475680.2758544276	1093597.859619663	1559304.388203734	1246839.0259767997	990251.2090923201	1587315.2660188363	976571.268411683	1394566.2328864485	629359.7894852808	730690.5551878306	1418995.1062130118	1188754.1599884361	740238.1478157969	1417606.202558182	1240835.2223490512	1034253.1999390052	921703.2103394305	1265926.2825955572	1833281.04801171	1480985.888730883	1905930.3098465255	949549.1529108813	1811161.0388622638	1136505.5661722342	730232.3887417513	1359959.7789761818	1146594.9099156847	978094.2102473374
662741.8753446628	1409350.413346623	1474932.9365232312	1090915.781207671	1559010.7071035004	1246335.4580068428	989815.1481151611	1587229.2660926876	976072.8080829451	1391102.714747457	628626.2780337377	726284.3634103681	1417609.2308735338	1181855.438051233	739899.1008409122	1417118.6023075802	1240311.5557500655	1032809.2485990404	921689.3473220379	1263473.6944441278	1815371.5688050634	1479885.016773388	1905438.9070538722	948345.203637139	1811071.5188203817	1135637.4950105888	729095.3827699887	1354792.086967716	1146560.3025306873	977627.1111932987
657678.9974342765	1409018.9750874785	1474409.9059172617	1089995.351809161	1558593.957628187	1246081.5068970984	988573.4713094233	1587222.6650509732	975231.882731856	1390695.8316422333	628149.6266588488	725317.7902043987	1414025.3599352404	1180874.4371672242	739233.989325315	1416621.9949700625	1239527.3956307955	1028266.8899793869	921685.528277922	1259464.2882797027	1800700.7492216344	1479523.5366175678	1904104.6668312517	945632.9423858227	1810954.3158109111	1135014.5526232938	728611.5618738739	1351206.573442099	1146331.9354957899	977117.4516717423
655256.1447205282	1408412.5202928802	1473983.6299017584	1083550.3310551445	1558252.2030982645	1245846.7596189897	987093.7642652933	1587222.6650509732	974550.1884544069	1381617.7271075824	627499.041076674	721926.7793062933	1411909.175659467	1176615.6508396543	737759.0337748367	1416599.5679936514	1238972.8324051367	1023416.7536457784	921656.176221987	1251137.7213776333	1778364.821676096	1479152.3550088159	1903107.8644431706	944377.5719263803	1810865.6026905994	1133987.1546390138	728153.2379164039	1347194.009984501	1146279.1307210496	976684.0467286995
647533.8236412058	1407203.227377718	1473163.112038634	1077277.2388585962	1558045.3564542532	1245581.1620951993	986293.7193932872	1587222.6650509732	973943.804299191	1380464.0313615557	626920.4628331191	721585.3148729743	1410779.8246230606	1173213.1853883606	732865.7365720089	1416501.8604177928	1238366.1550221753	1019401.6859589283	921468.6520707437	1241647.2773399847	1774108.853069864	1478563.4938773487	1900878.1756441018	943722.2200888776	1810615.9789995211	1133044.762904352	727621.3495611385	1341633.60431789	1145991.0153709736	975311.4055594172
642389.0177938567	1405553.8991931842	1471857.6559173428	1071809.1180058292	1557939.431607656	1245564.05505548	986131.2969034475	1587218.4829191272	973334.148501121	1372206.8048368078	626750.9180555147	720253.5686612033	1409689.4869188056	1163822.8559212235	732455.4692695158	1415846.2637777976	1237950.3275515246	1013747.7021128152	921204.0301464711	1231095.2452956557	1772547.3377994513	1478291.4686453226	1898313.7401709275	942875.4767553412	1810514.3498710415	1130214.6029335326	727009.626011826	1340896.0236699819	1145666.4579762288	974993.2176199179
640764.3944963317	1404528.9609495485	1471206.5026635774	1059138.4372841541	1557824.463614113	1244922.2041423912	985723.5012714595	1587218.0995167329	971289.7312092137	1367636.8931533752	625585.2128964125	718973.4619580763	1408895.3250338668	1156429.1572761256	731879.8679718525	1415090.3046132373	1237084.2370437775	1008982.8614555808	921026.2960489779	1218779.425576714	1771451.2667736292	1478056.031344303	1898071.3223950064	940005.4875626202	1810192.00802187	1130055.6133717366	726058.8329592907	1340896.0236699819	1145433.378262302	974343.878110782
636034.4747936759	1401978.9594270634	1470868.7912914823	1051267.609072002	1557679.8724220921	1244711.6898983817	985170.6559474339	1587215.0221004547	969690.4508030169	1360134.8125469536	625526.2994120652	718423.0140628883	1408377.4934408865	1149999.2545604764	729925.6731385438	1415046.8626390435	1236043.1441597189	1006992.7728331606	920965.9237967918	1215951.7186189224	1771325.4420986746	1477816.8887023618	1897919.1887352874	935058.5408342103	1808885.9923631535	1128044.235282623	725831.5987067329	1338817.3453164974	1144707.0554468941	973578.9743438379
634562.2321450639	1399731.2883604763	1469894.9214873444	1048404.8452980521	1557594.818282395	1244155.6301271745	983647.8345241132	1587214.1869918176	968669.6203383886	1358107.4785328237	624680.5430223056	717664.4082274177	1407725.6660665341	1147505.449380193	728340.1020401611	1414921.118470742	1235071.9139241772	1003957.4143692501	920797.8828815288	1212420.53417483	1771106.5459733298	1476963.3547017279	1897622.1324802078	933412.6334774592	1808260.5250497153	1127155.9767602063	725808.1685008019	1337847.76219219	1143575.946908641	973392.6346932829
630248.7785129199	1396681.4053075607	1469620.2619853215	1041528.6814316128	1557068.8186895428	1243689.667725004	983060.7758907273	1587212.0426852142	966339.8406288766	1356877.1995018378	623868.9485321236	717607.6543382811	1406750.287308191	1142261.875885466	727738.6774010784	1414856.6211417122	1234127.2873282467	999221.6093619047	920306.7322113067	1206100.7146009004	1770675.0783296349	1476261.411922137	1897419.3754334678	931336.6682025245	1807763.8517278703	1126077.1879970967	725426.3040007417	1336776.0989580494	1142715.9628465474	972485.3649968356
627268.1821463768	1395342.7303114706	1469340.5603479124	1037197.7998424957	1556662.3790306144	1243506.318602007	981186.6065728593	1587211.2080159504	956252.6195031318	1356753.4108837494	622538.2734070837	716210.1516454807	1403305.1008738368	1141751.4024225015	724073.6735466581	1414463.4635011149	1233181.4689439083	998054.2207071356	920274.70575035	1202027.0330252529	1770422.486612843	1475795.0239686416	1897190.107238275	928386.7641201193	1806467.6890192335	1124166.4389710196	721526.828660999	1334113.8015139168	1140893.9597559776	971719.7448219609
626735.3965643138	1391104.9464172109	1468920.8560453043	1035414.003941275	1556081.116902728	1243156.2204237522	979116.1362503245	1587210.5507110513	954633.3797290951	1356122.7572820121	622009.8868924642	713392.3794862382	1402899.3732090546	1139164.8677806798	722938.9289033173	1414149.4016734553	1230545.8032003737	996570.3101072193	920001.8723125744	1191517.217174952	1770093.4641783177	1475191.317329592	1897110.2115099924	927789.3632070067	1806115.942474762	1123739.0509305666	719778.2837330168	1332589.221304506	1138291.8002157183	970014.9508556902
626253.7441658763	1388174.2435948087	1468339.3074465746	1034764.0194811585	1554326.8102673902	1242968.6414012597	979091.6399675715	1587210.5507110513	950791.177871743	1354445.8193481406	620533.875984277	710586.372220058	1402167.9803099118	1132847.4018369655	721409.1946565801	1413643.4057815564	1229484.7354372393	995358.5607356483	919710.2926818555	1183210.9342078299	1769918.9073255295	1474052.017627675	1897071.2022555484	927628.3642759612	1805967.590779771	1122481.2065894778	710289.2230901807	1331747.3297440705	1137071.39168169	969067.6972716659
624433.6744588208	1384485.782601607	1467321.4414263528	1033533.4292106067	1553331.1864826079	1242674.1518057303	979040.3013277772	1587208.3088207098	941563.5190215837	1350765.4164196774	619482.1348387322	706885.957149863	1400956.5806026084	1126388.9960945514	718940.8584214695	1413063.2487351731	1229414.738116466	994729.069760415	918992.972752199	1182423.339020662	1767979.1998691924	1473254.0707436427	1896920.7524116475	927610.6170016746	1805146.3486485141	1119839.8825352893	707491.9737679883	1331534.0816380787	1133067.7666171032	968549.0698615096
623356.2531287726	1382404.3717528908	1465822.185714812	1032662.5210697076	1553040.3518450751	1242618.6737783225	978806.13489302	1587203.9327393428	941563.5190215837	1348674.745090361	619048.8737407272	700051.7521163918	1400814.136481917	1124577.6232236268	716783.8899883917	1412455.427142509	1229041.7195765437	993653.9887825508	918992.972752199	1180621.7503584598	1766396.664334908	1472938.64212766	1896879.8986694312	927282.0884003058	1805042.9197883562	1119143.0276272302	703160.0942989503	1330735.955508508	1130511.5029574942	967395.0711449318
622282.1214457346	1381840.0932670617	1463568.3498196416	1032594.7442059364	1552780.4512327411	1242167.4580963652	978609.0134584256	1587201.5575905403	938775.9363072022	1347180.9957211781	617792.0728277949	695090.4930594919	1398924.6147391726	1122515.2898044789	714669.2786879287	1411544.4563366296	1228662.8189061554	993020.1534505831	917709.6340498106	1178441.5153000813	1766075.7707215257	1470696.5016889325	1896879.8986694312	926934.387288705	1805042.1298433787	1117009.0009325894	701573.9662967087	1329139.0637282343	1129617.065243424	965172.9148045871
616479.0163003361	1381408.5316434416	1460118.8834572255	1031902.1642048514	1552592.9849312478	1242082.8520374424	977989.680517351	1587199.9291136544	937477.9332317748	1346597.0549872783	617573.4093023415	692412.0989331519	1396604.391527888	1121431.4176501643	710617.9335742582	1410612.4064960664	1227945.711701865	992293.8497507034	917388.9733758691	1176732.0332823785	1764486.5487625157	1468680.9371540432	1896764.6757784905	926241.2930277513	1804976.1292961154	1114783.5838713283	700189.890240923	1328591.6263041187	1127933.1838939337	964338.1867885551
612015.0551643713	1380321.0724750857	1459369.300331701	1031758.0445084054	1552530.2607512833	1242006.9441273476	977157.2591032623	1587199.510197274	937278.3202107546	1344958.9978979947	617285.7855825216	689579.3611418335	1390188.0109842888	1119663.021858899	705307.1329301537	1408481.5080523933	1227106.6851871097	991337.1537971857	917018.5434938377	1175862.5854446169	1763150.7651437954	1461555.7704289583	1896731.9177265125	925647.5951020995	1804865.9695046372	1113197.999947664	697962.066401211	1328135.227042278	1126792.4001031297	961946.7222541338
611093.5551383141	1379108.2650196538	1458417.9657811543	1031464.7218253298	1552360.43531526	1241932.0307699216	976258.2998705719	1587199.3054312712	937140.6085726151	1341397.3021913443	617271.3496006344	686042.8906193055	1386243.3219089608	1119420.225138982	698454.4683550703	1403425.365534816	1226786.1557589688	990851.4407578267	915794.3376702365	1174316.607399275	1758213.3114351905	1459273.2719241204	1896640.7355693516	925190.9487599945	1804574.625909796	1110365.7368004608	694721.1733842562	1326582.1864446783	1124098.2007287804	960824.0492921845
610701.6607107044	1377783.8072307894	1455607.4506187555	1031316.6457934793	1552274.9167900798	1241211.049127885	975453.4844031949	1587196.3752452496	936410.4325283366	1340291.6770685394	616794.7208372174	683667.9886857361	1384310.7564506987	1118983.0893221078	693264.1369758736	1397110.9971929942	1225252.3221311136	989823.7651589101	914440.0643047031	1170733.6855870236	1754304.3673242002	1459131.5468549987	1896508.3241464982	923727.4981399203	1804213.978005137	1105203.08322118	692980.9473877538	1324617.583317669	1120857.9334291753	960161.4750376394
609681.7472392409	1375806.063201667	1452693.0837816072	1031069.2932531812	1551603.3951767718	1240745.7313971203	974086.6041348379	1587196.3752452496	935354.5585439939	1339488.8253734172	616022.2510769912	679715.1520448612	1381142.7858917443	1118382.2171580177	690236.3889819204	1394666.6896602635	1223783.7824689539	988855.5657697277	914439.5500791969	1170311.6245123313	1752085.996475637	1456158.8872732543	1896138.781739254	922917.4967873738	1804160.5148998655	1100287.9592638344	692619.9894497073	1323447.9242838027	1118662.6197604463	958987.6713574724
609284.7693241945	1372726.91213785	1450952.905511562	1030611.5778317064	1550361.9133233423	1240292.5770031712	972639.0969837166	1587196.3752452496	934168.7884911762	1336982.1276058091	615190.5432612868	677821.5544712677	1379948.343255876	1117639.5888741005	689596.9473303816	1384271.9593935653	1223152.6515973778	988185.2746885106	913795.9258371156	1168868.2395813896	1749127.7205506144	1455100.0859021794	1895807.563494077	921449.3954017869	1804160.5148998655	1088304.1880516035	692512.9509865672	1322029.2532850672	1116924.1489042297	957968.8973044836
609061.7119403863	1371238.5945004637	1444967.3249024244	1030089.0152266427	1549455.8643194633	1239210.704066765	970299.5877873761	1587196.3752452496	933237.2230773045	1335584.2447145525	613631.6855351472	674045.7933770373	1377531.8214086222	1117438.7923527618	688880.4954889361	1372315.5031772403	1221586.9275820893	987773.0165984514	913418.7642202959	1165727.8694797643	1748257.1357554696	1453693.3183369082	1895438.3087394238	921434.6565068463	1804157.8424304149	1077636.3916621902	692299.7731105867	1321377.1416794767	1116360.4698152398	957453.8275748868
608869.7648457994	1369783.207630161	1442628.4689788846	1029524.9527121135	1549163.583667815	1238204.2803078773	967791.4687536625	1587196.3344728719	930667.9678321684	1331257.4765367573	612127.0202888323	671216.0900325387	1373349.2748914717	1117223.1929959483	683399.7333562763	1356063.96328406	1220492.1599565337	986624.4391358858	912602.7403213772	1164611.3398792297	1747936.4881224094	1450814.6134140035	1895200.8011235637	921060.1384503575	1804157.1559186645	1070317.7559312785	692039.8743053863	1321172.5936366539	1115767.2673446017	956441.5266243414
608277.012759532	1367686.043613219	1439953.1904892158	1029413.9939956437	1549121.2542811823	1236226.763751157	961705.9335882659	1587196.3344728719	928336.5131494185	1328565.0709115993	606615.9462067252	669546.0176917403	1372566.4347404195	1117009.8015597158	681832.4510051996	1351993.597764945	1218218.4506521174	985207.1469334911	912575.3871769948	1164538.1345964307	1746860.6360013892	1449735.3096142206	1895175.8003920233	920859.6277263579	1804152.8303791585	1067750.553596617	691532.9343021679	1320099.2346027957	1115635.1557403954	955508.4254253093
608170.9998286545	1367111.0549828964	1438113.3191991283	1028905.0318212061	1548811.0192175938	1233642.6761222128	960311.7808272134	1587185.5199528132	925986.6528272239	1327650.2206614353	602589.2008223503	667780.3369630495	1371896.382032342	1116366.0024963676	679597.4869362513	1340372.350586521	1216802.2443632744	984946.3474465715	912450.4621238585	1164176.4018876678	1746476.563873098	1448281.448680748	1894763.6488865595	920053.7985813295	1804152.8303791585	1063227.3858130805	690923.0617607277	1316579.7061020609	1115098.2629992934	954601.0753996175
608017.3556839863	1364108.8236013728	1436138.6218498235	1028722.0143233542	1548322.7919637226	1230761.5825876805	959093.2773775563	1587129.752789324	925403.3521762709	1324815.8397512	598110.1547934384	665335.5287207848	1371222.532246454	1114929.953704047	677625.0788161332	1329965.057116209	1214155.3278847793	984520.2685737729	911932.625560418	1163712.5226771873	1745889.5249397908	1446926.5293436036	1894419.4445267129	919090.2541998796	1804147.3944529768	1057375.7108338673	690315.7976733104	1312717.3829570697	1114768.0388848218	952362.122005485
607964.6682794796	1361936.0804242468	1433694.2764995927	1028496.2641838897	1547489.5296557797	1225228.8670917032	958277.3500139775	1587125.673685843	921099.8501321124	1323267.6604773966	587902.1947986075	662392.3435175881	1369504.2163417137	1113478.7507101477	675049.0504567949	1322881.4805618091	1211792.1416874554	984068.6889307126	911484.0556261627	1163261.9650881006	1744968.765980959	1445481.7168177792	1894186.490173102	918935.6217886935	1804147.3482062155	1050768.5708636863	688778.4714055568	1309599.276849329	1114552.1525524298	950180.5739284081
607907.4795406639	1360482.315439999	1431493.5613953855	1028281.4065457785	1546005.863483541	1219200.0376124196	958197.154650468	1587122.3263833462	916288.5400184039	1322374.3696734437	570999.8404209528	661169.29770224	1366903.041890199	1112542.8017876497	674977.9011277941	1320830.4436647098	1210275.81120701	983421.0346533853	911484.0556261627	1163059.7606000195	1743970.4307169958	1444942.011686646	1894101.3472811265	918504.1152836578	1804147.040105962	1046967.1712821537	688479.507227484	1305918.9356712776	1114258.8893237247	948725.084157108
607729.5482309503	1357759.3758924447	1430062.3056489131	1028191.7362213165	1545027.2002443608	1218141.4485894095	956643.4964194013	1587122.3263833462	915403.9147953576	1317882.957019526	561288.4193813545	659167.4269326142	1364709.4066032125	1112542.8017876497	672670.9487474114	1319131.1316146809	1209529.091868142	983081.7179589983	910606.1009327536	1162885.8022681025	1742394.2714338321	1440342.3445403713	1893896.2373865207	917588.1633396357	1804136.1916286165	1046380.6927764525	688328.8069811435	1303193.6873444454	1113718.5635202168	948236.7022640496
607663.8641675576	1357160.3599018124	1430062.3056489131	1028168.6788713629	1543608.1373765056	1215254.6117515513	955967.0742356037	1587122.3263833462	914762.9383714171	1315459.3067830098	544579.1795007463	658828.5071294187	1360961.2887409467	1111493.0470203	671576.1087086218	1317829.9127254088	1209152.2554981357	982914.169581984	910115.4392912446	1162173.765375843	1741977.2975686693	1438347.538895134	1893108.3504025624	916949.9681513619	1804134.2849434074	1045157.04200563	688151.023716704	1297929.411444231	1113399.2287855332	944228.7460306443
607435.830899403	1355925.4547063266	1428643.4503336016	1028047.3496088616	1543344.4603039576	1214817.4008070312	955367.267367678	1587119.3950965093	913270.9269948315	1313853.7218015057	529971.9575708072	657728.2309059591	1359201.259736843	1109608.329050394	670900.0476937806	1314182.6139849524	1206444.456729115	982775.7301060022	909317.584989983	1161860.020764042	1741602.2834553083	1437164.7157553406	1892736.7221222334	916332.4377615098	1804134.2849434074	1044301.4821102852	687997.330031189	1296604.1193139835	1112457.392414376	943412.309922365
607296.7987212484	1355431.7128962919	1427402.9503864355	1027763.5491542353	1542727.5174964063	1208971.5455795324	954534.8761391343	1587119.3950965093	911157.59264019	1310554.464588649	509050.96203118557	655947.5299406115	1356653.085004941	1108937.8691034026	669485.5433977693	1311672.8483462136	1201784.070953121	982540.7640329548	908643.3568054496	1161679.433537296	1741007.3747806312	1432113.469228143	1891950.2915106162	916143.9901741954	1804129.6928325384	1038166.803436086	687920.161708727	1289686.022779246	1111787.3958017353	940844.348746747
607296.7987212484	1354929.711221718	1425566.0485369693	1027603.0128191864	1540692.7499705122	1205904.905721516	953138.2275948314	1587117.844155415	909449.9345089273	1294419.6819670761	492949.5879348289	655899.8548024894	1354981.3502760776	1108791.4934157731	669440.8973855013	1307736.4182717022	1200690.913675621	982167.2425949393	907928.8766141394	1161126.7736488911	1740851.909559235	1431301.528130263	1890981.5659861797	915642.8737138179	1804124.580295593	1035114.002423245	687744.9387389794	1285820.8148561125	1111326.5098883205	935471.9537983623
607121.1955542692	1353346.9526547494	1424623.217163001	1027307.8975019942	1540368.5117674181	1197233.2687591515	953002.227905762	1587117.844155415	908750.7372941247	1280193.3848281552	480279.2572035086	654662.4980484503	1352323.5762675416	1106876.739851546	668294.4190134503	1304714.352518875	1199148.7007979658	981598.8540453853	905697.7555703385	1161024.8311122505	1740474.2666551594	1430728.7370654326	1890336.5762962294	914271.1737922142	1804124.580295593	1033436.4865157274	687724.1293088808	1283607.88468236	1110882.4363450585	934165.2586054497
606610.8743524981	1351758.161694818	1423722.5825979535	1027094.0454694661	1539093.933176988	1195977.943277213	952583.327734317	1587117.4919886757	907125.1476603841	1273827.5658068594	477970.3756974438	654158.1691992233	1348343.527895989	1102979.7194169525	665846.2149639142	1303169.0095553184	1197919.2728996738	980712.4389657613	904688.0802055446	1159719.082467569	1739599.614613833	1429922.8530651731	1889991.4932323263	911664.6867696485	1804124.580295593	1025220.7475131358	687703.9356251	1280003.0189098327	1109206.5795319225	929241.6627023985
606610.8743524981	1350939.6151195634	1421294.384895513	1027001.2105289247	1538541.4653785229	1186965.615538154	951368.6935193893	1587117.4919886757	905469.9682075847	1265510.351993698	475129.63108058606	653963.9140036216	1340315.1081450863	1100237.990795289	661237.341328217	1301183.8396471157	1195662.8400629268	979418.6508636817	903849.580308987	1158980.6196179292	1738989.2496705048	1428375.3466385284	1887886.1162021337	908378.2773056342	1804124.157624699	1023661.9912202797	687674.4277427592	1278045.6179109213	1106749.165383147	914631.1967047573
606586.2140654139	1350310.1937922882	1419280.0509120899	1026409.9852298027	1538110.9893352615	1183218.4969168976	950155.3839664615	1587115.8252297149	903582.8257238863	1261458.364790655	474941.4423575304	653755.4272295107	1339134.2611172632	1093880.3689662376	660327.6238093929	1300433.9879761722	1194961.1129276254	978445.9469941724	902996.6057257471	1158055.2642364528	1738715.958271887	1428038.0130027046	1887721.0172040993	904914.0912803859	1804124.157624699	1022158.3544519927	687668.1896717956	1275728.7108146846	1103763.8240817382	910141.3066062779
606390.5643336162	1350261.0383107706	1419163.8889865342	1025709.4215579376	1537533.3703860163	1175567.5303307064	949500.2208715853	1587114.8846606703	896143.4466794864	1260000.2514556914	474516.4959206186	653038.926660782	1337843.8584572093	1091143.511448383	653994.3724602796	1299251.4971810551	1194513.1321177753	976719.4720712084	902430.945277279	1158054.2784550965	1738607.5102076842	1427236.131033686	1886107.9816522752	904398.2689349722	1804123.3415802817	1022158.3544519927	687642.7568338893	1274067.0461790692	1096594.9702608024	907752.8141141484
606250.89210586	1346532.8158847992	1419073.1860492206	1024519.6679088287	1537326.2934636227	1163736.7876899778	949192.3965033087	1587112.7434150318	884768.9963719639	1257198.4437711972	473784.7190106398	652456.4339903881	1334669.9078210741	1086341.6888591335	649529.6884274507	1299219.9698469357	1192424.613397113	976545.949527129	900367.3702721811	1151239.829515195	1738606.5194178408	1426108.5674497867	1884334.9362450712	894516.5355694249	1804123.3415802817	1020105.1513255101	687572.6017337898	1272233.0282849278	1094783.6523701916	906423.6178486461
606039.2304901974	1344755.621639606	1415512.6791162747	1023186.691077401	1536384.8327347927	1151318.551264628	948697.3459778945	1587111.684240231	867532.894267319	1249321.0916728966	473401.3835605039	652244.264162215	1331042.493185239	1083764.2038415193	649529.6884274507	1299133.697384839	1191810.2453086856	975827.7177309104	897258.3894092549	1149961.3506728332	1738134.6910025266	1425676.0711601183	1883610.642612299	888852.245136412	1804123.3415802817	1017793.2015085294	687532.6714478433	1267690.1707264099	1093758.0273412573	905460.9903631532
605334.8278440463	1343939.7138344296	1412929.9532287905	1022391.7243672668	1536043.7608542745	1146106.9783299621	948344.6177223109	1587103.6864264586	866480.9197549184	1247810.4692004533	472894.11258830107	651428.9791368993	1327241.9539392055	1080820.9489501698	646349.8559551886	1298525.349806788	1190409.7436010242	974854.1864106737	895461.9822800066	1144192.7608664378	1737874.1527033532	1425144.4174811884	1883258.7490790957	887406.3392481767	1804123.3399738173	1015942.9729336683	687470.9320413697	1267092.42994663	1091266.788302154	903624.8957383021
604176.6653034579	1343569.677837455	1404584.5100742972	1020307.679595842	1535509.6440804857	1133933.1664768797	947429.4385394407	1587098.1362031824	846766.5146083314	1245364.6613758025	472431.29521452385	651030.5627734123	1324861.1654085321	1076372.4988901066	642039.702947121	1298519.276912144	1187332.069204291	974763.9733597235	893987.7097849359	1139702.9653161145	1737820.1216183675	1424501.5961011734	1882727.7743468485	885378.4458158049	1804123.3275095515	1015103.9628141406	687428.1997928139	1265264.3603975354	1088425.0795110546	902280.5907360635
601920.0620521689	1338730.727876922	1398782.7798216145	1020128.2372338978	1535032.0522113792	1123188.3294793868	947047.3896816336	1587091.874672036	832800.5584282512	1242846.3977407126	471869.5773142217	650545.9497342762	1318676.4911969758	1072966.4883352823	639809.5323190782	1298495.6552549126	1186431.0077802823	974137.1532627917	893686.2452593998	1132898.1428835858	1737647.3072440824	1424316.3122976953	1882317.843517718	883636.8509264232	1804123.3239442466	1012980.1988391691	687428.1997928139	1262967.5399565094	1087963.219701196	900552.0390932111
601259.6974864914	1336112.7897756558	1392822.0105137604	1019565.4285517785	1534814.287187143	1120631.8899556058	946622.6924439241	1587089.2133646333	816564.8208703581	1241913.2499307778	470956.6593191905	649570.7999974291	1314066.4327072932	1068056.2696173128	637607.8202409347	1298401.1577247065	1185811.8063671382	974068.8372586743	892084.8584806949	1131264.228772748	1737437.4782319295	1423747.0362688077	1882070.124559791	883341.194846204	1804123.017003771	1011667.8708954947	687428.0906948345	1257102.5806018119	1087479.970071955	898073.4935547494
597710.8772014714	1335044.4587359873	1391005.2239407236	1019170.8034942715	1534742.0124933922	1115710.4470111178	946106.7560555968	1587081.0812300814	811365.7834389041	1239357.6852166362	470332.9817115135	648345.3667664332	1314047.5715297933	1064303.3745968915	632147.4810555453	1298317.0913942894	1185530.85155776	974068.8372586743	891943.2159431123	1123615.0266466357	1737318.1352183945	1423586.3172091325	1881508.064934108	883013.1517502987	1804122.944104075	1010541.8066818806	687426.7208262227	1251322.0555402318	1086767.1569079568	896718.948827955
596014.5078888376	1332173.0116895873	1389568.0896139997	1018513.7372125278	1534608.455755527	1109359.6723548383	945905.7436711512	1587078.3947016206	807965.27925343	1238513.0707436043	469797.125846282	647815.4143032084	1311199.1924658765	1055897.0127321936	614522.932047789	1298139.481561602	1183468.1884235705	974059.6850821768	891730.0451604481	1111596.4881624314	1737234.0736560675	1423107.2816752954	1876747.9135298035	882930.728878163	1804122.675664403	1009704.9055686258	687425.2802033154	1249748.1709798446	1086574.040770904	895945.152541329
593911.2070338172	1329398.9479903392	1388576.6270706996	1018192.7448820944	1534297.6905725468	1105188.9404280826	945889.2351330047	1587054.8226294874	805597.855666738	1235795.204432435	469151.0016038977	647110.0799002576	1308305.8183535798	1050791.636022404	601083.984926212	1298082.0093409042	1181264.0461683357	974058.7434658374	891586.8294356884	1108276.4238090527	1737234.0736560675	1421188.7938889908	1874052.1981391548	882865.6168984717	1804122.5656987655	1008518.0043770395	687425.2802033154	1246377.2588185943	1085514.6330688335	894065.0725199844
591118.2408012506	1326718.3175183989	1385871.0555095118	1017802.2423275525	1534124.578052803	1102908.980222616	945715.0082126746	1587046.0423978458	804270.5975933386	1233183.442327713	468938.84090211586	646847.8081392621	1304235.9166158345	1043624.1532954657	596858.0321850964	1297912.896224072	1179686.876197277	974047.3720222105	891459.2823152196	1103350.2859124087	1737222.580806581	1419910.8874751064	1873105.9703107844	882640.0873792106	1804122.5234231118	1007933.0786109279	687425.1481049813	1240579.5531131665	1083867.685244039	892776.6412735316
587922.0141253166	1324638.2530883425	1384757.893410684	1017148.7857589537	1533906.4244230103	1102210.649608519	945292.8498951433	1587028.010513722	802508.6550790529	1229970.073041079	468669.70436212636	643827.9181408042	1302958.5335085904	1030456.2665670053	596715.1859512035	1297849.4610843945	1178985.4184180007	973996.3992904944	891176.2609228167	1102203.9779859702	1737179.1734148383	1418920.3238445397	1871048.0450329627	882569.122744436	1804122.1921327757	1006982.6162133648	687424.7060585683	1234959.3114459377	1083207.2075887765	892200.0779099357
582793.0831571735	1323649.332245478	1383104.0513005184	1015582.4198452163	1533528.2293981581	1101297.3781120733	945247.7061645943	1586909.242299753	798779.8814901037	1227124.3210469924	467867.3560913113	642408.1168074078	1302225.7172571456	1007986.5123664617	596043.669635932	1297792.2984600186	1177884.9514925142	973961.6038226518	891060.5929663676	1099379.1588601933	1737165.248737779	1418532.899136648	1870345.6003126798	882518.321911849	1804121.872688819	1006023.0331755816	687422.6898830952	1232497.1323213985	1081867.674160788	891965.7045122796
572553.0650565278	1323195.5011978059	1382201.3666592757	1015272.6382074624	1533072.8181346154	1100483.4014461825	945075.5896040471	1586687.703704376	798619.2301877582	1224945.3952525395	466988.0963935144	638878.2935707687	1300879.7639167767	994461.3150119694	594581.0913986171	1297669.2542138463	1176882.439459391	973842.6034504771	890548.7258933819	1098967.8343757386	1737165.248737779	1418184.071407525	1869758.0184556125	882377.4083501317	1804121.4439372122	1004843.6443279026	687422.3888068306	1229202.8621623302	1079451.026409404	891383.7258128545
564451.026450086	1320617.073907522	1382026.6674929776	1015119.3675595461	1532788.4871093435	1097542.390574371	944884.9515202873	1586416.3180929958	798063.8493387995	1222574.1986861385	466908.91577892465	635927.5238859975	1299367.266937544	982151.1086170478	594076.2857056372	1297594.4012820034	1175387.2489095456	973602.0533484346	890238.8175290521	1095446.4070862422	1737165.248737779	1417674.5344376578	1869038.781879788	881947.2408628679	1804120.6264889084	1003949.5097569831	687421.6120386743	1227388.5251425465	1077929.4179996424	890672.039199093
552563.914254804	1319474.6171798634	1381552.120892319	1014773.0546651749	1532579.675967477	1096269.3849418187	944812.3787485408	1585877.6750682725	797819.2313618396	1220111.9599553463	465898.0137910604	628716.6910968436	1298523.424713905	977769.1471618713	593179.7876224546	1297464.5626525425	1174786.387447985	973491.7533563583	889705.4611372948	1092430.3397319438	1737165.248737779	1416786.8558973249	1868711.404262844	881463.2780745133	1804120.0352862708	1003515.9248406942	687421.0810351997	1221115.1390418082	1074634.8626557386	890379.9150984001
542866.3056536351	1319064.221517358	1380897.3063602778	1014411.8596570938	1532486.6456277242	1095492.8154713588	944799.5662423263	1583181.7899117924	785078.8960359332	1212159.119468238	465525.5078094288	625575.9654565665	1297325.8473011877	965153.5071691511	591947.8205165263	1297415.2748650438	1174248.9872029212	972839.2187867145	888998.8222696272	1087511.325967769	1737162.6304240704	1415692.4817312493	1868214.0535849992	879951.3485293766	1804119.9015831223	1003173.5261732601	687419.0125468001	1218847.361846915	1073173.2421705725	889468.694319026
535103.0247861055	1317544.7365231733	1380510.6591416688	1014077.0318713345	1532328.9150955854	1093535.1072428187	944670.0762599742	1579340.6405122434	779508.8484977003	1209126.7473404054	465407.8008106283	621648.8032589543	1296009.2186484672	907460.0501452952	584242.8156495232	1297361.498930632	1173901.9619964682	971192.5871926644	887897.0014245843	1084381.2731289223	1737162.6304240704	1415524.313066182	1867808.3427209025	878150.92713288	1804119.6086268001	1002856.2105835895	687416.3152113605	1216233.5299903	1071704.7475738537	889204.9784985832
533671.1533073939	1316782.3232844723	1378762.7840414434	1013611.2701003946	1532269.2903514695	1092146.2726438057	944642.0336322968	1578005.3589227784	776527.611421877	1203387.2330819287	463723.2179990338	616705.2553664797	1295216.4229643364	866880.7983570242	579099.0372101371	1297361.498930632	1173607.5903499066	968266.3148122628	885343.0472159788	1081280.8061604062	1737160.9256077742	1414468.0008523697	1866642.136488073	877444.3233075304	1804119.49233176	1002379.0193065513	687412.2205398188	1212931.1879013646	1067327.4234068876	889011.2178160186
523032.6909110813	1316454.9180354401	1378428.997572431	1012870.0532562664	1532269.1272148087	1089651.4342988364	944356.9544155113	1575607.1944448745	771502.7041654574	1198772.4816322182	463220.6638789783	614339.512043374	1294189.3181236372	821501.1901950665	579034.6828478961	1297361.498930632	1172271.2145798707	966079.6196334384	884126.1392925675	1080689.2775745443	1737158.8022409885	1413352.6474276565	1863803.3709379782	877013.679466317	1804119.2971822424	1002146.5452057213	687410.771239464	1208999.0825522817	1064040.843223641	888900.2837825172
510500.0008919009	1315889.1150085889	1378020.8096194027	1011483.3782791583	1532269.1272148087	1088460.3484566167	944276.7851139079	1573900.3999700486	765227.5530309946	1197956.5355986028	462431.41781259916	613207.9858061398	1293965.0857545468	821501.1901950665	578432.3475543057	1297361.0963720263	1170598.3798655008	964948.8365910518	883617.9306576196	1080129.2303189856	1737153.1713511958	1412510.1523233573	1862225.6723932296	876985.0330888485	1804119.0051512101	1002000.027105825	687407.5944972235	1200268.084563951	1062310.1435945746	888832.7478032858
501409.93345297966	1315389.2966692245	1378020.8096194027	1008995.9392353019	1532268.999435297	1086660.1297382112	942576.8390797386	1572787.8051340776	761509.1273587035	1196206.196462658	460875.2474644815	612932.249107689	1292192.411157654	788593.1741219495	574080.58159707	1297287.2653236936	1168188.950072254	962108.0834534892	881755.3114197016	1079082.3973091105	1737146.566459236	1411789.4229428887	1861720.317404543	876020.8871768375	1804118.673847969	1001764.6127836376	687405.3480660302	1193890.5959918052	1058960.6206002852	888583.6574867985
496227.81493250065	1314504.7877299981	1377835.3034680015	1005075.8515377361	1532268.8399260766	1085855.1819456622	940684.2224440118	1572765.347830135	759309.6578869534	1196188.1802000084	460111.5733426606	612460.7254271986	1290770.9005949872	779829.3862056006	570796.4006159895	1297278.974157526	1166573.1525534412	960578.6256205298	879637.6445880985	1077906.7789144272	1737139.077952214	1410733.7935449667	1859786.702434413	875446.6967954246	1804118.422275799	1001455.6663090697	687400.9920796232	1190238.7631326886	1058643.36429746	888533.6942111017
494705.15278684575	1313880.3222393033	1377618.7845513169	1001886.9583459056	1532208.8383306623	1083681.7023894924	939418.7475121645	1571128.7685356126	756629.6738866236	1195741.3781624397	459918.06956953916	612053.0236522938	1290596.7554165542	757116.2260000289	570635.8878781745	1297235.7746270436	1164733.7753676088	960504.4127423001	879390.2814340709	1076122.6029096362	1737137.3255148076	1409416.7637206845	1855268.9024844342	874794.5534919146	1804118.0546946707	1001191.328534938	687396.6814480496	1188207.367241404	1057959.8470804025	888513.3490725114
493757.029262755	1313529.2445042196	1377600.4449666087	997825.085824892	1532208.8383306623	1082181.520860454	937296.7552677669	1570701.9704200083	755707.2774038173	1195536.2931961184	458766.0770410127	611284.4578083898	1289396.0728183428	749524.0914842943	568187.4126668304	1297097.6525452195	1164025.1146580928	959920.6747846422	878431.7696230618	1075375.3982040524	1737136.6066722989	1404301.6228564964	1849272.0591932647	873615.0964842219	1804117.5346145963	1001114.1555453633	687393.9183302076	1181389.1997712024	1056654.752212144	888416.4466029638
492292.5031697395	1313452.02268895	1377434.2572049215	994095.661085613	1532208.8383306623	1081880.9640849472	934284.8017204249	1570538.2008296687	749225.6130254541	1194873.1841384345	457230.19679067517	610996.7734904853	1288848.979340708	746966.5535968245	567515.8981476496	1297063.7600401954	1163318.4703600665	959427.4648155292	878254.2859492687	1073691.431723194	1737084.8498735335	1397040.4747644756	1846622.709828655	872337.2180293542	1804117.3167294066	1000823.4210328764	687393.2824779218	1180194.989974967	1053138.8142778978	888097.660299473
491150.7197004183	1313307.208409733	1377077.1834653853	978374.8796412805	1532208.4127921558	1081066.227098644	932936.1294148179	1570291.8113702144	748089.7336282	1194671.2018601247	456293.83077212016	610301.7659609445	1287564.9486556044	745095.4228599662	566805.3543121112	1297063.7600401954	1162717.6009258414	959129.8328778946	878025.9216137879	1072779.5954442737	1737084.8498735335	1395990.3565443875	1837566.81239861	872185.1917319587	1804117.1839361873	1000436.7991625847	687390.4529650278	1172088.0552825131	1050891.938647662	888096.0857822056
488140.93032361794	1313195.963010781	1376557.6333579493	975076.0958226082	1532208.4127921558	1080706.0112170083	930951.4689483808	1569666.5583971972	747701.0296774332	1193291.3136164332	454896.72390761256	610170.4510765681	1286637.0619657785	742518.781134287	565295.9967965701	1297058.439869422	1161745.0558365337	955870.701713924	877137.2660683544	1071950.682636467	1737084.6625305747	1395077.6691148274	1831204.4655845284	871027.0405649497	1804116.2527527064	1000196.8772852944	687388.5434717634	1165218.084427634	1050226.952897914	888020.1160203111
484028.3381967703	1312922.8782513961	1376397.234617592	955964.7104697563	1532208.3296054099	1079632.6415459607	926866.1262061395	1569032.3674267111	745378.6793587755	1192074.0659907623	452173.83545086125	609821.9767508844	1286167.3615993708	742139.4033277414	564222.5253238768	1297052.2333713868	1160972.7579705333	953063.3419444336	876403.444194284	1070185.0315092746	1737084.6625305747	1394647.780448135	1823007.7903271709	870749.1645852769	1804116.1477664798	999867.3306085713	687384.9080176683	1154448.2425940458	1047845.2749496467	887842.7956396735
480073.0084458842	1311994.2864112733	1376337.5917142082	951693.9844681992	1532205.3729409268	1079561.8482906176	926507.2762391187	1568758.3144621882	745298.9046338634	1189894.0364130118	445123.4833536616	609374.8982477236	1286030.5678042565	741910.1399438865	563170.1256539561	1297013.0934304323	1160022.7601176903	949909.1955695627	876403.444194284	1069421.869068229	1737084.648525022	1394229.5827911678	1816844.8181008408	870409.9437225224	1804116.0629314715	999101.4707700504	687384.0928758412	1148954.915241679	1046385.0173827085	887803.4032925867
474647.0771670827	1311629.580891076	1376005.726299696	946036.0277424039	1532205.1992239917	1078921.3367466156	925736.9976420345	1568554.639684669	744779.5552661103	1188918.9766659364	444134.1868324098	609222.7908118323	1285643.1938478122	741066.0411818961	561842.6485973338	1296883.8330987566	1159195.77665117	943948.8337746095	876302.8879694446	1067908.4140782685	1737083.6811040682	1393776.547955328	1810368.9259006206	869617.1829763536	1804115.8321933781	998667.5257084144	687383.5987991868	1148722.4332012802	1044946.2568962844	887366.1967728848
458614.044474875	1310433.6800320898	1375807.1931321172	943296.5171536595	1532205.0160018273	1078459.8111858398	925386.6642794982	1567917.2919599274	743858.0917819333	1185388.7428777763	443065.2900571312	608942.0309207233	1285231.9078067502	741000.1278471692	559719.954707881	1296698.1776380462	1156320.691538894	928784.943350639	875943.8621479032	1067654.4025447138	1737083.6790344897	1390899.4417651815	1805940.2483475872	869479.4454183151	1804115.690517068	998441.1756201612	687381.8225541292	1143065.177194251	1044360.7856319762	887078.2324839645
457662.8623289396	1309356.2795139446	1375010.81325734	940553.6973683119	1532204.8781690884	1078113.2934888606	924755.4042134914	1567570.6268028722	742372.5624068633	1182011.3734291147	440735.7676168178	608942.0309207233	1284834.1146836146	740650.4925928629	558326.6609401032	1296662.51076132	1155520.3643654822	909332.6794107325	875757.0025795235	1066837.8671200147	1737083.5334811967	1389900.7974738337	1800494.2511668673	869314.9195139253	1804115.6442196625	998283.8707318993	687376.8865654643	1135434.0661315846	1042737.6956273328	886525.9432822632
455192.62676736614	1309105.4471456564	1374619.7294786586	936435.1718867024	1532204.7457117185	1077902.5720771048	924629.2059320197	1567416.7324915384	742278.7750938482	1180995.8475266732	438682.1712377754	608650.5222874164	1284407.562670343	740454.4245564342	556220.6138669669	1296374.5641338509	1152149.9506884997	897496.8134899631	875483.5242582075	1066113.457189994	1737081.962681842	1388845.0868780497	1798148.0914226584	868672.7819091494	1804115.6073860526	997271.1846482022	687369.996088574	1128782.6057735474	1042141.0377312514	885406.6984970183
453312.18359835923	1308502.351061893	1374084.3666952078	934407.324664409	1532204.7254618234	1077198.3969690474	924378.4840341094	1567314.8908938025	742217.7917430255	1179803.815344586	437288.1875547937	608313.9541738421	1283468.595103429	739853.248720424	555467.3546740827	1296225.9127056976	1151330.0285821734	883364.6738164478	875015.2046458431	1065111.292309379	1737081.4241307345	1388094.3049619233	1796412.116163594	866928.5635614394	1804115.5509171113	995675.097147521	687364.3445866063	1127419.9687690863	1039921.1327757656	885150.1715927271
449766.4261021313	1308358.4607329678	1373946.6999056905	934113.2791005175	1532204.638818836	1076070.0617380992	923317.9128377556	1567078.4205236651	741943.7541703143	1178592.7061729254	437086.356576123	608123.7459475972	1283463.657166078	739426.7651314721	554418.0245680917	1296032.7692544532	1150906.2457600357	874302.3471061822	874555.1447736326	1064684.1699873959	1737081.0152406904	1387272.6458373305	1795776.539980335	866924.250323846	1804115.5046193374	994669.7895049206	687354.8136771214	1125986.6305261743	1039640.8700402854	884945.3974073171
447211.08548660437	1307736.6197081471	1372417.1596061843	932989.2681120689	1532204.3329187946	1073716.5169933368	922364.4994865883	1567050.6889191277	741908.9451012664	1177950.6399353743	437086.356576123	608078.2876750794	1283423.140723868	738820.4608936533	551219.323779588	1294933.443335939	1145872.2457995838	852500.2170606405	873899.9952342547	1064152.090523687	1737078.4237104151	1387176.8053425692	1791835.838593399	866290.9236441216	1804115.4912453745	993092.4347567058	687320.7388370457	1124160.659338262	1035392.552322857	883850.9018764098
442791.5084594448	1307222.1755538112	1368825.3548669007	932037.2275603071	1532204.3329187946	1072582.6290627208	920515.6695113352	1566936.8809359972	741753.7009087962	1177151.6170601489	437086.356576123	607998.9978766444	1283058.5424778003	738599.1380056343	550939.0717774674	1294395.3563253088	1145627.041623254	839414.5360816774	873870.5340010113	1063817.3181874945	1737076.9353541273	1386369.386446128	1790884.00193211	866067.3165259779	1804115.4283604347	990318.7405926008	687297.3095090078	1122574.6791276666	1032699.6740282904	881650.3329244016
440268.5920773084	1306343.6358103252	1368825.3548669007	931441.0636575731	1532204.2459659905	1071874.1355654367	918149.0023649511	1566878.8143304219	741570.6690964806	1175810.6605955106	437054.29271094594	607908.0150769466	1282617.6355657822	738284.9427433443	550497.4397056628	1293544.6538528146	1145563.710432334	836048.5316425704	873870.5340010113	1063041.5042148086	1737076.6517466286	1385407.5867525986	1790001.8577988723	865460.0201205338	1804115.2195105846	987921.688318648	687101.0704850785	1119725.6192909125	1031597.3354347334	881599.9632506097
439287.3976188033	1305062.3793875845	1366377.192401513	931238.190820823	1532204.2346409454	1071069.2191360006	915817.8071978742	1566857.5869910864	741462.5482669374	1175064.5682543558	437047.1639450424	607741.4108762582	1282126.2255584097	738279.9965532643	550448.5008825018	1293053.2654454198	1145041.972998568	834959.4857794563	873063.4180805131	1062855.6026821577	1737073.3878098188	1382963.6569703228	1789282.3308291181	865175.6130478166	1804114.8923632568	986654.1265039722	686642.0282045237	1117660.957600238	1029555.9306848845	881194.9030975553
436954.362097069	1303748.5878776428	1363907.4783578392	930633.5887688181	1532204.2251993003	1069899.8263792095	911856.5836364792	1566786.796205779	741273.2098731974	1174181.9262770847	437047.1639450424	607688.2830554367	1281682.3607032776	737939.5194197661	550093.2869222801	1292202.3978766487	1144479.0364354872	834774.3086472522	872807.2106476495	1062126.5389287695	1737071.7532277508	1382002.9847425765	1788934.251806784	865083.7480574745	1804114.7733901201	985022.6220577842	685337.6320272719	1115610.505514203	1028398.6738659757	879994.7087898331
429112.6971756307	1303432.468072774	1360609.8522764728	930082.2202263114	1532204.2129908446	1067939.1966906178	910106.9362674195	1566663.5550284204	741079.7513730245	1171821.3546368023	437047.0143387392	607671.6220603394	1281440.1554385363	737777.3932793136	549796.1838146412	1292200.260118308	1143034.0706089097	832617.8382161113	872454.3381315045	1061668.9199377457	1737069.027259145	1378013.9388611976	1788774.8968860488	865071.689153069	1804114.7272026162	983910.2072376213	682694.526206804	1113282.9174966936	1026991.0461413942	878287.8872108145
422552.71643650974	1302891.1312343	1357681.3901219564	929934.6350249264	1532204.196666067	1065234.4623090904	907359.7308770887	1566262.4192389	740942.1458583097	1170306.501617613	437046.87162210845	607315.5024224828	1280261.7240479228	737485.7239704394	549062.7444981394	1291946.07429395	1142851.5542745595	831209.7851603687	872140.0845804771	1060862.947934741	1737067.5948619726	1374641.550234671	1787597.0851003872	864173.2609055368	1804114.5177143665	982119.5493492295	678182.1163871792	1113149.499926553	1026392.4034476181	877613.8709576847
411158.37613532034	1302164.0941198259	1353800.6028435053	929907.6749986632	1532204.196666067	1063485.7668778326	900950.2889141194	1565718.4026274001	740569.9068337618	1167936.1473790535	437046.87162210845	607254.2543713851	1280022.2914385002	736538.2476215068	548578.8416035833	1291187.735848988	1142235.8884161944	829500.9297860541	871981.3579982374	1060480.3655073438	1737063.0815496172	1374593.6971428988	1784931.648170478	864037.5106842441	1804114.3804370034	981830.7482977466	675255.5551384167	1112626.3751091268	1025661.4368393084	877374.0326715858
402913.23257081397	1301297.7102592364	1349976.4551831007	929901.988140222	1532204.1897225082	1061433.8886107733	897300.5900846489	1565452.1487500514	740151.5790108728	1166783.847833789	437046.8054785857	607163.7725449615	1279254.8116096214	735302.9830685337	548388.7382081912	1290652.4877120424	1141422.61580903	829332.674232647	871933.0650787014	1060139.9529667608	1737060.616915972	1374435.0682643638	1784027.3026609116	863933.5496342306	1804113.717507076	978437.2068597728	674518.9346006974	1111827.775278871	1025521.9689295446	877036.5365131217
391190.5070882012	1300842.7902798904	1349367.5150891033	929156.8936727043	1532204.1567150706	1059313.5280937492	896697.0184437594	1565093.685927961	739859.6726063889	1166555.7984351711	437045.48148456693	607132.7722422136	1278826.1095336624	733977.1795570366	547620.0101652521	1290555.5300560752	1140406.523313399	825386.0105178087	871769.2960775542	1059779.1828778505	1737057.072664094	1374210.7136221942	1776955.1079834218	863929.5121493143	1804113.3936024122	975078.731095293	672761.8762107032	1111821.5198337126	1023867.1196333756	877009.4457297098
380346.25557436387	1300214.3639388597	1347040.4411519868	928643.0427120242	1532204.0773587252	1057166.8685224948	896329.5979536235	1564911.8911292488	739236.6369142121	1165254.8214417547	437045.48148456693	606795.6502345831	1277294.2884782662	730469.615444451	547216.7898861538	1290555.5300560752	1139882.9829301136	823094.9475293991	871502.6216843979	1059521.5497106242	1737046.8824744949	1374089.4278138569	1765259.492346436	863366.2457526881	1804112.4508033688	970913.2848846662	668078.096142297	1111087.139849605	1020511.826449621	876951.2251136255
376118.2409545908	1299153.240106137	1345782.2992175503	926508.337250763	1532204.024698507	1052232.4406738677	894945.6624400567	1564284.167475731	739002.2510549835	1164324.2570295113	437044.96356699127	606498.24015385	1275799.7962908496	730006.2093269903	546867.4405907835	1290550.8777319363	1139376.680872752	820594.3301477876	871027.6159504524	1059490.5268516694	1737029.4855036305	1373931.2652229457	1761696.2764359608	862766.4627381266	1804111.762132935	969109.1775084268	666001.9144113534	1110056.3494632242	1017755.5523097613	876411.714259348
370814.32491646626	1298745.1925063021	1343422.8526756996	925798.6816117981	1532203.9650316841	1046672.7888454921	894076.6800053321	1563615.6480167739	738594.4990384904	1163551.9608429156	437044.40521180694	606385.4314604176	1274500.161406757	728385.8304297866	545928.3533857402	1290550.8777319363	1138781.237100488	802959.1403228717	870640.6195190058	1059176.5053045112	1737012.0972121656	1373745.1600727628	1737254.7723657256	862113.9040650867	1804111.6385265887	967582.3938127081	654959.5179457886	1108712.0200239238	1017755.5523097613	875940.8535299752
368060.05330766895	1298156.9834681712	1338790.8188339798	925085.6348345472	1532203.814870093	1044084.3526194699	893975.3844564512	1563303.6358993964	738429.846814823	1160383.4087354515	437044.31334118615	606231.9388917563	1273406.8166576785	724775.7620514291	545725.1799256357	1290550.8777319363	1138330.0440183054	800608.9629865208	870135.4438119155	1058599.3411327738	1737007.6759144417	1373558.4315978936	1732892.4054329577	860784.8553646613	1804110.9032629225	967238.9271158988	648996.9609648861	1105781.3988227898	1016017.357750328	875587.0599914744
362328.1563029282	1297426.7830552843	1335236.5323501732	924756.3832332081	1532203.737400897	1042839.9952939269	893233.1707505811	1562411.349437427	738293.7463618495	1158792.2395059427	437043.5078254324	606163.7366853827	1272399.1620201087	723922.9682732575	545620.506512693	1290525.2911798826	1137706.732325077	800240.4954593251	869667.376932023	1058340.2892925004	1737007.6759144417	1373414.5831804003	1732737.5909680584	859797.2970286378	1804110.622451986	965499.8063839972	644859.4070406817	1103377.08588694	1015056.9128700054	875548.5356095785
359242.9206145787	1297099.8708345676	1333608.4640175272	924408.7078300194	1532203.6978190748	1040283.5826418046	893162.8357159036	1559910.558310529	737990.8479494852	1157053.587153593	437042.8954510625	606090.5253661383	1271478.9406889745	722377.6330029449	545578.6121938695	1290525.2911798826	1137173.2482799008	797564.0528310362	869307.4130407912	1057897.0928082913	1737004.0680743407	1373173.5511036082	1731052.0123323244	859489.6387677131	1804110.2995171358	965077.4341032344	643551.0534303727	1101912.5101539642	1014795.3801961546	875495.5045754698
357630.7365117332	1295953.1177519544	1332680.2186230577	924299.163189471	1532203.6812013597	1038308.4021457462	892937.1982987807	1557114.1167128817	737990.8479494852	1156473.115297959	437041.267115411	605998.6911724587	1270368.8916396636	721305.936877802	545467.5630642425	1290471.1975675854	1136186.588151392	796173.9998417539	868478.3832171457	1056232.845528128	1736997.930314662	1373077.094430396	1729946.1904002114	859103.5321868447	1804109.7593854526	964927.0828142515	643384.8546185145	1100017.999471966	1013922.1276531077	875445.8048131942
357159.6667835649	1295750.2412446244	1331899.3177297534	924287.925417103	1532203.5666461529	1033881.5042112448	892433.1256480182	1556135.0261899983	737986.3970988463	1155114.6184917388	437039.11115202855	605799.1283853451	1269724.1726867764	721093.5486821147	545251.9309837394	1290388.9610990332	1135108.4772688546	796098.7255509363	867907.1626556783	1054818.1193204047	1736996.8400565106	1372987.0369840432	1729135.0267356045	859018.8437799005	1804108.9510081077	964744.5265992132	642601.4663100134	1098033.288093811	1013218.5497494773	875331.824972363
356887.2903221616	1295198.65508173	1331616.563531204	924280.9260948056	1532203.5524379553	1031019.72416157	891872.1312317505	1555909.6872673081	737985.2639411662	1154885.0412350087	437035.7505524639	605639.0763619367	1268344.393501732	720777.2974070101	545038.8663590279	1290381.249300553	1134739.5142179546	796097.6299815334	867907.1626556783	1054456.339486043	1736996.8400565106	1372843.2447930633	1728428.6398967288	859008.050804462	1804108.826455351	963880.4149070721	641455.9509010962	1096077.5668621066	1012767.5067684079	875026.3862874424
356852.5685474696	1294335.0676446194	1331088.3519929198	924274.005416516	1532203.5364525723	1030731.5632925178	891456.7895922199	1555702.1873150824	737951.4799357047	1151710.7239029426	437032.327376562	605195.3906926793	1264461.1957350066	719272.697538426	544443.1733872344	1290331.7366580574	1134402.5226802307	795961.4698785164	867842.8366909885	1054042.5389214414	1736992.1939915605	1372448.9654292255	1727053.5921970073	858996.7187531035	1804108.6225513576	963244.8448144507	640695.3620248984	1091470.0179367585	1011388.7658941185	874796.7721891537
356707.37596294156	1293287.0609561265	1329121.6395415345	924252.3838048525	1532203.5292365185	1029787.4815484382	890888.4176314558	1554270.9838313898	737774.5556802152	1148434.8041079107	437029.88554468076	604889.8784857584	1263619.1431341022	718607.041666314	544046.6453488232	1290327.568475231	1134162.7706204923	795595.7890080366	867726.5079491892	1053038.8507907675	1736978.8071694719	1372394.668060799	1726376.2019474406	858994.1822304033	1804108.4132410171	962754.4560686033	638882.559373704	1090761.0813157344	1007656.2660980227	874599.6340756316
356552.8238605964	1291855.807306569	1328166.8607673042	924252.3838048525	1532203.5176620479	1029300.3046362892	890628.881167584	1553670.4146156758	737697.3919749155	1146548.396002004	437021.2032407339	604098.2305257777	1262733.670440491	716594.910423527	543691.9306911472	1290316.3216103697	1133820.513832902	795335.2272894938	867615.8545593354	1053038.8507907675	1736881.6182071061	1372329.2660749657	1723157.7855589788	858987.8891452624	1804108.3721491494	961395.5842774934	637359.1743582868	1090233.6448243633	1001728.8100643146	874557.9966770787
356512.020016292	1289257.065133948	1326171.9332338374	924252.3838048525	1532203.5080510422	1027972.1504753382	890466.8758789477	1552331.9192941145	737599.0324492314	1144646.4604201938	437008.5603361195	603360.2297570577	1262322.6101009152	715101.244407192	542534.9267948107	1290316.3216103697	1133740.522961765	794617.3288376739	867572.5617891083	1051725.5133973483	1736503.0896047188	1372083.6991754961	1721254.7121244157	858987.8891452624	1804108.3531601974	958530.0816568446	636203.5824666512	1089309.5549274152	996524.024489633	874267.6647875216
356438.5287402985	1280635.4340419704	1325628.764841617	924252.3838048525	1532203.4935611777	1026444.6385961123	889142.2540745435	1551271.1700057744	737406.3463285118	1143325.618898649	437003.6263216737	602934.9661963822	1261867.0539265883	713802.0388064928	541792.9440366742	1290314.4934494407	1133465.5926812603	794216.795780077	867571.0082005431	1049657.4208424538	1735870.5796226237	1371947.007733323	1713875.3409652042	858986.2284200852	1804107.9794695254	957069.8405941613	635017.6663092495	1088732.9195302515	990377.6053545353	874108.8932659931
356359.0868984144	1269032.4888362417	1325163.7105116746	924251.6148440191	1532203.4877698168	1026352.1376881851	888095.2784121915	1550351.323462668	737030.2389503288	1141286.2069935806	437003.58542173094	602831.2076522515	1261006.2827143113	712847.4285394981	540988.2878992736	1290313.9669929312	1133448.1845392198	793334.2907100058	867241.8296441822	1048990.9637900922	1734778.4225965491	1371901.1469364285	1712644.6920169021	858984.5694552836	1804107.69403111	955821.3918158828	634814.5731200714	1088062.2581599941	983012.3212675375	873028.1548071651
356354.04028526857	1264765.6467972035	1323974.8661984627	924238.5708699784	1532203.4852072345	1025960.7278960884	886792.0277203008	1549481.4821510857	736697.0151263395	1138465.96507022	437000.5003818154	602655.4845258988	1259897.4773825158	711706.771279	540722.8525943734	1290313.7957757143	1133431.4963932913	792910.5839903839	867161.9403616764	1048159.5852270494	1734612.0823835682	1371510.5400639428	1705870.2213989121	858984.2221009511	1804107.099517218	955198.2880673547	633747.6077932168	1087923.0632076485	979058.708541919	872331.0634800467
356338.75421817985	1263225.7662272775	1323129.7620664537	924238.5708699784	1532203.4797021898	1025295.4716137397	886479.0689005211	1548872.35111556	735957.3820136634	1135433.7812841996	436999.63366821	602488.5452258489	1259791.917704991	707874.2684357717	540016.3372935292	1290313.7957757143	1133317.8578762875	792830.2741775746	866826.6143779303	1046400.8090443071	1734166.1931740853	1371223.08928394	1697201.789968159	858984.0832703318	1804106.4426757891	951833.0574934667	633292.8687774746	1087511.4009297998	978606.0728004236	870493.4156350871
356338.75421817985	1259227.9613241893	1322472.8209630777	924238.5708699784	1532203.4104182292	1023712.8865703658	883505.9351210111	1547859.4533144953	735550.2221139821	1134256.6515824145	436997.0968988051	602116.3523692243	1258082.0160888096	705964.3927600724	539978.6184703818	1290313.749693102	1133164.3899168998	792812.3612612727	866474.1654111545	1043329.0549934007	1733167.5567858305	1370822.4828835647	1689454.3321085484	858984.0832703318	1804105.2826933966	942878.4938421486	632246.266582628	1087170.1167755395	976284.6872615333	870109.4789654885
356262.2918464626	1257565.6657885937	1319931.3505827892	924227.7878554559	1532203.3735592717	1021340.0616914409	883401.7243861994	1546511.269153873	735021.196127916	1133432.5016032695	436992.4058948534	601920.12514085	1257592.9437097455	703818.4335061661	539695.776390326	1290313.7072061475	1132715.2283452118	792747.9584573101	866248.6698444299	1040044.9676595876	1730946.977696793	1370643.9933918107	1683112.7055118182	858982.2431203643	1804104.347203836	942781.0959158782	631167.2375629996	1086098.3374353405	975750.5888637784	869184.1150501318
356201.7596425904	1256003.8357534776	1315608.1754480104	924222.1688715687	1532203.3580483852	1020879.1274893909	882763.8911831625	1544620.3539514258	734252.8054196818	1132557.003570603	436989.92337238556	601837.6836678864	1257592.9437097455	701275.6122404763	539544.0988254414	1290313.6376132804	1132545.9366700915	792503.7436388648	866077.9461415667	1038127.0116906806	1730642.140388566	1370641.0410254586	1676310.3375870306	858977.593853196	1804104.2751925213	942632.6312921877	630179.355492728	1084828.4917375671	974919.6979211125	868326.3493809242
356090.17580220284	1254552.7786878585	1313582.21998071	924218.253360295	1532203.3196306648	1020061.6581885286	882763.8911831625	1544448.914694963	733698.2065618405	1132501.1362858599	436984.69322681794	601272.7776946167	1257592.9437097455	699051.0759222436	539348.0933773717	1290313.4830009139	1132147.1098704275	792409.9513915613	865831.574158775	1035154.2785812918	1729810.6065653816	1370615.022677467	1675680.582881044	858976.7668487539	1804104.2285597653	941569.5350338955	628770.5611951603	1084073.7853960146	972683.7537471568	868042.746465075
355842.0179650266	1251173.631994388	1310452.222383345	924217.1733227248	1532203.305472997	1019838.730236187	882683.5950257775	1544219.7193045737	733210.7504173423	1132330.07451476	436975.8617757167	600262.4991412319	1257584.956031594	698088.2594785042	539348.0933773717	1290313.4830009139	1131612.791014488	792069.9627878943	865582.2782325913	1031088.329203325	1729078.7703451454	1370438.494616658	1675284.5158244427	858976.1164054169	1804104.068092522	941318.0605821135	627837.4315772797	1080926.999519835	972051.6370991092	867917.5030652799
355430.8966699701	1249136.6377670488	1308853.5316161336	924208.7828176954	1532203.266326687	1019464.7851818973	882590.5380370044	1543548.808040248	731515.7094732296	1132330.07451476	436968.24752455263	600150.3645897026	1257155.3264791796	697333.0163907736	539348.0933773717	1290313.4830009139	1131612.791014488	791954.9640508571	865048.0476617147	1030213.6829461446	1728841.5348444672	1370156.9061588189	1674488.0205555793	858975.3738042499	1804102.552139351	941239.1951866382	625422.9758428679	1079443.5881732227	971894.5048634164	867817.1455369382
355347.584204577	1247158.7183230827	1307100.3910909996	924207.4068992299	1532203.266326687	1019064.5776033401	882521.7377817663	1542311.1441893785	729315.6052417601	1132330.07451476	436924.24227607343	600022.537574588	1256789.658330263	697103.6368565414	539347.0827582777	1290312.910710246	1131483.8191784488	791817.910931932	864586.6042278558	1029508.4066465711	1726813.1793969732	1369371.7624719264	1674417.726017353	858975.325971275	1804102.398019263	940749.5639283893	624021.460885828	1078128.2031782	971733.3106113933	867814.2967241368
355065.48438148753	1246864.3957501608	1306487.2547570402	924202.9298311422	1532203.2412236002	1018388.8855071365	882514.089434483	1542060.662582742	725805.1794898668	1132325.0671661755	436864.4770081845	599896.0148965362	1256206.49059119	696648.425028803	539345.1331573201	1290312.7589762672	1131260.3344232095	791565.0935072593	863756.3702382878	1028354.4418333683	1726743.6268851443	1369172.819326185	1673976.6919285175	858975.1199697696	1804102.0320514443	940526.559250984	622998.7216948825	1077297.0826889044	971568.3923773593	867739.4621601063
354541.2864370739	1246454.3409053595	1305814.5383666314	924202.7750461147	1532203.2344970896	1017338.8262843938	882514.089434483	1541791.5887407484	722788.7312842709	1132293.1566233928	436513.18110647594	599726.4582258116	1256026.2279974807	696127.5306761295	539345.1331573201	1290312.549869477	1130703.6769978253	791446.6899157377	863504.5864021677	1028059.2828861612	1725891.8448136162	1368209.8800111653	1673745.3906505993	858974.2634056016	1804101.6988495959	940081.2871097433	620086.0859053807	1077103.9566645857	971154.2146190405	867524.4325106143
354145.4029641911	1246193.5273197636	1305750.8312671538	924201.0863021679	1532203.2297504796	1016999.1630752863	882514.089434483	1541225.5960918092	713602.7659683506	1132230.756392146	435746.6501920591	599712.2637377863	1255933.439837538	696043.2303000271	539345.1331573201	1290312.4102281108	1129911.4950038192	791397.6084764919	863014.5970163731	1027665.8257262642	1724841.3565785568	1367823.4116742443	1673635.4857206212	858973.2208814488	1804098.2323466642	939278.0916888441	617676.2185184961	1076009.5642463246	970715.7207319258	866989.0995513767
353766.45871036797	1245328.5121384703	1305731.2893192486	924198.84096176	1532203.2282798502	1016689.2465313099	882511.7407475372	1540847.8178886517	709951.8924846844	1132230.756392146	435322.9140747334	599433.7415210692	1255632.0617794187	693407.337471222	539345.1331573201	1290312.363684513	1129807.669129881	791370.0101887273	862558.9833169881	1027424.5982585015	1723307.1637865326	1366868.032411142	1672702.9697923562	858971.6172548948	1804095.4051138575	937807.00030584	615317.2448085996	1075212.3066035665	970623.4977106812	865625.1785398879
352299.45107391215	1245019.8386865112	1305566.9256382538	924198.1837870664	1532203.2124147192	1016159.0197830471	882499.6871517327	1540304.8754286182	706321.4987021512	1132222.1267502434	433952.9006906227	599332.7390763114	1255209.7058093345	691082.4879774506	539344.5262146726	1290312.1664138348	1129418.7654303412	791295.1343324812	862420.7334710177	1027418.4193100091	1722351.0455866521	1364909.29290507	1672216.1592607624	858966.1359145934	1804086.000048043	936475.5182925983	614585.021564163	1074921.51136961	970202.5894596416	864535.2271756268
351291.96231271536	1244399.3932928634	1305557.5402379243	924198.0832817088	1532203.205909402	1015707.623614786	882488.0763210164	1539134.8831624864	701029.120295354	1132169.5324974437	433646.0166466638	599229.1479156481	1254848.9905530822	690361.7754769361	539344.4044703582	1290312.109209492	1127152.6093775767	791277.8931488872	862244.7114960278	1027310.6292350597	1720561.1557088003	1364246.7059432813	1672112.1960623304	858964.3948694671	1804073.6365830966	935017.59630919	614278.4657137465	1073627.3329407107	969888.2768497631	864300.9076222333
351201.629037469	1244032.6921464023	1305253.363619383	924195.5146775746	1532203.1995681096	1014918.0111918118	882356.0006415725	1538006.6665003067	692867.7749823399	1131809.2860566734	432674.52510625974	599159.4766195037	1254645.52031621	688095.421970983	539344.4044703582	1290311.8076099379	1123080.5335213775	791265.19310649	862046.0974795102	1027309.928812236	1719725.4165496165	1363936.2119119172	1671515.7443355613	858964.281881427	1804071.6718993664	932616.7607908323	613979.2834683999	1073586.3816797824	968521.1546464561	863222.2110087648
350847.325849532	1243413.142892834	1305156.774416011	924195.1177186989	1532203.125236906	1014157.4576720038	882332.2839043457	1537194.2769544155	688614.1224179659	1131271.354458942	432586.0461153159	598594.3276415127	1254228.3502071747	687397.8091569011	539344.0310141714	1290311.3156665782	1122657.9115115956	791263.3308991253	861662.3150418041	1027180.7527780039	1718378.7572984705	1363339.327511889	1671376.714480687	858957.2166252731	1804065.0309910066	930943.9787145205	613443.761613643	1072934.8688579863	968320.0435834784	862014.0384452435
350613.30421415414	1243018.2667954196	1303962.1771008826	924194.4091534902	1532202.9821441034	1011356.9331881327	882332.2839043457	1532601.0904115755	687053.4906213967	1130532.9811215834	432174.4081850707	598498.3247071921	1253116.8599591774	685028.4044326481	539343.9211787017	1290311.225599221	1121319.7522064876	791263.3308991253	861348.1965575787	1026962.9829969279	1715255.5839963125	1362570.9572645416	1670979.2016241946	858953.6236680129	1803997.7993597384	928861.2732120241	612629.0557269304	1072483.316319728	967347.3135512582	861644.2788437762
350413.88439027005	1242119.2176115003	1302850.5816613217	924193.4579675973	1532202.674902221	1009514.5819946693	882331.8621863525	1531901.6211026986	687037.884312166	1129064.853110373	431824.1991307407	598365.8417796546	1252704.3503810628	684394.4013717095	539343.822427585	1290311.2055373827	1120723.0456600285	791209.9715486948	861348.1965575787	1026667.8490357415	1714158.886100862	1362226.1430726838	1670979.2016241946	858951.3781466186	1803334.7481533438	924668.9120928283	611818.5287206819	1072219.1114260547	966588.9497289109	860991.9031350418
350292.66270511673	1240906.2297626731	1301431.544057241	924192.8272220709	1532202.4096470252	1008710.7068812494	882331.8621863525	1530210.8995420916	687037.884312166	1128704.1627979772	431174.95738020114	598262.7966288341	1251886.027080578	684266.6593335975	539343.6813778429	1290310.9664472481	1119018.588230191	791186.3130121458	861301.5908160423	1025872.7431215864	1711781.8886809738	1361894.9824902825	1670908.9416450958	858951.3781466186	1802526.810917115	921982.3288051626	611347.1113125967	1071965.3380801987	964312.3944479774	860960.6216225431
349975.5342205008	1240496.5094855346	1299339.1866367566	924192.0854542106	1532202.239670509	1006852.9062540646	882312.3393974296	1529148.5205015817	686989.7026489301	1127804.785067885	430340.2922267652	598102.0432311906	1251156.3814718265	683276.0892301779	539342.5955951425	1290310.6619485938	1115077.891655226	790804.9666366898	861217.6859470487	1025158.5594349019	1709368.8148879802	1361822.5453137096	1670481.6058780628	858949.8318737658	1800556.5703002268	919711.0324220365	611164.7857607142	1071440.462601351	962353.7749455858	860843.1513203002
349962.704604222	1239770.2599268353	1297537.7749473331	924191.8973475565	1532201.191873054	1005340.8438351139	882275.5063017894	1525313.5792785268	686867.414298624	1127539.0327918504	429857.234517532	597723.2959088244	1248236.811072311	682916.369538733	539341.9714802116	1290310.2613279833	1108326.5957476194	790588.3804349601	860684.2785841739	1024417.1943516962	1708048.565604564	1361627.5002752081	1669777.1015077257	858948.6533114641	1796960.5678091	919631.6409605945	610898.4923449121	1071000.8668209154	961767.1270135292	860733.941260779
349932.27366288635	1239553.8974511523	1296410.9201372336	924191.8226182956	1532201.0664774687	1001389.7199833295	882274.5152362346	1522864.857079362	686780.99915977	1127312.845007115	429044.45471274696	597170.6747289392	1246626.0745174214	681057.3247057074	539340.2387684876	1290309.9547547284	1103560.7006929158	790390.1466814467	858240.5867038838	1023398.6189766966	1707283.254851003	1361469.3540770398	1669232.8989991224	858947.0629113767	1794899.9730984638	919262.0216746717	608926.9048193714	1070078.5544786467	960803.6304120895	860477.891389636
349930.8906915934	1237806.1012644973	1294231.6697638945	924191.5340348268	1532200.9954508296	996254.5780323864	882274.5152362346	1519057.1978411574	686658.2717200366	1126898.7025348449	427994.9440525569	596635.4565309832	1244822.327617137	679212.9051316581	539336.0286015609	1290309.6810897668	1100714.6177599502	790224.9397185611	858193.7989334858	1022882.655858521	1705412.4613937407	1360441.1432453564	1667403.4428427306	858945.0652476334	1793403.3751045081	919184.2557547755	608202.6700390229	1069284.015661609	960019.3550714296	859857.6966926975
349672.4729303502	1236003.2126313816	1293075.3102491493	924191.303735162	1532200.868878414	991186.1017065621	882254.5432175351	1513910.5188230623	686626.5056294609	1125580.8297681077	427021.0387922613	595913.1373507113	1241912.6123627815	676949.705889487	539333.3192775305	1290309.1940379806	1097717.1067094558	790097.9853472516	857884.7822904813	1022683.3245360135	1701910.2368233628	1358378.7636459225	1667013.1526909021	858943.8808192352	1792081.5170456336	919008.4715660819	608182.1720230487	1067103.82059843	959491.9949030817	857836.4598506405
349584.6528534986	1232785.4412346056	1291713.1813115238	924191.0811729694	1532200.765158163	978564.5432529865	882253.8816186873	1508605.7019586896	686538.5280230863	1123487.0700892976	423969.91195398476	595574.7326772097	1238683.568397196	674807.5073060158	539324.5853350488	1290308.8778552343	1097237.5900952753	789896.9900367785	857802.9741421235	1022150.543872759	1694655.9641516516	1356555.0905266327	1665273.6507987364	858943.3690557596	1791867.0633837252	918924.1043012036	607649.4528084436	1065548.5539484597	958964.185718024	855909.165974899
349298.2028961853	1228049.3726573924	1290585.8678472047	924190.437589967	1532200.5533512505	974462.4196088171	882253.0688347449	1506494.3825932413	686490.5989148861	1120442.6395412746	422702.21910730156	591983.009589907	1235137.246406431	671625.4499459587	539318.558535592	1290307.670400193	1097152.5801808327	789818.6054283837	857655.9175188334	1021681.177415336	1692056.3631486602	1352965.8654911884	1660335.5888547613	858940.4310071297	1790221.9735928015	918482.7251493651	606970.2702296417	1062375.3967858579	958532.5472116325	855678.0144664411
348594.62482352153	1226485.6715647974	1289263.8795260168	924190.0833179073	1532200.2568989003	970690.4949829287	882252.1566195269	1504601.2012035965	686437.0803269969	1119655.6302405708	420818.09126519633	589725.0908665556	1227536.8187908737	669429.6515298098	539317.5970297388	1290306.7166708156	1096847.275507972	789401.097068051	857008.8084922723	1021495.2222896179	1689712.0172846587	1351015.3649611485	1659120.9444976544	858940.2632869653	1788809.1519918835	917900.2599397107	606030.9961186721	1053074.5977415638	958412.4764279033	853557.5575767246
347718.0901608492	1225720.040521443	1288331.7560299155	924189.5155908435	1532200.2548065672	968797.4212411576	882247.2388407151	1502318.7396098613	686293.0128260964	1118377.6947228927	420599.3257310497	588965.1667786009	1227042.2117957163	667634.8313754767	539312.8168857446	1290306.5890251729	1096739.900470953	789048.6390977729	856836.2779381669	1021306.7429841881	1687689.4226597382	1349650.137343495	1656418.5310023045	858939.7116113963	1786469.3489283086	917554.5558880224	605411.9513447674	1048732.773064282	958139.3497224728	852529.4010762019
347427.4789619023	1225382.1126385662	1288055.818479062	924189.0911771447	1532200.1765450328	968343.296387894	882245.6885385255	1501392.4045655737	686287.6777936021	1117683.3247707237	420599.3257310497	587781.0742244003	1225994.2114362882	666170.6340746448	539310.8002809805	1290305.1335499051	1093366.3599025346	789039.714179647	856705.064202516	1021204.7028371725	1685956.0002794955	1345599.8367844976	1653774.0353072607	858938.8185687531	1785876.5489711482	917147.8954491294	602795.3970992706	1036268.1660347172	957474.7039477072	849875.9624283266
346994.46725140535	1223912.0460277924	1286309.1848736831	924188.5300540711	1532199.5562542463	966724.5497244359	882244.5559399995	1500148.9348052824	686277.6635804578	1116980.92793061	420199.1524257338	584859.099302837	1223465.281827757	665647.0961641988	539303.2820143513	1290303.2642763993	1091018.1157046277	788870.8805494872	856570.9577328832	1021174.8446784965	1683768.2129638416	1336209.548195348	1651234.4883809614	858938.3920256271	1785130.2202698893	915194.5137046619	601264.6889284542	1016978.3765682426	956506.0855751848	849313.3844093523
345408.3785865632	1223117.1572731826	1285305.1035136082	924188.1183200732	1532198.3126727305	966406.5085101572	882242.8348710319	1499312.546712632	686260.7537440654	1116730.76624971	419597.47709596425	584297.4516118154	1222211.103264233	664100.3581488387	539295.8478576496	1290302.74295313	1087477.3112948323	788680.2263474049	856444.4787019942	1021174.8446784965	1681979.1682994743	1322316.935559199	1650011.1936949966	858936.860094573	1784367.5660850483	914286.0459289677	591360.2827855458	1002324.3006484782	954758.8126578602	848171.3437991363
344363.6097401598	1222618.1129193308	1282247.7914421682	924187.6510271177	1532198.1807412496	966076.5831699248	882239.2551850443	1498942.9502639004	686076.0154347892	1116235.8301488855	419597.47709596425	582903.2791242502	1221420.7667064988	662642.4430819292	539288.0908967917	1290299.2078961034	1082079.381598882	788491.6593733903	856323.974184046	1021148.7531924896	1677558.813316349	1304642.712789695	1646810.3870987375	858935.9284006455	1782070.7111606535	912725.668919206	586571.4977310197	999936.0577451342	953887.3185415077	847615.2985807479
344006.7515037133	1222288.509902025	1277452.906683805	924186.9806829514	1532196.1901997281	964780.4451991948	882235.747509306	1497924.435275689	686007.0614804007	1115484.73914999	418991.71929387236	582361.2480607142	1220863.7545318939	661646.647519851	539284.1665850315	1290296.017867304	1073659.2354878495	788471.3468433911	855657.1784925656	1020933.3265533329	1672473.242324415	1283153.4734423985	1645344.1769871332	858933.3395169692	1781006.3813884417	910861.4670008514	578027.0021446813	998183.5954863693	952801.2670416316	847378.3577747511
343799.1341125027	1220850.3420863287	1274976.3058261555	924185.8739335717	1532193.1389558334	964703.7309316072	882232.2438791776	1497254.2678517387	686007.0614804007	1114809.304236488	418559.41295428236	581416.8842639704	1220791.2132469458	661264.072609777	539278.5267482232	1290293.6608544898	1062943.1382527163	788471.3468433911	855224.6169185817	1020731.5916770515	1670198.0192486795	1247073.5450854762	1642653.7421444296	858932.888535375	1778733.380778496	907654.9504677308	568343.0777375014	995562.3907640473	950616.7514940685	847306.2663779112
343163.662720756	1220550.0847748471	1274773.0021689294	924183.9960546567	1532187.2806262923	964575.8279679774	882228.0566188919	1496097.8117379562	685993.0106359039	1112778.321694195	418107.63777539413	580707.1016519845	1219676.1935726642	661055.0466717677	539268.392799753	1290265.8912951786	1053888.4265924885	788470.3845454201	854994.262966114	1020667.8439698034	1666102.5694942153	1227323.9633268847	1642016.215967112	858932.547901345	1777637.182912821	905430.6290411204	544927.7719705395	994476.5495794947	947171.9264058433	846887.6968186037
343120.8068113442	1218765.9705888154	1274659.7950485945	924182.386608169	1532168.5474708518	964551.8977761036	882224.4702114924	1493573.6200035212	685971.1363766681	1111544.932420407	416892.491718413	579840.7781648181	1218622.7637072862	660377.3968252712	539260.1248433633	1290262.1540644928	1050250.4988405753	788468.5295697113	854913.587493236	1020574.5274765571	1660762.3021613902	1213863.603135234	1641729.5802377579	858932.4233384316	1775714.754012774	904154.4133760956	526091.7711105881	992624.7697223991	944582.8860579372	846184.9076286725
343120.8068113442	1217646.3333528526	1274437.035379315	924179.3037098869	1532115.6856258817	964509.3547753729	882222.5886394758	1493010.6805752865	685969.9412529778	1110080.461520394	416248.34375748923	579404.377317176	1217858.5433695037	659891.5607180205	539257.8104773852	1290262.1540644928	1049710.3733080514	788454.4479661847	854818.542863563	1020422.5655656379	1651501.7372641957	1193464.9178729448	1640740.150736413	858932.1498777808	1772431.8474329829	901931.6329514368	509583.8412402854	992280.9464296923	928867.7315713009	845616.1206203422
343117.7501545557	1216558.5372393755	1274103.2888341197	924171.3965383958	1532014.0629434339	964425.7595524122	882220.6956011475	1489726.62164621	685960.8291010993	1108123.222007703	415034.80262079835	579142.2465100648	1217180.9836429146	659512.4345277402	539256.7079737409	1290262.1540644928	1048883.4110829015	788453.9804248953	854751.3740634423	1020380.5912968141	1649677.1707090999	1168601.2538822482	1639926.4786964783	858931.6858276327	1771522.0201171658	900580.557534238	505953.58205345727	991911.4081265146	918379.542579162	844721.129894129
343116.7734626502	1216246.9384324064	1273856.8745465577	924165.6255718849	1531601.7117293866	964321.1570599345	882219.3387760564	1488592.2449078017	685960.8291010993	1107527.2306499712	414342.2025021008	578597.6601508224	1216790.7636335301	659344.3154018993	539255.7669063644	1290260.958909667	1048577.3795787669	788453.9804248953	854751.3740634423	1020372.0419306735	1649031.96983128	1164968.702429592	1639047.1408477598	858930.7836940186	1768452.153005317	899856.8511462756	495283.3292932741	991792.0406949198	910942.3007966728	843277.3026770501
343114.247873399	1215291.501484395	1272233.467655719	924164.7427430404	1530022.60132573	963641.5797707882	882215.7467556607	1487054.9815372017	685953.8165846942	1106863.9452965357	413943.06491179176	577660.5400637198	1213526.1064454112	659239.5138701077	539253.5343192896	1290256.6761519236	1048240.058812376	788364.7435040409	854730.3845594444	1020372.0419306735	1648757.3015054208	1161208.884980018	1638162.3709513666	858930.3622352468	1767944.736570137	898159.8725274962	492148.21726875426	991228.7126263004	906481.902451124	842152.5687445491
343109.2974622765	1214042.0355078175	1271303.0425684103	924164.7416812605	1528201.6667864046	962053.8654308529	882212.2670874732	1484365.1065524598	685953.6823829605	1105971.9945699314	413578.1006017487	576464.6873154747	1212011.4248358316	658845.5036990128	539250.6177064106	1290255.182140605	1046496.4756569681	788325.0678061268	854470.8251864171	1020372.0419306735	1648062.4043331475	1155225.5508984402	1637810.4382751812	858929.228552791	1766766.392574766	897096.5431769611	487188.8478767539	990431.9140402734	902865.8002124873	841036.0682759681
343108.79013389215	1213535.460442766	1269793.2473577126	924164.6370271378	1526899.178669689	960586.5507043537	882209.6043143937	1483271.5315418695	685953.6224635305	1105704.2084295044	413361.8368053119	575792.3629740461	1209323.3287689472	658749.5795745363	539250.0177339737	1290254.9431124586	1045953.6803783992	788323.6053033621	854194.3558064502	1020372.0419306735	1646617.9379569725	1149984.8374462812	1637083.532431882	858927.2586569377	1765150.4484042039	894483.6959115504	485247.179401525	989647.4011307722	896240.1999897405	839714.6784421859
343104.4681458611	1213298.460927006	1269370.8852060693	924145.849044159	1525931.3653266532	957642.3017480574	882205.8643105064	1480555.944298028	685952.8576214791	1105261.6722335469	412420.70653961104	575188.4227654374	1205421.9177151297	658599.3193499442	539248.8007696064	1290250.3257621455	1042597.9553644026	788323.0375261195	853628.5333127142	1020371.3042790499	1645531.7512875367	1145666.5319952797	1635611.4665193255	858924.8324330878	1764151.794704944	893278.5887255333	483513.37950819853	988762.9019133545	893549.4129676931	837432.6239028655
343081.48140835523	1212800.9665211525	1268651.7586091666	924137.9933366406	1524311.9109222922	957281.6201777507	882203.0929935923	1477509.6053364447	685952.090676754	1104739.3143388915	411215.39191127766	573525.1766288312	1201694.281910462	658439.4813867572	539247.7429028107	1290238.8096531562	1041061.3568685678	788323.0375261195	853208.1113930288	1020371.1833241561	1644087.8499454889	1144007.6102788455	1635063.5475677243	858924.5926486426	1763656.4709655333	892557.4451730687	482846.4830292961	985681.8342410714	891411.7649151674	834661.3131278479
343081.48140835523	1210881.8970321743	1268004.5954445193	924135.2501715228	1522518.7847733211	954264.3314997997	882202.3888631405	1472435.6104785162	685952.0479927476	1103813.3476757952	408676.4970775303	572635.167608122	1197808.3805886116	658420.840664261	539246.2400038614	1290188.7341906277	1039736.750285795	788323.0375261195	852308.0684797195	1020371.1833241561	1643807.6115627855	1142736.2248984165	1634371.0474006638	858923.9012516099	1763530.364085833	892349.2978062481	479524.6046718548	985207.3834363584	888789.7137551305	831691.3021250884
343076.9395977369	1209577.7035719496	1267454.7850353713	924135.2501715228	1520259.4902080123	951230.6469406163	882199.9776340504	1471231.5730735615	685951.0981908436	1102640.501118371	406617.63495129504	572420.2429941355	1190024.864209215	657970.2811723182	539245.4868208724	1290015.2668764247	1037752.5138945509	788314.1343854207	851631.002330951	1020371.1221390823	1643539.74041986	1141540.4661479325	1633956.31318033	858921.6377541485	1763148.9008658042	892311.7390237083	478113.88674137346	984791.7651669099	888500.1356396264	823573.3267510713
343067.7966569685	1208372.7667653896	1267300.7001931851	924130.0990747728	1519391.2033179745	948222.0489823176	882199.7200798059	1470717.4985241224	685950.0116917322	1101556.4321654087	403002.5142048072	571647.9000546411	1182818.602207059	657720.5068574583	539243.9756720557	1289748.0257122181	1035245.74295663	788116.7782716451	850666.7917094587	1020370.783503167	1643471.5287304742	1141372.285766355	1633660.210554828	858920.7235867962	1760892.2256572996	889179.9273735322	476464.5192684209	983779.535509491	886408.9388226256	818077.9339450025
343063.0424593698	1207089.669014249	1266935.5421240807	924128.5246110315	1518127.7853579726	946340.5564400188	882199.2162412677	1468286.3906498945	685949.6501563933	1099203.5116365475	397112.9162467142	569228.3833759977	1174397.6652981637	657709.795805853	539243.0101556603	1289287.5114088764	1033605.3595265176	787768.3474533483	849191.3399133575	1020370.5454490513	1643413.6622137036	1140446.909957255	1633079.2125754138	858918.9201176842	1760498.9869474932	878965.4992323056	472650.5963835153	983463.4257216108	886093.5357345677	808342.2951250331
343049.21447549714	1206544.9686124374	1265847.7493447766	924127.5624633963	1514939.3288236202	942703.9461009203	882197.9704161736	1465458.6198689302	685948.7312712524	1098573.7549297332	393365.3310031152	567032.6342660743	1167243.2704314042	657672.8017223632	539242.1323565759	1288899.9944448504	1028475.6516628329	787569.3488182853	847863.2800009135	1020370.1998883962	1643174.1793537608	1140003.564979565	1631826.414211312	858918.1607314108	1760303.8203860207	865701.9704466477	472271.51856010925	982181.9372850341	885680.9891819429	804382.3654266645
343048.45171716105	1205901.3581928173	1265571.6636865062	924125.9904960976	1511408.2274064044	940278.7334288153	882197.3324773713	1465067.692804497	685925.8276216709	1097896.7536048547	390063.17374337587	563406.3934603911	1161622.2483722835	657373.5866296891	539235.2774855833	1288853.742758688	1027557.1946801177	787410.0859863186	846689.0127025165	1020369.7477155449	1642753.1735143731	1139698.6953782942	1630413.3007144143	858913.5013197942	1759385.7652836584	857515.6166060432	471416.5193074849	981911.3442609239	884975.3071162356	802110.5773260677
343045.4163325349	1205472.3737761355	1265441.7231017288	924120.0804511497	1509347.987728756	937883.464816888	882197.1198591293	1463488.0130169431	685889.7129853391	1097261.2583185274	382273.9806797351	560870.6636445295	1154110.7832231626	656860.8447151067	539224.7453127283	1288691.7168741932	1027383.8043835274	787316.4938979195	845279.7868841268	1020369.2224296128	1642727.8854935244	1139092.8259688802	1627342.346992192	858910.0917136942	1759220.9119519491	837820.91095084	470690.3375349475	980807.2376699611	883807.4287334575	799302.9571377271
343038.6771863725	1205017.4518021038	1265296.6650483583	924112.4468579271	1507951.2927314788	933577.4342299263	882195.7061159341	1462634.9975690118	685889.7129853391	1096759.6222138982	380861.45719676313	557635.7066039231	1149799.8204595346	655967.3742846178	539200.1727932049	1288661.134863089	1025358.7910871966	787180.818471244	843987.7495443902	1020367.7712162673	1642633.0097225849	1138555.0811063112	1624847.1717932578	858909.0239700982	1758491.9880605973	830213.3768406463	470065.04309554416	979252.467770499	881111.9450889699	794398.9554662334
343032.3203422059	1204094.9970089977	1264743.9069959854	924107.8473347607	1502900.5959396784	931234.1041726575	882194.9173366232	1458872.9385969203	685889.7129853391	1096226.7652814782	374310.21139015845	551677.0810665784	1147136.4541109274	654727.8433109001	539168.3901214143	1288424.3045235395	1023768.3845032682	787003.1582047805	839100.1853096009	1020366.932697615	1642451.213902996	1137251.1258454563	1624197.0947351896	858908.3868655808	1757775.017133519	820757.635206654	469772.07576114056	977946.147833186	879689.7991950978	788519.9022897318
343022.0331096869	1202858.7007435842	1262847.6996454238	924050.4044354087	1499662.8934417458	929919.8991518131	882194.569383965	1456542.4315053266	685849.8413716811	1094696.2741277218	368044.59321456915	550709.5918461754	1143399.1763245536	652576.2548848012	539096.4197944879	1288038.8115099107	1018577.0602581827	786689.5347862045	836226.0616569789	1020365.5807231409	1642326.4152520264	1137053.5741466326	1623654.6754852985	858907.7700734168	1757543.2788257177	813721.621587607	469529.5812549202	976181.1483003028	876684.2690931542	770767.2953605738
343017.94020051725	1201270.0757976577	1258637.1286657276	923953.0226720071	1496996.1376181247	927782.43952889	882193.3338504346	1452998.18304173	685712.684782296	1094375.9359825135	365523.1655855073	541108.492555741	1141873.1619004896	652576.2548848012	538694.5351998517	1287744.8155805545	1011277.2608640984	786333.3991634841	835498.3820776957	1020364.0003661773	1642035.8360634134	1136820.3020624244	1622836.1278662833	858907.054182128	1756566.4867801839	813556.3797938505	469079.73619869724	975276.0313093618	874863.5516016436	751810.5274135547
343014.6413544651	1200009.4261539148	1253829.2922093428	923400.5094816833	1496212.4133576767	925491.6207443486	882192.2864475407	1452206.4659749146	685595.4936330272	1093960.366589393	363733.730410037	539055.3531199034	1141382.5224819982	652523.4363250055	537667.6410185052	1287462.5533666306	1007091.2689357507	785740.930139355	832440.0991220259	1020363.0581310529	1642022.10665411	1136237.0799305353	1622807.5220809784	858906.819732447	1756126.0183877288	811714.8735461179	468499.2105339488	973911.1042919445	874046.6790513932	746205.3269647728
343010.6602393274	1198201.7747545983	1251268.433507378	922090.8756192989	1490550.5137561671	921288.4784245153	882190.6424860138	1451111.6878306426	685495.0057753322	1092572.308262606	359925.93959004426	536306.846363116	1137415.214710733	651817.0056835789	536450.4378513627	1287253.21054164	1005620.5147191122	785452.654051025	830768.4091737283	1020362.6277873063	1641948.9948650317	1135337.7005179322	1622760.6041585116	858905.757143023	1754731.6023883717	810644.4279499846	468258.30677553115	971910.285057495	872413.4896945143	737354.7803224762
343007.32575607294	1192248.4168390671	1242583.0187048055	920433.335165586	1486212.8752811556	920360.305531295	882190.4518492408	1449493.6636620502	685229.8438825163	1091878.6029355484	358375.3397204	534719.4755451886	1127896.4293590386	651198.0823200009	534781.1238713491	1287144.528492022	1002538.0216724384	785125.3500792554	830027.302676485	1020362.0080563307	1641823.0223866757	1133171.1174827688	1622718.3115459138	858905.1028851186	1752860.281593261	806377.661748567	467980.695922824	971494.4406759775	871357.2599837816	715501.7231855438
343004.7385260349	1189608.8706080618	1238292.3645334616	919279.5626722067	1484819.4015001531	919478.7957798787	882189.170474648	1446411.740835573	685009.0685892887	1091059.2584251955	356185.27676026576	529714.7088650977	1113873.0352241127	650761.872370885	533663.6680860633	1286941.3421964464	1000051.6140846504	784890.5053060513	829435.9770127154	1020361.4244892576	1641462.1308840942	1130705.0233921565	1622490.977767403	858904.1880763166	1751727.0609484462	804499.5568560052	467729.8969666635	968912.509401891	870270.6920414714	687365.8448407382
343003.91436438385	1186338.7707740539	1229650.4694554484	918003.0208355436	1482277.7621589424	916934.4736556854	882188.2584575533	1445381.7882736214	684947.7128117748	1090602.5652688383	354816.80220286787	528338.6568499317	1098258.372614889	649269.5133052077	533196.2459163686	1286686.3020805067	997179.3278771719	784358.1247832326	829061.3484482152	1020361.0046437781	1641079.4850139907	1125127.9810202573	1622451.4247929659	858903.6307293237	1750462.8053477113	803995.5249385003	467083.8075213354	966619.0906100969	869235.9179901554	653265.1905959065
343001.83754368615	1184418.5919982782	1208797.07179833	914146.5343278775	1481867.2234165259	914522.6703749122	882188.2495980128	1443111.6725488713	684589.7805510464	1089630.7295909224	353877.5179984797	526048.3630493294	1071926.0739661749	648340.5901618344	526506.6615850782	1286397.3043163924	994088.1249262143	783686.7141427703	827816.1224907222	1020360.6692715803	1640832.498222571	1125082.9987367885	1622435.1519129414	858901.8600801021	1749997.6528080194	803844.4567467885	465321.3436414714	965739.1184393648	868935.4754811246	630343.712357562
343000.9894128092	1182361.3828859003	1188108.1595187017	912519.4260013441	1481572.2890078716	908566.3373792578	882187.8173553973	1440899.007624191	684020.3231994254	1087931.785524398	353563.458778054	522200.14433604263	1047456.4179746544	647469.4071409785	523462.8256289699	1285467.541244003	991856.6694937367	782725.3556189166	827555.230423763	1020360.3665217009	1640429.4421935931	1120911.9559841854	1622404.844374039	858901.0092533439	1749237.7825494478	803748.2992715669	464151.5932812722	965513.0982182521	867835.6859222141	610350.7770566613
342985.25567976	1181775.2263794048	1174252.1556568667	910154.1944099264	1481061.0337234046	900453.6726186565	882187.6078151375	1439766.0075293228	683236.31425526	1086094.3845561852	352459.28220298537	521068.0171777567	983460.8385912748	645695.8739287483	515031.3916274413	1284078.8906671607	983508.8884286004	781543.0595915162	827485.1663754345	1020360.1479885133	1640138.0623485683	1117577.9669997082	1622334.8443906964	858900.3077614998	1748400.313706148	803503.1669997585	461430.6504142918	965465.0023629592	867519.0546432772	603915.5398027443
342977.1702162615	1174277.3142319967	1168423.2732614365	905544.9440327035	1481043.9195746754	895094.4437557112	882187.1758540809	1439478.5498961369	682293.9871742091	1084842.9161415636	351174.84711737145	520710.570507915	952035.4759496489	644336.6411178247	512964.69285232	1282607.5621330868	982461.4080917904	780094.2894998658	826554.118113424	1020359.4819385419	1639029.2030786455	1115458.1976485762	1622303.1564086005	858897.8814641078	1747877.8161882947	803294.0022678034	459919.00018859154	965438.34219973	866556.490866319	601035.5620677533
342962.8817566715	1169581.6752290486	1159761.5326044266	901740.4348513432	1480952.2697888562	888932.5863140571	882186.2471080447	1436861.805621691	681546.3156546042	1082560.9838092052	349733.92135454214	520287.4978597105	929915.245077331	644292.6061649801	512296.87606397714	1281501.8474682446	980677.956593799	779163.8121734264	825920.3764863574	1020359.1069643116	1638894.6669653312	1114545.9544502369	1622303.1564086005	858893.2968266866	1746949.6648838085	803143.7728280232	458923.36244043545	965401.3087334367	865782.977290574	599625.6013596586
342913.4393451108	1168317.736313199	1149818.0451351425	895266.0741201725	1480881.5424025082	882607.2881716776	882185.493022198	1434875.527319863	680628.7344902394	1080977.2067713845	349455.00620492833	520027.10720068123	910813.7201790633	643764.4139988305	512012.0953537568	1278443.56067434	980587.0334820214	778485.4799457936	825848.9316278188	1020358.6737636134	1638078.6565263344	1112955.4749921132	1622281.981845901	858890.6050493844	1746866.9441789521	803121.8507540716	458179.09770879836	965388.1608190337	865195.9450311669	599330.6045742049
342885.0923988281	1167318.3252098444	1137130.7960532247	890484.8007372023	1480831.373446628	871908.042204847	882185.1487328135	1433091.976318213	678355.2309963192	1080497.8182685412	349349.8292870875	520023.58466030913	909598.8670630888	643657.5089078987	511723.634889354	1277749.4023187652	980582.6699159348	776681.138857749	825361.3379862672	1020358.1203728209	1637960.2695372002	1111860.4595064684	1622281.981845901	858886.6246359434	1746313.4688989194	803121.8507540716	454348.7964550952	965388.1608190337	864399.941691725	599309.0241708199
342818.8740804256	1166326.0890618255	1129954.44696792	880302.6111963923	1480752.3428548323	871118.3616431988	882184.0824779819	1430073.749363002	678184.6724672479	1080392.414720673	349291.70738051727	519927.01035397034	903503.5030630302	643594.5128018307	510945.9949623506	1277473.0535417714	979863.3353443218	775705.678822928	824739.633071953	1020354.6457919565	1637178.3846870102	1110607.5138736335	1622281.981845901	858886.1618934129	1745849.5302503079	803121.8507540716	453564.8084411798	965387.7177832684	863611.572902298	599233.9505185643
342109.26105895475	1165659.929561594	1118729.7130641341	862149.2866932913	1480699.1195726527	869943.7995265159	882182.1287809853	1427852.4426307746	677450.1671704017	1080268.9835721026	348848.67919365	519776.96062907507	902656.6059452337	643442.125404569	509582.5062911766	1277376.285537659	979557.7778044383	775463.8863365023	823844.4954812302	1020349.9776557062	1636250.0308101727	1108809.8363110365	1622281.9597986594	858883.2785708641	1745811.7045023395	803121.3059800308	452638.19724589336	965386.4012511593	862514.3870804427	599233.9505185643
341057.94571760617	1162351.3255672392	1109812.3386550879	840908.8981613271	1480637.90012574	869316.6478000891	882180.8411397767	1427743.060105382	673282.8762660903	1080148.8058578402	348760.67355620395	519538.77565483726	902140.3429952919	643369.4415971474	507940.53908661386	1277042.4570910465	979341.7517583097	774860.2184510881	823290.6743971687	1020349.5871342714	1635920.0969983805	1099513.6651608713	1622281.9597986594	858877.1724720722	1745701.88631897	803118.850314187	452130.9945085832	965384.846558345	861627.9546278886	599230.3831902617
339591.37814388465	1156975.306579275	1104691.8137152677	819523.6041103898	1480573.9664829618	869166.0023864908	882174.5907425536	1427694.1288734218	672661.4174601487	1079497.9555425898	348161.2937772018	518933.6235800973	899916.5935717496	643294.1618564483	503215.65380825795	1276822.2815921402	979282.9991531816	774517.6376855111	822728.7252100701	1020347.4101222663	1635920.0969983805	1091914.932479237	1622281.8515617077	858874.8434580297	1745606.659603464	803044.8253755422	451569.62142391916	965383.6343927592	860005.8350629248	599206.9947122664
338472.6078798682	1150408.7079107647	1095829.4276616967	774863.2276445904	1480385.4055486815	869121.0492722031	882172.4440541646	1426588.0486236338	670125.126060813	1078131.8415054218	347865.50969055324	518512.34826758073	899105.5349558676	643148.6996522843	499452.6595214743	1276597.839390591	979090.0933842841	774163.663252884	821869.7365946188	1020344.3380554767	1635290.562212092	1090948.7475547623	1622281.5042591852	858873.730318909	1745534.6334178587	802954.2569461486	451567.89607231825	965379.6126681654	858252.8688845215	599197.4641082758
338321.5663768194	1143821.8537073687	1086787.2991878507	773807.0959252627	1480385.4055486815	869084.9002079794	882166.5880918088	1426451.6732044325	667981.892737447	1077497.0693892913	347836.1247487693	517993.4753031085	898562.708733464	642666.8109150562	496884.8376554049	1276448.9954208077	978995.301285978	773561.4857382845	821649.5014558409	1020343.0703541124	1635146.3293187527	1089382.7288691576	1622280.9735223372	858870.6891057666	1745356.2672344577	802912.930291458	451497.64161019365	965372.327935663	856202.5028130334	599197.4641082758
337882.7140857028	1141806.8650073102	1082706.3133812072	766214.5213536049	1480189.2147010341	869084.9002079794	882161.6775640375	1424489.9922478416	663301.7432913565	1076467.2317418042	347721.6798867724	517507.2690885382	897867.902372031	642429.8178645717	493308.00520164456	1276215.7649455366	978777.5191407539	772463.6644045776	821064.4163834238	1020338.289915129	1635042.2324694789	1088728.5558212101	1622280.9440040116	858869.3729236756	1745185.0844707352	802891.797465798	451412.88702217845	965370.5344387663	852325.3090056117	599193.7088726391
337561.22574663884	1138265.1618513945	1077787.9743987033	766110.053525923	1479706.1903559722	869084.9002079794	882157.4783900388	1423993.4212208476	663160.6170766699	1075150.4755890907	347478.88419348915	516451.42485088645	897449.8109511319	642167.3237438226	488989.957043822	1276135.101331323	978613.4146743304	771889.1819366142	820722.1423196486	1020329.3789591031	1634744.4890386853	1087699.9732925612	1622279.9733382384	858869.3729236756	1745058.386821724	802629.10647181	451412.88702217845	965369.7044715296	846584.9679071376	599186.0109260298
337283.64379738737	1131855.6154843096	1072396.0866343258	766006.0218742387	1479194.2178532295	869084.9002079794	882148.5672720285	1423662.256288644	663080.462904259	1074141.1290033837	347311.02839575283	515399.1334254906	897449.8109511319	641813.1449368281	486627.6058469227	1276098.6055478202	978102.2272852631	770804.1163024887	819455.8445766072	1020318.9694165096	1633597.399256332	1087297.1697766103	1622278.9532065685	858869.2128975788	1744932.704470807	802459.2530669769	451412.88702217845	965368.6604232758	838967.5554545943	599182.7894745846
336564.5883037653	1131241.7649261055	1067148.122554274	765980.5020418987	1478926.198322934	869084.9002079794	882123.7269549986	1423552.9257689912	662794.9633243409	1073992.4200813982	347205.7754934769	515030.9113947647	897129.7517458721	641460.932371668	486252.7791658607	1275999.5049125368	977609.6690884093	769594.1550300965	818413.3122912534	1020314.2624603239	1632729.296285462	1086727.2615834698	1622278.6720343109	858867.910955966	1744718.9863091984	802297.4586321821	451393.4949400006	965365.9596571584	828390.7324248676	599173.5405247838
336068.67462299985	1130680.5321001841	1066192.631274151	765873.1341521108	1478508.0614642072	869084.9002079794	882116.2559464045	1423411.366045178	661884.3782924734	1072020.3768749821	347105.04526601906	514524.9316815139	897033.4441017509	641146.1291554709	485257.7449133922	1275946.669789902	976915.0383322805	769246.6497348289	817350.7688196877	1020312.2818537848	1631462.2838613722	1084490.972292509	1622275.7420083166	858867.1813406603	1744657.4038189605	802222.6447244354	451367.98355467006	965360.8810472839	825505.3289893382	599172.5253060387
335244.0923450579	1128251.4208618915	1064457.6019576231	765801.6254456546	1478372.4181440352	869082.2932182484	882115.4073079587	1421994.0877392585	661749.2217580591	1070495.719760067	346991.42581748706	514273.8809319579	896933.4211494909	640830.4167083248	482096.56625755236	1275848.6404287363	975882.9021436712	768434.4067811605	816391.4636611865	1020310.8635143287	1631095.1121138902	1083153.4855597506	1622275.236576937	858865.1705531699	1744158.2939284067	802189.9268368871	451279.64262001443	965354.8039621192	821503.4566678315	599147.6173165854
333079.03970868175	1125673.286728857	1062752.924522177	765801.6254456546	1477994.0770300655	869081.6162197449	882114.8818437995	1421697.7770683146	660337.5440127198	1067235.8630850757	346823.48238567106	513902.8428623059	896556.1036128195	640522.717935098	482096.56625755236	1275506.079478411	974835.1342886753	767960.363404592	815270.2710157523	1020309.5585874844	1630240.9770238735	1081501.5670048504	1622275.236576937	858864.1474226034	1743928.2409314935	802054.4566013523	451255.9965980918	965351.3753625242	819944.442022897	599146.0631215327
332677.1416403794	1125225.464623079	1060511.7819912173	765714.9101956171	1477677.9231179054	869080.7587438658	882112.264850724	1420969.5271688611	659633.6493201094	1065294.9211629566	346464.4967382765	513840.6898074056	896439.3797464427	640008.2185560305	481441.3557696905	1275226.848024555	974296.4601291632	767239.4125979762	815270.2710157523	1020307.1940217026	1627451.2514061313	1076252.394602036	1622274.5022195913	858862.6157749993	1743612.337851571	802041.3476842672	451181.2277374483	965348.4684266747	819504.5266002502	599142.3004890039
332235.601179468	1124514.8857002603	1055999.027235884	765634.4604736347	1477113.5637394635	869079.4926224307	882108.0937396068	1420880.1270766798	658303.1230770713	1059474.4239759652	345945.77068523143	513776.0042157308	896168.7237627086	639159.9613253128	481261.04750048363	1274693.9379603723	973784.286366929	766518.7505774657	815220.4321207295	1020299.6133934548	1625934.4828568331	1074698.6776526156	1622274.2496547578	858860.6256589182	1743314.8993778743	801980.4354819644	451031.5582121285	965326.496312567	819233.6827108249	599067.3298745245
330205.7945232353	1124188.6461604808	1046940.0531687755	765520.342101762	1476665.279174158	869072.9758976343	882107.3528835563	1418835.5552287542	657274.2795919072	1058297.8778899345	345669.865147317	513698.51822095516	895998.3162925952	638435.8940526828	480090.4300345865	1272836.2439923668	973414.8361453288	765808.0107920549	815126.5697803905	1020299.254214481	1625812.2270380815	1072321.5071537523	1622274.0614598754	858860.3091733562	1743225.7097812388	801980.4354819644	450736.0113151866	965303.1444662092	818421.2290663375	598728.5583601777
327182.29626224306	1122937.0974860552	1044104.6029425593	765295.658935123	1476196.7499548397	869069.9175373993	882105.066940623	1418765.385795525	656706.3310745084	1053724.2717953576	345104.2584288522	513698.51822095516	895532.1067480441	636647.521505013	478973.95607795543	1271668.4216522	972203.9584109007	765665.1157870217	814900.822727521	1020292.4187757119	1625702.300913543	1071483.8875775817	1622273.492840581	858859.5489768212	1742943.7463672182	801956.809058835	450414.55649986584	965295.218357089	817303.2550611487	598287.0688179585
325236.79763537773	1118708.217254047	1043128.9443538304	765226.8452688183	1475989.3160129308	869065.1466363166	882101.4263707893	1418548.9734294272	656315.9142552365	1053015.549342949	344743.28533343517	513698.02006078267	894867.4812635022	635554.0664725944	477346.26836339076	1270335.695206802	971421.2814053446	765440.6398675367	814659.6996661302	1020287.820680655	1622486.5031910434	1071287.9871245187	1622273.3407602005	858859.3019680637	1742666.6726681285	801941.9011573751	450015.2012212609	965291.8347299987	816146.0178097852	597503.6657830802
319264.1524703519	1107944.2763120648	1042336.0929400905	765178.9444097204	1475798.2195720172	869063.7574982757	882097.1529356589	1418285.5829542845	654507.6324651088	1052760.5174183568	344534.92058438016	513688.8352800805	894125.4442581246	633697.853501942	476559.43607540807	1268464.8737253295	970038.368766175	765118.8544267331	814147.3988794327	1020274.9254014812	1621663.525991276	1070926.0496911192	1622273.2388559175	858858.8766270856	1741891.7392406708	801941.9011573751	450015.2012212609	965290.6438409954	815829.0209065153	596868.4387501692
317863.1962539708	1101097.8170355489	1041665.1750794281	765174.1780943603	1475468.7085033061	869053.9646593807	882095.969246715	1417882.0670128674	653387.4637633757	1052528.0874485467	344239.81108596484	513679.61270081747	893692.076748165	633313.4686950531	475601.19001874345	1264662.0333960364	969745.1986943545	764457.8867568544	813605.6607186452	1020247.6546894425	1619853.3419661524	1070864.0589364406	1622273.150361092	858857.189012334	1741305.7105027677	801938.7037923303	450015.2012212609	965290.4231108568	815010.5506715453	595782.6294031896
315759.9358055915	1095373.9641586684	1041563.6161818686	765167.5213238396	1474719.6813020692	869051.6530992398	882095.0034535207	1417026.8346802117	653117.214798941	1051329.1352451695	343923.38863381266	513670.8434868155	893515.9834029309	632797.2564791054	474289.669371802	1263985.9801611863	969341.8479130565	763515.9780404599	813463.6698503159	1020209.0026208514	1619350.9805441843	1070169.4406356602	1622273.1312727307	858856.3034651681	1740993.6191227348	801937.99280603	449977.7606430648	965288.6057906128	812273.691187333	595530.1780792597
313346.8493248984	1092028.7730055843	1041506.9149066758	765166.0407684211	1474046.6135246367	869050.7588224427	882093.0863519937	1416146.7908367284	652635.8884279911	1050264.7000528313	343769.86265343486	513573.6292080632	893331.1255166373	631345.9016484057	473149.8888503826	1261513.2553553316	968975.2345530026	762381.9903030556	813414.8956422834	1020184.0608770647	1619149.1071336628	1068202.1930653097	1622272.8100442833	858855.6801290571	1740357.3516377371	801937.1644981607	449872.3603466276	965286.5839497098	810189.6931690708	594249.6907230443
312793.04973726434	1090578.9557056932	1041506.9149066758	765166.0407684211	1472716.2438546584	869048.7421637377	882089.2182811077	1415133.8448224475	652332.2188599417	1049298.3438446946	343612.3177323561	513573.6292080632	892649.886626052	630735.8072829696	472098.4603544118	1259064.113253439	968509.857201044	761666.9900448752	813396.35559193	1020154.9234467077	1618498.965145678	1067972.6262435988	1622272.346593673	858854.3816948981	1738934.0082190577	801935.931386018	449849.8052098822	965286.1514102413	809140.7232025347	593390.866773216
311608.27848694613	1088543.5050866846	1041506.9149066758	765164.8481533446	1472657.2204875909	869047.5208316509	882088.7165313034	1414793.8608536609	651977.0718388861	1048222.1921023153	343178.4166450481	513573.6292080632	892126.1683039765	627433.2464244051	471103.7009722485	1254737.8500319195	968029.7350810254	760867.6635993946	813365.7180431526	1020101.8547776178	1618498.965145678	1067333.2668008427	1622271.776547365	858851.1565455075	1737401.0836514335	801934.3520605327	449780.8158103786	965278.1003692364	807614.6976461809	592691.8980163698
309218.5823919137	1088208.9069218559	1041489.8956118685	765161.3581200212	1472150.534480951	869045.7597452233	882088.1086798136	1414477.8141367373	651829.6168316667	1047953.9188695599	343000.35659001704	513573.6292080632	891547.422618691	624755.0000042878	468512.15794511785	1252331.2389301427	967564.8632472948	759623.6415224593	813365.7180431526	1019936.9374732887	1618317.8443413947	1066528.662448147	1622271.0298560008	858849.0657541815	1737238.963484362	801932.1810071286	449759.4623469368	965277.5657728553	805912.233814737	591347.8328447456
308260.04160407383	1088028.4142097514	1041485.7025172985	765158.162261211	1471110.7256444271	869030.9199555492	882086.8797025421	1413966.747639551	651462.4510696854	1047461.9540501891	342773.6903682345	513572.56698727334	890711.2894999963	622557.3055967238	467357.8985321418	1249337.605976011	966283.7296279104	756460.7179667738	813363.0674841485	1019504.4517510649	1618205.52586531	1066172.628526827	1622270.783844708	858847.9152534128	1736408.027711099	801927.1865986189	449690.9308851253	965276.9494506299	799789.8987483484	590504.4697393059
306916.4953832662	1087962.7636265694	1041485.7025172985	765156.912945403	1470381.698247069	869030.6003156415	882085.1074853105	1413830.9337627464	651235.9126473636	1046914.9930736307	342545.16931032983	513566.6357773149	888649.9140134072	621360.4213621452	466254.0757878751	1243368.4936343227	964160.8297877425	750461.2454339629	813363.0674841485	1018539.4975156382	1617467.1419234292	1064796.0352452355	1622270.6209625546	858846.9982147973	1735580.5792904282	801927.1792902236	449679.38871165225	965276.052511155	799789.8987483484	589744.3057254923
306830.98657388985	1087926.968880163	1041485.5809304839	765156.912945403	1469536.946656211	869020.9940914544	882080.1480815603	1413550.0817922365	650945.4080663241	1046594.9260409054	342294.2526692745	513564.24984166195	884430.9173584889	614823.590928976	464343.99573014176	1243192.5164389943	961652.1346522185	744794.6762458798	813363.0674841485	1016584.1696042645	1616489.145089463	1063435.9931660125	1622270.436740913	858842.538635735	1734304.1765458528	801926.9580103345	449541.5226101145	965274.9928390847	797627.7827920471	589664.2655354744
306385.88680426165	1087807.5800889803	1041485.5809304839	765156.5332017632	1468502.447270546	869009.4040668301	882079.1384941963	1413445.83819404	650684.6240095322	1045493.6810537928	342194.99278437614	513563.7808882228	883630.3414923432	609848.1083015152	463854.9291247005	1241164.4826824283	961374.6950128862	726816.7006023398	813363.0674841485	1012874.3297483921	1615965.5325132278	1062054.2704071454	1622270.0665687814	858842.5158879111	1731801.635347198	801926.4171151404	449320.36828758585	965274.5253576692	796078.2160246997	588114.5438980754
306137.9888917224	1087734.6264305017	1041482.6825436867	765155.6449173101	1468223.9460200407	869001.6623733179	882078.1045552517	1413390.1943898338	650567.9989364634	1045428.0852849255	341966.0249706709	513554.01349048957	877225.798141346	608273.4637607014	463651.85742563615	1239345.0078125242	957921.797203665	714697.3969579643	813350.7445140587	1011071.0621661034	1615362.1608308817	1060069.610476314	1622269.9051612217	858840.522235758	1730743.872041696	801926.1263306298	449249.94954640244	965272.8218461695	794377.6923476983	585667.1515536928
306022.7243245941	1087734.6264305017	1041482.1540286046	765154.818337804	1468143.44278848	868914.5846431972	882071.649098503	1413305.4297282496	650027.5150617618	1044728.8410453975	341664.82301167067	513553.9608431245	875768.5392275457	607574.6124754535	461900.26872662007	1236941.6115473378	955786.3700084086	698108.3902347445	813335.30825746	1007321.337345856	1615122.9138718308	1056915.4139631062	1622267.696791882	858838.8986582664	1728504.9894669312	801925.9715911201	449211.3468198256	965271.2938449824	792627.7693822155	584801.2772970595
306008.0713643061	1087734.6264305017	1041482.0369384203	765153.9276243175	1468014.5613416885	868690.1344614208	882064.7265980485	1412978.3918547493	649569.9860774715	1043894.3589583101	341103.1648322353	513552.4967397299	871439.1822500172	607086.8068056182	453506.5615403437	1236368.6936383592	954672.9915304516	686231.5251804512	813300.0237362029	1006353.9291209825	1614913.5194260012	1052578.706699674	1622267.6870054225	858836.4973681848	1726318.7847876253	801925.82001363	449178.8946910518	965269.2863602816	790626.8716814617	583755.670545402
305969.5000309443	1087734.6264305017	1041481.7084723234	765152.9313522616	1467995.1731630645	868201.5726743696	882058.7324582044	1412538.3134724055	649135.853535945	1043746.7637557659	340470.79063279537	513540.569070842	869999.158133989	606436.3056999119	442050.95015846286	1235756.0199981343	953783.1983514024	671355.0613676708	813157.1869128512	1004650.7259861401	1614683.9606118328	1048011.5943245841	1622267.3391461673	858833.9042807298	1725743.2881606137	801925.668487481	449013.2232138028	965268.3409365922	788163.4429949753	582417.7198928518
305969.5000309443	1087734.6264305017	1041480.2159689374	765151.4939159611	1467854.3961481573	867033.1726271589	882049.038471847	1412483.4058416407	648793.8704152396	1042531.9826795844	339808.82679692766	513530.4861256756	863355.5402596289	606342.4504926862	439119.1179087017	1234966.358781967	951966.0037461517	655354.2984444724	812863.4740205707	1002268.8512179942	1614373.6204067592	1044970.7209693756	1622267.2998540578	858829.4483996407	1724347.2168744258	801925.5448845425	448856.81535828195	965267.8951551906	784975.6698748214	580006.6353786141
305919.1781429697	1087734.6264305017	1041479.4041959937	765150.3721009006	1467667.1777868664	865919.509889638	882047.7654801413	1412110.9269095163	647994.698990154	1041237.7271174077	339272.2107921166	513525.7656707767	862934.5502357439	604652.3216371341	436744.0980608585	1233257.5107443994	949994.8820134151	649760.4755826006	811998.1821805346	999530.9513211368	1614256.6175509074	1039261.5491397756	1622267.2426669581	858825.4028324119	1723742.1855077802	801925.5282628187	448441.25012249243	965263.8281037847	783196.8617041511	576377.2799872523
305900.9516334971	1087733.5345399575	1041473.8076833586	765145.5707452929	1467269.6841297934	865261.2668818037	882046.8304508516	1411695.6575316286	647717.5879726382	1039620.6888260709	339231.62814020313	513522.9014403614	861789.8781086494	604024.3619987987	422249.75702433835	1232761.706202899	948568.4229892557	648292.622703234	810983.2750145183	996006.2639374702	1613877.0544822845	1035408.8666189205	1622267.107682188	858818.1377125304	1722904.1163209067	801925.4363335471	447910.1690482588	965263.7297753389	782463.3404158194	574154.7906103168
305900.9516334971	1087733.5345399575	1041470.5141193743	765142.4912423822	1466790.3826627738	864676.727155513	882046.06043091	1410079.3696205325	647534.4308779241	1038035.1381864877	338930.3097043608	513520.2697375588	861568.1671026254	603338.1443768374	416994.6675263814	1231846.7009195893	948212.4772601521	640230.3120804615	809960.5324266207	995588.2112439108	1613726.1724962862	1031048.2263915153	1622266.23225054	858812.894178926	1722439.9647683527	801925.4003639786	447451.39099637966	965261.3948913509	781793.8251045904	571192.5160336749
305894.52684781014	1087730.966518467	1041465.8421974937	765139.2323366586	1466657.215566555	864532.1009612341	882046.0243413781	1407996.9600928016	647420.0444367552	1034874.6762444009	338788.5691041739	513511.4965447213	861247.6332296592	602552.092392331	404491.29617416934	1230665.902086953	945301.4600627609	633017.8842180273	808732.2711314744	993542.344889908	1613542.458344871	1025966.5158889698	1622265.717416305	858811.3576332165	1721250.880202567	801925.3939423026	445998.28378492035	965258.67967564	780833.3264388806	570773.4445092
305892.04649594624	1087674.4105751466	1041459.9152758844	765133.4090616348	1466446.5545471334	864511.0526780973	882045.0377262511	1407840.1850625323	647226.6654916173	1030812.288974162	338632.6347977334	513509.46975339955	860782.973387836	600655.8168731021	402613.2969582367	1229648.5852370441	944022.288522684	623277.3760771719	807748.7028214093	992201.3111987754	1613416.536591087	1025450.8659679461	1622263.5054591463	858809.8673936236	1720637.974797042	801925.3165421181	445315.41329126776	965254.0204705413	778826.8862827936	565286.144040434
305891.04183816764	1087598.764632364	1041447.1282574949	765128.9015409412	1466386.2728824604	864400.7811701044	882043.2917888893	1407634.1201391425	647131.1567034198	1027942.740892645	338620.52579582215	513509.46975339955	859192.0260191315	598934.4232296888	400654.4648345271	1228188.4036529413	942364.2941820715	623053.2725320396	806811.5706016427	991459.8923869926	1613370.0762593176	1024873.2312333104	1622261.590512826	858806.6654886871	1719729.4642509625	801924.9914718342	444949.61004583247	965248.5264006123	777982.4735432038	563224.1338476998
305890.2488365625	1087422.6728181846	1041417.2000196634	765127.9008954953	1466051.9337970964	864144.3074810088	882042.2172792975	1406939.5752906355	646872.5684318108	1025203.7048596446	338495.90118566883	513507.13026079803	856796.8771681279	598419.8447046563	399092.7946320543	1227830.519492163	939292.2034442632	622912.447451572	805381.0786509785	990585.130106528	1613121.388173808	1024726.1212521634	1622260.894033458	858800.9015756028	1718174.0955488929	801924.6072011766	444659.0236790439	965236.4767735465	775726.6306756807	563024.759564155
305889.5373916347	1087121.785262954	1041408.3915964946	765127.6009372704	1465783.6185564462	862544.295825963	881979.9688751614	1405713.6570909	646851.6185174974	1023940.6862890257	338495.90118566883	513506.5470269096	850998.8429844542	597303.6531479032	397092.90948650456	1227117.837119481	935389.8967884176	622846.3478215171	802502.2005071641	990217.9836096672	1612597.7263577627	1024623.6394705055	1622260.8620652268	858779.8954138962	1717655.3890729228	801924.4640240241	443771.05525528174	965208.1128898164	773747.3290851245	561398.4917431256
305889.5373916347	1086692.5243115274	1041288.0103917498	765126.2763491453	1465607.415203945	862115.9467186306	881801.0560094153	1404469.0588756292	646782.6634236934	1018392.02064979	338481.2013130261	513505.5467510055	847959.0454881979	595076.5740412512	396556.1347002126	1226864.271241127	934392.2109480276	622546.1421540037	800573.7842213676	990189.3368251516	1612103.1592105338	1024585.7617716455	1622258.5136040149	858629.0256492215	1716475.3558025246	801924.3557444932	443672.51543421374	965164.452684744	770529.7486420432	560640.2401488775
305874.8007082093	1085673.4152525945	1040859.7495696008	765125.1678476849	1465294.3614439468	861910.9535461052	881346.4682454078	1402676.508135188	646754.0999936198	1013617.8098824767	338481.2013130261	513498.9959816812	843109.7648867486	594098.856522798	395663.22505245917	1226515.9751375308	933179.8246200036	622085.3911840603	798756.1826737099	989956.9996389153	1611916.1406043211	1024477.3433391046	1622257.7776202934	858193.4935131898	1716305.3016829137	801923.8997807235	443279.71851355705	965145.7525877744	768431.0683727262	558256.0250275242
305834.68210515985	1085412.6061145612	1040276.8389737636	765124.4168539916	1464850.3728448753	861315.1156064009	880947.15131426	1402153.5486698905	646725.9121688288	1012199.4891005297	338470.57074719615	513491.1057694894	837577.1760168517	593332.5689922852	394048.29278390034	1225959.2391951834	932201.941169109	621880.5148467952	797514.0606571526	989823.7180177084	1611739.6050273986	1024251.7884445549	1622257.5332761027	856840.7350259144	1715734.0644252812	801923.5810339836	443072.3362102723	964952.3164221176	766963.0974040141	555638.4587969447
305648.6087000796	1085279.2064487757	1039944.972361083	765124.1603414062	1464058.1972614739	860802.8316650527	880870.7502793804	1401235.665292485	646703.1833940713	1009851.1207491371	338470.57074719615	513481.5780451493	832595.4876279279	590896.9868615859	391458.3033694347	1225364.0346697886	931745.8671360802	621426.0153673167	794818.5790629372	989652.4208553077	1611221.7614981276	1024056.3213020165	1622256.4542590035	855911.8034534595	1715705.556872161	801923.4243609196	442892.2844113255	964529.8882192478	765262.7903814701	555377.6230352985
305509.63513302087	1085062.1061678776	1039806.3900153104	765123.5485595682	1463030.0259035875	860230.0629342021	880827.1328528317	1399197.5847177557	646611.933516012	1007797.4044834872	338469.3147414151	513478.5008531586	824484.3039952501	586258.2742791441	389159.3605210077	1224636.8960874572	931171.0615850727	621296.7561454548	790797.8699296159	989579.5182123445	1611221.7614981276	1023811.0855838081	1622240.4740392498	855457.7656176368	1715357.5228919927	801923.3626448588	442849.7625117189	964131.1484946122	765009.2053139705	551950.1246519095
305428.2767591406	1084473.176878041	1039266.4438748384	765122.6637044327	1462948.760579826	859784.1963027795	880657.3808426342	1397721.9212633497	646611.933516012	1007368.7835439607	338468.8104366771	513472.21455802856	812984.0632113907	584735.2119046251	386861.6641224738	1224427.4526786243	927855.9308326166	621099.9318711652	788092.3469554967	989406.2574951972	1610889.9311981404	1023630.6809461635	1622235.3679000507	855237.3895704725	1715029.8728146674	801923.0736104103	442374.09291259164	963961.4072475989	764177.1906509261	549306.3894832854
304880.67475585255	1083516.152642385	1038945.3164692101	765122.4912467925	1462948.760579826	859351.0022562869	880543.0349607264	1397178.11269392	646594.9406913401	1007117.719629096	338461.3815777312	513470.0783103876	805400.6826124359	583030.5152155794	385407.7146194355	1224382.9581655154	927732.157511566	620831.7792673643	785047.1269965064	989240.6880610217	1610806.4982533937	1023311.968663412	1622153.0514372748	854840.1451279678	1714870.3451814034	801922.6842305345	442347.23164799047	963854.3798354899	763300.6812145038	545744.9978210403
304747.8275489179	1081991.4082143947	1038675.8100691586	765121.7291291613	1462833.5603043772	858971.5666597979	880408.3870915008	1396115.4170991057	646584.4890048786	1006584.5711975293	338460.45930767944	513465.0477740651	803073.5532745231	582935.0290309162	382713.59890494565	1224048.6442058422	925264.0761543601	620573.427359393	780153.0838287469	989161.0610261767	1610571.9175803794	1023182.3293822462	1621988.0323728356	854426.3614232765	1713853.9292396568	801922.4374954723	442241.6583805752	963674.132712572	762623.3814231971	545151.8507941335
304322.9097102338	1080660.461703218	1038034.2516602199	765121.692520945	1462817.519075244	858065.6246780988	879901.3340601842	1395910.0924981036	646584.3540809694	1006310.8756199878	338458.0867084918	513463.23330761015	801429.3012512826	580729.7328396547	382595.19195103744	1223897.5924932354	924725.5851059713	620497.0986632311	778331.7683874489	989141.9178699411	1610275.7881197946	1023106.8641095038	1621913.7647888048	854202.147387462	1711850.3961329043	801921.8456340597	442219.3425424845	963539.7315716165	762066.2960077956	544679.0447293097
303663.3548702173	1080094.5663333249	1037584.681326703	765120.0627664723	1462718.3488709603	857849.4465621127	879318.5305929628	1395513.5482279956	646584.0516024996	1006170.1529688747	338451.42973423767	513459.57390800194	797964.402007287	580251.8848347396	382303.41138283233	1223449.6284264922	924143.3596556229	620421.2384225556	775899.5240795646	989115.9842410112	1609892.838271201	1022833.5342596261	1621762.3874402093	854121.3861055876	1710779.8948602928	801921.669201992	442141.10963985836	963468.5691439668	761237.6583541242	544605.311233583
303102.0219026694	1079907.7810637448	1036909.9290668911	765115.538993073	1462503.555557087	857462.9924836439	879180.349485709	1394257.4171946244	646584.0516024996	1005783.6861067477	338446.9889322194	513456.3518926279	797181.2121135332	579077.4395268465	381831.84320963715	1222877.3857428099	922948.5175021201	620421.2384225556	774828.4007027977	989101.7636203468	1609796.2694683974	1022315.2500317609	1621570.8252328993	853624.9293928612	1710029.3545690682	801921.1891183334	442141.10963985836	963280.7503257646	760415.1235494032	544480.7534710377
302872.2326829178	1079526.6005292868	1036349.9120164947	765115.538993073	1462370.6013798153	856961.5175097064	878941.491732863	1393345.7081323934	646578.0983470156	1005462.9187524945	338429.0212256187	513436.0190079087	796597.9081600206	578340.8217002345	381517.2393119066	1222568.0073107886	912284.4180753416	620392.7483996873	773122.1525327162	989101.7636203468	1609662.006315025	1021811.6827888575	1621460.9913967047	853228.3825502365	1709631.0270516677	801921.1891183334	442106.49870717357	963136.7243117216	760181.6998892749	544411.0937048852
302205.50027585705	1079374.5377102485	1035668.4209669037	765115.4187516056	1462315.4387728965	855524.0792898608	878894.8557682793	1391877.7539136773	646578.0914090249	1003866.2845776725	338420.6966601745	513172.20041069813	796445.7425312144	577600.8067692771	381308.157884253	1222567.9667019253	908752.464758248	619714.4317839901	772413.7270140214	989101.7636203468	1609547.078432531	1021511.7842007256	1621362.9872810293	852026.7443241935	1709155.7271728865	801921.0693738922	442047.58251655067	962529.9841810521	759625.075463586	544244.9561844217
301902.4898985451	1078688.07604047	1035606.6061335149	765114.9893256295	1462154.6673529837	854561.1603989436	878883.993636155	1388506.4427684278	646574.7376569454	1002611.3548492818	338418.62051688664	512938.23093742033	796057.8416302071	576717.2129629873	380770.3770118928	1222463.5458371078	902178.277775848	619455.0721832357	770808.9719728952	989101.7636203468	1608465.3508876339	1021092.1510598427	1621362.9872810293	851670.1535160007	1708567.0805930183	801920.7823725592	442010.04432144674	961743.5670080429	757524.1123487308	544192.2904915168
301501.72531584656	1078688.07604047	1035262.8526337312	765114.9819077395	1462154.6673529837	854015.9212444294	878877.3339013547	1381193.133534922	646574.2133005214	1001401.6496163787	338412.49071672437	512462.4378142109	795666.3907925355	576158.8524943033	380076.06240339606	1222292.049801044	896384.1075183139	619252.2739789856	770485.1255070143	989100.6367352154	1607131.2757791933	1020837.9743587401	1621289.5560176612	850576.4703044378	1708089.355543481	801920.5719984322	442004.40527285263	961443.4368705404	756614.2124756784	543827.5160595247
301329.8865054493	1078372.8371425609	1035262.8526337312	765114.8552515006	1462142.1814473881	852780.8811056099	878861.3456408055	1379487.0367898429	646566.8730517391	1000685.034795977	338400.2185156924	512198.0551440883	795594.8942217373	575855.631960826	379931.5124976825	1221987.1030802005	894751.484825122	619001.7718200132	770089.6933013998	989100.5373076398	1605552.5379016988	1020781.817484557	1621205.8714440581	848450.6125172612	1708022.9761918415	801919.3829424271	442004.11169251363	960531.4668029442	754789.7335461137	543607.7557104628
301318.1483736139	1078315.6202471864	1035206.5555083633	765114.7840697468	1462142.1814473881	852148.6026879344	878835.5461401724	1375947.3424395032	646556.9148346633	999730.8418683715	338382.60050232284	511817.1088845021	795405.7668946704	575548.8401295949	379694.9209012934	1221420.4084489704	893242.6662327446	618660.513399898	769976.2755195384	989100.506112943	1604016.2354874006	1020722.6970735494	1621205.8714440581	847962.4931270463	1708006.417472256	801918.527064771	442001.0577817222	959495.1166088919	753646.7411782722	543190.4291095252
301129.23741140694	1078097.7908607628	1034988.9307089231	765114.6156410828	1462142.1814473881	851788.1535745001	878784.6274676281	1373638.507094362	646534.8621474646	996414.5584777679	338377.2895295711	511411.6680677845	794852.0788766689	574850.2615671721	379379.722969889	1221407.8503606138	892724.9243140757	618450.4815483872	769828.8914745694	989099.7346048374	1602695.8321481254	1020613.4862743282	1621205.8714440581	847523.789793954	1707990.4974829755	801917.1628754343	442001.0577817222	958681.0106681797	752574.7525580579	542907.8161963427
300985.8304649888	1077889.713017486	1034748.6974162754	765114.6033305662	1462142.1814473881	850721.0630543712	878769.586357678	1372353.052584882	646517.7569182847	994138.7326728413	338371.3684072524	510871.785716235	794504.9389435838	574622.4086397241	379321.19263594045	1221173.9461188044	892180.3133313514	618132.1342462322	769732.823511245	989099.3544431096	1601848.1023624002	1020590.3237160417	1621205.8714440581	847335.5285942145	1707878.566874331	801915.2458694811	442000.13773469784	957519.6522402791	751424.5300361153	542640.3125265659
300696.75563937885	1077265.8467419655	1034267.3463962979	765114.4710946637	1462141.991081555	850481.0347843732	878700.088628551	1370738.2044990957	646496.667610348	991734.4438887637	338369.33072865306	510615.75344317534	794356.4854913893	574306.7601660059	378585.37113505905	1220181.3957882277	891422.4265489704	617610.1667743663	769732.2414028881	989099.3517503601	1599556.4928154182	1020413.388183147	1621200.3855407662	847215.9252267155	1707676.008579133	801910.656767203	441989.6340820388	957320.3640859108	750523.8205563757	542425.5740822831
300138.7090678982	1076966.5399645024	1032901.2484059919	765114.4710946637	1462140.4532700544	850235.9844821247	878624.0733490053	1369879.1266004925	646477.1627586373	991560.0599818256	338360.5594540615	509839.2507441735	794184.2916530024	573979.5169142466	378173.4522755069	1218849.1129094001	891183.271301444	616607.0895684737	769712.735511134	989098.9120702829	1598064.5695189666	1020113.5865358671	1621199.4356409297	846884.242360649	1707456.0037211035	801909.1500329822	441974.0416293303	956598.9627093085	749867.9429202677	541958.0180896829
299553.29607187095	1076793.6600344684	1031800.9333381492	765114.4261600098	1462140.439421825	849688.5665669403	878524.694435138	1368741.6785505514	646402.2669865448	989614.4828461198	338348.1968261662	509668.22750570445	793277.5076617623	573544.5583409525	377765.1512978465	1218695.0291316574	889252.5688645062	615865.829150653	769712.735511134	989098.3716336727	1597523.4621314905	1019933.7172709963	1621193.1219787498	846538.94659636	1706814.8987533492	801907.8536678482	441963.15795245674	955922.2933114567	749180.653034914	541717.4464305846
299275.51787275466	1076793.6600344684	1030324.0469911345	765114.4261167651	1462140.439421825	849406.2857625594	878389.0428834655	1367761.6916607148	646152.4739546963	987855.1521495223	337981.337910441	509268.9665783063	792779.5789387439	573071.8170766664	377598.2985118934	1218478.621476001	886912.6898558271	615276.7460340082	769702.0207661159	989098.1645387748	1596830.6302726245	1019892.3433302239	1621190.1847424032	846442.862562982	1706638.9057945523	801899.8203196857	441953.74763346143	955849.7092478703	748084.9071011706	541222.3070225654
299111.59791036	1076564.3259884063	1029085.2751863097	765114.4261167651	1462139.4307358926	849324.9621547594	878220.8924031606	1366016.7165949582	645617.5873029575	985353.012759395	337657.06482275436	509098.84349293105	790837.2491314923	572608.2234127431	377428.6983268359	1217980.579562186	884659.1600521491	614207.1836523354	769700.7343528938	989096.1108752653	1596803.4091953	1019602.618344259	1621179.3234595186	846411.3386012497	1706271.095544634	801890.6751193695	441945.49840154476	955793.2022531813	747436.5294285545	540762.1121534976
298576.8379419741	1075846.3511869614	1028475.2946458957	765113.9239482996	1462138.3489136226	849186.9186978608	878040.5923952027	1365435.9393275362	645001.6124033378	985135.8723130781	337409.81491934217	508808.59052153263	787861.6789956469	571996.4628515646	377079.6889711043	1216739.9651681043	882694.993527809	614154.7875318235	769698.0822981189	989096.0387171379	1596803.4091953	1019025.2066201898	1621166.5852081806	846285.7640409106	1706071.3747071829	801876.0545598055	441934.63560875657	955621.0525608958	745934.6338709863	540681.0582560194
297664.66243584396	1075549.789623611	1022958.7730784966	765113.9008543157	1462137.999127642	848441.1160803547	877953.5860961202	1361346.733765547	643897.2061615565	984839.8349840095	337159.00637197035	507841.9065557979	786986.2838423913	571238.7130412516	376707.6244919089	1216073.6277287558	882579.4203005693	614048.6604947298	769691.147474027	989095.6470810137	1596782.0749081648	1018603.1842865287	1621165.4157676608	846205.374926807	1705331.6888796447	801865.0052756127	441792.01159565797	955449.8464232027	745655.2138711228	540518.5574153685
296794.1595468688	1074672.3470207767	1018745.1640992597	765113.7873702085	1462137.7029846814	847140.2603307407	877774.3457579869	1357941.2707964997	643330.0409712516	983796.8764155972	337089.0809620371	507307.2885591039	785757.6219693121	570089.628080783	376377.3219852297	1214951.9622793368	881908.3942399072	613437.4930388677	769689.5263598305	989095.1746336408	1596782.0749081648	1018296.2672765551	1621164.1640091168	846114.2917586124	1704991.6696579638	801856.4282686771	441732.36493561626	954973.576560575	745309.2059254737	540191.1607169083
296406.4849612487	1074423.6259819781	1014838.668144679	765113.773411563	1462137.3314226621	847140.2603307407	877511.646987921	1354821.5417548853	642046.1994452914	982941.2692837018	337020.97660790465	504380.0685690973	785002.3675993151	568456.3849482604	376152.2968198045	1213792.3679173647	881810.4791432655	612774.2955327249	769689.4487712474	989093.5846225694	1596768.902056429	1018080.0005618628	1621154.5895873434	846032.9784387703	1704630.6599438933	801824.1974357158	441639.36406402936	954605.6782583109	744556.9703348837	539859.6285769406
295986.3335282121	1074330.9117798535	1014519.5727789673	765113.6055173752	1462137.1348196713	847091.5885392218	877111.0348957945	1349900.4587167893	640740.9965644827	981658.4184624838	336637.82664318633	499035.7500748059	781442.752404218	567730.7626100115	376099.21664135286	1213148.1529076847	879535.2970342182	612088.8943533429	769689.4487712474	989093.3475523273	1596763.9984498196	1017590.9876879053	1621153.2788918552	846011.8275753	1704234.0733594524	801821.5262682573	441639.36406402936	954348.0809668809	744077.1511834877	539307.5771160708
295793.9500732028	1073936.0216150878	1013342.5253444713	765113.4777312822	1462136.2788116338	846666.0800614813	876967.3112038398	1346727.352335766	639955.2769700214	980982.7970404498	336490.4638488931	498302.50336260634	779912.0422954867	567670.1702124996	376091.5513606166	1212902.5864500785	877922.2586537658	611680.5759625186	769688.6371757057	989092.0616308652	1596712.4809859593	1017259.2645965304	1621141.1708750976	846005.7195791069	1703372.1330710403	801721.0502106342	441639.36406402936	954287.7545093329	741227.172380579	538995.8176274261
295399.26117436	1073590.0593525174	1008162.5506566935	765113.3641099073	1462133.8668880912	845387.5347258974	876758.4120070909	1336598.6956172946	638524.4689092383	979297.3037708882	336182.78199930885	497850.18522029906	778120.2069656972	567639.1559871555	376054.89938653685	1212429.2290597034	875919.8079747529	611482.8565555961	769685.6543455081	989086.1394325219	1596631.1356847736	1017055.7966631374	1621139.4278318682	846005.7195791069	1702841.4998801756	801427.2365007863	441638.4092769864	954002.0543434983	738188.7144450003	538618.8753143711
295127.2602472666	1073285.6491017079	1005492.9118939321	765113.3465669552	1462131.785778685	844835.728553862	876515.236407623	1333062.8724050971	638496.5568003748	978648.5723524956	336091.7918601161	495324.90629900916	777695.518888883	565352.6509660349	375900.5229129486	1212067.345124987	874368.5360032595	610830.2496625646	769685.2903235161	989075.4182250329	1596609.1820668925	1016965.3322965017	1621139.4278318682	846004.4605889913	1701510.7596679348	800969.8146249574	441638.4092769864	953754.2551798264	732895.1149382541	537980.7419464542
294605.18471903354	1072967.0145511688	999787.7809593106	765113.2432253881	1462128.6346823496	843229.6319857241	876331.3495555925	1331029.4476747809	638287.461203112	977354.382282681	335962.9943502053	490079.817855664	776433.2924426445	562454.7781186053	375739.28103302186	1211134.0262319148	873427.4614137767	610297.2503695459	769685.1714608562	989058.1194559911	1596556.7890091918	1016246.675638775	1621139.0118245364	845995.1891689274	1699763.5369242432	800726.9378170735	441638.4092769864	953695.633385842	724262.194753022	537316.5217005445
294286.63004309445	1072584.4861173688	993471.2820053635	765113.1554829072	1462124.1404239428	839734.0779710945	876187.8583379576	1330738.0683972829	637794.7993045768	976885.6098233751	335911.00039116637	485843.6720504882	775322.349372648	558175.1066241817	375329.6404496562	1210171.8583299615	872366.259668354	607025.1439840808	769684.2044677109	989037.0802974328	1596522.8436568552	1015987.114787478	1621137.1429956052	845956.3682517235	1697290.9929992543	800603.0113793121	441638.4064462483	953586.7915562585	720111.0938280271	537184.7848486993
294143.00190736016	1072274.676341201	987953.3905548849	765112.9928511365	1462123.7707810302	832477.5929538145	876090.7374342737	1330702.62598676	637367.065156582	974259.5581393011	335771.2626580128	477461.0585716211	774802.9811490799	554369.3944710986	374412.4741352116	1209069.1328919234	871141.9353685706	604176.959647319	769684.1299563426	988963.5827318311	1596353.8101623747	1015130.2245230689	1621136.8710569267	845956.3682517235	1695102.377759387	800399.3931513682	441635.2405273012	953543.1074152337	714241.8874798695	536832.5445489906
293449.8907619049	1072176.3855484333	983245.5590421162	765112.8925697884	1462121.643773168	830537.3604206108	876017.7516390415	1330295.3645845447	637158.0686887512	973944.2580731094	335333.40516120725	475083.2116198012	772664.0233800838	552750.0456703288	373255.59713635163	1207723.1642097707	870687.0989701377	601688.0905914835	769684.1299563426	988704.0091032123	1596068.5180802257	1014890.9742137892	1621134.9109477976	845952.5999571565	1688347.2268399275	799988.1764583373	441635.2405273012	953345.1669193195	706487.1455040058	536618.8094482889
291731.3099872649	1072104.7917845368	982738.1596893998	765112.7350685125	1462121.2021966942	828487.5974501083	875896.9651042649	1329892.8510351316	636563.0262181694	973430.8072166278	335305.75247611303	473552.79934099515	772489.4923929112	552416.834986341	372914.15516162943	1207410.8843534961	869832.0919193444	596526.9507780584	769684.112946418	987922.7024848136	1595705.4701746202	1014744.5473926297	1621134.6991527379	845950.0607025169	1680981.770053342	799563.4864047696	441634.9174042156	953096.7088667232	693003.2434063575	536399.746498059
290251.7174140284	1070941.9834209245	982590.4428947966	765112.5772566407	1462120.7829143258	825507.6124891413	875888.1934151947	1329431.531760523	636290.7622201002	972783.4571249121	335218.6135096824	471866.2183279809	772233.2774520384	551150.7451444995	369530.8552895211	1206481.9443313594	868759.2654146334	596410.3074903119	769684.0612769417	986238.4746681832	1595439.247567917	1014463.9863856614	1621134.5646826047	845902.6320788928	1674290.2730751147	799544.1609333742	441633.86819446966	952894.1179507438	691083.7763203236	535802.5956089554
285510.97223394306	1070002.0944725678	982347.9243751429	765112.4290730637	1462119.1204293699	823212.5603639574	875849.9966093464	1328989.0092874484	636219.4922945128	971985.2226569644	335074.17242813524	471307.3253796975	770214.2175337726	550302.7590711414	366701.7472388052	1205037.8934472848	866982.7817789556	596333.0508525242	769684.0019447596	984906.1797240939	1594848.2581375148	1014392.7797687938	1621134.3718802931	845901.0337414294	1667299.6488863477	799497.4169843408	441633.7330370607	952884.6729121115	690508.1613422368	535714.8347859987
283586.31828504906	1069154.5085956536	981930.8041010884	765111.8281658603	1462118.5830854825	822224.5100723137	875774.8813159737	1328668.8172702708	636000.4483393468	971652.4093883587	334565.6957671363	468474.78380952217	769722.5084550758	548682.0179418096	360125.1000379168	1200728.2399541496	866128.5694719821	596075.3043867855	769683.9820430251	984322.0519473254	1594684.0758350908	1014233.6149724047	1621133.4953766346	845901.0337414294	1657114.3890544022	799472.1225089694	441633.6459799357	952882.7668904325	683769.0918769402	535355.4176345343
282254.75165686035	1068402.7665531575	981411.5347878525	765111.3599827652	1462117.7217806608	821582.7703467903	875774.8813159737	1328516.191066167	635965.9881853266	971078.0543851926	334467.48964998336	467795.93783434056	769058.2406578872	548530.8323552705	355422.8807784899	1198076.6822670647	863133.552931823	596017.5128541435	769683.8559515511	983976.7625677594	1594549.1064930733	1014023.3412190985	1621132.481721867	845900.4565003723	1648258.5383527959	799435.2473560576	441633.5218877111	952870.9342938839	679525.3992926916	535107.5554141923
281685.18493242585	1067930.1123526478	981074.5206778006	765110.9556287314	1462115.6242299369	820998.3822172678	875774.8813159737	1328328.8975789251	635856.4374262845	970780.2982246884	334356.2362735902	467489.6251328738	768696.5049841651	548312.5513674187	352698.4963070331	1195692.55779133	862584.1640688432	595833.396048113	769683.8096733211	983362.4643717484	1594487.6849905942	1013829.0158442106	1621130.2834035	845899.7456599623	1642550.5759961342	799381.7383288699	441633.4721930324	952822.3622584079	672104.6357448389	534534.3516221042
279163.13556442165	1067232.1898168987	980989.8090870129	765110.5796633508	1462113.072463686	820839.0131395814	875774.5951570633	1328149.1148774514	635777.3739215827	970097.0362433977	334114.3328895023	466747.7914437751	768151.9927844985	548101.8466887174	351304.4820624476	1192737.3296195504	859804.6036990478	595655.944777747	769683.4373976194	982873.2443918482	1594388.911025474	1013420.112242123	1621128.2443434068	845897.7043399215	1641666.7232339282	799360.3670837017	441632.9958971368	952783.815285315	668578.871835706	534043.305366212
278736.85424291884	1066586.7841963617	980878.1838802882	765110.5796633508	1462112.0226423882	820483.8650739765	875774.1505957801	1328111.8805277199	635591.391873188	969834.8742192588	334005.32400083076	465696.4642887081	767903.2268385643	547933.8320855359	350005.58509219537	1187190.5593723026	858942.6205911376	595303.05606669	769683.3402252051	982480.6406030871	1594384.866919659	1013314.7719921198	1621123.868467076	845894.495858113	1641089.8996836317	799345.9231634862	441631.6755785349	952781.0187327154	666879.5847240167	533395.097998549
277627.27903578035	1065984.336075662	980522.9636627667	765110.5796633508	1462110.4405549215	820437.0382828412	875759.903765962	1327909.4096263705	635071.8575711622	969284.5866751714	333960.6303870264	464209.9035158396	767721.0078741268	547678.3751251427	349370.74239731045	1183541.9844056866	858775.2859587099	595008.257758911	769683.2014426619	981853.9551308149	1594198.0759948133	1013208.2104181481	1621111.6030285438	845894.0247815248	1640165.1512463794	799260.7706449211	441630.31191073294	952755.4801474534	666658.6954975135	532555.1780866084
276834.095794274	1065466.9240419914	980065.1462541232	765110.5796633508	1462106.5677566289	820298.9741861825	875742.1333017391	1327843.3029297565	634862.1263865222	967686.0278205461	333931.59510003426	463529.51242472196	767504.3213711705	546933.7814700281	349029.06957965076	1181088.6101762867	857510.1957248629	594896.5064274591	769682.0377299016	981424.8044034775	1593967.0817680566	1013091.7040710709	1621086.0576514092	845893.4118655225	1638867.4718760047	799051.1263827209	441626.62691764074	952755.0658257451	665877.949935664	531959.3250279487
276034.38859302696	1064705.9981102552	979709.6303201922	765109.5913747088	1462099.3118077493	819699.2162359331	875742.1333017391	1327809.180133132	634618.2360796117	966379.3051804986	333901.52967764495	463149.26789190323	766982.9857453391	546504.0544519862	348532.65968653903	1176774.6867713912	856113.4241473875	594731.4835704344	769680.880724256	981268.4561657916	1593164.554813425	1013091.7040710709	1621069.4066714437	845893.2401525709	1638351.0359127952	798713.3711292025	441626.38711197383	952748.8985268883	664838.4775717502	531904.9904991335
275045.3765041154	1063586.4711265226	978827.9993836505	765109.5523070367	1462092.9911619942	819215.6634977235	875741.9968857319	1327783.576290818	634351.0385310987	965220.3749976847	333850.59915019805	462658.0455275411	766011.0500643055	546121.6411747248	348161.87688165245	1171549.9259929552	855308.9030680086	594488.7545902975	769680.880724256	980999.3466588893	1591074.0826531742	1013072.648925301	1621019.3534928411	845892.9726477221	1637527.3332858416	798441.9144096473	441621.47704114893	952745.3608671357	664567.4467254323	531664.8853478685
271925.3946072144	1063043.309284073	977611.7584725688	765109.3412796262	1462074.3281188505	818447.5330545703	875741.8178982546	1327740.341390443	634033.3064992037	964324.9333635939	333850.59915019805	461491.4087179454	765206.3555277309	545963.7247364757	347608.837010357	1167592.9042390087	852936.5448453692	594406.9191258822	769679.6446830876	980776.5485697573	1589699.6820202004	1013072.648925301	1620786.865024719	845891.7207954112	1636099.8227119287	797768.9813977225	441618.52560537576	952740.9624017072	664379.7883032095	531608.0923431462
270034.36554535414	1062845.0374299046	977372.1592318842	765108.3891701452	1462065.8780853522	818252.6200925595	875741.4618010622	1327639.8041817883	633792.0885779106	963318.9778915369	333843.9109579647	460289.7401937333	764922.4123794877	545720.2524639496	346548.3516496107	1165054.090684887	850999.7615583356	594392.182498682	769677.9876875206	980650.531818867	1588461.9393160427	1013072.648925301	1620522.2282653204	845891.4174331361	1631970.1400965047	797313.1719204354	441615.62080272386	952738.3729567411	663331.3175053465	531277.3381321611
267969.52881947986	1062727.0085514707	976963.888283335	765107.2938253536	1462032.0099804616	817686.753746481	875741.0901600231	1327552.1854130798	633438.974133621	962487.5530468356	333841.19884688564	458152.50073681516	764755.8404929333	545328.1400324178	345636.24345327634	1165016.7224839835	849192.8417169614	594369.4285450582	769674.930681311	980098.7347405785	1587691.0107556004	1013071.0439571552	1620435.6502660718	845890.5743576944	1626988.1525128542	795386.2142420666	441609.08628934826	952735.2216169096	662954.3926247025	530853.825356747
265772.58782739687	1062432.8490491523	976888.1565738328	765103.9227066372	1462015.2506320502	817618.9858122153	875739.9697590048	1327552.031574109	633346.3400293441	962393.9384764665	333839.76771289314	457575.965713786	764242.6192302387	544918.9170628398	345152.0036359062	1164902.8006056368	848128.501538219	594351.7301876066	769672.8624254044	979936.7332951911	1586706.5607782959	1013070.1217939339	1620054.1004743925	845889.7790061651	1625355.7294129296	792912.8741274526	441605.3457804664	952620.0770924946	661759.1465993123	530625.7000793766
264914.6525672951	1062236.2530045607	976797.9758631365	765102.3757264412	1461798.392669235	817564.2666343164	875739.3988730246	1327550.5809599939	633346.1366768426	962036.1394119198	333838.57043689326	457552.6034695542	763834.2644520777	544693.79780755	343911.19262511656	1164902.8006056368	847356.2477270988	594344.7611090832	769671.1252790617	979865.2831692146	1586073.515516961	1013069.5318840593	1619186.3655375054	845887.0744439027	1624091.5942438503	791153.1517693916	441600.96341291006	952599.3434846363	660908.050925182	530197.0672369428
264192.3007213124	1062085.6318894112	976326.3935810545	765099.6511046612	1461410.569363466	817452.6368186163	875737.5619634857	1327548.3949998158	633340.9319386551	961637.4420350109	333838.30617851595	457181.37120195484	763802.7424088684	544268.6455017402	341166.2137059268	1164902.2474680068	847121.6621271662	594342.5810409805	769670.7897116889	979685.07880671	1585904.9283981451	1013068.9328340879	1617791.9089484524	845871.9233680475	1623358.8407059025	790768.884603832	441589.70572674857	952590.5120474051	659513.5338867797	530004.9300387842
263836.9066401332	1061817.3733252906	976247.7053406491	765097.0248844692	1460879.486100938	817452.2448496794	875734.957945491	1327539.1620709836	633340.9319386551	961464.5518853045	333838.30617851595	457181.37120195484	763749.5122694174	543679.630384406	339913.5368144716	1164902.2474680068	846608.3080171101	594342.5810409805	769669.3379767098	979625.7438693421	1585904.9283981451	1013068.7284824378	1616528.1760089148	845850.2353897726	1622505.4542819585	790413.49991351	441583.70108565124	952518.9910109389	658486.1280490098	529761.2364854659
