# Supplementary material for: An improved FOX optimization algorithm using adaptive exploration and exploitation for global optimization
Source: PLoS One. 2025 Sep 18;20(9):e0331965. doi: 10.1371/journal.pone.0331965 (PMC12445531; doi:10.1371/journal.pone.0331965)
Supplement: S2 File — This compressed file contains all the results of the conducted experiments. Each main directory within the archive includes three subdirectories: Analysis, best_fit, and convergence. The best_fit and convergence folders contain the raw experimental data obtained from 30 independent runs. The Analysis folder includes tables and figures derived from these raw results. These files can be used to reproduce and further analyze the results presented in the manuscript. (ZIP) [file pone.0331965.s002.zip › cec2017/convergence/IWOA/C17F4.csv]

trial_1	trial_2	trial_3	trial_4	trial_5	trial_6	trial_7	trial_8	trial_9	trial_10	trial_11	trial_12	trial_13	trial_14	trial_15	trial_16	trial_17	trial_18	trial_19	trial_20	trial_21	trial_22	trial_23	trial_24	trial_25	trial_26	trial_27	trial_28	trial_29	trial_30
132929.53906815237	118162.7055209755	158587.11423843773	135273.6435340888	138160.43272752975	148787.89739684216	132790.77457291566	154217.7418176429	117969.98663115576	185939.6963659335	157699.02839904494	144950.23277509998	94438.40119682376	137680.24706436513	97835.23383938734	158474.8816778569	147029.31383993628	180820.3003720405	207167.06671073972	139460.95601506258	131168.35561198927	139081.8579025179	130951.67121252307	137694.90810294522	154834.66196549236	129108.74255757814	109396.08584619382	112703.66570296923	147101.5797046787	146945.4317809441
123845.52039236148	111234.29522040175	152700.30931921117	129841.62434184153	134255.9209413832	139345.32178863836	129786.74154554047	133808.63705356838	114869.5916147135	168464.3639132113	148511.98816937074	124119.11692629167	82510.04518857671	130528.19010801324	91380.5799363465	128036.98104852981	116341.25687778278	165886.41670273905	159303.17594255076	123408.05190762099	107800.09455898324	133974.64130421693	78678.15179957887	134710.14605292236	150579.71329702743	123997.61711405736	109396.08584619382	110769.6773941792	141978.56787137428	138560.43061396785
122558.78097748307	98181.97897419204	126075.93412455237	123641.19583470961	127390.12855308333	101815.4884301244	124819.85280899647	126247.86762776623	114869.5916147135	168029.38383777582	133063.96539321053	106910.86860286948	79578.42344526509	99829.18368372068	86958.78756629795	97993.67833849504	110766.04070924314	139208.77244870865	152122.62621069181	103407.84218214305	106597.70559445702	132107.25723314457	75231.79692243153	116633.00799380476	146321.21246180325	110087.9753103414	102342.6597372133	97466.8826130676	133967.3179820439	136090.3991997255
117495.19782570768	84368.44034063484	105851.722681679	121035.8140037829	114362.25553084246	94728.55686635619	118729.26703964651	120988.52874880811	96510.85760781835	156079.92516211877	132514.8558841035	97140.65759150132	77077.94575139626	99523.21381142394	86552.18111359845	96931.15830336288	107052.08512175037	123695.25734720512	137520.0401958805	99148.70774433026	95043.19898244335	129279.63265762092	69083.31755945223	108565.56993136286	122046.43495714621	109122.102761605	96989.48111557876	90064.17386855857	108017.46836014137	132445.24144255772
115837.8400740009	80497.88128806143	104869.18370232626	118713.42284254184	105497.48419303357	86993.11515097227	107017.9283435093	107563.74759110196	87323.99852579106	149080.16439063076	129010.66250977041	85904.80986644197	75282.09567246193	95361.19009518926	84200.69908147996	92854.91153048702	99855.08111375886	113593.17389275215	121265.37344738722	92749.42593566276	87541.94508149591	119627.5086002821	66075.44885079989	102898.10535618375	112282.92560987138	106489.05408481517	92598.63674193219	79990.65514174255	104911.31754090649	128619.13906975325
113224.64846285021	75703.38236583352	103346.55032998638	112708.27674303534	102298.36213281807	86605.0414898709	105356.17767399024	102419.01215621775	80799.95190730793	140154.00711523124	123032.8492588714	79222.66164428936	74017.35950782684	94868.88749255035	83437.88349238991	92354.72295793502	88840.59498330274	108442.11546499564	106281.26691383099	91446.53159455859	87405.03712730487	107815.86125553568	61069.270293769536	89569.39659777276	104842.35506355682	104495.03993538611	91416.59260895057	78784.55759674334	99980.5005111458	119268.06399017296
110040.89666685268	75194.26293241452	98150.11268079389	111885.79457510328	97901.34587643002	85855.58891788671	102091.06591294408	100751.53195607112	78436.93941404014	130957.01225272374	118349.8280559619	75924.77567713255	70797.60791868524	91888.33597914406	81734.23364385565	91929.12109303016	88536.50235779221	104666.70861429634	105630.44586616391	90784.13804686174	87058.6498831224	96177.25714095746	59818.24724630035	88250.80345197736	102984.26628293209	98546.82069011382	89040.28015886556	76552.69280776869	97477.88345288798	117585.8139003631
107612.27395616635	72924.57092101034	96323.30503579328	109749.62335831899	95726.91978236118	83562.41966703028	100153.5137384667	98772.98897883746	73663.77138283884	116239.00248385724	103423.62770807599	72682.44193841031	69909.8433932696	86132.65578676654	73881.06537224542	90786.80405276486	85259.21394371234	102229.10779198473	101010.95235033619	89927.45056031553	86190.89328999534	92516.75487129643	57294.56685999863	86642.43694369767	100003.27927644503	95334.3471575059	87849.10503754801	75797.96069022214	95213.36854046876	106205.17762245936
106686.20920093717	68172.67318490775	91436.52110349835	108527.40850901218	93802.86829097297	82632.99330568955	99537.73940568707	96738.26826043622	72887.33807692108	112526.18101880915	102500.17740093397	70634.6809671044	68866.91806737341	81857.66921080995	72331.88161956395	90085.06649366813	83865.22527706716	99049.42985052263	96017.95508068569	83926.94857283325	86004.64242630152	90246.72701585415	53957.83955625615	86442.16151147726	96014.89665253408	93710.74660710436	86121.80964612987	67754.01152256157	92922.91454273464	103449.81355446864
105436.6164455172	65068.66042532429	90406.14506725073	106616.73020063947	87689.37383774329	80135.9948911469	94254.70127844087	87969.68560007958	71665.03289782073	106061.62554585905	101956.53220776093	70205.13692787664	68599.6150995857	80607.04540422848	71941.87966161041	89294.78097090636	82513.17131956774	96730.3607205466	95171.00628516031	83693.79804244499	84653.6830356063	88360.26213430411	51520.16664500446	85819.82426373297	93051.79274612141	90480.73395995043	84737.18582268672	64421.973910132576	91065.33443891988	101139.17355665141
104059.45959481034	62302.39817215462	89502.1206201377	106241.19467284968	85570.64894933817	79468.0100122742	91139.14873719303	84739.24736242004	67391.88808898901	104797.79715835491	100764.87858208976	69388.97731943146	68010.22521121133	79946.33800207172	70867.67320579739	89260.44597740707	80920.74742908297	95191.87866438222	94266.90631696684	82576.01761574733	80850.06966029383	87269.8184292757	48774.78230677826	85816.81650105672	89637.52233711825	89011.66509925945	83853.16489986687	63250.134946648854	89843.29861672873	98393.4945232341
103577.3204975796	61774.45961466238	89114.67034242851	101440.97367062225	83695.73158310936	77565.63883981561	87668.20641114075	84062.82806790563	64379.82898581568	103301.29604371965	95902.25245297061	69046.37845729831	67091.91861795672	78649.75773256112	70663.4357750959	88285.15803178764	80860.56021723057	95116.52045025854	90518.46051266203	77112.43735232817	76780.58636389337	84096.6481368211	47410.84637156654	85598.86849377184	88033.19043419056	88342.58540398037	82635.93162449177	62139.51284940708	87665.61499876455	96598.19212399804
102344.22042954448	61644.4206798045	88921.55221661097	99624.51571229205	82935.39486773286	73755.33683895918	85025.43335721843	83178.15056420941	62109.59599888835	99933.63475918103	94967.57165516997	68550.5353431226	66488.7245660976	76759.89826050332	70386.20552810554	87285.70752540445	80732.06117330806	94661.66274944991	87042.22662551471	76058.0967279807	75441.17989647601	81330.71385683547	46840.09936413313	85250.12282116398	86822.80365318671	88033.24560722469	81486.40077792408	60689.57362785885	86290.84610901779	95257.80400371354
100266.98058476188	61065.73154424329	88598.8082977031	98682.02541390958	80668.08279682681	71235.18616200461	84527.03143620733	82128.2638363593	58436.09076923551	98522.10238122047	92697.85892236253	68293.78686718289	66260.34449276878	76649.92790872378	70386.20552810554	86669.60915918497	80580.04801520307	94268.09278747486	85421.92158798482	75537.4843527619	74113.1329577921	80657.4921973975	44989.056946733	83170.44866096867	85581.73702897775	87665.90607821428	81345.3575597726	60292.227158980655	85152.14041529168	94332.64761144076
99168.72953842174	60430.99526121919	88418.51147073385	96107.47290886969	79387.9621596163	69179.87397402732	84016.21991691642	81562.77137287153	56765.99625265317	97602.36274143771	90967.62039553339	67453.02364763773	65497.14073961858	76547.73698221483	70214.92771282405	84295.97602230211	80202.76129254837	93531.71523655223	84891.28208108898	74189.87776232683	71452.41045065499	80023.62454531784	44810.97802259175	83165.63698957072	83927.39857934996	87300.65613846044	80973.18511992288	58866.059992649774	82704.00753087738	93214.65160085354
97994.10637527046	60133.76962934615	88214.1097101395	94911.51469682678	77363.98214104495	67773.86650178362	83003.17431374037	80985.48554417005	56242.66749738401	96956.16566503694	90070.14753323173	67187.32007822763	64981.58943934304	76179.58191353861	70100.75809905955	83490.02284317274	80119.2896306279	92248.7144900488	83070.92917125534	73936.56582361323	70218.83612147871	79713.52413235066	44652.26775184803	82855.09103715961	82512.64812749389	86966.72768777901	80968.69683524776	58368.80934598356	81910.5885416798	91651.07621127408
97622.39627782418	60102.028543097054	88146.71451613086	93456.3845120408	75910.54481678146	67063.82954385332	82398.43321869594	80393.16193960684	55771.65390076377	96759.07538404323	89874.12960655119	67022.98552177851	64853.90212388447	75809.526320769	69961.53172697677	83379.80336225995	80098.48518156818	90534.14394108827	82086.57423340432	72495.44494776746	69542.69332493807	78847.561214669	43822.93386430676	82776.11158927271	80574.35655119093	86486.46157083444	80770.19268234423	56147.62011660907	80985.07310573802	91502.17329787136
97429.00143266116	59913.96276851018	88108.92562312812	92661.81514830589	75262.41632141931	66310.26141075873	81972.35053024165	80071.6467541917	55669.045343397804	96420.68996038588	89643.03116161388	66868.15001522534	64691.23680655039	75704.62628986394	69859.80699847532	83106.82365312644	79830.3921198044	89081.97840444879	80958.05507995839	71478.83452813167	67179.5306015911	78732.6751790035	42778.384714834916	81282.45746881777	78761.69710775925	86302.14398045276	80648.25055494001	53723.56953798061	78070.23815713453	91245.7726281875
96755.3107280986	59664.02588171732	87946.49352903236	92552.4634507052	74399.37717317264	65081.50901485893	81263.32293269668	79178.76999412054	55404.82626672135	95998.42095415307	89285.69521354402	66864.06607751826	64343.10115283532	75082.71718046571	69578.49894226443	82493.076828159	79652.20652996722	87898.05942333986	80311.06089962319	70689.65517761743	65737.39029262113	78423.84939961122	41428.83732631061	80283.43281541688	78519.35459632952	86093.80391697018	80223.16502932823	53181.37318373762	76815.48284596197	90898.25987895938
96369.1210815556	59613.18022658356	87907.09268960494	92435.55963549326	73819.16417785497	63807.924880082755	80987.17141185443	78137.29483092755	54846.037829573586	95251.74857293931	89041.75997004948	66835.10428085772	64100.95185247828	74587.61843263198	69043.22689718171	82305.91838542084	79497.8045671963	87828.45881480766	77816.20571117346	70487.84557325942	64941.26572668642	78110.00478756242	41169.947599402396	79445.77335933318	78276.07159699485	85894.24002569134	79641.13878298682	52868.647409873985	76751.23657640391	90209.85505418942
96195.90856581136	59520.105297593276	87789.1485587161	92332.38081188108	72722.46319205471	63232.1522510072	80459.26455789634	77564.89186739684	54000.95115595193	94971.647787253	88495.51181577808	66629.84588243334	63940.42688669453	74587.61843263198	68304.74811365793	82041.09069822595	79018.08572785069	87612.75008754809	76137.24649003445	69539.62343623955	63821.25914511993	77779.50651320892	40262.64650021527	79198.88001995592	78055.6928459921	85436.0570878239	79157.4726999031	52222.56587716388	76624.38960338954	89729.24119308068
93965.3075339708	59394.35989926515	87548.3339973535	92053.32896813561	71517.87481157201	62968.033469217095	80051.24462550157	76926.79952234606	53988.23286900687	94556.06434827078	87667.1410862056	66629.84588243334	63850.07906658191	74464.01230408116	68204.85228161867	81948.67293320945	78281.62882451584	87244.20683869318	74321.54587313773	68948.7518702448	62855.483455456444	77370.20709036931	39796.19395037511	79112.88393103649	77506.6180561676	85072.99910422349	78914.12687934753	51881.98430392302	76518.13086930315	89413.17981240721
93157.37954510962	59192.10928794123	87518.94616648955	91742.55805163235	68527.0575830659	62795.34783852193	79694.22874828332	76211.26326416763	53739.85181088127	94461.3700323327	86977.83511627528	66528.99555158304	63451.600190291516	74439.3513590807	68075.123638457	81884.35052944653	77408.3541678925	87118.89455776817	71606.72694727225	68134.46369303984	61682.61217713516	77078.2986473094	38615.48342129853	78835.8056870302	76196.59497151748	84369.67200579186	78405.15713470984	51476.34204772618	76137.13463596512	89343.44725778789
92418.36329851252	58823.33203349065	87090.71152121075	91126.04584483778	68102.55434648787	62304.61841706086	79228.6577940018	75399.93652986595	53249.79686267676	93702.96542914407	85888.29894870636	66483.30474572703	62898.31805664763	74158.23143406298	68075.123638457	81754.14036551317	77019.52220419084	87011.16305248316	70379.84631740703	67177.0317726544	61195.70579400961	76958.94526637276	37657.98586775259	78405.89893352364	75328.1025253771	83343.44129970807	78058.72348104895	51226.42066342187	75655.08301993346	89286.76338626735
91612.12949094154	58823.33203349065	86697.60701870757	90751.91292830254	68050.5067807062	62082.90868059393	78676.0672813555	74698.91895150264	52906.57570185532	93317.80932785639	85605.87638263387	66364.95587205492	62622.11214198395	74107.3880135473	68030.40782279645	81284.39812589287	76708.28062350102	86704.4007112676	69985.51225759265	66137.63026780669	61023.859236093725	76742.2655131404	37598.46444437221	77810.83815036684	74976.59382421349	82677.85169817138	77692.1554232448	50542.843890288925	75604.55494707437	88773.74741902496
91051.84727914755	58794.31759081555	86448.91005694613	90023.36164348414	67303.86120602384	61934.98171683733	78548.16032350303	74327.18000399895	52860.37483157436	92835.50746517748	85231.46760213116	66350.04084216752	62447.04111724367	73775.37872005059	67755.04226498997	81034.96491728489	76349.2467520513	86303.95574666979	69429.8980249742	65710.07648255205	60550.6576526548	75694.45011048821	37337.56541307996	77434.68590837652	74938.02823473376	81926.02622708553	77532.82873686521	50023.82026159855	75484.4479340447	88647.31088495604
90133.80662026136	58705.6686634371	85782.79164167323	89899.63299616279	66929.42317022564	61782.244485750685	78419.25508244184	73964.59514054401	52718.329668490005	92792.00863090692	84712.43104292326	66270.53008059297	62328.69983152824	73707.55669933102	67445.24317247496	80900.26724159115	76176.22156044432	85903.97269444905	69157.74273618094	65429.29199267883	60406.59388339483	74521.7224925311	37155.36921714251	77383.14646739261	74705.63606619471	81281.21949947103	77329.93231182257	49921.12399135375	74995.15410886837	88272.56284995806
89930.64427111301	58568.22031767194	85460.90552686372	89090.45656981139	66174.49747764805	61545.38064586717	78388.43895644302	72964.10103568535	52693.445772644794	92792.00863090692	84547.62337810465	66051.35965099014	62044.06332855923	73352.38828855402	67428.65264885226	80900.26724159115	76045.94448727113	85626.4886285642	68695.82785652719	64825.32135555167	60200.03959714661	74432.61741182656	37026.39817305999	76769.27861295553	74120.84010370538	80514.68050829136	77112.35935614533	49764.69959948102	74771.45201319765	88085.02619732733
89839.42881062522	58568.22031767194	85112.74439530348	88680.84860138576	65841.76182036383	61471.63536258525	78387.52310245631	72074.84199809525	52556.3046604631	92743.96238850392	82901.51260737375	65991.87224902005	61827.99868434836	73139.38508406167	67375.69313851277	80855.86755292847	75700.32470531759	85586.79726039764	68076.0355597427	63116.17647161487	60103.15554721688	73903.65915934925	36682.66091761383	76096.1272507517	73774.56843674998	78876.91146648223	76397.9603924273	49600.82000832395	74485.0115033758	87959.83805781689
89839.42881062522	58521.778154507105	84808.36394511074	88106.68975911895	65712.33861677634	61437.95766657537	78385.47097018127	71058.43177460592	52177.62512929647	92282.12090986881	82455.46353827155	65855.24531303605	61251.5593384395	72736.50669825317	67009.85589769133	80835.20055239271	75589.49029555157	85566.98787664081	67724.6424547616	62511.867064355676	59990.79508027518	73524.87546464318	36456.196428883646	74817.38002890958	73571.88477038928	77881.59041887018	76241.9326888687	49298.15813697425	74314.26351187722	87904.12106236847
89821.00789972632	58201.44161024616	84684.96324638427	87788.62179175962	65683.37824275644	61415.73662992858	78385.47097018127	71048.28689500461	51582.72595472202	92188.61991904439	81270.30079241443	65851.62249944909	61059.87375589808	72485.9213574044	66187.26870512689	80636.7486181907	75479.59239984375	85557.8617711246	66583.66697285528	62198.762271449756	59871.376856920484	72883.71417333219	36456.196428883646	74477.47053330325	73009.03423818223	76730.10116943468	75971.6874795566	49043.63963120459	74159.56248392299	87674.59503791569
89820.04499304287	57964.89278148138	84430.25986646146	87467.15331781523	65683.37824275644	61016.79971184769	78378.50413808541	70493.04462202564	51001.07363352871	92010.4737063327	80372.04395751581	65804.89012389704	60967.27436254465	72225.70253657727	65427.247994525096	80623.18023901955	75377.99571067067	85541.59037360974	66435.61665733122	61100.600884900836	59649.62076081151	72340.2922574065	36414.63256281648	74378.75186324742	72648.5418502839	75886.88655573095	75653.3775566628	48867.37784671248	73948.60395742241	87511.57645838697
89812.31222955564	57671.73900505712	84336.55749224032	87339.34560720564	65538.14870348424	60862.368520050855	78370.03633874003	70270.11240641175	50593.842383678144	91863.40653368643	79565.69594180094	65755.88795870205	60928.73761972611	71861.70992876362	64848.611008275315	80524.4669655331	75262.23173779057	85260.5399808868	65786.8671677392	60288.66869267189	59649.62076081151	71982.24570381304	36383.46467980174	74087.11829881003	72190.36408008357	75523.90210705064	75327.29456654086	48792.40314771063	73837.65383741428	87431.9212144615
89811.98603556362	57507.2701415726	84279.45282977483	87059.56474896429	65272.17193045908	60826.827788222676	78096.6505818212	69623.66574180832	50168.99650713513	91680.61866062607	79128.95185782388	65730.10501802638	60928.73761972611	71551.16865525878	63813.92766264204	80442.93035335085	75228.11791767356	85104.29828482692	65318.293943892844	59464.93595790467	59568.07908662967	71438.56868580854	36250.90276687721	73706.4202648365	70798.65294818715	74747.43342235607	75134.93526566803	48772.96349168938	73771.28521018528	87181.20658793482
89811.51200550614	57160.122005932266	84258.59292249203	86377.62065331962	64937.249084301104	60702.7871576543	77789.4835762811	69490.13964226388	49439.27585989669	91577.82869494865	78588.87037044519	65493.46368178797	60928.73761972611	71377.53086964862	62592.82634379876	80393.80521083847	75044.5828608182	85025.88599847467	63902.410576933864	58375.164856617506	59467.616233461136	71424.91657874126	36109.61598630752	72537.35853205934	69110.91375703114	74124.61636754853	74915.9421452454	48726.959100827684	73661.68284010237	86740.67765892908
89811.51200550614	57034.88224050382	84166.38617172504	85973.77406785436	64480.43434382911	60166.893930811486	77561.68993249358	69464.69877044293	48957.369673215915	91403.74867751857	78317.98975480515	65156.6278214165	60922.92581965887	71123.72840244237	62056.70104870788	80178.08495615386	74704.34476846384	85007.40530909081	62299.11338326476	57767.6137661439	59424.02492807257	71424.91657874126	35680.12847604962	72234.65204294154	68677.92398745552	73665.43491637647	74762.89693759856	48632.1642155235	73638.19844720406	86272.30540850501
89811.24070539894	57034.88224050382	83296.32309446389	85668.68775580171	64383.83501845927	60057.56182404587	77188.24268001251	69221.68203744003	48877.67928629607	91311.62139369494	77796.13666418279	64719.20126092935	60921.49251381736	71085.59380424001	60680.389949050616	80086.10922952525	74574.00703572393	84890.58882374926	59948.69283518425	56065.8272182479	59424.02492807257	71424.6718942426	35562.03155210549	71165.50186827497	67983.01102689882	73515.24798216132	74587.29603855735	48588.61088975202	73366.00871666311	70419.73752564308
89810.49051384768	57017.70724362354	82215.24612858525	85428.86387594599	64021.2298493917	59944.34631150106	75557.57979458747	69173.594377595	48564.014464079504	91073.46333273528	77401.30699666297	64404.56013680594	60921.45934428908	71063.75395925694	59353.77330234463	79562.19385270603	74287.98359300046	84867.8038759262	58570.101056493375	55895.76964459066	59362.60306796876	71423.49024971265	35376.45813770055	70802.33654939481	67324.04541470455	73419.4518783433	74252.47395546854	48490.60384310581	73253.80067628829	64295.21525379768
89809.1189821462	57017.509219324056	80466.5841960583	84819.51928178853	63930.280783573806	59541.94444610256	74244.91557610403	68992.0695356766	48564.014464079504	91073.46333273528	77351.67408267553	64346.94373449444	60720.742660498625	70975.90336883474	59020.001119478125	79223.87734154178	74152.4422205783	84768.52996743665	58234.99003531787	55568.23334258527	59315.22888126553	71423.35340633243	35244.66935243484	70301.076033958	66988.45777184278	72954.76219962077	74101.22877553622	48488.039551518275	72976.53620649083	64114.4417356456
89807.87311038225	57001.4838319648	80466.5841960583	84559.53484632378	63928.05152671576	59472.99558480124	73417.38829873566	68962.375952112	47942.569178162965	90320.03461970008	77003.42148510349	64148.61277405137	60629.89990934252	70772.4631694856	58683.08900517267	79030.83181528487	74079.02833760512	84670.48905064355	58030.18888292477	55331.09375201516	59270.39049324744	71420.89094290725	35147.84104452334	70170.334884963	65906.96730627399	72679.16531373771	74063.88437182712	48290.51743250421	72816.70387551453	61034.59880701664
89804.01180208765	56953.141841385295	79930.70062819975	68287.44612406219	63923.249623323514	59286.35755583463	72556.46616458063	68894.30758986907	47831.569341468894	90282.7994304695	76698.31084489197	64087.48172703557	60629.89990934252	70593.61672312194	58369.88712741705	79030.83181528487	73820.38990839542	84308.2104645664	57990.44028545314	55251.322452170374	59155.229173310465	71420.33415815147	34710.02290635583	69988.09693382587	65489.535941292175	72266.72897596147	74031.82269704052	48143.06411372166	72816.70387551453	56106.21245638667
89801.83408349859	56818.6842790943	78907.42295296594	50212.48377938044	63923.249623323514	58822.453284256495	72427.45734983403	68864.82086872327	47828.8643417613	90121.04665843381	76612.3850955977	63995.10211658709	60437.58967282753	70285.9904476625	57980.56469071035	78728.7062629287	73716.37016270931	82984.38920994528	57891.02494293201	54949.069349536985	59078.14709243382	71387.56988026074	34138.347868558616	69782.7138287853	64928.35383055286	70911.3888073039	73699.71715210643	47924.18178841141	72787.57439414675	55949.81437333405
89799.53473571736	56480.2682215544	78819.19639842573	50058.58124248025	63918.716735945745	58378.472746935666	71941.4617188462	68682.23927080681	47811.31728538509	90040.6807253227	76460.20902362313	63838.69485126254	60121.7965702202	69780.54994467444	57422.12197239503	78171.84340363056	73613.53202744247	81957.28872112899	57658.0922451274	54933.751709587195	59036.32891663016	71347.44366904107	33241.09247269957	69376.63623672232	64780.197841162844	69673.38656152454	73216.23015114047	47778.469502672924	72781.7581946151	55945.054412330035
89797.72116917276	56363.262507323	78819.19639842573	49347.85046107755	63908.81533360519	57599.072773126805	71262.80031419097	68359.17833613303	47709.97908156775	89829.86062276844	76354.50778855901	63630.31463818593	59706.715435448015	69564.23194490529	56989.30362186178	77641.34480872798	73527.95393436594	81322.23489716458	57465.209444381784	54933.54425451032	59004.52924687755	71302.97356022903	32929.85727392037	69281.84114470595	64024.2352649032	69006.45518793131	72212.90255294724	47778.469502672924	72781.7581946151	55915.46574006994
89796.54949124546	56360.08353421441	78660.1064929795	49289.07270314059	63906.81719272755	57404.0428254904	69987.69608921497	68076.81895511854	47587.9839377613	89756.0647464089	76213.36622770532	63331.15878703426	59651.75941799056	69352.71262351637	56786.44712772153	76740.41774292495	73512.10633296295	81128.03418469023	57283.24198418246	54932.55991330098	58997.21230253576	71286.18317153242	32909.965915557186	69259.55913734892	63911.821933688036	68950.07607990546	71364.51923075605	47147.076664758686	72717.4300142239	55647.2832165622
89794.95650068003	56335.393506039254	78527.29336248293	49289.07270314059	63896.795731478844	56733.49415576684	69736.56452397488	67502.74687656725	47417.81780447636	89652.39989241706	76212.52404755908	63295.759586485816	59622.04535891031	69231.15295564443	56630.74106328245	74817.45312333008	73479.62138252582	81062.66553499321	57134.193679081975	54476.97439323406	58993.73634022067	71254.34821866392	32909.965915557186	69189.12657387847	63905.50757407563	68664.59725970999	70916.4330394379	47022.07502623603	72647.82416799798	55190.591761161384
89792.8076896517	56209.08638315522	78497.37597134264	49086.822345585955	63896.402306428135	56429.56646081249	69172.18690838166	67064.84303439416	47325.15109136969	89276.02501429014	76181.5480242179	63177.86255088855	59546.62477040675	68696.4266482485	56563.3651741102	72983.43058346161	73323.03369474273	80966.2513471246	57029.973872665025	54445.004230595616	58993.73634022067	71235.06325059258	32434.361689764824	69170.91705079589	63900.79767422972	68626.66451915907	70294.89444634067	46881.02540077016	72613.07940239858	54917.056385895645
89791.28257889731	56135.06978494424	78396.72104347519	48750.48362419726	63895.21460986901	56291.829101232965	69172.18690838166	66983.99862907104	47235.90655461394	88581.54230908198	76069.14639839198	63032.626519849044	59264.59964014188	68187.05359020278	56386.30828504825	71394.60872297882	73274.25460194677	80688.11513155018	56970.11049221392	54332.27187800263	58990.97296718327	71149.5636257216	31951.68686904903	69158.80021888178	63804.113456904204	68024.41663088887	70184.96307596858	46881.02540077016	72508.46950000193	54752.56631231881
89789.44463966125	56106.02302586382	78353.14700941026	48265.23248259869	63886.05223089246	56138.40818297878	68351.29717328392	66758.62601219126	47211.52793498313	88158.15395717333	75991.17422340854	63032.626519849044	59237.702638050425	67539.4908939445	56357.272948783655	71227.78005298448	73226.16447566183	80402.36867527233	56735.73063330404	54277.61641356673	58968.06323398804	70967.75453538456	31761.691986714337	69143.26387495863	63785.4559860551	67667.31958773204	69959.54125243884	46694.860617240185	72316.18380687699	54401.44865069812
89786.80772931575	56034.45810799144	78337.74604878004	47661.73263938654	63875.6622714106	56077.40371823237	67792.09358004588	66487.24971900547	47201.01136281533	87969.86991444873	75980.81903356643	62900.10586994513	59104.16662189263	67234.87237784432	56353.8010555805	70034.58043441814	73226.16447566183	79501.8808662775	56602.2907215514	54179.16467857374	58968.06323398804	70331.64097062983	31576.14559117966	69086.71405143445	63346.535685927076	67578.89503267554	69927.7228992989	46351.361236066026	72157.8844971822	53423.97863587257
89785.55754887617	55898.68354229142	78260.8316007997	47062.56297977525	63872.77887447316	55869.844522714964	67562.82633581465	66318.15934943904	47200.84206546164	87759.29258349547	75890.22001032908	62703.70840181679	59086.96690260541	66966.68876582208	56332.642482309304	69076.61412432512	73191.85791313747	78834.7879739891	56293.88092419617	53517.575725671224	58953.8561159467	70134.49027004023	31412.58429184796	69080.75503003066	63346.24349962845	67306.85766540118	69763.8645766199	46116.66163180465	72091.92623310747	52051.40931268383
89770.02063422777	55883.5179816813	77876.335081375	46847.54069885726	63869.27729252626	55616.10978076795	67306.80501213107	66232.9754016243	47200.84206546164	87010.30641898263	75844.49944191585	62484.97796863867	59070.7601459761	66738.87674415708	56272.1621891864	68890.38689971516	73130.12360800692	78695.83314239627	56183.4971951479	53169.64628856119	58934.18221227166	69581.3524383633	31183.03219088764	69079.07976592443	63346.24349962845	67192.06235364717	69644.47153882532	45728.827857770615	72091.92623310747	49733.610241835966
89705.39981810401	55642.68243784706	77857.99828519653	46253.68393066047	63864.3035672151	55537.887153120675	66902.00193816776	65977.26375226169	47118.886124392564	86389.37130955786	75668.20718150718	61899.605080458685	59045.54462924731	66491.4265278742	56223.0103517608	68791.37211091902	72999.29014519298	77218.63162014057	56007.56974554255	53128.5252398834	58912.39060893477	68915.14825111278	31110.629835720676	69079.07976592443	63331.17824829731	66797.574044265	69628.45339209428	45531.08235403754	71823.12502784537	48700.099886421856
89637.26121074733	55578.770172955556	77465.57790848824	45843.323254390976	63852.966880880864	55427.91698138881	64845.643621684765	65965.5666307352	47118.886124392564	86009.04903344536	75558.56850964634	61272.26977257494	58926.4592137664	66035.4311291725	56163.461403900445	68745.8903595068	72895.33458099181	76515.06698737378	55974.42120831228	52889.27971055894	58910.19123842715	68170.77432369144	31043.600714053595	69075.73413634377	63317.769717467745	66439.54532252337	69474.92053460021	45288.3119578218	71731.08619029257	48073.23925069497
89521.96686106353	55404.31724345124	77194.3677205202	45712.19191367966	63843.140269528325	55404.09828629584	63973.249987119314	65939.81665846944	47114.405813301135	84859.07922423651	75340.43048137677	60860.94019854964	58728.79865090809	65680.55612598249	56163.35596698562	68704.44116122344	72729.17407498338	76156.63932495972	55910.344358713504	52651.10800225218	58909.95361377124	67147.13923760556	30962.097571878254	69020.98735653117	63314.08998829603	66093.9996593246	69275.45768860141	45063.45693432874	71629.05495606379	47128.17059606072
89093.65109142504	55263.153039409844	76854.5321617414	45613.65503729622	63839.06363472484	55392.68253553708	62998.380658306785	65910.51610164465	47095.28430521801	84433.08610124698	75190.53573347983	60514.55581280521	58482.38405805048	65474.55612237489	56120.749993281876	68150.52948502816	72701.18819068764	75615.41582795558	55867.413878367166	52583.66548884771	58909.5043260486	66613.70667590693	30934.876673597075	68931.48302397998	63225.94963417727	65834.06459310543	69156.76669979317	44944.419228597006	71566.9734751769	46276.885703488704
88207.61036344568	55263.153039409844	76722.6797097228	45535.16384876384	63836.221161086294	55378.50282414869	62793.96656333126	65750.0018616483	47074.9275792894	84141.37891436214	74331.85004125048	59631.07780953436	58161.1452760196	65208.30989986487	56044.90370162617	68074.41667889073	72656.20473252874	74938.74395530691	55683.398315171245	52510.76420527561	58909.5043260486	66036.67982159599	30640.713512470444	68698.83299654505	63028.25501523146	65766.83284788614	68797.85925323429	44824.214651918126	71503.41965796078	45691.19167491139
87808.93514915628	55112.704488053	76376.08619511587	45479.076565479445	63835.30667062881	55368.23104555681	62224.815826262624	65711.44832641276	47067.468876801315	83982.92939823621	73302.58396063464	59140.98061607301	57504.64176206862	64748.786879345134	56019.743329787205	68070.87424611495	72531.56382119305	73898.47702151394	55045.021103531246	52509.4450674855	58909.33911995116	65723.17161151374	30283.29061307687	68667.88321863348	62709.21525877731	65152.92432433438	68683.92052852943	44436.8283920001	71482.17329848841	45156.23709655561
87026.53446025519	54915.148908313044	75164.43174178373	45276.81362438086	63833.92870394309	55343.06885367105	61621.26176949859	65657.22737164036	47067.40503056899	83858.25649078154	71571.72933087357	58859.575169743315	56489.39925522788	64589.923726047076	55999.38433805729	68016.30328250906	72484.53000410245	73265.10580816181	55042.36179723717	52375.23745258665	58908.23955842143	65429.150594801016	29964.818796539923	68608.7966103644	62493.32124579079	65043.269571004814	68398.54805979229	44223.787526848755	71482.17329848841	44818.73379400572
87026.53446025519	54901.26184816106	73930.18765024786	45257.38243833347	63830.348357741736	55306.51308784598	60955.85128682056	65640.29240363996	47061.029848618244	83575.4768184973	71281.38762909625	58719.52538798035	55105.089915010336	64160.84250479858	55975.205481171855	67846.60758772986	72441.04281136456	73014.38420826617	54855.5532512072	52260.3502214575	58907.429032260734	65089.40708211828	29782.22246285499	68356.36806372186	62327.04910969126	64721.65401722603	68148.47051595591	43984.592707233794	71377.83644811077	43747.23699382751
87026.53446025519	54727.72612376752	72884.30023789238	45113.886732793486	63829.70938611582	55289.44767235684	60474.71036496332	65473.6473127811	47049.58687013005	83198.84265891199	70903.02821718183	58504.65806452124	53781.87288612254	63625.907267190065	55917.48811779163	67716.70921034817	72368.26287470908	72805.05100665924	54603.15693719452	52100.27032225218	58907.30464306931	64204.23212699455	29032.698097759974	68111.17887920271	62017.85276983233	64668.39595388058	68148.47051595591	43847.156347625794	71366.9793218479	43601.832019416484
87026.53446025519	54625.91782960408	71638.92611660821	44825.24055381498	63829.444994052916	55289.44767235684	60097.72272216737	65342.57487920233	47045.55603853335	82947.76311407564	70405.81807440113	58263.76521511314	53521.163213583764	63366.50686707652	55900.54218638253	67499.74161846591	72169.53705475625	72795.4864259281	54439.379768297295	52047.009807204326	58905.12915396498	63512.21794586838	28566.990812307897	67567.88843842401	61960.712247905394	64554.99498121739	68148.47051595591	43833.93573007438	71354.9061045705	42674.541474648846
87020.8455714279	54515.513653833346	71325.49539607124	44821.661325334164	63828.59975951999	55288.33336579882	59664.540170838365	65302.13914444136	47045.55603853335	82465.90399406347	70236.79818877677	58231.92712655721	53328.34692606657	63132.66418526066	55892.58204251584	67004.45090957286	72146.68656754147	72684.39816705353	54307.52536421709	51948.28510987866	58897.91719138408	63019.57419024752	28397.742597361896	67006.2768473925	61819.43610777885	64365.68732636277	68120.61655335901	43534.982162928005	71349.36795520966	42249.24144680848
86955.89469784114	54427.246613128635	70983.86919138892	44813.88491110984	63827.0986575047	55288.33336579882	59248.627531754064	65273.07838528743	47045.5180799925	82131.92991864527	69944.86559456245	57606.880113707266	53117.94785891262	62686.27875789473	55891.95855270866	66893.10018778525	71925.19413196319	72569.21894412277	54037.324108715846	51841.31160537286	58892.668365643294	62417.66318728845	28086.97109940291	66580.16350477542	61513.1872055439	64234.2817189219	68033.75214630071	43422.053070772585	71349.36795520966	41567.43305422863
86924.18261237962	54355.00459068997	70595.6624790106	44795.661169939776	63824.2318432987	55288.313857509886	59046.629741591954	65273.07838528743	47045.24350709404	81479.20716358973	69338.1403634325	57209.64839251437	52389.44426138373	62396.09808357496	55888.593608945455	66717.90569321062	71880.23942333733	72552.73227122144	54037.324108715846	51548.513846506394	58888.756559815796	62033.954842493884	27847.630316904804	66189.12906928765	61336.33949654087	63295.169288078236	67911.36733608122	43295.3888843126	71349.36795520966	41483.64532442761
86805.27668811829	54036.128406014745	70595.6624790106	44719.65362897597	63820.44149321439	55288.10187106272	58924.77623888552	65265.91336895559	47045.234335977104	80855.03743602872	68549.89224473623	57052.62852769283	52130.9694461898	62396.09808357496	55887.97220381292	66695.99927311373	71779.34538799126	72439.75028381319	53996.40211000705	51425.722581962465	58808.390786980905	61734.345549554506	26993.945282485354	65811.57746495324	60548.73425593757	62773.62229892948	67835.2857955412	43062.53908670066	71346.79856156187	40951.881598420296
86619.00158532285	53970.11161499449	70580.74677001614	44658.897357964204	63817.594706109674	55286.46427585477	58768.17517907033	65265.10794277962	47045.22400655691	79679.73925823544	67731.91174836329	56825.097539585324	51854.61543266577	62121.884234167024	55887.97220381292	66641.11175617958	71778.73947107777	72405.32081604438	53858.41265774982	51340.36841635791	58760.11313256397	61521.58786176409	26538.339754216046	65706.59108282218	60456.227809022814	62692.86265596424	67818.43269529243	42999.55043933155	71345.75807016226	40571.88976231901
86471.45894921971	53950.04268696546	70530.50253488484	44624.110577389256	63814.797404828685	55285.56631099399	58740.841853228325	65259.84884980266	47045.20244765831	78904.42028305877	67182.77945046079	56752.42464770075	51658.87211962553	61955.98235140542	55886.519996484894	66616.599205877	71748.97100050202	71959.90344680169	53729.93676713673	51252.6821057642	58558.74667137763	60795.92235275096	26094.832598551176	65417.53704111754	60409.41219265393	62642.40146518511	67782.12252318086	42915.0733903358	71344.19854912879	40392.22608457512
86049.5286164962	53813.823983952556	70529.00445644259	44556.740513937904	63809.161070615366	55284.54895299844	58719.57248521059	65257.90210908612	47045.17730528757	78659.82364185291	66466.57879788968	56703.29279395593	51572.96355138157	61947.978372881356	55886.5156116573	66553.21761069754	71732.7953201918	71853.00629992949	53648.749902006224	51158.8757396822	58201.95441715092	60621.002578501524	25857.410060899707	65379.68964032255	60083.74053567471	62353.6921787436	67703.78268751006	42915.0733903358	71344.10964166679	40297.462804872295
85907.56442535398	53611.64593236275	70525.11606403625	44512.26946324475	63802.11353266715	55284.39187476297	58651.34253578117	65247.74003743166	47044.28847412766	78573.03160046264	65875.42762486558	56663.06043522028	51470.29100246708	61913.39682911575	55886.289721811896	66474.56037282142	71664.23986580556	71688.86519752251	53433.14163036291	51083.70072107678	58143.051523432936	60501.89134208242	25496.98010030469	64775.26792286008	60014.222367247	62221.745294110726	67666.70679609438	42816.94390863365	71343.41541204044	40293.8771815356
85818.80031753235	53500.21275806116	70513.81395539708	44492.388961903	63627.4138960607	55281.8813082688	58036.521885233335	65239.68531865508	47043.89162517348	78174.6129169345	65615.18219303282	56525.65098297469	51359.33382804019	61725.75372045796	55886.15496734544	66318.15286479853	71461.17902863996	71636.70564997527	53433.14163036291	51032.518547973814	58122.515535124774	60501.89134208242	25227.399750570297	64378.63102801803	59610.78358146278	61731.841422432466	67664.83663106692	42703.75571659268	71343.24855990602	40287.078305131814
85780.81817833436	53432.04253862326	70510.16834957778	44487.881733350136	63326.250275591825	55281.7673005525	57945.11741060579	65226.540896051796	47043.73208234248	77443.62910156592	65615.18219303282	56424.59987083258	51099.2387969844	61631.766210022564	55885.66130357955	65998.84050901614	70941.55958165634	71426.1480462188	53433.12839193857	50907.94057872296	58074.0729649582	60501.89134208242	25114.192828838834	63516.42555197021	59493.25677998989	61316.81145031261	67601.05605748462	42637.50756521628	71342.94399567768	40277.62761407357
85662.8527404168	53195.120850164305	70509.54149989237	44339.85350522909	62563.37662919844	55280.632981794224	57937.76917886189	65224.49578859369	47043.490450231664	76789.37139877479	65478.578040913955	56192.83979584408	50558.991116704856	61591.33648700268	55884.57858174616	65368.591759784686	70914.18410155924	71195.69598958132	53430.44202092884	50583.39696896597	58074.0729649582	60501.89134208242	25061.59560938902	62871.24092782766	59325.56757604912	61168.22706972502	67597.26164327865	42596.056664344156	71342.730332113	40277.62761407357
85611.3344223284	53191.78367871012	70505.45088126112	44335.96909269862	61570.42020971567	55277.627610282856	57936.49968056676	65220.163695642485	47043.15915149091	76250.45214700724	65278.92812779797	56015.39646875997	50166.90332982393	61526.72075159064	55879.739349804564	65295.05464766637	70549.22302497942	71072.71949270845	53430.44202092884	50119.56721604544	58071.44788019847	60501.89134208242	25053.58703890308	61933.83645287495	59248.677066323726	61069.44394593157	67596.94851414052	42501.71903897198	71342.57353905705	40276.951199722156
85433.92962361002	53190.156799226046	70497.20505674975	44305.04899041398	61381.057616735336	55273.272552845796	57913.90363797628	65201.50926011266	47042.31636518008	75694.06010948405	65252.744880156606	55816.43657612736	49949.45434350906	61500.38774394722	55879.20058299424	64606.39752658115	70238.86399698906	71043.15286697005	53430.44202092884	49776.48385652277	58069.73360762547	60431.71096733557	24809.63400354833	61200.13373813166	59109.33011380615	60597.90474031382	67511.69280786182	42459.58078054821	71341.93773344975	40276.90018866431
85310.84440845638	53180.122152304284	70460.2544939492	44230.27595095485	61322.741121662235	55272.308383414114	57904.22236786668	65185.35132740806	47039.855046947916	74844.97299937785	65252.744880156606	55655.12386479591	49596.88672760961	61466.444852741995	55879.14086502401	64328.01786175139	69765.61708930969	70934.20224219632	53429.95605158441	48420.31387629124	58069.73360762547	60084.5025170542	24542.113456550145	60578.4207036355	59002.14766844676	60337.81142348912	67506.23462393739	42394.21370028236	71341.75073680357	40276.76331011208
85146.04237272758	53179.7656801746	70460.2544939492	44117.91652987639	61257.878066163576	55271.726942474306	57902.47046934738	65185.35132740806	47038.33936180176	74413.35533067591	65245.4946879772	55627.746412647626	48970.65462505669	61350.73394462203	55872.498123327205	63712.39910108986	69441.44131480527	70900.8981825681	53429.15100199811	48074.25587625629	58069.353238485935	59538.40434430678	24343.26553830699	60343.02262677774	58906.3369958276	60059.68957900295	67506.00893005519	42136.90706937344	71340.69694207859	40275.81219246665
85064.42883157961	53179.7656801746	70460.2544939492	44117.91652987639	61113.31740620405	55271.726942474306	57901.62928110314	65181.062067863255	47037.81161869541	74051.26274662922	65141.20239556391	55113.04278927627	48779.03539087589	61220.041795100966	55870.51200406163	62729.70109480725	69400.53105945319	70827.69853483618	53429.15100199811	47525.033079594534	58069.353238485935	59287.556741291955	23890.256335033988	60343.02262677774	58862.494273026365	59911.069702801535	67498.1765588672	41836.374528835404	71339.36032871844	40275.0882796772
85064.42883157961	53173.574436772135	70459.8734052321	44117.91652987639	61110.35162785654	55271.04725214903	57890.62075941798	65172.32309381281	47035.82115761911	73913.5693409026	65090.27219315638	54851.11998618154	48696.85049857218	61185.03662160269	55869.56539110865	62382.45159204139	69125.822200937	70801.2759920251	53425.72754230507	46625.86668275251	58059.71496396672	58104.42326970421	23665.831322842503	60343.02262677774	58861.5311785188	59595.205775061666	67487.2465166366	41520.17377419149	71336.68087341198	40274.293796007885
85064.42883157961	53169.35421239087	70456.02813186178	44116.929740295556	61110.35162785654	55269.31317692913	57889.77381329304	65154.30458152428	47034.59216421966	73482.76491908591	65039.95748170743	54610.727406146456	48567.35839314743	60994.99675237681	55869.38691876718	61802.06440645834	68238.08714446133	70735.87065329248	53424.558227081725	45158.63086262783	58059.71496396672	56192.80839526742	23533.743278689224	60342.20805991923	58842.88456121873	59040.24990292651	67487.2465166366	41056.18459124569	71330.95236886197	40272.85869800082
84994.94822805819	53161.18625377974	70456.02813186178	44116.929740295556	61110.35162785654	55267.82355045584	57887.95175642907	65147.52632219571	47027.481909490576	73301.22251595854	65026.008342988986	54572.43913559857	48537.347229599356	60403.481656583055	55868.931341840966	60768.439237748935	67643.13348719967	70732.34846793803	53424.502636157245	44389.77706839035	58035.03320449652	55785.34829334997	23108.101188350105	60341.75724791235	58826.43780829221	58681.46835974024	67483.5621583631	40828.87946417889	71328.37785189725	40272.69542222347
84959.55808547261	53159.51597616013	70455.63446962164	44116.743398650244	61103.18416054098	55266.44210827175	57887.704877661265	65131.59037224977	47024.588525020285	73009.29306258015	65018.35695019394	54059.13735514919	48232.596286085005	59979.243898049106	55863.5213061323	60214.054160624815	67137.50111754969	70632.61266648912	53424.21702032179	43274.63336681038	58035.03320449652	55409.61087805595	22937.592302518657	60338.88990237313	58813.929168718685	58518.77292561773	67482.91468730742	40666.0847301085	71322.68915041126	40272.69542222347
84566.1066561132	53157.65123291269	70453.49603356604	44116.58042103352	61082.14308647512	55263.726939479275	57887.47640476131	65072.44875179539	47024.50282566212	72917.96045035067	64931.38029268389	53775.25408089409	47968.28775189494	59726.9039504513	55862.15465782434	59823.373475113185	66791.78311335538	70358.80493176013	53423.969769355856	42282.427463263215	58033.50446154252	55173.89530577073	22781.526136763416	60335.45355510895	58811.581208058036	58298.96510633108	67482.91144976609	40508.855349501515	71321.03288373465	40272.02682822724
84304.24362429396	53157.08655071371	70453.43177793741	44115.29975550205	61051.05122274483	55261.54885916949	57885.51083264679	64890.98991294101	47008.491833821914	72880.12386096781	64879.7961753993	53639.27717918602	47779.907059359306	59695.737305924034	55840.92264756604	59334.78117993941	66298.93891629182	70248.65873375401	53423.73854072041	41657.38194044177	58008.506970472714	55081.316240193286	22616.193736393878	60335.45355510895	58811.09407586506	58061.49142236256	67482.58024310734	40286.362773385605	71310.70727182318	40270.81967584935
84137.45148522125	53155.7813594805	70449.32607640655	44109.91612401691	61022.9383020353	55246.282964129125	57884.53640495698	64640.713816643634	46993.13958491881	72814.72416623544	64863.17925716519	53565.27181049162	47284.28670459152	59540.48842384869	55753.10377870422	59087.615601474165	65293.5118991862	69753.49534655025	53423.33549790159	41139.04700463135	58008.506970472714	54992.944605884506	22500.232190208266	60332.874182836065	58811.09407586506	57476.704084247904	67481.95379413081	40213.47381938394	71306.03374207212	40269.592789540526
84061.71646931802	53154.21001586442	70449.12188290549	43992.98607090288	60990.338394058796	55223.040180327174	57880.794655434715	64417.60338514794	46989.88924706919	72624.23284620552	64863.17925716519	53565.27181049162	47269.51279830135	59245.080149514964	55673.8906374705	58696.858612480646	64593.70822802425	69638.26834120924	53210.03546306656	40757.85261079708	58008.000544688715	54741.80104287659	22354.31931385265	60331.39060361519	58810.251457959384	57367.29925923406	67481.52566210048	40105.784413647234	71305.56802244113	40264.21180882237
83871.32863439045	53154.21001586442	70446.67770510388	43885.39991371989	60950.546440573955	55153.46634779845	57880.53087183171	64030.01798053646	46981.87067875199	72426.68046836896	64860.916196795704	53549.26707926563	47054.816403863464	59059.58390642498	55474.76392542278	58095.35226691988	63666.67651507605	69527.82388063896	52997.691957001836	40586.24033992877	58008.000544688715	54213.08141805165	22177.553570348668	60331.12104129123	58809.82200651953	57009.97942406614	67481.35248278886	40005.90069048674	71300.27799320892	40256.953479069365
83524.88590031344	53153.83753615183	70444.27849122063	43884.57387369249	60812.7603151797	54936.54395658121	57880.44283280967	63734.605898939226	46976.55913017792	72080.46308092521	64858.49265422834	53544.354434552784	46939.547779420405	58936.501680785164	55000.599561704585	57939.74749785475	62683.037207658315	69412.40919542474	52943.48339613063	40413.04913909692	58007.71544565612	53793.602896542856	22163.206579277794	60331.12104129123	58809.32321346782	56703.63083435108	67478.11041123114	39967.35594314785	71285.34774250032	40256.95339066212
82938.7292154413	53152.37819386853	70443.1169199162	43844.144794524065	60810.46255982635	54582.23235017623	57878.286565354385	63394.91820429577	46975.14811371521	71493.95818601706	64842.99645752185	53544.354434552784	46886.87843366738	58860.2549496462	54615.76558106465	57410.69634637977	62316.455751762966	69383.39536511138	52826.824851892714	40105.43006997446	58007.71544565612	53373.21934391987	22109.363540338814	60328.82125075191	58809.195152426815	56539.48034371777	67477.93415500569	39935.008394517085	71281.61903636977	40256.922654215574
82660.80265843433	53151.23362932683	70439.99458976765	43756.68770927702	60708.07226692429	53191.96057908187	57877.951674968	63259.72684174282	46974.15615364431	70841.5755679258	64682.10676356529	53543.594017101845	46806.36991520273	58812.008973014585	54334.19391353273	57160.995598127054	61810.72324652738	69295.5050767909	52756.29708282344	39763.133983827945	58005.905736426765	53142.491657081584	22109.363540338814	60328.40291019836	58809.11500900003	56270.137606890654	67476.6627632805	39824.04448777421	71280.82316404454	40256.802007902435
82582.4536991979	53151.12045897079	70437.32737282077	43679.98760466554	60509.665227322614	52993.00603010432	57877.46898041667	63204.57600539662	46972.85595105015	70684.00749259559	64381.196745338195	53543.45007687167	46498.535251042194	58783.66740711354	54030.643781181374	56997.33583887012	60905.075049131214	69268.11579868235	52691.46046533829	39237.47995513174	58003.98281583503	52844.63349643353	22014.395034020035	60325.98127988828	58809.114903590824	55831.09508985528	67475.7590268713	39595.56002151474	71280.38883989336	40253.419873313236
82137.24596647303	53146.63298090961	70433.97756592285	43679.98760466554	60495.66478214229	52913.522188693685	57876.93128539557	63123.54494830803	46969.04254485823	70578.76051638807	63756.401702544	53528.22389852618	46378.7328750251	58757.971330905915	53955.01281907282	56967.05722736466	59989.57934937564	69229.74278345062	52595.08086337748	38916.59503238957	57998.101643071175	52537.146457047085	21941.25398381774	60325.04387279313	58808.199409920504	55732.54537792074	67474.80300491261	39411.48447794857	71276.91457915574	40253.26393984917
81704.48559400396	53146.42566023204	70433.22205985112	43677.45744024654	60438.122711200616	52687.519251039055	57876.60578610249	63045.121284771034	46968.74085001356	70415.34190298477	63261.35811152445	53447.28327095694	46269.55321476685	58640.08091631993	53843.114189539374	56930.284996728325	59438.00224388213	69182.5652444085	52180.06573313046	38491.0742261564	57997.939839850435	52469.1805528204	21933.44172217257	60321.871344755615	58807.79768967739	55086.96945441565	67472.64210869002	39382.3959279687	71272.42561359216	40251.941845082154
81307.01403176365	53146.029227448744	70432.8948564159	43675.116063307134	60352.173483296254	52483.09748099633	57876.242123184595	62947.05066429581	46968.339492191466	70375.7104874144	62999.46056010372	53363.49964284227	46173.25407205307	58554.02575240918	53805.64310206529	56818.17511314022	59050.45450696011	69132.12149888108	51974.96220005426	38192.284582811364	57997.939839850435	52377.53950104001	21906.098871637736	60319.83236685426	58807.412820992	55014.16576451753	67471.76770724916	39132.53527147992	71269.24986126187	40249.32485753612
81116.1467944774	53145.85447205098	70432.73835743667	43674.19920891986	59951.07112121336	52185.00926694885	57876.03052404358	62947.05066429581	46967.62375588289	70361.73525639452	62406.92809226036	53363.49964284227	46126.24706616735	58443.23447607982	53800.599548904975	56540.285909304024	58761.801227566146	68863.73485963116	51323.85032767424	37767.84710980402	57997.44892601083	52332.09301886938	21831.54595147518	60315.97418404185	58807.391673631384	54483.651978821144	67470.54340788796	39041.30586850204	71265.67855079181	40249.25282153913
81116.1467944774	53144.780884721666	70431.19949354108	43673.80191089497	59262.62936772131	52093.16433434186	57875.70898717818	62911.8647505146	46967.41120528608	70355.14275433765	62258.20326973872	53359.36956840955	46126.184552191386	58218.302496196426	53797.44015890148	56343.56869356883	58666.59991061222	68724.89078503274	51077.571674962506	37420.48121628708	57996.96373725359	51959.926030735434	21770.44106681797	60312.99106753288	58807.26737675941	54230.11663609635	67466.25300536003	38759.11617097473	71264.38083444357	40248.006343218134
80889.67135004749	53144.169388300594	70430.43362768259	43671.789469293166	58690.0431250135	52093.16433434186	57873.83673668259	62911.8647505146	46967.35449540014	70355.14275433765	62029.47259953012	53354.442793660615	46060.40545272719	57658.185589323555	53797.44015890148	56065.3925129246	58221.72391160984	68496.46793577581	50275.61687058317	37251.37660158227	57996.827140084104	51707.75951862646	21732.402252420172	60312.4981723245	58805.90439877838	54199.83492108319	67461.05382133086	38569.57051904522	71255.4951915215	40247.071605212084
80739.59309190692	53143.800046401986	70430.30351081929	43671.53657871683	58461.43860467559	52081.42187476489	57872.95772200152	62908.167454744515	46967.08314205426	70342.3598225932	61930.45445554606	53348.00445685012	45992.728235933006	57261.240079645664	53790.47184538808	56065.3925129246	57798.259948063096	68461.48979243178	50076.64109517174	36555.04008549957	57996.73755243252	51321.91448230647	21638.214307911672	60309.352637444135	58805.260098300365	53862.28034737533	67447.18533014623	38217.030700785734	71223.2419299698	40246.95541332996
80629.04571924117	53143.40493326097	70427.62173021166	43670.93046842489	58241.07581640832	52073.313246015394	57872.75201512487	62902.95563362767	46966.93865636775	70338.61334190454	61761.72208165833	53343.412459720494	45992.728235933006	57167.04273828796	53787.72539231115	56065.3925129246	57623.36732290515	68330.65817751875	49760.476192888294	36463.28234322312	57996.48228103459	51264.721980833216	21614.933513257507	60307.91580526994	58805.185359734336	53732.51018827228	67440.66419647083	38065.81032634367	70887.43974543353	40246.89760355228
80531.59244654086	53142.30649239439	70424.22119443363	43669.42565245736	57964.03612582098	52070.81668722737	57872.53329109348	62902.236126778495	46966.71048360051	70338.16392845236	61638.66954333403	53343.412459720494	45939.83798527977	57072.58186557011	53787.72539231115	56039.99709229583	57161.90632509276	68171.75332840528	49508.75121280814	36159.79043976377	57996.398736332776	51230.3542906116	21594.409647297583	60304.06584236043	58802.2276058121	53625.423160868755	67440.66419647083	37979.01793182187	70679.64775631744	40246.888391773835
80511.33209229456	53140.03667056528	70423.64898008891	43665.355399917804	57852.46469256046	52048.892767079524	57872.16116127006	62902.236126778495	46966.4127570772	70338.16392845236	61508.38580426148	53343.412459720494	45813.0531269724	56677.474988834816	53785.472246976475	56030.5184995409	56811.55521734688	68022.05212128491	48911.10211021169	35427.93650107203	57993.42712824487	51217.9979581363	21594.409647297583	60300.9275944829	58797.10805128755	53457.78997977472	67440.48000126841	37868.294604540395	70613.4728116037	40246.60459274579
80404.73869899554	53138.27459744553	70423.12966160754	43661.4285343895	57812.6795263414	52048.15289486912	57871.656180271304	62902.13204961164	46964.861317202194	70338.15988299162	61402.85430931509	53342.325198659244	45732.13094153554	56496.4165077762	53785.061303611474	55866.52996674536	56725.119230064905	67753.75073540879	48504.07013407276	34914.76469302794	57991.74322696455	51165.00711427749	21594.409647297583	60294.27977702298	58789.66662991092	53127.65101628991	67429.65704045526	37863.72142323461	70233.68018132835	40246.27531765564
80324.45306287643	53136.797579464794	70421.9393144244	43660.21342508739	57432.470567349315	52002.43384591001	57870.16539940175	62901.56394533146	46962.40657840752	70338.07874924682	61271.03468671301	53332.045830467265	45706.40833405818	56442.27012136985	53763.779197809476	55280.32388050248	56689.71166872297	67514.44915232137	48236.3693025609	34860.860667767425	57986.65567177434	50692.77691170969	21584.096793476874	60293.84228081218	58771.10348327247	52843.21027620824	67423.86130225303	37823.137491873196	69751.07046398235	40244.99543470052
80259.9929808046	53132.7935138276	70421.07545109591	43660.154676107544	57280.79246757058	51977.47573878796	57869.92366468352	62901.41237857712	46960.316966553524	70337.36788958078	61180.23993587569	53329.731126421415	45706.40833405818	56432.59892126134	53763.779197809476	55174.087230322744	56677.99600927368	67281.77364101032	47892.35518334714	34529.87112035731	57982.617236439946	50558.007870201625	21562.13806791737	60291.238619776406	58762.33250887466	52491.29099986194	67423.86130225303	37787.76613015523	69623.06191041488	40244.60162745293
80205.77632232592	53119.86651153812	70418.84713021918	43659.38004374524	57197.55230751338	51976.81805271685	57864.8579913837	62901.41237857712	46951.56522476958	70337.21480840132	61094.17706450111	53323.93985626	45704.694768086076	56430.85540206488	53761.46771063315	55125.346573344956	56677.99600927368	66972.56626931987	47245.36708294757	33822.17298281594	57975.62709027604	50165.5689357306	21518.25214095859	60284.924912979375	58689.132065196114	51992.45273460574	67423.86130225303	37757.188948674906	69321.87074460596	40242.350291698895
80193.16670921484	53063.66890109329	70410.5753626298	43657.82075527089	57157.019067948495	51974.054313295615	57859.55689442196	62901.01311577597	46915.88474528336	70336.34841939276	61034.96309648584	53320.42335759753	45704.621270813615	56430.49753658077	53757.13152853559	55102.55959101688	56564.857385446885	66917.74524744846	47115.32969120536	33780.8203009157	57968.15879952638	50051.900531700616	21500.129843157334	60256.63293521221	58506.67460958865	51705.072617241516	67423.51942250521	37748.92454472337	69063.47508271741	40240.34794869297
80187.17797820488	53009.69189508523	70401.6643527037	43656.96448845879	57157.019067948495	51973.69866996213	57857.980457004545	62900.329508604125	46750.04099000499	70335.6202378216	60885.159375355724	53320.42335759753	45704.31416844493	56427.71193593229	53757.13152853559	55100.37075846335	56481.176014993056	66771.6949443787	46984.13222806466	33104.344772162294	57932.132589677625	49900.87095721885	21496.198454902624	60248.99416490746	58339.10235869621	51627.66141370135	67423.39030309925	37690.60402288718	68377.75583767821	40239.951638181294
80187.03473899742	52712.20474961687	70385.17447627446	43655.40458079816	57123.88326834089	51973.5137877663	57853.34405582523	62899.691704050616	46413.315380925094	70335.17120415701	60880.79794781761	53318.535174480734	45704.31416844493	56425.94354767878	53749.46533311313	55100.05758324239	56415.38101474324	66678.64901653124	46984.13222806466	32817.98251300574	57860.795872718394	49883.761264118875	21496.198454902624	60230.42761317596	57498.208576826226	51602.208159037546	67419.1340390809	37690.60402288718	68109.43244343546	40238.13136774364
80182.80254529485	52211.16867506341	70372.79135763976	43653.16072964106	57118.498174941764	51968.42345708232	57849.803078291894	62899.67159272512	45772.174064757506	70334.11034624117	60876.839041663974	53317.335498621906	45698.49112687371	56425.92997118172	53748.77501317278	55095.994864907596	56258.50900579897	66490.11125378181	46905.00457643912	32463.262947720694	57807.29259553294	49736.17945337044	21494.30451681494	60230.42761317596	56472.239084352426	51356.16229113682	67418.40718434066	37690.24775098156	67905.67966705057	40236.13810826692
80174.7555116125	52199.86556923745	70371.91755666853	43643.72591191096	57118.4167926588	51960.152191845635	57845.382895363444	62899.15412302533	44716.53494615087	70329.31612052071	60840.41117602915	53315.74047502458	45696.72577592071	56424.9234990173	53748.253644601165	55091.23320308012	56025.84507071312	66216.44277123194	46905.00457643912	32276.42138550494	57754.196243635124	49639.69143936502	21493.438759123732	60230.42761317596	55392.681240824524	51312.42365036424	67414.70634325656	37659.999836435236	67731.02011778251	40234.381807624886
80124.11350216073	52133.388167630445	70356.61749781983	43640.22053190812	57104.43580309584	51954.93547205336	57844.116367837	62895.060648089326	44193.77106623214	70327.10202462463	60797.93214513879	53315.02208014304	45696.72577592071	56424.458709456056	53748.253644601165	55091.22866465622	55865.44171000721	66010.71900477276	46853.47030604278	32148.42908792636	57728.73796170295	49551.31780622745	21491.883248720893	60220.27027976513	54549.35475247089	51210.95187973386	67413.34020009945	37652.87238158537	67283.97738991701	40231.256014612656
80087.28119802345	52058.67821793262	70332.64412942136	43629.1441766842	57100.68014273693	51944.75532890065	57843.113313481095	62893.676753653184	44151.455100611616	70323.3409200913	60748.11060320162	53315.02208014304	45694.32086826996	56424.25125162834	53748.13683907316	55090.54139348429	55842.07396899212	65675.94555415411	46832.305911720905	32123.514326763096	57728.73796170295	49517.750480393486	21490.919992664887	60220.27027976513	52687.46702794735	51143.61676437605	67412.98778589246	37644.97728363566	67247.80656621528	40229.24202869186
80067.04112368794	52058.42053209774	70269.92393358759	43623.12719685752	57097.82857626889	51943.10685366518	57842.2923248666	62890.94087423871	44051.170730458056	70321.28899268662	60692.40333569371	53311.99805932877	45694.32086826996	56423.38694877577	53746.91639923879	55076.09138421177	55831.139868161095	65642.12765750056	46823.05867470238	32117.019598614996	57679.19768794912	49462.919016820895	21489.725096355887	60220.27027976513	52368.58304165571	51143.066383837795	67412.23047993435	37640.496162444186	66926.42967940724	40226.2902826194
80067.04112368794	52048.75524970472	70087.27027183553	43609.35003144738	57097.04999226157	51942.433241600644	57838.66024221051	62889.8792556678	43979.313783419595	70320.57910168011	60691.91814835401	53311.9039225428	45693.82723304684	56361.509407124824	53745.75961392231	55070.049783493974	55792.57068598472	65642.12765750056	46770.86230246712	32111.98858176065	57653.99028516711	49422.9029804312	21489.447366137174	60220.21717291852	51179.98192323154	51133.09292477423	67412.15949337836	37630.2787718879	66841.61229366169	40221.40727351866
80051.31896668939	51957.569371065016	69836.92966808236	43531.16421669435	57096.95140930334	51941.83196107663	57837.82031048152	62887.595949600334	43882.250991054985	70319.43940587914	60672.765889240254	53308.65110771844	45693.07459533086	56173.22115237388	53743.20541342996	55062.34818860477	55783.760898058696	65633.55563939014	46351.989476313465	32019.957977998085	57653.99028516711	49345.70563020892	21487.27760648187	60220.18474900152	50708.044635535676	51133.09292477423	67411.8902805816	37623.59499948022	66488.60584887349	40214.75283493178
80051.31896668939	51801.07778885926	68946.61583333413	43476.476556929694	57096.67089837406	51941.64934592784	57836.930336914644	62880.98009272541	43876.661366464956	70318.02803095957	60663.48468120717	53308.35594974674	45692.63843605225	56118.7200002525	53742.67964146737	55062.34818860477	55768.33830556704	65633.55563939014	46072.4756743765	31951.872907927165	57653.99028516711	49217.80794538793	21486.86489842606	60220.18474900152	50572.377701057085	51132.358687775384	67411.44920908888	37620.612767050065	66365.33999626394	40205.27994325953
80048.99478202754	51751.41274244698	67594.2691161966	43167.6842762765	57096.384827161775	51940.59801279522	57833.67011667941	62877.627897583414	43876.661366464956	70316.72227552341	60663.48468120717	53307.321258270174	45691.33822238032	55901.82246539256	53739.582594931264	55062.15295970226	55758.22537360995	65624.61420823105	46040.53582470856	31826.576509557573	57399.73744422923	49189.0205662812	21481.185089914157	60219.75103311882	50565.493005549375	51132.013194474326	67409.72369948743	37616.98417240891	66188.94006917992	40189.67624571908
80048.99478202754	51651.243987499205	67157.89399647049	43088.372347038996	57096.17959942499	51938.727315423625	57832.01551176915	62876.890730945044	43876.661366464956	70314.62659680295	60656.988535659664	53307.133529400715	45691.11631968528	55862.861815689146	53739.49200191136	55061.6408678016	55747.371758076406	65610.56413295663	45923.68818948376	31758.47582262299	57027.08157022167	49169.230989238626	21478.080865492353	60218.71993876877	50462.29180890704	51132.00908895917	67408.79059806214	37614.91519796491	66152.55290836755	40118.82722913939
80048.84316997098	51581.72419815181	66217.11219504397	42862.6416473746	57095.87465775268	51937.1608239081	57831.45731984869	62871.41133013069	43875.121933787246	70313.37712337721	60639.1399928974	53306.58562089195	45688.495855940055	55816.54831236577	53739.49200191136	55061.34717029044	55744.81383226497	65610.56413295663	45747.744996529764	31726.020963738694	56778.375976742456	49154.456376898605	21476.53551053758	60217.1989727334	50403.44622784917	51127.72353895969	67405.33311935047	37610.76795717258	65995.15955789061	40027.217077015855
80048.84316997098	51497.94271333987	65793.91955327505	42725.529385712194	57095.31863444532	51935.22780931005	57831.00356866018	62867.35752725731	43873.07885459237	70312.49435841199	60638.29665584013	53305.571364299	45687.7401277356	55798.46717342485	53738.696650010665	55061.13290777116	55743.69592801004	65585.91427785112	45573.534827385905	31717.107492985273	56477.40421762197	49154.456376898605	21474.795577810008	60214.560642349505	50305.82158221636	51126.42786522672	67403.56115913355	37590.68437047877	65778.9879251067	39633.178939697435
80048.32905811579	51467.236219787126	65059.407986567174	42394.384285410946	57094.703514306675	51931.912462536835	57829.80226904803	62861.382552341005	43868.940374095306	70311.74188926195	60635.43703019587	53303.73158241646	45687.64777955623	55771.37833460521	53738.38061947577	55061.03837586551	55740.57354202193	65585.60519313728	45484.10567926755	31716.723603677357	56122.92140838891	49153.96078481369	21473.562038915625	60213.66246085793	50216.659453486864	51121.9419799178	67402.98855098596	37584.590552282105	65055.8757676004	39243.90906861874
80048.08659078396	51457.882959482544	64621.942010450235	42194.44488751236	57077.06405804029	51922.397557282886	57819.44251065135	62857.28684411072	43857.6829793165	70311.32107805535	60633.34198953467	53301.89493596705	45682.821136945466	55749.88442515422	53737.67550830674	55060.058003061866	55739.16979454491	65542.20521876548	45420.58340783033	31712.99436847387	55578.89255218015	49153.96078481369	21471.55369146949	60213.029163618776	50103.70133855339	51119.56666455847	67401.66951125932	37584.590552282105	64640.9548413345	38873.064765608615
80047.93791283554	51410.10015564205	64159.708530914366	41929.890663640384	57074.408817170886	51907.424978960116	57816.53827578691	62854.17222481135	43854.146854224324	70311.12986432736	60629.14139795682	53299.06697612087	45677.60606641553	55749.485553112725	53734.18306785537	55056.326965519576	55736.41557617646	65541.68904970775	45382.81180307525	31708.357715625585	54988.27530467062	49146.26860966183	21470.82660278448	60212.87324082016	50095.19559743285	51119.56666455847	67400.80771177953	37581.51543588295	64446.266095666564	37692.15359175481
80047.82399445657	51410.10015564205	63882.7166113889	41765.44112140078	57074.408817170886	51907.309490234	57790.96948663572	62851.2459035448	43851.047697414324	70309.95796740014	60624.422530446034	53298.61123686679	45677.60606641553	55747.29706868857	53731.647257086326	55052.974636566614	55736.062636746894	65541.68650035452	45254.95533097733	31705.486665749166	54948.59711578133	49144.79646680457	21469.781485111038	60212.37844431971	50094.77067062903	51119.20997991972	67400.03998245715	37579.565671273114	63622.927870909385	37596.965358568385
80047.82156150808	51407.86989374255	63725.80021161068	41670.74664640321	57074.20537933018	51907.266229395056	57520.72690466962	62846.82861921569	43850.790685800785	70309.2099452209	60621.50621574503	53296.702322997495	45676.828066992515	55727.575532444636	53730.88996725249	55049.36695436567	55734.242245711765	65541.58684496873	45093.458538358245	31700.2891612807	54575.31171520555	49141.353062747396	21469.781485111038	60211.6269250338	50094.70241329895	51119.10918654458	67398.84047832458	37575.41508226904	63406.2257116482	37493.69461068809
80046.96873420873	51406.72798063925	63436.37159476919	41230.92321743702	57074.20537933018	51905.2319601246	57274.13419513273	62844.275527888254	43850.344446943585	70308.84261417773	60618.87665226746	53294.64300388095	45672.40777857981	55720.45057598639	53726.83784562874	55049.29499654903	55734.242245711765	65541.5582608264	45093.458538358245	31698.9053365461	54545.453002821705	49128.97411348342	21469.780459979815	60211.45042728349	50048.736382573195	51118.86788356324	67396.00216131643	37570.26233930763	63163.80583164033	37083.71751519108
80046.89800521245	51406.211539979835	63166.07289806271	41148.077205832706	57073.852357768825	51905.2319601246	56634.74314190504	62842.06669449322	43849.92456582165	70308.75700548096	60618.32691699854	53293.03167714245	45668.07844540625	55608.20771620715	53696.95762976919	55048.69025021457	55732.5677505515	65541.44254513728	45010.49687374226	31698.81255244321	54303.10006362079	49128.97411348342	21469.311483161717	60210.98157242584	50020.78920494756	51118.664580645935	67394.80174278657	37568.28446071972	62667.926632797666	36915.76377347501
80046.80606809098	51391.18323586452	62929.98946866378	41110.83332921878	57073.64414757106	51903.29040731004	56633.51351947092	62835.864369888695	43848.2313419798	70308.68370385501	60618.32691699854	53291.85494585033	45668.07844540625	55598.15591907956	53676.872645998046	55048.116798515424	55731.30353517539	65541.44254513728	44787.5794221953	31695.718286436986	54216.128996443265	49126.62429009227	21468.984613011376	60209.98339560686	49965.281924142306	51118.56611660775	67392.66993882376	37560.683598637035	62256.612057741186	36775.20425524848
80046.40207612449	51386.27028679665	62620.30361068483	40984.065570107385	57073.59659020798	51896.01387083417	56560.62845672111	62806.32480743795	43847.604904968466	70308.36235695181	60618.10581809757	53291.39939692013	45668.07844540625	55583.689931038454	53676.872645998046	55045.170300665	55730.1422920659	65540.4084194709	44617.365876651194	31643.186356695263	53960.09660813673	49117.7695184481	21468.862236664027	60209.515418529976	49964.59316679338	51118.26948968631	67387.2380086886	37560.26154997111	61992.63045571711	36663.04444795722
80046.13882540583	51383.08025936563	62524.16367055674	40944.75905501883	57073.59613621249	51895.52852222757	56433.50050615433	62768.07117534493	43847.429764384266	70308.34506022834	60617.788146420055	53290.74921927808	45668.07844540625	55556.622278910785	53673.8132701384	55045.09620868028	55724.59832322246	65539.91028797826	44577.24551825261	31605.06336481591	53167.51522782986	49086.3911989045	21468.479826337796	60208.52617214106	49964.59316679338	51118.16592007234	67368.12635051302	37560.2364369809	61621.84964372836	36626.5163813628
80045.38165790572	51383.08025936563	62418.66592643823	40941.292167357475	57073.59613621249	51895.24632800704	56433.50050615433	62616.58971171081	43846.79902758264	70308.23588004363	60616.988307467225	53289.62812321089	45667.87280148233	55535.13016219944	53668.10931973821	55044.635079894746	55723.591873234334	65539.57374728075	44415.77442435045	31582.930925926095	52935.9796815099	48881.09586811477	21467.528570853174	60207.867276076	49953.36318880773	51118.097892227364	67247.61175750848	37560.23431423942	61513.06264780482	36562.24651179916
80044.27118499078	51379.01241294611	62299.10384871745	40930.070654116214	57073.54942858324	51894.90020164407	56401.39879943983	62420.71540921048	43844.03284167409	70308.13097141113	60616.66213938392	53288.02699421607	45667.73573129562	55501.13848214697	53661.579318589065	55042.78833947314	55723.02030646015	65537.75236646215	44134.38260297965	31582.663651732855	52603.75124084145	48827.88086445154	21467.307473270077	60205.00605893932	49944.02814543771	51118.070882943626	67072.58715991747	37559.129879146756	61419.78954170601	36540.99366230198
80041.92332560476	51379.01241294611	62272.45616376779	40922.760600950816	57073.54942858324	51894.07889068856	56401.39879943983	62220.41135001065	43842.27588586169	70305.62755257735	60616.66213938392	53285.22054437112	45665.81131814686	55380.917353094614	53657.54619387633	55041.238028657004	55721.83403302538	65536.81680130129	42833.43744768122	31582.663651732855	51712.25909909083	48760.88308169223	21467.15398376648	60199.37929568997	49944.02814543771	51117.89760925395	66938.86491038279	37558.55651860178	61067.343105568216	36455.756678236765
80039.82178043557	51377.23067915619	62198.26121268236	40922.03542933865	57073.54558604153	51893.684436314026	56401.39879943983	61782.76220588378	43841.72158605507	70304.14275718362	60616.66213938392	53282.43106816819	45665.505383161566	55317.518598054674	53655.46850069322	55040.298324795534	55721.65028250638	65536.52702208146	40974.38204016597	31582.034301511376	51556.75560922353	48543.068358077435	21467.02585764361	60193.52777396687	49943.45220041499	51117.71882119799	66646.14857429238	37555.20094229411	61048.09878630653	36390.935211690456
80037.44187916617	51374.67019278605	62121.48334395562	40914.553294027784	57073.54533650613	51892.81486790185	56264.88620744849	61493.83589173253	43840.90022768016	70303.17607731847	60616.52955693828	53281.67583103867	45665.10359586413	55239.76268089317	53637.83185617084	55039.74760162022	55721.07127837534	65535.82837943072	38743.3696520586	31581.980310488703	51451.38629968975	48407.99478561547	21467.025514673227	60182.54809945441	49943.18092497873	51117.572769311155	66230.29678739804	37554.225121089694	60942.73461829592	36386.21088038314
80037.23132016337	51370.5925032198	61721.489242527365	40877.959814616755	57073.50417768504	51892.1334276507	56225.134368372914	60744.829678166614	43840.46230786762	70302.67801181324	60616.0963873199	53278.95597992849	45664.544131508206	55135.655704726814	53635.640109076834	55037.345957536854	55721.031918368884	65535.43887762965	37932.38593013567	31581.620497864496	51305.64004119314	48346.909984900805	21466.95780745126	60174.888177200395	49943.16553934516	51117.19544315577	66119.18179202075	37550.52151370086	60884.23638679689	36378.16159380255
80037.21463562812	51368.274530132854	61540.707495942166	40876.86658204328	57073.43174923915	51891.27351180143	56184.23751487323	60507.81359373846	43840.29514490658	70301.45204943107	60615.248009399635	53277.74505951228	45663.535720598884	55045.29108861364	53631.01590669215	55035.99655514311	55720.34492107303	65535.389340558286	37458.53848926948	31581.466301379693	50657.27419372208	48283.42960198391	21466.54901595372	60174.877082582345	49942.1463394434	51116.901978260496	65845.19758689834	37548.880217398284	60815.91067314756	36372.589019122504
80034.73595786412	51364.74126661139	61183.041984877964	40872.816962597026	57073.43174923915	51890.87100938038	56068.05864331751	59712.56575181905	43839.599356174345	70301.41022131394	60614.65536102818	53270.561940967804	45663.45079882286	54971.790236510584	53628.76352833806	55034.48193465095	55719.86684356276	65534.627963778876	37349.247459696286	31581.4558131078	50494.755756337356	48280.105852788605	21466.497065045896	60174.877082582345	49940.86806191092	51116.77227179672	65250.82962313065	37547.6027609228	60815.91067314756	36368.504447324165
80029.43275943992	51316.82078815596	61113.62412009757	40856.53108052116	57073.2253976968	51890.09319969101	55982.77450137415	59177.37826227898	43839.0593373431	70301.00562283552	60613.58820105106	53263.99446858395	45661.16450857829	54794.50243223308	53627.325931585634	55033.96090449156	55719.12152794744	65533.63369749163	37100.874255084156	31581.17926677347	50003.15353667622	48278.433635604946	21466.39259764379	60174.75714240456	49939.81126590942	51116.19075487715	64415.67925714941	37545.110672452305	60815.83280645553	36365.569212569106
80027.85466576603	51301.34601559468	61003.41341575644	40846.13806040978	57073.17218580221	51885.41663379022	55909.100729588456	58895.98409723365	43838.22863501701	70300.5898479599	60612.93074818172	53262.42889840224	45659.81383743287	54461.69532146928	53624.36954194026	55032.38243855442	55718.36225456489	65532.74398444844	37075.08020597066	31580.833333174145	49920.31208320549	48275.415021041386	21466.26225377576	60174.75714240456	49939.68527470913	51115.78849350297	63531.226149709575	37544.203814715656	60815.62105784605	36360.928394714676
80026.47408013493	51183.268644926415	60983.740104076096	40841.80265907494	57073.073363474905	51882.97926332946	55749.995582674965	58825.236514905315	43837.53193994089	70300.00682114606	60610.76881116788	53261.57598165661	45657.285805946274	54000.06920274303	53623.27079642453	55029.61297438606	55718.239602705384	65532.26209612155	37067.71929988677	31580.61094059135	49811.146788116115	48273.17404885426	21465.99769528819	60174.75714240456	49939.54125244766	51115.286540298715	63125.095308804055	37540.24913022793	60815.62105784605	36360.928394714676
80025.64678453971	51073.46570296802	60972.97830731098	40838.8196226919	57072.97927982111	51879.5307009991	55522.109847278094	58732.70595823679	43835.548908235774	70299.63590070512	60608.78635768086	53260.42324097382	45656.73385132369	54000.06920274303	53622.96940424339	55028.578937088336	55718.091400443605	65532.18326386282	37066.45484445221	31580.203994923624	49178.25647603807	48271.175071420796	21465.891776423632	60174.703768297375	49936.47589492629	51115.19321250387	62773.228440777886	37538.50633508621	60815.51136534107	36354.00888700391
80024.58477337925	51031.432758393195	60696.62480392321	40835.500018677725	57072.824584661066	51876.931250265734	55522.109847278094	58658.54859670964	43833.53187706112	70299.34984061106	60606.42344763251	53260.00938723519	45655.820435256224	53888.29675329924	53621.559385678105	55027.08561863691	55717.860209770624	65531.87819293925	37021.169638062274	31578.951897627794	48124.615910624896	48225.32006716586	21465.783884779015	60174.63676459206	49935.73017972097	51115.17360087094	61975.66527083482	37537.38752812846	60815.444670163415	36353.617590035545
80022.25038772167	50967.72798429573	60574.297083467536	40826.228059556306	57072.72656375896	51874.61839239607	55501.07454191388	58499.77305863895	43830.84489393816	70299.00548408157	60605.457469487104	53259.32286769552	45654.849508696665	53715.84272759339	53620.19950305862	55026.84776690308	55717.455907535754	65531.822240993584	37014.718226535006	31578.616775840033	47124.871646991436	48225.32006716586	21465.61805544418	60174.59009588143	49930.31930584837	51115.17360087094	61469.7357381146	37537.38752812846	60775.78398051804	36347.93291063538
80021.924075423	50944.160142546425	60445.27752877066	40822.13296361177	57072.68972802573	51872.19324669324	55185.79477822965	58478.07589401315	43829.04049343562	70297.79520894992	60605.18521549613	53259.04976580357	45653.27796880481	53587.903388759834	53619.21423642601	55026.35169315867	55717.08496498494	65531.75615925539	37009.32699371563	31578.4486324282	46077.827905348626	48224.5029468231	21465.35073735975	60174.56726774197	49918.498277149476	51115.17346538151	61131.90856619799	37537.38752812846	60775.78398051804	36342.766201137776
80020.19254890713	50920.5028178064	60323.39859787279	40813.570025640205	57072.682827266406	51870.32344033314	55114.111182051005	58478.07589401315	43828.53818662162	70297.72406609198	60605.11752803677	53258.78317059941	45650.20913602779	53413.589292656194	53619.04435659699	55026.06915836861	55717.05839570234	65531.41410208562	37008.901661861855	31578.4486324282	45058.50888625931	48187.858571235854	21464.924806659576	60174.31782724549	49912.06683517833	51115.171657311264	60999.769055679855	37536.580256480534	60775.78398051804	36341.80839585432
80019.3972765738	50805.724030664154	60160.81837548455	40800.566608257446	57072.60147924542	51868.31334238712	54976.11995340642	58469.90763998507	43828.45799016035	70297.47645182566	60604.85481309752	53258.080497913885	45648.66403437642	53412.700029336775	53619.04435659699	55025.526231390206	55717.036368915564	65530.886277348036	37006.75653838898	31578.30567535254	44031.91782567072	48155.16341794538	21464.053278823296	60174.08057648649	49910.022727923984	51115.1364720674	60497.13643245879	37536.41250046964	60775.78398051804	36340.07718692371
80019.17537295974	50756.47186366654	60120.11201618238	40786.34600847383	57072.5223484143	51865.98603108334	54933.663391745475	58462.941934377566	43827.94412364229	70297.36165450407	60604.68273890681	53257.59174477755	45647.27987400213	53381.39815243205	53618.94683668867	55024.468858593646	55716.73992355918	65530.41351330141	37001.84701125432	31578.086352719027	43419.16992623525	48140.71946262646	21463.699050119034	60173.95543178373	49909.80685088573	51115.11853901981	60192.6862759618	37536.21301338269	60748.745009214625	36338.25880408757
80018.96103113527	50695.78466143572	60112.10775609171	40783.513156863926	57072.3943967784	51865.48772986336	54759.68641825969	58460.7874736409	43826.33948785703	70296.83552568666	60603.85628542426	53256.33885739269	45646.67830599842	53271.280169600046	53618.875258107975	55024.280600947815	55716.60624551014	65530.13668845971	37000.51653353847	31576.206977890033	43057.35913066953	47981.880483834524	21462.981270184126	60173.5719372435	49909.70488733018	51115.09699480995	60117.26315061126	37536.16075015725	60748.745009214625	36337.2942054545
80018.61757742184	50576.27121170017	60111.772483248285	40776.51777531534	57072.382897297386	51865.05164073968	54650.02325983211	58455.87505933892	43824.87225812821	70296.20907102463	60602.75308848904	53256.064793844314	45643.16701430046	53030.11772714704	53618.70849411697	55021.08590717544	55716.43455708907	65529.88456446075	36998.01882516531	31575.793081287804	42848.17748359234	47981.880483834524	21462.174158877155	60173.5719372435	49909.288768101724	51115.0466801566	59942.673839536496	37535.80809896804	60748.745009214625	36337.028903330225
80018.50069827582	50570.01941260087	60110.83870885257	40773.9295563241	57072.367360439435	51864.89323364901	54528.71700309194	58446.95839194139	43824.16804127932	70296.07689859612	60601.25029802901	53252.932740365395	45639.04780186484	52961.77842737542	53618.29751632656	55017.524927582555	55716.250339669095	65529.57924837315	36995.60951885132	31574.944973657028	42449.42865549039	47970.521483235396	21461.75664786474	60173.50334440985	49908.921278503025	51114.89988531306	59874.72503755931	37535.393449414376	60736.55428670314	36335.791931315354
80017.09858623345	50508.313488037355	60109.71707464282	40772.16950922685	57070.97065649311	51864.66388198453	54356.03948379671	58444.52199258247	43823.88628093104	70295.96842778241	60600.83082033806	53252.44401178637	45637.39373922393	52809.97076529735	53617.62201734116	55015.890116017246	55716.06886006147	65529.17994587755	36995.01414378421	31574.001343439617	42210.74811247106	47943.95263510323	21461.65389887954	60173.50334440985	49908.652186453604	51114.832274924105	59780.627549851786	37535.1920253289	60725.33340805949	36333.382418782
80016.17134556353	50486.33288979437	60108.34440566108	40769.48699119005	57069.85475556943	51864.30703585658	54234.71723977112	58444.52199258247	43823.6454404709	70295.92641682303	60599.20194000197	53250.35091312545	45633.70208216738	52684.71660788752	53616.60036898643	55015.890116017246	55715.83814506079	65527.996404738646	36994.65994072128	31572.782403099325	42147.097787407634	47940.41376700514	21461.37862146824	60173.311452206246	49908.48521239966	51114.59992485962	59672.85385854311	37534.41089799986	60720.94380363215	36332.54403645174
80014.55575500685	50458.18705098667	60103.06051625155	40762.98162582338	57066.06226984866	51863.47889984644	54074.02861765343	58440.905928361644	43821.46726683619	70295.80022563758	60598.75400186682	53248.8718809407	45630.927741808744	52495.881152570524	53616.60036898643	55015.71920973717	55715.75059119588	65526.366360725224	36992.89915760924	31572.610114149425	42147.097787407634	47934.6922693179	21461.031558634255	60173.211173213975	49908.176142310804	51114.42104743566	59632.77205753716	37534.05738198523	60720.94380363215	36332.2255778014
80014.06886697866	50422.79504587208	60096.91202880204	40753.81861272335	57061.57885821125	51862.9721615962	53825.90856439516	58439.46726284266	43820.77144959825	70295.67157267283	60598.508055997314	53247.75528667241	45621.51895344937	52495.881152570524	53616.58403791084	55015.66031171164	55715.13792350107	65525.91510319368	36990.10118256483	31571.085468812886	42141.40186656686	47932.248254061415	21460.736417605367	60173.128928090904	49907.68814367293	51114.09080632126	59506.10698767121	37533.45518049541	60720.82669443512	36331.067331612714
80013.53734236129	50380.74889993533	60088.01629607236	40753.60226589395	57057.98951757446	51862.4516822172	53680.05705160295	58436.73118735062	43820.16529652247	70295.35959414847	60597.77002829984	53246.35667025089	45613.23596834415	52495.881152570524	53616.58403791084	55015.50175718287	55715.01333068478	65525.37585509193	36988.24324768812	31567.81333627052	42132.048858339265	47932.2333293025	21460.533860536816	60173.01788792565	49906.70295157555	51113.96102219527	59465.77040351039	37532.61657386208	60720.82669443512	36330.70796000323
80012.59404246403	50301.114601526446	60082.17485030793	40752.864149682246	57057.89210009609	51862.205075078076	53390.83737963242	58436.65026327159	43820.16529652247	70295.01357652096	60597.420550374765	53243.42009082927	45610.54989706734	52495.881152570524	53616.564364497994	55015.478512366484	55714.84619230772	65524.22371418886	36986.668574531766	31566.802724965248	41975.93985028476	47932.01708290648	21460.019662180926	60172.96762891286	49905.63586760174	51113.86121648223	59438.766171513074	37531.89785300824	60720.79549918435	36330.52509353509
80010.3415623505	50228.00027982004	60082.17485030793	40752.213931259175	57043.54727441885	51862.08473221674	53228.13518945222	58436.65026327159	43820.151424715696	70294.63272219583	60595.61031743065	53241.346681672825	45610.40033226015	52482.79038368165	53616.47168264276	55015.44108872226	55714.596238995946	65522.30575304407	36981.03988831034	31565.89008223725	41816.16195336479	47931.76726801461	21459.63112925726	60172.96762891286	49905.356748844555	51113.79597492381	59380.644463332574	37531.126338230264	60720.79549918435	36328.9726883097
80009.69835144852	50109.124468363945	60082.16767483984	40752.174102719335	57040.32215106589	51862.00959987354	53143.389070429446	58429.42612913193	43819.18128712041	70294.02489354057	60594.53417401345	53230.44926750864	45606.59761217047	52404.30271228299	53616.36937908428	55015.29698232639	55714.49920152792	65521.650405260414	36980.07158879202	31564.88228493531	41701.77387489277	47931.02666820204	21457.980428276875	60172.95731889177	49904.93640322963	51113.5396607475	59362.66291606553	37531.10986037301	60720.76763962272	36327.605990554664
80008.80225019119	50108.07915621296	60081.38091679012	40751.91131985523	57021.364815493595	51861.78388175085	53054.037420644556	58427.45236939007	43818.56628529571	70293.48953600932	60592.51414009524	53218.89592918166	45583.57975065993	52397.75135277887	53616.3403684242	55015.25741294718	55714.472765259365	65521.06763918857	36977.96913252793	31564.21183865116	41279.3350707332	47930.7888545465	21457.48356485454	60172.4420494029	49903.68181266698	51112.8646886883	59339.08245847832	37530.97588013217	60711.60916434244	36326.43730516134
80005.6412027256	50105.939111053085	60078.84593998219	40751.5336481364	57000.054084115975	51861.54128191644	52981.36331377838	58426.11992064964	43818.3046535663	70292.69352914851	60589.710366552994	53211.30214187185	45547.22558198428	52397.75135277887	53616.28279923125	55015.17171389024	55714.41232162346	65520.96849130413	36970.58430447847	31562.572646467048	40852.37588338279	47930.7888545465	21456.32568697442	60172.28441216623	49903.37675332986	51111.65482393763	59275.84171559551	37530.609926379686	60711.60916434244	36325.64545338896
80004.39782619513	50094.45153073817	60077.252776365145	40751.17828499036	56969.14483349609	51861.486992544764	52962.4791914467	58426.11992064964	43818.3046535663	70292.47721625656	60586.40326374502	53188.18937028767	45494.3621476363	52350.23078318871	53616.211126482245	55014.97718350184	55714.41229025236	65520.694461399944	36970.52935490316	31560.1761535992	40462.17080754964	47930.768534632014	21456.080658941177	60172.20481261462	49903.1786827982	51109.67560510341	59155.62587281868	37529.975338965574	60711.60916434244	36325.10991088763
80002.77535223773	50080.61201412588	60075.22835263356	40750.9557070173	56946.0520198362	51861.39274097704	52957.05994073865	58425.027573885345	43818.24765436324	70291.60713569923	60584.05252632797	53094.65032909282	45130.564184224495	52308.40963880091	53616.13541703635	55014.54006471229	55714.371344597785	65520.21304110636	36970.41759932576	31560.119013659292	40232.336553115674	47930.60062963547	21454.151568190748	60172.2045469942	49902.61000763886	51105.499782130064	59066.28768545841	37529.42237203392	60709.45899716005	36324.78274302248
79999.48246481476	50046.85632021091	60073.27577458905	40750.44273026568	56870.851185501386	51861.047435012035	52919.60680534792	58423.88180704178	43817.8547735845	70290.8561325746	60573.18677981306	52755.52956697311	44434.8349966018	52284.87139213734	53616.05542088272	55014.048636047795	55714.371344597785	65519.78618695926	36970.23106399988	31558.33084711326	39964.80435758736	47930.22130123697	21451.25478540761	60172.04494062351	49902.362532057276	51100.086358795	59058.524027848536	37529.03537263245	60709.22884225311	36324.021004509974
79993.655239801	50024.633080531865	60072.60572386614	40749.97492355755	56736.09237400198	51860.845021699206	52837.79791501027	58423.267813807935	43817.49925277558	70289.95805673613	60540.01530896035	52644.75126106091	44045.365365615005	52244.04416702058	53616.03386979542	55013.48443390596	55714.36388100102	65508.87121730858	36968.93159118381	31557.832061037498	38938.33548746282	47929.586772346614	21449.19361247663	60171.78922511704	49901.95835589062	51095.80427674992	59036.714309209405	37528.58372082913	60709.118900192494	36323.62829564567
79990.68249102688	50023.05812456152	60072.03235784595	40749.55859889193	56233.250996124174	51860.81225933382	52814.924623330415	58422.48503881856	43815.77476739038	70289.64151832607	60488.17932849498	52574.308567668195	43839.37988711497	52243.958013031835	53615.78918535827	55012.43036049395	55714.31488722158	65508.10494552746	36967.97537373038	31556.753787576366	38900.626765167675	47929.0390760517	21448.71818628031	60171.42213877678	49901.847358277264	51094.7137728456	59032.96841683215	37527.86592420857	60709.10849805154	36322.71403530541
79982.37196678075	50022.14726201617	60070.26026896994	40748.56241694728	54794.65168899959	51860.61027036894	52699.630062615084	58421.96105467461	43815.06836910056	70288.46299415162	60346.45532595405	52351.59943790291	43415.13431491773	52242.928511044985	53615.43744999612	55011.300835104914	55714.28031660283	65506.152249109946	36965.96692009573	31555.448008647123	38776.414770941454	47928.411492912506	21447.179098471086	60170.99548694136	49901.58594835104	51089.32303799135	59024.64266399814	37526.89304816544	60709.10849805154	36318.52716706713
79964.66504761946	50020.170624671046	60069.323554562	40748.243229661595	52739.23863276949	51860.17601068951	52669.23868204993	58421.96105467461	43812.85954011719	70288.02085502143	59962.658397713254	52258.31643302371	43104.53894192079	52242.928511044985	53615.330003745104	55010.28165306109	55714.24143134501	65504.69289961614	36965.45592003203	31554.672191166817	38427.70347679564	47927.64904117986	21446.2145132329	60170.55972941216	49901.58305412531	51081.38687644062	59019.21461291661	37525.876592580214	60709.03681184874	36315.32004527009
79960.85849424038	50005.912905255725	60068.12514528453	40747.28263726304	51441.46639610488	51859.94937245662	52526.850359877135	58421.81623146354	43810.063793039946	70287.69826691117	59391.07339704215	52223.56553279239	42397.80688980265	52241.76352403913	53615.252528399455	55010.006617544226	55714.14973727122	65504.303154000096	36962.839349855494	31554.60618889599	38268.134190917335	47926.61263151235	21446.068005553414	60170.230173085576	49901.40800411954	51069.846077614406	59019.21461291661	37525.75987826533	60708.70779392013	36314.391096929656
79889.92992772072	50005.45970177745	60064.913896248734	40745.39054966654	50682.78300160195	51859.77108874481	52510.72419064177	58421.44486592191	43809.309018531065	70286.60305049365	59130.3039624735	52174.03186730205	42328.59832390978	52240.61221422994	53615.15243322113	55009.46474887947	55713.941022549174	65499.15230025107	36961.647380740214	31554.44315063452	38135.65134651622	47926.37554435404	21445.508833890326	60170.0781937051	49901.28425863988	51058.407394310925	59018.93343069769	37525.71720529011	60707.87679127165	36313.873162318334
79624.89683946148	49983.970412415765	60063.516507470704	40743.89000462918	50090.493810581684	51859.5471348557	52510.72419064177	58420.350003005165	43805.57709483787	70285.61567891172	58976.12576590942	52141.90982474928	42247.62055998302	52233.13661640247	53615.10123235882	55009.174406394995	55713.85757838049	65494.338885000805	36960.4419201789	31552.923574979308	37745.080403755805	47926.266080342204	21445.197866802395	60168.97354490058	49901.23509971284	51058.407394310925	59013.29868295667	37525.57679593623	60707.568241149194	36313.70639796137
79147.78328942985	49963.62760827315	60061.302761041545	40742.06575858197	49698.94068963368	51857.98760878771	52510.72419064177	58420.13691620719	43804.87119194325	70284.40113062956	58870.39393489899	52140.56421272623	42129.80182986609	52233.13661640247	53614.23219655044	55008.755520794744	55713.781132986674	65490.42802687582	36959.290883978625	31552.694307735197	37559.1986720956	47926.13303155194	21444.716380631417	60168.01802956249	49900.44700134663	51058.407394310925	59006.841623950255	37525.315295593726	60707.22753312515	36313.649206667986
78391.91983423749	49943.94641801025	60058.43761639621	40741.64313170442	49453.33999608729	51857.71978972965	52498.310382813346	58420.09504039221	43804.87119194325	70283.2306553068	58250.11412436163	52139.79699569747	41980.82096647973	52233.13661640247	53612.76767713291	55007.31303732415	55713.56678885607	65483.04657723326	36958.56343177152	31552.06491633667	36542.708951101195	47926.056108288525	21444.317959458196	60167.05521756758	49899.41520965181	51057.903141663424	59006.64731106664	37524.59451226921	60706.666268641085	36313.57893920727
77416.5906897979	49937.017271168996	60056.81477588316	40741.52000579619	48963.00966155745	51857.247483056	52498.310382813346	58419.98626196289	43804.04030123092	70282.07600997952	57890.99190101724	52139.79699569747	41897.25714393059	52229.70594628939	53611.93742718322	55006.93103448176	55713.44759184387	65479.71332808381	36956.932137261305	31550.912796845663	36177.76611351456	47925.70399458567	21444.150200464013	60165.78388620606	49898.94483222911	51057.22581999508	59004.434257488545	37524.167139992656	60705.64653699544	36313.364873140694
76867.07574568591	49936.26153572783	60056.15917171549	40740.26267362256	48788.52118243931	51854.03941073486	52487.175363940936	58419.92803303486	43803.69664097423	70279.71167640004	57353.87550767153	52139.79699569747	41847.07211420788	52179.8814303351	53611.03456280842	55005.06876422183	55713.24352852806	65477.01802738294	36953.749355597756	31550.409195155462	35621.83336391472	47925.070350915994	21443.855159416602	60165.455764041726	49898.42290777858	51056.54833539219	59002.843436748415	37523.78978921093	60704.21897609813	36313.36021662901
76328.91213806628	49929.37809446178	60052.882739735665	40737.521463182195	48378.53977371267	51850.71093685501	52484.525128624635	58419.15014846108	43802.50957171558	70278.54914937646	57342.05532181558	52133.192234759954	41810.164910363135	52178.611094339976	53609.413613722274	55004.96524463967	55713.23340509597	65476.06934079834	36951.94666597852	31549.854280156105	35203.01975555454	47924.95441390175	21443.307497825605	60164.21246119299	49897.4917938373	51056.54833539219	59001.23142292	37523.34377248323	60702.718685026644	36312.93412422734
76211.12192141246	49903.894710852044	60051.00081324591	40737.21108494922	48053.363795576726	51848.49002420927	52483.68883749867	58418.97663682906	43801.87740036974	70275.25983838434	57338.46941747423	52105.72953450858	41786.138126137885	52176.759225820555	53608.497697866944	55002.50346408095	55712.88118510175	65472.36999321757	36950.0992523547	31548.71164488167	35061.83112554686	47924.82151392386	21442.475863625732	60155.97284669669	49896.58982883393	51055.66325768231	58999.1712827509	37522.935967367055	60699.996204301315	36312.8884341855
76031.14759359827	49807.07166041912	60048.190150606584	40735.21971031957	46995.86174130212	51844.10657097015	52483.68883749867	58418.527701590065	43801.35582068581	70273.05136432644	57300.99078801879	52060.96823295943	41488.772692855935	52172.6579148345	53605.208053401264	55001.744803438036	55712.79287141603	65471.342050290135	36946.91407260242	31547.705823663622	34898.50496383779	47923.87542694731	21441.158456663074	60154.78847329837	49895.998524165814	51055.52251017258	58996.63446004087	37522.01127852482	60698.00443377253	36312.64687125008
75411.23567747552	49791.366102899796	60036.70534955468	40733.95190691388	46764.79107510384	51839.872821627236	52483.68883749867	58418.253883272875	43797.462927578345	70270.3358899828	57300.99078801879	52060.96823295943	41391.8401190855	52171.46921162266	53603.22820885728	54999.85161541851	55712.24727790277	65466.514224355466	36942.36425104097	31545.609662453284	34434.131921196014	47923.65185263011	21441.030996120095	60149.74763247117	49894.633495158596	51055.020649153485	58994.33638420253	37521.28517645096	60694.555765764424	36312.40824092141
74859.2557515906	49769.833602147555	60034.05075623737	40733.03349771245	46661.89903685281	51837.78777849449	52483.57527452687	58418.12024423137	43796.06180085919	70268.24240492821	57298.76812326978	52060.96823295943	41361.98740096368	52170.27028113045	53596.16371704001	54999.28468981765	55711.97028520164	65464.48953031309	36940.33038825165	31543.005659313843	34376.95362112246	47922.7364372035	21440.31501013421	60125.82626508436	49888.84060889424	51054.00563013214	58989.25562748445	37520.47840977722	60693.72243322015	36312.17340625886
74675.20366104216	49769.833602147555	60014.82099952299	40732.44935314218	46432.70780018868	51837.15426130738	52483.046854219676	58417.72926996645	43794.98107555003	70265.55930417814	57297.784126459985	52058.60945513869	41275.82703530692	52169.874673691236	53596.12466469285	54998.62314959392	55711.412715586266	65463.301562923305	36937.56111198522	31541.236248562953	34290.91514025271	47921.03973344486	21439.05687507794	60096.36715613229	49886.502886088885	51052.87161677197	58985.18737065624	37519.557296362545	60692.49760390117	36312.05641013384
74389.4805819093	49768.249153829	59825.91743484384	40732.34326352426	46262.655515268154	51836.55596374739	52482.40217848857	58417.02568756878	43790.84172682897	70264.47530152007	57296.703141438105	52058.60945513869	41253.435736755186	52168.58080412106	53595.86839813824	54998.18904906149	55710.39960551566	65461.966832881626	36937.52611344494	31529.103487188167	34269.65979294474	47918.36321096547	21439.038435901428	60071.64666192723	49883.116782215424	51052.04692404823	58965.87912769436	37518.13366182572	60691.07541892242	36311.67237864446
74116.18330855193	49768.249153829	59545.99804152612	40730.90764565044	46187.75861101453	51833.9701535939	52477.77126440828	58416.554087438366	43783.38882926094	70257.60480790846	57296.1543605488	52058.60945513869	41193.43497136913	52167.62444852916	53595.48560955023	54997.85971102262	55709.068733032545	65461.49763468614	36937.00519634394	31515.503082378502	34127.69637759486	47912.83994668724	21438.829909752003	59802.39504675889	49878.32370776118	51051.72612900084	58920.05246173781	37517.03559611588	60689.16171972698	36311.52267240263
73872.22944884167	49768.05293976202	58835.17614813249	40730.023276752734	46112.9984134248	51833.363703690506	52477.77126440828	58416.16557303256	43778.82963552624	70224.5858969868	57294.557578391796	52058.60945513869	41114.14326706388	52166.97597325009	53595.108971124784	54997.69772526307	55708.76137471376	65461.42426716752	36934.94520137155	31511.59997820662	34067.43802834933	47908.15739221929	21438.711484545638	59443.139473516494	49855.909589963434	51049.56036225628	58857.19682977077	37516.69903363863	60684.51540872876	36311.15275439117
73864.22018700672	49768.05293976202	58453.363681071816	40728.93256691988	46011.83565916724	51827.150550721926	52477.77126440828	58415.63374706046	43777.60081760243	70200.49412393184	57294.14169714611	52058.37357227485	40989.80747864427	52166.358546458214	53594.55313626643	54997.172346881474	55708.51222350253	65460.99601774954	36933.9158120992	31434.667738169403	33744.129344783534	47903.84534768242	21438.263427408412	58847.90751227346	49757.190877622306	51047.52134073337	58564.37659838247	37515.87082546341	60677.78830268786	36310.87118717589
73719.4941272941	49768.05293976202	58267.65515721104	40728.41584991886	45965.97495672886	51823.35833499068	52476.921053859565	58414.76630687986	43776.78889513167	70114.14049870467	57293.059185920145	52058.37357227485	40989.80747864427	52164.10064378559	53592.57157723906	54997.172346881474	55707.34614520193	65460.86249811481	36932.78210112199	31417.836205224245	33318.371636447315	47901.515563457855	21437.771737814644	58490.160599117	49716.76661992756	51046.68258476467	58480.87473937384	37514.648354805126	60672.82202038558	36310.26148130673
73422.66963922161	49767.62143287336	58112.20301979004	40728.19522645768	45857.26423035823	51821.282157569774	52476.8704920199	58413.65200698061	43776.28519681074	69856.67916743479	57292.899340332566	52058.37357227485	40917.727181582304	52163.2130640566	53591.00417787233	54996.68960423531	55705.59765459424	65460.47309536207	36931.95591523622	31389.383030462504	33106.33843405763	47898.221146093834	21437.689122702315	58311.51988376548	49623.2599180716	51046.68258476467	58282.91262082796	37513.60828600907	60670.59020135859	36310.10199892491
73002.50095026764	49767.540970830756	58008.26581164973	40727.73589213546	45833.978269218445	51815.662255644515	52476.83416236302	58412.19486215638	43773.4169454691	69610.54005318758	57292.75917350782	52058.32435478565	40869.434898301806	52163.13858589819	53590.324588702395	54995.28389784098	55703.149999357316	65460.20830287674	36931.28460722496	31222.114345245678	33047.36609567015	47892.537358771886	21437.429571314242	58141.14881074595	49482.44762161018	51044.13652905589	57812.73373065733	37512.992101077885	60666.26532544759	36309.90437833445
72578.0869852331	49767.51137149059	58008.26581164973	40727.49335827138	45687.45646045515	51808.6160041571	52476.48755092601	58411.94721981659	43766.210916882286	69473.51126060417	57292.48728576886	52058.28922446866	40855.31542885411	52163.01581184301	53589.95460089537	54993.375157896706	55701.10894098894	65459.79377791988	36931.11122477319	30985.349672362412	32975.799383775986	47885.71926496334	21437.046112132844	58075.36314728347	49412.71817480618	51043.4311975183	57271.51146804901	37511.82090454752	60666.24020861876	36302.349427396584
72377.3734286477	49767.51137149059	58004.632038724805	40726.879541157105	45654.11531909292	51799.98588642947	52476.046394523524	58411.6766798138	43762.971390467814	69078.40747252628	57292.47599173205	52058.28922446866	40799.63313131077	52161.997116164835	53589.06258102734	54992.628312857305	55697.79997676591	65459.22579541849	36928.96022273785	30477.633027372733	32971.41546140614	47880.35003779246	21436.633005101667	58063.51264168113	49328.326743933154	51038.68896385695	57012.841861083245	37510.8280316783	60653.007841789884	36298.71442278304
72156.79390138615	49767.50398820275	57900.876644976175	40726.55597560202	45623.64493838809	51792.62472841567	52476.01977439918	58411.629088737354	43753.86807568663	69020.68888532386	57292.45950912197	52058.2345689455	40712.00088540213	52161.69064935534	53589.06258102734	54990.126241456994	55682.820253325444	65458.31136333833	36927.550049609286	30336.04962780212	32948.11769481919	47878.90694269911	21436.5225736619	58021.53319829931	49326.06377216233	51029.845426476364	56426.897606718034	37509.74417049793	60647.56359872105	36284.45723974335
70829.46963325662	49767.503315350004	57797.67673534532	40724.21726275991	45553.74745347903	51788.24427112599	52475.650793340654	58409.38830435781	43746.62278358607	68849.142870785	57292.257263631625	52058.21881960953	40428.689488285745	52161.3386095076	53588.89678557327	54987.47387765183	55639.45148800084	65456.79059487405	36921.92672558049	30277.786436171096	32933.269030170464	47878.65736898128	21435.984338303526	58021.53319829931	49298.99041268308	51019.94959910846	56132.215488177695	37509.169193424066	60644.29953187207	36259.259592824244
69547.65771498616	49767.46309547386	57629.12503957324	40722.88950135118	45553.74745347903	51779.92134252226	52463.64497326606	58408.76330204123	43743.38003100199	68780.40106882149	57292.242205765346	52058.205805814796	40380.7037269808	52160.88236109161	53588.43907041878	54986.84781374574	55569.34977885295	65453.49791662856	36920.70655186122	30162.83253828404	32926.50310377293	47877.56458771785	21435.636428594928	58020.61518766753	49236.816282563006	51018.41209773689	55905.74643881678	37508.19189820197	60644.22823209078	36150.94085832504
69007.79464109603	49767.35754384299	57346.65788920554	40722.75991755338	45551.18495543114	51761.98528451483	52454.130900580305	58407.87873297334	43736.39561202005	68688.37425006625	57291.5409880029	52058.164293361944	40350.443466460165	52159.31337963057	53588.10863388739	54984.270332649336	55272.388511359335	65450.787479995604	36917.87613971873	30117.561490434717	32926.50310377293	47877.31194408362	21435.489736401454	58020.61518766753	49234.81858145151	50957.69620367105	55781.663675937714	37508.12507099039	60644.12339333166	36066.93575066807
68102.00721719112	49767.18457238709	56954.02139668471	40720.7528567175	45541.26684869251	51760.027170491965	52450.49423227037	58406.96890702705	43724.76788413308	68059.69108379788	57291.2112274007	52057.86183013116	40282.81488551908	52157.389981735905	53586.504799655406	54983.067031862374	54493.30717195041	65427.26022040783	36917.38669064969	29872.89853064442	32925.06852550317	47875.027127801106	21435.226555459914	58020.46884144339	49234.81858145151	50560.38553418476	55346.127302151595	37507.37188993568	60641.82788478235	35857.13839542342
67991.96678315943	49766.98992507901	56882.302684907016	40718.275891485995	45541.26684869251	51750.715366522454	52450.49423227037	58406.685661776886	43714.48403908581	67069.08865305307	57290.38163562226	52057.70132383931	40281.02920654273	52154.77942633185	53584.96490835935	54981.508648457464	54369.052127548115	65295.70010627342	36913.711655862135	29042.938304060517	32925.06852550317	47872.8217907576	21435.143359964946	58020.36506459624	49231.92030506315	50005.75687162495	54912.13794849536	37506.790441079014	60639.03211318039	35181.75810810336
67719.52400255228	49766.918498818704	56702.76756480729	40716.090972247584	45539.922903649924	51748.69410277837	52450.49423227037	58406.133843623655	43711.966731323664	66557.31038337604	57289.60303255497	52057.204183956856	40279.02913560464	52153.107138619715	53580.449167174855	54979.9929357892	54069.677937936955	65116.04921818366	36913.65731511226	28828.58386648935	32923.04123183244	47868.81449310325	21435.03517914135	58020.05272895997	49228.946533835086	49889.644981688434	54258.0867492139	37506.380598433636	60631.19861584018	34310.97910559981
66459.50494096262	49766.82999650095	56702.76756480729	40714.504462661556	45539.202359545074	51681.586901480674	52450.48969539723	58405.568186537406	43709.631332896395	65718.3001280516	57289.43138341133	52056.59111150351	40275.354817856125	52152.504911054435	53573.34774141032	54979.78363112121	53955.20344656735	64783.636546532965	36913.42095981351	28784.320960063775	32920.350898877114	47861.69834821777	21435.029570322546	58020.022048739025	49228.946533835086	49600.13720204896	53504.04816845516	37505.769080229504	60604.517859800544	32109.097113677428
64815.69717093118	49766.74819868055	56506.43683986837	40713.78442458351	45535.912287140556	51617.72964322801	52450.07398172611	58405.527138083286	43700.594832227354	64922.91701915746	57288.89700522645	52053.90821959442	40274.30896071819	52151.33530848154	53570.30555028798	54978.473682451244	53853.85295893185	64266.08988223501	36913.33051736748	28676.268781989205	32916.44403717204	47847.21832855041	21434.80878636872	58019.28248080593	49228.408456917045	49001.57428838361	53232.46087462735	37504.48620537374	60500.622052115315	30028.733132167155
63843.100800859545	49766.44114833042	56380.83932282371	40712.92237924959	45535.375091467926	51228.06955007202	52449.83420820806	58405.22552367999	43698.40283170706	64498.35897539436	57288.49450814094	52050.9400659088	40267.73626090554	52150.465678909975	53568.790384472144	54967.81313984133	53646.93554556694	63698.79027185965	36912.96417285679	28637.610650140243	32914.9780015681	47842.621575084646	21434.53785427075	58019.11211768096	49226.10315177226	48252.1548454164	53052.55486848474	37503.50490452757	60394.08314060304	29703.754460552296
63387.78018560517	49766.29906845786	56203.199901724416	40712.063477100244	45533.22812340015	50701.50005849669	52449.674580479754	58403.489415303186	43693.13894650354	64096.19447097079	57287.47253038534	52043.26032978109	40258.08504717464	52149.69331781713	53567.76962275441	54967.33798839753	53548.6245932605	63296.012692245145	36912.533814123824	28637.610650140243	32911.671663781024	47842.11625588122	21434.48851364302	58018.90444732174	49226.000894217505	47713.02299894441	52716.962276183884	37502.04639507	60345.20073475631	28694.624520192297
62755.50471799951	49766.27280115955	56022.42034978005	40712.063477100244	45528.34172858302	49736.230183457155	52449.674580479754	58401.544353998244	43690.99129995386	63492.115110528284	57286.95094797325	52036.096238780076	40258.08504717464	52149.34298735941	53559.394931894305	54967.30304068517	53537.977826417075	62861.49406151962	36912.27012954069	28629.606768203997	32908.8170324166	47840.9838491436	21434.325520186238	58018.82409467072	49225.42603858605	47439.47594432188	51665.349332199636	37501.09379426866	59946.73918862034	28646.170100672123
61778.082669748204	49766.24697715326	55655.20736428549	40711.77875611974	45527.886682089185	48360.00327039278	52449.27013494528	58398.84976321199	43686.48809816667	62734.86245527385	57286.95094797325	52034.95972974373	40256.16360973187	52149.02877206766	53555.685754770435	54967.299161223214	53486.69348418119	62628.20259757126	36912.12618192184	28629.35371308331	32904.819338155525	47838.54926897834	21434.073099955433	58018.7510355211	49225.42603858605	47296.6792753609	51187.575896417075	37500.7361370493	59610.90093049564	28646.170100672123
60741.90720588707	49766.13695749799	55357.01182533801	40710.95326940682	45527.026081541946	47837.36063161844	52449.26943499735	58397.48528269323	43681.06506787749	62190.77982195643	57286.885542459895	52027.98513123903	40249.86636971092	52148.71293605726	53551.75784498182	54966.65980218259	53472.00972400585	62506.74976064971	36912.12618192184	28629.30430312358	32901.03142411256	47836.36218998248	21434.073099955433	58017.853945518174	49225.42603858605	47284.94834796348	50966.536659432604	37500.226110997835	59452.1311441304	28646.170100672123
60169.34755529982	49765.993973881086	54685.64661654591	40710.20254736107	45526.812997033965	47653.30195681629	52447.22768434746	58370.35605052777	43670.40231415246	60699.57886396243	57286.81198178185	52019.86607089758	40243.825365277626	52148.558040963544	53509.098847898276	54965.75925172398	53439.58639968649	62506.74976064971	36912.057993598566	28629.30430312358	32898.56480655908	47835.16591489632	21433.89386429473	57993.74742841796	49225.42603858605	46766.80315814444	50828.778911486355	37499.88877490476	59365.01907568207	28629.53517341854
59835.44232674415	49765.89249845855	54457.73687674877	40709.81994308777	45526.70074393815	46400.44312310808	52446.53212488631	58365.12207388293	43645.91760639876	59984.18328182052	57286.77196631006	52019.094526914196	40234.447904238936	52148.4098394362	53440.19745128815	54965.218644008775	53439.00337221938	62488.826882178066	36912.001772277945	28629.293733679136	32897.26403307951	47832.76052146653	21433.799130969022	57993.74742841796	49225.368623975475	45969.06600817939	50585.61166724706	37497.03898225622	59275.03131029408	28616.23476106393
59666.45389814073	49765.879820860886	54434.16057176389	40708.99419770532	45525.3980003875	43728.260101160915	52446.216401778154	58356.567130741016	43639.12650756226	59898.91425660896	57286.732633582105	52016.47838049127	40214.61224866257	52148.09408246697	53003.511696874004	54965.066809479235	53438.1593559426	62435.92790658829	36911.95856958934	28614.619506464078	32896.51047376837	47832.67987964994	21433.614640266354	57993.74742841796	49225.16711028942	45414.23243093202	50253.65886137302	37492.6226668716	58715.74184776859	28614.841739800355
59523.96846771138	49765.87720979853	54396.34836557225	40707.30047173929	45523.18114424546	43286.004187324645	52443.689709794235	58353.96239416639	43504.016127315794	59846.9880676849	57286.69264801772	52015.58126293624	40213.59166675286	52147.95108792469	52652.56133506288	54964.02524291544	53438.1593559426	62331.208720976625	36911.92053711836	28614.532560132095	32871.55553962344	47832.52478837855	21433.52536999297	57993.74742841796	49224.87616943528	44237.439321987156	50239.86844701006	37491.01889245804	58424.49304579281	28614.664785634966
59337.94899777431	49765.86503069406	54319.02210838969	40707.10689626117	45522.97831891706	43178.12847278018	52442.64966927848	58351.91588570015	43048.49838415967	59826.97707555686	57286.68232024904	52013.07972804996	40205.190426760426	52147.273958862366	51824.653446097014	54950.31846584086	53438.13285616608	62195.57627856422	36911.8761066832	28614.532560132095	32861.42206292428	47832.43132351469	21433.39233741798	57989.85342508131	49224.620691652926	43156.391390298915	50184.935169297125	37488.269084072315	58423.29665625429	28606.72941983879
59280.24729391811	49765.79526476907	54224.66160887501	40704.74369468845	45522.94169785042	43113.06921118303	52440.58715469379	58344.823259735866	42660.868624936345	59787.64172640417	57286.555134817034	52012.47675300955	40200.56289259111	52147.249791886774	51580.55402487213	54911.46430066166	53438.101695088866	62136.00523025968	36911.71639934441	28613.00945427384	32856.96373075443	47832.09366568811	21433.318472414907	57979.93616873073	49224.33687365769	41979.08568535914	49704.29543945099	37486.579120898736	58148.121510381345	28605.882950355302
59247.96240698106	49765.59783965472	54162.23591714774	40702.46124272169	45522.70503279626	43004.805522564675	52439.18209255268	58342.387555143185	42437.94232722105	59762.66752911329	57286.1000737877	52003.09861891825	40199.89054243564	52145.54425529224	51076.861798716	54833.58196706168	53437.52471555207	62101.192882496645	36911.58735005937	28612.661652072507	32856.44992130312	47831.71626844608	21433.024528705682	57979.93616873073	49223.273825238015	40582.56275448529	49378.22141930433	37484.64158795707	57616.39873623953	28604.930641098148
59242.91133116093	49765.230882987424	54162.23591714774	40701.75279680015	45522.43321860165	42967.72889205052	52437.29619525718	58340.732454999554	42437.94232722105	59760.82434619542	57285.78810055087	52002.9891679257	40198.71440114125	52144.43056879669	50651.201651030926	54618.67684347291	53437.41874148441	62077.64833840699	36911.01890535323	28612.4737692984	32830.081058777956	47831.456433267	21432.791744465427	57979.30183404899	49222.728382114175	38585.231487944686	49271.89168450304	37480.564118271475	57616.39873623953	28600.882856447293
59220.63771825981	49764.6825550023	54154.25783253609	40701.28591865061	45521.945602242326	42945.18295090878	52437.06022566488	58337.30273772778	42150.37330073381	59746.70798431133	57285.18556005052	52000.86215574423	40198.339646170876	52136.55553360985	50213.41170366353	54014.34800743322	53436.85377264778	62061.821846269566	36910.82485855785	28611.946345673638	32583.13733667556	47829.063313809726	21432.27916750023	57979.14175584309	49222.553355131815	36933.74777502584	48769.49927365864	37476.431087536424	56495.40554642339	28599.152036564472
59217.73819560343	49764.55306610885	54148.44743401761	40701.20235177402	45521.072514977306	42945.18161733772	52436.4950343153	58334.25861300071	41874.32065704782	59744.07564781873	57285.15183856296	51991.52195788148	40197.77352225192	52133.616214491776	49977.45944400641	53546.2735068866	53436.76569916716	62060.6285722205	36910.58633578606	28611.732968179687	32566.135162573686	47826.50430026592	21432.080900170506	57978.50884436396	49222.33441672543	35442.53466083769	48641.233381073	37475.89604508003	55264.13363883248	28599.152036564472
59193.8529076597	49764.27920961412	54148.44743401761	40701.04333178605	45520.06433858784	42944.6546575098	52434.165377373996	58330.08908920379	41256.87040821835	59744.07564781873	57285.022798640195	51981.458855130986	40197.59516244125	52132.66340123333	49886.80107955642	52336.82559022456	53436.55226290651	62060.579134790285	36910.230796227304	28611.562482147016	32566.135162573686	47824.838095608975	21431.969521360246	57977.744950335014	49222.25738432877	34963.38147184308	48366.209455577606	37475.26378185126	54074.20286730995	28598.991130522936
59061.99870989492	49764.23350206079	54138.17807015353	40700.80052592164	45520.053639480095	42943.15600609908	52430.38351937646	58326.58472319931	40850.2704478599	59741.71140328031	57284.95849005079	51974.737707645225	40197.38708418689	52129.83029922455	49382.7239056965	52222.26341194666	53436.2886803682	62060.579134790285	36910.103153612785	28610.72053362914	32447.60054345512	47823.64692396146	21431.21708146078	57976.69705984107	49222.09723220936	34796.693928628774	48247.99301733656	37472.02729707845	52498.7659232543	28598.991130522936
59027.947412882844	49764.047131405	54138.07869404621	40700.31570638397	45519.888866256624	42942.54937421712	52425.694456370686	58321.66450330281	40349.2595536194	59741.15050684068	57284.90025939304	51956.875286870796	40196.19282846192	52126.09265833009	49003.38357096138	52105.22717267405	53436.24252331288	62052.68883740338	36910.00605050867	28610.55315607059	32344.696312255342	47822.77673659728	21430.70707559179	57975.519821663926	49221.37412372505	34059.80883937316	48168.90485455955	37470.29103146293	52289.39378019405	28598.75318366127
58947.18868075624	49763.5522880011	54137.78973675827	40699.84065627347	45519.183379997936	42937.53947152731	52423.98126712562	58320.07779195909	39859.69959163857	59740.98451221195	57284.87877937879	51922.94202544746	40193.34954691597	52125.87033578204	48836.44717552423	51780.337379146615	53436.24043575957	62050.345214672336	36909.96130632094	28610.396168428713	32273.864947216432	47822.23476433776	21430.501871121174	57975.233314621124	49219.564718050206	32908.87994058337	48130.29752719229	37468.300736779485	51366.773799638235	28598.75318366127
58947.18868075624	49763.29219820284	54137.204271691844	40699.272440434426	45518.805567285475	42936.77006706851	52422.79438672594	58317.755213269586	39822.23419610105	59740.704151821774	57284.74811474631	51774.821275585186	40189.987606661794	52125.04592339465	48020.16955154151	51498.65222595972	53436.134959181414	61980.86584086734	36909.71586298429	28609.255731018882	32233.444853735036	47821.08604600602	21426.702382340623	57975.186074361765	49215.787181509724	32425.715295307036	48097.50822419287	37465.92876369563	51366.773799638235	28598.365343467605
58947.18868075624	49762.99060487557	54136.91913622735	40699.11217696287	45518.599770070214	42936.52508714446	52422.14775795405	58316.94713970444	39275.31467602502	59738.028615675095	57284.614154790776	51428.672050735244	40184.38043823294	52121.30546190291	47801.840155828286	51258.40782433073	53435.96385280872	61980.86584086734	36908.966871824996	28608.667220323667	32181.536650272174	47820.21364896151	21425.100924445596	57974.87427666126	49212.19024509151	31723.912280628607	48009.33736186263	37464.74769266165	51094.3080375076	28598.141117330822
58947.094828735215	49762.67500954422	54135.597553415144	40698.88824040882	45518.48223530124	42932.79325509222	52420.22120500283	58316.83493645841	39134.06905947316	59737.205828252954	57284.57754812106	50513.744235855076	40176.22742293976	52118.149667518774	45573.04583608781	51258.40782433073	53435.77976390073	61980.749970704936	36908.66025236791	28608.49000116534	32078.95911230081	47817.78735497568	21424.760782184665	57974.04806853307	49211.47096155493	31292.491963659064	48007.460302630345	37462.96874500322	51045.073774067634	28596.841961009362
58947.094828735215	49762.56847976632	54135.32948156781	40698.88166574781	45518.38076406127	42928.88524304134	52419.90750373103	58316.73349041548	39069.687406425146	59736.67912960828	57284.56343359735	49407.58722752063	40173.99118973808	52115.80031404143	45012.429900994124	51258.40782433073	53435.6277263558	61980.59954178193	36907.8076765143	28608.075522388805	32069.679503827934	47815.82860014369	21424.710616098346	57973.5468575269	49210.34484289013	30764.377158930503	47988.77667080503	37459.28780618845	50599.79328754426	28592.082506820705
58946.875372255454	49762.42854642492	54135.19837162285	40698.88166574781	45518.24008973961	42927.14337464983	52418.85409858535	58316.39587013338	38918.45290607541	59736.58892621185	57284.53050289107	47753.8228044289	40173.6515966503	52114.21814476085	44867.99889169249	51258.40782433073	53434.95784572723	61980.57401806315	36905.8764448904	28607.9176444273	32039.39723520143	47812.63778864728	21424.498400445933	57973.014188809546	49209.55233334629	30345.29315538065	47754.239065777	37454.47931015649	50566.09543288193	28581.409616989436
58946.8058396659	49762.2365345429	54134.9253271943	40698.34554061773	45517.99374833232	42921.04122577907	52417.65301275543	58316.2603233396	38701.18156274188	59735.304668305354	57284.399452471924	44926.32252041902	40170.92897101546	52112.71628001085	43768.082586356155	51254.07356060735	53433.77423979453	61980.568217079	36905.13514508064	28607.893702782203	32001.530128681006	47808.713999798354	21424.3815202105	57972.720100798346	49205.54009226724	29985.46970663813	47461.74818295339	37448.567485137966	50335.04208088272	28581.409616989436
58946.758356913146	49761.936007613855	54134.85830284454	40697.559643140085	45517.68052059173	42920.952100315524	52416.48944450334	58316.10911610987	38661.03710381623	59733.295787659554	57283.946182943066	43663.681957255736	40169.63831655238	52111.40110641534	43515.78855309013	51230.625757155445	53433.61450063807	61980.553849262236	36903.553587311995	28607.873212621947	32001.530128681006	47807.1977764421	21424.216981171616	57972.32323143924	49200.376504383305	29719.06013292195	46963.88138669133	37444.57771583211	50295.54467208401	28571.08087553332
58946.758356913146	49761.87941249307	54134.85830284454	40696.348716457316	45517.35972768546	42919.46276998031	52415.68798920531	58315.929474279736	38601.256297520835	59733.13751574092	57283.79819821862	43384.54102262906	40167.74954083575	52111.32184789621	43327.234802794876	51202.36894316416	53433.27772419015	61980.445658468314	36903.53865381975	28607.26835456129	31991.239586725565	47805.86198728083	21423.945619177488	57972.174302430394	49192.6066178189	29287.979742513347	46867.43479885803	37441.664862352125	50265.22865303017	28558.88053936624
58946.758356913146	49761.61083545008	54134.807017123254	40696.003340169314	45517.222176794705	42919.39656736197	52410.57731379133	58315.63998383885	38357.46027364688	59732.47720012255	57283.22981195665	43331.67700867612	40164.91405921739	52110.85960486881	43302.64124903579	51108.56890171345	53433.155997176604	61980.429848593674	36903.4688579077	28606.763584852473	31945.94328895622	47805.510835583606	21423.680646431683	57971.89078089148	49188.99587752466	29287.979742513347	46584.06087521968	37437.32988222756	50255.819460463914	28550.263645534367
58946.71507591136	49761.3676463835	54134.07507464181	40695.75288889209	45516.7790632057	42918.7095160589	52410.18480587702	58315.058330288346	38294.3823876177	59731.86172004647	57282.83330606739	43044.588961495385	40163.99063666044	52110.65527568697	43248.83308598608	50997.53380772394	53433.03242744581	61980.41706896713	36901.84722405542	28606.702572699847	31945.94328895622	47804.45044583739	21423.38752871847	57971.69901825461	49183.46787689467	29245.256086328773	46344.39073601168	37410.18335288605	50209.11906941271	28545.49872607936
58944.33710213502	49761.25134258289	54133.35608952559	40695.15309325163	45516.08368158012	42918.470584458926	52408.08368026639	58314.78929894826	38017.88678530046	59731.6859167415	57282.74752960391	42571.56211570554	40163.79221323336	52108.69826114895	43247.32799512831	50926.68415507639	53432.709100657565	61980.39846700967	36900.17864535913	28606.486512473737	31869.740881384543	47802.66648072595	21423.125573122197	57971.6539092151	49178.99969404043	29245.256086328773	46219.34702007996	37392.758227737184	50162.85632319492	28528.184666571808
58940.88935730944	49761.24051059373	54131.537374233565	40694.39974243148	45514.904912251826	42918.122404638634	52406.65783159782	58314.71757942859	37804.293515919584	59731.290511371284	57281.536416005234	42380.238208961804	40161.566241501554	52107.79436358848	43247.32799512831	50887.00162293583	53432.526979451235	61980.3604035202	36899.12325931433	28606.364401642764	31836.24241146898	47801.39017770334	21422.98893775507	57971.26083101757	49166.84881694384	29235.345457419266	46011.621392303015	37158.986741032146	50162.85632319492	28524.556661064154
58938.47323540348	49761.22453289372	54130.92356386566	40694.376465573354	45513.82964947012	42917.92490343042	52404.5658096996	58313.51919151314	37797.66128484178	59730.67201999975	57281.262586851146	42300.64480397459	40161.38731919473	52105.39956442535	43247.32799512831	50883.30114336621	53432.43070090275	61980.239518807655	36898.64239200845	28605.94016714687	31820.387608050773	47799.8003512347	21422.96656527177	57970.73272018525	49162.09452055038	29198.92327717829	45461.056076138964	37035.36561375286	50162.85632319492	28523.989172223286
58936.46998015587	49761.17094269328	54130.65343693987	40694.155991343934	45512.45563142098	42917.56353961841	52401.55785610606	58311.28879898064	37797.66128484178	59729.41210615589	57280.9524164654	42300.64480397459	40160.676867875445	52105.354882629676	43246.66067422405	50865.322289980046	53432.29656110813	61980.23823806396	36897.71868680921	28605.557045000074	31810.965546278254	47799.74902981394	21422.911288972013	57969.17863662368	49158.08077935068	29103.705341956964	45309.22857332471	36726.19095393394	50162.80495973966	28523.257592676164
58932.096789700074	49760.9799486419	54130.536772691616	40693.99337748961	45511.34495557425	42916.71677596143	52391.69593929279	58310.61152303328	37793.18603016285	59729.031400744876	57280.49428286877	42300.280221882094	40160.25024246264	52103.6010099836	43246.38779677571	50851.12724026106	53432.21971711059	61980.14025493877	36897.62149643646	28605.485328246043	31750.867400406154	47799.45310478322	21422.859915626414	57968.32331466528	49152.80852068927	29034.14191134706	45220.42025564976	36107.77276860148	50147.35835873779	28522.888228250526
58925.54569007416	49760.49839573795	54129.775151628244	40693.42677432561	45509.86058707648	42916.45764312992	52374.77285009057	58309.43467317378	37793.18603016285	59728.62100435635	57280.35264375645	42300.097093145174	40159.32468066688	52103.10790649029	43246.38779677571	50849.405904717656	53432.10808919697	61979.98193581497	36897.09733016258	28603.988643711054	31747.267920780276	47798.650087642265	21422.842526177123	57967.92035249855	49142.931403568815	28936.19509324623	45055.36781110919	35893.68740189111	50109.00635919786	28522.84631804204
58913.110243548974	49759.350352645975	54128.758146041306	40692.862545317825	45507.66930360228	42916.31399149281	52371.80798142319	58306.47850510249	37793.18603016285	59728.58868031571	57280.005833771975	42300.04816483617	40159.125761551084	52100.245420006686	43246.335587850794	50848.28375413231	53431.91745467214	61979.68891689268	36895.34483106232	28603.405983336314	31746.58998153163	47798.061890077675	21422.809107489866	57966.98769529755	49137.67201881361	28859.933523811003	44961.02555202371	35666.56585770574	50037.0378987672	28522.84631804204
58910.968173319525	49758.682206700396	54126.542790698426	40692.1223091297	45507.253183969304	42916.264777555196	52365.88345333594	58304.3304756589	37792.696513235074	59728.142677547745	57279.21347634554	42299.49635358062	40158.957272201376	52100.245420006686	43245.67859324589	50845.08471389484	53431.61484896103	61979.602901390615	36894.03476979686	28603.311690697687	31745.972476954084	47797.86708343412	21422.767090977944	57966.85380178237	49133.48040374904	28859.933523811003	44961.02555202371	35535.70753431274	49903.22082765495	28522.64821235636
58889.92701165445	49758.17339072417	54121.06576509836	40692.06501190262	45505.93691257836	42916.18356373568	52365.06061382916	58301.79674530576	37792.24666815545	59727.307549239114	57278.27050757153	42299.301401347904	40158.748185893586	52099.65803614151	43245.63181227432	50842.316799908236	53431.49384355648	61978.24350455124	36893.486986856384	28603.02484506314	31745.972476954084	47797.86708343412	21422.7663743612	57966.59677599087	49132.90739555223	28859.933523811003	44950.73447555547	35401.50767916243	49713.994946938066	28522.60764515617
58884.749987441326	49757.957141666666	54120.04362072039	40691.64270067351	45503.38461666405	42916.019310195064	52364.754733712674	58296.51253912139	37791.51699497961	59726.268408299286	57275.83568253347	42299.301401347904	40158.677234094655	52096.58362113859	43244.88543841469	50839.61761375072	53431.18362174983	61977.994137935035	36893.09664541373	28602.965093419436	31745.57164788728	47797.57920590263	21422.65068509735	57966.28844830123	49127.077311687746	28848.791350831078	44906.13294438606	35401.50767916243	49713.994946938066	28522.324369212256
58878.06399664967	49757.18636577994	54114.32963148807	40691.46709615002	45498.8455286336	42915.92608928229	52361.21994764354	58293.98619395127	37790.89807340575	59726.039471020085	57274.78241480551	42299.199998828226	40158.539189335934	52094.82870421781	43231.97139956239	50838.13506407616	53430.25572103946	61976.107830746885	36891.62828478099	28602.32484650693	31745.366693108244	47797.4881032027	21422.5509990003	57965.86515462885	49089.08434412511	28848.684225473484	44740.659582090906	35323.26067814859	49713.76140305523	28522.317760988943
58847.46943477929	49756.87361985107	54110.92662109872	40690.76000484107	45474.81136852568	42915.85603418382	52336.994152852494	58290.76050024044	37790.65493187766	59725.95698570856	57269.31810070717	42299.01114335431	40157.3057704222	52093.28879085734	43159.1048053059	50836.90045464698	53430.1226674075	61974.696492646304	36890.502931472445	28601.797974838293	31744.66187312451	47797.0285738441	21422.30520202722	57965.85771787623	48990.65591162509	28847.952035469836	44630.88189015836	35321.10847393448	49616.66983816528	28522.03346674553
58774.12447550329	49756.352450480284	54110.65458736676	40690.589215779786	45401.07767469921	42915.65431614538	52281.70640817593	58284.07609559961	37790.65493187766	59725.30485025825	57267.180098823716	42296.50343513363	40156.90926012639	52091.3051696746	43159.1048053059	50832.9744433393	53429.87051641482	61973.47348925387	36889.62274572966	28601.797974838293	31744.553094849125	47796.45010844989	21422.07062446316	57965.82259364215	48861.13001939103	28845.516594660672	44596.1610249551	35302.70244604484	49564.19307977391	28521.910432481054
58374.98286461865	49756.131813381115	54110.5528894067	40689.67472566927	45293.1233395117	42915.32264241306	52198.85566410599	58274.26599455033	37790.65493187766	59724.19007178237	57264.7539409916	42295.53384301511	40156.85247280332	52089.66103330837	43157.85066665203	50831.55074520143	53429.856708227184	61972.44003544109	36888.291024440376	28600.894677767916	31744.107824987044	47795.94642701679	21421.84875800724	57965.75479903013	48752.03804419076	28845.516594660672	44529.930806334174	35243.67320226733	49452.617950382344	28521.75851721239
57949.115769693366	49755.59211570038	54109.60466684374	40689.544341041226	44937.39535259495	42915.25516323918	51903.75428757094	58270.259017176235	37790.64700851793	59722.61727868671	57262.72251299145	42295.08557318257	40155.831959898824	52088.44124999368	43151.26603050221	50831.48130900003	53429.79535708258	61971.81058065336	36887.34112257652	28600.74971017254	31743.77049823517	47795.0385496422	21421.604827147068	57965.53978687243	48337.45475624753	28844.824240468704	44478.63695629927	35241.17069972594	49452.617950382344	28521.391369467565
57364.588475646175	49754.645198600425	54104.81904168686	40689.54327544944	44287.069021798256	42914.421277261616	51283.88893183111	58265.78809019056	37790.64653347258	59720.41202677727	57258.99009051321	42292.28710036256	40155.320723384124	52085.57182103222	43126.16563986107	50830.88276181196	53429.483843737624	61970.60325345491	36885.47588368658	28600.205989832477	31743.77049823517	47794.46076325579	21421.55993330134	57965.48047772329	47727.26094069703	28844.824240468704	44461.438598984576	35240.96353346017	49373.347328909374	28521.033325187367
57185.81131867683	49754.21265184147	54095.80628932223	40689.4995557166	43937.28645334124	42913.92284941165	51178.47459162648	58260.091554141356	37790.57701075007	59706.74511051378	57249.99361445302	42291.758833567015	40154.81945258526	52083.97484220714	42948.77462340547	50830.01667633201	53429.412675415704	61969.90660234481	36885.16147191472	28599.80261057207	31743.582141139068	47793.752203846525	21421.341301696157	57965.38186112826	47423.144248831595	28844.767496566325	44461.438598984576	35240.96353346017	48993.56771551739	28520.811284818777
57163.63131642883	49753.834453833915	54089.49391420424	40689.47290856306	43575.7534138638	42913.92284941165	51042.605918841946	58258.26093092251	37790.53775962869	59644.38970335948	57232.115487908006	42291.57611021643	40154.077522192754	52082.71316806903	42785.1636130707	50829.69826994613	53429.209315664375	61969.34033131747	36884.94039412492	28598.875815295858	31742.916318943688	47792.90268075992	21420.60679328844	57965.25960290262	46931.95049867508	28844.763558416682	44427.857531767666	35240.63298718096	48863.12832652029	28520.740660841635
57047.29531420275	49753.418333624475	54085.37203041665	40689.43740560484	43209.524542296625	42913.887283461605	50912.28144918638	58256.38158837794	37790.27400845267	59620.53750843882	57137.06384505572	42291.57611021643	40153.78451845111	52081.93861510662	42647.32174657896	50829.306379263704	53427.33913009699	61967.682384245694	36883.84514439752	28598.568293904118	31742.37999725619	47791.82309833148	21419.78833807179	57965.16140443939	46899.54348420429	28844.763558416682	44427.64300262089	35240.3860742274	48482.90995153722	28520.567600967977
56933.98066300614	49753.322636208715	54082.90893718727	40689.39255694171	43078.74730083215	42913.79596303576	50650.55841535224	58245.84593794033	37789.93186487854	59480.37470691414	57065.198872941866	42290.91744405351	40153.63415702788	52081.41598115672	42445.19552749989	50828.71007062386	53426.08187329696	61966.644904695015	36880.91876581092	28598.53592714937	31740.256752268087	47789.448925511846	21418.80109970999	57965.05040147517	46637.06946539045	28842.231410759683	44426.63646418093	35240.05040318725	48344.284099251796	28519.92596047485
56933.98066300614	49753.12159215245	54081.83499625308	40689.334948166106	42977.421300034344	42913.650398113816	50610.14221793587	58240.689067761356	37789.601483441475	59461.08693772707	56955.09090959751	42290.68615481689	40153.4547834349	52080.90239431524	42199.62761583915	50828.21587024205	53423.88251408786	61965.85422359736	36879.75285782328	28597.40784755196	31737.004021500165	47786.90923830485	21418.80109970999	57964.71144228953	46525.81059184226	28840.075300460285	44418.86364452838	35234.1838949445	48263.58903401403	28519.06993002732
56933.413552439364	49752.79849696504	54076.375814322375	40689.23699579872	42910.36335327937	42913.63170178931	50610.14221793587	58232.41017031169	37789.38850929981	59406.05099814713	56524.19326773017	42289.35976495122	40153.2351265567	52080.54897550231	41925.922898783865	50828.1777874418	53423.02000214549	61965.804924886965	36878.425683821784	28596.449536508364	31734.28326356641	47783.58274918559	21418.785450963853	57962.7891560876	46441.72213979773	28825.08842672245	44410.502670504946	35233.23712608714	48137.08140517099	28517.963996840208
56898.4369740413	49751.02765403683	54073.6123412821	40689.079333668895	42865.53938181243	42913.57040738173	50586.331102332275	58221.29216179053	37789.23034727764	59295.13884764554	55671.48701952842	42285.737848002835	40153.065818424984	52080.18348906262	41781.869089283544	50827.77040237933	53422.227625402185	61965.675506897685	36875.48332028898	28596.274822885985	31733.614450130524	47782.11361554283	21418.747577606206	57961.7157727411	46314.05811765471	28811.03277161317	44402.940625747906	35230.81224610857	47831.804338780596	28516.181469733536
56867.373467714984	49741.16345819399	54065.46524997119	40688.86431038174	42855.918794687685	42913.27939867635	50556.44557432314	58221.29216179053	37788.856265100076	59295.13884764554	54157.32205846438	42285.419421514474	40152.764902046285	52080.071717635416	41742.91434769584	50827.091336979945	53421.20953573509	61965.05209357859	36870.06909231521	28596.039846195898	31732.10736403361	47781.66897163684	21418.691558333074	57960.90512503488	46280.31187900186	28810.877824099833	44393.368195182535	35228.91788076912	47765.922490214616	28516.181469733536
56782.38929299056	49728.5323789203	54063.47039430176	40688.62010897473	42838.78972493613	42913.134743607414	50530.92711181936	58184.159480679555	37788.0076979337	59251.938192693546	53108.165983161845	42282.755373651155	40152.31554931116	52079.81451000158	41665.125017660284	50826.80171259812	53420.17181658598	61964.58699075958	36869.18830842284	28595.753765242145	31727.300956785977	47780.566458601854	21418.621623907417	57960.859922338976	46268.36004775673	28810.80167797652	44393.35746688327	35223.4366843564	47622.211089567034	28516.10063005965
56782.38929299056	49669.15013538803	54062.73646382766	40688.38766920906	42838.52982641684	42913.00843718741	50511.13208655946	57892.235429379114	37787.83185945562	59218.95181645139	52290.40562233127	42281.69227761636	40152.2075443045	52076.87912180014	41665.125017660284	50825.93363041438	53419.31508232622	61964.561266020566	36847.518136215775	28595.690249634044	31722.437519962787	47780.241761369965	21418.601122961354	57960.702289918605	46239.4481210373	28810.272818692192	44393.00606641677	35223.397600816796	47376.56749614328	28515.052831748548
56747.58212647505	49471.868089644566	54056.95943962142	40687.82086900204	42833.554116987376	42912.49269190558	50511.13208655946	57690.630664732525	37787.60773443995	59147.01350817638	51738.770500697974	42281.59739239084	40152.06390302911	52076.36039437548	41662.87529492434	50825.35367423231	53416.839149851745	61964.452068661005	36744.33976181296	28595.62246351562	31717.432086269877	47773.32669164608	21418.57421658607	57959.54618184419	46208.798635734	28810.272818692192	44392.60847154042	35218.915811088635	46442.601393189725	28513.803290610416
56738.832746771586	49445.17814326096	54051.50084559218	40687.165302715126	42832.21865987833	42912.06514285861	50511.13208655946	57633.499238204626	37787.60356395348	59131.19785099459	51329.578146092805	42280.58750866907	40151.99933168905	52075.592509877904	41662.4276318794	50824.879722150225	53415.052910177124	61964.11534173083	36391.140792858714	28595.62246351562	31704.78404017952	47768.15313103897	21418.306426545398	57956.90524713885	46202.65231445443	28809.859755591948	44390.671830517414	35217.61115134435	46215.302917622605	28513.326096920635
56710.25063941762	49394.40330833731	54040.67080689869	40687.0248266695	42831.443166444	42911.4279787577	50504.306220690996	57454.50242424983	37787.49193804487	59060.47593137791	51034.73220264739	42279.61972214595	40151.95907565026	52075.053643891166	41662.14846976317	50823.50495318952	53414.55368178944	61963.64141391377	36379.867825546906	28595.33470373087	31700.876971715214	47755.2121557367	21418.186408675436	57956.38157762035	46167.57399413305	28809.450835625797	44389.22504832282	35217.36293274261	45950.825438881744	28512.325379972317
56640.89922221725	49351.02351013274	54035.58417677426	40686.2420328613	42831.212382803584	42911.32611827753	50503.21366893865	57391.82567346151	37787.43378250879	59053.643003529476	50248.50663156951	42278.63435195706	40151.863164160124	52074.023631777774	41654.29031521918	50821.99726378649	53414.55368178944	61963.33439315343	36379.5397330741	28595.2801444033	31696.051826800456	47711.930511894396	21417.95643116621	57952.11475739053	46151.79555248921	28809.001116445346	44386.44988079945	35213.21120406304	45748.12250121566	28511.979493300172
56573.3594415014	49056.94519079734	54033.79011261182	40685.5320929855	42830.64306769878	42909.84230318754	50496.841932155665	57317.833955050606	37787.33825183529	59051.60671251954	50140.097443502025	42278.21707804418	40151.37976139934	52072.69332767107	41630.345573780556	50819.516050037135	53413.06893933324	61962.80156083467	36345.29178617708	28595.20522123985	31693.64186808163	47547.14940438456	21417.95643116621	57936.29082577825	46144.431769956595	28808.061326884635	44384.95146036485	35158.832487038184	45583.52741626626	28511.979493300172
56490.25311120692	48875.43203703346	54029.4714291565	40685.49768200093	42830.3435627998	42908.129616898426	50496.841932155665	57275.33543715679	37787.138627270775	59043.69117418668	50063.04668522824	42275.76803586059	40151.01654375857	52067.77600850877	41630.345573780556	50818.78269055293	53411.98232966837	61961.94685816231	36295.70630555838	28595.143823411672	31670.433602330086	47449.55528750759	21417.953515741476	57916.43212572338	46144.431769956595	28808.00613555564	44382.9284600545	35110.93610831264	45380.07004619679	28508.995119116924
56474.114855759406	48841.37814994219	54028.65468583479	40685.16630214385	42830.005263457744	42906.3281237198	50496.841932155665	57213.284961731246	37787.06283039122	59011.22675802943	49936.48607083151	42275.65565204387	40149.658399576896	52064.00050099996	41625.80972393223	50818.11790171332	53410.991130385126	61961.68351203704	36293.66223209712	28595.08553229528	31605.055603304365	47373.40607902112	21417.939944436388	57904.385971190575	46142.52888041975	28806.868408465827	44378.33178353357	34973.89424705778	45155.4799166897	28508.68843939667
56239.96302279532	48837.46383076159	54026.1483728734	40684.07079546666	42829.45155798367	42904.50844992696	50495.34588235362	57191.312304848754	37786.89069178748	59011.22675802943	49766.374164959176	42275.620000887124	40146.745444158274	52060.04103317693	41619.146360872845	50817.69428328038	53410.38061442513	61960.844612785004	36290.69898450019	28594.98594207053	31599.4183976963	47373.40607902112	21417.924780871057	57903.87951090491	46140.21702559294	28806.19553023904	44366.87159036632	34885.36763279053	45068.585857793725	28507.327030468747
56239.95851670856	48799.11861237051	54023.65835897678	40683.55094695204	42828.820347059016	42902.66042263155	50494.83391250015	57144.59672190495	37786.76662270977	59008.13189069347	49663.5959931342	42275.30973516147	40145.580518776034	52058.74833101101	41596.53419912428	50815.5118190439	53409.473091808984	61959.32767529081	36278.65667376877	28594.830501245786	31491.99133499283	47369.860208891536	21417.91498976811	57869.806674461826	46140.21702559294	28805.68787887261	44364.750532016405	34753.56614206764	44848.79355991187	28505.619390587442
56191.87888058709	48738.655994018896	54021.332683477376	40682.56846332959	42826.804234017	42901.7891208975	50494.83391250015	57137.19880249281	37786.72692715313	59004.87088702538	49653.70576216175	42275.141977936044	40143.45574360108	52058.36635675445	41587.36648789823	50812.863879179684	53408.29192664311	61958.49864820913	36278.65667376877	28594.64856809658	31392.071035911842	47348.56688122966	21417.889667447267	57785.90120602368	46138.96596573527	28804.589070278398	44354.76620136919	34735.746890312614	44848.79355991187	28504.003482630993
55952.506542919014	48685.02408988597	54017.15583762296	40682.25723421467	42824.73532681733	42898.17324518505	50494.74285623699	57129.85392467905	37786.724703538704	59004.091957019984	49605.86536893342	42274.8087307193	40142.5691292693	52047.72966391907	41586.289439462824	50812.0548821524	53407.71364646903	61957.80526807875	36278.65667376877	28594.299019897306	31389.072366582423	47299.38420984174	21417.859781082076	57535.13364415876	46137.04457675193	28804.16893187442	44352.71512351048	34698.40602409224	44765.045947307095	28503.440225104354
55816.94228975993	48665.675725706395	53987.031053929684	40681.72328945705	42820.69223594148	42895.70351969777	50494.74285623699	57118.84049951804	37786.7122279137	59002.758350722026	49415.87306182575	42274.28677801208	40140.46384936391	51913.12495430384	41585.90119338844	50810.197411600835	53402.39225888988	61956.7735486675	36277.004399946105	28593.8391016971	31381.941742990104	47254.26721012946	21417.76799018968	57289.23169359992	46132.871053509065	28804.124842629946	44349.184000083165	34675.465429924785	44743.62007852845	28502.18572875964
55769.14075656129	48654.55031412034	53879.04657934298	40679.974098001025	42817.13254789441	42893.686037632244	50492.95166711195	57118.84049951804	37786.69246655538	59002.74675466808	49355.22563582267	42273.74217241146	40139.063120466366	51675.02520801791	41585.90119338844	50808.82511221131	53401.39610788407	61953.62714142861	36269.71671553004	28593.72818897549	31381.67256645654	47239.06665080077	21417.36541679836	57190.64228010544	46132.871053509065	28804.010762979833	44348.98875325484	34670.493015555	44737.077964196884	28501.703276193726
55712.67852359514	48653.25276712812	53809.076908944255	40678.98680658386	42815.63597489294	42893.16295199947	50491.45284477059	57118.49319194723	37786.676132804976	59002.6128027705	49309.5880771917	42273.55287338799	40135.095043824316	51612.23852506044	41585.90103457875	50807.578771158835	53400.28577776429	61953.10054068576	36255.82927028619	28593.703822941465	31381.6256276598	47239.06665080077	21417.228959752727	57149.00364337691	46132.80097878937	28803.872672439247	44348.98875325484	34670.493015555	44710.46994475215	28500.57066290363
55607.68939407961	48646.75278084496	53577.435973739724	40678.32415552433	42813.686193332964	42891.71977656413	50490.55976918756	57118.49319194723	37786.622716790116	59002.600590787384	49199.765090548266	42273.223917005984	40133.704594708775	51605.677565873804	41585.86725948816	50803.2581280371	53395.42829016723	61953.062368796454	36255.40673764414	28593.5293588332	31378.698473398952	47239.06665080077	21417.062232610868	57097.87287486748	46132.44730702033	28800.74621876514	44348.52876314688	34667.47523688283	44690.29461219284	28498.247230068766
55607.20793004555	48638.187068257066	53099.17540245566	40677.587003457906	42811.77485106743	42889.741858462854	50489.65995782418	57118.46317361385	37786.487865284966	59002.557760227835	49129.867948672385	42272.92870754797	40133.48585259669	51572.69618884645	41585.77262632451	50801.482810972244	53393.39609598091	61952.75536712308	36252.02506783101	28593.007441916146	31377.796661785575	47239.05407329622	21417.04881616691	56984.81173829138	46131.40955045945	28800.394996242645	44347.56898738905	34662.99595917725	44685.06043210981	28496.44283142267
55607.20793004555	48637.995841953794	52708.51220537611	40677.39426664989	42806.85659488927	42886.61954156133	50489.46125006093	57118.46317361385	37786.376663769464	59002.47462202421	49126.33053605711	42272.340108247874	40130.189703646465	51481.67111160439	41585.52901111751	50800.6991090137	53391.65908327596	61952.1022564028	36248.24281420625	28592.52931558718	31374.714830975998	47239.05407329622	21416.981635391217	56977.90543614443	46131.074429011765	28799.793282836607	44347.156633478415	34660.625610848365	44682.10998544779	28492.716913442884
55606.539293715294	48637.995841953794	52624.71831752898	40675.401636854214	42801.36646650574	42877.71216180094	50488.211255527196	57118.46317361385	37786.12031911625	59000.60623370841	49123.93388331258	42271.11616373831	40130.189703646465	51403.38194974286	41585.20794746684	50800.25038821267	53391.56777475084	61951.47277287187	36239.033649883175	28591.247917766697	31373.983866628645	47239.051952361864	21416.92412819554	56977.3336629944	46130.86321170494	28799.371456566198	44346.87534076143	34650.657704522586	44663.87516218579	28492.29334765975
55588.42981172948	48637.84150795447	52621.091444413294	40674.22652455847	42798.03348864228	42875.515480081056	50485.786665880565	57118.46317361385	37785.6133552235	59000.26288838606	49123.19674577827	42270.45118689552	40128.922092396926	51375.39110343487	41585.08823164752	50799.338698597334	53387.6268205894	61946.49254114039	36235.167244239005	28589.79927336642	31372.571848566004	47238.98817959758	21416.84971803174	56977.15974367444	46130.458179218775	28798.98367152138	44345.765332950104	34650.657704522586	44663.87516218579	28491.046279983002
55563.48925885938	48620.93272611178	52614.02692208055	40673.953764162296	42794.657826547555	42872.72895564681	50483.677396689745	57118.46317361385	37784.31594461617	58999.83227650746	49121.02626472154	42268.30282283689	40128.62310840259	51298.274636123744	41585.019059816426	50797.97874495479	53382.487145987296	61944.03679887282	36222.13935784129	28589.608219049922	31369.225099181138	47238.91578839336	21416.39616404412	56966.23584472847	46127.74494976959	28798.016329416496	44344.114854689906	34644.712546613075	44663.87516218579	28488.41942919937
55563.427200372455	48598.600273901786	52595.23762466253	40673.01593166709	42789.99040110781	42871.67701148129	50481.26059712674	57118.4352555803	37784.13169419881	58999.680070675866	49116.83476752252	42267.99182108153	40128.46856075864	51267.91455757477	41584.78237274998	50794.971418762674	53377.768978367545	61942.32327188659	36145.00466584052	28589.53111906327	31368.041247652924	47238.82334141614	21415.83791826097	56960.74567105434	46122.143715452235	28795.799265671118	44344.11185665501	34643.478720547115	44628.579261185056	28488.244991843967
55563.427200372455	48598.600273901786	52591.5205983955	40672.54118223387	42789.12358008075	42870.466983997634	50479.50649463411	57118.4352555803	37784.12153118785	58998.742122675576	49115.50398408453	42267.917172946465	40128.14416136593	51140.628978749104	41583.95639285512	50793.06761400732	53376.53649095663	61941.88199686575	36040.8628295091	28588.865004753767	31365.77697974016	47238.8165650924	21414.966687889468	56958.575806269466	46115.30546570202	28793.325300013144	44344.11185665501	34643.08592511261	44561.28389851915	28487.05659580126
55563.427200372455	48582.28286384581	52591.5205983955	40672.19603668837	42786.635187917556	42869.90010868718	50478.77410961367	57118.424937341646	37782.08775174645	58997.035510861526	49114.41621351983	42266.14353316792	40127.96635230052	51077.49066806268	41582.53490797616	50792.37167353657	53372.87963387818	61941.26832558722	36040.8628295091	28588.093797556372	31364.86644299451	47238.80506457468	21414.56712071784	56958.575806269466	46108.54692664973	28792.295281372044	44344.062716903056	34643.08592511261	44550.91305000273	28484.217754966536
55563.41775257	48582.28286384581	52589.87085710358	40671.74721891462	42785.917057972154	42869.429496538796	50478.198651302955	57118.06830830916	37781.64522553902	58990.35150967836	49112.76515149532	42264.060285381944	40126.64046285548	51043.619927514956	41581.34302963997	50791.87551237409	53363.84497783112	61940.14168467236	36016.89781024864	28587.99893382	31364.280649535613	47238.79047946554	21414.458782478272	56958.575806269466	46105.221870377936	28790.337112969508	44343.14234078488	34624.59147601568	44385.68073310737	28481.436470101005
55563.41775257	48581.3936124343	52589.87085710358	40670.86438099851	42785.69262326739	42868.36016122215	50476.0538594883	57117.913858925436	37781.09147053389	58967.20498608813	49111.31687201755	42262.938356332845	40125.59894826416	51012.751203600485	41581.01462010472	50791.68492191293	53363.746588551585	61939.36150393784	36002.85162383129	28587.54445361555	31363.606667208616	47238.77163684431	21414.331073267942	56927.30763857201	46092.91830236968	28790.270347210917	44342.65922714434	34621.18004711925	44187.77011482187	28480.073022393004
55563.41775257	48580.62271705732	52589.6190626508	40670.20081522451	42785.58180410305	42866.70828063563	50474.29842391917	57117.74018912239	37780.2515033479	58952.60243929771	49108.2821705165	42262.13011801425	40125.02633454307	50946.61707515577	41579.48335235272	50789.39004822996	53359.320744173725	61937.92025346328	35997.36868648509	28586.904360343302	31358.881916124203	47238.54155921513	21414.182558727232	56924.00861467018	46052.28737305398	28789.68391989008	44341.964777787514	34621.18004711925	44155.46059789435	28479.562001106835
55563.41775257	48580.10899146601	52589.60228685199	40670.02114659294	42785.43218028294	42866.041864992665	50471.63627513787	57117.598311739195	37779.33184852122	58788.06139622992	49107.21552213767	42260.66142175692	40124.58134484685	50946.61707515577	41576.4571538484	50788.89721438318	53355.97777806597	61936.08072300419	35991.16493429876	28586.05492400756	31354.01778959024	47238.327955591056	21414.09377845196	56919.60043552061	45788.52318964122	28789.250192812124	44340.623155436544	34620.61832186531	44101.884447243814	28477.417508844646
55563.41379011764	48579.50943094061	52588.41725305895	40669.29160013407	42784.94084055882	42864.885825904465	50470.88033124144	57117.28353903782	37778.2179317013	58520.40385660429	49106.2229160171	42256.18782697012	40124.45178671949	50946.61707515577	41573.28739847597	50788.44255294261	53284.2363585488	61933.87190269253	35989.029398436694	28584.114146119988	31344.439489955577	47238.27485746161	21413.82796173805	56919.081856557634	45057.69134722047	28786.62154610332	44340.407346588094	34620.61832186531	44101.884447243814	28475.75813054474
55563.39507609316	48579.50943094061	52586.898561413676	40669.08034172805	42783.707070436845	42864.2664513938	50469.87814037778	57116.80788543262	37777.667754490736	58274.12943935619	49106.056119219385	42253.835307641966	40123.96590566008	50945.280354703274	41564.31080928763	50787.53300043111	53114.76844838426	61933.63678404537	35988.28044507682	28583.36268802405	31323.926178801183	47238.25081468871	21413.378972292707	56919.081856557634	44384.58167407228	28786.475581203984	44339.93103062164	34620.61832186531	44101.884447243814	28474.095949386836
55563.313319405	48579.393575406706	52585.09860921009	40668.47286808768	42783.09171635591	42862.0138754813	50463.064027447064	57116.61159038032	37777.181451643984	58268.207302178926	49105.533774745345	42251.142115582385	40116.80265974311	50945.280354703274	41561.03316774287	50787.26983291768	53057.47907638805	61932.809432047026	35985.38551051692	28583.25318153298	31281.67006679051	47238.10635694923	21413.008834179403	56917.59856533159	43923.93571411738	28786.01372458982	44339.72253581811	34620.61832186531	44101.884447243814	28472.13904838648
55563.233727148494	48579.169071032484	52583.3715183786	40667.873671025234	42779.72179746603	42855.626798655074	50458.72134741815	57116.03384997621	37777.017576090024	58214.757134030966	49103.26488671127	42249.21992714706	40114.098658091025	50939.777017147564	41548.321332889456	50786.135209593245	53007.04630267892	61932.534899861996	35982.05739313981	28581.31291344439	31268.51550894481	47237.78114404776	21412.840663488594	56917.59856533159	43747.0516423964	28785.955796286184	44339.228375312945	34620.61832186531	44101.884447243814	28468.182877793843
55563.233727148494	48579.16563861043	52582.736494402256	40667.2183168229	42778.01715646608	42853.55977415786	50454.61358395288	57115.69500178532	37776.09621361984	58214.757134030966	49101.178156625196	42246.30396270262	40111.28433694066	50939.777017147564	41525.7287875117	50785.578389901544	52942.07600657935	61897.36465595535	35980.434879163106	28581.106977239007	31268.51550894481	47237.56676039512	21412.292547057477	56916.87041095089	43247.89609039588	28785.920855017615	44338.51325042841	34618.83625572879	44101.588872520304	28467.48612055645
55563.2337008934	48578.94407956585	52582.72874237846	40666.98064056338	42776.14118753276	42849.032801896734	50453.43320983225	57114.21522719199	37775.74542692396	58117.16469746084	49099.04174427988	42246.07973976274	40109.97264780795	50938.18214262714	41518.06567353225	50785.368545532576	52835.450193326775	61790.06155294589	35979.17535682494	28581.08291968008	31252.08536435894	47237.26746207984	21412.130806713056	56915.92333641898	42852.02803094925	28785.803473194166	44337.6434256572	34618.83625572879	44075.695008939554	28466.238282753617
55563.2105594303	48578.68061435875	52581.06230187516	40666.582107248374	42772.94206025092	42846.2492746379	50450.427895250825	57113.234369774196	37775.51473588662	57978.861036596136	49098.70716288939	42245.00780387044	40108.17231870284	50938.14459643645	41518.06567353225	50785.06568376962	52814.354144755445	61778.23703740223	35970.944749715665	28580.527576185457	31252.08536435894	47237.1391483409	21411.81281887463	56912.66013177293	42667.99756698829	28785.620085545164	44336.26451789497	34618.58952060498	44070.60559133315	28465.263930736197
55563.203475620176	48578.57985224875	52579.98830755315	40665.73482252326	42772.517831754456	42845.221882308535	50445.23541165931	57110.13339276166	37775.513046515705	57864.384448496414	49084.12562243574	42243.969190703814	40105.3337879414	50937.74791183809	41517.61674858658	50784.80360849522	52799.835191318154	61671.48217148216	35960.859648251426	28579.826512126463	31247.352578855676	47237.044117676596	21411.467169470525	56911.231924579275	42482.859764037516	28785.42273072362	44335.97484626026	34618.530911768874	44070.60559133315	28463.706989517894
55562.84377332977	48578.50542517002	52572.4008113276	40665.51319945509	42771.69011007038	42844.32734438331	50445.23541165931	57107.951024413655	37775.48880406996	57853.34414304065	49084.12562243574	42241.88915815987	40100.07544709566	50937.74141927505	41505.19106911897	50784.5224998569	52677.36437715504	61296.20398007612	35949.583084649676	28579.125108729782	31246.02794563675	47236.89323719679	21411.296881683837	56910.480820618875	42285.1761462463	28785.30350931724	44335.89949400584	34618.530911768874	44069.620492594986	28461.10506135212
55562.73625347684	48578.50542517002	52568.71300185264	40665.415015907856	42770.74262168735	42844.086067373464	50443.82348785678	57106.24229316611	37775.4567091187	57852.51766087113	49068.10954711127	42241.193388289204	40084.54433015894	50937.30785415783	41505.19106911897	50784.3608887635	52652.21530248777	60398.660129001095	35944.66526116274	28579.07962700713	31244.72756448001	47236.80027208146	21411.177033888005	56909.236779726736	41993.41816508756	28785.234866724622	44335.680599930536	34618.52678443127	44069.32330092214	28457.474548618917
55562.68644407852	48578.471248937785	52563.93821335213	40665.28454673872	42766.47829264337	42841.540583906964	50442.67011801063	57106.02231213626	37775.36734815072	57852.458487350355	49047.91293098178	42239.91444008666	39960.748383210856	50936.80636474663	41468.13873907653	50784.13494059219	52595.12641497395	60244.42259200192	35944.487720293204	28578.8680909697	31244.55578779964	47236.77066925191	21411.013436055673	56908.95333085439	41679.83032485689	28785.11236413913	44335.361148973614	34618.45278237926	44069.06629585751	28442.125787523735
55562.50690767092	48578.32668924222	52533.84722195439	40665.17725577441	42762.59683859441	42835.372070281475	50442.26147172321	57104.82975475995	37775.30292228578	57847.67316962693	49046.18909663398	42239.082435968536	39758.78012960617	50936.46136255409	41461.079219003885	50783.723702882395	52570.71415199185	60093.635892183825	35941.87313235539	28578.8680909697	31242.524297206972	47236.64902628359	21410.313462733222	56906.879019581065	41418.23498145842	28785.11236413913	44335.042448327215	34618.33533130725	44068.98850890153	28437.544356937815
55562.16627970752	48577.751713572376	52525.824896255	40664.989810552266	42761.335255546925	42832.08195229876	50441.68475486836	57103.7651288126	37775.30292228578	57846.4378243319	49046.18909663398	42237.85228676494	39260.8401821009	50936.27247808864	41455.666357134905	50783.577802029446	52534.60236252463	60050.80537710767	35941.649517443046	28578.777928745345	31224.977135832254	47236.559350562326	21410.164887263105	56906.45316010826	41113.313984580745	28784.091959128473	44334.81560011304	34618.33533130725	44068.39740918554	28430.23239495913
55562.025290495076	48577.6512970109	52523.94836891737	40664.55887094567	42760.6504861958	42831.96683889965	50440.37110044856	57102.86713127082	37775.27669595679	57844.74525325314	49045.6877650366	42235.80231091266	38718.84032670514	50936.23728655124	41452.64158112524	50783.14193542649	52493.46474030692	59985.397400255046	35940.68160954774	28578.777928745345	31216.0862858004	47236.455519828065	21410.10160114382	56906.45316010826	41038.26900859406	28782.87023550606	44334.759767555115	34618.16296634058	44068.22777614449	28426.478082478217
55561.866453321556	48576.21325673154	52520.18814919383	40664.43003047354	42759.667443471095	42831.89487690752	50439.97319937302	57097.80762279476	37775.268824249084	57840.7719015652	49045.62637880083	42234.875575518054	37623.883816363945	50935.95763577982	41444.80967948492	50783.14079222364	52157.49699523048	59984.75252665536	35939.22435118298	28578.747213237923	31206.678062109266	47236.429032453896	21408.512137058406	56906.36453464194	40687.47247821279	28781.063745504765	44334.37168533974	34618.133191884954	44066.76397393101	28410.644881937667
55561.29985835719	48576.11962932232	52519.723682029755	40664.248018576734	42758.42256891827	42831.77283319745	50439.79679230445	57093.93732043525	37775.05918836825	57839.57647802196	49045.59010038618	42234.16893999061	37038.454600676894	50935.778285084125	41443.815404898836	50782.39911340606	51899.55579115741	59983.53385935957	35937.065556299174	28578.61288422293	31204.33683080973	47236.422633204085	21408.213733221022	56905.839078408055	40577.080080410364	28778.366442780516	44333.71155092705	34617.87890239183	44065.136278190155	28397.06946139794
55559.50641388505	48576.10168281856	52517.71401965218	40664.04258390783	42757.291560344966	42831.74649422545	50439.48023560802	57092.80775584456	37774.91959592611	57832.0237639956	49043.80528631655	42232.31625172484	36752.600522475	50934.09839127863	41435.547675959766	50781.75531625629	51718.47482422798	59962.02842508355	35937.00210372319	28578.604637533783	31202.56164681195	47236.19880771484	21407.636075235758	56904.86882830314	40528.47016438853	28778.351781132937	44333.297017979436	34617.85941072717	44063.99540210345	28379.22443387248
55557.35397352923	48576.080061944944	52516.86308005025	40663.77464874872	42757.13761371312	42831.52298770077	50439.24931358696	57091.797302065046	37774.47149189908	57804.3963093314	49043.35896278188	42230.68706688952	35997.52189058659	50931.07806077953	41431.59388714764	50780.98011331966	51603.67294737268	59961.60938470276	35935.130585848674	28578.54727141125	31201.006085637182	47236.16403913096	21407.500353589934	56903.592424203656	40375.02587963193	28778.342117581517	44332.84813673872	34617.85941072717	44063.08404678199	28340.01398555227
55557.02063381623	48575.47705211031	52516.2502198222	40663.59862679386	42756.99999113522	42831.26346025713	50438.97688646794	57090.26488009424	37773.858256792286	57804.3963093314	49043.18333002042	42228.99558579766	35762.97330565539	50928.8229260358	41430.59588946424	50780.19248079472	51550.0183668846	59927.27006734346	35934.16100074757	28578.379073468077	31199.70674040276	47236.0874446455	21407.391194067553	56903.072869116615	40375.02587963193	28778.284470244624	44331.88018721224	34617.838447361915	44059.59772635197	28326.85802288315
55556.83086573776	48575.273682026316	52515.353933910344	40663.410405565235	42756.857639944596	42831.079391194726	50438.00578042227	57089.151327986976	37773.82443807864	57804.3963093314	49017.78604735462	42226.58185801643	35738.41350822407	50886.17246210303	41429.34638295052	50779.1218047722	50810.92856012435	59910.031195659285	35933.87683378066	28578.270150699424	31199.18346948879	47235.93965503545	21404.39631685747	56902.390591769836	40367.249179229264	28778.22903175189	44330.2843824245	34617.83140528876	44053.36981928686	28288.421120117833
55556.082839067996	48575.15849901889	52513.84581064476	40663.18910430333	42756.303352832765	42830.7676118166	50437.433724307426	57086.738286746295	37773.81245307473	57804.3963093314	49015.59202307541	42223.99032655819	35430.05101594122	50871.970277843204	41427.64443678878	50777.37532590228	50460.957842830954	59910.031195659285	35933.20333338099	28578.169183615955	31199.016165429664	47235.522918527626	21403.84870088109	56902.32185782364	40310.736924674566	28776.840582966204	44328.73462066684	34617.79652203078	44044.66614430246	28225.83343595081
55555.40310150454	48574.302613339445	52511.85545238958	40662.87493865295	42755.58355999768	42830.31982445246	50437.22922979494	57085.471245243694	37773.71629257149	57803.277773114474	49015.008024104456	42223.817059919624	35008.15105164692	50871.970277843204	41414.76274536775	50775.226468538116	50121.702894185866	59908.603046341304	35931.59847781692	28578.025817743575	31198.9490419052	47235.47409583619	21403.819406019036	56901.88833934387	40302.78580977016	28776.819925841748	44325.5349982212	34617.72862058531	44044.31231690254	28033.727000139057
55552.18177384889	48574.146860438195	52509.392936381315	40662.6277376192	42755.28024750726	42829.6944018497	50436.492543690176	57084.57781799233	37773.6772531905	57803.277773114474	49014.54541808204	42222.83728125292	34935.07814347257	50871.17369042783	41387.46683260011	50767.98492373882	49932.18953335112	59899.31180522993	35931.21610248129	28577.814165551663	31198.913075850545	47235.16554058678	21403.197216090957	56901.694245320155	40270.14358930397	28776.19773299843	44325.21693717887	34617.69299350147	44041.17454561398	27427.100230158165
55551.83561923338	48573.34863291001	52506.72600523979	40662.593688929664	42753.89903093604	42829.28570867693	50435.504501338175	57081.086459524435	37773.468831518876	57802.163389485024	49014.51975377959	42222.68212789516	34662.98477532505	50861.67530098298	41383.922902895516	50759.18001578995	49695.63441180788	59889.13381826626	35927.47403780849	28577.633639323147	31198.809042244204	47235.16554058678	21402.981524007886	56901.47167970674	40237.5955295073	28775.642986812814	44325.13845920363	34617.4055902977	44032.038903098146	26796.80972496903
55549.84829028509	48573.01612267277	52503.12939362446	40662.499666001044	42750.80975413622	42829.09945664309	50435.170943337915	57078.521624229725	37773.44734240959	57762.66027974732	49014.504217256945	42221.41877225254	34340.39957432487	50691.9856355278	41381.950126507865	50745.08842229591	49695.63441180788	59889.034309400835	35927.47403780849	28577.50212502947	31198.15480035857	47234.93579192248	21402.43986340812	56900.8461703351	40237.56803392726	28774.709763401792	44325.134710455575	34617.24989946105	44031.905895755925	26267.67857022655
55548.8606616075	48572.92417033778	52501.48993884428	40662.294253140695	42739.24716455908	42829.008044257505	50434.63186910691	57076.740820581275	37773.36333608227	57641.538291637655	49013.72542279863	42219.358237259774	34210.49634852227	50596.251419104636	41380.98531494937	50706.088735216596	49673.11714096806	59884.44824167261	35926.869151693514	28577.425196164313	31197.31362454233	47234.53009349664	21401.97208836007	56900.54288097705	40237.56803392726	28774.268627438447	44325.12073878894	34617.0577080013	44031.61118551816	25806.280561673408
55547.08525867683	48572.903723966636	52499.13737326768	40662.04712517017	42716.547739068774	42827.77854526487	50434.50920627246	57075.095892103214	37773.357711598146	57641.538291637655	49012.9961439668	42217.69372906889	34160.983899545885	50380.61894355881	41379.6784944607	50698.918374904526	49649.76966230519	59884.44824167261	35926.75920847506	28577.36338990251	31195.894443328434	47233.94393888135	21400.473958918792	56900.23933303959	40232.33497653214	28773.680402934722	44324.02838719596	34616.89564129539	44030.75412226461	25234.481859021875
55535.62978098327	48572.88967499072	52497.34083101633	40661.88727063542	42592.5320304019	42827.266016777765	50434.33392109778	57069.0043214729	37773.18821283939	57641.538291637655	49012.94207733237	42217.17689254547	34159.89454525627	50057.50315675131	41378.349803638346	50695.953607690426	49635.12023719582	59884.43954731988	35924.53778391508	28577.214919563878	31192.77507878576	47233.437042751204	21400.100405093053	56900.074925548615	40220.75718218785	28771.63785033492	44323.29670490828	34616.783619698355	44030.635556806206	24973.692327144006
55529.589496109205	48572.84769256925	52492.15528691605	40661.49709423154	42402.24449271534	42825.91468835012	50434.00831654269	57068.553998767726	37773.050503607	57641.336434163626	49012.930773196946	42216.02917450655	34159.89454525627	49273.66243222024	41377.79604016805	50685.29506359573	49577.060350273685	59884.43954731988	35923.9721383727	28577.14656526592	31189.324107817578	47232.74503214808	21399.540234967033	56899.72664123514	40220.75718218785	28770.274345786343	44322.96312246471	34616.727162999734	44030.54975293113	24846.996404186324
55509.07870652116	48572.71658327743	52491.406481877275	40661.1946785333	41921.43442406818	42825.672520756554	50433.628842205704	57067.08459678095	37772.96448573621	57641.336434163626	49012.7946760061	42215.64970086851	34158.90090229268	48970.39538942495	41377.49902909661	50680.73367650797	49572.34249159602	59884.08739405191	35923.58550722564	28576.952843094146	31183.285577878305	47232.33903992807	21399.3818762579	56899.11220234629	40215.26252249316	28767.34800940714	44321.942327933575	34615.92277014885	44030.47227505531	24816.251243154176
55443.19776169848	48572.395089797545	52490.56614899263	40661.024367570506	41481.77909577854	42825.16352751309	50433.43495453082	57066.80512898198	37772.887368406824	57641.19042047989	49012.75728411777	42215.114395095356	34067.01819588149	48531.11296303182	41377.31474128887	50679.57853253242	49352.777703271364	59883.542869416226	35923.04782789096	28576.93254469647	31133.28019904075	47232.23047547202	21399.370949222703	56898.619893982286	40212.25452152114	28765.78033168298	44321.00412134337	34615.92277014885	44030.39268191519	24759.902684282344
55410.558876429546	48572.33534396316	52482.95017446512	40660.74706739218	41167.9209536338	42824.500160048636	50433.33893368175	57064.16910892011	37772.72644906351	57639.85522512747	49012.66340513211	42214.75601105965	33944.26184122649	48216.26213731865	41376.9529163668	50678.19326247344	49297.67539754348	59883.542869416226	35920.9182053194	28576.90054528189	30947.823913611082	47232.16373336844	21399.33433095857	56898.24705411116	40210.003420522364	28764.597279308935	44319.84374958848	34615.827715216066	44030.39268191519	24759.902684282344
55379.22421486905	48572.331396735506	52469.84713061135	40660.65440970482	41021.65311225366	42823.86442455501	50433.05605525432	57059.18679121808	37772.47603498734	57636.0009525488	49012.60282891817	42213.6464626596	33815.07515088468	47960.40447934305	41371.437144343334	50677.946696362706	49241.26737221566	59883.40371089143	35920.760964895606	28576.09660362498	30848.30778563068	47232.126174358105	21399.166232275966	56896.17673879343	40207.704371623535	28763.698864788465	44318.03395535317	34615.63196764802	44030.37868640752	24756.805264606162
55288.3535121473	48572.17702647173	52416.428296905644	40660.462026580135	40975.389932296086	42822.874497272445	50432.70902909422	57058.08376730808	37771.82146161746	57630.670529158655	49012.492442603376	42212.66187421976	33554.98582122345	47628.032384754086	41367.143791286115	50677.11881288303	49240.38011409277	59883.071372359176	35918.43245290352	28575.94113774673	30335.559257844863	47231.81562783245	21399.086800631143	56895.93468234769	40205.63812966536	28758.23962067034	44317.57137524773	34615.579217055434	44030.111240366336	24753.485121529924
55167.34729535262	48572.109867075385	52397.01922836731	40660.30753321397	40959.31740839631	42822.221602251244	50432.187224627465	57055.34544904422	37771.34378028878	57624.75380118833	49012.39789173078	42211.17195570788	33525.9548548314	47522.53908482687	41361.826600611625	50676.956709578975	49212.46048253993	59882.89385866206	35916.054734964026	28574.89440424773	29443.554628719805	47231.207849470324	21398.853646736654	56895.26589509436	40203.36049885617	28757.202764021833	44317.45576459891	34615.4338363039	44029.95914206316	24736.287899550967
54981.06876529256	48571.987681623876	52369.328200454045	40660.03305139301	40953.478789409266	42821.593877155865	50412.41814277389	57048.34708054997	37770.89806199816	57620.882942620025	49012.23563719974	42209.02815371404	33394.44973649684	47522.53908482687	41360.40678852018	50676.853000997835	49180.314505186616	59882.55836705456	35911.09775176766	28574.26135033406	29026.88236898561	47230.33646708585	21398.64753075341	56894.279381828	40196.4265388303	28757.09751797782	44316.98252232548	34615.374676581436	44029.95914206316	24736.287899550967
54891.685981308234	48571.42124126045	52304.9104758291	40659.925969131386	40932.47733847742	42821.03974096816	50403.93979002033	57042.40370957739	37769.936107369846	57618.63001928524	49012.15858207911	42208.05661782935	33194.791149471974	47519.96055581914	41360.40678852018	50676.81827237347	49158.1408274215	59882.5473155269	35906.35019319814	28572.680863178146	28065.635375208753	47228.520907831866	21398.491500320597	56893.821688564465	40193.813024531235	28756.246703716657	44316.80721119913	34615.16659266448	44029.95914206316	24735.46574765992
54794.28621370618	48571.227379098265	52078.2866416767	40659.69532891442	40930.57235928822	42820.46439301664	50389.82705224951	57038.66175145408	37769.11700591997	57608.88517882958	49012.028785659	42207.151206756156	33194.791149471974	47503.23871571204	41359.55709831727	50676.61671754567	49153.91020693084	59881.54900773584	35905.015474307686	28572.352725644745	27280.75254231782	47227.232298476636	21398.34466268199	56893.821688564465	40190.28059485263	28754.615266043893	44313.83906210455	34615.124726173766	44029.95438028026	24735.46574765992
54695.17013337173	48571.16149876154	51660.27069845248	40659.15025386579	40930.57235928822	42820.20280658491	50378.712651278904	57037.63334562915	37768.681778002116	57604.32244325601	49011.87259275513	42207.0415009678	33192.12817128352	47503.23871571204	41358.52016170087	50675.98997770805	49152.44037862969	59881.30116197323	35903.80171026031	28571.75333835523	26730.554330867802	47223.44091326769	21398.32080968969	56893.57908155323	40189.87654748953	28753.25130768399	44313.41862850246	34614.89124915309	44029.95076023774	24724.531068769807
54567.44259790141	48571.14880958822	50901.64991585225	40659.15025386579	40921.04561814721	42818.85976974385	50374.78814818719	57033.917176002054	37767.573442351575	57603.406980485	49011.595587347925	42206.76175780836	33188.53578634099	47503.23871571204	41358.268659871035	50675.93717867315	49152.44037862969	59881.21759472807	35897.63511418369	28570.57521349522	26713.11182737909	47221.130184869544	21398.193036827448	56885.13768449922	40185.99165187607	28751.02751091525	44313.10421163323	34614.76662182734	44029.940796246694	24723.09255059907
54406.51500880174	48570.92808234119	50126.0308858037	40658.96857472932	40920.531421788764	42816.90997884118	50371.07886999769	57027.95727471469	37767.11831646468	57603.00620962629	49011.24904578278	42205.46604081328	33184.732962649774	47502.97016543527	41357.41186920043	50675.58695827547	49151.692788685206	59880.00879842493	35894.463339118534	28567.810705037584	26709.086028014397	47185.12991512924	21398.073556570685	56884.288590706245	40178.240481164	28742.43595374831	44312.305943016574	34614.54426740334	44029.93282470729	24723.09255059907
53821.99709316517	48570.865381514006	49731.15344120448	40658.814923831604	40920.231003975285	42815.5715952787	50369.04223670012	57022.14055393267	37766.57938545526	57602.95209843987	49010.16994082797	42205.42369159994	33182.488520989835	47502.28499235848	41356.84037842256	50675.47671839866	49151.51607536894	59879.517053804935	35893.15237519605	28564.23648462535	26709.086028014397	47035.327085019686	21397.862401559494	56884.171519838026	40174.66060264791	28717.808219128805	44311.95813084056	34614.50247541305	44029.93282470729	24721.818937624997
53734.06699887361	48570.81989776526	49537.33758186158	40658.368637364256	40918.441168803954	42814.933046425765	50364.88654110278	56996.42753842731	37766.49281556398	57602.873479151385	49009.70345596157	42205.42369159994	33182.48053063923	47501.641108053016	41356.75884844526	50675.45031259371	49151.43654989199	59879.49453984686	35891.30824228536	28562.57231998674	26688.797117513917	46980.96946623959	21397.53649967615	56884.13141271248	40163.7377996332	28670.82809120042	44311.901954217356	34614.4260486216	44029.928653940646	24718.920433099003
53729.99283589042	48570.774569853405	48649.95390334395	40657.93520342174	40917.0940583435	42813.52214616927	50362.783910385646	56915.923896423235	37766.31909401023	57602.79978898437	49009.484428963886	42205.40805974026	33180.66804298984	47501.409489174606	41355.76589875938	50674.964105171246	49149.78338314584	59878.39963329126	35888.36946793053	28550.310284664847	26688.797117513917	46728.02613446229	21397.434236947192	56883.61736671326	40158.19406485985	28298.4737013179	44311.73972763043	34614.30307972548	44029.92040586169	24715.93069007313
53626.15358294952	48570.65579942141	48116.8794737203	40657.89826349516	40913.120340958194	42812.010672969394	50362.612686649976	56886.19598067957	37766.15599934245	57602.57839280556	49009.458521770975	42205.38823038343	33180.390472195526	47500.7576762999	41354.69359140603	50674.39781818308	49149.0828450647	59876.28839796527	35887.0046171892	28513.608182094216	26688.797117513917	45980.21106807754	21397.397349016428	56883.31600702546	40153.71997599959	27522.786138446812	44311.70951994292	34614.03494551055	44029.916445037765	24715.32817861943
53542.06832107101	48570.65579942141	47613.39926655614	40657.2955411262	40911.62916896558	42808.60040799969	50356.63460850704	56644.30126924044	37766.13330214391	57598.215962444134	49008.17299669388	42205.312799032006	33177.86385848813	47499.84736611112	41351.88844822935	50673.97474132083	49146.204945110396	59875.941927956126	35878.297251403754	28462.884696782552	26676.741948914154	45572.271973507704	21397.112347192746	56882.75682200994	40149.765665077866	27373.82150919573	44311.25045774449	34613.490014747644	44029.863664114055	24714.97503948977
53387.83504628661	48570.64735367222	47547.05068438336	40657.24052039888	40910.58265543042	42802.497563145625	50353.9674204597	56059.33806848067	37766.00574070836	57597.14448872434	49008.15554537506	42205.22445038648	33175.7510860691	47499.84736611112	41350.372329503065	50672.99642980374	49145.40170306945	59875.76615545524	35829.858683669685	27931.314120837284	26675.135221084372	45516.47919465973	21396.9234646789	56882.597646448274	40135.15438153427	27333.953143137136	44311.237251660066	34612.84478547573	44029.812007278604	24714.944329409755
53239.09135309032	48570.64735367222	47211.51044851287	40656.8212531318	40910.284805879004	42796.2083891525	50346.95404835217	55660.85652844394	37765.82322315734	57593.153619189026	49006.15213386865	42205.035313541004	33175.381680579645	47497.49903973109	41346.25160387338	50672.23390294003	49144.36283635254	59874.59617159364	35752.83401469688	27707.538638286067	26673.8439108215	45504.157307801775	21396.157028756097	56881.55940542598	40132.733486084384	26909.027892908016	44311.23697855173	34612.65937477044	44029.75082329962	24714.920136193592
53181.51487065087	48570.6239118108	46671.981947509965	40656.74849245486	40909.59164114037	42793.192419611325	50346.377999659366	55407.75351664744	37765.69980666757	57592.54669950595	49004.2871657443	42204.92768007825	33175.22267424033	47495.58870869901	41343.276337220996	50671.44707445558	49143.78971498058	59873.73623306139	35598.945508550554	27388.900782424633	26652.659972934212	45504.157307801775	21395.690582223506	56881.109803004234	40132.17479284055	26725.908438039063	44311.23077149292	34612.445774501044	44029.60433913484	24714.881657528596
53016.51583251788	48570.58392619862	46660.239963021566	40656.27811254411	40909.59121057972	42784.36422652043	50338.12372366942	55284.74149107237	37765.4556166869	57591.75175102552	49003.73388398856	42204.71555626996	33174.41028846542	47494.43616329697	41337.5732973032	50671.2450231739	49142.162789092356	59873.28245065943	35349.77654801517	26784.149024511058	26638.93849136722	45504.157307801775	21395.580211212404	56880.54968378149	40129.19556804727	26661.83771934723	44311.17184985423	34612.17365183723	44029.586571802	24713.993972758588
53016.51583251788	48570.47367462242	46628.12752205855	40656.142694860144	40909.4613787364	42585.166950114864	50334.28236536258	55277.45121931954	37764.7007782096	57587.60082948531	49003.67630158968	42204.25678317141	33173.88856547101	47487.558699394074	41326.34247161383	50670.21458843734	49141.61557847242	59872.86115902758	35110.00925937713	25965.45802675115	26625.06020154458	45504.134483640424	21394.526973562224	56878.201049457355	40127.80002411726	26387.787817465694	44311.13474318315	34612.17365183723	44029.57454997031	24712.330016184867
53016.51583251788	48570.38328640354	46609.26761188505	40655.878100627706	40909.22536578452	42072.32459705526	50297.037834811184	55272.97958784969	37764.118613425286	57580.67678286112	49000.36450104022	42203.90012161144	33173.068452519066	47484.80997851413	41305.523254244246	50669.49230812252	49141.424047778164	59872.67727975234	35057.81858319023	24926.54814355787	26609.704900507255	45503.32546828429	21394.50360914601	56875.078831202634	40127.47632322225	26276.403328380235	44311.0781302485	34611.87159703974	44029.540211694584	24709.066847918024
53016.51583251788	48570.12912925457	46577.15009885855	40653.13227774682	40909.22509273433	41627.8979379777	50101.81594793415	55264.97982177391	37763.69681891088	57578.268167394184	48999.373812344966	42203.5274261195	33171.88831588126	47476.710686017635	41299.75030610519	50668.47413692063	49140.245622127186	59872.55210524056	35007.93299835933	24274.173825866263	26597.771501548646	45503.32377430893	21394.502470086052	56869.0605801863	40127.47632322225	26208.15357253994	44310.944438394654	34611.292797280206	44029.51041649392	24702.40760645892
53015.9842864985	48569.866229869134	46488.19110055671	40648.96313970899	40909.15549845852	41291.37589500969	49879.29070207206	55263.80201878173	37763.446874328285	57575.01438763326	48998.04315520365	42201.99244770997	33171.08988549437	47472.14846061231	41246.09240293663	50667.429473257114	49139.60531053369	59872.40280094918	34965.90078564446	23687.524266325156	26594.28146346107	45502.79922492405	21394.298049678404	56867.74286629044	40127.32583180412	26080.37109522168	44310.76111582807	34611.074921971915	44029.49379984702	24699.84425659811
53012.48165197248	48569.69403848883	46350.173106249706	40646.27379033761	40909.10592901243	41104.482089970836	49578.05411279916	55263.80201878173	37762.99809590117	57561.674734140914	48997.68986422075	42201.1853890172	33168.8729219536	47469.801070167385	41140.69479338639	50666.47597591738	49139.47661663813	59872.2079413069	34952.36243228706	23687.524266325156	26590.29002280552	45502.639200919555	21394.07310975295	56864.508251288185	40127.207579288144	25681.420249166407	44310.54781705011	34610.1505295617	44029.46072464336	24697.93227373316
53012.48165197248	48569.66352680169	46347.261776592044	40642.51673665405	40906.977597551566	40896.866233029876	49574.15894739012	55259.764029318	37761.61609211387	57558.11888677428	48997.68986422075	42198.620432601936	33166.35725086672	47424.12796832172	40646.5076831249	50665.7804026885	49139.45106457886	59871.546333405684	34952.255458896325	23669.08776286011	26587.78129776893	45502.560428514684	21393.53082711222	56862.16721627823	40127.01928217669	25526.898709729812	44310.44530986039	34609.863426339194	44029.42995717655	24696.124828236192
53012.43966528617	48569.659832049314	46285.771427543434	40641.96920514695	40905.66732190017	40447.37280576683	49370.51189461619	55256.424357419965	37760.868551737585	57557.15217379478	48997.59923501795	42192.20017442814	33157.39266729285	47238.80225346882	40256.06582706984	50665.209030946215	49138.067585166005	59870.84906539998	34952.255458896325	23573.247024858843	26585.363099246486	45502.4870167822	21393.11514771891	56860.18394739193	40126.68399746797	25308.834347753116	44310.423124794856	34609.863426339194	44029.402853868974	24691.719883738693
53011.322187047066	48569.659832049314	46258.21684652077	40641.78789061924	40904.55011281337	39436.1901967898	49308.490252897805	55253.60645373025	37759.62494187608	57556.36415062935	48997.468687177	42163.23912734227	33137.41866734886	47021.87442179499	40107.78756920806	50663.208703185956	49136.95095332046	59870.42636424418	34948.289879168275	23540.735907913266	26580.428111250963	45502.41450291158	21393.09811049198	56856.93107468798	40126.28796229229	25204.048735774977	44310.32387537515	34609.71186485717	44029.32459373285	24691.476536303868
53010.55489718991	48569.61798201936	46258.21684652077	40641.48192620486	40902.80085310046	38815.38600461779	49297.51550301136	55245.00055685063	37759.1748003046	57555.02922874465	48997.37405231555	42056.67790986913	33124.24018933846	46625.80687788443	39894.80524583604	50653.64652608994	49134.12804593335	59870.16347339253	34945.0678394602	23409.609320026808	26579.2550448147	45502.333345012295	21392.860656099478	56854.718705025436	40125.87908350775	25084.793637899525	44309.9173530368	34609.61331541337	44029.26106950246	24691.367679893505
53010.52075716517	48569.55921800621	46253.48999119606	40641.38214799651	40900.79093423672	38613.18883303833	49297.51550301136	55226.54891286694	37758.858153895795	57552.44432621184	48997.33484997456	42048.0694034349	33114.856309009454	46388.82146148445	39398.112840791844	50626.71003940964	49133.12037374643	59869.116471994246	34942.04994351096	23318.130398745612	26575.862505739686	45502.33043967964	21392.63175829093	56854.27224383649	40125.17579403769	25033.444301345495	44309.585639037345	34609.61190052785	44029.11734746186	24691.04520202922
53010.29550572944	48569.304098620625	46157.040385238026	40641.372281736396	40877.60925771876	38414.16622746096	49278.85727397014	55178.923956592946	37758.52902138228	57550.38227807596	48997.298510265435	41889.873179652706	33107.50696391612	46315.1678996397	39390.050185079795	50620.18063441948	49132.51064224505	59868.732802202154	34940.19907486386	23312.558761038596	26575.658742785665	45502.24800502717	21392.182394847387	56844.24776112847	40123.66520098892	24978.758754181716	44309.43563642357	34609.597969263916	44028.950056817404	24688.922953182864
53004.69069718738	48569.304098620625	46102.45446219645	40641.36314859348	40762.898959792765	38156.980356335145	49278.85727397014	55132.76776150553	37758.188870359474	57549.993076965504	48997.27019942803	41711.24918902631	33098.346150435886	46223.25586749609	39153.13420210517	50618.28261257769	49131.671941557164	59868.732802202154	34940.07604449499	23307.410691735276	26575.658742785665	45502.064084413476	21391.515294347068	56707.022899671916	40121.428550252735	24831.63168773394	44308.174249753945	34609.571860109754	44028.69588481443	24686.52042024177
53003.57695486893	48569.27181699476	46093.39971471535	40641.30835763624	40689.54243295819	38097.587891774805	49278.85727397014	55102.76215083217	37757.898277399516	57549.11771072543	48997.21252737191	41486.45507503121	33098.05190120193	46203.74918834058	38918.78505075902	50614.85546886426	49130.86948340164	59868.178532897175	34937.82606593134	23306.19462763846	26575.542719521367	45501.930395595096	21390.985430493005	56409.82455296467	40119.93776576538	24738.770054498695	44307.83397639675	34609.54620178124	44028.15954904665	24686.175313213313
53001.57108841667	48568.926544964954	46031.58110050193	40641.24389178047	40553.95655699873	37719.28571036448	49278.478575353045	55096.58061555585	37757.65151525146	57547.65826859516	48996.7030310144	41283.918618206815	33097.1017601441	46144.42811166445	38818.82078097961	50612.415694982716	49130.46237365693	59867.40262812553	34937.38779882754	23305.44487797231	26574.79545109039	45501.525025379866	21389.828488915693	55741.95167351962	40105.7210917282	24712.599233048993	44307.35971605197	34609.399712990555	44027.027350185555	24685.950705084324
53001.12358244484	48568.80590052862	45973.63892088961	40641.05736229297	40395.7553058877	37398.437554665026	49277.67128522757	55096.58061555585	37757.02026017674	57545.499869589505	48996.20212497758	41268.59143238577	33097.00888195543	46133.705777717616	38491.849145664724	50610.07042818419	49130.29753441963	59866.152175251584	34937.26393895287	23300.89742385435	26574.190591679788	45501.5154827676	21387.941230289132	55148.454360118034	40009.43184678095	24672.446980651403	44306.674877512676	34609.36604906664	44025.79441315631	24685.473777522664
52998.98648615638	48568.377598869534	45973.63892088961	40640.97488952473	40229.75692618751	37075.524888093445	49277.67128522757	55095.451528237456	37754.896266544674	57544.19931864255	48994.98595786586	41248.74111165336	33097.00888195543	46094.182459109485	38255.655082364894	50610.01140421322	49130.164311442866	59863.09647685177	34937.21238037315	23300.89742385435	26574.075119377358	45501.40309814792	21387.06140678841	54751.77784269986	39927.904227338455	24484.365315706782	44305.98183862573	34609.28840509883	44025.51895806877	24684.844145827283
52997.30513434321	48567.97613117002	45973.63892088961	40640.368875579166	40154.00968703622	35199.43091662335	49275.86348969323	55092.62051259391	37753.315980530635	57543.19323069779	48994.461108781936	41248.74111165336	33096.38055572448	46075.60050609999	38212.427764990214	50608.403592374365	49130.15690363817	59863.09647685177	34937.13198629837	23297.659416294555	26573.744411476742	45501.28041692827	21387.040145715207	54568.53102421082	39818.79169868279	24367.55247220201	44305.641957433305	34609.28318331397	44024.99214869844	24684.844145827283
52997.015097895215	48567.77125627915	45971.04861374986	40640.15007942675	40147.2838346028	33036.70882157935	49268.52465038617	55091.78537855258	37753.063408982445	57543.020950256534	48993.43787358764	41154.95926702064	33096.24355605135	46010.05755134229	38011.55093876989	50607.94099899672	49130.123526580355	59862.14043172787	34937.07633080676	23295.425769586996	26573.445733616438	45500.829193115074	21386.756342349177	54442.317007849146	39313.70755903704	24298.85979446513	44305.168243947475	34609.25152039017	44024.99214869844	24683.311611283712
52996.91543919389	48567.48581680849	45967.23210322579	40639.629837451	40067.684503963756	31601.885881436385	49267.32310354738	55090.43948350788	37752.99262439556	57542.271694250536	48991.40134224953	41044.598293280986	33095.53201029259	45886.640504518116	37947.45087093951	50607.682878506326	49129.75299888952	59861.20178465373	34936.91543148534	23294.261128765113	26572.713036726236	45500.35350079357	21386.69363333179	54381.4710916453	38722.804833204966	24256.10460954934	44301.98925957273	34609.24747498995	44024.932867849784	24682.415183491514
52996.81841635592	48567.36762814203	45965.08445565456	40639.36688704094	40066.17096743397	30791.329675904526	49264.81346221674	55089.77441650269	37752.649090881314	57541.335225642826	48989.353723942826	40925.5092676521	33093.90593852519	45880.66300401329	37908.73677148845	50607.35302301414	49129.54535393459	59860.065397594495	34936.73436297224	23293.62537596015	26572.09342851303	45499.90632981788	21386.445208502802	54337.02520488204	38560.72099143917	24158.724257063477	44300.02413963574	34609.23607357453	44020.31002619842	24680.99656720653
52996.353411285454	48567.11364356317	45963.7488868449	40638.039089352904	40066.17096743397	30023.7926309907	49262.78108091041	55085.864506327904	37752.33114597071	57540.21208426917	48988.86744793268	40847.604155461966	33093.58364799374	45871.13615780604	37777.97790467622	50607.22558226719	49129.35700184406	59857.74149545622	34936.71979024672	23291.20339218494	26571.67872469263	45499.588839284224	21386.28003689406	54322.50451276127	38448.529362087116	24109.820796527107	44299.411275271385	34609.23143585343	44018.15027228621	24680.810475083184
52996.03316343896	48566.91963515744	45963.47053360497	40637.052339999675	40060.957288211466	29738.442798870634	49260.408382592876	55083.577870549765	37751.8412523065	57539.23746520527	48987.09450979475	40818.363000279605	33092.63599890319	45832.275379718536	37610.34335759353	50607.03511827691	49129.137074562845	59855.4989450855	34936.55056159416	23289.630750950982	26571.117942853733	45499.245504515246	21386.237093939602	54317.85301984959	38435.08687185114	24028.17745353749	44299.16748682528	34609.2293400577	44015.84109923124	24680.426199414673
52995.70270352172	48565.994183299554	45961.96671518014	40635.910066343655	40060.957288211466	29441.70642801045	49259.113227425405	55081.72637834985	37744.82257982219	57538.79760050649	48983.44076038758	40791.20428332556	33091.999084507144	45745.44052147197	37537.1032119659	50606.989485576334	49128.92673415433	59853.24393554406	34936.04319341794	23284.35409261876	26570.465383579853	45498.75698089309	21386.161938897458	54297.70856509214	38300.96125529163	23950.360315920327	44299.054372405146	34609.22649565151	44012.000824944764	24679.731909639413
52995.54651158598	48564.73067423972	45960.33125314837	40635.368009959304	40060.12710443265	29329.139872965006	49256.815795174036	55080.62048452475	37744.80657183873	57538.563329389	48977.71580403809	40687.01398813486	33090.10825967921	45662.25400983786	37524.26901475463	50606.819131219374	49128.56332222294	59851.90058884164	34935.84761726412	23278.09661075166	26570.117760376186	45498.523683368876	21385.985417385593	54282.13372811346	38199.01907556801	23950.283646596487	44298.70481554013	34609.22629838087	44009.47184847223	24678.765798929297
52994.65387967818	48561.88779240831	45956.794999260426	40635.13521891868	40060.12710443265	29178.360722886267	49255.13239858049	55078.60697628595	37743.37694900849	57538.53488731542	48971.66232977806	40685.043826333604	33088.073174700694	45655.844173568934	37471.820234308274	50606.66935081979	49128.13412285727	59851.46148135329	34935.482389406505	23275.65256562302	26569.27000624212	45498.523683368876	21385.871383521957	54256.23709500449	38150.77225872534	23940.58594657459	44298.3838746775	34609.219562305974	44005.59547318665	24676.679081264894
52993.67933149312	48561.56422739045	45955.3639930183	40634.79091885365	40059.17911977633	29156.410524789004	49250.72094770452	55076.90067760637	37743.322040163934	57537.2437193399	48950.00717398109	40676.09250451916	33086.70127244934	45622.9932572793	37470.0794667512	50606.519633034055	49127.82916956318	59850.9681131789	34935.244199504305	23274.716443948942	26568.148727098433	45497.97314623841	21385.704463342074	54237.02832878183	38143.2140240315	23934.345786436883	44297.9225793478	34609.21103649845	43998.59956582388	24672.746926375352
52992.95136889401	48560.750774301974	45949.624628885016	40634.67384981309	40058.802273722344	29073.01418386586	49247.3020109157	55076.39427063693	37743.31447949584	57536.93705825351	48936.5320869852	40666.53200086203	33086.288327144524	45602.360993893664	37469.91693032734	50605.92910790814	49127.650440589765	59849.64001452481	34935.04261264417	23273.2883623141	26567.5627407142	45497.86096850078	21385.702341325978	54220.318400505326	38132.46151620271	23921.869473601724	44297.68690427176	34609.20512477766	43993.93604161636	24668.914276990523
52992.616157400094	48559.021794103755	45949.52975789794	40633.986921745134	40055.59742799798	29072.34990922092	49243.1788320772	55076.35121128714	37742.822180322626	57535.59432912443	48926.49569256192	40665.57406444566	33086.06091795559	45586.385390497904	37465.988398641544	50605.500260520326	49127.496249285636	59845.85567803202	34935.0329951675	23271.34338996689	26567.00273426413	45497.684887791955	21385.66037483652	54216.54036546269	38129.7240170839	23916.206532109005	44296.90620208786	34609.19468542775	43992.9306576495	24658.775333718604
52992.12698367171	48558.916963240394	45947.785878454735	40633.35790856914	40055.46587418687	29057.648419699195	49242.31058645425	55074.99437435142	37742.40854063889	57535.15382857713	48905.24449244544	40665.57317230907	33085.68409102759	45571.944169259245	37465.988398641544	50605.20715686519	49127.31440385991	59843.10083634573	34934.575713687256	23266.8517599185	26566.491846427227	45497.34890181103	21385.502300368655	54204.525537698566	38129.54568284459	23898.37386320939	44296.47008202185	34609.177237134725	43990.10613093657	24654.63044755625
52992.008973345706	48558.713455364734	45944.40755216932	40633.25744223245	40055.143355013366	29057.648419699195	49241.21945301648	55074.342121308386	37742.08674025267	57533.21177171786	48899.921865677316	40665.57317230907	33084.516858960895	45557.591576739964	37465.988398641544	50605.17830033331	49127.13858283318	59834.19716920716	34933.910350968974	23266.070421354132	26565.68928910336	45496.8770272396	21385.251725175844	54200.85717176427	38128.543713302875	23875.06680799391	44296.065117876504	34609.152203812075	43985.65067166978	24645.305439091786
52991.977269150004	48558.271399191086	45941.932554676576	40633.196969727316	40053.02459078193	29057.648419699195	49236.02014125334	55074.16315230965	37741.98760905008	57532.66366141567	48865.66941125149	40665.43201484322	33083.14287758214	45517.340745239235	37465.37766651927	50604.59606541373	49126.91954071749	59825.455309455596	34933.657662346115	23265.120016346773	26565.342321436772	45496.71379049619	21385.046325396615	54200.21783391023	38127.79374728368	23868.64417556174	44295.49947306981	34609.12080582928	43980.74439287585	24633.303309942374
52991.475117346265	48557.31424245869	45933.029820637465	40632.89822629965	40048.38004244786	29039.053119279193	49228.26448728752	55073.85186271425	37741.84372764679	57531.819730974494	48510.62889569146	40665.401541173414	33073.49119859272	45517.02555148932	37462.379069219314	50604.04877065871	49126.78218483882	59818.063466887565	34932.04453831839	23265.04295733701	26564.985835836193	45495.185639932344	21384.771431968747	54190.69928907322	38126.33561005502	23867.11292029542	44294.102916635034	34609.11014756711	43978.718313402955	24627.364371880747
52990.59032948789	48556.10312670891	45930.56328853973	40632.60260142584	40047.0489475042	29031.08486022425	49225.21541988127	55073.79833639899	37741.58876541755	57531.591003301226	48092.2326446056	40665.17868978566	33070.01285569258	45516.15397036707	37454.77678116602	50602.71947324606	49126.55658057348	59756.690695727135	34930.846355348076	23264.66978682505	26564.929004523925	45491.81142724396	21384.672492821865	54180.98292145965	38126.33561005502	23864.78854543948	44293.44937262076	34609.109200581865	43978.289102755196	24625.318171327162
52989.533402406465	48551.271774652036	45930.56328853973	40632.31596918156	40046.19600433747	29024.18663289361	49223.994730777216	55073.357859650234	37741.392107759275	57530.89390847532	47381.54665931553	40665.17868978566	33068.78753274749	45516.15390237174	37453.03435873119	50601.6456720802	49126.39629972262	59716.20733871893	34923.90115632587	23263.322970859866	26564.91740862667	45490.35152602531	21384.624719432042	54172.1731515824	38125.12470337433	23859.614333567206	44293.04046522223	34609.06947298089	43977.32816908554	24617.094925301742
52989.03873457198	48546.622410690776	45928.596358626884	40632.02519635313	40046.069300892595	29018.557082993502	49223.58471697193	55073.06650631138	37741.29746013388	57530.793411650724	46200.911687332016	40665.099336677515	33068.78753274749	45515.72401202221	37445.511312099385	50600.95911287075	49126.16623463732	59698.31759586104	34909.20826705372	23263.014871233612	26564.54164497281	45490.09876639153	21384.507108860078	54168.249376584856	38124.48431066067	23858.872545941467	44292.95937350149	34608.991194596194	43975.60185091428	24581.190796279927
52987.638485410935	48545.85447587242	45922.73031287483	40632.00402320015	40045.5548828557	29018.557082993502	49219.627506172976	55072.61201639503	37740.775248099344	57528.76583634028	45034.05863117655	40664.979501531554	33065.1905533305	45515.72401202221	37445.511312099385	50600.06195012298	49125.92013246435	59585.69118198373	34833.75421681292	23261.146410927693	26564.443352239214	45488.51524009565	21384.483079757876	54157.274118668065	38121.84300718943	23858.57489593052	44292.78333330845	34608.91490165399	43975.23056636481	24579.582304567233
52985.832966442365	48545.71592348025	45920.94537387785	40631.63783953491	40045.4030638206	29016.609226516928	49218.34983748671	55072.278035203635	37740.53028847007	57526.32340347742	43862.234245003296	40664.802854419664	33057.03748038228	45515.25462891983	37442.66027905134	50598.71508014945	49125.51075940775	59421.62075658074	34833.75421681292	23259.41574513505	26563.71095636067	45488.11730972396	21384.426121384007	54155.94927781184	38119.470687039386	23858.200832091312	44291.906698991814	34608.768871151675	43972.621756370405	24576.469794304558
52981.516948856304	48539.55197231261	45919.6773644489	40631.432300073335	40045.00977098095	29012.442333990442	49217.625161947435	55070.9165082187	37739.92213117242	57526.17120899561	43348.80231125375	40663.451638408915	33057.03748038228	45514.173878372145	37440.702567720204	50597.28059061961	49125.1206678994	59062.34918756065	34787.0779437626	23258.441635802403	26563.71095636067	45487.71114638058	21384.168923898702	54152.56751263492	38119.07794344386	23857.68821289803	44291.17492405877	34608.51963364766	43970.02176121733	24568.25614752777
52979.422620971236	48538.841959932965	45919.42611805725	40631.005412790364	40044.548736653196	29012.238005743497	49217.46639620576	55067.61371183002	37739.11160471937	57525.263716563604	42534.36291434374	40655.526002825136	33055.49056101146	45513.73040250741	37437.22888043783	50592.197690168665	49124.580871410864	58839.895344797056	34767.752808777666	23257.619251805376	26563.69076775422	45482.5482378282	21383.536013496374	54151.54978857468	38118.24099993679	23857.68821289803	44289.83630500168	34608.38363820583	43968.82171174282	24555.68304654804
52978.07572731255	48538.653034452174	45919.36600513026	40630.61001478618	40043.956581995015	29012.238005743497	49217.28799932686	55065.12625071823	37739.03984946904	57525.01521035228	42078.108804008305	40654.21253438163	33055.32194497727	45511.25129610723	37435.81562387369	50589.22660374004	49124.48679732101	58558.63072482339	34681.64570633905	23256.936519920815	26563.345979134894	45479.83314415648	21382.91146212433	54150.844153620645	38117.5931774969	23856.84292958987	44289.366590282065	34608.3440145837	43968.76724691063	24548.652030225705
52975.54466864303	48538.36994229146	45918.60596857177	40630.094309161206	40043.73450076626	29011.665227054287	49217.19555821661	55063.45986512345	37738.31510720412	57523.38750709284	41831.561275467044	40651.79606970873	33055.03367962333	45509.09169688676	37434.66082913693	50588.68485481564	49124.25961003831	57890.26293352494	34589.88066450992	23256.39485689696	26562.982560072414	45476.58120821791	21382.388381621444	54150.51835980629	38117.44787264836	23855.690939740496	44288.985815048545	34608.33290343677	43968.76616006246	24541.092510126462
52973.285748859744	48537.42547342738	45916.97742768152	40628.78081846223	40042.53714698629	29010.925745786662	49216.95052881024	55063.19340960178	37738.21070761857	57521.641369919	41561.273146158856	40647.944500042184	33055.03367962333	45508.68884779394	37434.50967895426	50586.928481092444	49123.007966224446	57425.242231003045	34199.39543408172	23255.27183642836	26562.50241079859	45471.43950474354	21381.607330931514	54150.16847141007	38117.21411182236	23854.08572293355	44286.43415541654	34608.32551588458	43968.652668207615	24538.371762213294
52963.81251725005	48533.35814657093	45913.16052323508	40627.98759351041	40042.10245030131	29009.42734982589	49216.83741091175	55061.098722345436	37737.81745935133	57520.0919299097	41433.11359218051	40646.07382900717	33054.82223805756	45507.75834447871	37432.7429113408	50586.92771859991	49121.93998913892	56856.195998682386	34102.262703190565	23250.53604913782	26562.362174867627	45469.28979290044	21380.748672926944	54149.48910117001	38116.45245319517	23853.523425370277	44276.05067989079	34608.28034308417	43968.434923908084	24535.267302551096
52954.95875423548	48532.437575264485	45911.359762539614	40627.4603432983	40041.31794427072	29008.912850558347	49216.74356913263	55060.33875613384	37737.7942552542	57515.54277689432	41272.78446149808	40645.7341190302	33054.654869809325	45507.59567526308	37431.828158803015	50586.463071987295	49120.34791791758	56706.55459644057	33948.278431269195	23248.977393231056	26561.74495942409	45460.69550924786	21380.441685049114	54148.97419518521	38116.28440444855	23852.46378969603	44275.75848743902	34608.11566095057	43968.43042145515	24534.813565538872
52953.05430656584	48488.88752519057	45907.97875647929	40627.25057451461	40040.151041868296	29008.906257062565	49216.64233801743	55059.233735909824	37737.337889689996	57505.57764071441	41132.70114484589	40641.948160017244	33054.61684954085	45505.93186749343	37430.401293979	50585.83060519628	49118.72124185901	56393.873553717014	33768.89757902324	23247.267201998435	26561.52234588455	45412.05562835178	21379.522707486023	54148.84924281782	38115.35745080544	23852.057908277613	44273.20340831433	34607.65348842979	43967.79184444199	24534.813565538872
52952.5592817548	48227.64867130958	45903.00597192827	40623.31783536965	40040.0059368469	29007.751672663337	49216.53723267756	55056.50864957491	37736.47443015409	57492.11679830008	41015.332961775886	40638.29093842269	33054.61310458808	45504.15643046205	37428.97603288393	50585.57334545123	49118.32147819569	55761.712629306894	33146.657067081425	23246.572631718205	26561.348558994425	45249.61419967494	21377.886266546415	54148.51813228927	38112.15608035605	23851.386704272194	44246.80197990725	34607.449964181214	43967.39120198529	24531.22637800711
52952.00937757709	47683.70573165084	45897.10513433831	40622.5464043791	40039.69188509178	29007.751672663337	49216.35846511243	55055.80116101143	37735.65551552267	57306.642310780844	40912.1692799198	40632.905537544444	33054.61310458808	45503.614940521125	37426.586830923996	50585.411471866704	49117.42176390687	55267.44013077479	33044.2420320481	23246.26755308123	26560.01161101685	44892.80764220065	21377.51574186064	54148.501928920305	38111.03316043824	23850.876648714104	44207.17056530244	34606.794307631535	43966.798330344594	24526.924526505263
52951.390980228796	47561.14846405367	45886.25924653206	40619.78757013445	40039.55193464069	29007.735221028244	49216.094499825194	55052.06867511497	37721.730616885485	56959.578245006895	40845.70502557854	40631.795251167256	33054.57444130335	45503.04775261209	37424.809214387846	50583.61332739582	49116.92092633116	54202.7015899753	32827.51134298805	23245.425139819727	26558.91140672436	44850.56093489773	21377.51574186064	54147.85162596648	38109.340557813804	23850.522765380065	44039.712696582545	34606.28381713055	43965.535435759644	24519.70812226743
52950.93819341138	47490.52008514776	45881.00858278442	40618.17449674482	40039.3068169833	29007.385163038976	49215.71734829268	55051.36713150063	37604.087105649196	56372.293565077525	40827.15167147324	40624.935445142524	33054.50895845474	45502.10548881814	37424.61233870541	50582.51802708106	49116.43578199274	52961.056680866306	32711.07101167771	23245.039148598054	26557.57714188919	44818.13465165926	21377.046002808303	54147.77338634394	38108.995956530445	23849.60917573746	43780.06671469818	34606.20490020884	43964.391099535474	24508.06201834914
52950.61619533749	47229.187246441834	45874.3860763434	40617.431820842496	40038.8451282184	29007.096795924524	49215.11447572059	55049.12823124423	37359.460063529354	55713.297664037236	40752.12891408309	40614.26951905605	33054.49604267182	45501.259768459844	37424.411062245585	50582.05701827182	49115.39887781206	52091.33746488005	32600.229964184513	23244.889604701057	26556.412890955267	44766.27281775463	21376.985050944917	54147.33417697505	38107.40239883839	23849.31130950601	43774.571748173	34606.17631009278	43964.268094189116	24506.869839368832
52946.88791641812	47012.912766828515	45871.53541624796	40617.40002176675	40038.4212485844	29006.704117068766	49214.42827910396	55047.45255549093	36582.47056631883	55357.73654205478	40648.746540565095	40610.07686257135	33054.44818847176	45500.61730841551	37424.17958311806	50581.57842905705	49113.1860593708	51938.395860965764	32531.07915926307	23244.620610929644	26555.996467400822	44743.593203344666	21376.980575382346	54147.00919458269	38107.147238014695	23848.74612223624	43749.7178074022	34606.159571538876	43964.253956646826	24502.212025546647
52944.69504655091	46956.460580469786	45869.97192475921	40616.99766029385	40036.54330344834	29006.533615330543	49214.014611172184	55045.43522154684	36387.24502087086	54778.83304438261	40572.633730619535	40603.19611513023	33054.44036448184	45499.82519645311	37423.13700647728	50581.22328045217	49109.68755122972	51617.078187115454	32471.98496766451	23244.096735600662	26555.722647829596	44733.34904461227	21376.959917873184	54146.84013534137	38107.147238014695	23847.046206448333	43749.687605173305	34606.06888340948	43963.97373215855	24498.601006988272
52942.71383229236	46955.413116081865	45869.866288458856	40616.99766029385	40035.826665635694	29006.350539735875	49213.646474527464	55043.30864145226	35791.6073281096	54416.66871377192	40554.55202015424	40593.06455960564	33054.402687671725	45499.23395545342	37423.08520179415	50580.59395447237	49107.51994276684	51313.61607930659	32417.261522541397	23243.120903541687	26555.001547081047	44732.43784780621	21376.897193235032	54146.48107747085	38106.96583433622	23846.60650434057	43749.65983263172	34605.84269300341	43963.46912903454	24497.961093724916
52942.114255542525	46943.10467282334	45869.33455957535	40616.63753495632	40034.348350789696	29006.240428718425	49212.582125707246	55042.64674433637	35400.694275863185	54176.7708674359	40461.3012950176	40592.63371016672	33054.38120609661	45499.04423287753	37422.7728964672	50580.02720988416	49106.60495248212	51252.303766518264	32407.415786039906	23242.787296521736	26554.085641528804	44715.18513495684	21376.85295090211	54145.71066498525	38105.98826039844	23846.60650434057	43749.46713454505	34605.534782834424	43963.28516386352	24497.360949303427
52939.81482879664	46942.14759383596	45866.18488528821	40616.005259111655	40033.27734555592	29006.170442921906	49211.27890450367	55042.07836924286	35311.48610160664	53649.720417731776	40420.08401045339	40590.083335110314	33054.33186043788	45498.72918928978	37420.44469026303	50579.015009624796	49102.820551048404	51235.67519037359	32349.129088188856	23242.73890428983	26552.449557827073	44712.52466240841	21376.68023641243	54144.62506846961	38105.645584077494	23846.41627042812	43745.99093266869	34605.45800547021	43963.10023593999	24497.28455676491
52939.094127682154	46934.82164664682	45865.996570813004	40615.33179275084	40031.63122059598	29005.873193944473	49210.48444860257	55042.07836924286	35137.00611056922	53529.161824135466	40408.12211327381	40560.8279523705	33054.222410247734	45498.12846935957	37419.52756737296	50578.68825112895	49096.335849424664	51200.91788923391	32343.013551225864	23242.042171979065	26551.908062477043	44708.718336365906	21376.647180864926	54143.98577705667	38104.02967518369	23845.636687622296	43745.99093266869	34604.98475637303	43963.0632746756	24496.017018599643
52938.248855520564	46932.331403756594	45865.958703667755	40615.13992967703	40030.95438024514	29005.86983246826	49205.8908015661	55041.80140806353	35059.68825278697	53324.06925796559	40258.72025621588	40558.81641443043	33054.21632711028	45497.35050398671	37418.27771592576	50577.53741481618	49090.53996928655	51183.86108459735	32343.013551225864	23241.863506165355	26551.613589368528	44703.53710084733	21376.570349115693	54143.054424669994	38103.41217884238	23844.928009908395	43744.9942323527	34604.58421979277	43962.86420667106	24495.218108183442
52937.068063109116	46926.78680076802	45865.358914709104	40614.97243473618	40030.14469624608	29005.397509569353	49203.523977523604	55038.66084701561	34881.93089206485	53220.10016193358	40087.49780547374	40558.44949773333	33054.16983851479	45494.6646141468	37417.44923827258	50576.598901689445	49073.73027295076	51181.76824481761	32333.989870509275	23241.678753698543	26551.439917544878	44702.626630375125	21376.266414092323	54142.4075849374	38103.10402753514	23843.74639123154	43744.70401149865	34599.868990310875	43962.77007589917	24492.007748616572
52935.85913399603	46926.39339608413	45864.73334845555	40614.61208330295	40029.81499522872	29005.36186618927	49202.842428201686	55037.92594600958	34707.5545715853	53133.23592530509	40018.995444759035	40551.461810003464	33054.15120645331	45491.401178371285	37416.95426805936	50575.4030822841	49044.214138957264	51181.18128051368	32302.143622168845	23240.821073170882	26550.90396911243	44701.992520011045	21376.030789474524	54141.48216965915	38102.17768810698	23842.9774520389	43744.374529977555	34594.15656398225	43962.64202722479	24491.455762396974
52931.69696694281	46926.26446321646	45863.641978391475	40614.61208330295	40028.88706229474	29005.25039254088	49202.80580044942	55037.37875076212	34280.555459956464	52994.226224610255	39807.12500542561	40547.31279490338	33054.112119791935	45489.608004005975	37413.835925095795	50574.48173718908	48806.683393783096	51180.945189004124	32299.29511893014	23240.59858050399	26550.435349317882	44701.86785754403	21374.80444906853	54140.0709079564	38101.976630576275	23842.18135706999	43744.32458405862	34592.83534793203	43962.241524148034	24482.774654643716
52930.643774562996	46926.09950974074	45862.487362142296	40614.44140146178	40027.68895619082	29005.181158875497	49202.59281352378	55037.324912166296	33976.65248198169	52927.4505074205	39459.252028189665	40544.72229516447	33054.07923051943	45488.05959077134	37410.56047959661	50573.57749278843	48664.470702609724	51180.945189004124	32298.756344546728	23238.388567881404	26549.1498835736	44701.566554549456	21374.276278236503	54139.62780714376	38101.66054944113	23841.70007033199	43744.247049291174	34591.12322536771	43961.95452471485	24453.429362681116
52926.81642525381	46921.17489754575	45857.77156621361	40614.05110004796	40026.07517326892	29005.025283947038	49201.414015126255	55036.12089415467	33611.737580086636	52473.62948838179	39317.8865916931	40542.67085252643	33053.98936377505	45485.68356780175	37409.79508660873	50572.999340988245	48448.9710435435	51180.934009854565	32297.6973584612	23237.040293641683	26548.57134916353	44700.39468975689	21374.108016164533	54136.89427181666	38101.32532057134	23841.68682781184	43744.127220695555	34589.19363400917	43961.25115852572	24441.399923977686
52924.66174278792	46919.08924195819	45856.09955747216	40613.7493380237	40025.25379674432	29004.917928651834	49199.50534029031	55035.4597741547	33207.01025994225	52346.028492783764	39261.37483851739	40522.76012016327	33053.78306149251	45468.65624619954	37407.36542231493	50572.58611669132	48069.64277706879	51172.48416117265	32297.39229171478	23234.47512412281	26547.940982462627	44700.0695262416	21374.108016164533	54136.3728233336	38101.17585935146	23841.3719641407	43743.99886185044	34588.49051997267	43959.72164053786	24394.808227265352
52924.11301385777	46915.84838563642	45855.75864888441	40613.309024711445	40024.530434077475	29004.62718957071	49199.09087860645	55034.7717225831	32328.90026729684	52106.08081889733	39142.840208172056	40488.36371309286	33053.43275014543	45459.609801131	37405.77880423628	50572.04040206245	47646.22084584228	51168.22589164772	32292.2013693473	23232.286813330353	26547.732688302258	44699.2966026131	21372.278393600318	54134.73173285033	38100.44514780793	23841.101786423653	43743.80335209014	34588.435358334325	43945.29791533547	24218.72163404491
52923.09995701105	46912.77936879298	45855.70836994916	40612.9378068306	40024.21174907683	29004.318081048623	49198.69839822981	55033.79424109098	31838.442052018705	51955.530965236045	39098.36462832692	40488.32689564014	33052.915522080504	45459.609801131	37403.93145631354	50571.19711326556	47342.60042745801	51168.22589164772	32289.42708841582	23227.665945384	26547.65628474717	44698.26978631942	21370.634897729964	54132.6799145005	38099.54157656941	23839.576313171623	43743.171300992115	34587.8541573833	43874.7546194129	23970.21912575419
52916.278093792076	46909.830664045745	45855.18034175157	40612.8856152713	40023.98319970605	29004.167684795124	49197.642070636626	55033.37824756777	31700.551302318152	51902.08357099127	38977.61992730285	40456.434520694434	33052.23292178068	45455.508766986335	37401.53439291413	50570.772262209546	47036.63268238561	51168.17760928438	32286.089047342557	23223.721403471794	26547.392712867222	44696.088005780235	21370.376410687193	54131.488964925076	38099.086557619	23839.576313171623	43742.21947371703	34587.77451287407	43835.90317950414	23628.801334303753
52914.2009635365	46903.98137732162	45854.59961152192	40612.184486202226	40023.42576800727	29003.811935302536	49196.49686603523	55031.96301383841	31592.719371256062	51896.19127157221	38857.83026675404	40452.197975970084	33051.325103288626	45436.419934217956	37399.39867734791	50570.51879140918	47002.78971963818	51168.115446287346	32285.26212887378	23223.215052901454	26546.980511163692	44694.6925574293	21370.20042871664	54126.174262157445	38098.65063658441	23839.435910970737	43741.1672937962	34587.47209368107	43627.819674783525	23293.181633505
52912.78680620061	46900.960881132676	45854.3720029869	40611.42421091957	40021.502436172275	29003.80044146852	49195.86607641406	55030.72727368558	31534.407900350783	51783.46734296241	38758.60237924884	40442.20015865786	33049.854399689444	45421.56015493134	37399.30970579028	50570.26090589768	46965.52302989881	51168.115446287346	32282.988983230443	23220.600668383264	26542.874691985056	44691.57641652574	21370.170604659077	54123.30233792174	38097.83477591588	23839.251509218153	43738.18864875376	34586.89108129129	43199.51547431153	23224.31599693404
52909.09383214351	46899.67585561825	45853.77357118839	40611.26786445409	40020.53447281929	29003.233711532026	49195.74864702079	55030.39993183979	31483.210237182495	51721.97102340316	38642.15895548163	40438.66051484839	33048.85708033531	45358.72251585851	37398.9919842671	50568.78809638004	46949.02891327498	51168.10403338127	32280.55063518114	23220.092595562302	26540.027838826947	44691.472545082994	21368.675816899227	54106.14732222655	38097.67023746429	23838.90580165776	43736.91002987395	34586.09291085328	43024.84970117748	23158.732981498175
52907.59125468065	46898.50291448468	45853.44160483515	40611.26786445409	40019.66471709447	29002.274332848065	49195.6617196499	55030.38892793381	31375.813180712605	51705.253386367454	38467.66973153445	40435.959136899415	33047.91724773722	45135.108783918615	37398.397836865224	50509.721222539956	46912.419398141945	51168.10403338127	32277.38400249649	23220.00353169169	26531.322548382963	44690.683381875635	21368.09916848659	53989.32228383762	38097.43931277301	23837.728183063402	43735.44056243331	34584.33325704991	42979.255815186814	23128.95317134591
52906.20292748325	46895.52952429251	45852.60626285824	40610.96036340856	40019.58132711232	29000.852050914444	49195.589300325824	55029.68385037461	31337.55348771743	51597.52234989267	38400.482269397886	40433.38401114822	33046.01822690161	44459.461677541716	37397.81720373255	50395.98278103611	46870.334161372004	51168.04085310671	32277.08853231453	23219.346506483504	26510.559775858797	44689.06981386431	21366.889415059217	53719.19671028026	38095.9462060799	23837.38075332844	43733.9679657939	34583.21873994148	42893.69513111157	23011.513796481693
52902.20414000768	46894.852675570655	45850.97920574899	40610.82092058841	40018.29379720454	28999.53365607419	49195.445557339786	55029.375474823064	31257.339825040304	51515.91840045196	38311.89911742027	40422.680047305555	33045.44304067781	44324.03087787893	37396.59565605007	50143.95718582712	46771.451241149036	51168.040226943434	32275.99367124237	23219.02030774075	26502.389557417042	44689.068333895084	21366.764157422254	53492.292051887474	38091.20100091397	23836.709754986732	43732.9438919356	34556.96325009407	42888.84983821884	22980.141712066987
52900.62972178143	46892.39201383239	45846.75300794649	40610.610991396374	40017.7466386324	28998.89089508712	49195.18000509229	55029.081503203044	31134.288085784334	51444.0650092869	38167.60699295159	40422.680047305555	33045.32124024139	44120.84120363982	37394.212016967715	49393.608149029016	46685.3108109887	51168.040226943434	32273.688887252614	23218.719368884853	26485.666477797284	44689.060959334696	21366.38211019559	53270.64189353603	38091.20100091397	23836.061255394343	43732.32249207297	34501.26266326112	42888.00568796516	22980.141712066987
52898.34727721438	46890.26187240465	45846.606671969836	40610.52804849221	40017.68327880309	28997.94676576679	49195.01830003188	55028.64989655098	31091.29479224115	51383.905134890876	37937.778171711914	40422.15017386557	33044.930415740615	43921.62892117057	37392.81571156029	49087.64572525805	46558.847277343135	51168.03457848271	32272.0604037229	23217.68011701712	26475.865042003	44689.04813575551	21365.861150263965	53224.23422234964	38089.770173700286	23835.611974614647	43731.29604350891	34399.591122404716	42887.888809670214	22976.37581456654
52894.93410816411	46887.782944789375	45846.500433755	40610.32075261735	40017.018360509675	28995.517251512338	49194.71582904769	55028.42773208503	31005.740622408102	51261.84724220247	37642.65715994278	40422.15017386557	33044.36370702647	43838.84802986561	37391.861549884285	48596.66931500845	46449.550554454145	51168.0340121366	32271.952046104	23216.870938478147	26474.6511365685	44689.04548439029	21364.642480865637	53223.997033421394	38088.27152645304	23834.11376065821	43729.043817627506	33954.75439397027	42887.4793115197	22969.763415644924
52894.492701359326	46886.00492078188	45846.30905925509	40610.2451428777	40016.79444073645	28993.65475033715	49194.55513199799	55028.13668947582	30988.642824860697	51112.27536056126	37447.299668780084	40420.11435253254	33043.323443045636	43793.56632342814	37391.563673059754	48385.9125563812	46118.127761002965	51168.029467709945	32271.65778212491	23215.79714917816	26474.555238644884	44689.020723371366	21363.654232320667	53220.976515742914	38085.3309117968	23832.547315691674	43727.59135810895	33454.31252016196	42887.38826522324	22932.12899723832
52894.09147354915	46882.43193277881	45846.24983007948	40610.048074134946	40016.30751817772	28992.421866914465	49194.41337129016	55027.31295806925	30972.834048113415	51056.31416630416	37233.90771219102	40419.762548686915	33041.41288028119	43574.735010239	37390.20332524204	47339.86908848007	45639.91222422769	51168.015580356136	32270.002167160717	23215.36685469943	26474.551292417917	44689.015276048216	21362.11862538851	53220.27254369135	38084.51087228842	23832.424417080383	43724.70446475031	33254.98181011774	42864.335759868816	22931.85178569064
52892.88457370829	46881.922409603976	45846.11604629503	40609.96712975968	40015.99727849497	28991.170402730684	49193.43023640219	55026.8131652975	30925.291203046254	51056.31416630416	37157.99361207778	40419.11211603438	33040.53720224935	43354.18909970852	37389.743662576075	46858.131480330456	45200.53296873722	51167.9777529951	32268.728192558177	23214.985405914675	26474.218943307533	44689.01211357431	21358.61435260193	53219.38029159689	38084.36140317135	23832.424417080383	43718.58418349124	33226.96784054448	42859.27086953657	22930.993623748782
52891.62418794691	46876.96896531181	45845.90302749149	40609.68700412755	40015.88317569724	28989.930935618628	49193.385184634855	55026.49898432167	30894.15889881133	51039.84129133564	37061.25884793153	40419.01400949306	33037.44823144101	43211.07483498534	37386.441203349415	46612.21989951667	45144.861717297754	51167.81671835085	32265.925801992253	23214.859084130178	26473.453655650956	44689.00467063838	21355.97429852352	53216.92142685047	38084.25206488747	23831.724775762817	43713.11480035481	33226.13439698049	42858.41177017243	22927.963053585398
52890.71825464873	46875.80243252048	45845.77879573149	40609.23165323466	40015.865895298404	28988.514884398093	49193.22023940312	55026.23607888359	30894.15889881133	51003.98796690423	37061.25884793153	40418.811631406126	33033.79581188572	42816.432824781135	37386.09323403161	46612.21989951667	44730.32815445915	51167.790195901616	32265.734638904047	23213.871223585527	26473.32534110833	44688.99138707337	21349.812399687817	53216.45257936464	38082.94383921688	23831.459772360824	43690.656469599315	33225.76676887283	42858.315859233975	22926.76580224165
52881.950644264914	46872.36222416265	45844.7132006021	40608.86544656232	40015.64753372343	28986.081295670403	49193.01657318668	55025.75655481996	30892.58800939068	50889.46443609035	37032.778420085495	40418.48871675824	33033.3286688262	42407.56982607654	37385.0082540223	46589.35329358331	44480.95930988727	51167.648732981994	32265.493545567093	23213.635481197893	26473.31745179373	44688.93546715665	21330.36646196612	53216.45257936464	38081.19037476833	23831.39690679011	43670.566940775294	33225.76676887283	42857.945651054215	22925.694179526086
52880.66812533433	46866.97388699864	45844.22423226718	40608.764336886015	40015.56252863673	28985.576654829918	49192.91915660397	55025.54590890668	30892.460924119787	50885.24066603695	36999.03782783095	40418.4679331882	33030.61593786445	42229.95090557989	37384.28280563463	46586.85488495253	44267.90473907695	51167.092234473166	32263.672156024444	23213.43158917592	26473.183935604586	44688.8968444134	21293.982594518246	53216.27068116242	38070.86875546943	23831.29688251088	43639.005643386736	33201.53961088929	42857.65719799224	22922.489043576807
52880.55845465692	46865.84703889086	45843.63145621374	40608.73883409791	40015.54168979863	28984.797100464977	49192.90776448749	55024.8519966792	30892.19697936622	50882.7967652055	36953.17192799209	40418.160578777955	33027.474626441246	41972.0815847042	37383.71846266441	46585.67880851579	44147.05658351661	51143.57135301055	32262.819201535945	23213.351220642766	26472.709575070054	44688.7637743257	21213.049614758263	53216.26017007903	38070.86875546943	23831.285096695916	43614.78865609998	33106.570925456675	42857.42938811988	22922.118748833997
52877.60700193622	46848.47441339563	45841.98693116851	40608.669353910365	40015.48417252248	28984.39596429095	49192.72463125064	55024.76696414366	30891.25176155951	50865.73446442807	36889.18738289901	40418.03744327302	33006.46608142702	41648.84870523581	37382.83783864382	46585.67880851579	44056.49997184815	51143.57135301055	32262.36154545831	23213.23345841781	26472.62216930525	44688.52708639972	21011.494403094715	53216.20307839803	38070.379513524575	23831.04894078295	43376.98823218774	33106.570925456675	42857.28602345199	22917.099722155257
52876.77670282839	46825.00867698686	45840.18392668719	40608.669353910365	40015.46734947221	28983.704874988496	49192.524822249135	55024.09937414281	30889.389337884233	50607.91133674452	36691.039391690036	40417.74375344016	32950.67007325862	40803.430631987125	37382.036921953186	46584.82492369049	44019.34073122939	51143.57135301055	32260.587098654003	23212.88739771426	26472.123515997228	44688.43648861907	20530.229100068245	53216.12967019711	38068.46806147072	23830.854641280715	43042.80498554707	33106.55657033085	42857.26461694384	22915.37712777384
52872.06429323694	46797.59020742618	45839.21574774786	40608.66756816096	40015.453398770966	28983.54844849508	49192.34094375497	55023.30761990747	30886.515330003745	50565.21489077623	36613.54122198091	40417.72338382238	32917.449740711396	40324.7221763155	37381.80697942562	46584.30893510307	43990.24298065246	51143.44693571832	32260.312079801348	23212.419195332546	26471.32321612883	44688.38941160478	19947.898039443317	53216.11725362692	38067.714354790245	23830.775330296732	42784.63927153522	33106.13433582283	42857.18864134631	22913.832906102078
52867.02058400383	46693.279728520436	45838.748750453335	40608.46049476364	40014.74125413408	28982.272934462024	49192.34094375497	55022.37982119225	30885.760163976964	50340.40244654216	36574.877163847734	40417.32240366456	32917.449740711396	39691.07439366395	37378.226964815476	46583.488548544374	43932.31293822343	51143.44693571832	32260.131821090523	23212.2116274049	26470.850676087015	44688.36558324613	19534.59671059044	53215.971059854724	38066.77242453964	23830.702167434665	42636.917400388986	33105.29240587636	42857.102008631875	22909.260597140885
52864.37058558012	46256.81230771333	45838.18193576022	40608.408170054834	40014.01880166607	28981.27016204858	49192.25337413699	55021.56114324779	30884.097400034552	50179.7093826349	36569.27226745205	40417.164889872496	32911.09544371041	39381.024932841916	37375.43672434472	46582.34732364906	43913.5057909399	51143.44693571832	32259.934113484047	23211.694929501755	26467.38930043621	44688.30045107063	19364.982668608252	53215.71968116616	38065.46490280123	23830.634513761604	42566.944141268345	33103.29731243197	42857.09001396773	22906.947685717263
52863.27799607554	45831.751527503824	45837.828882702015	40608.321830668676	40013.45946728033	28980.660862418677	49192.02329542537	55020.37017868729	30882.314138723847	50046.544236897724	36488.86268341867	40416.99828047255	32907.42237662511	39249.42771303417	37373.567481940896	46581.18473438138	43908.84615916186	51143.44693571832	32259.81452738985	23211.694929501755	26465.06124307386	44688.21425082956	18984.556043218883	53215.64771812579	38060.08564072077	23830.41669531928	42508.059049366384	33102.75977375643	42856.39608307281	22902.682835577936
52861.47919053915	45633.340916142406	45836.251171052005	40608.251147461095	40013.44654797902	28980.48031781755	49191.488805104505	55019.61841384071	30880.595313931546	50032.25648878638	36251.08284236794	40416.779509715554	32906.73768391524	39096.65741345282	37371.89307087757	46580.37572598907	43734.41764273726	51143.44693571832	32259.707552977812	23211.682977782533	26463.08268316114	44687.88201335532	18964.886540140524	53215.58006634695	38056.70986151218	23830.324026467206	42497.44868513708	33101.94502020872	42855.41956570999	22901.285866124315
52859.03428872508	45236.985990413974	45835.46733223842	40608.12269476951	40012.0912284427	28979.7368635312	49191.19833370714	55018.881579017056	30880.197584465215	49977.843037491424	36096.04112777778	40416.47673381427	32905.61023282687	38977.192696962185	37371.30485201935	46578.05021979678	43715.830570842234	51143.44484045155	32259.604324222302	23211.598311690195	26459.035232633127	44687.60721606084	18848.05400233975	53215.42626638517	38051.39365028896	23830.06836009465	42472.59696918141	33101.28847194489	42852.75169890356	22899.642065650984
52858.32717790205	45236.023271888436	45834.025163503386	40608.037287435385	40011.14129055913	28979.514420459967	49190.95226624565	55018.66553489553	30877.990461943125	49681.474821278935	36014.41345922416	40416.083763763716	32905.56743799348	38926.43863234216	37369.61790414324	46577.05815650657	43638.03204248786	51143.40171545907	32259.58824626532	23211.482917047946	26458.35102467709	44686.40369809348	18807.647766987004	53215.304138217834	38049.569901944415	23830.06836009465	42382.02683917405	33098.644869063806	42851.79207549772	22898.656149739647
52855.20496536785	45180.229802062706	45833.564177624336	40607.67144431841	40009.67124310185	28978.99265491035	49190.56722107049	55016.23972135326	30873.97520354593	49609.92671440792	35946.567353032646	40415.870310544255	32905.01872591326	38861.84567103196	37368.36686266852	46574.29912459834	43444.79001232283	51142.98742690778	32259.341311064814	23211.214504995907	26457.28485927976	44684.17647152916	18770.536230401864	53215.281694301135	38049.48583124419	23830.066462217932	42144.49727442686	33095.8600290801	42843.63971449269	22898.29481699234
52835.89622967089	45107.62966593863	45832.11547254465	40607.57848859118	40008.58580449425	28978.69981241122	49190.48269946436	55016.049951423345	30855.47900117309	49602.64132124106	35903.46519276226	40415.67508365173	32903.70258303049	38812.7159146031	37367.35610935184	46570.836833711495	43340.694307432095	51142.98742690778	32259.15255383317	23210.98414005965	26455.466105492975	44680.334955608785	18749.120300174352	53215.22078710656	38049.48528574972	23830.05242868627	42026.40794895054	33087.71001430838	42838.07142968667	22897.91390585657
52780.46342172357	45041.89561920588	45831.40261847787	40607.49448130944	40007.77603616737	28978.0953357538	49190.41019995146	55015.99250943787	30851.02520607801	49601.668554331794	35903.46519276226	40415.66854298056	32903.503719112785	38750.30562372271	37366.902535679525	46567.34705224827	43222.943902293715	51142.95128807736	32259.129062052285	23210.554331010768	26453.387558165246	44675.74282677983	18748.279643500548	53215.19773488316	38049.484379067944	23830.000448692772	41750.71663087813	33073.07340695107	42835.967560144076	22897.91390585657
52586.76851549245	44941.34116394779	45831.40261847787	40607.430795480635	40007.05778549202	28978.045079906304	49190.11414883948	55015.29876428191	30837.108372610008	49594.55162891176	35900.13304489755	40415.608372781884	32903.39523208877	38697.256886073	37366.4472967688	46567.3212170623	43045.465586190025	51142.37298695321	32259.009131957064	23210.122311718977	26451.666776588623	44667.919254407294	18731.086571515665	53215.154786121246	38049.3881072161	23829.923833411973	41727.24831063649	33067.139864100376	42832.78692124339	22897.38477936939
52308.88700683079	44820.27980074629	45829.1138977886	40607.40459535777	40005.78970098438	28977.323064804797	49189.72207480297	55015.095004065595	30834.667285636177	49540.22888229665	35883.62944442349	40415.5260357353	32903.23320406744	38679.26658264211	37365.29074968985	46564.51474277073	42915.91439670762	51141.666028733205	32258.971589511242	23209.322388085173	26450.756555980148	44652.72519038262	18726.968502636733	53215.12032543114	38049.183966811404	23829.852425188463	41634.02590816673	33063.41766581118	42828.95223318066	22897.29772540214
52054.11040392668	44753.64149727833	45828.10356202561	40607.127237142435	40005.056890038744	28976.78460708345	49189.0415588001	55014.356239705965	30834.186608806103	49517.03501459731	35876.018995347076	40415.40864872401	32902.82958865432	38679.26658264211	37364.65366932679	46561.1827854617	42811.74737733516	51141.24452083675	32258.919526964848	23208.345429482153	26450.412982120917	44604.693795100946	18726.968502636733	53215.02295326737	38049.116753778086	23829.779568203674	41621.91064107235	33055.5876853507	42827.76279739057	22896.991486532348
51936.56363269469	44590.51820648787	45815.03558534813	40606.91040301497	40003.282789359946	28975.219802529646	49188.677769820344	55014.101524564925	30832.147355269717	49486.79006088657	35874.03741591377	40414.96207720257	32901.29256984465	38641.59881741906	37363.783435191835	46560.91120738417	42631.865876097945	51140.811748881526	32258.869370416323	23206.588222765895	26450.176440166742	44526.9827431706	18725.802371635164	53214.94638776147	38048.61996107411	23829.64316985575	41586.098205737864	33012.75468997042	42825.02783044079	22896.032782552993
51755.88672460692	44556.332846250145	45792.7320595253	40606.53560459349	40002.49597624074	28947.42132027524	49188.18303559499	55012.88076063744	30830.989480997796	49318.998451832296	35871.280699666466	40414.70897252755	32900.13515131971	38626.484484873254	37363.3484917748	46560.54630876841	42631.865876097945	51140.34050034909	32258.81066251128	23205.680742803164	26449.52413436597	44316.343526383935	18722.847211606055	53214.81213575109	38047.898252465944	23829.47386077257	41446.465539829434	33003.34196986873	42824.562384542565	22890.4670071591
51409.00260606585	44460.19121211034	45700.79137226546	40606.270527117085	40002.44952445647	28947.42132027524	49187.0485937144	55011.468389113485	30830.530595479457	49309.562449048804	35870.8953986031	40414.15502487782	32890.91463231908	38615.42864174087	37362.209361335685	46559.87499471526	42564.73306477402	51138.30312545171	32258.692984544206	23204.21859280784	26448.860255787353	44248.9475084287	18631.75708320777	53214.33736881306	38047.50820257435	23829.109764667803	41287.517513506544	32939.42268242694	42824.35241969522	22886.625942229555
50927.655784511604	44418.99431650508	45346.59660303881	40605.710352700364	40002.21222210654	28907.926315437962	49186.77264072417	55010.781036484535	30830.39033639865	49306.30584139071	35868.82292574829	40412.52940982652	32890.91463231908	38614.88344814611	37361.04997793386	46559.69521096075	42483.06820820154	51137.471226744834	32258.581820305437	23197.894895526857	26448.257320178804	44248.9475084287	18536.924392465662	53214.18868507656	38046.8713082916	23829.015106994844	41236.80217714776	32854.37242954796	42822.7765728146	22882.30200000314
50676.3581603924	44418.99431650508	44134.726947507894	40605.21190319576	40002.10471491588	28804.64760607537	49185.94492121293	55009.775869140285	30828.897617364033	49231.71387807152	35867.27814459853	40410.5162897344	32890.91463231908	38604.56369671493	37360.33988831704	46556.87308913079	42466.76485381594	51135.959768217304	32258.39790218648	23182.804996313567	26447.783706150007	44245.93880949674	18521.37221963807	53213.87983472223	38045.95160679087	23828.968512743573	41220.125266643954	32773.03162138606	42822.28217482898	22876.02476633234
50155.92457597793	44418.99431650508	42745.51346831897	40605.0427944689	40000.966893886776	28778.566245128768	49182.80048616516	55007.67951625614	30828.10617072492	49103.079288839464	35866.00369870723	40406.19719392073	32890.91463231908	38602.233614882054	37359.54980469591	46556.37827266508	42459.35054251586	51135.73938964032	32258.227809348384	23136.793547494293	26447.279991186166	44222.245708248935	18369.59062684911	53213.681144435366	38043.90635774116	23828.140042967094	41220.125266643954	32747.943019758382	42821.72820219838	22870.016650131114
49958.75512796663	44406.63920933579	40865.47791083553	40604.328867161006	40000.01195193759	28778.535569990592	49180.871074889634	55007.669731390866	30826.128898013023	49039.90112953621	35864.37189840816	40405.268875076275	32890.39657342367	38600.159499698646	37358.97549215045	46556.18059288137	42459.35054251586	51135.71674918977	32258.046904959556	22975.475468174733	26445.946649673155	44183.39373687309	18263.926830069504	53212.47377341848	38043.382720729416	23827.656952803904	41217.53537004507	32740.062218924017	42820.997518083655	22863.05019928376
49954.16626448493	44399.03596000008	40222.91255331471	40604.222166954336	39997.66098505446	28778.12646776934	49178.77975572412	55007.6621469959	30826.048938306503	48963.235463472374	35862.63780407898	40405.22233337737	32890.39657342367	38598.167255086686	37358.819850075146	46555.85876378921	42459.35054251586	51134.803429568914	32258.005033418907	22833.462585565903	26445.505521603485	44174.21579435369	18106.730411803168	53211.57692178903	38041.69865233819	23826.975899164718	41212.54357950609	32731.510765611343	42820.471698192094	22858.946297987608
49932.75173303997	44398.65776120522	39875.07450832983	40604.03662933601	39996.88537636303	28778.072914537355	49178.76758466603	55007.6621469959	30824.76861666304	48937.92804577214	35859.730815387455	40405.01714141741	32890.25175087352	38584.88479574524	37358.52426002643	46555.82587002002	42457.733524230876	51134.158765936234	32257.513290229766	22466.61571072971	26444.3746016452	44174.21184013908	18048.61689646283	53210.48699175984	38039.43788596876	23826.205241951156	41210.809898039275	32728.65464829141	42815.221755055914	22857.051481008013
49888.86067234384	44396.13371233348	39732.38970689422	40603.90707416254	39996.431615651585	28776.648512127253	49176.82391169704	55007.621310935065	30824.54785985859	48840.11398479019	35857.26791500974	40404.416504294706	32890.25175087352	38573.47243637081	37358.26843670745	46555.550840132186	42457.64124783379	51133.5190361382	32257.404932714373	22328.977656012732	26442.462627876994	44173.50859021675	18025.447084669497	53208.88172894244	38037.10941953463	23825.990536256537	41206.804188980685	32728.219735374332	42809.729875092366	22855.38172115206
49756.46750717709	44393.967875217386	39488.9416681495	40603.84219869829	39993.336250847664	28776.564881603408	49176.695876302336	55006.341109028246	30823.53883381519	48830.56598866504	35853.25141134197	40401.451069123825	32889.61112801297	38573.47243637081	37357.946440282685	46555.13147943308	42455.54100060131	51133.3518138783	32256.880828598732	22311.355453109747	26441.335053438346	44172.86509680869	18025.447084669497	53206.4992486326	38016.26246287236	23825.423920830865	41206.72890952772	32728.20717833088	42801.92811620665	22853.472314770497
49694.37833925054	44391.72515604925	39312.501540189696	40603.75485379466	39991.06481366662	28773.001124412356	49176.59073866994	55003.62774476028	30822.44947411396	48818.564358091826	35849.5712742473	40401.05262614217	32889.094500464045	38573.43241738117	37357.657088450585	46554.21302801486	42453.3115212679	51133.33051159535	32256.734103464078	22311.355453109747	26439.886637691627	44171.425773585186	18025.447084669497	53199.57561267523	38000.77280525882	23824.524089310835	41206.625725160506	32728.037841544177	42722.8900314661	22851.54960876046
49641.83245168348	44389.49999679353	38909.63002025829	40603.583450437436	39990.02646009036	28771.365899679593	49176.28049146099	55003.54505385985	30822.401840887615	48801.31421891834	35844.932148285094	40400.630083872784	32887.90388548908	38573.418058548436	37356.811874853105	46553.86872469814	42450.4460614001	51133.313402702945	32256.112415420823	22278.225416597088	26439.205093896657	44167.74551721805	18025.27557689793	53193.31157270958	37981.50443549432	23823.607158701878	41205.73717014293	32726.62054679326	42438.8790582639	22850.03966497016
49536.2143063443	44389.49606003677	38832.640952498026	40603.37371361804	39988.00235717049	28769.196490019393	49176.212276745195	55003.01591975952	30820.81450328096	48796.072712382054	35844.425933278566	40399.77569815655	32886.86493185186	38573.416377120964	37356.53080626991	46553.71427566633	42447.547817069484	51133.31199274729	32255.4602054838	22263.09741829662	26436.504149015076	44166.67582690431	18025.27557689793	53190.53053295055	37888.32015878094	23822.112476014772	41205.48925411459	32726.546482496728	42128.379558835884	22847.50996691699
49533.66092846884	44388.901246637775	38742.67102267096	40602.90114960127	39985.50788349516	28767.0899743056	49175.9077395441	55002.30420935059	30820.701745647086	48782.516927821984	35843.85910193911	40397.97217717283	32886.0685327918	38573.20049408685	37355.8905941081	46552.874980084365	42446.95957608882	51133.31158077279	32252.36999211719	22240.7429004628	26435.19441198462	44158.83952118096	18025.21088894519	53186.434306859	37650.32790251126	23819.63689758416	41205.45581989955	32721.26106460354	42029.53016978989	22844.41143084124
49492.72373416564	44387.66663407859	38663.09224001903	40602.589691531895	39984.165861210546	28763.499498519206	49175.70656911882	55001.963500515754	30819.227866519348	48768.664263944076	35843.68352445333	40397.58672226353	32885.3811560262	38573.104511753634	37354.71144549182	46551.719322214994	42446.509582450424	51133.31136908281	32249.715965240168	22217.56350585736	26435.028519146013	44153.89595241717	18025.03556103491	53186.43419611991	37466.167170901244	23818.221556944514	41205.19126173867	32720.99894639493	41979.31051754909	22840.237300638917
49449.256439571385	44387.48139335826	38571.34373713738	40601.91160643071	39982.085709649014	28760.01230720759	49175.308870678986	55001.963500515754	30818.561195940816	48768.49599165859	35843.43546764907	40397.36308160029	32884.56154605889	38573.060248855196	37354.68850337781	46551.10331262892	42445.73343413017	51133.31129160614	32246.284184147044	22182.092477000864	26434.488022590547	44152.76629196255	18024.625757675436	53186.3810604707	37203.59061808669	23817.486840593774	41204.57172354247	32716.508825842644	41931.17633769726	22839.157089213626
49441.62373322559	44386.74957769195	38458.413239278045	40601.51749576122	39972.4939298422	28758.50441396398	49175.02217180503	55001.785340953975	30817.07448675226	48767.21667560139	35843.09128138889	40397.15484497819	32884.56154605889	38573.0432215621	37354.01879550318	46550.52589767773	42445.386917332784	51133.31127796542	32245.637676259317	22117.55288144711	26433.68955980343	44150.85678431393	18024.24818177328	53183.89226873383	36956.16658019812	23815.75390164784	41203.92176968874	32716.07604263654	41803.57507578178	22838.42201006996
49435.22121445449	44385.622625882155	38297.749848155305	40600.05805238998	39968.26069244753	28757.38844671296	49174.604315269054	55001.71335156376	30816.409072079376	48762.0912788254	35842.89649343159	40396.9806206357	32882.969123520015	38573.0039740059	37353.74031672747	46548.31501602761	42444.61217774091	51133.31124486885	32245.22097472266	22117.153609909336	26433.200504050405	44150.40021293493	18022.521349769457	53183.39009382313	36689.95039214865	23813.97993772232	41203.66274357319	32714.391057040655	41774.64057659665	22833.654753556955
49422.11747448608	44385.10008485255	38103.70915335598	40597.63435731929	39963.34318973936	28756.082426099572	49174.162718577245	55001.26741615677	30814.04076808486	48760.08286944306	35842.309000587964	40396.5698571298	32881.61683480325	38572.98188558073	37350.747442186825	46546.940503549115	42444.53387027316	51133.31044612545	32244.866281996456	22113.009184727103	26432.60237393255	44150.279099723986	18020.294946617996	53180.76878096926	36465.13584177464	23811.877946765144	41203.01792142842	32714.391057040655	41757.28241216953	22820.982818577344
49422.11747448608	44384.92803025448	37853.180296101295	40592.54682648172	39954.94373135788	28753.40529872296	49173.935755405066	55000.98841936668	30811.357462470973	48757.788072171694	35840.38424506194	40396.198728408155	32880.951918431856	38572.94691234733	37349.41570581706	46546.71233803151	42444.366747301676	51133.31022619036	32244.55833486314	22112.91306837456	26431.609685428673	44149.67896308789	18015.016642725408	53180.55253006208	36207.76372359687	23811.479823836235	41202.39550009247	32714.391057040655	41757.28241216953	22815.478967651317
49417.97800130534	44384.66247121867	37770.872139543084	40590.41635280833	39952.77010775164	28753.06953380749	49172.99415187878	55000.53432794534	30807.631203496552	48754.31503387921	35839.238910454515	40396.003683769086	32880.46527633885	38572.82371548715	37347.807265347896	46546.67174910103	42443.439059320306	51133.30962462239	32243.724475264775	22112.586481455855	26431.433060999654	44149.07396056168	18012.355931921997	53179.58305955722	36193.19911482108	23811.448241994985	41202.11511791166	32714.246568697723	41752.11645721896	22803.405803516034
49416.32921920913	44384.18386367443	37206.20202828884	40588.739293542014	39949.78080039516	28750.977277304457	49172.43444446651	54999.5066260104	30806.18469400885	48752.81491005655	35838.71965018436	40395.7943407341	32879.66765857349	38572.60296358173	37346.168999776295	46546.001634321845	42443.09640036149	51133.30932573367	32242.76610941954	22111.861544070387	26431.043120951203	44148.69675439031	18010.496235563765	53179.019949627764	36186.37897856911	23810.77521787782	41201.9460364678	32712.325534490235	41727.954639971926	22794.92589923447
49416.252228811776	44383.89325176879	36842.608895136735	40582.90929314505	39949.78080039516	28750.84117064836	49171.495446987654	54999.083569632705	30804.86663707996	48751.25843677197	35838.60270472901	40394.07848313198	32879.35583369444	38572.23215761565	37344.98590629192	46545.06334782215	42438.77482548186	51133.309276872984	32242.56878382734	22111.04486788449	26430.78000950028	44148.41894069678	18008.509198512445	53177.03170674748	36186.054802244675	23810.154833029155	41201.86308779906	32712.25622900835	41723.94911599707	22791.623198342142
49409.67964527273	44379.70353077918	36665.28821915243	40579.3609955817	39948.63530599617	28750.63017099942	49170.82299762254	54998.73304844323	30800.26014105631	48747.063052112135	35838.38337856834	40390.88966375041	32879.05781063452	38571.050006702135	37343.08082339962	46544.93697060505	42436.77366852993	51133.30835436854	32242.46785405847	22110.489322782458	26430.74668930404	44148.13592838418	18008.17360559886	53176.53344174379	36183.336331518876	23809.825930902996	41201.79202002085	32712.25622900835	41716.34907116312	22790.5897002836
49404.01854278531	44378.69147558635	36540.13421805321	40566.23817711892	39947.62661546736	28750.56995763401	49169.76310629731	54998.43384681039	30799.213067368448	48744.84679656679	35837.687148208875	40390.092903357974	32879.05781063452	38568.762057383195	37341.90301051345	46544.48122669727	42436.60814686187	51133.30600134397	32241.42723191261	22109.93173107862	26430.478375686638	44147.96600894895	18007.795780694632	53175.341283766415	36183.336331518876	23809.75158209771	41201.67554512624	32712.25622900835	41714.76518264123	22789.09948487478
49386.507886165076	44377.69108367564	36474.03812390801	40526.44078179368	39946.29981470786	28749.82211427745	49168.8746314181	54997.87438502621	30787.046962968554	48740.925984519396	35836.34349767733	40384.777379599196	32878.44526144736	38566.40497567791	37341.17582889578	46543.65662500078	42433.8140441288	51133.30217916481	32240.850506119237	22109.800706205962	26430.170864061656	44147.79636911875	18007.697072126848	53172.75521513142	36177.84944812116	23809.008697581252	41201.34345981447	32712.253667493645	41714.759745623756	22788.65208623742
49373.17832140141	44377.63280948781	36397.88591670233	40482.442140440675	39946.01089315757	28749.70969430927	49167.98589944612	54997.224820264244	30778.876217687808	48729.23478160734	35835.9216473752	40382.437599988174	32877.55706799364	38565.40560866508	37338.166895777234	46543.14572657695	42433.46107554028	51133.2986648425	32240.666966180535	22108.37063370166	26429.6332474057	44147.64032521322	18007.45021605353	53168.57983197729	36175.29546228102	23808.939710286333	41201.01588087958	32712.21505074392	41713.40944634076	22788.44380659184
49370.553105378975	44377.05927151151	36371.15294002606	40276.08908013727	39945.684317309046	28749.55774856071	49166.7452686529	54996.83947838872	30764.654910169695	48722.41127469927	35835.6880108317	40381.21739927579	32875.618054005725	38560.006292333965	37337.25316189025	46542.828825025754	42431.68781156584	51133.29606370507	32238.69956123204	22107.110396699016	26429.248139364216	44147.571755573306	18007.161189746406	53166.79385801288	36171.208400241565	23807.953560471586	41200.7790480939	32712.20865269316	41712.905041924714	22787.266427496696
49365.32811476053	44376.91139443824	36351.611922656	40242.77013842376	39945.28364488838	28749.515237255284	49166.1433304285	54996.21404070865	30760.98740766978	48715.9519723564	35835.46335981207	40380.42476751906	32870.09691963756	38552.289560156256	37336.94264362278	46541.59887370239	42430.48257612135	51133.29592006508	32237.75275719553	22105.54002206336	26429.116781043263	44147.4945252298	18006.784927351204	53161.75068899674	36163.45359450118	23806.86978728744	41200.56484331093	32712.15212646431	41709.53119360776	22786.020389506928
49362.83275947267	44375.719234117845	36347.919254452114	40209.54970185853	39944.968930099705	28748.983679210723	49162.399800842715	54996.006996103664	30757.030862206047	48715.19095956643	35834.34616651314	40380.04688409218	32867.69091223719	38551.74925336318	37336.78315773202	46541.1371802133	42430.03884576285	51133.295514898084	32237.416083595876	22103.979416712235	26428.812024097115	44147.0919855621	18005.76625239791	53159.74239319943	36078.36411912232	23805.89159055145	41200.368859028364	32712.104312074272	41708.15625931132	22785.82059729293
49362.28170964113	44374.62046791431	36345.91358206358	40003.78982254874	39944.52903153656	28748.982089589386	49159.77328363739	54995.33338394531	30753.142967126554	48713.06487886634	35834.00388957642	40379.073833237766	32866.618228126266	38551.48959454668	37336.48138652126	46540.9791999191	42429.66959941169	51133.294585053525	32236.997636602802	22101.979360528254	26428.239858607518	44147.00763983304	18005.13195566256	53157.68566997721	36020.62918687642	23805.50799131643	41200.34473759031	32712.066804814825	41703.55219558522	22785.727048167668
49361.890007946575	44373.76328941952	36343.42759594788	39874.7040380937	39944.51155653902	28748.9639349051	49158.851954765836	54993.83911599796	30749.633126410517	48706.70213312092	35833.3481773439	40378.59805341068	32862.9140187114	38550.76853516876	37336.13713725332	46540.77579728675	42429.25373189657	51133.29391285577	32235.84704549352	22100.712920058762	26427.923370762142	44146.96976433232	18004.627953734893	53125.74354190629	36013.38828099473	23804.734804490894	41200.208760234294	32712.01191441497	41700.67618344257	22785.680838068016
49361.46294202709	44371.70142493326	36342.4124497786	39557.934663179185	39944.16957236545	28748.94086538354	49157.839500322705	54992.27995718748	30732.4271649193	48696.332811854016	35832.65897445055	40378.25104990177	32847.63083239779	38548.96892961429	37335.87212357924	46540.760620633424	42428.808915078014	51133.28645035109	32235.84704549352	22098.822420290293	26427.63797036054	44146.817244445614	18004.355369837773	52896.612079771774	36000.407762503564	23804.21445414601	41199.95900021056	32711.904210617166	41698.406522141675	22785.60968761235
49361.46294202709	44367.235323042245	36341.85377669418	39449.7004436465	39943.99915971191	28748.93365226708	49157.59257552586	54990.67963221055	30721.781467739358	48684.47574639312	35832.31325578192	40377.158315739594	32757.109942758398	38548.8004455991	37335.09408415795	46540.518024981546	42428.14772962565	51133.2691900437	32235.52032853845	22097.65637926406	26427.058283163373	44146.816829435236	18003.939862627092	52607.862835209045	35940.181298145115	23803.94080743129	41199.21397238859	32711.799513197053	41697.7138956372	22785.398427435568
49361.431505486784	44357.67641268199	36341.20662966553	39183.069729851035	39943.92000886523	28748.899667976573	49156.06907685319	54990.02300382412	30651.835274154004	48673.10548874671	35831.69825607524	40377.108272520956	32652.011053250102	38548.5469279624	37334.74024793179	46540.47593724086	42427.629087176945	51133.263797441454	32235.251902517874	22097.10815996935	26426.890056293214	44146.79532217733	18003.636933615337	52239.012769277986	35939.907513748985	23803.636101783773	41197.975195888714	32711.665970618207	41696.7304791472	22784.930793874806
49361.431505486784	44354.59117246263	36340.831860169186	38819.176925698695	39943.89522297192	28748.761562668024	49155.04411543666	54981.06823315228	30538.492087304985	48577.704885941384	35828.602090804074	40376.01563186655	32217.754607723266	38548.13458913684	37333.686298867404	46539.93123177289	42426.43403393703	51133.24524308207	32235.197522115865	22095.790217813388	26426.748879504237	44146.70018067622	18003.33410238229	52184.98020592289	35933.67928655586	23803.02069433756	41197.10667438847	32711.564075028084	41652.37278127725	22784.754471244356
49361.37640960683	44353.90856920933	36338.6654949488	38529.30977550132	39943.74527950135	28748.750463445584	49153.5345587711	54959.92576018909	30296.062153306142	48390.77928139203	35826.66376028132	40375.23242102322	31981.5229124531	38547.84505064269	37332.03934071882	46539.786175070825	42425.867106161386	51133.191791313875	32235.124445563863	22094.0707721265	26426.3642073015	44146.480119018815	18003.08598851025	52159.85676958205	35933.67928655586	23801.20477350643	41195.315754312665	32711.318578589533	41559.26838956071	22784.743508251977
49361.37419569866	44353.67670673112	36336.93498220984	38352.226528672756	39943.451014507766	28748.719401650415	49152.89716740788	54927.576844337134	29918.077979010002	48225.88401283639	35826.66376028132	40374.695797134504	31964.05643015791	38546.65963627082	37332.03934071882	46538.780524295114	42424.505391041464	51133.128338495364	32234.965033860077	22091.89749799198	26426.292998429828	44146.40485776055	18002.757452432354	52159.85676958205	35933.17531437175	23798.655121731616	41195.315754312665	32711.0549517588	41465.71380107467	22784.287899409705
49361.31568070462	44352.70366670594	36336.4737782767	38100.183336055445	39943.01061449467	28748.713578656436	49151.88221171379	54843.02685794516	29819.20388967015	47910.36981931867	35824.21002167544	40374.04782875669	31963.43894645402	38546.51757361091	37332.01133173242	46537.2967460522	42420.917763497084	51133.05666125836	32234.81630487565	22087.937454321163	26426.044611181474	44146.208134082066	18002.61041550515	52159.851029577905	35928.623456872374	23798.03266786507	41191.69538621356	32710.607358851885	41323.83899761757	22784.144270114008
49361.30659318915	44351.05380695223	36335.86145905543	38076.15096962104	39942.46666312217	28748.711426675553	49150.81260419824	54508.78503430656	29798.03374416928	47535.042254749766	35823.91163427932	40373.50153014186	31963.064739622936	38545.40753350967	37331.890204438554	46535.58287915646	42420.14235499171	51133.02829971044	32234.494124749304	22086.31675684228	26426.044611181474	44146.151164993826	18002.311168858836	52159.43633879452	35877.213557972325	23797.798158843987	41190.6698313077	32710.547643536192	41226.23739719071	22784.086638692326
49361.30390334735	44348.71833336105	36335.11402450611	38048.18736284267	39942.140421918826	28748.68952286818	49150.259704772885	54263.227993981985	29786.52495455928	47426.14850023016	35823.12714389126	40373.3025408569	31963.064739622936	38544.949834052815	37331.831136857436	46516.16495837351	42420.071380384485	51132.968846885655	32234.475007831497	22085.480587387196	26425.82472404993	44145.38019426872	18001.537131617377	52158.01715924976	35873.01744879844	23796.398394015152	41189.360192799206	32710.190633428774	41224.754356597674	22783.913061834744
49361.13524972482	44347.351648681	36335.06523848321	38035.04817919637	39941.75044873854	28748.655908746063	49149.73849797359	53983.97292587603	29757.699480763444	47350.23115345965	35821.75680476299	40372.541867792286	31962.76452883976	38544.44480282268	37330.216563471746	46503.50574728926	42419.422856366014	51132.95104063834	32234.389728380993	22084.657651962232	26425.581257700687	44144.537384112155	18001.152078485677	52157.59437330413	35866.85923075162	23796.289646280446	41186.28587634733	32709.82142107241	41194.67127274478	22783.854780236463
49360.6072310555	44346.12689597648	36334.670550604766	38034.93055282949	39941.49473484846	28748.646062314983	49149.49848193242	53308.34842059866	29642.557098619596	47154.370368027616	35821.293827716385	40371.811327760974	31962.275281957063	38543.214411489666	37329.03778507701	46501.02597483214	42415.12616905386	51132.874406361414	32234.23660096544	22080.542821812098	26425.555114633094	44143.49384100336	18001.05780763871	52157.33583926793	35815.96689430887	23795.988532683015	41183.527618216605	32709.599841281593	41156.183537121884	22783.79488164728
49359.81410836557	44345.1902809121	36333.72333414642	38034.88558406531	39941.19647899219	28748.574162646502	49149.21672539527	52768.92069223248	29524.264118844614	46933.3249378528	35820.51911260318	40371.64244165129	31961.813028192708	38541.91791135207	37328.13824242089	46500.49509743668	42413.92079468732	51132.71727313634	32234.14215663639	22078.571285449263	26425.17703887957	44142.61655245033	18000.51736427892	52157.28038187363	35813.93301639746	23795.86760630628	41182.04034499514	32709.197908563292	41156.183537121884	22783.715255347746
49358.280862327185	44344.79957600992	36332.877379011086	38034.85405445658	39940.916213628385	28748.479992665747	49148.877785825214	52438.36209219822	29524.264118844614	46420.19370942721	35820.08015308427	40371.38470187078	31961.468934600558	38541.28505377869	37327.74338399745	46500.05267753411	42412.19692789124	51132.425296640366	32233.878766766764	22078.45059040641	26424.95718315699	44142.60115828376	18000.073752882585	52157.05803171692	35801.603090250894	23795.791459853317	41169.58309821885	32708.14642173909	41156.183537121884	22783.63172865981
49357.75100893977	44343.055736868264	36332.30588970598	38034.103003669756	39940.61169921137	28748.299108417265	49148.30582554613	52246.70903438583	29522.81852546245	45284.90143202933	35819.014612556944	40371.14307221281	31958.569968588024	38540.13876055067	37327.376020460964	46498.27396393952	42411.202522620624	51132.09732657558	32233.539261927057	22077.57760816812	26424.666807582147	44142.18321862369	17999.499743720367	52157.022520987455	35794.119071035355	23795.25886049103	41165.79235881258	32707.768143909732	41155.95809048335	22783.559944107605
49357.73301548847	44342.72653183542	36331.86156470013	38032.37561028612	39940.17095833255	28748.075204694003	49147.57933945134	52178.14445830405	29511.698676833435	44326.0979983779	35816.98661731147	40370.61682101815	31958.569968588024	38538.38046506099	37327.36438331097	46496.78111310038	42410.30958367778	51131.392467771504	32233.104884226523	22076.58318215429	26423.579826544777	44141.81051332498	17999.20461695936	52156.93400706994	35793.5700298001	23795.251472739594	41165.593346836235	32707.549454290856	41155.95809048335	22783.360931984564
49357.715015845984	44340.91530470118	36331.25060992065	38032.12453666148	39939.90143668837	28747.80467980424	49147.3908800438	52041.93192482499	29510.43766657579	43289.54022703822	35815.634236313126	40369.314116842936	31958.54228433077	38537.976558958246	37327.36438331097	46495.04113120992	42409.75494062756	51130.76134556842	32232.789273831964	22075.32711560754	26422.873379211043	44141.5715842201	17999.026416468012	52156.691716450405	35793.5317763076	23794.99575022377	41160.599580787755	32707.427653108705	41155.700214178454	22783.200562520367
49356.51593576109	44340.57004233794	36330.44475172635	38031.225427743535	39939.20011641514	28746.93234450956	49147.085465368255	51833.26107079059	29502.188824078075	42636.58447906177	35814.764183501764	40367.82085216466	31958.06377634975	38536.932297810665	37327.339150162894	46489.631797901166	42409.15062262847	51130.026222061424	32231.817577346872	22073.81572827973	26419.471611963854	44141.36138823829	17998.846646702645	52156.561709530906	35792.33189985285	23793.878584349637	41157.24462833201	32707.29864442554	41155.61339862877	22782.84977845543
49353.726111205375	44337.963915299806	36329.2953088716	38031.11086146404	39938.84645963416	28745.860956257937	49145.93329078067	51708.68632384121	29498.25931727423	41625.037648441	35813.4206406562	40365.450138877226	31957.42794534788	38536.07946260977	37327.338665746865	46488.33243383683	42408.57422009845	51129.01572845892	32231.101905606072	22072.184132987604	26417.72249991421	44141.149353576555	17997.90868677146	52156.37703612635	35790.711851862	23793.672269819162	41153.6873088684	32707.27674776014	41155.59537291108	22782.75445918469
49350.76088036269	44335.894485485456	36319.55287463086	38030.92308406777	39938.34468639367	28744.52325571771	49145.678172708955	51585.92517511437	29488.759132869127	40049.680083629326	35811.82073792732	40364.69729753391	31955.99836659646	38535.645078232184	37327.33494272869	46485.41512348992	42408.361557886565	51128.716844510425	32230.228211424637	22068.01254579081	26416.502475199868	44140.67691631188	17997.01318998479	52155.73575634102	35788.71025870572	23793.243462885275	41149.90971456592	32707.271108588116	41155.31080061692	22782.726679161795
49349.591299941014	44335.42325920819	36317.98991270014	38030.69944842949	39938.18026010442	28741.773393664673	49144.82202369412	51527.054018626906	29485.834241890985	38130.83014689429	35807.057774889436	40364.32673658628	31955.43153405444	38535.195798768094	37327.32977388483	46483.68857541916	42407.67452853081	51127.92111754391	32229.558264292365	22053.37783363453	26415.304483055643	44140.54086949766	17995.965105888197	52155.66972529577	35788.675913831605	23792.717003819125	41144.91575672502	32707.232663538987	41155.3016979648	22782.68134209697
49344.19914672993	44333.10253520215	36317.45509210103	38030.47422453838	39937.81852517779	28739.417289185603	49144.61451394554	51430.84830737139	29468.82235023917	37133.992734002604	35803.49303368805	40363.632906000625	31954.032704331017	38534.78658306783	37327.28763722161	46477.311234893845	42407.341441439115	51126.55126771461	32229.09713756125	22051.85195119769	26411.815793599206	44139.50280924103	17994.998244213344	52155.37097937428	35788.43379766459	23792.208779939414	41138.317985490765	32707.22992580529	41154.98963999724	22782.583064996103
49340.89837601909	44331.164657765534	36317.2710099178	38030.04941439626	39937.3228819748	28737.645619684234	49144.61451394554	51383.13583927371	29457.203075732174	36496.384730833735	35797.632335663286	40362.318627222034	31949.82903279962	38534.73657814187	37327.26160731751	46475.59285907034	42406.38873144175	51124.123445204976	32228.96179326979	22051.575378926536	26410.950178080195	44138.305117910895	17993.6779856651	52155.37096645149	35787.96950683782	23791.016643966723	41136.0809393245	32707.05108910377	41154.8890061018	22782.449493610045
49333.73039566151	44326.42657226423	36317.08096620062	38029.818871229	39937.27044697861	28735.179665405656	49144.122836057315	51343.82441238881	29456.701728595897	36241.90763483672	35793.83413580456	40360.15497614083	31947.63300210629	38534.647479264575	37327.24330383463	46470.96153436006	42402.60405004015	51121.384153635794	32227.97167447549	22048.78876734113	26410.606710138643	44137.638587646834	17991.373773838888	52155.37096645149	35787.88208037982	23791.015971342793	41133.86064199664	32707.04328844921	41154.786604985326	22782.40540246318
49331.055442190074	44322.720380696854	36316.79230160905	38028.98000472608	39937.113013246526	28726.77928879633	49143.91920058813	51308.13421357813	29455.772154485654	36155.51778661295	35791.312380375915	40354.5902059685	31945.066116487164	38534.497656051215	37327.15838819468	46453.90785717128	42396.58028837045	51117.72004021732	32225.940520792214	22048.29898579804	26409.780586148132	44136.17605869288	17990.57989980324	52155.350110503525	35787.86999780548	23790.05369660893	41132.84267648737	32706.950577425934	41154.56834082375	22782.356998239615
49328.985737040326	44289.586453387936	36316.16207895781	38028.531646132324	39937.00163510233	28721.103497088217	49143.597395813566	51250.45387269739	29450.68185438616	36123.72436503841	35784.12103116448	40347.45574696976	31943.27589416353	38533.68850680656	37327.08241231018	46448.271181149365	42385.857826987565	51115.74161823211	32223.81982429787	22048.00269007162	26409.514995711685	44135.42676161374	17990.209519956574	52155.34655521676	35787.86962014226	23789.763694884983	41132.01484146667	32706.877931067356	41154.226014173575	22782.346789577947
49328.0196471247	44223.24513585924	36315.638816261846	38028.310256897195	39936.79383342223	28714.861053861212	49142.544143989304	51247.123650624984	29448.288749755568	36068.42105082784	35780.19818946854	40332.5489554467	31936.0726903941	38533.28729263528	37326.79675077723	46400.93834912304	42357.660543236554	51113.648651720934	32221.762940424887	22047.95809639123	26408.498685114977	44134.58709678746	17989.949036481023	52155.34028419713	35787.73245563635	23788.254386274013	41131.43642044571	32706.75769638378	41153.45035080617	22782.305398650115
49327.07512827094	43752.03194424979	36314.86673532498	38028.1248128866	39936.727650804	28706.920749153363	49142.31553540538	51245.6140683606	29446.47890746949	36056.24111623404	35771.13905917121	40318.72660560996	31936.0726903941	38532.80922462958	37326.74439516715	46231.50819482768	42318.84859712388	51113.11861648206	32221.43335030174	22047.957414210257	26407.594818126705	44133.386201749854	17989.94610495064	52155.31829481739	35787.65503915851	23788.051663664566	41131.27329997642	32706.52187998224	41152.88882210133	22782.302390094355
49326.651641946155	43309.34628257853	36314.450720073226	38027.75203076709	39936.393066109005	28701.729733406413	49142.15229193586	51242.0323647854	29441.972972551073	36055.029416176374	35764.49147501695	40295.030695845126	31935.943602114992	38532.62497372081	37326.62872253748	46092.51848085391	42291.99150654139	51112.62106447083	32220.14657210205	22047.865771928908	26407.275164262584	44133.08285512993	17989.77495281092	52155.25839180066	35787.42216146816	23788.02683336783	41129.61511977337	32706.37244563977	41152.359231096234	22782.185964776694
49325.62076920933	42912.694150259034	36314.39568642126	38027.67961346865	39935.73583455377	28667.209075652863	49141.93258163162	51239.92756469879	29437.796860388265	36048.57144295781	35748.37268999044	40240.35625915128	31930.482186358204	38532.61657239401	37326.578798851406	46019.25399785147	42087.5010286855	51112.516175984114	32218.04719687555	22047.414086847748	26406.887495875657	44132.98088794153	17989.74465346614	52155.20893369841	35787.37209926568	23787.992842240044	41129.00208623311	32706.23267408416	41151.24821664351	22782.0273667128
49325.42335845984	42811.1948649949	36314.197586793474	38027.63172993938	39935.10397615249	28666.849180984358	49141.02816745652	51239.92756469879	29435.54323820427	36043.78588370719	35718.314741172326	40103.25148584393	31929.158455420722	38532.170248358896	37326.464224895164	46017.02298218901	41413.68008631478	51111.88143647567	32217.281838678544	22047.34598041821	26406.339456482274	44132.601345477146	17989.692015210472	52155.13779874698	35787.17420090757	23787.778151252707	41128.11503543562	32706.024178178424	41149.552689046475	22781.92823132486
49324.2088128139	42802.25530651086	36314.08411888833	38027.54444727008	39934.01698628625	28666.458167219378	49140.663408207656	51239.594407319055	29432.770420056182	36038.38898604008	35702.36018656166	40050.581587928405	31925.511472164646	38532.03758316768	37326.248803382834	45925.45658750657	40659.28804796572	51111.429414463586	32215.98963844926	22046.99174515753	26406.256134695384	44132.260682669126	17989.631222757016	52154.897186840855	35786.99307033894	23787.131791295586	41128.039810166534	32705.81598889629	41147.9521468693	22781.92823132486
49322.63842870252	42785.085087292915	36314.01902472895	38027.26855685145	39932.79470614998	28665.22158579126	49139.69534214292	51239.51867810846	29430.71335211409	36034.60186084601	35698.16924187928	39988.99764880524	31920.712300192077	38531.61477987442	37326.10891967958	45874.001655229185	40133.136036546675	51111.429414463586	32215.03272895091	22046.633426366876	26406.099530968797	44131.77920315968	17989.58961063722	52154.06997485338	35786.962976075854	23786.43854433997	41126.35883479841	32705.66690917414	41146.38522932684	22781.838790864273
49321.97539283957	42783.801558992884	36313.85181611309	38027.21997212735	39932.31607907097	28665.063378543666	49135.443953713235	51239.4615629433	29430.387117642742	36028.69502593772	35696.352509330216	39773.377344523375	31916.0074263465	38531.49102902517	37325.8675063603	45873.83007418157	40059.50307807534	51111.40961748864	32213.593212908465	22046.338482076637	26406.09939288163	44131.77920315968	17989.52888816967	52152.64668207517	35786.95047691385	23785.44047280354	41125.938895948304	32705.608247012828	41144.250768543396	22781.682818503363
49319.957444439686	42742.41774329925	36313.778304664804	38027.01661959338	39929.99881534054	28664.95203412438	49134.292857333814	51239.38553178154	29429.826583737857	36024.20218068297	35696.12148020103	39747.56080209388	31899.853500206646	38531.29693677648	37325.51567245718	45873.593453677815	39977.68948355857	51111.285710390424	32212.783627604338	22045.923454924974	26406.040586737454	44131.48362530505	17989.365000474143	52152.013392988476	35786.818445231285	23784.218041386015	41125.177428958246	32705.584452758103	41144.250768543396	22781.482420374887
49316.73661670823	42735.55566687176	36313.71064863411	38026.96871722395	39928.649732718026	28664.890513638347	49132.23046725897	51239.15152823991	29426.21426596987	36019.001072946805	35693.55497452613	39697.908961384834	31896.3683356806	38530.90134837294	37325.37840262698	45873.552531635396	39792.35612406269	51110.04582598003	32209.6017218403	22045.127548862743	26405.95973188316	44131.22903929358	17989.101933216258	52150.51754700031	35786.6724195184	23781.296183207058	41123.15190526836	32705.533287789178	41140.99045764962	22781.469733546714
49313.77985292695	42731.76647841075	36313.70887606516	38026.88480776572	39925.58417403893	28664.87804017709	49127.88810277006	51238.811504717654	29421.725553330623	36015.374196945646	35682.51547352184	39629.31261301146	31890.947323887674	38530.25205341706	37325.29198850642	45873.53626286038	39666.41500537861	51109.0298161483	32206.705221785352	22043.68723146713	26405.762528181567	44131.094186284834	17988.94244760409	52149.63812948302	35786.60150851368	23776.85828277603	41120.77117022059	32705.491671159212	41140.48774759299	22780.860229630332
49312.637436010074	42724.068343725354	36313.48867935609	38026.80659730654	39925.15313277595	28664.78055760101	49125.56259318902	51238.42235826972	29421.428451746415	35996.61918076608	35488.58711284652	39506.72983972281	31885.16842494935	38529.07404789154	37325.0302213744	45873.520518106874	39612.78849680783	51108.108090782276	32204.65695495268	22041.998134989575	26405.63693993252	44130.99222328354	17988.55009932685	52148.2010990527	35786.551878759514	23764.167010203222	41115.25207275017	32705.486334765115	41140.28119025293	22780.607944044186
49310.842435040286	42719.81762570822	36313.083874435695	38026.611052856504	39924.526627604006	28664.62435507979	49121.157808323085	51238.22009101901	29420.407118807838	35988.9604434577	35258.04342372192	39488.29314935528	31882.41446171748	38528.087019409715	37324.424096773255	45873.43213074807	39612.285420441316	51107.651063488156	32203.058484726367	22041.059688249952	26405.568792755595	44130.919301701535	17988.237205967478	52147.46694832644	35786.35085138204	23720.182693044615	41103.31383124222	32705.48344509062	41140.09216500895	22780.305356025347
