# Supplementary material for: An improved FOX optimization algorithm using adaptive exploration and exploitation for global optimization
Source: PLoS One. 2025 Sep 18;20(9):e0331965. doi: 10.1371/journal.pone.0331965 (PMC12445531; doi:10.1371/journal.pone.0331965)
Supplement: S2 File — This compressed file contains all the results of the conducted experiments. Each main directory within the archive includes three subdirectories: Analysis, best_fit, and convergence. The best_fit and convergence folders contain the raw experimental data obtained from 30 independent runs. The Analysis folder includes tables and figures derived from these raw results. These files can be used to reproduce and further analyze the results presented in the manuscript. (ZIP) [file pone.0331965.s002.zip › cec2017/convergence/IWOA/C17F26.csv]

trial_1	trial_2	trial_3	trial_4	trial_5	trial_6	trial_7	trial_8	trial_9	trial_10	trial_11	trial_12	trial_13	trial_14	trial_15	trial_16	trial_17	trial_18	trial_19	trial_20	trial_21	trial_22	trial_23	trial_24	trial_25	trial_26	trial_27	trial_28	trial_29	trial_30
5117.0687301342505	4624.189592452103	5564.498555284888	7203.367991678607	5241.725354148796	5815.9841054419885	4343.226626921783	5816.968228492327	5305.956692664866	5259.97607460302	5553.941012596363	6349.045723147632	5713.189765548254	6142.049802593579	4242.947781105784	5430.7534846804865	6008.1480580022435	4748.195543688034	5721.382953310735	4974.903137746552	5073.496782820928	5140.468951795696	6096.264989526629	5289.337869685103	5284.65171680857	5154.322272404257	6460.318640338239	5251.445548762994	5018.344157099993	4903.904021920462
5021.781592415278	4624.189592452103	5513.011698509274	6945.826090567905	4925.593711742871	5213.587717635173	4319.328051204107	5497.722910515711	5220.326047119147	4975.4362744696755	4851.748706914626	5333.768583457787	5537.091608286459	4871.468529625001	4206.59941800665	4751.212169447762	5020.552984926433	4688.205220085758	4963.747379541768	4955.490934530639	4576.2230532658605	4603.567854533382	6096.264989526629	4690.710220010955	5068.843085888022	4693.549064692301	5895.066342543683	4553.800964030197	5018.344157099993	4733.331000577419
4473.62742914545	4566.227481691365	5140.219803157996	6687.993113477318	4243.298367130155	5026.750308285076	4268.05826906481	5325.997884200413	5088.59272698613	4975.4362744696755	4697.248232286916	5128.810450076418	5318.781931236916	4816.975422171781	4119.077991210999	4192.646914880451	4792.905812227863	4543.473026293506	4808.807171912078	4789.374516951195	4365.062129977172	4386.575044607065	5433.561990470513	4159.834981333196	4601.66393151854	4409.761423859356	5203.249967992644	4411.761669301544	4597.492153133253	4611.5285178236445
4405.642435860649	4374.623859573005	4836.540982251559	5691.038367732228	4204.779314663187	4402.66578728654	4181.758825276123	5279.298760179109	4892.47009463898	4518.413388897214	4461.299587097497	4970.954616822973	5051.487821738432	4816.975422171781	4065.6173555826244	4142.809752165863	4792.905812227863	3812.3416704624874	4732.800517225517	4787.046099176184	4261.662523925201	4205.003129663525	5402.145698159871	4033.3679902802587	4563.675781574112	4404.410975523226	4818.258288714048	4361.89320416032	4406.557815437693	4406.334668025085
4201.021163664288	4251.119543277276	4833.012702542858	4846.6622454402095	4146.9319990152835	4269.419373716277	4140.119222073594	5090.146105123382	4862.494389301308	4490.408399430189	4341.336801305619	4835.145905501153	4242.038408245553	4709.509805695968	3990.975111433255	4140.450420982374	4775.461804066646	3705.8374576676497	4722.4791679826285	4562.984091855457	4200.730357570977	4205.003129663525	5365.576705064879	4012.211564521279	4530.676976237953	4388.759887291005	4778.376657996656	4311.612068252664	4402.148389385247	4333.355480472774
4080.85902853606	4210.185697537014	4831.483460973797	4506.171774186896	4093.901454010333	4263.493476718621	4117.027416921335	4981.5730629163645	4852.080583056754	4425.76258774137	4313.315238234152	4695.0003866717725	4242.038408245553	4709.509805695968	3982.316604517425	4140.450420982374	4774.693422746891	3675.093542467843	4654.641942003509	4296.531665693368	4146.98483249102	4185.867194389273	5351.593387566025	3970.345887480878	4438.48971164039	4359.5265213443045	4762.582182009344	4304.494418096346	4386.710925220072	4291.5157635145615
4032.2764607454933	4083.6038796776274	4821.245401620135	4281.845462622943	4038.5745999306446	4211.107149257088	4061.9366712094807	4981.5730629163645	4778.397535455057	4381.528617194704	4272.610700002468	4527.40992126127	4231.033884912328	4683.215371008437	3975.39688906701	4133.13484459696	4774.572956835885	3554.7536122167653	4642.576347341484	4224.97726639506	4048.420665418179	4162.533221222748	5273.585676210003	3853.6736472986904	4381.631665035426	4359.5265213443045	4587.333447400169	4261.061719252516	4378.892850464904	4188.294586169762
4006.3479455466218	3999.0881992468103	4604.059012425514	4237.0014762114715	3875.963895050184	4156.031906735898	4049.3034184437365	4963.613384550552	4676.736344512943	4381.528617194704	4222.888522740812	4489.391579808458	3988.1520959400345	4602.333270352061	3969.056314438648	4133.13484459696	4768.896064251496	3519.734873390229	4591.122942726175	4159.160014267827	3939.4443745604403	4151.756696747576	5261.076963010713	3791.094502493329	4360.269499232552	4327.7900384878385	4517.1224352994	4193.934265610937	4361.687956150678	4141.587298731989
4005.934649069797	3988.942168088726	4504.785326521207	4235.69637503676	3803.175300073514	4128.682914096085	4036.7836390842854	4872.839631914163	4621.12951317351	4353.763331531496	4221.22876658923	4465.689362590245	3946.369411385146	4582.874490277567	3963.104164621852	4133.13484459696	4759.678190440039	3509.815519045987	4591.122942726175	4067.826688045396	3832.2344943465596	4142.825318889756	5216.500379909003	3779.57118446216	4308.079816292611	4239.001313843515	4478.124523064287	4193.934265610937	4356.346020179355	4136.876597880214
3964.948242597249	3891.945051177151	4493.383744959339	4235.427411314572	3792.364481482089	4104.173456234155	4025.2976566503485	4795.168629609475	4620.500873806099	4212.867637486692	4206.392631223915	4440.130975842545	3884.270803769162	4559.9983005803115	3949.9356066805326	4132.668629330547	4744.719712958797	3507.0002439341188	4583.569764063795	4067.826688045396	3799.9251556242407	4107.11474562754	5196.5601892534505	3775.4389422792638	4282.974155199159	4196.614538058544	4422.780109496328	4193.934265610937	4348.914147556652	4122.037445022635
3953.3700665667425	3862.088053460798	4383.300708751816	4235.427411314572	3736.658340287439	4092.1370856668404	4019.2512390900133	4787.348340194036	4617.729414521384	4200.602824897594	4201.942586345927	4402.72694393979	3877.8647679047926	4546.083782664671	3935.0880070805133	4127.001025254724	4700.013149187367	3504.0763287312875	4508.987575166239	4049.412808658995	3786.2525249341797	4096.801135422142	5193.683321690559	3764.027327130104	4229.350108116115	4079.6577422651326	4282.436757078113	4157.601622369397	4343.0167152684535	3780.915260497678
3859.886253784658	3823.399146220953	4383.300708751816	4235.413229708323	3660.827295621806	4051.9732244539427	4019.2512390900133	4787.348340194036	4613.374401068453	4191.755682075927	4183.5987589693905	4394.903791982488	3877.7774994741085	4542.008704607154	3927.8074478760273	4122.774207420211	4687.844720809187	3488.401076359664	4507.8254235669265	4043.3926945474414	3734.9232465216082	4090.3377919582117	5192.285874553876	3741.393201360844	4144.006224751803	4079.6577422651326	4081.811370010731	4145.748682929287	4341.207800525723	3780.915260497678
3826.449357616186	3821.8402678701023	4347.523714144903	4234.958639240661	3625.316985421473	4007.63445603688	4006.6395221595003	4764.299451369297	4584.342326064379	4187.353784453978	4127.869621099146	4366.642615233341	3872.131083839836	4541.121562807473	3924.759840327116	4122.294426508854	4686.065785037945	3487.5588168154195	4501.078223249714	4042.431694763847	3731.7719916620376	4045.8288386094073	5180.827110847108	3718.8593263356925	4091.6471872378334	4079.6577422651326	4007.4923413710717	4144.689250742757	4337.520028799419	3780.720308719153
3789.057329369145	3821.8402678701023	4335.334059520164	4234.874195061531	3576.45313765613	3954.9719753275463	3998.806746372505	4754.089841604948	4578.851814845836	4173.731552929023	4096.402411187609	4365.833293233094	3871.418767394496	4524.935490783502	3916.6605121865314	4120.309756657645	4680.321967119417	3487.5588168154195	4493.264942102645	4037.675824672652	3730.498197477454	3948.9870572467626	5166.662530904992	3700.120630331913	4073.004433566208	4077.419248812281	3939.840470364757	4143.57793404406	4333.090476751237	3780.346131494078
3777.9367272808167	3808.85186974308	4323.618006545481	4230.279296377412	3552.7012746452424	3927.0354817478574	3996.9671088035234	4752.967475843632	4575.582029896941	4166.200532684124	4096.402411187609	4365.666808298844	3868.12238812121	4516.638054230638	3909.8909102364596	4116.819026605019	4675.687330205045	3487.49056066313	4483.191351196655	4003.112852421233	3727.1466081290628	3924.9987010604004	5141.117865441811	3695.235506720727	4073.004433566208	4077.2354479043506	3779.939223966653	4142.670765685505	4329.857361218827	3779.394389488868
3771.8137567101776	3801.2022510316674	4321.615294744875	4214.839001871693	3515.2004716690335	3924.5389224101305	3992.8019074765834	4751.443369928749	4569.683941990468	4156.061048785915	4087.3035742161883	4365.666808298844	3867.0565631058007	4508.367660433963	3909.872564081669	4109.712924421586	4674.888423400982	3487.49056066313	4483.088192995119	3990.6130934643306	3724.1249533112223	3863.0974082169405	5141.117865441811	3686.254445755095	4039.5414882723726	4074.7429769397986	3759.303251715266	4141.690313215472	4329.086479448113	3778.629261213051
3740.6281434234916	3796.3674472488656	4321.438848266368	4214.394055946465	3494.656628186337	3916.241259707479	3989.1870153014925	4750.8995660783	4567.825596088642	4081.9338593955035	4087.3035742161883	4345.088494506239	3865.861125657298	4505.961433329478	3909.8048430785557	4104.85825248895	4669.954953012381	3487.49056066313	4482.020216575575	3986.2770810484535	3721.748822294411	3861.6875217707393	5130.363421643287	3674.243225458914	4012.250355663224	4067.975770462717	3740.870679912694	4141.479671445927	4328.416077393433	3777.787457438188
3739.74937389047	3793.5965923477374	4299.316559607987	4211.824830431575	3490.8920132100693	3888.2167138266595	3980.7621961939267	4746.536274623799	4565.924184560712	4073.5543647199574	4087.3035742161883	4332.70620801883	3865.6061043250334	4497.246126741415	3903.654643292022	4099.30806506194	4667.959444119766	3486.9186583088754	4476.947203902526	3986.2770810484535	3721.748822294411	3858.4455467332455	5120.047360192362	3667.5373412924373	4011.3454401430677	4067.2738100400625	3694.972168639134	4141.351448360076	4327.210915133609	3771.5897977061586
3729.411815298121	3781.883202167298	4295.0356158362165	4210.963493774755	3489.5313600346435	3872.9464316185013	3975.6637951726925	4740.498849459961	4563.7230800143425	4073.5543647199574	4087.3035742161883	4332.70620801883	3865.1495571724486	4491.368531031869	3903.654643292022	4093.733599062258	4654.484548472912	3486.518269566886	4474.775159917943	3958.81662791736	3721.4427831772364	3855.851958961711	5106.7464552317715	3665.443321300381	3979.8033212026726	4063.9000121660733	3625.9364879433624	4141.15669626179	4325.376652513605	3770.297427011143
3724.168411093191	3781.883202167298	4294.751901700482	4210.063670573335	3489.244845632042	3862.951404170616	3974.9979157369326	4727.081546263586	4549.073722469295	4071.1858461853644	4087.278515573703	4332.70620801883	3864.981351993546	4488.998581730972	3903.5403342681984	4091.5281063892253	4652.734656028905	3474.7479027496975	4470.899975121563	3928.1620440325228	3720.9717117906985	3851.3822958103715	5097.876316501606	3663.4608041298147	3973.0794501204605	4062.539893008773	3625.9364879433624	4141.087515121317	4323.731003458599	3770.0447433304203
3717.1718422584736	3781.883202167298	4293.806061447298	4209.732113519275	3489.192177205392	3862.951404170616	3974.1347237147133	4719.246831038371	4548.746521383454	4071.1858461853644	4055.0276735066777	4331.292397496363	3864.8610210728284	4479.789402402787	3903.138738411669	4091.4391913719774	4652.6439936716415	3472.371342440538	4468.596582836463	3902.0403758546545	3720.1858983805514	3844.278183150328	5095.001623630664	3661.5060572338607	3971.8329741219786	4061.644761068178	3622.0151909565166	4139.674466456187	4319.451310743701	3768.39569136408
3715.491634934878	3781.883202167298	4293.806061447298	4209.732113519275	3489.170606485517	3862.951404170616	3972.2882392513766	4687.434865124023	4533.935994287357	4071.1858461853644	3886.92805443237	4330.328572930841	3864.722046269559	4476.916343375862	3902.5895182949052	4088.5529376853756	4651.539610981246	3468.316320443036	4467.780286980731	3889.0637556128663	3718.0207145647864	3835.104558491207	5089.982475779927	3659.2957006343127	3971.8329741219786	4058.832544924582	3614.3778348006035	4138.796937411163	4318.441662653733	3767.4936221266867
3713.689952792728	3781.826438075421	4293.543150337283	4209.732113519275	3489.162871420861	3861.1135357889134	3971.9147908061223	4649.2151006647655	4520.080896523899	4071.1858461853644	3884.463823156024	4329.808785828419	3862.4662705402243	4476.12304681967	3901.0115375116275	4087.310490107422	4651.435869959589	3453.032308254872	4467.601701411363	3826.672228165313	3717.3358236176664	3831.710398534199	5087.225283296542	3654.815656501056	3970.315171636137	4054.1494301506264	3607.5582169131367	4138.421417708514	4317.953926350259	3767.36388311871
3712.87775716816	3781.826438075421	4293.342379501758	4209.732113519275	3489.148888192485	3853.027396286502	3971.3437880514566	4637.960696587019	4520.080896523899	4071.1446794168864	3874.874058613418	4329.808785828419	3861.4809837606217	4471.02745531096	3897.8582591186614	4085.833444543513	4651.435869959589	3420.6060318417135	4465.966685874377	3825.29283449653	3716.9603641603094	3817.9170935818556	5082.636266729249	3643.140438192103	3970.1460443379874	4053.3885503056727	3585.7401149697052	4138.313405267696	4317.1979625325785	3767.011084328311
3712.212131882215	3781.5320674198433	4291.862386655643	4209.732113519275	3488.617260253653	3848.199078896733	3969.1832835526247	4615.058988225304	4520.080896523899	4071.1446794168864	3867.2953701638216	4328.359512331565	3861.2307592163947	4464.090760398197	3896.459786851521	4085.240332690494	4651.30515379414	3420.6060318417135	4464.167086319167	3818.702057403724	3711.977465759442	3719.411725164132	5076.987378686083	3641.3289027188375	3969.84072772892	4052.0948979845225	3584.937838719441	4138.053023494439	4315.676369502339	3765.942222168582
3710.267189641919	3781.245442489147	4290.043477553419	4209.732113519275	3488.304101701295	3845.1624403186306	3968.9714617526124	4564.220513717683	4514.923379958874	4071.1446794168864	3862.986055018946	4323.7030369371705	3861.1766211458716	4462.365568871619	3895.3032416353535	4083.7359486239143	4651.006389309256	3420.6060318417135	4461.946656774766	3815.2398155280416	3703.8331291550253	3706.7641569255966	5073.459288072338	3630.807569715724	3963.989712334085	4051.0855587032756	3567.717165907997	4137.438844889342	4314.950080630638	3765.029929347973
3697.6582100457126	3781.0665557104785	4288.923908809878	4209.732113519275	3488.114281516493	3842.6308735568127	3967.647106386795	4535.5574293155	4508.97927345497	4071.112326381871	3853.266423287135	4315.982346375472	3861.1766211458716	4458.707021160065	3894.1975359755393	4083.2707669390543	4650.865990773765	3420.6060318417135	4461.946656774766	3780.9069862794368	3702.5006997336873	3678.161981137513	5072.01132918387	3627.2630611648374	3962.0745332351016	4049.6327991331277	3560.7128519370835	4137.1772912899205	4313.8885462851995	3764.3058242232646
3690.2189120535318	3780.9993921866308	4286.164279787119	4209.693246965885	3487.767897512148	3842.06265029439	3966.457010312065	4535.439257715938	4506.142410462146	4070.823675401247	3853.266423287135	4312.260054475212	3861.1766211458716	4454.456102917984	3893.9458917400843	4083.262179128059	4649.84237288968	3420.6011773438577	4459.939553789824	3761.45375239401	3700.842658644832	3649.9560403188807	5071.814368014448	3624.013405802976	3961.505582995008	4048.6263686083594	3551.3681745293916	4136.31028187495	4312.713238292743	3763.4679454474194
3689.711860362051	3780.873951439281	4285.284264626926	4209.275346492439	3487.3537900508786	3839.84797375759	3966.3064831367087	4519.845740518762	4501.53239292882	4070.756848710717	3850.997432722106	4310.255485636172	3860.7937798946746	4453.559483284802	3890.2338045083534	4082.964059536534	4649.629354478144	3420.6011773438577	4455.439173604585	3753.2088790443686	3700.4795911415567	3647.4780185779064	5068.369313691115	3622.0413185436496	3960.586348177454	4047.688405738477	3541.343563858825	4131.209613371045	4312.419466094051	3762.4348622955995
3688.528266244417	3780.1221671466624	4284.866590305557	4208.932982685779	3485.4802649445737	3837.0004105436515	3965.9491635166887	4518.751966974302	4498.686260737706	4070.16043364979	3848.258813923911	4306.533605725521	3860.6605986219342	4452.707000270142	3889.2700582424923	4082.8158464388525	4649.5569001608765	3420.6011773438577	4453.6655895633685	3751.5786742422497	3695.9685978403145	3645.6701958507774	5066.355009861706	3619.0524895710278	3957.8154543855308	4046.834303635457	3539.5530464273415	4127.157826880903	4311.792986872741	3762.3799305883413
3686.584483644284	3779.6434527761658	4284.532375569808	4208.720724296183	3485.2044379309414	3835.6005962093045	3965.9472261393566	4518.292599510225	4493.58765359009	4069.639440597426	3845.887620837767	4306.533605725521	3860.41422586948	4452.3653732774	3888.6681954587248	4081.9675372459897	4649.4513099957185	3420.6011773438577	4450.88020921633	3751.0166545321945	3692.2704976181512	3634.1085993174424	5064.035010005208	3616.207555985692	3957.736847633543	4046.400492665294	3539.3470115936084	4123.995788630809	4311.448045315628	3762.2463088128243
3682.886802574417	3779.452485492152	4282.692853831376	4208.715235450696	3484.7406029026024	3834.043675978337	3965.8698018354044	4517.874585974472	4492.153121569515	4069.198383584566	3840.4403769872342	4306.533605725521	3859.2826854916148	4451.702975687927	3886.5088711161643	4081.3255672313117	4649.365952166738	3420.6011773438577	4448.8043194138	3751.0166545321945	3689.5915374113256	3633.3118271347485	5061.363281301176	3612.8300343733517	3957.658614599976	4045.0016508546196	3537.414343705322	4122.042783152279	4311.2553325119125	3761.913983713107
3669.1260052263647	3779.3675247703413	4281.85750589675	4208.508509756288	3484.689843893774	3832.4801723905516	3965.8282496134116	4515.188222231012	4491.813713075493	4069.124529283931	3838.9089532589974	4306.533605725521	3854.495886904033	4445.557766682573	3884.8602457194584	4081.0595950888355	4649.227273613868	3420.588509100251	4446.109293808232	3751.0166545321945	3679.4024742638917	3626.637376818041	5060.3385667873645	3610.8926411217562	3957.465732081352	4044.7439458440867	3535.2010891666105	4118.411114423009	4310.902494308993	3759.542114187856
3648.855258556446	3779.311605353294	4279.61252167013	4208.508509756288	3484.4394862611334	3832.0489732942933	3965.706989154677	4513.615625406748	4491.366042626156	4068.59148879395	3837.5456560127927	4306.11583118942	3852.00283571638	4440.228149643018	3881.3504311693614	4080.5459996228465	4649.0719341733	3420.5657665171425	4445.228075319819	3750.9573517007693	3676.8496277540676	3609.163281508256	5057.900578408806	3606.609598330362	3957.3876189710554	4044.7338696199963	3533.0430649123214	4116.30207024741	4310.766078615928	3757.504797463698
3648.120909984519	3779.242654895789	4277.886235696817	4208.508509756288	3484.3203122821974	3831.790052849371	3965.3197161581656	4512.596493384897	4491.035331432944	4066.149031306095	3833.5588599304147	4306.037545874426	3851.733383117529	4428.981959375081	3881.310113649841	4080.5221984286436	4648.942440202964	3420.556469753988	4443.699150031375	3750.9573517007693	3668.275997897268	3606.30286046774	5057.17267817664	3605.5630780506117	3957.3223462551555	4044.445312239651	3532.404214663953	4115.3593117035125	4310.764994338177	3757.308383338905
3648.077945617232	3779.2248062648005	4276.077461937194	4208.508509756288	3483.759115370859	3831.145907655725	3965.099187405557	4510.371833948405	4490.517060257896	4065.2021735380413	3832.7697187250133	4305.920123237828	3851.5947333503727	4419.623281572601	3880.360668080097	4080.0685901544557	4648.738727373386	3416.147338620743	4441.274569829642	3750.9573517007693	3662.9921985106675	3604.3406429747583	5054.497125135869	3604.435872611615	3957.3138339816387	4044.337483530759	3530.0072292205286	4115.030232833005	4310.763640749078	3757.125503472459
3647.9768972232687	3779.153135302802	4274.21239953286	4208.508509756288	3483.682563135409	3830.458954975939	3964.634804391875	4508.317812281212	4489.559610777477	4065.096854811437	3830.932499502387	4305.833546687323	3851.5883796386224	4411.086816565091	3880.2850722464755	4079.5461127477856	4648.669032899315	3413.0385147733814	4430.954126081882	3750.9573517007693	3655.673624025604	3600.8968941208154	5050.201488588187	3603.4067115097628	3957.3072539550176	4044.201336889628	3526.5432486471095	4113.444606804466	4310.763640749078	3757.125503472459
3647.906451477378	3778.7034132571994	4273.5802705077995	4208.508509756288	3483.383393350272	3830.458954975939	3964.3832111872844	4506.405997596075	4487.910317091137	4065.096854811437	3829.63228777314	4305.4023719097295	3851.023847389224	4410.766075216759	3878.6470262169455	4079.2298853457005	4648.4886816821745	3400.394747487101	4426.081285768748	3750.3313624036227	3640.6466168039497	3599.1912317815645	5047.337757681068	3602.549503299377	3957.304858789881	4044.1452667829035	3524.857703211322	4112.962643971055	4310.760835268606	3752.0812755874636
3647.906451477378	3778.631362364373	4269.607991677342	4208.508509756288	3482.7487055027873	3829.8663756318083	3964.289116115956	4500.391158969687	4484.84067143267	4063.4712339248645	3824.297056693621	4304.934052949507	3849.8679601040058	4410.38470632051	3877.1333582901652	4079.2034340301047	4648.358265114755	3400.273055513075	4424.180689594591	3749.4401642815233	3627.457356452014	3599.1912317815645	5042.317125975638	3600.5881232254405	3957.289168310357	4043.9662625855417	3524.299942002828	4111.081721798821	4310.608932313693	3749.5343678519876
3647.410704435113	3778.5941640149695	4264.736653578085	4208.508509756288	3481.6239911148355	3829.3606072405773	3964.1065779488513	4498.580599858379	4482.292210558972	4063.3112020958115	3823.6760353188183	4304.125807907348	3848.8785302648675	4408.662737332367	3872.08329709175	4078.8918699807828	4648.164988033168	3399.2864102801614	4424.137302234753	3748.32094042072	3608.7769065538323	3598.764635505442	5042.317125975638	3598.007774684154	3957.2624662939606	4043.3630379678375	3522.9198136493887	4110.664904501706	4310.599002620793	3744.1619940466867
3645.260949587769	3778.489893878294	4263.7224298870915	4208.333778911218	3480.3873880274605	3828.857147641598	3963.7878089954993	4497.994846912293	4481.237035639332	4063.05447393832	3823.306578092068	4303.75230834711	3847.7321432436256	4407.809893072423	3869.5574017733006	4078.6216730228516	4648.01559566616	3398.8716848283825	4422.878964122453	3747.7614822083933	3602.9611930458527	3598.1735916655557	4838.622005910067	3598.007774684154	3957.235360428006	4043.211133907339	3522.858423790393	4110.357189441619	4310.584455308179	3738.9793151010767
3644.649660292893	3778.413212794442	4263.333087578161	4208.225284815495	3479.3479284040113	3827.769643745698	3963.6546211918458	4497.519423322609	4476.535529924327	4062.870616591086	3822.417887183409	4303.2990543531305	3845.2785065097096	4405.049097308971	3866.3354327737607	4078.092881306573	4647.721056562409	3398.350651973674	4422.412066104556	3747.3771186815156	3586.7881424156867	3597.7018389420123	4640.261866843295	3597.838274584009	3957.2089246874957	4042.9448021970375	3522.7925643033295	4110.128260931423	4310.562398950311	3738.1184204604588
3643.6858728201814	3778.216724600591	4263.1428296988925	4207.948805694565	3478.358140147554	3827.736692474679	3963.5268651075053	4496.731154015648	4473.140909409196	4061.9444747542425	3821.056782882611	4302.734906578027	3839.501768378671	4403.7047025387865	3863.951499241938	4077.7222799568726	4647.317134005042	3398.2068733780657	4421.856894738588	3746.8580584665983	3566.739791454937	3597.4644042955024	4628.742016162631	3597.744219801849	3957.167636706663	4042.754029701896	3522.613532571524	4108.98963596383	4310.534373973784	3738.0257695565374
3640.4047174178113	3778.0932060085524	4263.080493753952	4207.508707870297	3477.71205616236	3827.522383582982	3963.432461843782	4496.356988020134	4470.846276108532	4061.9444747542425	3820.4916062585835	4301.620795573104	3839.2122096503163	4403.208343351857	3861.6283428599922	4077.428129896386	4646.81074950425	3397.349160752814	4421.162571683642	3746.6369935092807	3563.7339838879025	3596.905485934002	4572.6396699668885	3597.628136417164	3956.8584404248477	4042.660329938023	3522.406265388744	4108.678692603527	4310.465704888408	3737.5296837642436
3634.820590673332	3778.0252303544316	4263.07067155117	4207.278358336196	3477.0695871612	3827.3559535695795	3963.291719352087	4496.037728593373	4470.1842412595915	4061.681318299195	3819.0934905143104	4299.991670154194	3819.536913472744	4402.877050688194	3860.867535318983	4076.574753540001	4645.872588722611	3394.897478802786	4418.670603988164	3746.6079672477154	3560.6616432586343	3594.6777321800073	4509.571174480057	3597.628136417164	3956.7711237621925	4040.9774628311875	3522.3309614446084	4108.543995809655	4310.323753192659	3737.367243343046
3632.9882926929145	3777.903433962454	4263.065233690795	4206.904357148263	3476.951792437253	3827.1995871049135	3962.839578300995	4494.761197466231	4467.519172315084	4061.3670725552092	3817.8543161274656	4298.066656168374	3810.961233116448	4402.384674568363	3860.61234741455	4076.24089072707	4644.710737729328	3389.9160665175623	4415.360053012931	3746.3811254056636	3553.8644344087897	3591.9100965863213	4340.122338922009	3597.6125335247466	3956.746034320685	4040.190026139938	3522.3309614446084	4108.54024333218	4310.172311546272	3737.2098833573773
3629.164640380188	3777.7629843020163	4262.906141672902	4206.553144502844	3476.720858939454	3827.138745526592	3962.167206825604	4492.239982070048	4466.52446141736	4060.929601997207	3817.4494048724664	4296.988071985252	3810.961233116448	4401.56053547844	3860.492224405418	4074.6136536376507	4643.901896025087	3388.4145535739226	4413.846782817382	3745.8257464073786	3553.782743176906	3590.4283404587177	4243.540997574182	3597.6125335247466	3956.49356180037	4040.1798395783226	3522.3305474339018	4108.351933308508	4310.04005680967	3736.745460512437
3611.0014865442763	3777.210824951964	4262.764345623753	4206.539170381782	3476.6512739737695	3827.008371132668	3961.4405116808152	4489.2632422543	4466.240871259578	4060.5892267812487	3817.362781376907	4296.948398217296	3810.961233116448	4401.254065703752	3859.6578709132773	4072.397827906619	4643.818269193258	3382.2205590371764	4413.422553471477	3745.629487881678	3553.782743176906	3589.994586008267	4243.528591802782	3597.6125335247466	3956.22089563868	4040.1319538832213	3522.3305474339018	4108.351933308508	4310.03648394575	3736.5785277358627
3604.8914718721207	3777.210824951964	4262.759643580659	4206.5205230581905	3476.4057184139265	3826.9750379933866	3960.654260087529	4486.205303916362	4463.972268609034	4060.3674816847792	3817.3104205268187	4296.948398217296	3810.5098067769386	4400.842673601818	3857.990939690909	4071.2003794057523	4643.799378008665	3382.174725573398	4412.649094442229	3745.321790112953	3553.5950885406364	3581.4092706156603	4210.198668423466	3597.6125335247466	3956.0728878798673	4040.1319538832213	3522.3305474339018	4108.3374678785085	4309.995892622895	3735.977464591401
3553.3255581280328	3777.2075681794286	4262.759643580659	4206.4376669595695	3476.151405732515	3826.882105326466	3960.4929565171037	4483.873635136547	4462.7922542360775	4060.284121310542	3817.0509769012247	4296.907417106089	3810.3705512356855	4399.982186441692	3857.035306898329	4069.828005083123	4640.76040647801	3381.425002811733	4409.737299201019	3744.9603144465495	3553.52973063426	3553.7269704847895	4204.404452830835	3597.6125335247466	3956.0431732945735	4040.1319538832213	3522.3210808855224	4108.3374678785085	4309.995892622895	3735.977464591401
3520.646706587653	3777.1554780976276	4262.746308141654	4206.322756300014	3475.954780079391	3825.6507961778334	3960.3988151019557	4480.083171564565	4460.677430558169	4060.2535751856412	3817.0025656767693	4296.8858685217665	3810.311165514072	4398.13986479543	3855.3640274656896	4066.8962815167233	4639.237368188615	3381.100270756467	4409.7359310587035	3744.6307251192334	3553.3853540314262	3552.592841838776	4201.408138047717	3597.6098735716473	3956.0275723301593	4040.1319538832213	3522.3201544700664	4108.190398555674	4309.94788261934	3735.963606096172
3520.646706587653	3776.9260298689396	4262.695552590997	4205.863747846281	3475.8548723022977	3825.34212663348	3960.3097828019036	4478.110976262455	4459.65656118384	4060.12756421433	3816.879368022519	4296.866335668476	3810.2992621356507	4398.13986479543	3854.083251391677	4066.1501429448135	4635.29417861405	3380.8522200523835	4408.821480183704	3736.522081531169	3553.268600216431	3550.719769689129	4200.094814301745	3597.6098735716473	3955.8999020587266	4040.1299248841315	3522.1140321017115	4108.190398555674	4309.929087495917	3735.8298814081445
3520.6459446407393	3776.7842304251662	4262.627934504228	4205.443118094848	3475.6951245681576	3824.9716416762267	3960.223261093741	4474.658586817375	4457.8569177606405	4060.12756421433	3815.6690147763875	4296.828957575696	3810.2992621356507	4397.897104126423	3850.88704347001	4065.93854571261	4634.48940754905	3379.9783320215056	4407.179887508154	3736.522081531169	3552.155290368146	3549.4640161491297	4193.512727122206	3597.6098735716473	3955.8776664964207	4040.0786551328256	3521.934967192536	4108.179562816182	4309.927467743758	3735.3909617157087
3520.6459446407393	3776.6025303917313	4262.432202332566	4205.443118094848	3475.6410906501105	3823.790759161322	3960.1736921653146	4474.658586817375	4455.8449214249595	4060.1140395386774	3815.3834906411103	4296.724221153643	3810.241630038628	4397.206664322598	3849.4948731920954	4064.2465119010294	4633.779303774991	3379.9783320215056	4407.179887508154	3736.522081531169	3551.6232129713394	3546.912893853488	4190.889407293652	3597.6098735716473	3955.844385989757	4040.037216519031	3521.3846671135857	4108.174062062235	4309.921574889303	3734.027098640916
3520.4885257662722	3776.4686449595247	4262.260673720864	4205.297122962742	3475.6410906501105	3822.962438022073	3959.9102432645	4473.984780353372	4454.4052082451	4060.1059223981947	3815.037328659763	4296.724221153643	3810.082871236883	4396.452951051638	3847.6308753725943	4061.9672619723888	4633.779303774991	3379.886960314934	4407.172371484396	3736.369349087754	3549.882866778384	3545.0180412571954	4182.9900005449135	3597.6098735716473	3955.8135929635337	4040.007136881574	3521.346100222444	4108.130493149519	4309.866329919057	3733.3831460202573
3520.3984101640417	3776.1594625607295	4261.775461359197	4205.297122962742	3475.627622558409	3821.9971180209486	3959.215607338691	4472.892263093708	4451.656042585726	4060.1045374561	3814.43244588144	4296.722980822677	3810.0565405330976	4395.354504140824	3846.3868184142198	4059.1440186805753	4633.644436011964	3379.886960314934	4407.172371484396	3736.369349087754	3548.8301943902607	3539.972713458501	4182.608383674767	3597.6098735716473	3955.7688133807187	4039.946894031626	3521.3358155451765	4108.101706319704	4309.707598594774	3731.78328367867
3520.3984101640417	3775.9536281421133	4261.733803769449	4205.297122962742	3475.6032874911334	3816.7115200139115	3958.5011414077007	4471.020587328068	4450.825195593447	4060.084317408371	3814.43244588144	4296.718255358385	3807.010804916805	4393.950126148307	3846.3547418714925	4058.9348976861456	4630.783320824807	3379.405794490955	4407.172111587946	3736.363232434751	3548.8239352541336	3538.7631435494727	4180.514190080058	3597.609758538425	3955.689255860161	4039.8798604387075	3521.3176977697267	4108.078727745044	4309.572312275786	3731.629613763631
3506.2271188081822	3775.907370973382	4261.223660542335	4205.297122962742	3475.5027532034846	3814.377819334989	3958.308534615052	4468.785226360275	4448.266618538026	4060.0781574831694	3814.3434120748443	4296.711826523652	3801.161722937126	4393.256914372324	3845.625099706798	4057.5107017311275	4627.139056309305	3378.677510115727	4407.172111587946	3736.3392072512916	3548.755696628658	3537.6097147675546	4177.293017447932	3597.609682027889	3955.5530808263884	4039.5002115168845	3521.3176977697267	4108.072680382448	4309.31480817212	3731.629613763631
3505.1198961993177	3775.907370973382	4261.162121528457	4205.278314690793	3475.5000496102884	3813.5706512805773	3958.308534615052	4467.706497910386	4447.287329730848	4060.0777863228777	3814.316811135591	4296.671927009399	3801.161722937126	4393.256914372324	3843.758747508562	4057.2249953029777	4625.307327775342	3378.617149726702	4407.171660852409	3736.325553411703	3548.549050747481	3536.6614503124274	4170.117360454684	3597.609607546669	3955.5309780991647	4039.464332177834	3521.3176977697267	4108.072680382448	4309.201157929172	3730.9119510067467
3503.0056005095003	3775.907370973382	4261.162121528457	4205.278314690793	3475.475383086387	3812.1534325112157	3958.237780440574	4464.505428555421	4446.958265707602	4060.0777863228777	3814.0562341830855	4296.637710801527	3801.1215812978307	4392.877391799122	3843.387733931152	4057.1576935891408	4624.473244235231	3378.5166437529256	4407.157772626593	3736.3231880264357	3548.409119498583	3536.4279935680593	4169.017853259958	3597.609607546669	3955.5145406878764	4039.4469049856134	3521.3176977697267	4108.064595812301	4308.859107215971	3730.4725012661056
3503.0056005095003	3775.907370973382	4261.139858785817	4205.273654189054	3475.4730162073174	3811.4901258127657	3958.167364450136	4459.616900948971	4446.778381866713	4060.075742732568	3814.0562341830855	4296.601558987295	3801.05170417485	4392.82736029248	3841.151431906716	4057.048753819471	4622.539400755459	3378.3519656618846	4407.138004215049	3736.322937027535	3548.1764078611127	3534.8443387446778	4164.558552199701	3597.609607546669	3955.508620204805	4039.4469049856134	3521.3176977697267	4108.0536343621325	4308.796591387714	3726.7183181955156
3502.327214533139	3775.8902633431935	4261.132021600959	4205.273654189054	3475.4656674329717	3809.316658330223	3958.097788640239	4458.423351664951	4446.778381866713	4047.7118879155278	3814.0558725402134	4296.477970478105	3798.272212894658	4392.461044646081	3839.2545991004536	4056.649433153263	4621.1496828649615	3377.8294641756374	4407.132563578046	3736.322937027535	3547.5344824569424	3534.4486788360987	4164.335232465404	3597.609607546669	3955.494806225553	4039.4469049856134	3521.315839334327	4108.043094123327	4308.691942084638	3723.5987572803597
3499.0868631076028	3775.8871207574275	4261.114924248199	4205.273654189054	3475.457339449621	3808.140370858199	3957.362421181023	4458.423351664951	4446.68830946778	4047.7118879155278	3814.05334759631	4296.387417931675	3796.3319344396614	4392.435462637283	3837.0802337953955	4056.2225019411717	4619.544302646933	3377.227351371592	4407.129127674134	3736.322937027535	3546.9731631463656	3533.179144643772	4164.225944433969	3597.609607546669	3955.4921306264446	4039.443811301024	3521.315839334327	4107.867756620386	4308.57970831755	3721.63284237903
3497.4102685267785	3775.8871207574275	4261.073303671983	4205.273654189054	3475.4549939797935	3804.412778137854	3957.246056516791	4458.423351664951	4446.68830946778	4047.7118879155278	3814.052771070207	4296.234139118951	3795.2950700119227	4392.308444786846	3836.330726221273	4055.796531538691	4619.525472097685	3376.074052180453	4407.128351792396	3736.322937027535	3544.196316630515	3532.8575579140243	4163.692697236769	3597.609603874845	3955.489525472567	4039.443811301024	3521.315839334327	4107.836459157043	4308.524459489841	3719.9923835291147
3497.060346795716	3775.8852113959438	4261.072065413395	4205.273654189054	3475.4549939797935	3799.8881672581	3956.475279759761	4458.423351664951	4446.654946741035	4047.118217519369	3814.0525920931263	4296.220575766572	3793.7793405469374	4392.308444786846	3835.8428823888767	4055.700339001551	4618.597852528024	3374.727777087871	4407.128351792396	3736.322937027535	3543.283932411692	3531.049938642747	4163.360222953151	3597.6095958651845	3955.489060445634	4039.4381298907874	3521.315839334327	4107.829379182986	4308.490531914467	3719.652646619343
3496.858617259132	3775.8852113959438	4261.072065413395	4205.273654189054	3475.4549939797935	3798.8762465497657	3955.961499434671	4458.422489956745	4446.629774234096	4047.118217519369	3814.0525920931263	4296.211473256717	3792.9748603263542	4392.302187566724	3835.6762285074055	4054.6027974325634	4618.181547880247	3374.727777087871	4407.12709020338	3736.322937027535	3541.0881567911338	3527.825389704464	4163.047828139805	3597.6095958651845	3955.489060445634	4039.4359887231017	3521.315839334327	4107.828322573221	4308.373672854184	3719.652646619343
3496.2947550272365	3775.87923331912	4261.072065413395	4205.273654189054	3475.454921481676	3798.433859982186	3955.775661583337	4458.400408849316	4446.6090034374265	4047.118217519369	3814.050802263661	4296.208865288152	3791.025503266692	4392.298500847622	3835.088231275752	4052.258408270703	4617.977874184807	3374.4786987875086	4407.12709020338	3736.322937027535	3538.060182968417	3523.9620854657237	4162.6213542167425	3597.60958573482	3955.4889725562853	4039.4359887231017	3521.315839334327	4107.825417140715	4308.344914409637	3719.293735491689
3495.9327534959834	3775.5237719628217	4261.067955314588	4205.273654189054	3475.454921481676	3796.1240868589052	3955.4182240337423	4458.382942126155	4446.6090034374265	4047.118217519369	3814.0503167960205	4296.204700280166	3787.4439519589414	4392.298349442954	3834.402041083984	4042.0756510465344	4615.763953911162	3374.2944695861634	4407.12709020338	3736.3228637516495	3531.4554938362594	3523.8324581890784	4162.452475081234	3597.60958573482	3955.4889725562853	4039.4329897078046	3521.315839334327	4107.824976761042	4308.284487135847	3718.9399762138733
3495.8409055097513	3775.318578882274	4261.067832687711	4205.273654189054	3475.454921481676	3785.984256394866	3954.927885303351	4458.341876730028	4446.6090034374265	4047.118217519369	3814.049468798569	4296.192472369721	3784.78761963122	4392.298349442954	3834.2025209422072	4033.587257590617	4615.340746523342	3374.2944695861634	4407.12709020338	3736.3228637516495	3526.1810602349306	3523.2974223587853	4162.320644655687	3597.60958573482	3955.4889725562853	4039.4329897078046	3521.315839334327	4107.824728009412	4308.205010668439	3718.136500869832
3495.639111316758	3775.270281503811	4261.063384116619	4205.273654189054	3475.454868044736	3782.986794052379	3954.847899258035	4458.305544900011	4446.6090034374265	4047.118217519369	3814.049468798569	4296.1529594927015	3782.92107292697	4392.297278291873	3833.8337302727136	4032.097484498046	4614.927882139693	3373.562278167799	4407.127014607718	3736.3228637516495	3516.3818423736307	3522.9107190689083	4161.783731597332	3597.60958573482	3955.488952306943	4039.4329897078046	3521.3157725013816	4107.824320670202	4307.908437441062	3717.4122695565056
3495.5445820415084	3775.104678615153	4261.0619890767275	4205.273654189054	3475.454852505374	3775.4941245359005	3954.657942764377	4458.302377115352	4446.606221021958	4047.1056799896533	3814.049468798569	4296.047526348282	3782.8323114865952	4392.203706279293	3833.276326999114	4032.0115922452123	4613.526293791761	3373.0201453615136	4407.126958759054	3736.3228637516495	3510.5629474945235	3522.784841570777	4160.959124643541	3597.60958573482	3955.488912435921	4039.4329897078046	3521.3157725013816	4107.823444325215	4307.9042925159265	3716.1663209364388
3495.259911017559	3774.932526363816	4261.029504431427	4205.273654189054	3475.454852505374	3774.7544462636224	3954.4698821972565	4458.301298083727	4446.606221021958	4047.1056799896533	3814.049462960964	4295.785773864057	3782.300462536221	4392.052955799229	3832.690724696341	4031.5971218111968	4612.841794841436	3372.7412558205638	4407.126938477818	3736.3228637516495	3510.2335836501807	3522.3304410386786	4160.125359373178	3597.60958573482	3955.4888971048813	4039.4327622902983	3521.3157725013816	4107.821233844012	4307.9042925159265	3713.753121194581
3494.929937372112	3774.8914964439996	4261.012298258786	4205.273654189054	3475.454852505374	3770.1405768788327	3954.0961531158423	4458.297445251297	4446.606221021958	4047.031463865739	3814.049462960964	4295.181295181974	3782.2522909164745	4391.96246782004	3831.6664873313866	4028.9291652962092	4612.136761384202	3372.53470524992	4407.1269051928175	3736.322858172739	3506.7557078772643	3520.8913541344327	4159.774434631928	3597.60958573482	3955.4740951188896	4039.4327622902983	3521.3157725013816	4107.818863459931	4307.85934755374	3711.9834087393556
3494.3118687375245	3774.756804084479	4261.012298258786	4205.273649244143	3475.454845653084	3768.817041682316	3953.8883991346065	4458.29137198218	4446.606221021958	4046.743978865582	3814.0493475172952	4294.082339394177	3782.0112705309048	4391.96246782004	3830.5013768606896	4028.0904044178506	4611.423147903345	3372.1646828616203	4407.1269051928175	3736.32285365366	3497.0429807475625	3520.8913541344327	4158.999823286349	3597.60958573482	3955.4689454215686	4039.4326569685695	3521.3157725013816	4107.813857085606	4307.85934755374	3711.5840341739513
3493.96352175352	3774.6317549306295	4261.009302090508	4205.273649244143	3475.454845653084	3755.3510341507945	3953.595917734052	4458.2910341556235	4446.606221021958	4046.725164594386	3814.0493475172952	4291.669189459875	3781.9639559069815	4391.9481683805425	3830.334562246868	4027.378744888977	4608.750054996197	3372.112557965751	4407.1269051928175	3736.3228527134806	3495.3169160979	3520.7127215814253	4158.272568272248	3597.6095842533355	3955.4659632531566	4039.4326569685695	3521.3157700105344	4107.810531950655	4307.830886079677	3706.4836244559056
3491.8752864410726	3774.514057635768	4260.985896636189	4205.273649244143	3475.454845653084	3750.341775231508	3953.448085205612	4458.2910341556235	4446.606221021958	4046.725164594386	3814.0493475172952	4288.131065193647	3781.6865168384993	4391.912225147709	3830.056683371664	4026.700711076167	4607.766726524062	3371.7486664785833	4407.1269051928175	3736.3228527134806	3491.0545382825107	3520.7127215814253	4157.653888539982	3597.60957897584	3955.464004792687	4039.4326569685695	3521.3157700105344	4107.808597591182	4307.801389934885	3705.1838796118636
3487.4567834262302	3774.4648771535353	4260.873684763385	4205.273649244143	3475.454845653084	3744.6768206999786	3953.297336704396	4458.29103395363	4446.606221021958	4046.7080100129656	3814.0493475172952	4287.7451539489975	3781.5154527658347	4391.779558067761	3829.4423425779223	4024.585992917876	4604.349645466048	3371.4584232490215	4407.1269051928175	3736.3228527134806	3489.5813123051703	3520.5901755250557	4156.28839153107	3597.60957897584	3955.456008869899	4039.4326569685695	3521.3157700105344	4107.8081546816575	4307.768275783115	3704.941833173275
3485.0143059375587	3774.448364241045	4260.78680807448	4205.273649244143	3475.454845653084	3743.4765162432923	3953.051164542894	4458.28954410164	4446.606221021958	4046.654748342351	3814.0493449124724	4287.676866314218	3781.1029430237018	4391.665786370814	3826.5883846578645	4023.3321448244124	4602.5122059841315	3371.077299476169	4407.1269051928175	3736.3228524779925	3489.5813123051703	3519.691261069508	4154.41706314495	3597.60957897584	3955.44813433963	4039.4326569685695	3521.315755383346	4107.807449604865	4307.659029291403	3701.705661533809
3484.9153105684163	3774.430043905114	4260.786717054545	4205.273649244143	3475.454845653084	3743.4765162432923	3952.5872452795425	4458.287461353709	4446.605691137694	4046.5779191223446	3814.0493449124724	4287.6604226598665	3781.0238092593227	4391.490117030696	3826.360670952605	4020.9652584919913	4601.2215877385315	3370.980440271467	4407.1269051928175	3736.322852399884	3489.473459210031	3518.9763489959705	4154.06826093748	3597.60957897584	3955.4396522604357	4039.432312726769	3521.315750408457	4107.805560795863	4307.552888201277	3700.727916251356
3484.9153105684163	3774.4282840676156	4260.771374324697	4205.273649244143	3475.454845653084	3743.415996776197	3952.357706021272	4458.287461353709	4446.605691137694	4046.548575871967	3814.0493449124724	4287.622366142109	3780.760680037127	4391.487025493785	3826.3439962048255	4019.975240832141	4599.166194278941	3370.893088688238	4407.1269051928175	3736.322852399884	3489.1568272663912	3518.9678863226	4152.279012617126	3597.60957897584	3955.4260462324582	4039.4321309248903	3521.315750408457	4107.8034313601465	4307.321364355126	3697.871709647024
3484.5010421792695	3774.4084540474423	4260.757094608359	4205.273649244143	3475.454845653084	3743.3933779109266	3950.5522805135242	4458.287334788086	4446.605691137694	4046.547019121246	3814.0493449124724	4287.570723591354	3780.2642111708183	4391.386994108059	3826.3340106103838	4017.4032729572377	4598.678322041338	3370.0413160751214	4407.1269051928175	3736.3228523566486	3487.4380320194005	3518.819364886669	4151.754544261574	3597.6095787655067	3955.4122815301344	4039.4321309248903	3521.315750408457	4107.801052061987	4307.068649789376	3697.8174059994326
3484.384806550424	3774.395804687577	4260.7540596107865	4205.273649244143	3475.4548456164775	3743.0367485218917	3950.262453130851	4458.287288046136	4446.605691137694	4046.3244812177627	3814.0493449124724	4287.4918539327	3779.6244649862747	4391.263715238063	3826.3099013433457	4014.921369242329	4596.147606480254	3369.3942994076715	4407.1269051928175	3736.322850518187	3486.9514588610664	3518.758780281496	4151.057941919944	3597.6095787412305	3955.4031108175795	4039.4321309248903	3521.315750408457	4107.801052061987	4307.049133524839	3697.7352602629435
3484.0644090199976	3774.359403821264	4260.748948957498	4205.273633348882	3475.4548456164775	3741.9883441495112	3949.8973541591567	4458.287265606417	4446.605691137694	4046.060398249193	3814.0493238261943	4287.367497670023	3779.387633160736	4391.191226528413	3826.2768014150597	4008.094965924697	4590.819870536328	3369.3780273044904	4407.1269051928175	3736.322850024363	3486.1698763816867	3518.666976230297	4150.126912790914	3597.609578716523	3955.392387742228	4039.4319654475194	3521.315750408457	4107.800694441562	4306.983933522377	3697.571279720216
3483.449989647917	3774.2899262990395	4260.748948957498	4205.273633348882	3475.4548453758903	3741.3145005196775	3948.8040182194377	4458.287265606417	4446.60565046683	4045.8851029234634	3814.0493238261943	4287.317479235765	3777.931555314652	4391.156169614907	3826.2768014150597	3999.2922316178197	4570.345458428951	3369.252420012534	4407.126901952968	3736.322850024363	3485.97665535822	3518.3118097025144	4149.034674422261	3597.609578716523	3955.3535814488177	4039.4296648676623	3521.3157500996917	4107.800344609411	4306.916175836487	3697.4641028950655
3481.5811618821854	3774.2142517906486	4260.748766755429	4205.273633348882	3475.4548453582415	3740.6715125321307	3948.8040182194377	4458.287233289778	4446.60565046683	4045.8851029234634	3814.0493078184845	4287.134113420349	3777.5939994057335	4391.154890763171	3826.275035253696	3998.6643517895045	4556.181301783274	3368.7575612958453	4407.126901952968	3736.322850024363	3485.359724605146	3517.8879285897137	4148.017058577675	3597.6095786510195	3955.3082722090685	4039.4285299544676	3521.3157500996917	4107.800344609411	4306.759057677404	3697.1757157880347
3479.929401362575	3774.1942684783508	4260.748766755429	4205.273633133015	3475.454844877317	3740.6363037277765	3948.717846872093	4458.287168922652	4446.60565046683	4045.74884959873	3814.0493078184845	4287.129125554125	3777.5271892190676	4391.154890763171	3826.2712787416094	3995.9292960373346	4538.36503221314	3368.7575612958453	4407.126901952968	3736.322850024363	3485.158860088273	3517.8083232473537	4147.980011063802	3597.6095786510195	3955.306369050326	4039.4285299544676	3521.3157483438	4107.800344609411	4306.756272044733	3697.036972914092
3476.630505769769	3774.1942684783508	4260.74846208519	4205.273633133015	3475.454844877317	3740.3031020203293	3947.7367960608303	4458.287168922652	4446.60565046683	4045.7275199030364	3814.0493078184845	4287.0825276583	3777.5212627721485	4391.148403906029	3826.263165438055	3994.148097611189	4532.683492035937	3368.7181723698613	4407.12689923837	3736.322850024363	3484.000064969423	3517.8074461111405	4146.235581414393	3597.6095786311616	3955.299079132541	4039.4285299544676	3521.3157483438	4107.800344609411	4306.482327187476	3696.80808804702
3475.5665460451723	3774.186458257832	4260.737520691309	4205.273632324999	3475.454844864671	3740.255648330268	3947.4131924383337	4458.287168922652	4446.60565046683	4045.7275199030364	3814.0493078184845	4286.59767881147	3777.513492132417	4391.128548061198	3826.2603342592383	3993.373437010331	4525.7383319861	3368.55983819391	4407.12689923837	3736.322850024363	3483.0241433086217	3517.681546287566	4143.658498688867	3597.6095786311616	3955.299079132541	4039.42309270004	3521.3157483438	4107.800344609411	4306.244398073316	3696.6408541481433
3474.4492612281883	3774.1863442775843	4260.737520691309	4205.27363159935	3475.454844864671	3739.6152487705085	3947.3016954547784	4458.286910153024	4446.605640490161	4045.672234814951	3814.0493078184845	4286.207963749072	3777.195042302871	4391.117193975457	3826.260135255675	3990.903243473608	4521.980144157658	3368.479730910306	4407.126891673899	3736.322850024363	3481.9958272335775	3517.0804433399894	4142.253901524537	3597.609578592089	3955.292391918449	4039.4230398835125	3521.315747310335	4107.800344609411	4306.133017361884	3696.4887303257633
3474.341996760815	3774.170129389195	4260.7345809811295	4205.273630648071	3475.454844864671	3739.547471756234	3946.7876489627033	4458.286848732125	4220.313344020275	4045.370111912352	3814.0493078184845	4285.361427661026	3776.932955853355	4391.117193975457	3826.260135255675	3990.880116907153	4521.769380633266	3368.3873305326188	4407.126891472169	3736.322850024363	3481.48411004391	3516.9562698803347	4136.539911371691	3597.609578582661	3955.281113216113	4039.4230398835125	3521.315747310335	4107.800322130782	4305.461970552586	3696.432950159488
3474.129856202368	3774.1466657250458	4260.732889731841	4205.273629858084	3475.454844864671	3739.312117303737	3946.7461113214213	4458.286675026382	4091.0753616623006	4045.306391941698	3814.0493078184845	4283.879554839874	3776.7474616813097	4391.115672792004	3826.260073054292	3990.4792544349366	4507.2907359434585	3368.3873305326188	4407.126891250831	3736.322850024363	3480.9984902782394	3516.8995725683617	4132.626043594091	3597.609578582661	3955.267782422011	4039.4230398835125	3521.315747310335	4107.800151376795	4305.195554549251	3696.33248612028
3473.9944168916895	3774.145931090279	4260.693706655575	4205.273629858084	3475.454844864671	3738.9862860795297	3946.6722797236243	4458.286675026382	4039.450058661174	4045.1926335872195	3814.0493078184845	4283.244264827355	3776.083335235661	4391.107376859371	3826.260073054292	3990.3327351881726	4504.721931920609	3368.3799721827986	4407.126891250831	3736.322850024363	3480.872439371459	3516.856302102792	4129.015657084256	3597.609578582661	3955.2598819873438	4039.4230398835125	3521.315747310335	4107.8000802904335	4304.752719085931	3696.1582491979125
3473.2343005647313	3774.138903019665	4260.646916797096	4205.273629587762	3475.454844864671	3738.9259217799345	3946.270928481964	4458.286675026382	4039.450058661174	4045.190937041346	3814.0493078184845	4282.930770316366	3775.833168193567	4391.105430261998	3826.260073054292	3990.1183292115393	4501.33385195627	3368.37669411676	4407.126891123189	3736.322850024363	3480.7313894993367	3516.485938287008	4128.366160286547	3597.609578582661	3955.256563765811	4039.4230398835125	3521.315747310335	4107.796311648882	4304.221340522061	3695.9809472525094
3472.9950742115498	3774.109244130917	4260.633654719021	4205.273629286097	3475.454844864671	3738.833115490595	3946.1883058935673	4458.286675026382	4038.721909815119	4045.088446293342	3814.0493078184845	4282.870695383773	3775.6853687933426	4391.052626635702	3826.260073054292	3989.8062604869565	4497.389984116504	3368.372957227457	4407.126891123189	3736.322850024363	3480.0718979715234	3516.221207373759	4128.366160286547	3597.609578582661	3955.2549535298394	4039.4230398835125	3521.315747183126	4107.792903206686	4304.088693115096	3695.7904294481477
3472.676865352645	3774.108773792078	4260.598256580759	4205.273629286097	3475.454844864671	3738.833115490595	3946.1840851213196	4458.28663704511	4038.523285115576	4045.051771265933	3814.0493078184845	4282.739188543534	3775.6551462152183	4391.038017560798	3826.2600644505837	3989.4776991263498	4496.732585279117	3368.3637582301913	4407.126891123189	3736.322850024363	3479.617887133381	3515.1253084854584	4127.059114261522	3597.609578580023	3955.2521656754807	4039.4230398835125	3521.315747183126	4107.7876485312745	4303.345818729069	3695.0782327880543
3458.9152755734913	3774.103118104571	4260.593110215634	4205.273629286097	3475.454844864671	3738.75620539221	3946.124364704089	4458.286635109534	4038.523285115576	4044.979186331844	3814.0493078184845	4281.183250920669	3775.4012154953507	4391.035141765042	3826.2600644505837	3989.0551428876233	4496.732585279117	3368.342480580851	4407.126891123189	3736.322850024363	3478.960971087334	3514.1174846478134	4126.457859476149	3597.609578573581	3955.248093136216	4039.4230398835125	3521.315747183126	4107.787522865303	4302.848974729916	3694.5909006616057
3451.8198920197137	3774.103118104571	4260.592958372208	4205.273629286097	3475.454844864671	3738.7457995092745	3945.046999397712	4458.286635109534	4036.0018726152484	4044.8005097849623	3814.0493078184845	4280.904217493071	3775.084962073792	4391.035141765042	3826.2600644505837	3988.64559242721	4495.466555849465	3368.317533020021	4407.126891123189	3736.322850024363	3478.5394917633857	3513.2670099364773	4126.457859476149	3597.6095785735747	3955.245250602995	4039.4230398835125	3521.3157471071872	4107.783556926482	4302.692929968191	3693.7754000696486
3451.8198920197137	3774.1014915455335	4260.585639107003	4205.273629286097	3475.454844864671	3738.681529948799	3944.430096334785	4458.286635109534	4034.6167054286398	4044.7082863541727	3814.0493078184845	4280.846448487066	3774.8931346364216	4391.035141765042	3826.2600644505837	3988.361375454215	4489.892664619349	3368.317295048153	4407.126891073851	3736.322850024363	3476.8214322389226	3508.735541002586	4126.317481161763	3597.6095785735747	3955.2438998705993	4039.4230398835125	3521.3157471071872	4107.7634463175655	4302.692251619206	3692.6546477160236
3451.693720610887	3774.1014915455335	4260.585639107003	4205.273629286097	3475.454844864671	3738.642524839657	3942.2902924092996	4458.286635109534	4034.4672375453792	4044.7082863541727	3814.0493078184845	4280.810650160546	3774.230372699233	4391.0340565649985	3826.2600644505837	3988.087532199667	4485.957628434994	3368.3055682000213	4407.126891073851	3736.3228500243545	3476.1195482332882	3504.9393854861432	4126.081131495179	3597.6095785735693	3955.2435450119187	4039.422848954997	3521.3157471045724	4107.761657901367	4302.690975097913	3691.782712705785
3451.619086326669	3774.1014915455335	4260.581578857929	4205.273629286097	3475.454844864671	3738.5389183821944	3938.603597554915	4458.286635109534	4033.568654022787	4044.6840408883486	3814.0493078184845	4280.810650160546	3774.177343666144	4391.0340565649985	3826.2600644505837	3987.6033836500656	4485.957628434994	3368.2832840983488	4407.126891057371	3736.3228500243545	3475.738073354835	3493.782852345279	4125.382940110133	3597.6095785735693	3955.242621868923	4039.422848954997	3521.3157471045724	4107.754980163554	4302.666203117549	3691.5876494283893
3451.2006792810635	3774.101471166671	4260.581578857929	4205.273629286097	3475.454844864671	3738.481974681693	3937.7572926632656	4458.286635109534	4032.2687742292937	4044.48261467642	3814.0493078184845	4280.685294376813	3774.151879178396	4391.0340565649985	3826.2600644505837	3985.9662028528965	4485.631970046004	3368.239952443097	4407.126890896174	3736.3228500243545	3474.8593977212386	3492.196931504801	4125.261651984545	3597.6095785735693	3955.24143112831	4039.4227705984367	3521.315746992034	4107.744163293833	4302.601388119876	3691.3077487307673
3450.5465348382186	3774.101471166671	4260.566138944907	4205.273629268445	3475.454844864671	3738.3686075662745	3934.3933693851163	4458.286635109534	4030.1529071853456	4044.41836406346	3814.0493078184845	4279.655811523626	3774.1172455614005	4391.0340565649985	3826.2600643863843	3983.1230459365074	4485.413869212417	3368.192633479428	4407.126890896174	3736.322850024346	3473.9854294258325	3491.36841312592	4125.02438876223	3597.6095785568214	3955.2352686946324	4039.42273025683	3521.315746992034	4107.736976700935	4302.534614616681	3690.6494110508047
3449.3051783789992	3774.1014689556796	4260.559131127417	4205.273629268445	3475.4548448644346	3738.2333933541076	3932.3577140331927	4458.286635109534	4028.714975948562	4044.1293354478717	3814.0493078184845	4279.407291240866	3774.0124862718912	4391.034056441719	3826.260063041429	3982.0613538512225	4484.61554300627	3368.1000870478765	4407.126890896174	3736.322850024346	3473.482366350386	3491.133340921051	4124.790327289382	3597.6095785568214	3955.233833749142	4039.422184142204	3521.315746992034	4107.736976700935	4302.449851480886	3689.2525261393694
3448.8074907196437	3774.1014623401234	4260.555659214299	4205.273629268445	3475.4548448644346	3737.8832920492864	3930.465972100177	4458.286635109534	4028.714975948562	4043.873521604408	3814.0493078184845	4278.495896708637	3773.8997952469717	4391.033916109529	3826.260063041429	3981.2807292508305	4483.998523008129	3368.0288716273762	4407.126890817183	3736.322850024325	3472.699505282072	3490.846763420247	4124.2742190840445	3597.6095785568214	3955.229761675767	4039.4217290512142	3521.315746968037	4107.736976700935	4302.420987003467	3688.815537966623
3445.9322882590222	3774.1011837344513	4260.55419950187	4205.273629257606	3475.4548448644346	3737.5531384181495	3929.623794720476	4458.286635109534	4026.9545544438215	4043.33740649404	3814.0493078184845	4277.935148354321	3773.8206723502435	4391.033916109529	3826.260062193364	3979.418045326963	4482.091095120571	3367.8983230361273	4407.126890817183	3736.3228500242994	3472.4697733178673	3490.846763420247	4123.118886061572	3597.609578556751	3955.2238904399665	4039.421500269067	3521.315746968037	4107.7360577227955	4302.38383023351	3688.648866264937
3445.5200872876744	3774.100799245091	4260.55419950187	4205.273629257606	3475.4548448644346	3737.2594532060457	3928.9662288913205	4458.286634181945	4022.5653962001943	4043.087193235606	3814.0493078184845	4277.124369847288	3773.464683465242	4391.033914919333	3826.260060810334	3974.2159814860242	4481.5962522684495	3367.804993896557	4407.126890817183	3736.3228500242994	3472.1952259139525	3490.7982909709845	4122.989695340576	3597.609578556751	3955.218575757507	4039.420981761736	3521.315746959637	4107.7360577227955	4302.357025793017	3688.4711418768447
3445.353891056796	3774.100517337658	4260.55419950187	4205.273629257606	3475.4548448644346	3737.2594532060457	3928.5597266649256	4458.286634045976	4020.7650471554525	4042.932582436537	3814.0493078184845	4276.528589976238	3773.3691210874845	4391.033914919333	3826.260057096046	3974.2159814860242	4479.204683518434	3367.804993896557	4407.126890817183	3736.322850024276	3471.217725949333	3490.416527427604	4122.6541279028315	3597.609578556751	3955.210219642724	4039.4195311984686	3521.315746959637	4107.7360577227955	4302.319409716657	3687.362952864265
3441.5155070493242	3774.0995389492514	4260.55419950187	4205.273629257606	3475.4548448643936	3737.23782284166	3927.8180473760167	4458.286632395088	4015.914262236675	4042.1316561263084	3814.049307778495	4276.086766671682	3773.2849063765843	4391.03391460501	3826.260056107448	3972.2986706626225	4478.337402532165	3367.804993896557	4407.126890815807	3736.322850024276	3470.686102632948	3489.7553811457974	4122.515908948053	3597.609578556751	3955.2086621093467	4039.4165788621794	3521.31574695657	4107.735906402927	4302.2250679189765	3686.6227858296606
3436.3162392847084	3774.096595227638	4260.55419950187	4205.273629257398	3475.4548448643936	3737.2181312402786	3927.213116132032	4458.286631993064	4012.40243050919	4041.9992999386986	3814.0493077104657	4276.086219573086	3772.885422225827	4391.033912073548	3826.260056107448	3970.9995743647887	4477.796102052739	3367.700816147034	4407.126890815807	3736.322850024276	3470.6203367563435	3489.551158452124	4122.446093836357	3597.609578556751	3955.2054720508995	4039.414788462941	3521.31574695657	4107.735577261175	4302.1633750453675	3685.7514458498263
3428.7695906031195	3774.090796836475	4260.55419950187	4205.273629257398	3475.4548448643936	3737.1843300600513	3927.0801241516474	4458.2866316984555	4009.0307425853152	4041.1252566894054	3814.0493077104657	4276.05180237669	3772.772826409144	4391.033909355065	3826.260056107448	3970.000399526515	4477.754157422877	3367.528325541246	4407.1268908136	3736.322850024276	3469.7255041511357	3488.2972240174863	4122.095247197642	3597.609578556728	3955.1949780428035	4039.4082247297465	3521.31574695657	4107.735314901363	4302.129379076098	3685.6321955433477
3428.1856422080705	3774.082588652604	4260.554196316601	4205.273629257014	3475.4548448643936	3737.151683219989	3926.910595570045	4458.2866316984555	4001.1250695654035	4040.872868425577	3814.0493077104657	4276.012975107538	3772.6914999670703	4391.033906666151	3826.2600560244136	3967.763875159527	4476.320308833299	3367.272848976159	4407.1268908136	3736.322850024276	3469.6497267231525	3487.3446474461916	4121.576855735505	3597.609578556728	3955.169077141514	4039.398671027411	3521.31574695657	4107.734050021658	4302.056534745876	3684.4590767930667
3428.1856422080705	3774.0819753020096	4260.554196316601	4205.27362925668	3475.454844864382	3737.114020431789	3926.3305885669943	4458.2866316984555	3997.3746283884484	4040.872868425577	3814.0493076923203	4275.8050513406015	3772.2565247459625	4391.033906666151	3826.2600560244136	3963.68823017627	4475.8282148165135	3367.0439830618343	4407.1268908136	3736.322850024276	3469.2731788498204	3486.8695319597227	4121.05735504841	3597.609578556728	3955.143077001254	4039.3701360625155	3521.3157469552475	4107.733633708149	4301.952418012503	3683.508344808516
3427.7589770491513	3774.062874635797	4260.554191037517	4205.27362925668	3475.4548448643773	3736.9869869187196	3926.3305885669943	4458.2866316984555	3985.776603333952	4040.675567547515	3814.0493076838216	4275.753851383739	3772.1021101370475	4391.033906399381	3826.2600537138546	3959.8188969063376	4475.118359400407	3366.684763817223	4407.126890811724	3736.322850024276	3469.184460437041	3486.5721870794673	4120.261568251792	3597.609578556728	3955.094622477942	4039.295836260607	3521.3157469552475	4107.732948262505	4301.80627810415	3682.8515777898238
3427.7589770491513	3774.0550705210435	4260.554191037517	4205.2736292559575	3475.4548448643773	3736.838650280356	3925.7600579652403	4458.286631602932	3985.776603333952	4040.0199038443425	3814.0493076838216	4275.721688213832	3771.834461362288	4391.033906106022	3826.2600502717723	3959.8002304824167	4472.737272442668	3366.373854127285	4407.126890810763	3736.3228500242753	3468.931091650313	3486.1124114148697	4119.961686205801	3597.609578556728	3955.0418410977386	4039.243454012779	3521.3157469552475	4107.732727030345	4301.782602369552	3682.241354147668
3427.7589770491513	3774.0546746819614	4260.554191037517	4205.2736292559575	3475.4548448643745	3736.769811309435	3925.232332603795	4458.286631602932	3983.654674532266	4039.1925550872356	3814.0493076838216	4275.721688213832	3771.834461362288	4391.033906106022	3826.2600502717723	3958.0674499625966	4469.458934559677	3366.354189426697	4407.126890809469	3736.322850024274	3468.9192330606243	3485.939283140539	4119.512444099185	3597.609578556715	3955.035613329167	4039.24192905094	3521.3157469552475	4107.732727030345	4301.779540480422	3682.0833630681495
3427.640394906661	3774.054349622824	4260.554191037517	4205.273629255419	3475.4548448643745	3736.6129466869797	3925.0994023745034	4458.286631602932	3980.2469164015083	4037.6701425573037	3814.049307681592	4275.72119745192	3771.300155696603	4391.033906106022	3826.2600502717723	3952.7937283369024	4469.181458241694	3366.308206489653	4407.126890809469	3736.322850024274	3468.788150827576	3485.5104583971593	4118.372877389145	3597.6095785567113	3954.9946979423494	4039.216479125662	3521.3157469552175	4107.732543945574	4301.779453231719	3680.204960292142
3427.371018459439	3774.054313024972	4260.554191037517	4205.273629255419	3475.4548448643745	3736.5195414699833	3925.041065648659	4458.286631602932	3979.972586753335	4035.746224768373	3814.049307670923	4275.72119745192	3770.20048529587	4391.033906086597	3826.2600502717723	3952.5041628925783	4467.725581786046	3366.2524738295797	4407.1268908087695	3736.322850024274	3468.733759126535	3484.299958167383	4117.564226146537	3597.6095785567113	3954.9160502176073	4039.1209890504124	3521.3157469550556	4107.732495480217	4301.779370758253	3677.8397065673826
3426.9988918455065	3774.0541037461207	4260.5540565362635	4205.273629255185	3475.4548448643745	3736.384438007538	3924.792709701056	4458.28663158093	3978.1275742785247	4032.568077740685	3814.0493076689945	4275.655438127124	3769.6530684494637	4391.033906054454	3826.2600502717723	3949.8381588590037	4467.45016844392	3366.2517364165287	4407.126890808151	3736.322850024274	3468.690281964805	3483.8970497540126	4116.203980137154	3597.6095785567113	3954.8284227340505	4039.0813225560005	3521.3157469549346	4107.732495480217	4301.776181885189	3677.63846380803
3426.763360006252	3774.0540823604406	4260.55400043112	4205.273629254989	3475.4548448643745	3736.3686279353924	3924.647804100957	4458.28663158093	3977.560021129878	4031.383469610785	3814.0493076689945	4275.445275049457	3768.9455216336833	4391.033906050319	3826.2600502717723	3948.11484037306	4467.099779529479	3366.099729249835	4407.126890808151	3736.322850024274	3468.505656336406	3483.524397212595	4115.63742066853	3597.6095785567077	3954.6561334057296	4038.9969329399974	3521.3157469549346	4107.732495480217	4301.776181885189	3677.2952337199567
3426.3424192423927	3774.0540077575715	4260.55400043112	4205.273629254989	3475.4548448643745	3736.3404818166973	3924.647804100957	4458.286631553026	3977.560021129878	4029.7205420743294	3814.04930766707	4274.834391093794	3767.70877265642	4391.03390604983	3826.2600502717723	3946.3482721258815	4465.231823832292	3365.9480894261924	4407.126890808151	3736.322850024274	3468.4432244534205	3483.069124472089	4114.871176533365	3597.6095785567063	3954.65086209515	4038.9895771770784	3521.3157469544576	4107.732434717959	4301.774308649384	3676.89697587693
3425.6229210499287	3774.053995817351	4260.553990936912	4205.273629254989	3475.4548448643745	3736.320601597337	3924.3331914896244	4458.286631539937	3977.1698651931665	4025.2649657121883	3814.049307658215	4274.348249572756	3767.253670589158	4391.03390604983	3826.2600502717723	3944.2105551279183	4464.69193960337	3365.8846739882874	4407.126890808151	3736.322850024274	3468.424013315234	3482.745802619009	4113.45531650221	3597.6095785567063	3954.6502610513226	4038.983628620994	3521.3157469544576	4107.732434717959	4301.774308649384	3676.89697587693
3425.1687549372687	3774.0539864146303	4260.553987950407	4205.273629254803	3475.4548448643664	3736.2809205204894	3924.224366009145	4458.286631493023	3976.2783565434793	4002.0888728844075	3814.049307658215	4273.844198501136	3766.3091690480223	4391.033906044226	3826.2600502717723	3943.8701584220494	4464.202118866132	3365.701864970849	4407.126890808151	3736.322850024274	3468.2871473295136	3482.4932470678814	4112.847236286669	3597.6095785567063	3954.645185680172	4038.9820927619426	3521.3157469544576	4107.732434717959	4301.77355914844	3676.7681528746743
3425.1687549372687	3774.0539764753785	4260.553987950407	4205.273629254623	3475.454844864362	3736.201336468439	3924.224366009145	4458.286631493023	3976.256144716912	3986.974485197361	3814.049307658215	4273.373387466647	3765.924772084615	4391.033906044226	3826.2600502695514	3943.552252277277	4464.077658285403	3365.649061796906	4407.126890808151	3736.322850024274	3468.14861292359	3481.79945038997	4111.755106473014	3597.6095785567063	3954.6441431931585	4038.9770486367147	3521.3157469544576	4107.732434717959	4301.773095561132	3676.1683459339106
3424.8975814591563	3774.0539764753785	4260.553987950407	4205.273629254462	3475.45484486436	3736.0622390993726	3924.1439286948425	4458.286631480088	3975.801153593221	3966.9191333267336	3814.0493076581174	4272.894825502122	3762.8713944009933	4391.033906027674	3826.260050247725	3941.643263484373	4462.88255203581	3365.619051937328	4407.126890808151	3736.322850024274	3467.743724783583	3481.723989508513	4111.298885629532	3597.609578556692	3954.634839990882	4038.957988213593	3521.3157469544576	4107.732429385168	4301.773058072217	3675.785025392849
3424.5323743000204	3774.0539764753785	4260.553987950407	4205.273629254462	3475.4548448643577	3736.0080491284343	3924.060397377485	4458.286631480088	3975.689882707768	3953.7704023495025	3814.0493076556368	4272.063942139581	3761.850510426243	4391.033906012041	3826.260050247725	3940.650173123746	4462.433234388841	3365.619051937328	4407.126890808151	3736.322850024274	3467.2325085550056	3481.550211280399	4111.143260095333	3597.609578556692	3954.629241781382	4038.9499651373976	3521.3157469544576	4107.73242627759	4301.773036864575	3675.6896149083486
3424.4428706218378	3774.0539764753785	4260.553986221263	4205.273629254462	3475.4548448643573	3735.8777108061813	3924.021902993107	4458.286631480088	3975.689882707768	3940.080723526209	3814.0493076556368	4270.8057778559105	3759.9918795663325	4391.033906002945	3826.260050247023	3938.7025834515516	4461.250272758419	3365.5884478585667	4407.12689080808	3736.322850024274	3467.208252742764	3481.2810944628945	4110.836123024699	3597.609578556692	3954.6252867906705	4038.9414463706926	3521.3157469544576	4107.73242627759	4301.773036864575	3675.5173474185253
3424.428879401338	3774.0539764753785	4260.553983341149	4205.273629254462	3475.454844864357	3735.75754846109	3924.004377144135	4458.286631472798	3975.6297639476247	3928.7108580065815	3814.0493076556368	4266.828761362473	3759.9918795663325	4391.033905981258	3826.260050247023	3936.406860837684	4459.591881058674	3365.5275694171414	4407.12689080808	3736.322850024274	3467.200893126954	3481.202544486685	4110.425587851961	3597.609578556678	3954.6252867906705	4038.9207922146925	3521.3157469544576	4107.732426141333	4301.773036864575	3675.4400465651597
3424.381932067147	3774.0539764428886	4260.553983341149	4205.273629254462	3475.4548448643563	3735.640138141084	3923.9765721786953	4458.286631470284	3975.5500852657397	3926.824370949596	3814.04930765489	4263.952467740568	3757.5859243379964	4391.0339059735215	3826.2600502463347	3935.5910624633334	4457.189998580448	3365.488804625378	4407.12689080808	3736.322850024274	3467.200852717039	3481.19164390945	4110.1278481996105	3597.609578556678	3954.6192473453775	4038.9030282554804	3521.3157469544576	4107.732426141333	4301.773030591956	3675.3379124802386
3424.298337889445	3774.053976441749	4260.553983341149	4205.273629254462	3475.454844864356	3735.569309037627	3923.9611500076153	4458.286631469809	3973.875535392671	3924.4502253263763	3814.049307653544	4263.476229199185	3723.9220235029543	4391.0339059155185	3826.2600502463347	3934.978251005139	4456.2278893606035	3365.3688083304105	4407.126890808064	3736.322850024274	3467.1919221360504	3481.1536155857934	4110.119478288549	3597.6095785566704	3954.61774474684	4038.864173358117	3521.3157469544576	4107.732425843761	4301.773030591956	3675.1602353215058
3424.26041626879	3774.053975257384	4260.553981952093	4205.273629254449	3475.4548448643554	3735.4844631220462	3923.9421517668547	4458.286631469809	3971.97370308292	3917.4105192409797	3814.049307653544	4257.077871258086	3693.268659124865	4391.0339059155185	3826.2600502463347	3934.2573664484585	4454.314026215611	3365.0223322474967	4407.126890808064	3736.322850024274	3467.179060641471	3480.906894147166	4110.119478288549	3597.6095785566704	3954.6149304849014	4038.8406605708624	3521.3157469544576	4107.732425843761	4301.77301901704	3674.690628406027
3424.236891957213	3774.0539751590486	4260.553981952093	4205.273629254447	3475.454844864355	3735.180718126883	3923.9380863849256	4458.2866314687935	3971.477281601517	3917.2731474686157	3814.049307653455	4256.740474205839	3687.6107352371055	4391.033905878305	3826.260050246221	3930.3971811018746	4451.067429180388	3364.3828389167425	4407.126890808064	3736.322850024274	3466.857988327601	3480.8027470374664	4110.112136713633	3597.6095785566704	3954.599953255505	4038.8267382284685	3521.3157469544576	4107.732425843761	4301.77301901704	3674.3826178989543
3424.215175290323	3774.0539751590486	4260.553981952093	4205.273629254447	3475.4548448643545	3734.8439517010497	3923.9239468838223	4458.286631467173	3968.9654490384482	3916.240264086812	3814.049307653455	4255.041377968648	3679.041726414969	4391.03390578518	3826.26005024622	3928.9503326437953	4449.473614546715	3364.3115834908676	4407.126890808064	3736.322850024274	3466.5939914054698	3480.4544769665886	4110.077747857934	3597.6095785566704	3954.5546193329437	4038.7461833503644	3521.3157469544576	4107.732425843761	4301.77301656041	3674.304099500906
3424.215175290323	3774.0539751590486	4260.553979195077	4205.273629254447	3475.454844864352	3734.384422579683	3923.852817542339	4458.286631467173	3967.4801256877945	3913.4463175639803	3814.049307653455	4251.29047677643	3679.041726414969	4391.03390561992	3826.260050246199	3927.6369651972964	4448.907413484219	3364.3084447128967	4407.126890808064	3736.322850024274	3466.3559866592423	3480.2671364321554	4109.990432732475	3597.6095785566704	3954.38666126691	4038.633691615296	3521.3157469544576	4107.732425813566	4301.773011535449	3674.2881844108633
3424.215175290323	3774.0539749866557	4260.553977744725	4205.273629254447	3475.454844864352	3733.7562336240608	3923.8360236533636	4458.286631466281	3964.7158139266353	3912.854203320875	3814.049307653455	4250.249193293665	3676.472980221087	4391.0339053020125	3826.260050246199	3925.5826208446633	4448.348399484528	3364.2966834151866	4407.126890808064	3736.322850024274	3466.2779843413787	3479.728248769179	4109.496356147786	3597.6095785566704	3954.1933920116376	4038.6249890217186	3521.3157469544576	4107.732425795632	4301.773011535449	3674.2707253416693
3424.212731606691	3774.0539749801655	4260.553972459362	4205.273629254447	3475.454844864352	3733.18079807139	3923.798891916509	4458.286631463939	3960.595472260276	3912.116143971546	3814.049307653455	4249.474834103943	3671.2694885240726	4391.03390519752	3826.2600502461946	3916.4730276600194	4446.995662638892	3364.2966834151866	4407.126890808064	3736.322850024274	3466.2737001663886	3478.3280007430517	4108.769220596935	3597.6095785566704	3954.0946025404664	4038.6249890217186	3521.315746954456	4107.732425787108	4301.773011535449	3674.2707253416693
3424.212731606691	3774.0539749801655	4260.553971550196	4205.273629254447	3475.454844864352	3732.9620458709837	3923.7499128809322	4458.286631463505	3957.998119204773	3910.093374105165	3814.049307653455	4240.974355067243	3669.5936768409165	4391.033904778961	3826.2600502461946	3915.566494186597	4446.685190968721	3364.282784958321	4407.126890808064	3736.322850024274	3466.19626883449	3475.7029950371407	4108.7205851732015	3597.6095785566704	3954.046443389872	4038.6203512722295	3521.315746954456	4107.732425784401	4301.773011535449	3674.2576235170095
3424.2102766190583	3774.0539749801655	4260.553962967586	4205.273629254447	3475.4548448643504	3732.697579022315	3923.7300001580215	4458.286631463444	3957.998119204773	3907.2137892373376	3814.049307653455	4239.473287858224	3667.113306365278	4391.033903211791	3826.2600502461946	3912.9421492478914	4446.310651691115	3363.9747816678164	4407.126890808064	3736.322850024274	3466.1149251287475	3469.93312326854	4108.336114324447	3597.6095785566704	3954.011209711015	4038.5952274284973	3521.315746954456	4107.732425272838	4301.773010236292	3674.2503805889464
3424.1643843458996	3774.0539749801655	4260.553962967586	4205.273629254447	3475.454844864349	3732.19759653679	3923.727551176892	4458.286631463444	3957.8835450851334	3903.5429122077444	3814.049307653	4239.065247648787	3666.80283321627	4391.033900500606	3826.260050246193	3911.1983656110997	4445.684274747247	3363.507106144293	4407.126890808064	3736.322850024274	3466.0203380078	3461.5669339238802	4108.160595447656	3597.6095785566704	3953.993013080736	4038.5835864015303	3521.315746954456	4107.732425272838	4301.773010236292	3674.2414028311814
3424.140820397143	3774.0539749801655	4260.553959631646	4205.273629254447	3475.454844864349	3732.0393591741904	3923.6930370488735	4458.2866314633775	3955.7073400479976	3902.7977423579505	3814.049307653	4238.2496859299235	3666.3412445051536	4391.0338974757	3826.2600502461887	3910.238726196639	4445.344328557137	3362.927921508451	4407.126890808064	3736.322850024274	3465.889225262942	3450.2291873592844	4107.474992736165	3597.6095785566704	3953.9188574670006	4038.499348792545	3521.315746954456	4107.73242521283	4301.773008217102	3674.215569163351
3424.1397735579535	3774.0539749779637	4260.553959204829	4205.273629254446	3475.4548448643463	3731.2175573746626	3923.6708627807743	4458.2866314633775	3955.1809941716137	3901.7591371809585	3814.049307653	4238.243062580706	3666.314114499888	4391.033894217053	3826.2600502461887	3907.2945570594893	4445.251287423855	3362.9227171164225	4407.126890808064	3736.322850024274	3465.600943426327	3439.2175012662774	4106.9108209604965	3597.609578556663	3953.911763801607	4038.4921740835434	3521.315746954456	4107.73242521283	4301.77300809531	3674.188012751464
3424.1397735579535	3774.0539749779637	4260.5539591936085	4205.273629254446	3475.4548448643445	3730.3853689720654	3923.6496400595206	4458.2866314633775	3955.0686809695007	3899.067380236367	3814.049307653	4237.511819519678	3666.314114499888	4391.033876282197	3826.2600502461873	3907.0076869044497	4445.144896316053	3362.8648807872078	4407.126890808064	3736.322850024274	3465.439273651262	3423.6650609840985	4105.886974433457	3597.609578556663	3953.8833979353944	4038.3832359889657	3521.315746954456	4107.73242521283	4301.773006928745	3674.170615545786
3424.0223185558016	3774.0539749758705	4260.5539591936085	4205.273629254446	3475.4548448643445	3729.919629531011	3923.58718712201	4458.286631463257	3955.0686809695007	3897.7378297432297	3814.049307653	4237.511819519678	3666.2742983289813	4391.033846922809	3826.260050246163	3906.3462476687537	4444.9432834771715	3362.8228818341067	4407.126890808064	3736.3228500242735	3465.2594006828767	3402.8012332107082	4103.914327033103	3597.609578556663	3953.8350167510625	4038.3542887617723	3521.315746954456	4107.732328625087	4301.773006928745	3674.1653819383296
3424.016694213177	3774.053974975568	4260.5539591936085	4205.273629254446	3475.45484486434	3729.8175834498334	3923.480301636763	4458.286631463257	3954.8673084655948	3896.9009731709248	3814.049307653	4237.0562263399515	3664.1762885041976	4391.033800520858	3826.26005024615	3905.576441755774	4444.68549218024	3362.8096316997744	4407.126890808064	3736.322850024273	3465.107870475072	3388.090036411294	4103.810050683955	3597.609578556663	3953.810011110823	4038.0964742151555	3521.315746954456	4107.7321620225275	4301.773006912445	3674.1392195497783
3424.00793575888	3774.053974967762	4260.082644025043	4205.273629254446	3475.4548448643345	3729.6214786490473	3923.3957406961017	4458.286631463257	3953.963336830387	3895.4348691236664	3814.049307653	4236.898858474309	3663.5801512854914	4391.033733013478	3826.260050246128	3905.2493451737027	4444.452973827651	3362.8096316997744	4407.126890808064	3736.322850024273	3464.984984916787	3385.967971340697	4103.226337867445	3597.609578556663	3953.798063293775	4037.924031143466	3521.315746954455	4107.7316732426825	4301.773006912385	3674.138416149524
3424.00793575888	3774.053974964231	4260.082644025043	4205.273629254445	3475.4548448643345	3729.2361896074735	3923.322916490094	4458.286631463256	3953.71146934674	3889.8368156716424	3814.0493076528883	4236.145109996538	3663.086770880759	4391.03360961451	3826.260050246128	3903.406748749223	4444.370363345952	3362.7941369910413	4407.126890808064	3736.322850024273	3464.773801985229	3370.567745769639	4102.136503575075	3597.609578556663	3953.7368393836005	4037.7721210087766	3521.315746954455	4107.7316732426825	4301.773006654907	3674.138299008915
3424.0070336009726	3774.0539749488607	4259.616390853483	4205.273629254445	3475.454844864334	3728.849034817609	3923.1939086333787	4458.286631463256	3953.133171034018	3886.5086644836124	3814.0493076528883	4235.783925698088	3662.9161353821346	4391.033359007874	3826.260050246128	3901.942512312448	4444.039746673085	3362.7655367477987	4407.126890808064	3736.322850024273	3464.664997419843	3367.2053866184197	4101.974977939122	3597.609578556663	3953.6784876713295	4037.4327439282706	3521.315746954455	4107.7316732426825	4301.77300635065	3674.130441593531
3424.0070336009726	3774.053974940175	4249.0935037521485	4205.273629254445	3475.454844864332	3728.242065446453	3922.9692637515677	4458.286631463256	3952.6403383559405	3884.4944029010594	3814.0493076528883	4235.555051054656	3662.861158844522	4391.032225347354	3826.260050246128	3896.9417018865543	4444.027269864526	3362.7655367477987	4407.126890808064	3736.322850024273	3464.64552313047	3358.1758060246216	4101.35196676878	3597.609578556663	3953.6161536703503	4037.261556706451	3521.315746954455	4107.731641862336	4301.77300635065	3674.112104796355
3424.0069233204867	3774.053974915474	4248.160821652251	4205.273629254445	3475.454844864331	3727.9168684107417	3922.9390577897443	4458.28663146325	3952.0707218062053	3883.7526942648547	3814.0493076528883	4235.42770514878	3662.765964817983	4391.028909624989	3826.260050246128	3895.7574819919937	4443.968422026432	3362.7655367477987	4407.126890808064	3736.322850024273	3464.4951905810053	3354.9487365544787	4101.033925950836	3597.609578556663	3953.5247875715254	4036.999521354439	3521.315746954455	4107.731641862336	4301.77300635065	3674.0853332939632
3424.0057319977886	3774.053974915474	4247.389903874831	4205.273629254445	3475.45484486432	3727.6166219977204	3922.92370628684	4458.28663146325	3951.373998318078	3883.6085477103634	3814.0493076528883	4235.361966108676	3662.765964817983	4391.025900250996	3826.2600502461264	3895.7574819919937	4443.87496102781	3362.7461687001814	4407.126890808064	3736.322850024273	3464.441753456481	3354.685638665013	4100.890296641875	3597.6095785566627	3953.329717246334	4036.948469240522	3521.3157469544544	4107.731641862336	4301.7730061970615	3674.082452894601
3424.0057319977886	3774.0539749127283	4246.957507063564	4205.273629254445	3475.4548448643036	3727.2368347760134	3922.902193167606	4458.28663146325	3950.784304186452	3883.409212480128	3814.0493076528883	4235.326205971274	3662.741975213343	4391.0224887080285	3826.2600502461264	3895.1146992536196	4443.621493349407	3362.730297102111	4407.126890808064	3736.322850024273	3464.396736998261	3344.3570562507425	4100.82257069972	3597.6095785566627	3953.2370171758766	4036.8865688993833	3521.315746954454	4107.731641862336	4301.7730061885595	3674.082452894601
3424.0057319977886	3774.0539749127283	4241.383954209718	4205.273629254445	3475.454844864292	3727.1327290808676	3922.902193167606	4458.286631463248	3946.0034688657215	3883.385643211409	3814.0493076528883	4235.2525112644535	3662.5879014192906	4391.022340118048	3826.2600502461264	3895.0566735141083	4443.528218901523	3362.730297102111	4407.126890808064	3736.322850024273	3464.2177980745114	3340.2871065814647	4100.437196715527	3597.6095785566627	3953.17355598259	4036.7723170362633	3521.3157469544535	4107.731641862336	4301.7730061885595	3674.0805138511514
3424.0057319977886	3774.053974912699	4239.966538910084	4205.273629254445	3475.454844864292	3727.1031665962855	3922.902193167606	4458.286631463248	3946.0034688657215	3883.0793700482996	3814.0493076528883	4235.227991837627	3662.5869968904053	4391.0223115976305	3826.2600502461255	3894.188201596804	4442.20797609773	3362.730297102111	4407.126890808064	3736.322850024273	3464.115115568583	3339.860252918177	4100.358805210302	3597.6095785566627	3953.1439742598354	4036.6217375376345	3521.3157469544535	4107.731370031307	4301.773006174532	3674.0794321537824
3424.0056826515975	3774.053974912699	4238.360496527607	4205.273629254445	3475.454844864292	3726.8551566265805	3922.8839876357497	4458.286631463247	3946.0034688657215	3881.7697013166535	3814.0493076528883	4235.119939250376	3662.526299725252	4391.022297825129	3826.2600502461255	3893.1070645630552	4441.679358257048	3362.7294611099583	4407.126890808064	3736.322850024273	3463.854031464059	3335.26632252669	4100.093468783581	3597.6095785566627	3953.1111405130423	4036.5474352223796	3521.3157469544535	4107.731006740554	4301.773006174532	3674.072647569969
3424.0056826515975	3774.053974912699	4238.132719348328	4205.273629254445	3475.454844864292	3726.3697306894774	3922.880375587698	4458.286631463247	3945.819314195614	3881.7126826080175	3814.0493076528883	4235.028143388093	3662.4572665181754	4391.022290971019	3826.2600502461255	3890.9703479161208	4441.195512489274	3362.729383636621	4407.126890808064	3736.322850024273	3462.975489136439	3332.2616376366136	4099.594533156108	3597.6095785566627	3953.1111405130423	4036.4686435766653	3521.3157469544535	4107.730612649202	4301.773006174532	3674.070318819059
3424.005663777692	3774.053974912699	4237.676012044667	4205.273629254445	3475.454844864292	3726.180840655478	3922.869631544544	4458.2866314632465	3945.819314195614	3880.7735427671214	3814.0493076528883	4234.986955165413	3662.4430960247255	4391.022288159204	3826.260050246124	3890.9703479161208	4440.764324501815	3362.729383636621	4407.126890808064	3736.322850024273	3462.5963047039663	3331.3616783993157	4099.486490502343	3597.6095785566627	3953.0239888846554	4036.407388836119	3521.3157469544535	4107.730318215807	4301.773006174532	3674.05463307047
3424.0056581503627	3774.0539749125037	4237.450863211321	4205.273629254445	3475.454844864292	3725.9438162043707	3922.8641434915658	4458.286631463246	3945.819314195614	3880.203887193443	3814.0493076528883	4234.613925352063	3662.242351025838	4391.02228785731	3826.260050246121	3890.069066630417	4440.721185681826	3362.7293676406694	4407.126890808064	3736.322850024273	3461.0509935048412	3331.234998960538	4098.88383392396	3597.6095785566627	3952.9337741596964	4036.331933995605	3521.3157469544535	4107.729689664726	4301.773006168635	3674.044612929119
3424.005652440407	3774.0539749124205	4236.908683095579	4205.273629254445	3475.454844864292	3725.6277993545136	3922.8619182978373	4458.286631463246	3945.819314195614	3880.0134833596294	3814.0493076528883	4233.905846588389	3661.837470131004	4391.02228785731	3826.260050246121	3889.3107334888127	4440.582258822267	3362.7293676406694	4407.126890808064	3736.322850024273	3459.804356474145	3330.5164064824235	4098.783354034371	3597.6095785566627	3952.766843855876	4036.193141407544	3521.3157469544535	4107.728659286175	4301.773006168635	3674.032148577291
3424.0056420551095	3774.0539749124173	4236.794983185364	4205.273629254445	3475.454844864292	3725.5186190471213	3922.8619182978373	4458.286631463246	3945.803637001737	3879.7570464084433	3814.0493076528883	4233.905846588389	3661.740312172216	4391.02228785731	3826.260050246121	3888.4048090536644	4440.582258822267	3362.7293637579005	4407.126890808063	3736.322850024273	3457.695860277729	3329.5407193741335	4098.492206014182	3597.609578556662	3952.766843855876	4035.9278733130645	3521.3157469544535	4107.7273565990745	4301.773006168635	3674.021689040811
3424.005573150741	3774.0539749124027	4236.794983185364	4205.273629254445	3475.454844864292	3725.2221135859495	3922.859518043929	4458.286631463246	3945.784874782601	3879.350717371769	3814.0493076528883	4233.905846588389	3661.460147739628	4391.02228785731	3826.260050246121	3887.02444102509	4440.337676138639	3362.7293564155116	4407.126890808063	3736.322850024273	3457.5254462388502	3329.121542255834	4098.396591237994	3597.609578556662	3952.766843855876	4035.7016769414877	3521.3157469544535	4107.7273162507245	4301.773006168635	3674.014150102859
3424.005383637531	3774.053974912247	4236.693423812975	4205.273629254445	3475.454844864292	3724.9988508661772	3922.858834915804	4458.286631463246	3945.784874782601	3879.167105984877	3814.0493076528883	4233.613749172507	3661.3318044648086	4391.0222878477525	3826.260050246121	3887.02444102509	4440.182158696825	3362.7289733315474	4407.126890808063	3736.322850024273	3457.5253576021337	3328.55866628248	4098.137459801395	3597.609578556662	3952.7668347515437	4035.268042316391	3521.3157469544535	4107.727092819445	4301.773006168635	3674.002099239976
3424.005217602088	3774.053974912247	4236.693423812975	4205.273629254445	3475.454844864292	3724.954615362858	3922.856937544245	4458.286631463246	3945.784874782601	3878.2733119399686	3814.0493076528883	4233.508736585068	3659.8454289739643	4391.0222878477525	3826.260050246121	3886.748522702974	4440.115285258621	3362.7289733315474	4407.126890808063	3736.322850024273	3457.135198910336	3328.184244459455	4097.739296053708	3597.609578556662	3952.76304581584	4034.711161916057	3521.3157469544535	4107.727092819445	4301.773006168635	3674.0000748602074
3424.0049578951493	3774.0539749122445	4236.693423812975	4205.273629254445	3475.454844864292	3724.8727551133416	3922.8563225648363	4458.286631463246	3945.784874782601	3877.928592167361	3814.049307652888	4233.042020677351	3658.4184228239737	4391.0222878477525	3826.260050246121	3886.4618010935055	4440.00106041176	3362.7289733315474	4407.126890808062	3736.322850024273	3457.0312873714715	3327.9411145441345	4097.642409066835	3597.609578556662	3952.76304581584	4034.075075818181	3521.3157469544535	4107.727092819445	4301.773006168635	3673.976893158404
3424.0049578951493	3774.0539749122345	4236.689673777507	4205.273629254445	3475.454844864292	3724.7766808867523	3922.8559383474985	4458.286631463246	3945.784874782601	3877.0453320330025	3814.049307652888	4232.580921028585	3657.087346742809	4391.022287847667	3826.260050246121	3885.945643034352	4439.924595203459	3362.7289487036405	4407.126890808062	3736.322850024273	3455.731186326026	3327.860974800294	4097.5177375736785	3597.609578556662	3952.762203960493	4033.763033734	3521.3157469544535	4107.727092819445	4301.773006165582	3673.949162296427
3424.0048392398767	3774.053974912231	4236.689673777507	4205.273629254445	3475.454844864292	3724.7348083906445	3922.839755382717	4458.286631463246	3945.784874782601	3876.3705901467656	3814.049307652888	4232.386977377673	3651.6802826866233	4391.022287844879	3826.260050246121	3885.3130229414655	4439.5987443689055	3362.7289487036405	4407.126890808062	3736.322850024273	3455.4532585835072	3327.860974800294	4097.461941438787	3597.609578556662	3952.7570890434263	4033.693721486784	3521.3157469544535	4107.727092819445	4301.773006165582	3673.9133742932586
3424.0048392398767	3774.053974912228	4236.689673777507	4205.273629254445	3475.454844864292	3724.695818417983	3922.818360271611	4458.286631463246	3945.784874782601	3876.005331250542	3814.049307652888	4232.369338864053	3651.4210649636984	4391.022287844879	3826.2600502461205	3884.4691833704255	4439.558027193669	3362.7289436864025	4407.126890808062	3736.322850024273	3455.2746929965274	3327.8298653020283	4097.409231356725	3597.609578556662	3952.7485209049373	4033.646290909242	3521.3157469544535	4107.727092819445	4301.773006165582	3673.8646918215036
3424.0048392398767	3774.053974912026	4236.689673777507	4205.273629254445	3475.454844864292	3724.675756439333	3922.7752175751957	4458.286631463246	3945.784874782601	3875.556440476028	3814.049307652888	4232.356391597235	3649.780599422966	4391.022287841552	3826.2600502461205	3881.4224819281526	4439.173568588856	3362.7289436864025	4407.126890808062	3736.322850024273	3455.2746929965274	3327.8133794409823	4097.37036157481	3597.609578556662	3952.745795991922	4033.535863558229	3521.3157469544535	4107.727092819445	4301.773006152121	3673.796454913019
3424.0048392398767	3774.0539749120003	4236.689673777507	4205.273629254445	3475.454844864292	3724.427574348979	3922.729930674187	4458.286631463246	3945.784874782601	3874.712448174591	3814.0493076528874	4232.27613918714	3649.6038089484096	4391.022287841552	3826.2600502461205	3880.789582619631	4438.840603446102	3362.7289436864025	4407.126890808062	3736.322850024273	3454.378993256885	3327.809993942338	4097.278518786128	3597.609578556662	3952.7408591132817	4033.433780800592	3521.3157469544535	4107.727091198541	4301.773006152121	3673.7493093399717
3424.0048069793265	3774.0539749120003	4236.689421588924	4205.273629254445	3475.454844864292	3724.2979981042963	3922.608060458044	4458.286631463246	3945.784874782601	3873.956120748633	3814.0493076528874	4232.05843402456	3646.057900946843	4391.022287837376	3826.2600502461205	3880.349432726147	4438.170686416589	3362.7289436864025	4407.126890808062	3736.322850024273	3453.978340264002	3327.803619909419	4097.174033798173	3597.609578556662	3952.71332145613	4033.357540076148	3521.3157469544535	4107.727091198541	4301.773006152121	3673.651386673597
3424.0048069793265	3774.053974911991	4236.689421588924	4205.273629254445	3475.454844864292	3724.292923435941	3922.581191063997	4458.286631463246	3945.78482892384	3873.109149549287	3814.0493076528874	4232.057273294609	3645.0322724422354	4391.022287832462	3826.2600502461205	3879.9085472734205	4438.054910738054	3362.7289436864025	4407.126890808062	3736.322850024273	3453.7564343925233	3327.7874666930616	4097.033018222071	3597.609578556662	3952.690810280379	4033.0498754642604	3521.3157469544535	4107.727091198541	4301.773006152121	3673.5250302016066
3424.0045716522145	3774.053974911991	4236.689421588924	4205.273629254445	3475.454844864292	3724.1442801916573	3922.581191063997	4458.286631463246	3945.7844888308227	3872.801871711995	3814.0493076528874	4231.232666699451	3642.2103308626765	4391.022287807611	3826.2600502461196	3879.735221192726	4437.885266940837	3362.7289275798353	4407.126890808062	3736.322850024273	3453.614617577893	3327.763640933534	4096.77389747091	3597.609578556662	3952.6722916718363	4032.82527966416	3521.3157469544535	4107.727088361472	4301.773006152121	3673.46607377483
3424.004459599411	3774.053974911983	4236.689421588924	4205.273629254445	3475.454844864292	3724.0241312551625	3922.5725308691144	4458.286631463246	3945.7844888308227	3871.988458963229	3814.0493076528874	4230.961154518009	3638.2821778121365	4391.022287768619	3826.2600502461196	3879.51411279228	4437.811051189057	3362.7289275798353	4407.126890808062	3736.322850024273	3453.438500129223	3327.6989726818965	4096.578099123115	3597.609578556662	3952.633142630081	4031.9771644267494	3521.3157469544535	4107.727088361472	4301.773006151382	3673.41897405729
3424.0044172869034	3774.0539749119644	4236.689421588924	4205.273629254445	3475.454844864292	3723.9090013431296	3922.5658807126606	4458.286631463246	3945.7844888308227	3871.298402916751	3814.0493076528874	4230.879388548246	3636.3429660399574	4391.022287674827	3826.2600502461196	3879.510866760824	4437.722012348457	3362.7289275798353	4407.126890808062	3736.322850024273	3452.9904066586587	3327.597193460336	4096.428535788083	3597.609578556662	3952.6159399502517	4030.7765687281826	3521.3157469544535	4107.727088361472	4301.773006141675	3673.4109359370377
3424.004376391479	3774.053974911956	4236.689421588924	4205.273629254445	3475.454844864292	3723.9033515508168	3922.562886042333	4458.286631463246	3945.7844888308227	3870.239545945396	3814.0493076528874	4230.803250374905	3630.128128717147	4391.022287642346	3826.2600502461196	3879.510866760824	4437.719967999143	3362.72891654094	4407.126890808062	3736.322850024273	3452.368751304271	3327.3990054950555	4096.284540818795	3597.609578556662	3952.5707520384963	4029.6705284598984	3521.3157469544535	4107.727088361472	4301.773006141675	3673.3874809345375
3424.004376391479	3774.053974911956	4236.689421588924	4205.273629254445	3475.4548448642918	3723.831139695636	3922.512585860806	4458.286631463246	3945.784401695292	3866.8569913959273	3814.0493076528874	4230.73307131419	3629.4929099882147	4391.022287531756	3826.2600502461196	3879.510244794914	4437.543850360519	3362.7289059059594	4407.126890808062	3736.322850024273	3451.6070472846413	3327.2241072732386	4096.136992955788	3597.609578556662	3952.482669514532	4028.8506587738943	3521.3157469544535	4107.727088361472	4301.773006141675	3673.371610901815
3424.004315328153	3774.053974911956	4236.68939835858	4205.273629254445	3475.4548448642918	3723.812019770166	3922.4731401930812	4458.286631463246	3945.784401695292	3865.7192433067385	3814.0493076528874	4230.714886802927	3629.488338837552	4391.0222871840815	3826.2600502461196	3879.5095554263908	4437.331454327377	3362.7289059059594	4407.126890808062	3736.322850024273	3451.3638429014713	3327.205409182754	4096.002885696427	3597.609578556662	3952.482669514532	4027.9739463924298	3521.3157469544535	4107.727088361472	4301.773006141675	3673.3446620818704
3424.00425895271	3774.053974911956	4236.68939835858	4205.273629254445	3475.4548448642918	3723.616809698933	3922.417801516608	4458.286631463246	3945.784401695292	3863.7437265024005	3814.0493076528874	4230.68477854191	3629.4715924964894	4391.022286538389	3826.2600502461196	3879.498392728468	4436.941032856424	3362.7289059059594	4407.126890808062	3736.322850024273	3451.171691075321	3327.2013375453416	4095.8254593683114	3597.609578556662	3952.477751822503	4025.407821793334	3521.3157469544535	4107.727088361264	4301.773006141675	3673.323437234656
3424.0042384395742	3774.053974911956	4236.689386259991	4205.273629254445	3475.4548448642918	3723.5134800973537	3922.3431225777867	4458.286631463246	3945.784401695292	3862.6003164519734	3814.0493076528874	4230.673818500664	3629.248281132504	4391.022285961267	3826.2600502461196	3879.488152192167	4436.848841690821	3362.7289059059594	4407.126890808062	3736.322850024273	3451.1171918218843	3327.192587027017	4095.5889387094635	3597.609578556662	3952.445288145229	4024.389301310392	3521.3157469544535	4107.727088361264	4301.77300614152	3673.2555048406466
3424.0042384395742	3774.053974911956	4236.689386259991	4205.273629254445	3475.4548448642918	3723.4730912920704	3922.2828367124785	4458.286631463246	3945.784401695292	3861.8984326581085	3814.0493076528874	4230.634848157075	3629.15817195798	4391.022285056342	3826.2600502461196	3879.447115743055	4436.823600363261	3362.7289059059594	4407.126890808062	3736.322850024273	3450.751068754639	3327.1411717898213	4095.554283685833	3597.609578556662	3952.416410596623	4022.9508851649816	3521.3157469544535	4107.727088361264	4301.77300614152	3673.0860046038574
3424.0042384395742	3774.053974911956	4236.689362986999	4205.273629254445	3475.4548448642918	3723.4531927373387	3922.063510963742	4458.286631463246	3945.784401695292	3861.878457831849	3814.0493076528874	4230.476460983566	3629.1504631795733	4391.022280802684	3826.2600502461196	3879.447115743055	4436.8072416024315	3362.7289059059594	4407.126890808062	3736.322850024273	3450.418103347306	3327.1129217884545	4095.424952668206	3597.609578556662	3952.3741766775265	4021.9893176343508	3521.3157469544535	4107.727088007631	4301.773006141189	3672.9408844063682
3424.0042367024216	3774.053974911956	4236.689362986999	4205.273629254445	3475.4548448642918	3723.334682779094	3921.7685349556887	4458.286631463246	3945.784401695292	3861.0784550845574	3814.0493076528874	4230.296887816324	3629.1504631795733	4391.022277645472	3826.2600502461196	3879.3824286110184	4435.930008627624	3362.7289059059594	4407.126890808062	3736.322850024273	3450.060018059905	3327.06148916018	4095.099256690959	3597.609578556662	3952.285455167697	4021.7903057516396	3521.3157469544535	4107.727088007631	4301.773006141115	3672.578746715095
3424.0042342807483	3774.053974911956	4236.689362986999	4205.273629254445	3475.4548448642918	3723.2805200704615	3921.49080990406	4458.286631463246	3945.784401695292	3860.833823051478	3814.0493076528874	4230.2815492379805	3629.1133830655936	4391.022264930426	3826.2600502461196	3879.3140513372764	4434.599159431211	3362.7289059059594	4407.126890808062	3736.322850024273	3449.86600398904	3327.014365520967	4095.0068938111444	3597.609578556662	3952.154214700334	4020.767479792023	3521.3157469544535	4107.727088007631	4301.773006141115	3672.3685252131972
3424.004226779196	3774.053974911956	4236.689362513045	4205.273629254445	3475.4548448642918	3723.251382468011	3921.4625239010925	4458.286631463246	3945.784401695292	3860.2820339186346	3814.0493076528874	4230.267613490392	3629.0817388534915	4391.02225256583	3826.2600502461196	3879.291784529363	4432.58438462341	3362.7289059059594	4407.126890808062	3736.322850024273	3449.492701315664	3326.951918610165	4094.835979822924	3597.609578556662	3951.9710902918546	4020.0940542253747	3521.3157469544535	4107.727087831115	4301.773006141115	3672.2699847325634
3424.004223465596	3774.053974911956	4236.689362513045	4205.273629254445	3475.4548448642918	3723.2114211681846	3921.4625239010925	4458.286631463246	3945.784401695292	3860.216121776979	3814.0493076528874	4230.03236510647	3629.0783330221384	4391.022250074446	3826.2600502461196	3879.2550033500847	4432.092968885494	3362.7289059059594	4407.126890808062	3736.322850024273	3448.966203857322	3326.9189295065544	4094.655501638871	3597.609578556662	3951.892554862704	4018.6015259064075	3521.3157469544535	4107.727087831115	4301.773006141115	3672.2544284640917
3424.004223465596	3774.053974911956	4236.689362308632	4205.273629254445	3475.4548448642918	3723.1660024431217	3921.459742888789	4458.286631463246	3945.784401695292	3859.9420659109946	3814.0493076528874	4230.022874007127	3629.0763504485626	4391.02224050335	3826.2600502461196	3879.2389156662794	4431.637317917439	3362.7289059059594	4407.126890808062	3736.322850024273	3448.5672967308074	3326.8697102257165	4094.4265386372745	3597.609578556662	3951.762636328573	4018.6015259064075	3521.3157469544535	4107.727087831115	4301.773006140988	3672.220374710454
3424.004222043006	3774.053974911956	4236.68936189377	4205.273629254445	3475.4548448642918	3723.155056467149	3921.4595933106416	4458.286631463246	3945.784358452211	3859.9420659109946	3814.0493076528874	4230.022780508684	3629.074173140983	4391.022217680595	3826.260050246119	3878.9850218787183	4430.729904014415	3362.7289059059594	4407.126890808062	3736.322850024273	3448.550678429328	3326.798479876297	4094.0921815744996	3597.609578556662	3951.4344775989193	4018.4143186338756	3521.3157469544535	4107.727087831115	4301.7730061409175	3672.139108739676
3424.004220118124	3774.053974911956	4236.689360515368	4205.273629254445	3475.4548448642918	3723.145862236064	3921.4586537924806	4458.286631463246	3945.784358452211	3859.9420659109946	3814.0493076528874	4229.989556158378	3629.026224356509	4391.022169818196	3826.260050246119	3878.888162890763	4430.343839273527	3362.7289059059594	4407.126890808062	3736.322850024273	3448.5395692810253	3326.736816450637	4093.7681417375743	3597.609578556662	3951.0651287809337	4018.1945342006134	3521.3157469544535	4107.727087831115	4301.773006140881	3672.086771549647
3424.0042166579874	3774.053974911956	4236.689360515368	4205.273629254445	3475.4548448642918	3723.0820085841115	3921.456968742842	4458.286631463246	3945.784358452211	3859.9392543622994	3814.0493076528874	4229.882383759874	3628.6071288042035	4391.021978556407	3826.260050246119	3878.858460358596	4429.6022338204075	3362.7289059059594	4407.126890808062	3736.322850024273	3448.3939357434724	3326.5622223093683	4093.35790556159	3597.609578556662	3950.8364257773064	4018.1945342006134	3521.3157469544535	4107.727087831115	4301.773006140881	3671.9570675360483
3424.0042159047225	3774.053974911956	4236.689360515368	4205.273629254445	3475.4548448642918	3723.01526087946	3921.4552030955656	4458.286631463246	3945.784358452211	3859.933085264478	3814.0493076528874	4229.766795174893	3626.8140817696103	4391.021525306412	3826.260050246119	3878.157993301174	4428.016630607623	3362.7289059059594	4407.126890808062	3736.322850024273	3448.343484192261	3326.517371374874	4092.562809059495	3597.609578556662	3950.4199722417366	4017.3271679898667	3521.3157469544535	4107.727087831115	4301.77300614086	3671.942586051383
3424.004214417778	3774.053974911956	4236.689360515368	4205.273629254445	3475.4548448642918	3722.9550679580943	3921.4537773598595	4458.286631463246	3945.784358452211	3859.9282810701975	3814.0493076528874	4229.657408699697	3623.7438016172246	4391.020860468077	3826.260050246119	3877.3217241419106	4425.98504589284	3362.7289059059594	4407.126890808062	3736.322850024273	3448.343484192261	3326.382531877499	4091.8771537028806	3597.609578556662	3949.061223663312	4017.1078199720346	3521.3157469544535	4107.727087831115	4301.77300614086	3671.51123143189
3424.0042137769724	3774.053974911956	4236.689360504981	4205.273629254445	3475.4548448642918	3722.9550679580943	3921.4494712808346	4458.286631463246	3945.784358452211	3859.925093175907	3814.0493076528874	4229.612780262938	3622.3666121327883	4391.018720829144	3826.260050246119	3876.6774159327215	4425.690324485382	3362.7289059059594	4407.126890808062	3736.322850024273	3448.335285488027	3326.278655352277	4091.7944801914955	3597.609578556662	3948.710988342613	4017.054267097126	3521.3157469544535	4107.727087831115	4301.77300614086	3671.4278221792665
3424.0042136680954	3774.053974911956	4236.689360504981	4205.273629254445	3475.4548448642918	3722.955045659836	3921.44017398108	4458.286631463246	3945.7843349016794	3859.715524669563	3814.0493076528874	4229.49710095184	3620.5142457797997	4391.016465963721	3826.260050246119	3875.722795478371	4425.566598830143	3362.7289059059594	4407.126890808062	3736.322850024273	3448.3068683499305	3326.0041579026956	4091.6529240803843	3597.609578556662	3948.465836796604	4016.8609296632185	3521.3157469544535	4107.727087831115	4301.773006140812	3671.1604864582464
3424.0042118792558	3774.053974911956	4236.689360504981	4205.273629254445	3475.4548448642918	3722.9463309240164	3921.426116863586	4458.286631463246	3945.7843349016794	3859.3808778480334	3814.0493076528874	4229.422714970012	3606.245645777824	4391.014279728895	3826.260050246119	3873.842137810273	4424.252653471177	3362.728905801993	4407.126890808062	3736.322850024273	3448.24145102683	3325.674602111055	4091.4180204395425	3597.609578556662	3948.086283374479	4016.6849598644744	3521.3157469544535	4107.727087829844	4301.773006140812	3671.0444594307623
3424.0042088877444	3774.053974911956	4236.689360504981	4205.273629254445	3475.4548448642918	3722.9422344815966	3921.41391519264	4458.286631463246	3945.7843349016794	3858.960695943757	3814.0493076528874	4229.377176412903	3595.9525788139067	4391.012834913915	3826.260050246119	3873.842137810273	4424.150309710219	3362.728905801993	4407.126890808062	3736.322850024273	3448.1670428217494	3325.3002419018067	4090.7338250049843	3597.609578556662	3947.878388929968	4016.665781295414	3521.3157469544535	4107.727087829844	4301.773006140812	3670.911075513776
3424.0042088036193	3774.053974911956	4236.689360504981	4205.273629254445	3475.4548448642918	3722.9374678652252	3921.374388888311	4458.286631463246	3945.7843349016794	3858.606552950473	3814.0493076528874	4229.353652803448	3595.740942304794	4391.010982239476	3826.260050246119	3872.4797228547773	4424.12545961765	3362.728905801993	4407.126890808062	3736.322850024273	3447.8163104152964	3325.3002419018067	4088.7021118582543	3597.609578556662	3947.007208226376	4016.551762616172	3521.315746954453	4107.727087829844	4301.773006140811	3670.774281115264
3424.0042066802066	3774.053974911956	4236.689360504981	4205.273629254445	3475.4548448642918	3722.9374678652252	3921.3391013504133	4458.286631463246	3945.7843349016794	3858.496387161444	3814.0493076528874	4229.171971595977	3594.8420042624693	4391.008231495849	3826.260050246119	3870.6668740190653	4424.12545961765	3362.7289057152534	4407.126890808062	3736.322850024273	3447.7527573510492	3325.3002419018067	4088.7021118582543	3597.609578556662	3944.7226624820714	4016.3821702470095	3521.315746954453	4107.727087829844	4301.773006140811	3670.6195038135647
3424.004206099851	3774.053974911956	4236.689360492336	4205.273629254445	3475.4548448642918	3722.9363770234454	3921.303389220946	4458.286631463245	3945.7843349016794	3858.4654557661297	3814.0493076528874	4229.0979104004255	3593.482088558835	4391.005444082987	3826.260050246119	3869.4263601219714	4424.031270937468	3362.7289057152534	4407.126890808062	3736.322850024273	3447.705019122212	3325.2736075398348	4088.627253869531	3597.609578556662	3942.1260961965263	4016.352418604335	3521.315746954453	4107.727087829844	4301.773006140811	3670.565248495048
3424.004204638955	3774.053974911956	4236.689360492336	4205.273629254445	3475.4548448642918	3722.9355836024706	3921.281781836994	4458.286631463245	3945.7843349016794	3858.0433821205474	3814.0493076528874	4229.0979104004255	3593.3210190724258	4391.004634452883	3826.260050246119	3866.8154057576503	4424.020868253643	3362.7289056404934	4407.126890808062	3736.322850024273	3447.445942121404	3325.226599414482	4088.536856152131	3597.609578556662	3941.457124787493	4016.3471565824616	3521.315746954453	4107.727087829844	4301.773006140811	3670.4753900943215
3424.0042040397425	3774.053974911956	4236.689360492336	4205.273629254445	3475.4548448642918	3722.92680602356	3921.2566243432866	4458.286631463245	3945.7843349016794	3857.827568550325	3814.0493076528874	4229.070340373602	3593.0747209548936	4390.998601295309	3826.260050246119	3857.719008420442	4423.988164087363	3362.7289056404934	4407.126890808062	3736.322850024273	3446.986212133879	3325.2034310690387	4088.379273588709	3597.609578556662	3941.148366263028	4016.177492998645	3521.315746954453	4107.727087829838	4301.773006140811	3670.385987627349
3424.00420341707	3774.053974911956	4236.689360492336	4205.273629254445	3475.4548448642918	3722.919206675846	3921.2080186020007	4458.286631463245	3945.7843349016794	3857.797134837514	3814.0493076528874	4229.055677426586	3592.7155072796622	4390.9967967511775	3826.260050246119	3855.9973656398843	4423.807209214872	3362.7289056404934	4407.126890808062	3736.322850024273	3446.7455375902814	3325.187748486822	4088.2341043802207	3597.609578556662	3940.029192181367	4015.8609908208555	3521.315746954453	4107.727087829838	4301.773006140811	3670.385987627349
3424.004202833006	3774.053974911956	4236.689360492336	4205.273629254445	3475.4548448642918	3722.8746018527154	3921.101948488057	4458.286631463245	3945.7843349016794	3857.3819803137485	3814.0493076528874	4229.055677426586	3592.6277566318217	4390.995874641627	3826.260050246119	3853.7311334417905	4423.551168811145	3362.7289056404934	4407.126890808062	3736.322850024273	3446.7455375902814	3325.107770900453	4087.9123877826955	3597.609578556662	3938.5987463637675	4015.423185476724	3521.315746954453	4107.727087829838	4301.773006140811	3670.3432394687384
3424.004202215545	3774.053974911956	4236.689360491894	4205.273629254445	3475.4548448642918	3722.8522524579453	3921.0479206540676	4458.286631463245	3945.7843349016794	3857.3031590822193	3814.0493076528874	4229.055677426586	3591.643549079903	4390.994889463793	3826.260050246119	3852.347002729918	4423.419823366861	3362.7289056345667	4407.126890808062	3736.322850024273	3446.745353017078	3324.91405271664	4087.434130009002	3597.609578556662	3937.254221436723	4015.2320670674753	3521.315746954453	4107.727087829838	4301.773006140811	3670.31451669354
3424.0041970354414	3774.053974911956	4236.689360491894	4205.273629254445	3475.4548448642918	3722.7558644971277	3921.011985922372	4458.286631463245	3945.7843349016794	3856.390386719467	3814.0493076528874	4229.053667411803	3590.358869697276	4390.993188741354	3826.260050246119	3851.4255906578946	4423.161406070499	3362.7289056345667	4407.126890808062	3736.322850024273	3446.733551395241	3324.8282693904866	4087.002681249943	3597.609578556662	3937.254221436723	4015.2045577357794	3521.315746954453	4107.727087829555	4301.773006140811	3670.286927205747
3424.004192399496	3774.053974911956	4236.689360491894	4205.273629254445	3475.4548448642918	3722.546177164035	3920.9233767058586	4458.286631463245	3945.7843349016794	3856.390386719467	3814.0493076528874	4229.053667411803	3590.2312215975558	4390.992872815875	3826.260050246119	3848.6871268685027	4422.6220106845885	3362.7289056345667	4407.126890808062	3736.322850024273	3446.729195942923	3324.727982705296	4086.6479795403675	3597.609578556662	3936.397997731561	4014.365151843821	3521.315746954453	4107.727087829555	4301.773006140811	3670.2792046928307
3424.004181380991	3774.053974911956	4236.689360489936	4205.273629254445	3475.4548448642918	3722.2423209349604	3920.8400625860977	4458.286631463245	3945.7843349016794	3856.302781115224	3814.0493076528874	4229.052727747484	3590.194730074514	4390.992856808247	3826.260050246119	3847.452202738839	4421.846625422502	3362.7289056345667	4407.126890808062	3736.322850024273	3446.3397093639624	3324.6535168849223	4086.2718488776372	3597.609578556662	3934.8477541052007	4013.920192462685	3521.315746954453	4107.727087829555	4301.773006140811	3670.2571127133947
3424.0041551698805	3774.053974911956	4236.689360487489	4205.273629254445	3475.4548448642918	3722.0097962594436	3920.7891002141187	4458.286631463245	3945.7843349016794	3856.26325191011	3814.0493076528874	4229.052727747484	3590.102582009858	4390.992856808247	3826.260050246119	3846.81570515947	4419.346823732269	3362.7289056343698	4407.126890808062	3736.322850024273	3446.279131052761	3324.6299876039047	4085.773299119417	3597.609578556662	3933.457886170563	4013.8597229080624	3521.315746954453	4107.727087829545	4301.773006140811	3670.222222435556
3424.0040680828743	3774.0539749119557	4236.689360479669	4205.273629254445	3475.4548448642918	3721.9000024970965	3920.7832837171063	4458.286631463245	3945.7843349008226	3856.172128648153	3814.0493076528874	4229.052388610538	3588.9257908138165	4390.992833537535	3826.260050246119	3843.2369479783083	4418.980420881873	3362.7289056343698	4407.126890808062	3736.322850024273	3446.1082682804963	3324.602067521049	4085.5101775277944	3597.609578556662	3930.508242402576	4013.282313992684	3521.315746954453	4107.727087829545	4301.773006140811	3670.1992633065956
3424.0040451907475	3774.0539749119557	4236.689360479669	4205.273629254445	3475.4548448642918	3721.845546623669	3920.777209902625	4458.286631463245	3945.7843349008226	3856.071379537301	3814.0493076528874	4229.052264330654	3588.5296200632138	4390.992833537535	3826.260050246119	3842.8941112446532	4418.792300266581	3362.7289056343698	4407.126890808062	3736.322850024273	3445.8189378199604	3324.5410978909053	4084.84759888954	3597.609578556662	3928.5302869531733	4012.5803605772116	3521.315746954453	4107.727087829539	4301.773006140811	3670.1701342347433
3424.0040403405583	3774.0539749119553	4236.689349015116	4205.273629254445	3475.4548448642918	3721.6121205464106	3920.768224359631	4458.286631463245	3945.7843349008226	3856.071379537301	3814.0493076528874	4229.051569474246	3587.8154447865927	4390.99277019116	3826.260050246119	3842.589834019571	4417.621834869778	3362.7289056343698	4407.126890808062	3736.322850024273	3445.603005901621	3324.4323256836046	4083.955874753966	3597.609578556662	3927.5659088363	4010.717997098094	3521.315746954453	4107.727087829436	4301.773006140811	3670.1524231129324
3424.0040400577673	3774.0539749119553	4236.6893350745295	4205.273629254445	3475.4548448642918	3721.3010635556684	3920.7442844147054	4458.286631463245	3945.7843348952324	3855.9899871854604	3814.0493076528874	4229.050776071769	3587.296786244262	4390.992497984805	3826.260050246119	3842.4698160768203	4417.406889019243	3362.7289056341792	4407.126890808062	3736.322850024273	3445.4756432425156	3324.2432610028045	4082.6945393859523	3597.609578556662	3926.113468145583	4010.472864504386	3521.315746954453	4107.727087829262	4301.773006140811	3670.1411811617863
3424.0040375236017	3774.0539749119553	4236.689247969656	4205.273629254445	3475.4548448642918	3721.2892393103243	3920.71155931216	4458.286631463245	3945.7843348889155	3855.942292433483	3814.0493076528874	4229.0502943972715	3586.9682180653654	4390.9917690885795	3826.260050246119	3842.2014521114115	4416.79880115816	3362.7289056341792	4407.126890808062	3736.322850024273	3445.4131553624566	3324.212232214548	4081.284044740696	3597.609578556662	3924.587169430253	4010.4509240266098	3521.315746954453	4107.727087829262	4301.773006140811	3670.127109582648
3424.0040375236017	3774.0539749119553	4236.689098639563	4205.273629254445	3475.4548448642918	3721.224762130722	3920.677329615851	4458.286631463245	3945.7843348889155	3855.9378744924816	3814.0493076528874	4229.04970045729	3585.1629870581723	4390.98973749525	3826.260050246119	3841.500496391723	4416.170083517229	3362.7289056341792	4407.126890808062	3736.322850024273	3445.3216868868944	3324.180790705555	4078.7208369990876	3597.609578556662	3924.363341446092	4009.8905907599283	3521.315746954453	4107.727087829262	4301.773006140811	3670.031989970749
3424.0040375236017	3774.0539749119553	4236.688830911791	4205.273629254445	3475.4548448642918	3721.1002274163793	3920.6449067326494	4458.286631463245	3945.7843348889155	3855.897921298061	3814.0493076528874	4229.049621119081	3584.2634318407218	4390.981853348501	3826.260050246119	3841.0392090215273	4414.985109926423	3362.7289056341792	4407.126890808062	3736.322850024273	3445.151864416269	3324.17960630384	4078.639091783055	3597.609578556662	3924.214707768765	4009.6576776536435	3521.315746954453	4107.72708782913	4301.773006140811	3670.014800824235
3424.0040375236017	3774.0539749119553	4236.686774045424	4205.273629254445	3475.4548448642918	3720.7387549158393	3920.6296314676715	4458.286631463245	3945.784334667131	3855.857740315839	3814.0493076528874	4229.0482838619655	3582.4459706970756	4390.973322560947	3826.260050246119	3840.9390917961514	4414.84006315593	3362.7289056341792	4407.126890808062	3736.322850024273	3445.116705228218	3324.17339133863	4078.1080391864016	3597.609578556662	3923.839537761179	4009.460174210003	3521.315746954453	4107.72708782913	4301.773006140811	3669.9872704765257
3424.004036747244	3774.0539749119553	4236.682590646794	4205.273629254445	3475.4548448642918	3720.6191511120915	3920.6139915539297	4458.286631463245	3945.784334667131	3855.76200518327	3814.0493076528874	4229.0482838619655	3575.9849876582953	4390.966508304375	3826.260050246119	3840.779593269005	4414.653073189842	3362.7289056341792	4407.126890808062	3736.322850024273	3445.1078094631785	3324.150742270336	4074.5501373325583	3597.609578556662	3923.083361505881	4008.1555718466925	3521.315746954453	4107.727087829112	4301.773006140811	3669.959848505803
3424.004036747244	3774.0539749119553	4236.667913205604	4205.273629254445	3475.4548448642918	3720.5938449637606	3920.582557876942	4458.286631463245	3945.784334599878	3855.727279318119	3814.0493076528874	4229.048182187435	3575.9849876582953	4390.930108162146	3826.260050246119	3840.43936150618	4414.498182420711	3362.7289056341792	4407.126890808062	3736.322850024273	3445.0781632641992	3324.073234671664	4074.2139218817915	3597.609578556662	3922.535001739886	4004.238823445108	3521.315746954453	4107.727087829112	4301.77300614081	3669.9367261952907
3424.004036747244	3774.0539749119553	4236.653305865648	4205.273629254445	3475.4548448642918	3720.508002162465	3920.5486198365716	4458.286631463245	3945.784334599878	3855.6405193878645	3814.0493076528874	4229.048182187435	3575.9849876582953	4390.842980376088	3826.260050246119	3840.0875378547325	4414.400297223435	3362.7289056341792	4407.126890808062	3736.322850024273	3445.0781632641992	3324.073234671664	4073.8059061707854	3597.609578556662	3922.5130322833857	4004.238823445108	3521.315746954453	4107.727087829112	4301.77300614081	3669.4022191098893
3424.004036747244	3774.0539749119553	4236.6056668679175	4205.273629254445	3475.4548448642918	3720.4572786961307	3920.521359504177	4458.286631463245	3945.7843345746887	3855.6295621133368	3814.0493076528874	4229.048182187435	3575.359964054076	4390.700447670182	3826.260050246119	3839.746139519555	4414.303304229498	3362.728905634147	4407.126890808062	3736.322850024273	3445.069733778752	3323.985199783565	4073.735401286317	3597.609578556662	3922.443207585593	4004.1685673576967	3521.315746954453	4107.727087829112	4301.77300614081	3669.1508990910406
3424.004036747244	3774.0539749119553	4236.547768868881	4205.273629254445	3475.4548448642918	3720.301071653549	3920.5154710858824	4458.286631463245	3945.7843345746887	3855.628813390442	3814.0493076528874	4229.047830788796	3575.3304496174487	4390.597000961407	3826.260050246119	3839.543451504788	4414.130485685095	3362.7289056341347	4407.126890808062	3736.322850024273	3444.8352776554784	3323.979077675261	4072.821586269536	3597.609578556662	3922.443207585593	4004.005120266753	3521.315746954453	4107.727087829112	4301.77300614081	3669.0996411761403
3424.004036747244	3774.0539749119553	4236.444177782966	4205.273629254445	3475.4548448642918	3720.175829464787	3920.5021685016463	4458.286631463245	3945.7843345746887	3855.6110179965126	3814.0493076528874	4229.047101956158	3575.191772567657	4390.397803878225	3826.260050246119	3839.1606923806858	4414.070063809421	3362.7289056341347	4407.126890808062	3736.322850024273	3444.752755557587	3323.975298695347	4072.7148703498287	3597.609578556662	3922.435788571399	4003.9857482563043	3521.315746954453	4107.72708782911	4301.77300614081	3668.757188036985
3424.004036747244	3774.0539749119553	4236.384756366575	4205.273629254445	3475.4548448642918	3720.0661810854076	3920.4868063182275	4458.286631463245	3945.7843345746887	3855.6110179965126	3814.0493076528874	4229.045839637612	3569.2117250986134	4390.248196708892	3826.260050246119	3837.5273005064114	4413.559894385462	3362.7289056341315	4407.126890808062	3736.322850024273	3444.6770870209825	3323.9269036410433	4072.7148703498287	3597.609578556662	3922.318985051328	4003.9857482563043	3521.315746954453	4107.72708782911	4301.77300614081	3668.743260768783
3424.004036747244	3774.0539749119553	4236.383877253375	4205.273629254445	3475.4548448642918	3720.025680734655	3920.4726553638893	4458.286631463245	3945.7843345746887	3855.606631595533	3814.0493076528874	4229.043938438	3561.544530116816	4390.147884623748	3826.260050246119	3836.5133656639673	4413.205459221137	3362.7289056341315	4407.126890808062	3736.322850024273	3444.601127487432	3323.913210490134	4072.6220935582887	3597.609578556662	3922.271576374252	4003.9857482563043	3521.315746954453	4107.72708782911	4301.77300614081	3668.5792690158223
3424.004036747244	3774.0539749119553	4236.3425545932405	4205.273629254445	3475.4548448642918	3719.9844970459026	3920.4520455572606	4458.286631463245	3945.784334573874	3855.594933246356	3814.0493076528874	4229.042876914118	3557.6277873942395	4389.915261659671	3826.260050246119	3835.4808677969586	4412.440749066001	3362.7289056341315	4407.126890808062	3736.322850024273	3444.5614718689044	3323.8975657654673	4072.306895119167	3597.609578556662	3922.271576374252	4003.9857482563043	3521.315746954453	4107.72708782911	4301.77300614081	3668.2630093756097
3424.004036747244	3774.0539749119553	4236.172356368551	4205.273629254445	3475.4548448642918	3719.900518505658	3920.420767546075	4458.286631463245	3945.784334573874	3855.593281657326	3814.0493076528874	4229.034877335047	3557.391799254113	4389.13390201537	3826.260050246119	3834.214685388906	4410.716763442877	3362.7289056341315	4407.126890808062	3736.322850024273	3444.3814429280783	3323.8485691363676	4071.961612235579	3597.609578556662	3922.271576374252	4003.9857482563043	3521.315746954453	4107.72708782911	4301.77300614081	3668.2630093756097
3424.0040362478917	3774.0539749119553	4236.010125337605	4205.273629254445	3475.4548448642918	3719.8330784539003	3920.3946515001116	4458.286631463245	3945.7843345731826	3855.5925550857846	3814.0493076528874	4229.019165291284	3557.3917984156533	4389.004104568529	3826.260050246119	3833.336513228359	4407.429904904638	3362.7289056341265	4407.126890808062	3736.322850024273	3444.237414541728	3323.7641282995264	4071.753663643457	3597.609578556662	3922.270294901796	4003.9857482563043	3521.315746954453	4107.72708782911	4301.77300614081	3668.2100556232463
3424.0040362478917	3774.0539749119553	4235.957632483904	4205.273629254445	3475.4548448642918	3719.7852646061237	3920.191643999159	4458.286631463245	3945.7843345731826	3855.592478102032	3814.0493076528874	4228.989886151009	3557.350265169839	4388.859272855809	3826.260050246119	3832.745576792099	4407.061351634265	3362.7289056341265	4407.126890808062	3736.322850024273	3443.745617154121	3323.694533077907	4071.3168367856715	3597.609578556662	3922.270085432295	4003.981755303299	3521.315746954453	4107.72708782911	4301.77300614081	3667.9906040174633
3424.00403599965	3774.0539749119553	4235.654093225951	4205.273629254445	3475.4548448642895	3719.6350031938064	3919.9385688510165	4458.286631463245	3945.7843345731826	3855.592478102032	3814.0493076528874	4228.968064745213	3557.3158329730454	4388.368978603412	3826.260050246119	3832.437586004955	4404.78301708454	3362.7289056341265	4407.126890808062	3736.322850024273	3443.3986097347934	3323.6667335028615	4070.9481380140073	3597.609578556662	3922.268653148327	4003.981755303299	3521.315746954453	4107.72708782911	4301.77300614081	3667.949580784334
3424.00403599965	3774.0539749119553	4235.463463757533	4205.273629254445	3475.4548448642854	3719.613626835857	3919.92925220579	4458.286631463245	3945.7843345731826	3855.592478102032	3814.0493076528874	4228.9606866586955	3557.315241808324	4387.771702717462	3826.260050246119	3831.6817235480185	4401.080472099427	3362.7289056341265	4407.126890808062	3736.322850024273	3443.1698786665334	3323.6107408237267	4070.682026014001	3597.609578556662	3922.268653148327	4003.981755303299	3521.315746954453	4107.72708782911	4301.77300614081	3667.7549523559005
3424.0040359369705	3774.0539749119553	4235.17910247726	4205.273629254445	3475.4548448642854	3719.6109291587354	3919.92925220579	4458.286631463245	3945.7843345731826	3855.592478102032	3814.0493076528874	4228.955250558958	3557.2555691523457	4387.182171335842	3826.260050246119	3831.21264798829	4399.850780858755	3362.7289056341265	4407.126890808062	3736.322850024273	3443.13268757324	3323.4821584378456	4070.018282815461	3597.609578556662	3922.268653148327	4003.981755303299	3521.315746954453	4107.72708782911	4301.77300614081	3667.7549523559005
3424.0040359369705	3774.0539749119553	4235.0053460772815	4205.273629254445	3475.4548448642854	3719.6096010331353	3919.9014298862467	4458.286631463245	3945.7843345731826	3855.592478102032	3814.0493076528874	4228.9496957055235	3557.1732410488985	4387.130783862089	3826.260050246119	3831.2041899156893	4398.145320490674	3362.7289056341265	4407.126890808062	3736.322850024273	3443.1181849063214	3323.4149274599754	4069.418584168	3597.609578556662	3922.267406950439	4003.981322802531	3521.315746954453	4107.72708782911	4301.77300614081	3667.749644764138
3424.0040359369705	3774.0539749119553	4234.997680139763	4205.273629254445	3475.4548448642854	3719.607422002261	3919.8626210329103	4458.286631463245	3945.7843345720203	3855.592478102032	3814.0493076528874	4228.870490246107	3557.159406833701	4386.455039034252	3826.260050246119	3830.105169575424	4397.954592589436	3362.7289056341265	4407.126890808062	3736.322850024273	3442.74994815832	3323.362206933653	4069.3638390948845	3597.609578556662	3922.2666530299766	4003.981322802531	3521.315746954453	4107.72708782911	4301.77300614081	3667.706869459803
3424.004035933978	3774.0539749119553	4234.997680139763	4205.273629254445	3475.4548448642854	3719.5460510051116	3919.8076990390864	4458.286631463245	3945.784334571785	3855.5872321831293	3814.0493076528874	4228.782650671148	3557.159406833701	4385.010005805158	3826.260050246119	3829.9528871623697	4397.041018224723	3362.728905634125	4407.126890808062	3736.322850024273	3442.5852815489816	3323.2107232394583	4069.114914889843	3597.609578556662	3922.26648421099	4003.9810053187675	3521.315746954453	4107.72708782911	4301.77300614081	3667.55816337758
3424.004035933978	3774.0539749119553	4234.995548448001	4205.273629254445	3475.4548448642854	3719.504335699411	3919.6399025745122	4458.286631463245	3945.784334571785	3855.5864598847656	3814.0493076528874	4228.6962226811065	3557.0957951717774	4382.5775522372915	3826.260050246119	3829.8293524513692	4395.7856559692345	3362.728905634125	4407.126890808062	3736.322850024273	3442.5008677257465	3323.202160099705	4068.5964570612173	3597.609578556662	3922.2664201299817	4003.9810053187675	3521.315746954453	4107.72708782911	4301.77300614081	3667.5414702706453
3424.004035906784	3774.0539749119553	4234.976998291394	4205.273629254445	3475.4548448642854	3719.4795980595227	3919.4855560786577	4458.286631463245	3945.784334571785	3855.584934724594	3814.0493076528874	4228.56761040213	3557.0957951717774	4378.320213582955	3826.260050246119	3829.679049784002	4395.551395595739	3362.7289056341106	4407.126890808062	3736.322850024273	3442.4692642536293	3323.1876788001355	4066.9632717343084	3597.609578556662	3922.2664201299817	4003.980301653919	3521.315746954453	4107.72708782911	4301.77300614081	3667.469710713084
3424.004035906784	3774.0539749119553	4234.976998291394	4205.273629254445	3475.4548448642854	3719.4432723086047	3918.4871402225453	4458.286631463245	3945.784334571785	3855.583392045801	3814.0493076528874	4228.3084357881635	3557.0867237427447	4375.8308732334335	3826.260050246119	3829.5961377178487	4394.925264646535	3362.728905634108	4407.126890808062	3736.322850024273	3442.2781033121573	3323.142392032981	4066.1440886997407	3597.609578556662	3922.266288328682	4003.9796237055143	3521.315746954453	4107.72708782911	4301.77300614081	3667.2628672752344
3424.004035864008	3774.0539749119553	4234.976998291394	4205.273629254445	3475.4548448642854	3719.4161401510473	3917.945053653258	4458.286631463245	3945.784334571785	3855.583392045801	3814.0493076528874	4228.293745178385	3557.0867237427447	4374.190652578389	3826.260050246119	3829.4085134902543	4394.3182600015525	3362.728905634108	4407.126890808062	3736.322850024273	3442.229640802857	3323.07841921788	4065.402887935374	3597.609578556662	3922.26627632072	4003.9796237055143	3521.315746954453	4107.72708782911	4301.77300614081	3667.0050456135873
3424.004035864008	3774.0539749119553	4234.976254967268	4205.273629254445	3475.4548448642854	3719.286931599421	3916.9030164270116	4458.286631463245	3945.784334571709	3855.5830199563543	3814.0493076528874	4228.259583904941	3557.0867237427447	4371.373428203637	3826.260050246119	3828.982053467344	4392.491474812719	3362.728905634107	4407.126890808062	3736.322850024273	3442.224821278468	3323.0142946837377	4063.2515091724586	3597.609578556662	3922.2649445512952	4003.976701046903	3521.315746954453	4107.72708782911	4301.77300614081	3666.858122455513
3424.004035840432	3774.0539749119553	4234.975003199626	4205.273629254445	3475.4548448642854	3719.1919598420745	3915.840632481736	4458.286631463245	3945.784334571709	3855.5830199563543	3814.0493076528874	4228.236573274633	3557.0817571891916	4370.356509976682	3826.260050246119	3827.190469258438	4392.145921387591	3362.728905634107	4407.126890808062	3736.322850024273	3442.1982488980693	3322.9380797484573	4058.0946647650835	3597.609578556662	3922.2615070424436	4003.97427197513	3521.315746954453	4107.72708782911	4301.77300614081	3666.589948714258
3424.0040357848084	3774.0539749119553	4234.972540591457	4205.273629254445	3475.4548448642854	3718.9800965544955	3912.9963528481712	4458.286631463245	3945.784334571709	3855.58275686271	3814.0493076528874	4228.2198639172675	3557.0817571891916	4370.1793910573815	3826.260050246119	3826.5952115729606	4391.7941953385225	3362.728905634106	4407.126890808062	3736.322850024273	3442.1951784331304	3322.831327713693	4054.326891832815	3597.609578556662	3922.2485645538163	4003.9701764947085	3521.315746954453	4107.72708782911	4301.77300614081	3666.5099066642124
3424.0040357642556	3774.0539749119553	4234.972210010019	4205.273629254445	3475.4548448642854	3718.9198022090536	3912.9404001077182	4458.286631463245	3945.784334571631	3855.582697612246	3814.0493076528874	4228.218261602062	3557.079597618756	4370.167092356399	3826.260050246119	3826.242804045274	4391.672244224454	3362.728905634106	4407.126890808062	3736.322850024273	3442.1916143726958	3322.8304971457565	4053.367776995942	3597.609578556662	3922.191811628854	4003.968463738816	3521.315746954453	4107.72708782911	4301.77300614081	3666.5071626616927
3424.0040357642556	3774.0539749119553	4234.972210010019	4205.273629254445	3475.4548448642854	3718.710899366689	3911.7985101669256	4458.286631463245	3945.784334571631	3855.582694118297	3814.0493076528874	4228.218261602062	3557.079454489522	4370.012025053966	3826.260050246119	3824.6141399029293	4390.925262883292	3362.7289056341056	4407.126890808062	3736.322850024273	3442.132475424752	3322.79740805308	4052.5661075910684	3597.609578556662	3922.1226901766604	4003.9552215152494	3521.315746954453	4107.72708782911	4301.77300614081	3666.474266823833
3424.0040357642556	3774.0539749119553	4234.971776125356	4205.273629254445	3475.4548448642854	3718.4681435926523	3910.2666088521046	4458.286631463245	3945.7843345715487	3855.582694118297	3814.0493076528874	4228.212831142939	3557.078490843256	4369.862152751704	3826.260050246119	3823.999561538026	4390.61814297982	3362.7289056341056	4407.126890808062	3736.322850024273	3442.121897519829	3322.7385890151386	4051.942841479921	3597.609578556662	3922.0594541435203	4003.945557772303	3521.315746954453	4107.72708782911	4301.77300614081	3666.4371896583307
3424.0040357642556	3774.0539749119553	4234.971556074919	4205.273629254445	3475.4548448642854	3718.3462446096146	3907.438380107231	4458.286631463245	3945.7843345713354	3855.5826824616424	3814.0493076528874	4228.199497165452	3557.0690198343295	4369.36347703522	3826.260050246119	3822.806215939604	4390.555870286609	3362.7289056341056	4407.126890808062	3736.322850024273	3442.1023209009954	3322.7106520619946	4051.942841479921	3597.609578556662	3922.0240397868506	4003.9374453546493	3521.315746954453	4107.72708782911	4301.77300614081	3666.4117942841717
3424.0040357642556	3774.0539749119553	4234.971556074919	4205.273629254445	3475.4548448642854	3718.282053317761	3902.9785182014966	4458.286631463245	3945.7843345713354	3855.5826824616424	3814.0493076528874	4228.199497165452	3557.0626608894345	4368.234738248199	3826.260050246119	3821.8753532372107	4389.747033555377	3362.7289056341056	4407.126890808062	3736.322850024273	3442.076806970845	3322.641735578176	4051.6933778880107	3597.609578556662	3921.9637831166974	4003.791994823701	3521.315746954453	4107.72708782911	4301.77300614081	3666.3346145147316
3424.0040357642556	3774.0539749119553	4234.971556074919	4205.273629254445	3475.4548448642854	3718.1207413431994	3902.9785182014966	4458.286631463245	3945.7843345713354	3855.58268068036	3814.0493076528874	4228.199303465937	3557.061296672361	4368.101521009916	3826.260050246119	3819.1412163462264	4389.747033555377	3362.7289056341056	4407.126890808062	3736.322850024273	3442.076806970845	3322.614182674399	4051.6271481055837	3597.609578556662	3921.855087668088	4003.7557453512554	3521.315746954453	4107.72708782911	4301.77300614081	3666.268539540214
3424.0040357642556	3774.0539749119553	4234.971538065494	4205.273629254445	3475.4548448642854	3718.049497543183	3902.8819876578273	4458.286631463245	3945.7843345713354	3855.58267888892	3814.0493076528874	4228.199303465937	3557.061108365361	4367.507801752907	3826.260050246119	3818.9861111607574	4389.747033555377	3362.7289056341056	4407.126890808062	3736.322850024273	3442.065435230968	3322.4565376099663	4051.3520649394422	3597.609578556662	3921.40071559857	4003.6653424797646	3521.315746954453	4107.72708782911	4301.77300614081	3666.2444214219595
3424.0040357642556	3774.0539749119553	4234.971538065494	4205.273629254445	3475.4548448642854	3718.0276779188507	3902.8819876578273	4458.286631463245	3945.7843345713354	3855.582665840566	3814.0493076528874	4228.199303465937	3557.0604108622942	4366.216306755484	3826.260050246119	3816.8601809622714	4389.742420306479	3362.7289056341056	4407.126890808062	3736.322850024273	3442.0545231666574	3320.9225280773717	4051.2186221287498	3597.609578556662	3920.4531290652694	4003.627486773511	3521.315746954453	4107.72708782911	4301.77300614081	3666.2077199996857
3424.0040357642556	3774.0539749119553	4234.971520945272	4205.273629254445	3475.4548448642854	3718.004753332413	3902.7572065485606	4458.286631463245	3945.7843345713354	3855.5826366046267	3814.0493076528874	4228.199303465937	3557.0604108622942	4363.102324598786	3826.260050246119	3816.6640157252064	4389.742420306479	3362.7289056341056	4407.126890808062	3736.322850024273	3442.0342083516725	3320.816958609439	4050.7831868288727	3597.609578556662	3920.302897911665	4003.6227548109264	3521.315746954453	4107.72708782911	4301.77300614081	3666.1767818559792
3424.004035764138	3774.0539749119553	4234.971470571512	4205.273629254445	3475.4548448642854	3717.922015000985	3902.7572065485606	4458.286631463245	3945.7843345713327	3855.5826366046267	3814.0493076528874	4228.1971053751095	3557.0604108622942	4360.594692007235	3826.260050246119	3815.2941264610286	4389.737008193339	3362.7289056341056	4407.126890808062	3736.322850024273	3441.996540139877	3320.816958609439	4050.3786036201027	3597.609578556662	3920.302897911665	4003.522140162948	3521.315746954453	4107.72708782911	4301.77300614081	3666.1373974470835
3424.004035764138	3774.0539749119553	4234.971443197164	4205.273629254445	3475.4548448642854	3717.753450138609	3902.5215884204754	4458.286631463245	3945.7843345713327	3855.5826366046267	3814.0493076528874	4228.194283519404	3557.0604108622942	4359.824234953621	3826.260050246119	3815.131987940882	4389.737008193339	3362.7289056341056	4407.126890808062	3736.322850024273	3441.920756353867	3320.81083112082	4049.5306435930283	3597.609578556662	3920.2994787419448	4003.3620996348754	3521.315746954453	4107.72708782911	4301.77300614081	3666.129245158504
3424.004035764138	3774.0539749119553	4234.971443197164	4205.273629254445	3475.4548448642854	3717.642951732162	3902.5215884204754	4458.286631463245	3945.7843345713327	3855.5826366046267	3814.0493076528874	4228.19381423155	3557.060318162468	4358.710057644634	3826.260050246119	3813.8882179990187	4389.694093802782	3362.7289056341056	4407.126890808062	3736.322850024273	3441.780146762114	3320.7938746675945	4049.5121087302514	3597.609578556662	3920.298578200098	4003.2333508040247	3521.315746954453	4107.72708782911	4301.77300614081	3666.092375910436
3424.004035764138	3774.0539749119553	4234.971443197164	4205.273629254445	3475.4548448642854	3717.6359828263658	3902.5215884204754	4458.286631463245	3945.7843345713327	3855.5826362413936	3814.0493076528874	4228.193810969745	3557.0602919093226	4358.078536212206	3826.260050246119	3813.0809308748694	4389.694093802782	3362.7289056341037	4407.126890808062	3736.322850024273	3441.712772922102	3320.785450827859	4049.149002388963	3597.609578556662	3920.298578200098	4003.0377605328254	3521.315746954453	4107.72708782911	4301.77300614081	3666.081249290646
3424.004035764076	3774.0539749119553	4234.971443197164	4205.273629254445	3475.4548448642854	3717.556422428276	3902.5215884204754	4458.286631463245	3945.7843345713304	3855.5826362413936	3814.0493076528874	4228.193808773274	3557.06029098631	4357.442124151949	3826.260050246119	3813.012960093063	4389.694093802782	3362.7289056341037	4407.126890808062	3736.322850024273	3441.7118208576176	3320.7851916797144	4048.9450317797528	3597.609578556662	3920.298578200098	4002.2302525189352	3521.315746954453	4107.72708782911	4301.77300614081	3666.031486121226
3424.004035764076	3774.0539749119553	4234.971443197164	4205.273629254445	3475.4548448642854	3717.545789412675	3902.50467547786	4458.286631463245	3945.7843345713304	3855.5826359747243	3814.0493076528874	4228.19338018088	3557.06029098631	4357.350405915913	3826.260050246119	3812.919731690403	4389.694093802782	3362.7289056341037	4407.126890808062	3736.322850024273	3441.5841819272623	3320.767891618634	4048.9397729735033	3597.609578556662	3920.298338605964	4001.5422502317047	3521.315746954453	4107.72708782911	4301.77300614081	3665.738776767198
3424.004035764076	3774.0539749119553	4234.971442792143	4205.273629254445	3475.4548448642854	3717.4640574016794	3902.50467547786	4458.286631463245	3945.7843345713304	3855.582635628257	3814.0493076528874	4228.191851898936	3557.060162342937	4357.224368610876	3826.260050246119	3812.8094510635765	4389.694093802782	3362.7289056341037	4407.126890808062	3736.322850024273	3441.1417403826676	3320.742772707509	4048.733346618944	3597.6095785566617	3920.2983326628737	4000.6358280038353	3521.315746954453	4107.72708782911	4301.77300614081	3665.6524086730865
3424.0040357640296	3774.0539749119553	4234.971442792143	4205.273629254445	3475.4548448642854	3717.437078762745	3902.50467547786	4458.286631463245	3945.7843345713304	3855.582634448187	3814.0493076528874	4228.18542147945	3557.060162342937	4357.10975518116	3826.260050246119	3812.0802289988615	4389.694093802782	3362.7289056341033	4407.126890808062	3736.322850024273	3440.9992395155123	3320.68061267534	4048.5083968554136	3597.6095785566617	3920.2982329266088	4000.461081473386	3521.315746954453	4107.72708782911	4301.77300614081	3665.6359328984395
3424.0040357640296	3774.0539749119553	4234.971442792143	4205.273629254445	3475.4548448642854	3717.3536669535415	3902.5037696466325	4458.286631463245	3945.78433457132	3855.582633631548	3814.0493076528874	4228.180718909251	3557.060162342937	4357.015604968317	3826.260050246119	3811.8944090679597	4389.692310119881	3362.7289056341033	4407.126890808062	3736.322850024273	3440.8358000345943	3320.6155537433933	4048.215817492429	3597.6095785566617	3920.298046635846	4000.406799929073	3521.315746954453	4107.72708782911	4301.77300614081	3665.621086075587
3424.0040357640296	3774.0539749119553	4234.971442573342	4205.273629254445	3475.4548448642854	3717.3317581728306	3902.5037696466325	4458.286631463245	3945.7843345713154	3855.582633598744	3814.0493076528874	4228.169743399067	3557.060162342937	4356.93610376038	3826.2600502461187	3811.1765531571946	4389.660043775547	3362.7289056341033	4407.126890808062	3736.322850024273	3440.803150764666	3320.4503012498817	4047.7607652195566	3597.6095785566617	3920.297985160456	4000.3811600906165	3521.315746954453	4107.72708782911	4301.77300614081	3665.6021657736956
3424.0040357640296	3774.0539749119553	4234.971439057597	4205.273629254445	3475.4548448642854	3717.3203903435933	3902.5037696466325	4458.286631463245	3945.784334571315	3855.5826332352576	3814.0493076528874	4228.12560401688	3557.0601603933287	4356.829190609031	3826.2600502461187	3811.1765531571946	4389.467080617775	3362.7289056341033	4407.126890808062	3736.322850024273	3440.602401289501	3320.4336505784686	4047.176845852081	3597.6095785566617	3920.2975854787974	4000.3640411208085	3521.315746954453	4107.72708782911	4301.77300614081	3665.5688233412993
3424.0040357640296	3774.0539749119553	4234.971437183571	4205.273629254445	3475.4548448642854	3717.3165894829513	3902.5037696466325	4458.286631463245	3945.7843345713145	3855.582631974604	3814.0493076528874	4228.085764929096	3557.056744422922	4356.403288427131	3826.2600502461187	3810.9135513529272	4389.382858787282	3362.7289056341033	4407.126890808062	3736.322850024273	3440.4482593407893	3320.4336505784686	4046.7627061644257	3597.6095785566617	3920.287675459568	4000.3536693032515	3521.315746954453	4107.72708782911	4301.77300614081	3665.5296251609834
3424.0040357639464	3774.0539749119553	4234.971437183571	4205.273629254445	3475.4548448642854	3717.2988165580455	3902.5037696466325	4458.286631463245	3945.7843345713145	3855.582631134298	3814.0493076528874	4228.059084824399	3557.05456972933	4356.397696797429	3826.2600502461187	3809.9661806574572	4389.22795606857	3362.7289056341033	4407.126890808062	3736.322850024273	3439.7085845803927	3320.4336505784686	4046.1482404159838	3597.6095785566617	3920.279140726562	4000.34774170527	3521.315746954453	4107.72708782911	4301.77300614081	3665.3395774179753
3424.0040357639464	3774.0539749119553	4234.971437183571	4205.273629254445	3475.4548448642854	3717.2358454235045	3902.502056214918	4458.286631463245	3945.7843345713145	3855.5826306950667	3814.0493076528874	4228.058724355913	3557.039192445022	4356.172428863381	3826.2600502461187	3809.7761469554	4389.207130654502	3362.7289056341033	4407.126890808062	3736.322850024273	3439.6089325399735	3320.4334638800483	4044.9517577310035	3597.6095785566617	3920.2715145616544	4000.337580732278	3521.315746954453	4107.72708782911	4301.77300614081	3665.2347022902086
3424.0040357639464	3774.0539749119553	4234.971437011931	4205.273629254445	3475.4548448642854	3717.216859629252	3902.502056214918	4458.286631463245	3945.7843345713145	3855.58262349863	3814.0493076528874	4228.058370876964	3557.0243602171577	4356.164644268128	3826.2600502461187	3809.4985722379442	4388.985050234284	3362.7289056341033	4407.126890808062	3736.322850024273	3439.343441213836	3320.433460749232	4044.1499198775055	3597.6095785566617	3920.267070628966	4000.333785259845	3521.315746954453	4107.72708782911	4301.77300614081	3665.168462121198
3424.0040357639464	3774.0539749119553	4234.971437011931	4205.273629254445	3475.4548448642854	3717.204099721033	3902.5018679728328	4458.286631463245	3945.7843345713145	3855.582619173237	3814.0493076528874	4228.057248124949	3557.0003494583093	4355.963186573192	3826.2600502461187	3807.743035990945	4388.943515537365	3362.7289056341033	4407.126890808062	3736.322850024273	3439.264349242979	3320.4334551468755	4043.1797744997516	3597.6095785566617	3920.267070628966	4000.3171567910754	3521.315746954453	4107.72708782911	4301.77300614081	3665.0463117550544
3424.0040357639464	3774.0539749119553	4234.971436052907	4205.273629254445	3475.4548448642854	3717.191138689257	3902.5018679728328	4458.286631463245	3945.7843345713136	3855.5826189833324	3814.0493076528874	4228.053806710505	3556.981720190839	4355.218032375049	3826.2600502461187	3806.457429105776	4388.383849913192	3362.7289056341033	4407.126890808062	3736.322850024273	3439.1647865451855	3320.311761033282	4042.1309396179186	3597.6095785566617	3920.267070628966	4000.3111627505205	3521.315746954453	4107.72708782911	4301.77300614081	3664.98301856771
3424.0040357639464	3774.0539749119553	4234.971435435727	4205.273629254445	3475.4548448642854	3717.1356569940126	3902.5018679728328	4458.286631463245	3945.7843345713136	3855.5826188419483	3814.0493076528874	4228.04901422156	3556.943621414106	4355.0593836196895	3826.2600502461187	3805.123053174152	4388.371341919845	3362.7289056341033	4407.126890808062	3736.322850024273	3439.1414234909957	3320.213199397497	4039.3391716778588	3597.6095785566617	3920.267070628966	4000.3089413955267	3521.315746954453	4107.72708782911	4301.77300614081	3664.956565019962
3424.0040357639464	3774.0539749119553	4234.971435035991	4205.273629254445	3475.4548448642854	3717.0224535279917	3902.5018679728328	4458.286631463245	3945.7843345713136	3855.582618695893	3814.0493076528874	4228.043850817875	3556.930585429807	4355.006741990748	3826.2600502461187	3804.1469458855536	4388.371341919845	3362.7289056341033	4407.126890808062	3736.322850024273	3439.090186954405	3320.194285620047	4037.9403273396365	3597.6095785566617	3920.267070628966	4000.3081928805677	3521.315746954453	4107.72708782911	4301.77300614081	3664.909720252842
3424.0040357639464	3774.0539749119553	4234.971435035991	4205.273629254445	3475.4548448642854	3716.875591583195	3902.5018679728328	4458.286631463245	3945.7843345713136	3855.582617436919	3814.0493076528874	4228.026527158282	3556.927932519938	4354.471017950422	3826.2600502461187	3802.707959373276	4388.367548218426	3362.7289056341033	4407.126890808062	3736.322850024273	3438.974150474237	3320.164299447189	4035.0444405590088	3597.6095785566617	3920.267070628966	4000.30795110661	3521.315746954453	4107.72708782911	4301.77300614081	3664.854925706259
3424.0040357639464	3774.0539749119553	4234.971435026744	4205.273629254445	3475.4548448642854	3716.3282492591197	3902.5018679728328	4458.286631463245	3945.7843345713136	3855.5826170508863	3814.0493076528874	4228.002294688498	3556.9022211358015	4353.962066123344	3826.2600502461187	3801.4048395555255	4388.367548218426	3362.7289056341033	4407.126890808062	3736.322850024273	3438.94486130225	3320.1542738346425	4032.4191072418953	3597.6095785566617	3920.266178827938	4000.3075867056987	3521.315746954453	4107.72708782911	4301.77300614081	3664.8341596302043
3424.0040357639464	3774.0539749119553	4234.971435026744	4205.273629254445	3475.4548448642854	3715.7624018301294	3902.5016432246857	4458.286631463245	3945.7843345713136	3855.5826169546335	3814.0493076528874	4227.957976926823	3556.88102998289	4353.1822724485855	3826.2600502461187	3800.88313592175	4388.364564750977	3362.7289056341033	4407.126890808062	3736.322850024273	3438.783407242856	3320.115666010015	4031.9172377184186	3597.6095785566617	3920.266178827938	4000.3067998012284	3521.315746954453	4107.72708782911	4301.77300614081	3664.8292037469782
3424.0040357639464	3774.0539749119553	4234.971435026744	4205.273629254445	3475.4548448642854	3714.916044236754	3902.5016432246857	4458.286631463245	3945.784334571312	3855.5826168172016	3814.0493076528874	4227.951656614405	3556.816732830143	4352.695426117471	3826.2600502461187	3799.8188427467817	4388.364564750977	3362.7289056341033	4407.126890808062	3736.322850024273	3438.6177958735434	3320.0667654262325	4031.1707468555105	3597.6095785566617	3920.2661071850634	4000.290650967634	3521.315746954453	4107.72708782911	4301.77300614081	3664.781183119675
3424.0040357639464	3774.0539749119553	4234.97143502152	4205.273629254445	3475.4548448642854	3714.880206086576	3902.5016432246857	4458.286631463245	3945.784334571312	3855.582616804988	3814.0493076528874	4227.913441968807	3556.7099103339287	4352.684063249443	3826.2600502461187	3797.6305670839847	4388.363194585869	3362.7289056341033	4407.126890808062	3736.322850024273	3438.4416587190235	3320.006576080249	4030.9546648793867	3597.6095785566617	3920.2660257285133	4000.278239424384	3521.315746954453	4107.72708782911	4301.77300614081	3664.7714838445013
3424.0040357639464	3774.0539749119553	4234.97143502152	4205.273629254445	3475.4548448642854	3714.6916449057094	3902.5016432246857	4458.286631463245	3945.784334571312	3855.582616680484	3814.0493076528874	4227.8317841351245	3556.532247145006	4352.631305021556	3826.2600502461187	3797.6305670839847	4388.362525224274	3362.7289056341033	4407.126890808062	3736.322850024273	3438.2882614539876	3319.943053142464	4030.9325337472155	3597.6095785566617	3920.265896949106	4000.275918720875	3521.315746954453	4107.72708782911	4301.77300614081	3664.753859742107
3424.0040357639464	3774.0539749119553	4234.971434967199	4205.273629254445	3475.4548448642854	3714.5379580102367	3902.5016432246857	4458.286631463245	3945.784334571312	3855.582616676875	3814.0493076528874	4227.787744888174	3556.4820049664536	4352.4054186071235	3826.2600502461187	3796.912655906051	4388.362525224274	3362.7289056341033	4407.126890808062	3736.322850024273	3438.0444586971075	3319.942935164868	4030.8902028582033	3597.6095785566617	3920.265896949106	4000.274411355801	3521.315746954453	4107.72708782911	4301.77300614081	3664.737074117247
3424.0040357639464	3774.0539749119553	4234.9714349348815	4205.273629254445	3475.4548448642854	3714.136022942591	3902.5016432246857	4458.286631463245	3945.784334571312	3855.582616676875	3814.0493076528874	4227.689131160629	3556.437974183742	4352.1194675671795	3826.2600502461187	3796.8150436328515	4388.360089226054	3362.7289056341033	4407.126890808062	3736.322850024273	3437.9076313167475	3319.9389614839597	4030.763993838279	3597.6095785566617	3920.265872975893	4000.274411355801	3521.315746954453	4107.72708782911	4301.77300614081	3664.7300517353165
3424.0040357639464	3774.0539749119553	4234.9714349348815	4205.273629254445	3475.4548448642854	3713.826107976802	3902.5016432246857	4458.286631463245	3945.784334571312	3855.5826166625234	3814.0493076528874	4227.58946659058	3556.3587389007694	4351.884212863502	3826.2600502461187	3796.7830530218607	4388.360089226054	3362.7289056341033	4407.126890808062	3736.322850024273	3437.8572603943053	3319.9127103297205	4030.719785801819	3597.6095785566617	3920.2658721163116	4000.274411355801	3521.315746954453	4107.72708782911	4301.77300614081	3664.728664861325
3424.0040357639214	3774.0539749119553	4234.971434902025	4205.273629254445	3475.4548448642854	3713.417962497581	3902.5002852541866	4458.286631463245	3945.784334571312	3855.582616650656	3814.0493076528874	4227.509598600009	3556.2858820271745	4351.68753086184	3826.2600502461187	3796.7759474765544	4388.360089226054	3362.7289056341033	4407.126890808062	3736.322850024273	3437.7257792253176	3319.896359116824	4030.484854010968	3597.6095785566617	3920.2658721163116	4000.2740022035423	3521.315746954453	4107.72708782911	4301.77300614081	3664.704931832578
3424.0040357639214	3774.0539749119553	4234.971434902025	4205.273629254445	3475.4548448642854	3713.2819857251384	3902.4978242036677	4458.286631463245	3945.784334571312	3855.582616640517	3814.0493076528874	4227.2458301252045	3556.144891765942	4350.334775352895	3826.2600502461187	3796.7759474765544	4388.359853676085	3362.7289056341033	4407.126890808062	3736.322850024273	3437.5887151223483	3319.85287147403	4030.336514241443	3597.6095785566617	3920.265870354394	4000.2740022035423	3521.315746954453	4107.72708782911	4301.77300614081	3664.6886586446635
3424.0040357639214	3774.0539749119553	4234.971434902025	4205.273629254445	3475.4548448642854	3713.2578298576027	3902.4922818097825	4458.286631463245	3945.784334571312	3855.582616640517	3814.0493076528874	4227.007429291886	3555.993837159887	4348.626426106149	3826.2600502461187	3796.705897325549	4388.356669741944	3362.7289056341033	4407.126890808062	3736.322850024273	3437.4190618967586	3319.8424749306496	4030.2456746135867	3597.6095785566617	3920.265870354394	4000.2694925028495	3521.315746954453	4107.72708782911	4301.77300614081	3664.6585939599827
3424.0040357639214	3774.0539749119553	4234.971434902025	4205.273629254445	3475.4548448642854	3713.24875077183	3902.484101208071	4458.286631463245	3945.784334571312	3855.5826166267907	3814.0493076528874	4226.733304718469	3555.8727671008705	4347.520105204643	3826.2600502461187	3794.572879930479	4388.356538788763	3362.7289056341033	4407.126890808062	3736.322850024273	3437.3679659190993	3319.7990165900546	4029.771994272198	3597.6095785566617	3920.265867335883	4000.243848594073	3521.315746954453	4107.72708782911	4301.77300614081	3664.6140603052345
3424.0040357639214	3774.0539749119553	4234.971434898739	4205.273629254445	3475.4548448642854	3713.06873298579	3902.4446332679768	4458.286631463245	3945.784334571312	3855.582616622247	3814.0493076528874	4226.720971105837	3555.785730935569	4347.488291990525	3826.2600502461187	3791.5572719912825	4388.356538788763	3362.7289056341033	4407.126890808062	3736.322850024273	3437.314164619807	3319.7722532224443	4029.771994272198	3597.6095785566617	3920.2658662364593	4000.1852866582003	3521.315746954453	4107.72708782911	4301.77300614081	3664.525904552552
3424.0040357639214	3774.0539749119553	4234.971434898739	4205.273629254445	3475.4548448642854	3712.9733170935187	3902.4342858150567	4458.286631463245	3945.784334571312	3855.582616622247	3814.0493076528874	4226.674784288443	3555.37870859841	4347.355002871947	3826.2600502461187	3790.3827138279994	4388.356538788763	3362.7289056341033	4407.126890808062	3736.322850024273	3437.1885430035068	3319.7584304579404	4029.72294707771	3597.6095785566617	3920.2658470065817	3999.94566986631	3521.315746954453	4107.72708782911	4301.77300614081	3664.4111013793
3424.0040357639214	3774.0539749119553	4234.971434898739	4205.273629254445	3475.4548448642854	3712.9402021437454	3902.433026907214	4458.286631463245	3945.784334571312	3855.582616594249	3814.0493076528874	4226.604445684956	3554.951336800421	4347.2990271932	3826.2600502461187	3789.4728164041085	4388.35642501731	3362.7289056341033	4407.126890808062	3736.322850024273	3437.188448326236	3319.68270522929	4029.4856498176823	3597.6095785566617	3920.2658248715325	3999.6794408399282	3521.315746954453	4107.72708782911	4301.77300614081	3664.26304639347
3424.0040357639214	3774.0539749119553	4234.971434898739	4205.273629254445	3475.4548448642854	3712.9402021437454	3902.4304569969972	4458.286631463245	3945.784334571312	3855.582616594249	3814.0493076528874	4226.521945458529	3553.901852390151	4347.200611650488	3826.2600502461187	3787.816542503333	4388.356356949847	3362.7289056341033	4407.126890808062	3736.322850024273	3437.1810576071243	3319.673861267896	4028.7879200285925	3597.6095785566617	3920.2657754070597	3999.389037710521	3521.315746954453	4107.72708782911	4301.77300614081	3664.2446451243322
3424.0040357639214	3774.0539749119553	4234.971434898739	4205.273629254445	3475.4548448642854	3712.9238573802277	3902.428889648523	4458.286631463245	3945.784334571312	3855.582616594249	3814.0493076528874	4226.483167160011	3553.4991908071074	4346.988625799321	3826.2600502461187	3787.7721836598594	4388.356356949847	3362.7289056341033	4407.126890808062	3736.322850024273	3437.166518288842	3319.6720207498543	4028.7879200285925	3597.6095785566617	3920.2656490870318	3999.099968876531	3521.315746954453	4107.72708782911	4301.77300614081	3664.224674415752
3424.0040357639214	3774.0539749119553	4234.971434898739	4205.273629254445	3475.4548448642854	3712.9238573802277	3902.4177912135556	4458.286631463245	3945.784334571312	3855.582616594249	3814.0493076528874	4226.469754832958	3553.260106835907	4346.77059239942	3826.2600502461187	3787.4246967243835	4388.356311278745	3362.7289056341033	4407.126890808062	3736.322850024273	3437.151349874657	3319.6702720699404	4028.5981467886477	3597.6095785566617	3920.265527529905	3998.9611819632296	3521.315746954453	4107.72708782911	4301.77300614081	3664.2245772228366
3424.0040357639214	3774.0539749119553	4234.971434898739	4205.273629254445	3475.4548448642854	3712.9150918750925	3902.4084167329493	4458.286631463245	3945.784334571312	3855.5826165926846	3814.0493076528874	4226.469754832958	3553.2057961753976	4346.498711664295	3826.2600502461187	3787.314151822413	4388.356311278745	3362.7289056341033	4407.126890808062	3736.322850024273	3437.1445237760327	3319.6611086766607	4028.525430607923	3597.6095785566617	3920.2650810315454	3998.9611819632296	3521.315746954453	4107.72708782911	4301.77300614081	3664.2245333815135
3424.0040357639214	3774.0539749119553	4234.971434898739	4205.273629254445	3475.4548448642854	3712.9086278585855	3902.3843287719883	4458.286631463245	3945.784334571312	3855.5826165921153	3814.0493076528874	4226.4489178615095	3553.113691034305	4346.427848018118	3826.2600502461187	3784.9553995866454	4388.35630830769	3362.7289056341033	4407.126890808062	3736.322850024273	3437.120605571901	3319.6406581011606	4028.525430607923	3597.6095785566617	3920.264638906745	3998.9471446579137	3521.315746954453	4107.72708782911	4301.77300614081	3664.224383876038
3424.0040357639214	3774.0539749119553	4234.971434898739	4205.273629254445	3475.4548448642854	3712.900902048251	3902.3788757010016	4458.286631463245	3945.784334571312	3855.582616591251	3814.0493076528874	4226.424137847238	3553.088275685057	4346.383836963651	3826.2600502461187	3783.4076941537487	4388.356274851187	3362.7289056341033	4407.126890808062	3736.322850024273	3437.037341145487	3319.598870563318	4028.524977815984	3597.6095785566617	3920.263646547717	3998.9471446579137	3521.315746954453	4107.72708782911	4301.77300614081	3664.224383876038
3424.0040357639214	3774.0539749119553	4234.971434898739	4205.273629254445	3475.454844864285	3712.871565902674	3902.3715993603028	4458.286631463245	3945.784334571312	3855.582616591251	3814.0493076528874	4226.412628137297	3553.081528985971	4346.244396169387	3826.2600502461187	3783.403806698737	4388.356274851187	3362.7289056341033	4407.126890808062	3736.322850024273	3437.037287574693	3319.566493253155	4028.524977815984	3597.6095785566617	3920.2603935715297	3998.9471446579137	3521.315746954453	4107.72708782911	4301.77300614081	3664.222644955829
3424.0040357639214	3774.0539749119553	4234.971434898734	4205.273629254445	3475.454844864285	3712.8184258785386	3902.3708726980167	4458.286631463245	3945.784334571312	3855.582616591251	3814.0493076528874	4226.385337028232	3553.081528985971	4345.8712997372295	3826.2600502461187	3783.144057240768	4388.356274851187	3362.7289056341033	4407.126890808062	3736.322850024273	3437.0224611169883	3319.4887664962384	4028.522881677176	3597.6095785566617	3920.2548161280793	3998.9471446579137	3521.315746954453	4107.72708782911	4301.77300614081	3664.2216331552454
3424.0040357639214	3774.0539749119553	4234.971434898734	4205.273629254445	3475.454844864285	3712.79634796184	3902.3708726980167	4458.286631463245	3945.784334571312	3855.582616591251	3814.0493076528874	4226.364720848744	3553.081528985971	4345.392192245179	3826.2600502461187	3782.9882827332485	4388.356274851187	3362.7289056341033	4407.126890808062	3736.322850024273	3437.0075614281964	3319.4433077308295	4028.522572904166	3597.6095785566617	3920.2529385853622	3998.9373061587935	3521.315746954453	4107.72708782911	4301.77300614081	3664.2208592803727
3424.0040357639214	3774.0539749119553	4234.971434898734	4205.273629254445	3475.454844864285	3712.7203672438163	3902.3708726980167	4458.286631463245	3945.784334571312	3855.582616591251	3814.0493076528874	4226.338998228539	3553.081528985971	4344.6077845968275	3826.2600502461187	3782.4530775490603	4388.356274851187	3362.7289056341033	4407.126890808062	3736.322850024273	3436.993756398845	3319.407882460787	4028.5177640223856	3597.6095785566617	3920.25273788691	3998.9373061587935	3521.315746954453	4107.72708782911	4301.77300614081	3664.2205788323427
3424.0040357639214	3774.0539749119553	4234.971434898731	4205.273629254445	3475.454844864285	3712.6946051994646	3902.3708726980167	4458.286631463245	3945.784334571312	3855.582616591251	3814.0493076528874	4226.324594195723	3553.081528985971	4342.718873790805	3826.2600502461187	3782.307872026287	4388.3562739865465	3362.7289056341033	4407.126890808062	3736.322850024273	3436.944814668702	3319.3882308410366	4028.5177640223856	3597.6095785566617	3920.252725472458	3998.92871310374	3521.315746954453	4107.72708782911	4301.77300614081	3664.2205788323427
3424.0040357639214	3774.0539749119553	4234.971434898731	4205.273629254445	3475.454844864285	3712.487099667651	3902.3708726980167	4458.286631463245	3945.784334571312	3855.582616591251	3814.0493076528874	4226.241789601074	3553.0804286421176	4342.642570132381	3826.2600502461187	3781.831941083156	4388.356270436543	3362.7289056341033	4407.126890808062	3736.322850024273	3436.907419358526	3319.3494944786107	4028.4643665796125	3597.6095785566617	3920.252725446709	3998.9252885070646	3521.315746954453	4107.72708782911	4301.77300614081	3664.2205788323427
3424.0040357639214	3774.0539749119553	4234.971434898731	4205.273629254445	3475.454844864285	3712.3989253950695	3902.3708649914065	4458.286631463245	3945.784334571312	3855.582616591251	3814.0493076528874	4226.212845603342	3553.0804286421176	4342.46480649789	3826.2600502461187	3780.628178725117	4388.356268601929	3362.7289056341033	4407.126890808062	3736.322850024273	3436.8247235172394	3319.3242153405495	4028.4266373693117	3597.6095785566617	3920.252725446709	3998.9252885070646	3521.315746954453	4107.72708782911	4301.77300614081	3664.2205788323427
3424.0040357639214	3774.0539749119553	4234.971434898731	4205.273629254445	3475.454844864285	3712.232219798124	3902.3708631231702	4458.286631463245	3945.784334571312	3855.582616591251	3814.0493076528874	4226.197425464872	3553.073345264676	4342.2704300001815	3826.2600502461187	3778.9324250823283	4388.356264179112	3362.7289056341033	4407.126890808062	3736.322850024273	3436.743574847891	3319.208197253452	4028.426615835023	3597.6095785566617	3920.2489404366634	3998.9252885070646	3521.315746954453	4107.72708782911	4301.77300614081	3664.2205773454466
3424.0040357639214	3774.0539749119553	4234.97143489873	4205.273629254445	3475.454844864285	3712.217318276637	3902.3708574378998	4458.286631463245	3945.784334571312	3855.582616591251	3814.0493076528874	4226.102553442774	3553.073345264676	4341.79636185885	3826.2600502461187	3778.1189509168153	4388.356264179112	3362.7289056341033	4407.126890808062	3736.322850024273	3436.6715700240798	3319.1135411193636	4028.426615835023	3597.6095785566617	3920.2450614760965	3998.9252885070646	3521.315746954453	4107.72708782911	4301.77300614081	3664.2205773454466
3424.0040357639214	3774.0539749119553	4234.97143489873	4205.273629254445	3475.454844864285	3712.1578159187366	3902.3708574378998	4458.286631463245	3945.784334571312	3855.582616591251	3814.0493076528874	4226.086305934277	3553.073345264676	4341.1998790681555	3826.2600502461187	3778.036330532188	4388.356263363665	3362.7289056341033	4407.126890808062	3736.322850024273	3436.561375802112	3319.035199693358	4028.313308660433	3597.6095785566617	3920.2369754890856	3998.9252885070646	3521.315746954453	4107.72708782911	4301.77300614081	3664.2205773454466
3424.0040357639214	3774.0539749119553	4234.971434898728	4205.273629254445	3475.454844864285	3712.135261036525	3902.370813540449	4458.286631463245	3945.784334571312	3855.582616591251	3814.0493076528874	4226.077703478631	3553.073345264676	4341.083839883484	3826.2600502461187	3775.423841208455	4388.356263363665	3362.7289056341033	4407.126890808062	3736.322850024273	3436.2927808942827	3318.984663370409	4028.239137832597	3597.6095785566617	3920.2344629283657	3998.9252885070646	3521.315746954453	4107.72708782911	4301.77300614081	3664.2205773454466
3424.0040357639214	3774.0539749119553	4234.971434898724	4205.273629254445	3475.454844864285	3712.094086288551	3902.3707662504867	4458.286631463245	3945.784334571312	3855.582616591251	3814.0493076528874	4226.054413869799	3553.073345264676	4340.801497757455	3826.2600502461187	3775.373684261829	4388.356263321114	3362.7289056341033	4407.126890808062	3736.322850024273	3435.586986957964	3318.9371197177625	4028.0921780919434	3597.6095785566617	3920.227147769093	3998.923886205155	3521.315746954453	4107.72708782911	4301.77300614081	3664.220571320763
3424.0040357639214	3774.0539749119553	4234.9714348987	4205.273629254445	3475.454844864285	3712.0605839524205	3902.3707482121963	4458.286631463245	3945.784334571312	3855.582616591251	3814.0493076528874	4226.0328698431695	3553.0728778802845	4340.508177767807	3826.2600502461187	3774.8449086535607	4388.356263321114	3362.7289056341033	4407.126890808062	3736.322850024273	3431.530593602569	3318.830562138113	4028.0627444628635	3597.6095785566617	3920.2260436189663	3998.923886205155	3521.315746954453	4107.72708782911	4301.77300614081	3664.220571320763
3424.0040357639214	3774.0539749119553	4234.971434898683	4205.273629254445	3475.454844864285	3712.0510688295544	3902.3707482121963	4458.286631463245	3945.784334571312	3855.582616591251	3814.0493076528874	4225.98434000699	3553.0728778802845	4340.365727550452	3826.2600502461187	3774.585523252341	4388.356263321114	3362.7289056341033	4407.126890808062	3736.322850024273	3426.4482044698416	3318.690059531198	4027.6461928029494	3597.6095785566617	3920.2219038497856	3998.923886205155	3521.315746954453	4107.72708782911	4301.77300614081	3664.2205460774353
3424.0040357639214	3774.0539749119553	4234.971434898683	4205.273629254445	3475.454844864285	3711.5485527080546	3902.3706953118462	4458.286631463245	3945.784334571312	3855.582616591251	3814.0493076528874	4225.932474899578	3553.0728778802845	4340.2585836839335	3826.2600502461187	3774.2952119821766	4388.356263321114	3362.7289056341033	4407.126890808062	3736.322850024273	3426.355890063053	3318.5678415075854	4027.5594971148175	3597.6095785566617	3920.2194224410514	3998.923886205155	3521.315746954453	4107.72708782911	4301.77300614081	3664.2205460774353
3424.0040357639214	3774.0539749119553	4234.971434898683	4205.273629254445	3475.454844864285	3711.4531207894142	3902.370686297624	4458.286631463245	3945.784334571312	3855.582616591251	3814.0493076528874	4225.929968273994	3553.0728559230415	4340.077838253739	3826.2600502461187	3773.586134382584	4388.356263321114	3362.7289056341033	4407.126890808062	3736.322850024273	3424.5471781245037	3318.50537225064	4027.3396733699765	3597.6095785566617	3920.217345093978	3998.923886205155	3521.315746954453	4107.72708782911	4301.77300614081	3664.2205460774353
3424.0040357639214	3774.0539749119553	4234.971434898683	4205.273629254445	3475.454844864285	3711.4531207894142	3902.370686297624	4458.286631463245	3945.784334571312	3855.582616591251	3814.0493076528874	4225.929968273994	3553.0728559230415	4339.550855497301	3826.2600502461187	3773.450549743239	4388.356263297035	3362.7289056341033	4407.126890808062	3736.322850024273	3422.418254800165	3318.431626341023	4027.0298581836496	3597.6095785566617	3920.1996845766453	3998.923886205155	3521.315746954453	4107.72708782911	4301.77300614081	3664.2205460774353
3424.0040357639214	3774.0539749119553	4234.971434898674	4205.273629254445	3475.454844864285	3711.3343802931004	3902.370686297624	4458.286631463245	3945.784334571312	3855.582616591251	3814.0493076528874	4225.928385483763	3553.0728559230415	4338.89375582846	3826.2600502461187	3773.430504860378	4388.356263297035	3362.7289056341033	4407.126890808062	3736.322850024273	3420.964690790256	3318.2488345824827	4026.9568676701656	3597.6095785566617	3920.1828779291122	3998.9235325080617	3521.315746954453	4107.72708782911	4301.77300614081	3664.2199804701313
3424.0040357639214	3774.0539749119553	4234.971434898673	4205.273629254445	3475.454844864285	3711.0485013971593	3902.370645068523	4458.286631463245	3945.784334571312	3855.582616591251	3814.0493076528874	4225.927966313201	3553.0728559230415	4338.645522596552	3826.2600502461187	3773.1243957513025	4388.356263279202	3362.7289056341033	4407.126890808062	3736.322850024273	3419.8136515115434	3318.046744571412	4026.6360663599635	3597.6095785566617	3920.1774434244676	3998.9231702715833	3521.315746954453	4107.72708782911	4301.77300614081	3664.21837474563
3424.0040357639214	3774.0539749119553	4234.971434898673	4205.273629254445	3475.454844864285	3710.9551844516213	3902.370645068523	4458.286631463245	3945.784334571312	3855.582616591251	3814.0493076528874	4225.891951554197	3553.0728544949116	4338.645522596552	3826.2600502461187	3772.172421543617	4388.356263279202	3362.7289056341033	4407.126890808062	3736.322850024273	3419.316957217957	3317.9257927741564	4026.2143143947987	3597.6095785566617	3920.172676298835	3998.9229498392156	3521.315746954453	4107.72708782911	4301.77300614081	3664.213211557947
3424.0040357639205	3774.0539749119553	4234.971434898673	4205.273629254445	3475.454844864285	3710.8978938863165	3902.370645068523	4458.286631463245	3945.784334571312	3855.5826165912504	3814.0493076528874	4225.890424067955	3553.0728544949116	4338.572258766226	3826.2600502461187	3771.3854963667723	4388.356263279202	3362.7289056341033	4407.126890808062	3736.322850024273	3418.931153906451	3317.7898580080455	4025.6589963626357	3597.6095785566617	3920.1576011628495	3998.9228890833274	3521.315746954453	4107.72708782911	4301.77300614081	3664.2042795110524
3424.0040357639205	3774.0539749119553	4234.971434898673	4205.273629254445	3475.454844864285	3710.836849225992	3902.370645068523	4458.286631463245	3945.784334571312	3855.5826165912504	3814.0493076528874	4225.884791134894	3553.0728544949116	4338.29431523723	3826.2600502461187	3770.8013139853324	4388.356263279202	3362.7289056341033	4407.126890808062	3736.322850024273	3418.362227329325	3317.381099208149	4025.5019686898654	3597.6095785566617	3920.1198605950513	3998.9226225828443	3521.315746954453	4107.72708782911	4301.77300614081	3664.1954455517302
3424.0040357639205	3774.0539749119553	4234.971434898673	4205.273629254445	3475.454844864284	3710.8240019361783	3902.370645068523	4458.286631463245	3945.784334571312	3855.5826165912504	3814.0493076528874	4225.879806477635	3553.0728544949116	4338.21734235433	3826.2600502461187	3770.358526336904	4388.356263278304	3362.7289056341033	4407.126890808062	3736.322850024273	3418.299020859091	3317.157915898447	4025.2962242816893	3597.6095785566617	3920.075633762752	3998.9226103756782	3521.315746954453	4107.72708782911	4301.77300614081	3664.1244572684373
3424.0040357639205	3774.0539749119553	4234.971434898665	4205.273629254445	3475.454844864284	3710.7636577298094	3902.370645068523	4458.286631463245	3945.784334571312	3855.5826165910644	3814.0493076528874	4225.875609890817	3553.0728544949116	4337.955547658328	3826.2600502461187	3770.0771438040592	4388.3562632758	3362.7289056341033	4407.126890808062	3736.322850024273	3417.624647715073	3317.061490040597	4021.453611991137	3597.6095785566617	3919.8819216776888	3998.9225607109515	3521.315746954453	4107.72708782911	4301.77300614081	3664.003070055147
3424.0040357639205	3774.0539749119553	4234.971434898664	4205.273629254445	3475.454844864284	3709.6480301122	3902.370645068523	4458.286631463245	3945.784334571312	3855.582616590626	3814.0493076528874	4225.874290582256	3553.0728231607823	4337.705882634061	3826.2600502461187	3769.527282426722	4388.3562632758	3362.7289056341033	4407.126890808062	3736.322850024273	3417.22503287233	3317.026805053465	4016.8277754992096	3597.6095785566617	3919.67826564412	3998.9225050175846	3521.315746954453	4107.72708782911	4301.77300614081	3663.791818351743
3424.0040357639205	3774.0539749119553	4234.971434898662	4205.273629254445	3475.454844864284	3696.5959965533284	3902.370645068523	4458.286631463245	3945.784334571312	3855.5826165906165	3814.0493076528874	4225.847036058836	3553.0728046787385	4337.306146313105	3826.2600502461187	3768.9682169369494	4388.356263274376	3362.7289056341033	4407.126890808062	3736.322850024273	3417.209579145664	3316.982403316557	4013.0103809264047	3597.6095785566617	3919.6528170005513	3998.922498464148	3521.315746954453	4107.72708782911	4301.77300614081	3663.4949224863985
3424.00403576392	3774.0539749119553	4234.97143489866	4205.273629254445	3475.454844864284	3688.5484855832674	3902.3706424175175	4458.286631463245	3945.784334571312	3855.582616587726	3814.0493076528874	4225.845523060718	3553.0727744416017	4336.171145166203	3826.2600502461187	3768.4377816979522	4388.356263272712	3362.7289056341033	4407.126890808062	3736.322850024273	3416.9001396693225	3316.924138974306	4010.553350907646	3597.6095785566617	3919.620784358329	3998.922488030027	3521.315746954453	4107.72708782911	4301.77300614081	3663.4211703762603
3424.00403576392	3774.0539749119553	4234.971434898659	4205.273629254445	3475.454844864284	3688.5484855832674	3902.3706424175175	4458.286631463245	3945.784334571312	3855.582616587726	3814.0493076528874	4225.8430228045645	3553.0727744416017	4334.7289607439925	3826.2600502461187	3768.2613719961346	4388.356263272712	3362.7289056341033	4407.126890808062	3736.322850024273	3416.862106555638	3316.657333240103	4009.472260444669	3597.6095785566617	3919.6011685869776	3998.9224877362303	3521.315746954453	4107.72708782911	4301.77300614081	3663.41219585201
3424.004035763917	3774.0539749119553	4234.971434898659	4205.273629254445	3475.454844864284	3688.5484855832674	3902.3706424175175	4458.286631463245	3945.784334571312	3855.5826165873614	3814.0493076528874	4225.8430228045645	3553.0727744416017	4334.713219448669	3826.2600502461187	3767.682022677049	4388.35626327251	3362.7289056341033	4407.126890808062	3736.322850024273	3416.642265721636	3316.6106821030926	4007.0194153425573	3597.6095785566617	3919.5941178841613	3998.922480946647	3521.315746954453	4107.72708782911	4301.77300614081	3663.3957031106675
3424.004035763917	3774.0539749119553	4234.971434898659	4205.273629254445	3475.454844864284	3688.5063692864223	3902.3706424175175	4458.286631463245	3945.784334571312	3855.582616587175	3814.0493076528874	4225.8430228045645	3553.0727744416017	4334.504022503633	3826.2600502461187	3766.4395598406372	4388.35626327251	3362.7289056341033	4407.126890808062	3736.322850024273	3416.446900589084	3316.588327858019	4005.0020773458414	3597.6095785566617	3919.5941178841613	3998.922480681321	3521.315746954453	4107.72708782911	4301.77300614081	3663.374163444759
3424.004035763917	3774.0539749119553	4234.971434898659	4205.273629254445	3475.454844864284	3688.494958420266	3902.3706424175175	4458.286631463245	3945.784334571312	3855.58261658712	3814.0493076528874	4225.842381462431	3553.0727744416017	4334.268772324354	3826.2600502461187	3766.12907542744	4388.356263272232	3362.7289056341033	4407.126890808062	3736.322850024273	3416.4286638626013	3316.5841016092913	4002.883701092618	3597.6095785566617	3919.5893348680875	3998.922480681321	3521.315746954453	4107.72708782911	4301.77300614081	3663.3412586803133
3424.004035763917	3774.0539749119553	4234.971434898659	4205.273629254445	3475.454844864284	3688.4906284161552	3902.3706424175175	4458.286631463245	3945.784334571312	3855.5826165864646	3814.0493076528874	4225.835462959806	3553.0727720858304	4333.742041433068	3826.2600502461187	3765.9849700267255	4388.356263272232	3362.7289056341033	4407.126890808062	3736.322850024273	3416.2419000583277	3316.5824399021026	3999.5567629835687	3597.6095785566617	3919.570639018231	3998.922480681321	3521.315746954453	4107.72708782911	4301.77300614081	3663.31880608584
3424.004035763917	3774.0539749119553	4234.971434898659	4205.273629254445	3475.454844864284	3688.489290220271	3902.3706424175175	4458.286631463245	3945.784334571312	3855.582616585371	3814.0493076528874	4225.835462959806	3553.0727720858304	4333.634760432773	3826.2600502461187	3765.793980225366	4388.356263272232	3362.7289056341033	4407.126890808062	3736.322850024273	3416.2223489859816	3316.574596410881	3998.7235181551814	3597.6095785566617	3919.540435134042	3998.922480681321	3521.315746954453	4107.72708782911	4301.77300614081	3663.2410649080784
3424.004035763917	3774.0539749119553	4234.971434898659	4205.273629254445	3475.454844864284	3688.4821375985916	3902.3706424175175	4458.286631463245	3945.784334571312	3855.5826165844737	3814.0493076528874	4225.835462959806	3553.0727720858304	4333.223565918211	3826.2600502461187	3765.7732674830386	4388.356263272159	3362.7289056341033	4407.126890808062	3736.322850024273	3416.1187846922367	3316.5715128381366	3996.9173533174035	3597.6095785566617	3919.5142857615624	3998.922480681321	3521.315746954453	4107.72708782911	4301.77300614081	3663.0525895495352
3424.004035763917	3774.0539749119553	4234.971434898659	4205.273629254445	3475.454844864284	3688.4626228518905	3902.3706424175175	4458.286631463245	3945.784334571312	3855.582616584192	3814.0493076528874	4225.835321291988	3553.0727720858304	4331.971132201883	3826.2600502461187	3765.6856106703417	4388.356263272159	3362.7289056341033	4407.126890808062	3736.322850024273	3416.0960136174594	3316.4238173574486	3995.745982626569	3597.6095785566617	3919.4996778864243	3998.922480681321	3521.315746954453	4107.72708782911	4301.77300614081	3662.9191481977387
3424.004035763917	3774.0539749119553	4234.971434898659	4205.273629254445	3475.454844864284	3688.4036316951388	3902.3706424175175	4458.286631463245	3945.784334571312	3855.5826165840335	3814.0493076528874	4225.831787475241	3553.0727720858304	4330.9615467795875	3826.2600502461187	3765.6087334121994	4388.356263272159	3362.7289056341033	4407.126890808062	3736.322850024273	3416.053123202905	3316.3907167206808	3995.6151834743096	3597.6095785566617	3919.498142705359	3998.922480681321	3521.315746954453	4107.72708782911	4301.77300614081	3662.6256808929475
3424.004035763917	3774.0539749119553	4234.971434898659	4205.273629254445	3475.454844864284	3688.3821778528627	3902.3706424175175	4458.286631463245	3945.784334571312	3855.582616582783	3814.0493076528874	4225.831787475241	3553.072770994164	4330.41848157737	3826.2600502461187	3765.4641807702947	4388.356263272159	3362.7289056341033	4407.126890808062	3736.322850024273	3415.991774576297	3316.3442765056593	3995.3226563566695	3597.6095785566617	3919.498142705359	3998.922480681321	3521.315746954453	4107.72708782911	4301.77300614081	3662.40054086782
3424.004035763917	3774.0539749119553	4234.971434898659	4205.273629254445	3475.454844864284	3688.361667266457	3902.3706424175175	4458.286631463245	3945.784334571312	3855.5826165824606	3814.0493076528874	4225.831787475241	3553.072770994164	4330.016247911219	3826.2600502461187	3765.390930965332	4388.356263272159	3362.7289056341033	4407.126890808062	3736.322850024273	3415.9524185008804	3316.31020058577	3995.227324665308	3597.6095785566617	3919.4937179118247	3998.922480681321	3521.315746954453	4107.72708782911	4301.77300614081	3662.234297805244
3424.004035763917	3774.0539749119553	4234.971434898659	4205.273629254445	3475.4548448642836	3688.3264774298505	3902.3706424175175	4458.286631463245	3945.784334571312	3855.5826165824606	3814.0493076528874	4225.831787475241	3553.072770994164	4329.950910253023	3826.2600502461187	3765.388281772375	4388.35626327214	3362.7289056341033	4407.126890808062	3736.322850024273	3415.922531330871	3316.2365298378813	3995.227324665308	3597.6095785566617	3919.4421002819918	3998.922480681321	3521.315746954453	4107.72708782911	4301.77300614081	3662.075292558792
3424.004035763917	3774.0539749119553	4234.971434898659	4205.273629254445	3475.454844864274	3688.258235282257	3902.3706424175175	4458.286631463245	3945.784334571312	3855.5826165824606	3814.0493076528874	4225.83110674762	3553.072770994164	4328.156232039678	3826.2600502461187	3765.3875637002975	4388.356263272095	3362.7289056341033	4407.126890808062	3736.322850024273	3415.8814470319985	3316.16052984879	3995.1815114901174	3597.6095785566617	3919.3439978672723	3998.922480681321	3521.315746954453	4107.72708782911	4301.77300614081	3661.797024837565
3424.004035763917	3774.0539749119553	4234.971434898659	4205.273629254445	3475.454844864253	3688.226536841108	3902.3706424175175	4458.286631463245	3945.784334571312	3855.5826165824565	3814.0493076528874	4225.8305222808885	3553.072770994164	4327.828440471529	3826.2600502461187	3765.373379763455	4388.356263272095	3362.7289056341033	4407.126890808062	3736.322850024273	3415.854739973921	3315.9644378433586	3995.101190645096	3597.6095785566617	3919.135501035048	3998.9224806703864	3521.315746954453	4107.72708782911	4301.77300614081	3661.4293338994976
3424.004035763917	3774.0539749119553	4234.971434898659	4205.273629254445	3475.454844864221	3688.1869149681597	3902.370642393077	4458.286631463245	3945.784334571312	3855.5826165824565	3814.0493076528874	4225.828921608154	3553.072770994164	4325.415585578578	3826.2600502461187	3765.302209949564	4388.356263272095	3362.7289056341033	4407.126890808062	3736.322850024273	3415.8304917389423	3315.8636404607796	3994.8354574530067	3597.6095785566617	3919.0272801115702	3998.922480660175	3521.315746954453	4107.72708782911	4301.77300614081	3661.285400492531
3424.004035763917	3774.0539749119553	4234.971434898659	4205.273629254445	3475.4548448641635	3688.129677304708	3902.3706423683343	4458.286631463245	3945.784334571312	3855.5826165824565	3814.0493076528874	4225.827930952029	3553.072770994164	4323.627763008244	3826.2600502461187	3765.1789017811598	4388.356263272088	3362.7289056341033	4407.126890808062	3736.322850024273	3415.7573204272367	3315.789533716972	3994.7235934527844	3597.6095785566617	3918.788058503809	3998.922480660175	3521.315746954453	4107.72708782911	4301.77300614081	3661.2838623707503
3424.004035763917	3774.0539749119553	4234.971434898659	4205.273629254445	3475.4548448640253	3687.986900427548	3902.3706423683343	4458.286631463245	3945.784334571312	3855.5826165824565	3814.0493076528874	4225.827930952029	3553.07277095461	4323.447940841975	3826.2600502461187	3765.0551611352525	4388.356263272088	3362.7289056341033	4407.126890808062	3736.322850024273	3415.0478063428545	3315.777575770855	3994.524307972093	3597.6095785566617	3918.7810160222252	3998.922480660175	3521.315746954453	4107.72708782911	4301.77300614081	3661.2730195801714
3424.004035763917	3774.0539749119553	4234.971434898659	4205.273629254445	3475.454844863612	3687.909379215209	3902.3706423683343	4458.286631463245	3945.784334571312	3855.5826165824565	3814.0493076528874	4225.827930952029	3553.0727709368357	4323.033380109374	3826.2600502461187	3765.0031762731733	4388.356263272088	3362.7289056341033	4407.126890808062	3736.322850024273	3414.788425141289	3315.744476240451	3994.413832286871	3597.6095785566617	3918.7100064766328	3998.9224806515695	3521.315746954453	4107.72708782911	4301.77300614081	3661.2730195801714
3424.004035763917	3774.0539749119553	4234.971434898659	4205.273629254445	3475.454844862861	3687.909379215209	3902.3706423683343	4458.286631463245	3945.784334571312	3855.5826165824537	3814.0493076528874	4225.827930952029	3553.0727709368357	4322.563333770174	3826.2600502461187	3764.955408670925	4388.356263272088	3362.7289056341033	4407.126890808062	3736.322850024273	3414.7001821049707	3315.6395503579492	3994.391426680031	3597.6095785566617	3918.704578909923	3998.922480650909	3521.315746954453	4107.72708782911	4301.77300614081	3661.2464800903967
3424.004035763917	3774.0539749119553	4234.971434898659	4205.273629254445	3475.454844861014	3687.8980302540967	3902.3706423650965	4458.286631463245	3945.78433457131	3855.582616581644	3814.0493076528874	4225.827930952029	3553.0727709368357	4322.173194744605	3826.2600502461187	3764.5666646467635	4388.356263272088	3362.7289056341033	4407.126890808062	3736.322850024273	3414.4886766134055	3315.6182881563996	3994.388037004797	3597.6095785566617	3918.662946276099	3998.922480650909	3521.315746954453	4107.72708782911	4301.77300614081	3661.200179435552
3424.004035763917	3774.0539749119553	4234.971434898659	4205.273629254445	3475.4548448570913	3687.8790384713316	3902.370642363753	4458.286631463245	3945.78433457131	3855.582616581338	3814.0493076528874	4225.827878121914	3553.0727708945215	4318.901987902548	3826.2600502461187	3764.478005541152	4388.356263272088	3362.7289056341033	4407.126890808062	3736.322850024273	3414.253580929505	3315.58228921441	3994.372025043215	3597.6095785566617	3918.6367946766077	3998.9224806438433	3521.315746954453	4107.72708782911	4301.77300614081	3661.1799599804185
3424.004035763917	3774.0539749119553	4234.971434898658	4205.273629254445	3475.454844847761	3687.859902198582	3902.370642363753	4458.286631463245	3945.78433457131	3855.582616581338	3814.0493076528874	4225.8278691614205	3553.0727708945215	4317.535445052379	3826.2600502461187	3764.275833341782	4388.356263272088	3362.7289056341033	4407.126890808062	3736.322850024273	3414.173213598745	3315.520056656066	3994.3489367857246	3597.6095785566617	3918.596563764892	3998.9224806438433	3521.315746954453	4107.72708782911	4301.77300614081	3661.1187700264645
3424.004035763917	3774.0539749119553	4234.971434898658	4205.273629254445	3475.454844822625	3687.8189318450354	3902.370642363753	4458.286631463245	3945.78433457131	3855.5826165800527	3814.0493076528874	4225.8278691614205	3553.0727708945215	4316.077136190048	3826.2600502461187	3764.099434878519	4388.356263272088	3362.7289056341033	4407.126890808062	3736.322850024273	3414.0383731067477	3315.4856421845016	3994.328926286532	3597.6095785566617	3918.5572560881	3998.9224806438433	3521.315746954453	4107.72708782911	4301.77300614081	3660.872416066858
3424.004035763917	3774.0539749119553	4234.971434898658	4205.273629254445	3475.4548447679554	3687.68548239554	3902.370642363753	4458.286631463245	3945.78433457131	3855.5826165789485	3814.0493076528874	4225.827854164378	3553.0727708945215	4314.479186201105	3826.2600502461187	3763.5766970223053	4388.356263272088	3362.7289056341033	4407.126890808062	3736.322850024273	3413.7181155122807	3315.479207967525	3994.3156544447756	3597.6095785566617	3918.5132348182674	3998.9224806438433	3521.315746954453	4107.72708782911	4301.77300614081	3660.8275156119225
3424.004035763917	3774.0539749119553	4234.971434898658	4205.273629254445	3475.454844627856	3687.5008751713785	3902.370642363753	4458.286631463245	3945.78433457131	3855.582616578681	3814.0493076528874	4225.827801161628	3553.0727708945215	4313.317449750746	3826.2600502461187	3763.4771642329933	4388.356263272088	3362.7289056341033	4407.126890808062	3736.322850024273	3413.6321433246417	3315.467429924519	3994.0193112827546	3597.6095785566617	3918.503520665804	3998.9224806438433	3521.315746954453	4107.72708782911	4301.77300614081	3660.8079363759366
3424.004035763917	3774.0539749119553	4234.971434898658	4205.273629254445	3475.454844504654	3687.3422793778273	3902.3706423634694	4458.286631463245	3945.78433457131	3855.582616578511	3814.0493076528874	4225.827782820529	3553.0727708945215	4313.244258631833	3826.2600502461187	3763.3991786930947	4388.356263272088	3362.7289056341033	4407.126890808062	3736.322850024273	3413.4633624585854	3315.4413712197706	3993.8537083415786	3597.6095785566617	3918.4455617201943	3998.9224806438433	3521.315746954453	4107.72708782911	4301.77300614081	3660.784078454045
3424.004035763917	3774.0539749119553	4234.971434898658	4205.273629254445	3475.454843962252	3687.2416815696206	3902.3706423634694	4458.286631463245	3945.78433457131	3855.5826165782773	3814.0493076528874	4225.827782820529	3553.0727708945215	4313.016804683739	3826.2600502461187	3763.3069111378586	4388.356263272088	3362.7289056341033	4407.126890808062	3736.322850024273	3413.3654805329725	3315.401663125294	3993.531488833681	3597.6095785566617	3918.28312883043	3998.9224806438433	3521.315746954453	4107.72708782911	4301.77300614081	3660.6939893826107
3424.004035763917	3774.0539749119553	4234.971434898658	4205.273629254445	3475.454842656643	3686.214377656133	3902.3706423632484	4458.286631463245	3945.784334571309	3855.5826165782773	3814.0493076528874	4225.8277758075565	3553.0727708931645	4312.444344339932	3826.2600502461187	3762.897796107598	4388.356263272088	3362.7289056341033	4407.126890808062	3736.322850024273	3413.2844009484143	3315.333645123417	3993.401750036174	3597.6095785566617	3918.090341194167	3998.9224806438415	3521.315746954453	4107.72708782911	4301.77300614081	3660.5924892895064
3424.004035763917	3774.0539749119553	4234.971434898658	4205.273629254445	3475.454839146482	3685.0219403750452	3902.3706423626577	4458.286631463245	3945.784334571309	3855.5826165782773	3814.0493076528874	4225.827773587604	3553.0727708931645	4311.796980349653	3826.2600502461187	3762.426047489322	4388.356263272088	3362.7289056341033	4407.126890808062	3736.322850024273	3413.2172439159535	3315.3149307581803	3993.352516734147	3597.6095785566617	3917.9999590344996	3998.9224806438415	3521.315746954453	4107.72708782911	4301.77300614081	3660.503611996731
3424.004035763917	3774.0539749119553	4234.971434898658	4205.273629254445	3475.45483339969	3684.018985868516	3902.3706423626577	4458.286631463245	3945.784334571309	3855.5826165782773	3814.0493076528874	4225.827773587604	3553.07277088969	4311.38810626489	3826.2600502461187	3762.1787523204184	4388.356263272088	3362.7289056341033	4407.126890808062	3736.322850024273	3413.05348224684	3315.2892939031744	3993.2441568347795	3597.6095785566617	3917.925209369928	3998.9224806438406	3521.315746954453	4107.72708782911	4301.77300614081	3660.024035939863
3424.004035763917	3774.0539749119553	4234.971434898658	4205.273629254445	3475.4548158308876	3683.688821817523	3902.3706423626577	4458.286631463245	3945.784334571309	3855.582616578269	3814.0493076528874	4225.827773587604	3553.07277088969	4311.326887829368	3826.2600502461187	3761.8256734407687	4388.356263272088	3362.7289056341033	4407.126890808062	3736.322850024273	3412.862741713174	3315.2822895074187	3993.006642016496	3597.6095785566617	3917.853851017102	3998.9224806438406	3521.315746954453	4107.72708782911	4301.77300614081	3659.5792334500647
3424.004035763917	3774.0539749119553	4234.971434898658	4205.273629254445	3475.4547936102654	3682.7222165672333	3902.37064236239	4458.286631463245	3945.784334571309	3855.5826165782455	3814.0493076528874	4225.827773587604	3553.072770889303	4311.3064397126545	3826.2600502461187	3761.0646667588244	4388.356263272088	3362.7289056341033	4407.126890808062	3736.322850024273	3412.746937850324	3315.277899649921	3992.1419051964303	3597.6095785566617	3917.788037648739	3998.92248064384	3521.315746954453	4107.72708782911	4301.77300614081	3658.906496826041
3424.004035763917	3774.0539749119553	4234.971434898658	4205.273629254445	3475.45475817747	3682.6394173523604	3902.37064236239	4458.286631463245	3945.784334571309	3855.5826165782455	3814.0493076528874	4225.827773587604	3553.072770889303	4311.110732440627	3826.2600502461187	3760.689431923356	4388.356263272088	3362.7289056341033	4407.126890808062	3736.322850024273	3412.6657654800174	3315.250741055809	3991.724403116865	3597.6095785566617	3917.6390137407016	3998.9224806438388	3521.315746954453	4107.72708782911	4301.77300614081	3657.2308403710595
3424.004035763917	3774.0539749119553	4234.971434898658	4205.273629254445	3475.454632063018	3682.161197750326	3902.37064236239	4458.286631463245	3945.784334571309	3855.5826165782455	3814.0493076528874	4225.827771052418	3553.072770889303	4310.898179616421	3826.2600502461187	3760.541783744904	4388.356263272088	3362.7289056341033	4407.126890808062	3736.322850024273	3412.4799106856526	3315.2303884164967	3991.510873832361	3597.6095785566617	3917.587224389712	3998.9224806438388	3521.315746954453	4107.72708782911	4301.77300614081	3655.331030141046
3424.004035763917	3774.0539749119553	4234.971434898658	4205.273629254445	3475.4542836792966	3682.077120152624	3902.37064236239	4458.286631463245	3945.784334571309	3855.5826165782414	3814.0493076528874	4225.827771052418	3553.072770889303	4309.876822397275	3826.2600502461187	3760.445025623937	4388.356263272088	3362.7289056341033	4407.126890808062	3736.322850024273	3412.260175356995	3315.228522982521	3991.09128700795	3597.6095785566617	3917.4521852451976	3998.9224806438388	3521.315746954453	4107.72708782911	4301.77300614081	3655.2293923372836
3424.004035763917	3774.0539749119553	4234.971434898658	4205.273629254445	3475.45369870479	3681.972693810161	3902.3706423621306	4458.286631463245	3945.784334571309	3855.582616578208	3814.0493076528874	4225.827771052418	3553.072770889303	4309.153753231887	3826.2600502461187	3760.3391445497577	4388.356263272088	3362.7289056341033	4407.126890808062	3736.322850024273	3412.2317981326187	3315.206147178133	3990.7153398351847	3597.6095785566617	3917.234005011615	3998.9224806438388	3521.315746954453	4107.72708782911	4301.77300614081	3654.9578193542575
3424.004035763917	3774.0539749119553	4234.971434898658	4205.273629254445	3475.452551052827	3681.815487736231	3902.3706423621306	4458.286631463245	3945.784334571309	3855.582616578208	3814.0493076528874	4225.827771052418	3553.072770889303	4308.178736390076	3826.2600502461187	3760.2317662531004	4388.356263272088	3362.7289056341033	4407.126890808062	3736.322850024273	3412.2317981326187	3315.1842485730626	3990.1845406000375	3597.6095785566617	3917.14267673231	3998.9224806438388	3521.315746954453	4107.72708782911	4301.77300614081	3654.9578193542575
3424.004035763917	3774.0539749119553	4234.971434898658	4205.273629254445	3475.4510659987336	3681.53581884298	3902.3706423621306	4458.286631463245	3945.784334571309	3855.582616578208	3814.0493076528874	4225.827770163416	3553.072770889292	4306.450722031744	3826.2600502461187	3759.8085657421493	4388.356263272088	3362.7289056341033	4407.126890808062	3736.322850024273	3412.2317981326187	3315.181466376419	3989.687857420704	3597.6095785566617	3916.9439671393925	3998.922480642704	3521.315746954453	4107.72708782911	4301.77300614081	3654.9083700100437
3424.004035763917	3774.0539749119553	4234.971434898658	4205.273629254445	3475.4493846017467	3681.522223737061	3902.3706423621306	4458.286631463245	3945.784334571309	3855.582616578208	3814.0493076528874	4225.827770163416	3553.072770889292	4306.206464303123	3826.2600502461187	3759.601883671786	4388.356263272088	3362.7289056341033	4407.126890808062	3736.322850024273	3412.231249798037	3315.1630976760644	3989.308789341603	3597.6095785566617	3916.6505122592125	3998.922480642704	3521.315746954453	4107.72708782911	4301.77300614081	3654.8700601876685
3424.004035763917	3774.0539749119553	4234.971434898658	4205.273629254445	3475.4489849359065	3681.5011513314385	3902.3706423621206	4458.286631463245	3945.784334571309	3855.5826165782037	3814.0493076528874	4225.827770163416	3553.072770889292	4305.61516835598	3826.2600502461187	3759.460446267989	4388.356263272088	3362.7289056341033	4407.126890808062	3736.322850024273	3412.2285552315957	3315.120045223437	3989.2729124536436	3597.6095785566617	3916.3632128874633	3998.922480642549	3521.315746954453	4107.72708782911	4301.77300614081	3654.8419368480554
3424.004035763917	3774.0539749119553	4234.971434898658	4205.273629254445	3475.4489849359065	3681.487699561949	3902.3706423621206	4458.286631463245	3945.784334571309	3855.5826165782037	3814.0493076528874	4225.827770163416	3553.072770889292	4305.602392003146	3826.2600502461187	3759.320390266842	4388.356263272088	3362.7289056341033	4407.126890808062	3736.322850024273	3412.223088551309	3315.120045223437	3989.140927159926	3597.6095785566617	3916.0854179587095	3998.922480642549	3521.315746954453	4107.72708782911	4301.77300614081	3654.8250853231275
3424.004035763917	3774.0539749119553	4234.971434898658	4205.273629254445	3475.4486985092444	3681.485612525745	3902.3706423621206	4458.286631463245	3945.784334571309	3855.5826165782028	3814.0493076528874	4225.827769866169	3553.072770889292	4305.355455890014	3826.2600502461187	3759.1215363635	4388.356263272088	3362.7289056341033	4407.126890808062	3736.322850024273	3412.2218593248786	3315.120045223437	3988.653255516664	3597.6095785566617	3915.952729417939	3998.922480642549	3521.315746954453	4107.72708782911	4301.77300614081	3654.811459089702
3424.004035763917	3774.0539749119553	4234.971434898658	4205.273629254445	3475.4486985092444	3681.4854367703065	3902.3706423621206	4458.286631463245	3945.784334571309	3855.5826165781987	3814.0493076528874	4225.827769866169	3553.072770889292	4305.164093077679	3826.2600502461187	3758.835672111255	4388.356263272088	3362.7289056341033	4407.126890808062	3736.322850024273	3412.2215905151456	3315.116730589018	3988.3824012199066	3597.6095785566617	3915.7714480212053	3998.922480642549	3521.315746954453	4107.72708782911	4301.77300614081	3654.792684639283
3424.004035763917	3774.0539749119553	4234.971434898658	4205.273629254445	3475.4486985092444	3681.466068427615	3902.3706423621206	4458.286631463245	3945.784334571309	3855.5826165781987	3814.0493076528874	4225.827769866169	3553.0727708892914	4304.966281633218	3826.2600502461187	3758.3814275710083	4388.356263272088	3362.7289056341033	4407.126890808062	3736.322850024273	3412.2188479378083	3315.112319095777	3988.0405852634744	3597.6095785566617	3915.6771508910197	3998.922480642549	3521.315746954453	4107.72708782911	4301.77300614081	3654.732975944271
3424.004035763917	3774.0539749119553	4234.971434898658	4205.273629254445	3475.4486985092444	3681.463582611665	3902.370642362116	4458.286631463245	3945.784334571309	3855.5826165781987	3814.0493076528874	4225.827769866169	3553.07277088929	4304.887698975447	3826.2600502461187	3758.228450571268	4388.356263272088	3362.7289056341033	4407.126890808062	3736.322850024273	3412.215583822456	3315.1016001284356	3986.9435723037986	3597.6095785566617	3915.6411235797013	3998.922480642549	3521.315746954453	4107.72708782911	4301.77300614081	3654.7171973005416
3424.004035763917	3774.0539749119553	4234.971434898658	4205.273629254445	3475.4486985092444	3681.4600100107973	3902.370642362116	4458.286631463245	3945.784334571309	3855.582616578198	3814.0493076528874	4225.827769866169	3553.07277088929	4304.753319275704	3826.2600502461187	3758.227221911735	4388.356263272087	3362.7289056341033	4407.126890808062	3736.322850024273	3412.2025907579427	3315.0960473424007	3986.6250085177758	3597.6095785566617	3915.6033889249907	3998.922480642506	3521.315746954453	4107.72708782911	4301.77300614081	3654.712800942493
3424.004035763917	3774.0539749119553	4234.971434898658	4205.273629254445	3475.4486953520873	3681.4592567283853	3902.370642362116	4458.286631463245	3945.784334571309	3855.582616578198	3814.0493076528874	4225.827769866169	3553.07277088929	4304.10037523493	3826.2600502461187	3758.19705915289	4388.356263272087	3362.7289056341033	4407.126890808062	3736.322850024273	3412.198152948824	3315.08687548985	3986.5092621924414	3597.6095785566617	3915.1472283364064	3998.922480642482	3521.315746954453	4107.72708782911	4301.77300614081	3654.6015175186794
3424.004035763917	3774.0539749119553	4234.971434898658	4205.273629254445	3475.448694645591	3681.4565035894298	3902.370642362116	4458.286631463245	3945.784334571309	3855.582616578198	3814.0493076528874	4225.827769866169	3553.07277088929	4303.588604947219	3826.2600502461187	3758.1575512081267	4388.356263272087	3362.7289056341033	4407.126890808062	3736.322850024273	3412.191517987907	3315.0810457689577	3986.274171066082	3597.6095785566617	3915.0726876092913	3998.9224806424063	3521.315746954453	4107.72708782911	4301.77300614081	3654.5390737752377
3424.004035763917	3774.0539749119553	4234.971434898658	4205.273629254445	3475.448694645591	3681.4555771544606	3902.370642362116	4458.286631463245	3945.784334571309	3855.582616578198	3814.0493076528874	4225.827769855456	3553.07277088929	4303.407932157716	3826.2600502461187	3758.136929461916	4388.356263272087	3362.7289056341033	4407.126890808062	3736.322850024273	3412.184225003723	3315.0642957718196	3985.942946111225	3597.6095785566617	3913.405230987305	3998.9224806423917	3521.315746954453	4107.72708782911	4301.77300614081	3654.43627087739
3424.004035763917	3774.0539749119553	4234.971434898658	4205.273629254445	3475.448694645591	3681.4555662039593	3902.370642362116	4458.286631463245	3945.784334571309	3855.582616578198	3814.0493076528874	4225.827769811416	3553.07277088929	4302.376577106361	3826.2600502461187	3758.1218446603516	4388.356263272087	3362.7289056341033	4407.126890808062	3736.322850024273	3412.1474303050886	3315.057686567013	3985.586454360321	3597.6095785566617	3910.146127038617	3998.9224806423917	3521.315746954453	4107.72708782911	4301.77300614081	3654.3067839165033
3424.004035763917	3774.0539749119553	4234.971434898658	4205.273629254445	3475.448694645591	3681.455521498812	3902.370642362116	4458.286631463245	3945.784334571309	3855.582616578198	3814.0493076528874	4225.827769811416	3553.07277088929	4302.281139107571	3826.2600502461187	3758.0582853010474	4388.356263272087	3362.7289056341033	4407.126890808062	3736.322850024273	3412.0684888210226	3315.0535783876	3985.106359693714	3597.6095785566617	3906.549168841733	3998.9224806423917	3521.315746954453	4107.72708782911	4301.77300614081	3653.8907036676214
3424.004035763917	3774.0539749119553	4234.971434898658	4205.273629254445	3475.448694645591	3681.452175313692	3902.370642362116	4458.286631463245	3945.784334571309	3855.582616578198	3814.0493076528874	4225.827769811416	3553.07277088929	4302.257272542089	3826.2600502461187	3757.9705532516264	4388.356263272087	3362.7289056341033	4407.126890808062	3736.322850024273	3412.0018363337645	3315.043566058617	3985.004505746334	3597.6095785566617	3905.732515376658	3998.922480642391	3521.315746954453	4107.72708782911	4301.77300614081	3653.2141340057137
3424.004035763917	3774.0539749119553	4234.971434898658	4205.273629254445	3475.448694645591	3681.4505575776907	3902.370642362116	4458.286631463245	3945.784334571309	3855.582616578198	3814.0493076528874	4225.827769811416	3553.07277088929	4302.205039047795	3826.2600502461187	3757.823170092861	4388.356263272086	3362.7289056341033	4407.126890808062	3736.322850024273	3411.7669951284684	3315.022378267822	3984.847054508882	3597.6095785566617	3905.732515376658	3998.922480642379	3521.315746954453	4107.72708782911	4301.77300614081	3652.970981221998
3424.004035763917	3774.0539749119553	4234.971434898658	4205.273629254445	3475.448694645591	3681.447169116821	3902.370642362116	4458.286631463245	3945.784334571309	3855.582616578198	3814.0493076528874	4225.827769811416	3553.07277088929	4302.186626271353	3826.2600502461187	3757.696829642942	4388.356263272086	3362.7289056341033	4407.126890808062	3736.322850024273	3411.7669951284684	3314.983558944853	3984.6030793994187	3597.6095785566617	3905.4147889608425	3998.92248064237	3521.315746954453	4107.72708782911	4301.77300614081	3652.929239338633
3424.004035763917	3774.0539749119553	4234.971434898658	4205.273629254445	3475.448694451838	3681.4368738308135	3902.370642362116	4458.286631463245	3945.784334571309	3855.582616578198	3814.0493076528874	4225.827769811416	3553.07277088929	4302.117755494417	3826.2600502461187	3757.6243898570065	4388.356263272086	3362.7289056341033	4407.126890808062	3736.322850024273	3411.759334886374	3314.9792438168556	3984.534592200478	3597.6095785566617	3905.25574763067	3998.9224806423636	3521.315746954453	4107.72708782911	4301.77300614081	3652.702474966398
3424.004035763917	3774.0539749119553	4234.971434898658	4205.273629254445	3475.448694451838	3681.4199126404583	3902.370642362116	4458.286631463245	3945.784334571309	3855.582616578198	3814.0493076528874	4225.827769811416	3553.07277088929	4301.972231255237	3826.2600502461187	3757.5813307365133	4388.356263272086	3362.7289056341033	4407.126890808062	3736.322850024273	3411.759334886374	3314.9705971908343	3984.500372685881	3597.6095785566617	3904.925971345942	3998.922480642337	3521.315746954453	4107.72708782911	4301.77300614081	3652.4918920538116
3424.004035763917	3774.0539749119553	4234.971434898658	4205.273629254445	3475.448694451838	3681.3968290928433	3902.370642362116	4458.286631463245	3945.784334571309	3855.582616578198	3814.0493076528874	4225.827769811416	3553.07277088929	4301.8466164473175	3826.2600502461187	3757.5129068299166	4388.356263272086	3362.7289056341033	4407.126890808062	3736.322850024273	3411.7569172296094	3314.9604810339683	3984.459250672993	3597.6095785566617	3904.9205050428945	3998.922480642337	3521.315746954453	4107.72708782911	4301.77300614081	3652.392364040813
3424.004035763917	3774.0539749119553	4234.971434898658	4205.273629254445	3475.448694451838	3681.360505153285	3902.370642362116	4458.286631463245	3945.784334571309	3855.582616578198	3814.0493076528874	4225.827769811416	3553.07277088929	4301.83015684724	3826.2600502461187	3757.4297696628955	4388.356263272086	3362.7289056341033	4407.126890808062	3736.322850024273	3411.69762311907	3314.9591626807974	3984.4268908907293	3597.6095785566617	3904.9205050428945	3998.922480642337	3521.315746954453	4107.72708782911	4301.77300614081	3651.0866732455115
3424.004035763917	3774.0539749119553	4234.971434898658	4205.273629254445	3475.448694451838	3681.358961244793	3902.370642362116	4458.286631463245	3945.784334571309	3855.582616578198	3814.0493076528874	4225.827769811416	3553.07277088929	4301.800822301728	3826.2600502461187	3757.2389915038284	4388.356263272086	3362.7289056341033	4407.126890808062	3736.322850024273	3411.6785790758117	3314.958901463181	3984.3630739301325	3597.6095785566617	3904.820568305521	3998.9224806423335	3521.315746954453	4107.72708782911	4301.77300614081	3650.1174581437062
3424.004035763917	3774.0539749119553	4234.971434898658	4205.273629254445	3475.4486944030687	3681.357300303056	3902.370642362116	4458.286631463245	3945.784334571309	3855.582616578198	3814.0493076528874	4225.827769811416	3553.07277088929	4301.70163191174	3826.2600502461187	3757.133487056501	4388.356263272086	3362.7289056341033	4407.126890808062	3736.322850024273	3411.674329512847	3314.9587708535546	3984.312389728587	3597.6095785566617	3904.4293731292896	3998.9224806423317	3521.315746954453	4107.72708782911	4301.77300614081	3649.778430892843
3424.004035763917	3774.0539749119553	4234.971434898658	4205.273629254445	3475.4486944030687	3681.339308581184	3902.370642362116	4458.286631463245	3945.784334571309	3855.582616578198	3814.0493076528874	4225.827769811166	3553.07277088929	4301.669606809684	3826.2600502461187	3757.06706549773	4388.356263272086	3362.7289056341033	4407.126890808062	3736.322850024273	3411.672497194804	3314.9584098274186	3984.293634631438	3597.6095785566617	3904.3374579302636	3998.9224806423317	3521.315746954453	4107.72708782911	4301.77300614081	3649.721678752111
3424.004035763917	3774.0539749119553	4234.971434898658	4205.273629254445	3475.4486944030687	3681.3189446016468	3902.370642362116	4458.286631463245	3945.784334571309	3855.582616578198	3814.0493076528874	4225.827769810761	3553.07277088929	4301.599338432891	3826.2600502461187	3757.0133361979615	4388.356263272086	3362.7289056341033	4407.126890808062	3736.322850024273	3411.672497194804	3314.9583999502242	3984.235054890397	3597.6095785566617	3904.223855895192	3998.9224806423317	3521.315746954453	4107.72708782911	4301.77300614081	3649.547574803162
3424.004035763917	3774.0539749119553	4234.971434898658	4205.273629254445	3475.4486944030405	3681.3189446016468	3902.370642362116	4458.286631463245	3945.784334571309	3855.582616578198	3814.0493076528874	4225.827769810273	3553.07277088929	4301.526142366944	3826.2600502461187	3756.954864170417	4388.356263272086	3362.7289056341033	4407.126890808062	3736.322850024273	3411.6724525989757	3314.958333941122	3984.1986324612585	3597.6095785566617	3904.065261945394	3998.9224806423317	3521.315746954453	4107.72708782911	4301.77300614081	3649.417638790349
3424.004035763917	3774.0539749119553	4234.971434898658	4205.273629254445	3475.4486944030405	3681.3189446016468	3902.370642362116	4458.286631463245	3945.784334571309	3855.582616578198	3814.0493076528874	4225.82776980938	3553.07277088929	4301.443261213504	3826.2600502461187	3756.631380517497	4388.356263272086	3362.7289056341033	4407.126890808062	3736.322850024273	3411.6724347595364	3314.958333941122	3984.132490014067	3597.6095785566617	3903.771554007404	3998.922480642331	3521.315746954453	4107.72708782911	4301.77300614081	3649.4117720149684
3424.004035763917	3774.0539749119553	4234.971434898658	4205.273629254445	3475.4486944029027	3681.3189446016468	3902.370642362116	4458.286631463245	3945.784334571309	3855.582616578198	3814.0493076528874	4225.82776980938	3553.07277088929	4301.231565993995	3826.2600502461187	3756.4050525924267	4388.356263272086	3362.7289056341033	4407.126890808062	3736.322850024273	3411.6719613835144	3314.9583070378917	3984.082199382233	3597.6095785566617	3903.6078733494887	3998.92248064233	3521.315746954453	4107.72708782911	4301.77300614081	3649.306998636627
3424.004035763917	3774.0539749119553	4234.971434898658	4205.273629254445	3475.4486944028213	3681.318933217208	3902.370642362116	4458.286631463245	3945.784334571309	3855.582616578198	3814.0493076528874	4225.82776980938	3553.07277088929	4301.059619207834	3826.2600502461187	3755.888312952693	4388.356263272086	3362.7289056341033	4407.126890808062	3736.322850024273	3411.671687946031	3314.958285565594	3983.985179768084	3597.6095785566617	3903.5705141200647	3998.92248064233	3521.315746954453	4107.72708782911	4301.77300614081	3649.2934239232086
3424.004035763917	3774.0539749119553	4234.971434898658	4205.273629254445	3475.4486944028067	3681.318916479654	3902.370642362116	4458.286631463245	3945.784334571309	3855.582616578198	3814.0493076528874	4225.827769809055	3553.07277088929	4300.815575420531	3826.2600502461187	3755.677157877428	4388.356263272086	3362.7289056341033	4407.126890808062	3736.322850024273	3411.6713916458343	3314.9572411704694	3983.857097280723	3597.6095785566617	3903.514305342504	3998.92248064233	3521.315746954453	4107.72708782911	4301.77300614081	3649.2934239232086
3424.004035763917	3774.0539749119553	4234.971434898658	4205.273629254445	3475.448694402798	3681.318611878074	3902.370642362116	4458.286631463245	3945.784334571309	3855.582616578198	3814.0493076528874	4225.827769809055	3553.07277088929	4300.57400600783	3826.2600502461187	3755.4802268873163	4388.356263272086	3362.7289056341033	4407.126890808062	3736.322850024273	3411.6713916458343	3314.955829525305	3983.784570274796	3597.6095785566617	3903.3010684900332	3998.9224806423294	3521.315746954453	4107.72708782911	4301.77300614081	3649.293415497073
3424.004035763917	3774.0539749119553	4234.971434898658	4205.273629254445	3475.448694402772	3681.318550334071	3902.370642362116	4458.286631463245	3945.784334571309	3855.582616578198	3814.0493076528874	4225.827769808937	3553.07277088929	4300.2965893667015	3826.2600502461187	3755.3459736894238	4388.356263272086	3362.7289056341033	4407.126890808062	3736.322850024273	3411.6713916458343	3314.9558008749973	3983.2605350599883	3597.6095785566617	3903.0793739515057	3998.922480642329	3521.315746954453	4107.72708782911	4301.77300614081	3649.293415497073
3424.004035763917	3774.0539749119553	4234.971434898658	4205.273629254445	3475.448694402772	3681.317392251467	3902.370642362116	4458.286631463245	3945.784334571309	3855.582616578198	3814.0493076528874	4225.827769808658	3553.07277088929	4300.158727662567	3826.2600502461187	3755.16995845202	4388.356263272086	3362.7289056341033	4407.126890808062	3736.322850024273	3411.671378559515	3314.9558008749973	3983.0393341374256	3597.6095785566617	3903.047501659993	3998.9224806423244	3521.315746954453	4107.72708782911	4301.77300614081	3649.293000225299
3424.004035763917	3774.0539749119553	4234.971434898658	4205.273629254445	3475.4486944022674	3681.317185495966	3902.370642362116	4458.286631463245	3945.784334571309	3855.582616578198	3814.0493076528874	4225.827769808658	3553.07277088929	4299.888043565612	3826.2600502461187	3754.9411807537717	4388.356263272086	3362.7289056341033	4407.126890808062	3736.322850024273	3411.671378559515	3314.9558008749973	3982.784448714477	3597.6095785566617	3902.9755322024566	3998.9224806423244	3521.315746954453	4107.72708782911	4301.77300614081	3649.2794185653365
3424.004035763917	3774.0539749119553	4234.971434898658	4205.273629254445	3475.4486943966112	3681.3169154475095	3902.370642362116	4458.286631463245	3945.784334571309	3855.582616578198	3814.0493076528874	4225.827769808605	3553.07277088929	4299.8786666231845	3826.2600502461187	3754.004724305864	4388.356263272086	3362.7289056341033	4407.126890808062	3736.322850024273	3411.671378559515	3314.955676814949	3982.5830771050546	3597.6095785566617	3902.858340731709	3998.9224806423244	3521.315746954453	4107.72708782911	4301.77300614081	3649.2630457858972
3424.004035763917	3774.0539749119553	4234.971434898658	4205.273629254445	3475.448694395392	3681.3144579150394	3902.370642362116	4458.286631463245	3945.784334571309	3855.582616578198	3814.0493076528874	4225.827769808605	3553.07277088929	4299.836358911334	3826.2600502461187	3753.449636759196	4388.356263272086	3362.7289056341033	4407.126890808062	3736.322850024273	3411.671378559515	3314.9555583655497	3982.3527208310657	3597.6095785566617	3902.6990030405477	3998.9224806423244	3521.315746954453	4107.72708782911	4301.77300614081	3649.1825669893833
3424.004035763917	3774.0539749119553	4234.971434898658	4205.273629254445	3475.448694395392	3681.3085960848866	3902.370642362116	4458.286631463245	3945.784334571309	3855.582616578198	3814.0493076528874	4225.827769808605	3553.07277088929	4299.802676665604	3826.2600502461187	3753.341019667936	4388.356263272086	3362.7289056341033	4407.126890808062	3736.322850024273	3411.671378559515	3314.9553308197687	3982.243725780355	3597.6095785566617	3902.4768107082527	3998.9224806423244	3521.315746954453	4107.72708782911	4301.77300614081	3649.1460891296365
3424.004035763917	3774.0539749119553	4234.971434898658	4205.273629254445	3475.448694395392	3681.3085960848866	3902.370642362116	4458.286631463245	3945.784334571309	3855.582616578198	3814.0493076528874	4225.827769808605	3553.07277088929	4299.7079031101275	3826.2600502461187	3752.0773084603643	4388.356263272086	3362.7289056341033	4407.126890808062	3736.322850024273	3411.671378559515	3314.9553308197687	3981.8902091225254	3597.6095785566617	3902.370530772726	3998.9224806423244	3521.315746954453	4107.72708782911	4301.77300614081	3649.0912588828364
3424.004035763917	3774.0539749119553	4234.971434898658	4205.273629254445	3475.448694395392	3681.3084880470283	3902.370642362116	4458.286631463245	3945.784334571309	3855.582616578198	3814.0493076528874	4225.827769808605	3553.07277088929	4299.600762217978	3826.2600502461187	3751.5089785238074	4388.356263272086	3362.7289056341033	4407.126890808062	3736.322850024273	3411.6713778696662	3314.955197950913	3981.6773904623333	3597.6095785566617	3901.9520304867046	3998.9224806423244	3521.315746954453	4107.72708782911	4301.77300614081	3648.9875822585445
3424.004035763917	3774.0539749119553	4234.971434898658	4205.273629254445	3475.448694393399	3681.29876283025	3902.370642362116	4458.286631463245	3945.784334571309	3855.582616578198	3814.0493076528874	4225.827769808605	3553.07277088929	4299.511959802356	3826.2600502461187	3750.935864939097	4388.356263272086	3362.7289056341033	4407.126890808062	3736.322850024273	3411.6713778696662	3314.9551273714255	3981.671844915612	3597.6095785566617	3901.717302976625	3998.9224806423244	3521.315746954453	4107.72708782911	4301.77300614081	3648.9841345264585
3424.004035763917	3774.0539749119553	4234.971434898658	4205.273629254445	3475.448694393399	3681.286530450484	3902.370642362116	4458.286631463245	3945.784334571309	3855.582616578198	3814.0493076528874	4225.827769808605	3553.07277088929	4299.183108919355	3826.2600502461187	3749.1678530134873	4388.356263272086	3362.7289056341033	4407.126890808062	3736.322850024273	3411.6713778696662	3314.9544228519608	3981.5279549314855	3597.6095785566617	3901.6345851009346	3998.9224806423244	3521.315746954453	4107.72708782911	4301.77300614081	3648.981956147576
3424.004035763917	3774.0539749119553	4234.971434898658	4205.273629254445	3475.4486943933443	3681.255985326265	3902.370642362116	4458.286631463245	3945.784334571309	3855.582616578198	3814.0493076528874	4225.827769808605	3553.07277088929	4298.7447202784415	3826.2600502461187	3748.9676406278204	4388.356263272086	3362.7289056341033	4407.126890808062	3736.322850024273	3411.6713768253576	3314.9538207162955	3981.409498751591	3597.6095785566617	3901.496135731589	3998.9224806423244	3521.315746954453	4107.72708782911	4301.77300614081	3648.9658272355528
3424.004035763917	3774.0539749119553	4234.971434898658	4205.273629254445	3475.448694393211	3681.242530154849	3902.3706423621156	4458.286631463245	3945.784334571309	3855.582616578198	3814.0493076528874	4225.827769808605	3553.07277088929	4298.60896185562	3826.2600502461187	3748.8987806126675	4388.356263272086	3362.7289056341033	4407.126890808062	3736.322850024273	3411.6713768253576	3314.953750951162	3981.056361698601	3597.6095785566617	3901.3156430082736	3998.9224806423244	3521.315746954453	4107.72708782911	4301.77300614081	3648.9598119040475
3424.004035763917	3774.0539749119553	4234.971434898658	4205.273629254445	3475.4486943930583	3681.2403108945646	3902.3706423621156	4458.286631463245	3945.784334571309	3855.582616578198	3814.0493076528874	4225.827769808605	3553.07277088929	4298.458212104181	3826.2600502461187	3748.8661530188538	4388.356263272086	3362.7289056341033	4407.126890808062	3736.322850024273	3411.6713768253576	3314.9526884529378	3980.6948622924792	3597.6095785566617	3901.132289710051	3998.9224806423244	3521.315746954453	4107.72708782911	4301.77300614081	3648.9235470504573
3424.004035763917	3774.0539749119553	4234.971434898658	4205.273629254445	3475.4486943930583	3681.219654083909	3902.3706423621156	4458.286631463245	3945.784334571309	3855.582616578198	3814.0493076528874	4225.827769808605	3553.07277088929	4297.888724969738	3826.2600502461187	3748.7578537628997	4388.356263272086	3362.7289056341033	4407.126890808062	3736.322850024273	3411.67137680496	3314.950452701861	3980.292125903069	3597.6095785566617	3900.890280066678	3998.9224806423244	3521.315746954453	4107.72708782911	4301.77300614081	3648.753579496886
3424.004035763917	3774.0539749119553	4234.971434898658	4205.273629254445	3475.4486943930583	3681.20115608568	3902.3706423621156	4458.286631463245	3945.784334571309	3855.5826165781973	3814.0493076528874	4225.827769808605	3553.07277088929	4297.560718199594	3826.2600502461187	3748.6538474455538	4388.356263272086	3362.7289056341033	4407.126890808062	3736.322850024273	3411.67137680496	3314.943452605254	3979.3861996178057	3597.6095785566617	3900.660661739148	3998.9224806423244	3521.315746954453	4107.72708782911	4301.77300614081	3648.6385003986607
3424.004035763917	3774.0539749119553	4234.971434898658	4205.273629254445	3475.4486943930583	3681.16151426823	3902.3706423621156	4458.286631463245	3945.784334571309	3855.5826165781973	3814.0493076528874	4225.827769808605	3553.07277088929	4297.1953903318845	3826.2600502461187	3748.430335672466	4388.356263272086	3362.7289056341033	4407.126890808062	3736.322850024273	3411.67137680496	3314.941059095677	3978.3486350466965	3597.6095785566617	3899.648969736033	3998.9224806423244	3521.315746954453	4107.72708782911	4301.77300614081	3648.4842204498664
3424.004035763917	3774.0539749119553	4234.971434898658	4205.273629254445	3475.4486943930583	3681.099140367382	3902.3706423621156	4458.286631463245	3945.784334571309	3855.5826165781973	3814.0493076528874	4225.827769808605	3553.07277088929	4296.338758954281	3826.2600502461187	3748.2014354296816	4388.356263272086	3362.7289056341033	4407.126890808062	3736.322850024273	3411.671376796926	3314.941059095677	3978.115560116982	3597.6095785566617	3899.3124194272323	3998.9224806423244	3521.315746954453	4107.72708782911	4301.77300614081	3648.141458889806
3424.004035763917	3774.0539749119553	4234.971434898658	4205.273629254445	3475.4486943930583	3681.064357270536	3902.3706423621156	4458.286631463245	3945.784334571309	3855.5826165781973	3814.0493076528874	4225.827769808605	3553.07277088929	4296.279956431982	3826.2600502461187	3748.0189347838286	4388.356263272086	3362.7289056341033	4407.126890808062	3736.322850024273	3411.6713767313895	3314.9410250032875	3977.692347464964	3597.6095785566617	3898.4531291916705	3998.9224806423244	3521.315746954453	4107.72708782911	4301.77300614081	3648.1342336592415
3424.004035763917	3774.0539749119553	4234.971434898658	4205.273629254445	3475.4486943930583	3680.985097561812	3902.3706423621156	4458.286631463245	3945.784334571309	3855.5826165781973	3814.0493076528874	4225.827769808605	3553.07277088929	4295.893299929573	3826.2600502461187	3747.4206830820744	4388.356263272086	3362.7289056341033	4407.126890808062	3736.322850024273	3411.6713767313895	3314.940829010582	3977.54503434915	3597.6095785566617	3897.958996250292	3998.9224806423244	3521.315746954453	4107.72708782911	4301.77300614081	3648.094802536867
3424.004035763917	3774.0539749119553	4234.971434898658	4205.273629254445	3475.4486943930374	3680.9804444755327	3902.3706423621156	4458.286631463245	3945.784334571309	3855.5826165781973	3814.0493076528874	4225.827769808605	3553.07277088929	4295.514040867849	3826.2600502461187	3747.10372807931	4388.356263272086	3362.7289056341033	4407.126890808062	3736.322850024273	3411.6713767313895	3314.9405741171067	3977.303636941322	3597.6095785566617	3897.374557747138	3998.9224806423244	3521.315746954453	4107.72708782911	4301.77300614081	3648.0713379275285
3424.004035763917	3774.0539749119553	4234.971434898658	4205.273629254445	3475.448694393013	3680.890215104592	3902.3706423621156	4458.286631463245	3945.784334571309	3855.5826165781973	3814.0493076528874	4225.827769808605	3553.07277088929	4295.502052090205	3826.2600502461187	3746.3964139163454	4388.356263272086	3362.7289056341033	4407.126890808062	3736.322850024273	3411.6713767313895	3314.9402470530767	3977.1558050011263	3597.6095785566617	3896.8018031741576	3998.922480642324	3521.315746954453	4107.72708782911	4301.77300614081	3647.9740261261086
3424.004035763917	3774.0539749119553	4234.971434898658	4205.273629254445	3475.448694393013	3680.765641269433	3902.3706423621156	4458.286631463245	3945.784334571309	3855.5826165781973	3814.0493076528874	4225.827769808605	3553.07277088929	4295.257372393517	3826.2600502461187	3746.055382287259	4388.356263272086	3362.7289056341033	4407.126890808062	3736.322850024273	3411.6713767313895	3314.9401371011354	3976.9221025853567	3597.6095785566617	3895.380681343356	3998.922480642324	3521.315746954453	4107.72708782911	4301.77300614081	3647.7252923884894
3424.004035763917	3774.0539749119553	4234.971434898658	4205.273629254445	3475.4486943929983	3680.75715596384	3902.3706423621156	4458.286631463245	3945.784334571309	3855.5826165781973	3814.0493076528874	4225.827769808605	3553.07277088929	4295.172550080155	3826.2600502461187	3745.668594846188	4388.356263272086	3362.7289056341033	4407.126890808062	3736.322850024273	3411.6713767313895	3314.9390345128995	3976.7539123875063	3597.6095785566617	3895.1682251119532	3998.922480642321	3521.315746954453	4107.72708782911	4301.77300614081	3647.6500480160507
3424.004035763917	3774.0539749119553	4234.971434898658	4205.273629254445	3475.448694392982	3680.7489244683434	3902.3706423621156	4458.286631463245	3945.784334571309	3855.5826165781973	3814.0493076528874	4225.827769808605	3553.07277088929	4295.096091670621	3826.2600502461187	3745.2639039862242	4388.356263272086	3362.7289056341033	4407.126890808062	3736.322850024273	3411.6713767310007	3314.93564715872	3976.4879055287583	3597.6095785566617	3894.4449326740005	3998.92248064232	3521.315746954453	4107.72708782911	4301.77300614081	3647.6292955838553
3424.004035763917	3774.0539749119553	4234.971434898658	4205.273629254445	3475.448694392982	3680.743398101719	3902.3706423621156	4458.286631463245	3945.784334571309	3855.5826165781973	3814.0493076528874	4225.827769808605	3553.07277088929	4294.989215621392	3826.2600502461187	3745.0101413493508	4388.356263272086	3362.7289056341033	4407.126890808062	3736.322850024273	3411.6713767307124	3314.932580879634	3976.4159593399654	3597.6095785566617	3892.80186951959	3998.92248064232	3521.315746954453	4107.72708782911	4301.77300614081	3647.5610139459886
3424.004035763917	3774.0539749119553	4234.971434898658	4205.273629254445	3475.448694392982	3680.740724261719	3902.3706423621156	4458.286631463245	3945.784334571309	3855.5826165781973	3814.0493076528874	4225.827769808605	3553.07277088929	4294.8632746696085	3826.2600502461187	3744.686550466693	4388.356263272086	3362.7289056341033	4407.126890808062	3736.322850024273	3411.6713767307124	3314.9314187984546	3976.2677510184158	3597.6095785566617	3891.9786061688415	3998.9224806423194	3521.315746954453	4107.72708782911	4301.77300614081	3647.5610139459886
3424.004035763917	3774.0539749119553	4234.971434898658	4205.273629254445	3475.448694392982	3680.7262402874076	3902.3706423621156	4458.286631463245	3945.784334571309	3855.5826165781973	3814.0493076528874	4225.827769808604	3553.07277088929	4294.0057706261305	3826.2600502461187	3743.673586752002	4388.356263272086	3362.7289056341033	4407.126890808062	3736.322850024273	3411.671376730708	3314.9296300658625	3976.143270040119	3597.6095785566617	3891.206437765598	3998.9224806423194	3521.315746954453	4107.72708782911	4301.77300614081	3647.417816645647
3424.004035763917	3774.0539749119553	4234.971434898658	4205.273629254445	3475.4486943929796	3680.7204801871094	3902.3706423621156	4458.286631463245	3945.784334571309	3855.5826165781973	3814.0493076528874	4225.827769808604	3553.07277088929	4293.965595849782	3826.2600502461187	3742.517570908136	4388.356263272086	3362.7289056341033	4407.126890808062	3736.322850024273	3411.671376730708	3314.9289484304904	3975.8058874039907	3597.6095785566617	3891.0631675597097	3998.922480642317	3521.315746954453	4107.72708782911	4301.77300614081	3647.2897425806805
3424.004035763917	3774.0539749119553	4234.971434898658	4205.273629254445	3475.4486943929796	3680.6854825879363	3902.3706423621156	4458.286631463245	3945.784334571309	3855.5826165781973	3814.0493076528874	4225.827769808604	3553.07277088929	4293.863370517651	3826.2600502461187	3741.250397642768	4388.356263272086	3362.7289056341033	4407.126890808062	3736.322850024273	3411.671376730708	3314.9256785409843	3975.5854439167024	3597.6095785566617	3890.9089971497624	3998.922480642315	3521.315746954453	4107.72708782911	4301.77300614081	3647.130225117826
3424.004035763917	3774.0539749119553	4234.971434898658	4205.273629254445	3475.4486943929796	3680.652168228652	3902.3706423621156	4458.286631463245	3945.784334571309	3855.5826165781973	3814.0493076528874	4225.827769808604	3553.07277088929	4293.698620989156	3826.2600502461187	3741.152643479759	4388.356263272086	3362.7289056341033	4407.126890808062	3736.322850024273	3411.6713767307047	3314.924014291741	3975.468562670324	3597.6095785566617	3890.8917839853507	3998.9224806423144	3521.315746954453	4107.72708782911	4301.77300614081	3647.0809917307224
3424.004035763917	3774.0539749119553	4234.971434898658	4205.273629254445	3475.448694392979	3680.583999952817	3902.3706423621156	4458.286631463245	3945.784334571309	3855.5826165781964	3814.0493076528874	4225.827769808604	3553.07277088929	4293.542010923849	3826.2600502461187	3739.7616984630495	4388.356263272086	3362.7289056341033	4407.126890808062	3736.322850024273	3411.6713767307047	3314.9210675305167	3975.36233181275	3597.6095785566617	3890.872856586534	3998.9224806423103	3521.315746954453	4107.72708782911	4301.77300614081	3646.7274196289104
3424.004035763917	3774.0539749119553	4234.971434898658	4205.273629254445	3475.4486943929746	3680.4786591694815	3902.3706423621156	4458.286631463245	3945.784334571309	3855.5826165781964	3814.0493076528874	4225.827769808604	3553.07277088929	4293.435571297792	3826.2600502461187	3738.645235820184	4388.356263272086	3362.7289056341033	4407.126890808062	3736.322850024273	3411.6713767307047	3314.9188247229667	3975.262326176815	3597.6095785566617	3890.775257964522	3998.922480642295	3521.315746954453	4107.72708782911	4301.77300614081	3646.498001769951
3424.004035763917	3774.0539749119553	4234.971434898658	4205.273629254445	3475.448694392972	3680.3791525698816	3902.3706423621156	4458.286631463245	3945.784334571309	3855.5826165781964	3814.0493076528874	4225.827769808604	3553.07277088929	4293.200427637925	3826.2600502461187	3737.681470193864	4388.356263272086	3362.7289056341033	4407.126890808062	3736.322850024273	3411.6713767306055	3314.917119109076	3975.1255642840397	3597.6095785566617	3890.229946934711	3998.922480642264	3521.315746954453	4107.72708782911	4301.77300614081	3646.2826988692914
3424.004035763917	3774.0539749119553	4234.971434898658	4205.273629254445	3475.4486943929714	3680.3273312797437	3902.3706423621156	4458.286631463245	3945.784334571309	3855.582616578196	3814.0493076528874	4225.827769808604	3553.07277088929	4293.027190280171	3826.2600502461187	3737.0604209077883	4388.356263272086	3362.7289056341033	4407.126890808062	3736.322850024273	3411.6713767301926	3314.912180045865	3974.984357688224	3597.6095785566617	3889.6824841339508	3998.9224806422117	3521.315746954453	4107.72708782911	4301.77300614081	3646.2532558847624
3424.004035763917	3774.0539749119553	4234.971434898658	4205.273629254445	3475.4486943929714	3680.239670728458	3902.3706423621156	4458.286631463245	3945.784334571309	3855.582616578196	3814.0493076528874	4225.827769808603	3553.07277088929	4292.992121081024	3826.2600502461187	3735.770680795208	4388.356263272086	3362.7289056341033	4407.126890808062	3736.322850024273	3411.6713767300334	3314.8930514903627	3974.751000171018	3597.6095785566617	3889.6528015664967	3998.922480642091	3521.315746954453	4107.72708782911	4301.77300614081	3646.1230780662254
3424.004035763917	3774.0539749119553	4234.971434898658	4205.273629254445	3475.4486943929714	3680.1728483823163	3902.3706423621156	4458.286631463245	3945.784334571309	3855.5826165781946	3814.0493076528874	4225.827769808602	3553.07277088929	4292.588858303915	3826.2600502461187	3735.4535887193115	4388.356263272086	3362.7289056341033	4407.126890808062	3736.322850024273	3411.6713767300334	3314.8708391076584	3974.717920949289	3597.6095785566617	3889.6319262049756	3998.922480641977	3521.315746954453	4107.72708782911	4301.77300614081	3646.016907787558
3424.004035763917	3774.0539749119553	4234.971434898658	4205.273629254445	3475.4486943929714	3680.156613947563	3902.3706423621156	4458.286631463245	3945.784334571309	3855.58261657819	3814.0493076528874	4225.827769808602	3553.07277088929	4292.429128722242	3826.2600502461187	3734.3777869409246	4388.356263272086	3362.7289056341033	4407.126890808062	3736.322850024273	3411.671376729989	3314.869934674242	3974.638007721866	3597.6095785566617	3889.6266981593617	3998.9224806417606	3521.315746954453	4107.72708782911	4301.77300614081	3645.972628094957
3424.004035763917	3774.0539749119553	4234.971434898658	4205.273629254445	3475.4486943929714	3680.008518947384	3902.3706423621156	4458.286631463245	3945.784334571309	3855.58261657819	3814.0493076528874	4225.827769808602	3553.07277088929	4292.096709918003	3826.2600502461187	3733.6693268865765	4388.356263272086	3362.7289056341033	4407.126890808062	3736.322850024273	3411.671376729989	3314.868230094202	3974.5912844890854	3597.6095785566617	3889.4953029135813	3998.9224806415486	3521.315746954453	4107.72708782911	4301.77300614081	3645.4581112392043
3424.004035763917	3774.0539749119553	4234.971434898658	4205.273629254445	3475.4486943929714	3679.9817753173384	3902.3706423621156	4458.286631463245	3945.784334571309	3855.5826165781896	3814.0493076528874	4225.827769808602	3553.07277088929	4291.93900485819	3826.2600502461187	3732.544053161464	4388.356263272086	3362.7289056341033	4407.126890808062	3736.322850024273	3411.671376729989	3314.8627156668795	3974.1011620333165	3597.6095785566617	3889.4309339788065	3998.922480641447	3521.315746954453	4107.72708782911	4301.77300614081	3644.9639340348162
3424.004035763917	3774.0539749119553	4234.971434898658	4205.273629254445	3475.4486943929714	3679.922107785079	3902.3706423621156	4458.286631463245	3945.784334571309	3855.5826165781896	3814.0493076528874	4225.827769808602	3553.07277088929	4291.492535751151	3826.2600502461187	3732.082789710322	4388.356263272086	3362.7289056341033	4407.126890808062	3736.322850024273	3411.671376729989	3314.8627098051006	3973.7920949756162	3597.6095785566617	3889.4207218126976	3998.9224806410466	3521.315746954453	4107.72708782911	4301.77300614081	3644.523693408554
3424.004035763917	3774.0539749119553	4234.971434898658	4205.273629254445	3475.4486943929714	3679.8511622898995	3902.3706423621156	4458.286631463245	3945.784334571309	3855.5826165781896	3814.0493076528874	4225.827769808602	3553.07277088929	4291.240915367817	3826.2600502461187	3731.8254231856936	4388.356263272086	3362.7289056341033	4407.126890808062	3736.322850024273	3411.671376729983	3314.856024408385	3973.2015536154413	3597.6095785566617	3889.279738718421	3998.9224806410452	3521.315746954453	4107.72708782911	4301.77300614081	3643.805516967521
3424.004035763917	3774.0539749119553	4234.971434898658	4205.273629254445	3475.4486943929714	3679.807398830297	3902.3706423621156	4458.286631463245	3945.784334571309	3855.5826165781896	3814.0493076528874	4225.827769808602	3553.07277088929	4290.767926638604	3826.2600502461187	3731.1424656996346	4388.356263272086	3362.7289056341033	4407.126890808062	3736.322850024273	3411.671376729983	3314.833626221763	3973.0549805106602	3597.6095785566617	3889.1966255922925	3998.922480640831	3521.315746954453	4107.72708782911	4301.77300614081	3643.5404067754944
3424.004035763917	3774.0539749119553	4234.971434898658	4205.273629254445	3475.4486943929714	3679.771205242412	3902.3706423621156	4458.286631463245	3945.784334571309	3855.582616578189	3814.0493076528874	4225.827769808602	3553.07277088929	4289.327201672815	3826.2600502461187	3730.656838253788	4388.356263272086	3362.7289056341033	4407.126890808062	3736.322850024273	3411.671376729981	3314.8090047511796	3972.6667684531913	3597.6095785566617	3889.1330697213007	3998.922480640248	3521.315746954453	4107.72708782911	4301.77300614081	3643.3448552088294
3424.004035763917	3774.0539749119553	4234.971434898658	4205.273629254445	3475.4486943929714	3679.7083885601182	3902.3706423621156	4458.286631463245	3945.784334571309	3855.582616578189	3814.0493076528874	4225.827769808602	3553.07277088929	4287.644563777068	3826.2600502461187	3730.1880137804073	4388.356263272086	3362.7289056341033	4407.126890808062	3736.322850024273	3411.6713767299807	3314.774047555188	3972.5313593171104	3597.6095785566617	3889.0788706915882	3998.9224806395086	3521.315746954453	4107.72708782911	4301.77300614081	3643.116686777753
3424.004035763917	3774.0539749119553	4234.971434898658	4205.273629254445	3475.4486943929714	3679.6787970116357	3902.3706423621156	4458.286631463245	3945.784334571309	3855.582616578189	3814.0493076528874	4225.827769808602	3553.07277088929	4286.794160938761	3826.2600502461187	3729.309216164369	4388.356263272086	3362.7289056341033	4407.126890808062	3736.322850024273	3411.6713767299807	3314.7489541633595	3972.5313593171104	3597.6095785566617	3889.0280325876665	3998.9224806395086	3521.315746954453	4107.72708782911	4301.77300614081	3642.54691676314
3424.004035763917	3774.0539749119553	4234.971434898658	4205.273629254445	3475.4486943929714	3679.6298699421977	3902.3706423621156	4458.286631463245	3945.784334571309	3855.582616578189	3814.0493076528874	4225.827769808602	3553.07277088929	4282.780300767232	3826.2600502461187	3728.781411762507	4388.356263272086	3362.7289056341033	4407.126890808062	3736.322850024273	3411.6713767299807	3314.726057200627	3972.4290578231444	3597.6095785566617	3889.0106184815695	3998.9224806395086	3521.315746954453	4107.72708782911	4301.77300614081	3642.1484581553377
3424.004035763917	3774.0539749119553	4234.971434898658	4205.273629254445	3475.4486943929714	3679.561221625526	3902.3706423621156	4458.286631463245	3945.784334571309	3855.582616578189	3814.0493076528874	4225.827769808602	3553.07277088929	4282.780300767232	3826.2600502461187	3727.6518552251323	4388.356263272086	3362.7289056341033	4407.126890808062	3736.322850024273	3411.6713767299807	3314.7098767947728	3972.191841316093	3597.6095785566617	3888.587961320408	3998.9224806395086	3521.315746954453	4107.72708782911	4301.77300614081	3640.93145632575
3424.004035763917	3774.0539749119553	4234.971434898658	4205.273629254445	3475.4486943929714	3679.490097220866	3902.3706423621156	4458.286631463245	3945.784334571309	3855.582616578189	3814.0493076528874	4225.827769808601	3553.07277088929	4282.76780461593	3826.2600502461187	3722.6467603195215	4388.356263272086	3362.7289056341033	4407.126890808062	3736.322850024273	3411.6713767299807	3314.70455013505	3971.763889881203	3597.6095785566617	3888.276441214215	3998.9224806395086	3521.315746954453	4107.72708782911	4301.77300614081	3640.652227336676
3424.004035763917	3774.0539749119553	4234.971434898658	4205.273629254445	3475.4486943929714	3679.279808144135	3902.3706423621156	4458.286631463245	3945.784334571309	3855.582616578189	3814.0493076528874	4225.827769808601	3553.07277088929	4282.767733597445	3826.2600502461187	3720.8060011475523	4388.356263272086	3362.7289056341033	4407.126890808062	3736.322850024273	3411.6713767299807	3314.6427667275548	3971.7434062429134	3597.6095785566617	3887.757318699413	3998.9224806395086	3521.315746954453	4107.72708782911	4301.77300614081	3639.1665324482983
3424.004035763917	3774.0539749119553	4234.971434898658	4205.273629254445	3475.4486943929714	3679.2739937896004	3902.3706423621156	4458.286631463245	3945.784334571309	3855.582616578189	3814.0493076528874	4225.827769808601	3553.07277088929	4282.742167164951	3826.2600502461187	3715.3466154297985	4388.356263272086	3362.7289056341033	4407.126890808062	3736.322850024273	3411.6713767299807	3314.6088586487786	3971.598627387909	3597.6095785566617	3887.4611446885856	3998.9224806395086	3521.315746954453	4107.72708782911	4301.77300614081	3638.7826690091943
3424.004035763917	3774.0539749119553	4234.971434898658	4205.273629254445	3475.4486943929714	3679.260712210559	3902.3706423621156	4458.286631463245	3945.784334571309	3855.582616578189	3814.0493076528874	4225.827769808601	3553.07277088929	4282.668404022221	3826.2600502461187	3714.37949363524	4388.356263272086	3362.7289056341033	4407.126890808062	3736.322850024273	3411.6713767299802	3314.5410548996438	3971.1747248934503	3597.6095785566617	3886.8275474035	3998.9224806395086	3521.315746954453	4107.72708782911	4301.77300614081	3637.783524346518
3424.004035763917	3774.0539749119553	4234.971434898658	4205.273629254445	3475.4486943929714	3679.2453307353735	3902.3706423621156	4458.286631463245	3945.784334571309	3855.582616578189	3814.0493076528874	4225.8277698086	3553.07277088929	4282.551896845777	3826.2600502461187	3714.342152554241	4388.356263272086	3362.7289056341033	4407.126890808062	3736.322850024273	3411.6713767299802	3314.50808694831	3970.5396852722133	3597.6095785566617	3886.5063657348574	3998.9224806395086	3521.315746954453	4107.72708782911	4301.77300614081	3636.582934857004
3424.004035763917	3774.0539749119553	4234.971434898658	4205.273629254445	3475.4486943929714	3679.1522817176838	3902.3706423621156	4458.286631463245	3945.784334571309	3855.582616578189	3814.0493076528874	4225.8277698086	3553.07277088929	4282.3592085856135	3826.2600502461187	3714.333708487352	4388.356263272086	3362.7289056341033	4407.126890808062	3736.322850024273	3411.6713767299802	3314.3995235670727	3970.209574951371	3597.6095785566617	3886.251453431886	3998.9224806395086	3521.315746954453	4107.72708782911	4301.77300614081	3635.366509730869
3424.004035763917	3774.0539749119553	4234.971434898658	4205.273629254445	3475.4486943929714	3679.131741805123	3902.3706423621156	4458.286631463245	3945.784334571309	3855.582616578189	3814.0493076528874	4225.8277698086	3553.07277088929	4282.131869603059	3826.2600502461187	3714.315653508357	4388.356263272086	3362.7289056341033	4407.126890808062	3736.322850024273	3411.6713767299802	3314.3174735735824	3969.8279223575014	3597.6095785566617	3886.0861570900615	3998.9224806395086	3521.315746954453	4107.72708782911	4301.77300614081	3634.319712499677
3424.004035763917	3774.0539749119553	4234.971434898658	4205.273629254445	3475.4486943929714	3679.0340071046976	3902.3706423621156	4458.286631463245	3945.784334571309	3855.582616578189	3814.0493076528874	4225.8277698086	3553.07277088929	4282.0859798997	3826.2600502461187	3714.2875848197446	4388.356263272086	3362.7289056341033	4407.126890808062	3736.322850024273	3411.6713767299802	3314.2648244081633	3969.582091285066	3597.6095785566617	3886.0288347221585	3998.9224806395086	3521.315746954453	4107.72708782911	4301.77300614081	3633.605583340296
3424.004035763917	3774.0539749119553	4234.971434898658	4205.273629254445	3475.4486943929714	3678.9376861016053	3902.3706423621156	4458.286631463245	3945.784334571309	3855.582616578189	3814.0493076528874	4225.8277698086	3553.0727708892896	4281.953486730008	3826.2600502461187	3714.156681277773	4388.356263272086	3362.7289056341033	4407.126890808062	3736.322850024273	3411.6713767299802	3314.2077557179455	3969.3598324637082	3597.6095785566617	3885.9495294852313	3998.9224806395086	3521.315746954453	4107.72708782911	4301.77300614081	3633.565138275237
3424.004035763917	3774.0539749119553	4234.971434898658	4205.273629254445	3475.4486943929714	3678.6011628889373	3902.3706423621156	4458.286631463245	3945.784334571309	3855.582616578189	3814.0493076528874	4225.8277698086	3553.0727708892896	4281.909690566235	3826.2600502461187	3714.086509966998	4388.356263272086	3362.7289056341033	4407.126890808062	3736.322850024273	3411.6713767299802	3314.1662661507057	3969.2938933145633	3597.6095785566617	3885.9127354109773	3998.9224806395086	3521.315746954453	4107.72708782911	4301.77300614081	3632.8235618452436
3424.004035763917	3774.0539749119553	4234.971434898658	4205.273629254445	3475.4486943929714	3678.4719901753397	3902.3706423621156	4458.286631463245	3945.784334571309	3855.582616578189	3814.0493076528874	4225.8277698086	3553.0727708892896	4281.729549562517	3826.2600502461187	3713.964369861017	4388.356263272086	3362.7289056341033	4407.126890808062	3736.322850024273	3411.6713767299802	3314.1661947371686	3969.0873634133413	3597.6095785566617	3885.753600972424	3998.9224806395086	3521.315746954453	4107.72708782911	4301.77300614081	3632.8235618452436
3424.004035763917	3774.0539749119553	4234.971434898658	4205.273629254445	3475.4486943929714	3677.7482236451024	3902.3706423621156	4458.286631463245	3945.784334571309	3855.582616578189	3814.0493076528874	4225.8277698086	3553.0727708892896	4281.722589161718	3826.2600502461187	3713.717770774014	4388.356263272086	3362.7289056341033	4407.126890808062	3736.322850024273	3411.6713767299802	3314.1585541285212	3968.627932289084	3597.6095785566617	3885.6966097841105	3998.9224806389475	3521.315746954453	4107.72708782911	4301.77300614081	3632.7540347976683
3424.004035763917	3774.0539749119553	4234.971434898658	4205.273629254445	3475.4486943929714	3677.5751662883968	3902.3706423621156	4458.286631463245	3945.784334571309	3855.582616578189	3814.0493076528874	4225.8277698086	3553.0727708892896	4281.6969391711145	3826.2600502461187	3713.6707885616856	4388.356263272086	3362.7289056341033	4407.126890808062	3736.322850024273	3411.6713767299802	3314.1436263633245	3968.1311750101427	3597.6095785566617	3885.637143883151	3998.9224806389475	3521.315746954453	4107.72708782911	4301.77300614081	3632.7034885108606
3424.004035763917	3774.0539749119553	4234.971434898658	4205.273629254445	3475.4486943929714	3674.743405246915	3902.3706423621156	4458.286631463245	3945.784334571309	3855.582616578189	3814.0493076528874	4225.8277698086	3553.0727708892896	4281.662342408998	3826.2600502461187	3713.650083851004	4388.356263272086	3362.7289056341033	4407.126890808062	3736.322850024273	3411.6713767299802	3314.1160114742397	3967.8512018278616	3597.6095785566617	3885.5271114582047	3998.9224806389475	3521.315746954453	4107.72708782911	4301.77300614081	3632.7004548281097
3424.004035763917	3774.0539749119553	4234.971434898658	4205.273629254445	3475.4486943929714	3672.1013238045853	3902.3706423621156	4458.286631463245	3945.784334571309	3855.582616578189	3814.0493076528874	4225.8277698086	3553.0727708892896	4281.591313552076	3826.2600502461187	3713.482830218573	4388.356263272086	3362.7289056341033	4407.126890808062	3736.322850024273	3411.6713767299802	3314.0820678648265	3967.685082503761	3597.6095785566617	3885.509924106908	3998.9224806389475	3521.315746954453	4107.72708782911	4301.77300614081	3632.636924927228
3424.004035763917	3774.0539749119553	4234.971434898658	4205.273629254445	3475.4486943929714	3670.816624033671	3902.3706423621156	4458.286631463245	3945.784334571309	3855.582616578189	3814.0493076528874	4225.8277698086	3553.0727708892896	4281.5063585863845	3826.2600502461187	3713.3949863584367	4388.356263272086	3362.7289056341033	4407.126890808062	3736.322850024273	3411.6713767299802	3314.000474947	3967.5645490407633	3597.6095785566617	3885.391052738969	3998.9224806389475	3521.315746954453	4107.72708782911	4301.77300614081	3632.542181583176
3424.004035763917	3774.0539749119553	4234.971434898658	4205.273629254445	3475.4486943929714	3667.2078751774047	3902.3706423621156	4458.286631463245	3945.784334571309	3855.582616578189	3814.0493076528874	4225.8277698086	3553.0727708892896	4281.431835285779	3826.2600502461187	3713.253851808671	4388.356263272086	3362.7289056341033	4407.126890808062	3736.322850024273	3411.6713767299802	3313.9277570994086	3967.5441518727457	3597.6095785566617	3885.2730437072196	3998.9224806389475	3521.315746954453	4107.72708782911	4301.77300614081	3632.401899489906
3424.004035763917	3774.0539749119553	4234.971434898658	4205.273629254445	3475.4486943929714	3660.284311541308	3902.3706423621156	4458.286631463245	3945.784334571309	3855.582616578189	3814.0493076528874	4225.8277698086	3553.0727708892896	4281.271325304706	3826.2600502461187	3712.874131765713	4388.356263272086	3362.7289056341033	4407.126890808062	3736.322850024273	3411.6713767299802	3313.8741204872786	3967.2417587540112	3597.6095785566617	3884.524564569495	3998.9224806389475	3521.315746954453	4107.72708782911	4301.77300614081	3631.994423908255
3424.004035763917	3774.0539749119553	4234.971434898658	4205.273629254445	3475.4486943929714	3658.046080630187	3902.3706423621156	4458.286631463245	3945.784334571309	3855.582616578189	3814.0493076528874	4225.8277698086	3553.0727708892896	4281.07262080122	3826.2600502461187	3712.6069923757955	4388.356263272086	3362.7289056341033	4407.126890808062	3736.322850024273	3411.6713767299802	3313.8307693462384	3967.2205747578437	3597.6095785566617	3882.9689305880447	3998.9224806389475	3521.315746954453	4107.72708782911	4301.77300614081	3631.896527944513
3424.004035763917	3774.0539749119553	4234.971434898658	4205.273629254445	3475.4486943929714	3653.2146622728546	3902.3706423621156	4458.286631463245	3945.784334571309	3855.582616578189	3814.0493076528874	4225.8277698086	3553.0727708892896	4280.3640618392965	3826.2600502461187	3712.228835364158	4388.356263272086	3362.7289056341033	4407.126890808062	3736.322850024273	3411.6713767299802	3313.828926759481	3967.1578745618435	3597.6095785566617	3882.9205314476803	3998.9224806389475	3521.315746954453	4107.72708782911	4301.77300614081	3631.4361982182554
3424.004035763917	3774.0539749119553	4234.971434898658	4205.273629254445	3475.4486943929714	3651.9238058002384	3902.3706423621156	4458.286631463245	3945.784334571309	3855.582616578189	3814.0493076528874	4225.8277698086	3553.0727708892896	4279.944943978523	3826.2600502461187	3712.113533294898	4388.356263272086	3362.7289056341033	4407.126890808062	3736.322850024273	3411.6713767299802	3313.7735016161582	3967.0155062930194	3597.6095785566617	3882.906968063273	3998.9224806389475	3521.315746954453	4107.72708782911	4301.77300614081	3630.650863093224
3424.004035763917	3774.0539749119553	4234.971434898658	4205.273629254445	3475.4486943929714	3650.077868408067	3902.3706423621156	4458.286631463245	3945.784334571309	3855.582616578189	3814.0493076528874	4225.8277698086	3553.0727708892896	4279.816288705795	3826.2600502461187	3711.910332764062	4388.356263272086	3362.7289056341033	4407.126890808062	3736.322850024273	3411.6713767299802	3313.7031824608307	3966.8380906093644	3597.6095785566617	3882.892064229746	3998.9224806389475	3521.315746954453	4107.72708782911	4301.77300614081	3629.8496232415046
3424.004035763917	3774.0539749119553	4234.971434898658	4205.273629254445	3475.4486943929714	3648.128457691561	3902.3706423621156	4458.286631463245	3945.784334571309	3855.582616578189	3814.0493076528874	4225.8277698086	3553.0727708892896	4279.474300356161	3826.2600502461187	3711.7322207503767	4388.356263272086	3362.7289056341033	4407.126890808062	3736.322850024273	3411.6713767299802	3313.6358101080837	3966.7069258153188	3597.6095785566617	3882.8225074276233	3998.9224806389475	3521.315746954453	4107.72708782911	4301.77300614081	3629.520534147454
3424.004035763917	3774.0539749119553	4234.971434898658	4205.273629254445	3475.4486943929714	3646.8866029586884	3902.3706423621156	4458.286631463245	3945.784334571309	3855.582616578189	3814.0493076528874	4225.8277698086	3553.0727708892896	4279.318418369248	3826.2600502461187	3711.4286281392606	4388.356263272086	3362.7289056341033	4407.126890808062	3736.322850024273	3411.67137672998	3313.5289507220677	3966.6294583799645	3597.6095785566617	3882.78479576022	3998.9224806389475	3521.315746954453	4107.72708782911	4301.77300614081	3628.953399443675
3424.004035763917	3774.0539749119553	4234.971434898658	4205.273629254445	3475.4486943929714	3644.9979202800487	3902.3706423621156	4458.286631463245	3945.784334571309	3855.582616578189	3814.0493076528874	4225.8277698086	3553.0727708892896	4278.769972132319	3826.2600502461187	3711.118385039274	4388.356263272086	3362.7289056341033	4407.126890808062	3736.322850024273	3411.67137672998	3313.3846376129445	3966.497077473484	3597.6095785566617	3882.5043180723937	3998.9224806389475	3521.315746954453	4107.72708782911	4301.77300614081	3628.7722316459185
3424.004035763917	3774.0539749119553	4234.971434898658	4205.273629254445	3475.4486943929714	3643.6333371583596	3902.3706423621156	4458.286631463245	3945.784334571309	3855.582616578189	3814.0493076528874	4225.8277698086	3553.0727708892896	4278.691182790367	3826.2600502461187	3710.9547010209617	4388.356263272086	3362.7289056341033	4407.126890808062	3736.322850024273	3411.67137672998	3313.0589734039977	3965.831723245081	3597.6095785566617	3882.1651591354444	3998.9224806389475	3521.315746954453	4107.72708782911	4301.77300614081	3628.4435989628773
3424.004035763917	3774.0539749119553	4234.971434898658	4205.273629254445	3475.4486943929714	3641.5502107723246	3902.3706423621156	4458.286631463245	3945.784334571309	3855.582616578189	3814.0493076528874	4225.8277698086	3553.0727708892896	4278.594563766445	3826.2600502461187	3710.8350828304565	4388.356263272086	3362.7289056341033	4407.126890808062	3736.322850024273	3411.67137672998	3312.961133493257	3965.6250909070895	3597.6095785566617	3881.8230032435067	3998.9224806389475	3521.315746954453	4107.72708782911	4301.77300614081	3628.210370905498
3424.004035763917	3774.0539749119553	4234.971434898658	4205.273629254445	3475.4486943929714	3640.061047457037	3902.3706423621156	4458.286631463245	3945.784334571309	3855.582616578189	3814.0493076528874	4225.8277698086	3553.0727708892896	4278.379042954657	3826.2600502461187	3710.8350828304565	4388.356263272086	3362.7289056341033	4407.126890808062	3736.322850024273	3411.67137672998	3312.960963140196	3964.6930092179005	3597.6095785566617	3881.8230032435067	3998.9224806389475	3521.315746954453	4107.72708782911	4301.77300614081	3627.9345125620694
3424.004035763917	3774.0539749119553	4234.971434898658	4205.273629254445	3475.4486943929714	3639.024268272394	3902.3706423621156	4458.286631463245	3945.784334571309	3855.582616578189	3814.0493076528874	4225.8277698086	3553.0727708892896	4278.120463761466	3826.2600502461187	3710.794135049219	4388.356263272086	3362.7289056341033	4407.126890808062	3736.322850024273	3411.67137672998	3312.94225707486	3963.024156224084	3597.6095785566617	3881.716381334888	3998.9224806389475	3521.315746954453	4107.72708782911	4301.77300614081	3627.3052519459247
3424.004035763917	3774.0539749119553	4234.971434898658	4205.273629254445	3475.4486943929714	3636.929969367763	3902.3706423621156	4458.286631463245	3945.784334571309	3855.582616578189	3814.0493076528874	4225.8277698086	3553.0727708892896	4277.690510736516	3826.2600502461187	3710.6660185633455	4388.356263272086	3362.7289056341033	4407.126890808062	3736.322850024273	3411.67137672998	3312.8982793597843	3960.745397064894	3597.6095785566617	3881.687353161688	3998.9224806389475	3521.315746954453	4107.72708782911	4301.77300614081	3627.2627229128734
3424.004035763917	3774.0539749119553	4234.971434898658	4205.273629254445	3475.4486943929714	3636.929969367763	3902.3706423621156	4458.286631463245	3945.784334571309	3855.582616578189	3814.0493076528874	4225.8277698086	3553.0727708892896	4277.3182238236905	3826.2600502461187	3710.6660185633455	4388.356263272086	3362.7289056341033	4407.126890808062	3736.322850024273	3411.67137672998	3312.773305390871	3959.1313113058836	3597.6095785566617	3881.673381570749	3998.9224806389475	3521.315746954453	4107.72708782911	4301.77300614081	3627.1916725722217
3424.004035763917	3774.0539749119553	4234.971434898658	4205.273629254445	3475.4486943929714	3636.929969367763	3902.3706423621156	4458.286631463245	3945.784334571309	3855.582616578189	3814.0493076528874	4225.8277698086	3553.0727708892896	4276.406748404899	3826.2600502461187	3710.6096997433406	4388.356263272086	3362.7289056341033	4407.126890808062	3736.322850024273	3411.67137672998	3312.727935218211	3956.643799768369	3597.6095785566617	3881.645292724461	3998.9224806389475	3521.315746954453	4107.72708782911	4301.77300614081	3627.094505475057
3424.004035763917	3774.0539749119553	4234.971434898658	4205.273629254445	3475.4486943929714	3636.929969367763	3902.3706423621156	4458.286631463245	3945.784334571309	3855.582616578189	3814.0493076528874	4225.8277698086	3553.0727708892896	4276.38289646193	3826.2600502461187	3710.554016325157	4388.356263272086	3362.7289056341033	4407.126890808062	3736.322850024273	3411.67137672998	3312.6886288355345	3955.5767427975497	3597.6095785566617	3881.645292724461	3998.9224806389475	3521.315746954453	4107.72708782911	4301.77300614081	3627.0046953548217
3424.004035763917	3774.0539749119553	4234.971434898658	4205.273629254445	3475.4486943929714	3636.853938167449	3902.3706423621156	4458.286631463245	3945.784334571309	3855.582616578189	3814.0493076528874	4225.8277698086	3553.0727708892896	4276.377601042151	3826.2600502461187	3710.493622983321	4388.356263272086	3362.7289056341033	4407.126890808062	3736.322850024273	3411.67137672998	3312.6760434433763	3953.494510010257	3597.6095785566617	3881.6402428461743	3998.9224806389475	3521.315746954453	4107.72708782911	4301.77300614081	3626.877273486064
3424.004035763917	3774.0539749119553	4234.971434898658	4205.273629254445	3475.4486943929714	3636.780091656763	3902.3706423621156	4458.286631463245	3945.784334571309	3855.582616578189	3814.0493076528874	4225.8277698086	3553.0727708892896	4276.348367357991	3826.2600502461187	3710.396958628872	4388.356263272086	3362.7289056341033	4407.126890808062	3736.322850024273	3411.67137672998	3312.6595799540733	3952.2480739782413	3597.6095785566617	3881.6399641543985	3998.9224806389475	3521.315746954453	4107.72708782911	4301.77300614081	3626.7612777010454
3424.004035763917	3774.0539749119553	4234.971434898658	4205.273629254445	3475.4486943929714	3636.7717773829663	3902.3706423621156	4458.286631463245	3945.784334571309	3855.582616578189	3814.0493076528874	4225.8277698086	3553.0727708892896	4276.213034596007	3826.2600502461187	3710.1362397209386	4388.356263272086	3362.7289056341033	4407.126890808062	3736.322850024273	3411.67137672998	3312.634817196881	3952.1329725228197	3597.6095785566617	3881.6399641543985	3998.9224806389475	3521.315746954453	4107.72708782911	4301.77300614081	3626.5106284601025
3424.004035763917	3774.0539749119553	4234.971434898658	4205.273629254445	3475.4486943929714	3636.765331263894	3902.3706423621156	4458.286631463245	3945.784334571309	3855.582616578189	3814.0493076528874	4225.8277698086	3553.0727708892896	4276.058486018366	3826.2600502461187	3709.747180800806	4388.356263272086	3362.7289056341033	4407.126890808062	3736.322850024273	3411.67137672998	3312.583892705934	3951.8568150226156	3597.6095785566617	3881.6399641543985	3998.9224806389475	3521.315746954453	4107.72708782911	4301.77300614081	3626.276905057197
3424.004035763917	3774.0539749119553	4234.971434898658	4205.273629254445	3475.4486943929714	3636.764128652003	3902.3706423621156	4458.286631463245	3945.784334571309	3855.582616578189	3814.0493076528874	4225.8277698086	3553.0727708892896	4276.020217157064	3826.2600502461187	3709.2436396938265	4388.356263272086	3362.7289056341033	4407.126890808062	3736.322850024273	3411.67137672998	3312.548038131057	3951.8481202344256	3597.6095785566617	3881.6399641543985	3998.9224806389475	3521.315746954453	4107.72708782911	4301.77300614081	3626.023116038371
3424.004035763917	3774.0539749119553	4234.971434898658	4205.273629254445	3475.4486943929714	3636.7611869070956	3902.3706423621156	4458.286631463245	3945.784334571309	3855.582616578189	3814.0493076528874	4225.8277698086	3553.0727708892896	4275.865715890909	3826.2600502461187	3707.710504833221	4388.356263272086	3362.7289056341033	4407.126890808062	3736.322850024273	3411.67137672998	3312.4826579004857	3951.79720002097	3597.6095785566617	3881.6399641543985	3998.9224806389475	3521.315746954453	4107.72708782911	4301.77300614081	3625.6265073308123
3424.004035763917	3774.0539749119553	4234.971434898658	4205.273629254445	3475.4486943929714	3636.7611869070956	3902.3706423621156	4458.286631463245	3945.784334571309	3855.582616578189	3814.0493076528874	4225.827769808599	3553.0727708892896	4275.836591438538	3826.2600502461187	3706.8644465732305	4388.356263272086	3362.7289056341033	4407.126890808062	3736.322850024273	3411.67137672998	3312.43397750035	3951.689022405995	3597.6095785566617	3881.6399641543985	3998.9224806389475	3521.315746954453	4107.72708782911	4301.77300614081	3625.2192811630994
3424.004035763917	3774.0539749119553	4234.971434898658	4205.273629254445	3475.4486943929714	3636.7610539675925	3902.3706423621156	4458.286631463245	3945.784334571309	3855.582616578189	3814.0493076528874	4225.827769808599	3553.0727708892896	4275.427566843897	3826.2600502461187	3705.811689392264	4388.356263272086	3362.7289056341033	4407.126890808062	3736.322850024273	3411.67137672998	3312.382859477729	3951.3414741585157	3597.6095785566617	3881.6398289370663	3998.9224806389475	3521.315746954453	4107.72708782911	4301.77300614081	3625.1174441117946
3424.004035763917	3774.0539749119553	4234.971434898658	4205.273629254445	3475.4486943929714	3636.760988273506	3902.3706423621156	4458.286631463245	3945.784334571309	3855.582616578189	3814.0493076528874	4225.827769808599	3553.0727708892896	4275.422043428944	3826.2600502461187	3703.3031352015587	4388.356263272086	3362.7289056341033	4407.126890808062	3736.322850024273	3411.67137672998	3312.3616830982846	3950.9112885898585	3597.6095785566617	3881.6398289370663	3998.9224806389475	3521.315746954453	4107.72708782911	4301.77300614081	3624.5980794270326
3424.004035763917	3774.0539749119553	4234.971434898658	4205.273629254445	3475.4486943929714	3636.7604406537307	3902.3706423621156	4458.286631463245	3945.784334571309	3855.582616578189	3814.0493076528874	4225.827769808599	3553.0727708892896	4275.07120560212	3826.2600502461187	3701.811819686655	4388.356263272086	3362.7289056341033	4407.126890808062	3736.322850024273	3411.67137672998	3312.273170497502	3950.490287582989	3597.6095785566617	3881.639754569249	3998.9224806389475	3521.315746954453	4107.72708782911	4301.77300614081	3624.228660304927
3424.004035763917	3774.0539749119553	4234.971434898658	4205.273629254445	3475.4486943929714	3636.7602257815397	3902.3706423621156	4458.286631463245	3945.784334571309	3855.582616578189	3814.0493076528874	4225.827769808599	3553.0727708892896	4274.898964230975	3826.2600502461187	3701.3807166415927	4388.356263272086	3362.7289056341033	4407.126890808062	3736.322850024273	3411.67137672998	3312.201526904239	3950.1014175601795	3597.6095785566617	3881.639754569249	3998.9224806389475	3521.315746954453	4107.72708782911	4301.77300614081	3624.1299208076407
3424.004035763917	3774.0539749119553	4234.971434898658	4205.273629254445	3475.4486943929714	3636.7597761816214	3902.3706423621156	4458.286631463245	3945.784334571309	3855.582616578189	3814.0493076528874	4225.827769808599	3553.0727708892896	4274.494532983683	3826.2600502461187	3699.303232253188	4388.356263272086	3362.7289056341033	4407.126890808062	3736.322850024273	3411.67137672998	3312.088063828739	3949.225233329569	3597.6095785566617	3881.639754569249	3998.9224806389475	3521.315746954453	4107.72708782911	4301.77300614081	3623.927273276709
3424.004035763917	3774.0539749119553	4234.971434898658	4205.273629254445	3475.4486943929714	3636.7597761816214	3902.3706423621156	4458.286631463245	3945.784334571309	3855.582616578189	3814.0493076528874	4225.827769808599	3553.0727708892896	4274.142473371374	3826.2600502461187	3698.5678923154205	4388.356263272086	3362.7289056341033	4407.126890808062	3736.322850024273	3411.67137672998	3312.087247063728	3949.1783911394023	3597.6095785566617	3881.6396660681	3998.9224806389475	3521.315746954453	4107.72708782911	4301.77300614081	3623.453819192256
3424.004035763917	3774.0539749119553	4234.971434898658	4205.273629254445	3475.4486943929714	3636.7597761816214	3902.3706423621156	4458.286631463245	3945.784334571309	3855.582616578189	3814.0493076528874	4225.827769808599	3553.0727708892896	4273.983450809577	3826.2600502461187	3697.068339714731	4388.356263272086	3362.7289056341033	4407.126890808062	3736.322850024273	3411.67137672998	3312.0414069610197	3949.1611486908996	3597.6095785566617	3881.6396660681	3998.9224806389475	3521.315746954453	4107.72708782911	4301.77300614081	3623.33030143125
3424.004035763917	3774.0539749119553	4234.971434898658	4205.273629254445	3475.4486943929714	3636.7597761816214	3902.3706423621156	4458.286631463245	3945.784334571309	3855.582616578189	3814.0493076528874	4225.827769808599	3553.0727708892896	4273.760424395863	3826.2600502461187	3696.827842366806	4388.356263272086	3362.7289056341033	4407.126890808062	3736.322850024273	3411.67137672998	3311.9114273129007	3949.0439928548158	3597.6095785566617	3881.639580681912	3998.9224806389475	3521.315746954453	4107.72708782911	4301.77300614081	3623.2030646305866
3424.004035763917	3774.0539749119553	4234.971434898658	4205.273629254445	3475.4486943929714	3636.759769487089	3902.3706423621156	4458.286631463245	3945.784334571309	3855.582616578189	3814.0493076528874	4225.827769808598	3553.0727708892896	4273.725976450003	3826.2600502461187	3696.6747246259674	4388.356263272086	3362.7289056341033	4407.126890808062	3736.322850024273	3411.67137672998	3311.8711373041388	3948.950274802127	3597.6095785566617	3881.639574535012	3998.9224806389475	3521.315746954453	4107.72708782911	4301.77300614081	3623.0067452681087
3424.004035763917	3774.0539749119553	4234.971434898658	4205.273629254445	3475.4486943929714	3636.759769487089	3902.3706423621156	4458.286631463245	3945.784334571309	3855.582616578189	3814.0493076528874	4225.827769808597	3553.0727708892896	4273.610507827285	3826.2600502461187	3696.4312950727617	4388.356263272086	3362.7289056341033	4407.126890808062	3736.322850024273	3411.67137672998	3311.7158584024282	3948.8783880936135	3597.6095785566617	3881.639362510774	3998.9224806389475	3521.315746954453	4107.72708782911	4301.77300614081	3622.7656264665447
3424.004035763917	3774.0539749119553	4234.971434898658	4205.273629254445	3475.4486943929714	3636.759769487089	3902.3706423621156	4458.286631463245	3945.784334571309	3855.582616578189	3814.0493076528874	4225.827769808586	3553.0727708892896	4273.5772487373815	3826.2600502461187	3696.403277595833	4388.356263272086	3362.7289056341033	4407.126890808062	3736.322850024273	3411.67137672998	3311.4789255656665	3948.5794078739664	3597.6095785566617	3881.639362432311	3998.9224806389475	3521.315746954453	4107.72708782911	4301.77300614081	3622.714551394502
3424.004035763917	3774.0539749119553	4234.971434898658	4205.273629254445	3475.4486943929714	3636.759769487089	3902.3706423621156	4458.286631463245	3945.784334571309	3855.582616578189	3814.0493076528874	4225.827769808586	3553.0727708892896	4273.528872467741	3826.2600502461187	3696.403277595833	4388.356263272086	3362.7289056341033	4407.126890808062	3736.322850024273	3411.67137672998	3311.350884104166	3948.024726801282	3597.6095785566617	3881.6392358399366	3998.9224806389475	3521.315746954453	4107.72708782911	4301.77300614081	3622.7138175797345
3424.004035763917	3774.0539749119553	4234.971434898658	4205.273629254445	3475.4486943929714	3636.759760888255	3902.3706423621156	4458.286631463245	3945.784334571309	3855.582616578189	3814.0493076528874	4225.827769808582	3553.0727708892896	4273.493402948122	3826.2600502461187	3696.395071852571	4388.356263272086	3362.7289056341033	4407.126890808062	3736.322850024273	3411.67137672998	3311.2381768317196	3947.592464121194	3597.6095785566617	3881.6388273100256	3998.9224806389475	3521.315746954453	4107.72708782911	4301.77300614081	3622.7138175797345
3424.004035763917	3774.0539749119553	4234.971434898658	4205.273629254445	3475.4486943929714	3636.7597070581774	3902.3706423621156	4458.286631463245	3945.784334571309	3855.582616578189	3814.0493076528874	4225.827769808572	3553.0727708892896	4273.4706139766695	3826.2600502461187	3696.391005040474	4388.356263272086	3362.7289056341033	4407.126890808062	3736.322850024273	3411.67137672998	3311.2381768317196	3947.407198566817	3597.6095785566617	3881.638711799286	3998.9224806389475	3521.315746954453	4107.72708782911	4301.77300614081	3622.6942284642896
3424.004035763917	3774.0539749119553	4234.971434898658	4205.273629254445	3475.4486943929714	3636.7597070581774	3902.3706423621156	4458.286631463245	3945.784334571309	3855.582616578189	3814.0493076528874	4225.827769808572	3553.0727708892896	4273.456571771272	3826.2600502461187	3696.385050450919	4388.356263272086	3362.7289056341033	4407.126890808062	3736.322850024273	3411.67137672998	3311.23233973249	3946.920999786362	3597.6095785566617	3881.638663408985	3998.9224806389475	3521.315746954453	4107.72708782911	4301.77300614081	3622.6620631465134
3424.004035763917	3774.0539749119553	4234.971434898658	4205.273629254445	3475.4486943929714	3636.7597070581774	3902.3706423621156	4458.286631463245	3945.784334571309	3855.582616578189	3814.0493076528874	4225.827769808569	3553.0727708892896	4273.437612406979	3826.2600502461187	3696.385050450919	4388.356263272086	3362.7289056341033	4407.126890808062	3736.322850024273	3411.67137672998	3311.2289353268893	3946.650788601286	3597.6095785566617	3881.6385052408696	3998.9224806389475	3521.315746954453	4107.72708782911	4301.77300614081	3622.6545227330685
3424.004035763917	3774.0539749119553	4234.971434898658	4205.273629254445	3475.4486943929714	3636.7597070581774	3902.3706423621156	4458.286631463245	3945.784334571309	3855.582616578189	3814.0493076528874	4225.827769808569	3553.0727708892896	4273.430815586185	3826.2600502461187	3696.385050450919	4388.356263272086	3362.7289056341033	4407.126890808062	3736.322850024273	3411.67137672998	3311.2204362246252	3946.5320198367363	3597.6095785566617	3881.6382035752795	3998.9224806389475	3521.315746954453	4107.72708782911	4301.77300614081	3622.6504986205223
3424.004035763917	3774.0539749119553	4234.971434898658	4205.273629254445	3475.4486943929714	3636.7597070581774	3902.3706423621156	4458.286631463245	3945.784334571309	3855.582616578189	3814.0493076528874	4225.827769808569	3553.0727708892896	4273.388401106606	3826.2600502461187	3696.384341122276	4388.356263272086	3362.7289056341033	4407.126890808062	3736.322850024273	3411.67137672998	3311.213284827799	3945.6518147334154	3597.6095785566617	3881.638150320491	3998.9224806389475	3521.315746954453	4107.72708782911	4301.77300614081	3622.6448321875355
3424.004035763917	3774.0539749119553	4234.971434898658	4205.273629254445	3475.4486943929714	3636.7597070581774	3902.3706423621156	4458.286631463245	3945.784334571309	3855.582616578189	3814.0493076528874	4225.827769808569	3553.0727708892896	4273.340936806531	3826.2600502461187	3696.3374017506094	4388.356263272086	3362.7289056341033	4407.126890808062	3736.322850024273	3411.67137672998	3311.1988387456595	3945.015663458302	3597.6095785566617	3881.638150320491	3998.9224806389475	3521.315746954453	4107.72708782911	4301.77300614081	3622.6386404912505
3424.004035763917	3774.0539749119553	4234.971434898658	4205.273629254445	3475.4486943929714	3636.7597070581774	3902.3706423621156	4458.286631463245	3945.784334571309	3855.582616578189	3814.0493076528874	4225.827769808569	3553.0727708892896	4273.264317961088	3826.2600502461187	3696.308274056628	4388.356263272086	3362.7289056341033	4407.126890808062	3736.322850024273	3411.67137672998	3311.1857155906073	3943.690830824863	3597.6095785566617	3881.638150320491	3998.9224806389475	3521.315746954453	4107.72708782911	4301.77300614081	3622.6155316580475
3424.004035763917	3774.0539749119553	4234.971434898658	4205.273629254445	3475.4486943929714	3636.7597070581774	3902.3706423621156	4458.286631463245	3945.784334571309	3855.582616578189	3814.0493076528874	4225.827769808569	3553.0727708892896	4273.108134048443	3826.2600502461187	3696.268821771217	4388.356263272086	3362.7289056341033	4407.126890808062	3736.322850024273	3411.67137672998	3311.1843008178735	3942.8296728956857	3597.6095785566617	3881.638150320491	3998.9224806389475	3521.315746954453	4107.72708782911	4301.77300614081	3622.5733220956345
3424.004035763917	3774.0539749119553	4234.971434898658	4205.273629254445	3475.4486943929714	3636.7597070581774	3902.3706423621156	4458.286631463245	3945.784334571309	3855.582616578189	3814.0493076528874	4225.827769808566	3553.0727708892896	4272.902665310811	3826.2600502461187	3696.244031801445	4388.356263272086	3362.7289056341033	4407.126890808062	3736.322850024273	3411.67137672998	3311.1692480926577	3942.4195908141646	3597.6095785566617	3881.638146445956	3998.9224806389475	3521.315746954453	4107.72708782911	4301.77300614081	3622.551152990289
3424.004035763917	3774.0539749119553	4234.971434898658	4205.273629254445	3475.4486943929714	3636.7597070581774	3902.3706423621156	4458.286631463245	3945.784334571309	3855.582616578189	3814.0493076528874	4225.827769808566	3553.0727708892896	4272.766073001039	3826.2600502461187	3696.166327311931	4388.356263272086	3362.7289056341033	4407.126890808062	3736.322850024273	3411.67137672998	3311.1579135753564	3942.127680796411	3597.6095785566617	3881.6381416753356	3998.9224806389475	3521.315746954453	4107.72708782911	4301.77300614081	3622.4388351853668
3424.004035763917	3774.0539749119553	4234.971434898658	4205.273629254445	3475.4486943929714	3636.7597070581774	3902.3706423621156	4458.286631463245	3945.784334571309	3855.582616578189	3814.0493076528874	4225.827769808566	3553.0727708892896	4272.705003891625	3826.2600502461187	3696.166327311931	4388.356263272086	3362.7289056341033	4407.126890808062	3736.322850024273	3411.67137672998	3311.1140460706065	3941.924395711824	3597.6095785566617	3881.6381416753356	3998.9224806389475	3521.315746954453	4107.72708782911	4301.77300614081	3622.3992890985855
3424.004035763917	3774.0539749119553	4234.971434898658	4205.273629254445	3475.4486943929714	3636.7597070581774	3902.3706423621156	4458.286631463245	3945.784334571309	3855.582616578189	3814.0493076528874	4225.827769808566	3553.0727708892896	4272.441413420046	3826.2600502461187	3696.1337773113787	4388.356263272086	3362.7289056341033	4407.126890808062	3736.322850024273	3411.67137672998	3311.088332176099	3941.8481077533083	3597.6095785566617	3881.6381416753356	3998.9224806389475	3521.315746954453	4107.72708782911	4301.77300614081	3622.3647916662603
3424.004035763917	3774.0539749119553	4234.971434898658	4205.273629254445	3475.4486943929714	3636.7597070581774	3902.3706423621156	4458.286631463245	3945.784334571309	3855.582616578189	3814.0493076528874	4225.827769808566	3553.0727708892896	4272.2689208845595	3826.2600502461187	3696.1337773113787	4388.356263272086	3362.7289056341033	4407.126890808062	3736.322850024273	3411.67137672998	3311.084173457764	3941.329776117498	3597.6095785566617	3881.6381416753356	3998.9224806389475	3521.315746954453	4107.72708782911	4301.77300614081	3622.3647916662603
3424.004035763917	3774.0539749119553	4234.971434898658	4205.273629254445	3475.4486943929714	3636.7597070581774	3902.3706423621156	4458.286631463245	3945.784334571309	3855.582616578189	3814.0493076528874	4225.827769808549	3553.0727708892896	4271.983458004196	3826.2600502461187	3696.1337773113787	4388.356263272086	3362.7289056341033	4407.126890808062	3736.322850024273	3411.67137672998	3311.0753615473577	3940.933433732194	3597.6095785566617	3881.6381416753356	3998.9224806389475	3521.315746954453	4107.72708782911	4301.77300614081	3622.2814309653245
3424.004035763917	3774.0539749119553	4234.971434898658	4205.273629254445	3475.4486943929714	3636.7597070581774	3902.3706423621156	4458.286631463245	3945.784334571309	3855.582616578189	3814.0493076528874	4225.827769808549	3553.0727708892896	4271.958467156492	3826.2600502461187	3696.1337773113787	4388.356263272086	3362.7289056341033	4407.126890808062	3736.322850024273	3411.67137672998	3311.0659148092195	3939.9721004135545	3597.6095785566617	3881.6381416753356	3998.9224806389475	3521.315746954453	4107.72708782911	4301.77300614081	3622.175872048604
3424.004035763917	3774.0539749119553	4234.971434898658	4205.273629254445	3475.4486943929714	3636.7597070581774	3902.3706423621156	4458.286631463245	3945.784334571309	3855.582616578189	3814.0493076528874	4225.827769808549	3553.0727708892896	4271.804142216797	3826.2600502461187	3696.1336704578544	4388.356263272086	3362.7289056341033	4407.126890808062	3736.322850024273	3411.67137672998	3311.0297825718376	3939.0334166761686	3597.6095785566617	3881.638141667783	3998.9224806389475	3521.315746954453	4107.72708782911	4301.77300614081	3622.0404700715776
3424.004035763917	3774.0539749119553	4234.971434898658	4205.273629254445	3475.4486943929714	3636.7597070581774	3902.3706423621156	4458.286631463245	3945.784334571309	3855.582616578189	3814.0493076528874	4225.827769808549	3553.0727708892896	4271.740331845889	3826.2600502461187	3696.1332612121023	4388.356263272086	3362.7289056341033	4407.126890808062	3736.322850024273	3411.67137672998	3310.9529016748356	3938.800684176753	3597.6095785566617	3881.6381409117384	3998.9224806389475	3521.315746954453	4107.72708782911	4301.77300614081	3621.8087340687034
