# Supplementary material for: An improved FOX optimization algorithm using adaptive exploration and exploitation for global optimization
Source: PLoS One. 2025 Sep 18;20(9):e0331965. doi: 10.1371/journal.pone.0331965 (PMC12445531; doi:10.1371/journal.pone.0331965)
Supplement: S2 File — This compressed file contains all the results of the conducted experiments. Each main directory within the archive includes three subdirectories: Analysis, best_fit, and convergence. The best_fit and convergence folders contain the raw experimental data obtained from 30 independent runs. The Analysis folder includes tables and figures derived from these raw results. These files can be used to reproduce and further analyze the results presented in the manuscript. (ZIP) [file pone.0331965.s002.zip › cec2017/convergence/IWOA/C17F7.csv]

trial_1	trial_2	trial_3	trial_4	trial_5	trial_6	trial_7	trial_8	trial_9	trial_10	trial_11	trial_12	trial_13	trial_14	trial_15	trial_16	trial_17	trial_18	trial_19	trial_20	trial_21	trial_22	trial_23	trial_24	trial_25	trial_26	trial_27	trial_28	trial_29	trial_30
1919.1587163242475	1820.6763383391997	1749.4497666357965	1832.0	1713.4531677917603	1880.4767696177846	1820.179763022401	1546.8756612462453	1836.6584354390607	1771.78903932312	1882.7691131132533	1941.7675134317403	1917.515354099886	1747.0399826850971	1558.092126240626	2110.6210927747584	2031.5784415094329	1788.578062597158	1847.5022433931158	1545.2206705965032	1931.9139539163734	2004.6317564233336	2001.493697981877	2071.6018663548984	1736.4269436672307	1683.5	1803.756140890982	2073.8306719343477	1964.0889188241117	1761.390983616178
1919.1587163242475	1786.9268925057852	1749.4497666357965	1738.8605941001185	1713.4531677917603	1880.4767696177846	1775.3376223597331	1405.6102196239308	1710.2471112622331	1767.5594128972698	1850.0515468444482	1833.4075694371945	1917.515354099886	1524.8354013706844	1558.092126240626	1985.7983464611148	1775.1218448571562	1742.004949792859	1788.3850403647239	1545.2206705965032	1758.6686553011282	1954.1478909551856	1872.3266030517004	1973.0805188359266	1736.4269436672307	1620.0428657244915	1762.8618273709399	2073.8306719343477	1817.924677006576	1761.390983616178
1908.0728056431303	1786.9268925057852	1749.3622843053547	1718.8884186413075	1581.4413206857841	1713.0292432860738	1609.256648044978	1396.4818767042361	1655.7416435438747	1767.1307819346787	1837.4489203095554	1825.2160390031372	1917.515354099886	1524.8354013706844	1558.092126240626	1985.7805572289394	1627.589248260166	1631.1058649308966	1687.037020256566	1529.0680128454412	1742.5415949135177	1953.6730247676924	1775.652634985622	1973.0805188359266	1736.4269436672307	1508.7802573717784	1727.0863107186694	2040.851379992224	1783.9539374083301	1716.241787095079
1886.079138610902	1785.9345457923787	1748.481916505242	1718.8884186413075	1577.2432708368592	1678.7993017133274	1583.8254195799966	1368.0251294771106	1654.3557673970276	1734.7748642812235	1588.9391243918813	1817.0990364219776	1917.5024556463009	1524.8354013706844	1558.092126240626	1965.0760445912035	1559.6478647012084	1548.725042954026	1651.2059788027252	1472.9650106905374	1738.490850228361	1953.577588044819	1775.652634985622	1973.0591841078053	1736.4269436672307	1431.5238981759521	1653.5478551274655	1956.0783938659529	1699.0154643796386	1689.8531129014907
1846.8365702884544	1721.7633072223532	1748.281766606643	1718.8884186413075	1497.070797257971	1657.7787099229806	1583.8254195799966	1368.0251294771106	1654.0292013893886	1671.2646337862516	1588.9391243918813	1727.307056938139	1858.9792096280944	1524.8354013706844	1558.092126240626	1963.1976704820447	1556.1185998400033	1477.182779354699	1571.629113070017	1442.4142265627038	1642.8992995688777	1887.2662002744926	1773.8263778665528	1914.1942297610992	1716.0343273119213	1431.33973690439	1653.5478551274655	1948.516728612454	1631.8322163436346	1674.3464590212345
1822.9724923308602	1721.7297365622003	1625.5191516929697	1703.851163068884	1497.070797257971	1657.7787099229806	1583.2703547552692	1366.359443157975	1654.0292013893886	1579.4475124504804	1505.3533052257803	1711.8679500200128	1858.9792096280944	1497.7075336344133	1526.9087993619555	1871.5674781704781	1539.6360776197753	1419.56449977652	1571.629113070017	1440.6067915186225	1642.8992995688777	1886.447351911617	1773.8263778665528	1831.6927937623082	1716.0343273119213	1424.7631040132667	1603.960175128082	1817.5644146739219	1615.4395500742457	1672.7919411339356
1758.6772816641364	1721.7297365622003	1625.5191516929697	1676.2110670661432	1497.070797257971	1657.7787099229806	1566.6931825386077	1366.359443157975	1654.0292013893886	1579.4475124504804	1493.8849570933212	1697.5884223264547	1858.0625900601735	1497.4713811259764	1526.9087993619555	1871.5557989507556	1515.1331867819626	1375.6895457017054	1566.4270860712727	1439.8099304066945	1582.4265803581627	1823.0992046696172	1743.8363268128344	1831.6927937623082	1626.3153269884374	1424.7631040132667	1520.3836764225512	1719.9503847737544	1615.4395500742457	1515.369028636806
1733.5016302907216	1628.6703829911044	1625.5191516929697	1676.2110670661432	1497.070797257971	1655.997461093112	1563.2470488902381	1366.0094313956542	1618.128823829741	1579.4475124504804	1489.474497454998	1697.5884223264547	1773.1161785013812	1497.3923910536503	1526.9087993619555	1871.5380464585655	1513.5609667482959	1334.8303808007531	1565.1971424364804	1435.545535571804	1580.3081971694924	1704.0095066219724	1655.432037045678	1831.6411463625866	1626.3153269884374	1424.7631040132667	1520.3836764225512	1711.5901528990912	1575.7544612568977	1514.5931157918183
1733.5016302907216	1569.8732032743414	1622.8555988386952	1642.6935876566245	1346.083896215042	1477.7899039041122	1560.1976089179766	1366.0094313956542	1617.5638390938495	1579.4475124504804	1450.498654638281	1692.834838251428	1773.1161785013812	1497.3090532538808	1526.9087993619555	1803.478813340302	1513.4126511601196	1328.075253245826	1563.3841283749466	1435.545535571804	1535.8574879498492	1704.0095066219724	1649.9650569142912	1802.41395812499	1604.926955696578	1422.1489659331005	1485.919376634557	1711.5901528990912	1541.4672346532504	1511.3017736931788
1723.499132894794	1569.8732032743414	1622.276581045669	1611.0157190981483	1346.0758457376587	1477.7899039041122	1560.1778115341726	1365.9925689959603	1591.878427360491	1579.1899939651712	1450.498654638281	1685.9801829621524	1772.7996555400794	1497.20484312772	1526.5569063665976	1795.88631612188	1477.7953419759815	1325.3221809627453	1561.919491719273	1432.7746095512766	1535.8545547894118	1703.786860057708	1562.3576540053582	1802.41395812499	1589.215718533836	1421.4947565451016	1485.919376634557	1711.5901528990912	1541.4672346532504	1511.1074961719926
1582.3513278293874	1569.8732032743414	1621.8548811680575	1589.860978064006	1346.0758457376587	1440.8193467933595	1557.8300736904646	1365.8230196716813	1582.3729896314971	1578.1711780817245	1450.3934565384047	1682.6288390111233	1772.7381018444205	1496.6435063517847	1526.5569063665976	1721.5	1477.7953419759815	1288.4490956031186	1561.919491719273	1429.391894016876	1533.4725043851959	1703.7129661192694	1543.40825496443	1802.3762052438665	1544.5457161876116	1421.360268464434	1485.919376634557	1711.5901528990912	1470.6398845172694	1509.2783208144251
1582.3513278293874	1569.8732032743414	1621.8548811680575	1589.860978064006	1345.1854816550722	1440.789745427702	1557.6922067157514	1365.8230196716813	1582.1928944172587	1577.9690577869055	1450.3934565384047	1682.6288390111233	1772.4539505004986	1494.2179737412628	1526.5569063665976	1721.5	1477.602766089675	1283.8137321978656	1559.7422941037405	1377.94196651231	1531.438780788812	1703.5962852785055	1543.40825496443	1802.3537494694247	1544.5457161876116	1421.360268464434	1485.919376634557	1710.3377527140124	1469.6334088861986	1509.2783208144251
1577.5604437976035	1569.8732032743414	1618.4621037948575	1572.2818297764834	1343.8639136276083	1440.630304225594	1557.1970036404614	1365.8230196716813	1582.1928944172587	1577.966811432977	1450.3934565384047	1682.6288390111233	1772.1618805680785	1483.6176328481101	1526.5567298150117	1691.0	1477.1207345777793	1282.931845908015	1559.607223196514	1377.7369131881871	1531.0307560437118	1636.065182165125	1536.3561743072626	1802.3422920065875	1534.916797483601	1421.360268464434	1485.919376634557	1710.2562066298096	1469.3894557958047	1509.2783208144251
1577.3999957282945	1525.7687265876698	1609.081699102332	1571.9274571750334	1331.472220466704	1440.5027422533935	1554.4025715445223	1365.8230196716813	1582.1928944172587	1577.385408968757	1450.3848695657466	1649.311304042316	1771.7430376157301	1483.6176328481101	1526.5567298150117	1677.0	1476.7168796784697	1282.4903690910162	1559.4459124266373	1377.5089010083943	1530.5676636483836	1636.065182165125	1536.3561743072626	1802.3422920065875	1533.39528872122	1421.2748478145845	1485.919376634557	1710.2562066298096	1469.3894557958047	1509.274588631189
1570.2343673013488	1525.7687265876698	1494.8715270965681	1571.9274571750334	1328.5789142010976	1440.416739471071	1552.714129241221	1365.8075852956797	1582.1928944172587	1577.3807760309808	1449.222317692091	1634.7255772389558	1748.930404319261	1483.6176328481101	1526.5567044145018	1677.0	1476.3589704418027	1281.9238223906352	1559.4459124266373	1377.3492129297447	1530.5676636483836	1586.7115332970598	1536.3541175962655	1802.3422920065875	1451.7790150615226	1421.251504741962	1485.919376634557	1710.2526163435766	1468.9625731676551	1509.274588631189
1492.0164494226128	1525.7687265876698	1494.8715270965681	1571.9274571750334	1328.5789142010976	1440.2802745551458	1551.9332851022286	1365.799321277938	1582.187598943866	1570.650225945284	1449.222317692091	1632.327972732351	1748.930404319261	1482.1852164171275	1526.4704257663388	1677.0	1475.2648599025738	1280.1999893449101	1559.1474243943385	1377.2603973597834	1530.4775885300269	1586.7115332970598	1536.3541175962655	1802.3422920065875	1444.4363269809985	1421.2380230560157	1485.8860158464183	1709.7179295552778	1468.838036445412	1509.2687509503526
1491.7078564831718	1525.7687265876698	1493.7236771225873	1571.6335795751302	1328.5789142010976	1440.2802745551458	1551.8621757239966	1365.799321277938	1582.1871284565657	1563.2588456352455	1447.0111474595774	1632.2725816565069	1748.892726294952	1479.8366300210394	1526.4582294868464	1677.0	1475.2648599025738	1280.1338747196087	1558.9194242865128	1377.2603973597834	1530.411926423179	1586.7115332970598	1536.3541175962655	1802.3422920065875	1427.1967132219831	1421.2379179449158	1485.8826079871196	1708.7279604741343	1468.838036445412	1509.266724489641
1485.552329353515	1525.7687265876698	1493.7236771225873	1571.6335795751302	1328.435525436264	1439.7106873913463	1551.7459797176778	1365.799321277938	1582.1871284565657	1563.0073969665793	1446.1848655715094	1631.913911015885	1748.8910236829045	1473.3957244154453	1526.4574254246254	1677.0	1474.9881722008106	1275.045347409778	1523.4669173004906	1377.138430163048	1530.1264932485562	1585.8100624634117	1526.7254463463241	1802.3291531084224	1427.1967132219831	1421.237916984157	1485.877619472264	1708.5689644438717	1468.8040438710937	1509.2623430475728
1481.6775723358733	1525.7647451650894	1493.7236771225873	1571.6171825106815	1328.39133663159	1439.7106873913463	1551.6327383684866	1365.799321277938	1553.0831333297583	1563.0073969665793	1445.7892836942042	1631.3871174321723	1748.8667176460588	1456.6878148840183	1526.4574254246254	1677.0	1474.7032707402825	1271.6437034769542	1523.4669173004906	1377.1257573350779	1529.9007216823613	1585.8100624634117	1526.617099968656	1802.3282124675466	1427.1967132219831	1395.4631696274882	1485.8752023513794	1705.4121831819841	1468.8040438710937	1509.254994511648
1457.4368944828402	1525.693473361131	1493.7236771225873	1571.5862556090376	1300.602299436093	1439.7059567716	1551.6327383684866	1365.795070503916	1552.4550980621311	1563.0073969665793	1445.7232322533528	1630.4209118256683	1748.8667176460588	1448.9808970825422	1526.4574254246254	1677.0	1474.654165194399	1266.877819411846	1523.25839824523	1377.1257573350779	1529.7644073038632	1585.8100624634117	1526.592224442657	1802.3266022300386	1427.1967132219831	1391.6730708015198	1485.8752023513794	1705.4121831819841	1468.7879250037272	1509.2289286382015
1457.4368944828402	1525.5938717401893	1493.7236771225873	1571.5862556090376	1295.8655921280472	1439.7059567716	1551.5004520020743	1365.7907829851774	1552.180547147286	1562.8731911437908	1445.2188234063892	1630.4209118256683	1748.824095329068	1444.9099093159562	1526.4571022465275	1677.0	1474.2130749674498	1266.877819411846	1477.157223353896	1377.1257573350779	1528.889256830937	1585.8100624634117	1526.3386087030722	1802.3266022300386	1426.6689328171233	1388.1007677810835	1485.8570138232803	1704.8049981772547	1468.7827272539362	1509.1999527133567
1457.4368944828402	1525.16380897822	1493.6828528831265	1571.5862556090376	1260.5821664396467	1439.701643414266	1551.275168369938	1365.789757691377	1552.180547147286	1562.8697989016596	1441.9952665856708	1630.259752689909	1748.7964711329191	1444.9099093159562	1526.4563361334808	1677.0	1473.3044511050634	1266.877819411846	1476.4353876334212	1377.1209286582612	1528.3856812148545	1585.4785921324133	1526.3334152917887	1802.3266022300386	1426.6625722602575	1388.0621867351929	1485.8520591520078	1704.8049981772547	1468.7827272539362	1509.1999527133567
1456.4438859945858	1525.135361163626	1493.6828528831265	1571.5862556090376	1260.5821664396467	1439.5842970021586	1550.9386247218354	1365.7887840821504	1552.022089192607	1562.868966633375	1441.9952665856708	1630.090204383545	1748.7371495973732	1444.9099093159562	1526.4563361334808	1677.0	1473.3044511050634	1266.8514723456333	1476.4353876334212	1377.1193195129276	1528.1074269540343	1585.4785921324133	1526.3245642383977	1802.3266022300386	1425.4762096141005	1387.118094819669	1485.8520591520078	1703.3827829358834	1468.7827272539362	1509.1999527133567
1456.4438859945858	1525.1338205265129	1493.6828528831265	1571.5862556090376	1260.1994518439078	1439.5657563676527	1550.737715734801	1365.7887840821504	1551.9974205578367	1562.8539539128635	1441.4183667442503	1629.986673116078	1748.67468352076	1444.839291153084	1526.4563361334808	1677.0	1473.2813609121574	1266.8514723456333	1476.3348369601854	1377.1193195129276	1527.1973156914555	1585.4785921324133	1526.3076848678356	1802.3260036979602	1424.9320625945784	1384.2057421019917	1485.8520591520078	1703.3725822443957	1468.7827272539362	1509.1999527133567
1456.381029429438	1525.105652132886	1493.6828528831265	1571.5825169264692	1260.1994518439078	1439.5547226126846	1550.3857790041816	1365.7887840821504	1551.9974205578367	1562.8144507325892	1441.3874429019365	1629.986673116078	1748.6643900712354	1444.839291153084	1526.4561970787563	1677.0	1472.751749536918	1266.8368165900113	1476.2974469535638	1377.1193195129276	1527.1973156914555	1585.4785921324133	1526.2348238986003	1802.3254847662163	1423.3707950133478	1384.2057421019917	1485.850137946792	1703.3712247567876	1468.7827272539362	1509.1999527133567
1456.381029429438	1525.0463507816235	1493.6826826318284	1571.5806829210005	1259.634309613758	1439.5547226126846	1549.701529984679	1365.788748734692	1551.9974205578367	1562.8144507325892	1441.2134329952264	1629.986673116078	1748.6643900712354	1410.5576143553506	1526.4533357487376	1677.0	1472.5076321970091	1266.835940987567	1476.2974469535638	1377.1193195129276	1526.2362020871772	1585.4785921324133	1525.456336253198	1802.3250855504666	1422.6807536200988	1384.2057421019917	1485.850137946792	1703.3712247567876	1468.7827272539362	1509.1993286448196
1456.216160804654	1525.0463507816235	1473.138389260165	1571.5765353555914	1259.634309613758	1439.5547226126846	1548.170600358043	1365.7887320168102	1551.9965042477595	1562.8144507325892	1440.8790413134082	1629.986673116078	1748.660961973468	1410.083205223071	1526.4516727693176	1677.0	1472.5076321970091	1266.835940987567	1476.2974469535638	1377.119256237509	1524.7338983192017	1585.4785921324133	1524.6247588733745	1802.3249043799476	1421.9972663141714	1384.2057421019917	1485.850137946792	1703.3712247567876	1468.7827272539362	1509.1991206976718
1456.216160804654	1525.0419587952538	1471.7287373922263	1571.576357058947	1259.5348787010996	1439.5488997618404	1546.6373816471123	1365.7887320168102	1551.995793533422	1562.810998915355	1438.3601149943797	1629.9437357984116	1748.5876095457768	1408.6510561074679	1526.4516727693176	1677.0	1472.368192411991	1266.8316465888706	1476.284947826559	1377.119256237509	1524.5460508840306	1585.4422596441873	1524.3123007725624	1802.3249043799476	1421.0866355250275	1384.2057421019917	1485.850137946792	1703.3502850367418	1468.7827272539362	1509.1991206976718
1456.216160804654	1525.0419587952538	1471.7287373922263	1571.5759917840394	1259.4967202078262	1439.5384894406898	1545.9713639412223	1365.7887237449143	1551.995793533422	1562.7969776693312	1437.8715920571753	1629.4737545590888	1748.5416990840395	1408.2063636317373	1526.4516727693176	1677.0	1472.368192411991	1266.4532246661502	1476.284947826559	1377.1191806821314	1523.50557741992	1585.3675540896095	1524.1317864406285	1802.3249043799476	1421.0866355250275	1384.1779941521436	1485.850137946792	1703.3502850367418	1468.7827272539362	1509.199113462876
1445.2539776668345	1525.0419587952538	1471.7287373922263	1571.5759917840394	1259.4605958157013	1439.5384894406898	1545.728742143543	1365.7887237449143	1551.995793533422	1562.7969776693312	1437.452898681472	1629.4737545590888	1748.5101633056047	1407.9544576220662	1526.4516727693176	1677.0	1472.2321082136255	1266.185257925333	1476.2747459764337	1377.1190465024047	1523.1332084058376	1585.3675540896095	1523.7606251949003	1802.3247442062222	1421.0300778087644	1384.1779941521436	1485.850137946792	1703.323583735892	1468.7827272539362	1509.199113462876
1445.2539776668345	1525.0418202438761	1471.7287373922263	1564.2976154548364	1259.4605958157013	1439.5099269070213	1544.960897292257	1365.7887237449143	1551.995793533422	1562.7969776693312	1435.8486820677117	1629.4633865412334	1748.4969245450368	1404.9027299815316	1526.4516727693176	1677.0	1472.2321082136255	1265.808763442894	1476.2747459764337	1377.1186453424389	1488.560832556709	1585.3675540896095	1523.6250910728875	1802.3247442062222	1420.172579752517	1384.1779941521436	1485.850137946792	1703.147687152044	1468.7827272539362	1509.199113462876
1444.5547491518698	1525.0418202438761	1471.7270321378655	1530.497720277399	1259.4605958157013	1439.4856474408011	1544.5925337970011	1365.7887237449143	1551.995793533422	1562.7969776693312	1435.8486820677117	1629.3355986007691	1748.4282780196297	1401.5966222494098	1526.4516727693176	1677.0	1472.2321082136255	1265.6819068094364	1476.2747459764337	1377.1182399994118	1488.156391025456	1585.3675540896095	1523.5088424624732	1802.3247189638791	1419.5701834408069	1384.1424902449355	1485.850137946792	1702.8975250302353	1468.780634577028	1509.199113462876
1444.5547491518698	1525.0413337829152	1471.6859729896655	1522.444212153051	1259.373429440877	1439.4790794019912	1544.5925337970011	1365.7887237449143	1551.995793533422	1562.7969776693312	1435.3267652367854	1629.3312135271988	1748.4282780196297	1400.8548135640197	1526.4516727693176	1652.5	1472.2157017658517	1265.6466832099848	1476.2747459764337	1377.1182399994118	1485.9153549810273	1585.3627937111087	1523.309119790128	1802.324713930823	1419.271690323335	1384.1066575600669	1485.850137946792	1702.8691639189692	1468.780634577028	1509.1990859320774
1444.5547491518698	1525.041068143221	1471.6622644771373	1485.8091265224434	1259.3720974698667	1439.4369164589698	1544.5845313293246	1365.7887210390318	1551.995054732942	1562.7969776693312	1434.8031884250963	1629.3006135694761	1748.4282780196297	1400.8108227077596	1526.4513086792467	1652.5	1472.0812578661557	1265.24524842339	1476.2727073465444	1377.1182399994118	1482.7077451816906	1585.3627937111087	1470.7897593134446	1802.324713930823	1419.1113981030346	1384.0990848090644	1485.8500641646308	1702.8691639189692	1468.780634577028	1509.1990731721942
1444.5547491518698	1525.041068143221	1471.6622644771373	1484.3893811842847	1259.3430192949922	1439.4369164589698	1544.5815352571472	1365.7887185790769	1551.995054732942	1562.7969776693312	1434.8031884250963	1629.3006135694761	1748.4244761187092	1400.3950348184908	1526.4513086792467	1652.5	1471.9314503503408	1265.1571468301365	1476.2727073465444	1377.1180979246483	1481.5873642652887	1585.3627937111087	1470.5626876174172	1802.324713930823	1419.0950284994715	1384.0990848090644	1485.8500535801745	1702.861240162075	1468.7801585737943	1509.1989703123686
1444.5547491518698	1525.041068143221	1471.658308606031	1484.3544626068503	1259.3338766934273	1439.4253558549603	1544.5501619229508	1365.7887184248852	1551.995054732942	1562.7969776693312	1434.7065401054203	1629.2976719410622	1748.3396486715703	1398.400055909051	1526.4513086792467	1652.5	1471.7107040703293	1264.8411847096634	1476.2727073465444	1377.1180979246483	1479.8383017458889	1585.3583906285326	1470.4300795888223	1802.324713930823	1419.0542273314463	1384.092811489146	1485.8500535801745	1702.838162711142	1468.7800697091784	1509.1989274627495
1444.5547491518698	1525.0407418673324	1471.6161186028787	1483.6899736707078	1259.3338766934273	1439.4253558549603	1544.543791827824	1365.7887149860876	1551.995054732942	1562.7517773581178	1434.7050780186114	1629.2925142418264	1748.3396486715703	1398.1361801544701	1526.4513086792467	1652.5	1471.496832595592	1264.7264768302616	1476.2727073465444	1377.1180979246483	1479.801388261407	1585.3583906285326	1470.4212569934973	1802.324713930823	1418.9890235403664	1384.0864835884129	1485.8500535801745	1702.8303822222802	1468.7800697091784	1509.1989166817398
1444.5547491518698	1525.0403264704855	1471.6161186028787	1476.399731454404	1258.2194334020394	1439.4253558549603	1544.5354105716192	1365.7887141121257	1551.994896764066	1562.7517773581178	1434.5851853745999	1629.2907718775157	1748.3396486715703	1397.1160466838253	1526.4513086792467	1652.5	1471.314824020484	1264.563571092773	1476.2727073465444	1377.1180979246483	1479.3752344776947	1585.3541092673465	1469.9467870944036	1802.324713930823	1418.9890235403664	1384.0864835884129	1485.8500535801745	1702.8303822222802	1468.7800652861179	1509.1989166817398
1444.5547491518698	1525.0403264704855	1471.6161186028787	1468.86728346315	1257.951522111338	1439.4240486452486	1544.4808034081962	1365.7887141121257	1551.994896764066	1562.7295828307178	1434.5777263525833	1629.289847822497	1748.3387171797494	1397.1160466838253	1526.4513086792467	1652.5	1471.314824020484	1264.4225288688208	1476.2009593813011	1377.1180800464826	1479.3752344776947	1585.3541092673465	1469.7196139712353	1802.324713930823	1418.9890235403664	1384.0864835884129	1485.8500535801745	1702.8303822222802	1468.7800615534652	1509.1989166817398
1444.5547491518698	1525.0403264704855	1471.6037089350218	1462.103893737433	1257.8665330204435	1439.4240486452486	1544.439048069871	1365.7887118804356	1551.994896764066	1562.7272643777815	1434.3645690050394	1629.289847822497	1748.3387171797494	1396.7283925632023	1526.4513086792467	1652.5	1471.2280894235428	1264.4224966659785	1476.135790366276	1377.1180800464826	1479.375183738806	1585.3470221577882	1469.5906284621744	1802.324713930823	1418.956789360983	1384.0864835884129	1485.8500521821084	1702.8303822222802	1468.7800615534652	1509.1989166817398
1444.538202608386	1525.040207973433	1471.6037089350218	1461.0144325702836	1257.8144286768124	1439.4229186751727	1544.3568391324013	1365.7887118804356	1551.9946311814142	1562.7272643777815	1434.3645690050394	1629.2894873043228	1748.3387171797494	1395.474571355413	1526.4513086792467	1652.5	1471.2280894235428	1264.422079816822	1476.0117266794593	1377.1180320161666	1479.353931822971	1585.3470221577882	1469.5533701504073	1802.324713930823	1418.953094871257	1384.0864835884129	1485.8500521821084	1702.8303822222802	1468.7800615534652	1509.1989166817398
1444.5223411934273	1525.0398754112307	1471.6024850575582	1459.950835113816	1257.8144286768124	1439.4229186751727	1544.1072823384252	1365.7887118553504	1551.9946311814142	1562.7260782512415	1434.3374206654926	1629.2853369381892	1748.3387171797494	1395.261113312985	1526.4513061431803	1652.5	1471.1642987102518	1264.145444442356	1475.839808313075	1377.1180320161666	1479.353931822971	1585.3470221577882	1469.4027218414676	1802.324713930823	1418.9498059199047	1376.9660713300811	1485.8500521821084	1702.8303822222802	1468.7800607336958	1509.1989166817398
1444.5223411934273	1525.0397132255575	1471.6024850575582	1459.880131384309	1257.8132310480696	1439.4229186751727	1543.4832252126146	1365.7887118553504	1551.9946311814142	1562.7245044290414	1434.2881739796476	1629.2853369381892	1748.3387171797494	1394.6190957160438	1526.4513061431803	1652.5	1470.923591028041	1263.844181739421	1475.0206545662063	1377.1180320161666	1479.353931822971	1585.3470221577882	1469.1003583042286	1802.324713930823	1418.9498059199047	1376.9660713300811	1485.8500356623972	1702.8301953881041	1468.7800607336958	1509.198913932833
1444.5188247821438	1525.0397049748844	1471.6024850575582	1458.7524487741555	1257.8132310480696	1439.4229186751727	1542.5658802309363	1365.7887118553504	1551.9946311814142	1562.7177735606033	1434.2881739796476	1629.2852249425746	1748.3387171797494	1394.6190957160438	1526.4513061431803	1652.5	1470.9118373089473	1263.8071221527616	1474.4880055963372	1377.1180320161666	1479.353931822971	1585.3470221577882	1468.795687661012	1802.324713930823	1418.9498059199047	1376.9660713300811	1485.8500322590876	1702.829125205822	1468.7800602756217	1509.1989127396273
1444.5175901769453	1525.039703956431	1471.6013131976515	1458.7524487741555	1257.7952133442095	1439.4228209613898	1540.9588714219478	1365.7887117949153	1551.994560601176	1562.714962171163	1434.2881739796476	1629.2830612081134	1748.2821185223804	1393.5403212890321	1526.4512888920594	1652.5	1470.9118373089473	1263.7680559307291	1474.4880055963372	1377.1180276581163	1479.3302080722735	1585.3470221577882	1468.3606080734494	1802.3247138961808	1418.9487236406444	1376.9660713300811	1485.8500322590876	1702.828471682793	1468.7800602756217	1509.1989121826446
1444.5163998803148	1525.039703956431	1471.601113397498	1458.5106698101315	1257.7952133442095	1439.422512637335	1538.6109460652306	1365.7887117949153	1551.994560601176	1562.714314575523	1434.2881739796476	1629.2795284525646	1748.2455377227952	1392.5100582726714	1526.4512657112332	1652.5	1470.9118373089473	1263.7409473036294	1474.4375691387854	1377.1180276581163	1478.9130239429073	1585.3470221577882	1467.63458323304	1802.3247138961808	1418.942967218687	1376.9660713300811	1485.8500318972601	1702.8283880856293	1468.7800599537786	1509.1989121826446
1444.51515619549	1525.039703956431	1471.601113397498	1458.5106698101315	1257.78483307764	1439.4224964506561	1538.4141842192553	1365.7887117830737	1551.994560601176	1562.714314575523	1434.2849976708924	1629.2772958713172	1748.2441462351676	1392.2910734422953	1526.4512459454008	1652.5	1470.9073430238436	1263.5300131365516	1474.4375691387854	1377.1180207585576	1478.9130239429073	1585.3470221577882	1467.63458323304	1802.3247138961808	1418.94147550049	1376.817330196941	1485.8500318972601	1702.8283250519842	1468.7800598652748	1509.1989121826446
1444.51515619549	1525.039703956431	1471.601113397498	1458.3078867414047	1257.78483307764	1439.422239200862	1537.9724660766608	1365.7887117830737	1551.994560601176	1562.711156920162	1434.2693720703103	1629.2768101739744	1748.2264974186005	1392.0056961861196	1526.4512459454008	1652.5	1470.9073430238436	1263.293198768038	1474.4375691387854	1377.1180207585576	1478.9130239429073	1585.3470221577882	1467.63458323304	1802.3247138961808	1418.9355096148947	1376.530657414627	1485.8500318962933	1702.8282744406183	1468.7800598242525	1509.1989102779821
1444.514803068835	1525.039703956431	1471.601113397498	1458.2919740697766	1257.78483307764	1439.422239200862	1537.9082572421687	1365.7887117725113	1551.994560601176	1562.711156920162	1434.2669788604649	1629.2768101739744	1748.2125704017433	1391.7451095908777	1526.4512459454008	1652.5	1470.9067526785593	1263.237759943299	1474.4375691387854	1377.1180207585576	1478.8991043723786	1585.3470221577882	1467.476281670308	1802.3247049995002	1418.9328376713825	1376.530657414627	1485.8500318962933	1702.8282453703891	1468.7800598242525	1509.1989102779821
1444.514803068835	1525.0397033331942	1471.6010554236177	1458.198851615584	1257.78483307764	1439.422239200862	1537.9082572421687	1365.7887117725113	1551.994560601176	1562.7084261809741	1434.252499031202	1629.267795979739	1748.2045546374147	1391.6551900523204	1526.4512459454008	1652.5	1470.900625539026	1263.077275836023	1474.4375691387854	1377.1180207585576	1478.8806372502809	1585.3470221577882	1467.476281670308	1802.3247049434913	1418.926467298479	1376.530657414627	1485.850031896195	1702.8281698537442	1468.7800598242525	1509.1989102779821
1444.514803068835	1525.039698200421	1471.6003942020695	1457.7483394191745	1257.78483307764	1439.422239200862	1537.7775814014844	1365.7887117725113	1551.994560601176	1562.7057460735064	1434.252499031202	1629.2375923404556	1748.2019687046834	1391.5366269090418	1526.4512459454008	1652.5	1470.8792943677072	1263.0530245103532	1474.436597119182	1377.1180207585576	1478.8802489061175	1585.3470221577882	1467.473347138374	1802.3247018141874	1418.926467298479	1376.530657414627	1485.850031896195	1702.8281698537442	1468.7800545826165	1509.1989102779821
1444.514803068835	1525.039698200421	1471.6002610808787	1457.707595981418	1257.78483307764	1439.422239200862	1537.775068797077	1365.7887117725113	1551.994560601176	1562.7057460735064	1434.2338668315076	1629.2132740671932	1748.201401065257	1391.188724057004	1526.4512459454008	1652.5	1470.8792943677072	1263.0333248710167	1474.436597119182	1377.1180207585576	1478.8777083265231	1585.3466979657878	1467.4709845525035	1802.3247012260674	1418.9264157153161	1376.530657414627	1485.850031896195	1702.8281664173364	1468.7800536630484	1509.1989102779821
1444.514803068835	1525.039698200421	1471.6001796026303	1457.6288472129377	1257.7837501529712	1439.422239200862	1537.6175538088314	1365.788711770353	1551.994560601176	1562.7057460735064	1434.1424883672698	1629.2061853238542	1748.2012800794855	1391.188724057004	1526.4512459454008	1652.5	1470.8766407860408	1262.8557943827677	1474.436597119182	1377.1180207585576	1468.2209776190543	1585.346498340426	1467.4534208026462	1802.3247012260674	1418.9235011553224	1376.4490959033299	1485.850031896195	1702.8281401157074	1468.7800536630484	1509.1989102779821
1444.514803068835	1525.039698200421	1471.5999479405443	1457.6288472129377	1257.7837501529712	1439.4221948663767	1537.5006382469912	1365.788711770353	1551.994560601176	1562.7057460735064	1433.9317650718122	1629.2055174504935	1748.2007514732902	1391.188724057004	1526.4512459454008	1652.5	1470.8756283508792	1262.755894495253	1474.436597119182	1377.1180207585576	1467.7129134643817	1585.346498340426	1467.406872503704	1802.324701012444	1418.9235011553224	1376.4490959033299	1485.850031896195	1702.8281260912208	1468.7800536630484	1509.1989102779821
1444.514803068835	1525.039698174383	1471.5988420393771	1457.601886912717	1257.7837501529712	1439.4221948663767	1536.844100098909	1365.788711770353	1551.994560601176	1562.7057460735064	1433.8083399401987	1629.2043675805278	1748.2007514732902	1391.188724057004	1526.4512459454008	1652.5	1470.8756283508792	1262.755894495253	1474.436597119182	1377.118020504165	1467.179784518783	1585.346498340426	1467.308352589874	1802.324701012444	1418.9235011553224	1376.4133763747748	1485.850031896195	1702.8281260912208	1468.7800536630484	1509.1989102779821
1444.514803068835	1525.039698174383	1471.5987483165427	1457.5328518656086	1257.7837501529712	1439.4221948663767	1534.7211469332356	1365.788711770353	1551.994560601176	1562.7057460735064	1433.5174489151884	1629.1969935360673	1748.2007514732902	1391.1680252263773	1526.4512459454008	1652.5	1470.8753110895925	1262.7507986123478	1474.436597119182	1377.1180201363622	1467.179784518783	1585.3464324660972	1467.257565516535	1802.324701012444	1418.9235011553224	1376.395971296527	1485.850031896195	1702.828121847354	1468.7800526868778	1509.198906914931
1444.514803068835	1525.0396980048065	1471.5987322322676	1457.5206341302278	1257.7837501529712	1439.4221948663767	1534.5960788343664	1365.788711770353	1551.9945605510236	1562.7057460735064	1433.4181977885037	1629.196951750371	1748.2004432108988	1390.8289236809987	1526.4512459454008	1652.5	1470.8753110895925	1262.746386896467	1474.436597119182	1377.1180201363622	1466.987267183262	1585.3464227788718	1467.2478378855658	1802.324701012444	1418.9235011553224	1376.395971296527	1485.850031896195	1702.8281173272608	1468.7800519645407	1509.198906545327
1444.514803068835	1525.0396978268354	1471.598278275636	1457.492239495089	1257.7837492648534	1439.4221948663767	1534.2819955717248	1365.788711770353	1551.9945605510236	1562.7057460735064	1433.3929986182052	1629.196930153648	1748.1998739983023	1390.1787965101612	1526.451245668638	1652.5	1470.8750189012599	1262.7441417615346	1474.426294396213	1377.1180201363622	1466.987267183262	1585.3463867143969	1467.2478378855658	1802.324701012444	1418.9235011553224	1376.395971296527	1485.8500318961742	1702.8281140487202	1468.7800519645407	1509.198906545327
1444.514803068835	1525.039697760119	1471.5982030954417	1457.4860127925003	1257.7837492648534	1439.4221948663767	1534.0865751989118	1365.78871177028	1551.9945605465666	1562.7056915093603	1433.3797561802648	1629.196930153648	1748.1998739983023	1389.1871241342358	1526.451245668638	1652.5	1470.8750189012599	1262.7021807199433	1474.426294396213	1377.1180201057368	1466.987267183262	1585.3463867143969	1467.2429852677728	1802.324701012444	1418.9234711767344	1376.395971296527	1485.8500318958518	1702.8281064303615	1468.780051115227	1509.198906545327
1444.514803068835	1525.039697760119	1471.5982030954417	1457.4327843163246	1257.7837266886525	1439.4221948663767	1534.0865751989118	1365.78871177028	1551.9945605465666	1562.7056915093603	1433.3622641318734	1629.1969281206198	1748.1998739983023	1387.8914848418249	1526.451245668638	1652.5	1470.8750189012599	1262.5825879032886	1474.426294396213	1377.1180201057368	1466.8869557730814	1585.3463867143969	1467.2419773699069	1802.3247010093974	1418.9234711767344	1376.3584120279995	1485.8500318955978	1702.8281064303615	1468.780051115227	1509.198906451722
1444.514803068835	1525.0396977167534	1471.5982030954417	1457.4327843163246	1257.7837266886525	1439.4221931204604	1534.018091361243	1365.78871177028	1551.9945605465666	1562.7056915093603	1433.3622641318734	1629.196504429382	1748.1998739983023	1385.9749404907966	1526.451245668638	1652.5	1470.8750041233006	1262.5410336375055	1474.426294396213	1377.1180201057368	1466.6584869593657	1585.3463867143969	1467.233541122189	1802.3247010093974	1418.9234711767344	1376.3584120279995	1485.8500318955978	1702.8281064303615	1468.780051115227	1509.198906451722
1444.514803068835	1525.0396977167534	1471.598126092216	1457.408177009527	1257.7837266886525	1439.4221931204604	1534.018091361243	1365.78871177028	1551.9945600513101	1562.7056898267174	1433.3520990728996	1629.196504429382	1748.1998739983023	1384.227111445182	1526.451245575057	1652.5	1470.874968941993	1262.5378399752378	1474.426294396213	1377.1180201055515	1466.6382828038768	1585.3463867143969	1467.2161496028698	1802.3247010032792	1418.9234711767344	1376.2654671593486	1485.8500318953538	1702.8281064303615	1468.7800510080913	1509.1989062647172
1444.514803068835	1525.0396976901707	1471.598117184838	1457.3619983980707	1257.7837148932429	1439.4221931093102	1533.9258402798312	1365.78871177028	1551.9945597532123	1562.7056880424993	1433.3520990728996	1629.1962464112817	1748.199607151264	1383.890572531538	1526.451245575057	1652.5	1470.8205338046173	1262.432873196317	1474.426294396213	1377.1180201055515	1466.4828519505638	1585.3463798517082	1467.2138006780149	1802.3247010032792	1418.923416202484	1376.2654671593486	1485.850031895186	1702.8281064303615	1468.7800510080913	1509.1989062647172
1444.514803068835	1525.039697645911	1471.5977381891466	1457.294357169853	1257.7837148932429	1439.4221931093102	1533.8838724111963	1365.7887117701111	1551.9945597532123	1562.7056880424993	1433.3520990728996	1629.1962275049443	1748.1995559788402	1383.4179221016782	1526.451245575057	1652.5	1470.7544698123663	1262.4181815165307	1474.426294396213	1377.1180201055515	1466.3498177789631	1585.3463798517082	1467.2138006780149	1802.3247010032792	1418.923416202484	1376.2654671593486	1485.8500318951696	1702.8281062268352	1468.7800510080913	1509.1989062647172
1444.5147995357888	1525.039697645911	1471.5977381891466	1457.2204167863597	1257.7837148932429	1439.4221931093102	1533.7988561071836	1365.7887117701111	1551.9945597532123	1562.7056880424993	1433.3520990728996	1629.1962275049443	1748.199468476682	1382.9495272521708	1526.451245575057	1652.5	1470.7544698123663	1262.4181815165307	1474.426294396213	1377.1180201055515	1466.3498177789631	1585.3463798517082	1467.2137602376135	1802.324701003079	1418.923416202484	1376.2654671593486	1485.8500318731276	1702.8281062268352	1468.780050878196	1509.1989062647172
1444.5147923993236	1525.039697645681	1471.5977381891466	1457.2136718895085	1257.7837008158263	1439.4221931076127	1533.5500434990547	1365.7887117699397	1551.994559314051	1562.7056880424993	1433.3520979876748	1629.1962062360467	1748.1994673361487	1382.9495272521708	1526.451245575057	1652.5	1470.7544698123663	1262.4181815165307	1474.426294396213	1377.1180201055515	1466.325726382756	1585.3463798517082	1467.2130339849896	1802.3247010022649	1418.9215818331745	1376.2654671593486	1485.8500318731276	1702.8281062268352	1468.780050878196	1509.1989062647172
1444.5147862604629	1525.0396971080506	1471.5976591674066	1457.20030038104	1257.7837008158263	1439.4221931047794	1533.3595675014537	1365.7887117694886	1551.994559314051	1562.7056862524548	1433.3519216086784	1629.1962062360467	1748.1994673361487	1382.9412289976603	1526.451245575057	1652.5	1470.7544698123663	1262.4181815165307	1474.4261769862683	1377.1180201055515	1466.3137090194532	1585.346379802918	1467.2130339849896	1802.3247010022649	1418.9183246652535	1376.2654671593486	1485.8500318731276	1702.8281062197216	1468.780050878196	1509.1989061076156
1444.5147747009128	1525.0396971080506	1471.5973728775723	1457.20030038104	1257.7837008158263	1439.4221931047794	1532.9800571761364	1365.7887117694886	1551.994559314051	1562.7056846097998	1433.3518894282631	1629.1961933251443	1748.199441083232	1382.9411940168054	1526.451245575057	1652.5	1470.7530817265056	1262.4181815165307	1474.4261769862683	1377.1180197078324	1466.3137090194532	1585.346379754605	1467.2130339849896	1802.3247010022649	1418.9156515295756	1376.2654671593486	1485.8500318731276	1702.8281062197216	1468.7800508743471	1509.1955711214819
1444.514772248448	1525.0396971080506	1471.5973728775723	1457.2000262195231	1257.7836977222707	1439.4221931012764	1532.6827804490292	1365.7887117692558	1551.9945593032066	1562.7056846097998	1433.3518894282631	1629.1961742703534	1748.1994191714941	1382.9411940168054	1526.4512455682845	1652.5	1470.7527679177	1262.4181815165307	1474.4261769862683	1377.1180197078324	1466.3127549962346	1585.346379754605	1467.2126267769827	1802.3247010022649	1418.9156515295756	1376.2654671593486	1485.8500318731276	1702.8281062197216	1468.7800508743471	1509.1903440244855
1444.5147694612276	1525.039697082787	1471.5973728775723	1457.2000262195231	1257.7836977222707	1439.42219309566	1531.5181892371609	1365.7887117690634	1551.9945593032066	1562.7056846097998	1433.3518894282631	1629.1961533551257	1748.1993430520324	1382.6933137829924	1526.4512455682845	1652.5	1470.7449300065998	1262.3880129201648	1474.4261769862683	1377.1180197078324	1466.3127549962346	1585.346378309142	1467.2126267769827	1802.3247010022649	1418.914379997375	1376.2654671593486	1485.8500318731276	1702.8281062197216	1468.7800508743471	1509.1884728709554
1444.5147686406463	1525.0396969390338	1471.5973728775723	1457.2000262195231	1257.7836977222707	1439.4221930923286	1528.373862002833	1365.7887117690634	1551.9945593032066	1562.705679746384	1433.3433515066417	1629.1961533551257	1748.1992838877031	1382.6769062981302	1526.4512455682845	1652.5	1470.7373245244112	1262.3653503222804	1474.4261371492753	1377.118019702495	1466.311917431513	1585.346378309142	1467.2124923004237	1802.3247010022649	1418.9137722594837	1376.2654671593486	1485.8500318731276	1702.8281062197216	1468.7800507764632	1509.1884728709554
1444.5147665196248	1525.0396967892852	1471.5973728775723	1457.1995056951118	1257.7836977222707	1439.4221930899748	1525.258663527989	1365.7887117690634	1551.9945593032066	1562.7056709488982	1433.3382573981871	1629.1961483155385	1748.193052860608	1382.6769062981302	1526.451245567002	1652.5	1470.7219772708213	1262.3566620696183	1474.4261371492753	1377.118019689679	1466.2977189791532	1585.346378309142	1467.2124923004237	1802.324701002256	1418.9134514376508	1376.2654671593486	1485.850031870292	1702.8281062197216	1468.7800507764632	1509.1884728709554
1444.5147657672724	1525.0396966966714	1471.5973603040904	1457.199186283582	1257.7836977222707	1439.4221930899748	1525.258663527989	1365.7887117690634	1551.9945593032066	1562.7056605356472	1433.336211013576	1629.1961483155385	1748.192867112388	1382.6769062981302	1526.4512455666968	1652.5	1470.7219772708213	1262.3388036525478	1474.4261371492753	1377.118019688549	1466.2977189791532	1585.346378309142	1467.2124923004237	1802.324701002256	1418.9123525589166	1376.2654671593486	1485.850031870292	1702.8281062074914	1468.7800507764632	1509.1884728709554
1444.5147657672724	1525.0396966966714	1471.5973603040904	1457.199186283582	1257.7836977222707	1439.4221930899748	1524.9824784057564	1365.7887117690634	1551.9945593032066	1562.7056605356472	1433.336211013576	1629.196140860122	1748.192867112388	1382.6769062981302	1526.4512455666968	1652.5	1470.7219772708213	1262.3350182873467	1474.4261371492753	1377.118019688549	1466.2977189791532	1585.346378301103	1467.2124923004237	1802.324701002256	1418.9096172759641	1376.2654671593486	1485.850031870292	1702.8281062074914	1468.7800507707775	1509.1884728709554
1444.5147657672724	1525.0396966966714	1471.5973603040904	1457.199186283582	1257.7836977222707	1439.4221930899748	1524.8359338157693	1365.788711769062	1551.9945593015802	1562.7056559868738	1433.3336072322638	1629.196140860122	1748.1922210861264	1382.6769062981302	1526.4512455661707	1652.5	1470.7219772708213	1262.3163387977856	1474.4261371492753	1377.118019688549	1466.2977189791532	1585.3463781192809	1467.2124923004237	1802.3247010022537	1418.9095353513933	1376.2654671593486	1485.8354314236901	1702.8281061551484	1468.7800507707775	1509.1884728709554
1444.5147657672724	1525.0396966335297	1471.597358752604	1457.199186283582	1257.7836977222707	1439.4221930886004	1512.6535444978654	1365.788711769062	1551.9945592992513	1562.7056559868738	1433.3334575644087	1629.196140860122	1748.1919810644	1382.6681981437223	1526.4512455661707	1652.5	1470.716539581741	1262.3114104788424	1474.4261371492753	1377.1180196575306	1466.2977189791532	1585.3463781192809	1467.2124652762686	1802.3247010022535	1418.9083469441462	1376.2654671593486	1485.8345480233284	1702.8281061551484	1468.7800507702266	1509.1884728709554
1444.5147657672724	1525.0396966299377	1471.597358752604	1457.199186283582	1257.7836977206211	1439.4221929966254	1512.6264404694944	1365.7887117690236	1551.9945592992513	1562.7056554637088	1433.3334575644087	1629.196140860122	1748.1723085906328	1382.4979540447516	1526.4512455661707	1652.5	1470.716539581741	1262.309385026861	1474.4261371492753	1377.1180196575306	1466.2977189791532	1585.3463781192809	1467.2124652762686	1802.3247010022535	1418.9083469441462	1376.2654671593486	1485.8288975650617	1702.8281061502007	1468.7800507702266	1509.1884728709554
1444.5147657540501	1525.0396966124736	1471.597358752604	1457.199186283582	1257.7836977206211	1439.422192897092	1512.6264404694944	1365.7887117690236	1551.9945592992513	1562.7056554637088	1433.3334575644087	1629.196140860122	1748.1519353273673	1382.350556356776	1526.4512455661707	1652.5	1470.716539581741	1262.309385026861	1474.4261371492753	1377.1180196575306	1466.2977189791532	1585.3463780830966	1467.2124565202782	1802.3247010022535	1418.9083469441462	1376.2654671593486	1485.8275997701871	1702.8281061502007	1468.7800507692896	1509.1884665449275
1444.5147647133604	1525.0396966017618	1471.5973574359455	1457.199165328902	1257.7836977206211	1439.422192897092	1512.625118785206	1365.7887117690236	1551.9945592992513	1562.7056529240456	1433.3334575644087	1629.196140860122	1748.1443899626656	1382.3086040901385	1526.4512455661707	1652.5	1470.716539581741	1262.309385026861	1474.4261371492753	1377.1180196575306	1466.2977189791532	1585.346378069706	1467.2124516909234	1802.3247010022535	1418.90821201741	1376.2654671593486	1485.8273839313392	1702.8281061354494	1468.7800507692896	1509.1884665449275
1444.5147629156822	1525.0396966017618	1471.5973574359455	1457.199165328902	1257.7836977206211	1439.422192897092	1512.625118785206	1365.7887117690236	1551.9945592992513	1562.7056448804824	1433.3331945890982	1629.1961398308038	1748.1139322306199	1382.1793677365376	1526.4512455661707	1652.5	1470.716539581741	1262.309385026861	1474.4261366638652	1377.1180196575306	1466.2977189791532	1585.346378069706	1467.2124450006108	1802.3247010022535	1418.9081209376218	1376.2654671593486	1485.8273839313392	1702.8281061354494	1468.7800507692896	1509.188450372766
1444.5147625012253	1525.0396966017618	1471.5973574359455	1457.1991260379111	1257.7836977206211	1439.4221927163958	1512.6242427618224	1365.7887117690236	1551.9945592992513	1562.7056448804824	1433.3330914350977	1629.1961396750116	1748.1110794248375	1382.0785338354713	1526.4512455661707	1652.5	1470.716539581741	1262.309385026861	1474.4261365582545	1377.1180196575306	1466.2977189791532	1585.3463780422799	1467.2124436551794	1802.3247010022535	1418.9081209376218	1376.2654671593486	1485.8273839313392	1702.8281061239452	1468.7800507655138	1509.188450372766
1444.514761539927	1525.0396966017618	1471.5973572343005	1457.1991178942549	1257.7836977005666	1439.4221927163958	1512.622886685504	1365.7887117690236	1551.9945592992513	1562.7056444506088	1433.33299142065	1629.1961396750116	1748.07518555538	1381.668118310171	1526.4512455661707	1652.5	1470.716200066935	1262.3025278480022	1474.4261365582545	1377.1180196575306	1466.2977189791532	1585.3463779920705	1467.2124436551794	1802.3247010022533	1418.9081209376218	1376.2654671593486	1485.8273531000618	1702.8281061239452	1468.7800507655138	1509.188450372766
1444.5147605828638	1525.0396966017618	1471.5973553061508	1457.1991178942549	1257.7836976929348	1439.4221927163958	1512.591767476752	1365.788711768985	1551.9945592992513	1562.7056444506088	1433.33299142065	1629.1961396037345	1748.0719592780038	1381.0852813304978	1526.4512455661707	1652.5	1470.716200066935	1262.2980943128096	1474.4261336394698	1377.1180196575306	1466.2977160070118	1585.3463779920705	1467.2124436551794	1802.3247010022533	1418.9081032872446	1376.2654671593486	1485.827305315955	1702.8281061239452	1468.7800507646075	1509.1884467398174
1444.5147605828638	1525.0396966017618	1471.5973553061508	1457.1991178942549	1257.783697487234	1439.4221927163958	1512.591767476752	1365.788711768985	1551.9945592992513	1562.7056444506088	1433.332069426377	1629.1961394863642	1748.0460129676123	1380.294435329278	1526.4512455661707	1652.5	1470.657702866493	1262.2955944148484	1474.4261336394698	1377.1180196575306	1466.2977141827887	1585.3463779321219	1467.2124436551794	1802.3247010022533	1418.9081032872446	1376.2654671593486	1485.8272369546078	1702.8281061239452	1468.7800507637548	1509.1884467398174
1444.5147605828638	1525.0396966017618	1471.5973553061508	1457.1991054159425	1257.783697487234	1439.4221927163958	1512.591767476752	1365.788711768985	1551.9945592992513	1562.7056438058962	1433.3316125515018	1629.1961394513357	1747.9710239430792	1380.294435329278	1526.4512455661707	1652.5	1470.6216981080656	1262.2904915090717	1474.4261312825085	1377.1180196575306	1466.2977141827887	1585.3463779321219	1467.2124431505326	1802.324701002253	1418.9080880794556	1376.2647684564142	1485.827194166131	1702.82810612075	1468.7800507634497	1509.1884467398174
1444.514760552067	1525.0396966017618	1471.5973553061508	1457.1990957913495	1257.7836974439638	1439.4221927163958	1512.591767476752	1365.788711768985	1551.9945592989852	1562.7056438058962	1433.3312156221536	1629.1961394513357	1747.870415142529	1380.2254173899892	1526.4512455661652	1652.5	1470.6199423232363	1262.2861843279136	1474.426131045527	1377.1180196575306	1466.2977141827887	1585.3463779321219	1467.2124431505326	1802.324701002253	1418.9080880794556	1376.2647684564142	1485.827194166131	1702.82810612075	1468.780050763144	1509.1884455360175
1444.514760552067	1525.0396966016049	1471.5973551730822	1457.1990957913495	1257.7836974439638	1439.4221927145345	1512.591767476752	1365.788711768985	1551.994559298566	1562.7056435756463	1433.3312156221536	1629.196139447778	1747.3016175962894	1380.2254173899892	1526.4512455661652	1652.5	1470.6124778388648	1262.2806483733352	1474.4261289158285	1377.1180196564844	1466.2977141827887	1585.3463779321219	1467.2124431505326	1802.324701002253	1418.9080880794556	1376.2647684564142	1485.827194166131	1702.82810612075	1468.7800507630616	1509.1884422632352
1444.5147601199521	1525.0396966016049	1471.5973551730822	1457.1990920359892	1257.7836974372267	1439.4221927145345	1512.591767476752	1365.788711768985	1551.994559298566	1562.7056435756463	1433.3311662120898	1629.196139447778	1746.183548406034	1380.2254173899892	1526.4512455661652	1652.5	1470.6123453906214	1262.2684248984954	1474.4261277291146	1377.1180196564844	1466.2977141827887	1585.3463779321219	1467.2124431505326	1802.324701002253	1418.9080880794556	1376.2647684564142	1485.827194166131	1702.82810612075	1468.7800507630616	1509.1884335138288
1444.5147601199521	1525.0396966016049	1471.5973551730822	1457.1990920359892	1257.7836974372267	1439.422192710997	1512.591767476752	1365.7887117689843	1551.994559298566	1562.7056435756463	1433.3311454664254	1629.1961394453665	1744.4234247213474	1380.2254173899892	1526.4512455661652	1652.5	1470.6106034879085	1262.26837869913	1474.4261274434436	1377.1180196564571	1466.297713996894	1585.3463779321219	1467.2124429526648	1742.852875116285	1418.9080880794556	1376.2647621496124	1485.8271578037857	1702.82810612075	1468.7800507630616	1509.18842865537
1444.5147600216367	1525.0396966016049	1471.5973551730822	1457.1990894204632	1257.7836974219517	1439.422192709179	1512.5903195525998	1365.7887117689843	1551.9945592985578	1562.7056435756463	1433.3311346494509	1629.1961394426128	1744.18280210678	1380.2254173899892	1526.4512455661652	1652.5	1470.608068140048	1262.268001178289	1474.426127266117	1377.1180196564571	1466.29771376512	1585.3463779143271	1467.2124429526648	1550.7183767959737	1418.9080880794556	1376.2647621496124	1485.8271578037857	1702.82810612075	1468.7800507630232	1509.18842865537
1444.5147600216367	1525.0396966016049	1471.5973551468458	1457.1990894204632	1257.7836974219517	1439.4221927049089	1512.5883787767207	1365.7887117689816	1551.9945592985578	1562.7056435756463	1433.3311346494509	1629.1961394426128	1744.18280210678	1380.2254173899892	1526.4512455661652	1652.5	1470.5747901575269	1262.2672273735893	1474.4261002696292	1377.1180196564378	1466.29771376512	1585.3463779108192	1467.2124429526648	1550.7183767959737	1418.9080880794556	1376.2647621496124	1485.8271578037857	1702.8281061207388	1468.7800507629458	1509.188428399433
1444.5147600216367	1525.039696601394	1471.5973550879207	1457.1990877528274	1257.7836974213044	1439.4221927049089	1512.5883787767207	1365.7887117689816	1551.994559297987	1562.7056435723252	1433.3311215210158	1629.1961394411583	1744.18280210678	1380.2254173899892	1526.4512455661652	1652.5	1470.4382473403177	1262.2653581079187	1474.4260758146347	1377.1180196564378	1466.29771376512	1585.3463779094022	1467.2124428975542	1451.6348711960409	1418.9080880794556	1376.2647621496124	1485.8271565410873	1702.8281061207388	1468.78005076288	1509.188428399433
1444.5147599696909	1525.039696601394	1471.5973550879207	1457.1990828872044	1257.7836974209722	1439.4221926918913	1512.5883787767207	1365.7887117689816	1551.994559297987	1562.7056435661302	1433.331100107282	1629.1961394407315	1744.1667553264892	1380.2064456105877	1526.4512455661652	1652.5	1470.3709903692877	1262.2653581079187	1474.426059414602	1377.1180196564378	1466.29771376512	1585.3463779094022	1467.2124428975542	1401.994120013739	1418.9080880794556	1376.2647605892817	1485.8271470238305	1702.8281061207263	1468.78005076288	1509.188428149795
1444.5147599330048	1525.0396966013684	1471.5973550290337	1457.199080286458	1257.7836974209722	1439.4221926918833	1512.5883787767207	1365.788711768981	1551.994559297987	1562.7056435661302	1433.331100107282	1629.1961394407315	1744.139112675099	1380.1627971366343	1526.4512455661652	1652.5	1470.3499350394827	1262.2653581079187	1474.4260581815856	1377.1180196564378	1466.29771376512	1585.3463779079107	1467.2124428853845	1397.1395005070585	1418.9080880794556	1376.2647605892817	1485.8271470238305	1702.8281061207174	1468.78005076288	1509.1884247208193
1444.5147598927651	1525.0396966013684	1471.5973550290337	1457.199080286458	1257.7836974204206	1439.4221926918765	1512.5883787767207	1365.788711768981	1551.994559297987	1562.7056435618315	1433.3310938667655	1629.1961394407315	1744.1137569902007	1379.4416491846405	1526.4512455661652	1652.5	1470.3499350394827	1262.2649001500486	1474.4260568687907	1377.1180196564378	1466.297713546347	1585.3463779079107	1467.212442859268	1355.338567763674	1418.9080880794556	1376.2647605892817	1485.827144175332	1702.8281061206794	1468.78005076288	1509.1884247208193
1444.5147598927651	1525.0396966013684	1471.5973550146687	1457.199080286458	1257.7836974204206	1439.4221926918765	1512.5883787767207	1365.788711768981	1551.994559297987	1562.7056435502218	1433.3310852275392	1629.1961394407315	1743.6005623053559	1379.4343317043697	1526.4512455661652	1652.5	1470.3450412622947	1262.2641465622037	1474.4260568687907	1377.1180196563369	1466.297713546347	1585.3463779079107	1467.2124428184325	1355.338567763674	1418.9080880794556	1376.2647605892817	1485.827144175332	1702.828106120655	1468.78005076288	1509.18842398904
1444.514758910238	1525.0396966013684	1471.597355014277	1457.199080286458	1257.7836974199822	1439.4221926918765	1512.5880504274778	1365.788711768981	1551.994559297987	1562.7056435098827	1433.3310852275392	1629.1961394407003	1743.2005512451076	1379.2617393740088	1526.4512455661627	1652.5	1470.3450412622947	1262.2641465622037	1474.4260551414668	1377.1180196561395	1466.297713546347	1585.3463779079107	1467.2124428081738	1343.4989080875205	1418.9080880794556	1376.2647605892817	1485.827144175332	1702.8281061206378	1468.78005076288	1509.18842398904
1444.514758888075	1525.0396966013684	1471.597355014277	1457.199080286458	1257.7836974197453	1439.422192691141	1512.5880504274778	1365.788711768981	1551.994559297987	1562.705361960825	1433.3310852275392	1629.1961394407003	1743.0555035630746	1379.211601447821	1526.4512455661627	1652.5	1470.2876574216941	1262.2641465622037	1474.4260551414668	1377.1180196561395	1466.297713546347	1585.3463779078008	1467.2124428081738	1343.4989080875205	1418.9080880794556	1376.2647605892817	1485.827144175332	1702.828106120628	1468.7800507624638	1509.18842398904
1444.514758818058	1525.0396966013536	1471.597355014277	1457.1990799857708	1257.7836974196161	1439.422192691141	1512.5880504274778	1365.788711768981	1551.994559297987	1562.705361960825	1433.331085215795	1629.1961394347807	1742.9037800383678	1379.176246608228	1526.4512455661627	1652.5	1470.1905823849088	1262.2641465622037	1474.4260551414668	1377.1180196561381	1466.297713546347	1585.3463779075403	1467.2124427837516	1343.3808112058066	1418.9080880794556	1376.2647605892817	1485.827144175332	1702.828106120628	1468.780050762331	1509.18842398904
1444.514758818058	1525.0396966013536	1471.597355014276	1457.1990799857708	1257.7836974192633	1439.422192691141	1512.5880504274778	1365.788711768981	1551.994559297987	1562.705361960825	1433.3310430538527	1629.1961394179366	1742.752442875132	1379.176246608228	1526.4512455661627	1652.5	1470.1905823849088	1262.2641465622037	1474.4260551414668	1377.1180196561381	1466.2977134262321	1585.3463779069557	1467.212442538501	1342.5623272808189	1418.9080880794556	1376.2647605892817	1485.827144175332	1702.828106120628	1468.780050762331	1509.18842398904
1444.514758818058	1525.0396966013532	1471.5973550065332	1457.199079321887	1257.7836974181193	1439.4221926908626	1512.5880504274778	1365.788711768981	1551.994559297987	1562.705361960825	1433.3310350786267	1629.1961394179366	1742.7009584056693	1379.1685465454768	1526.4512455661627	1652.5	1470.1862497352786	1262.2641465622037	1474.4260542397778	1377.118019656124	1466.2977133650993	1585.3463779068265	1467.2124425149962	1342.5623272808189	1418.9080880794556	1376.2647605892817	1485.827144175332	1702.828106120628	1468.7800507622924	1509.1884237540705
1444.514758818058	1525.0396966013432	1471.5973550065332	1457.199079321887	1257.7836974142974	1439.4221926906002	1512.5880458164797	1365.788711768981	1551.994559297987	1562.705361960825	1433.3310350786267	1629.1961394156292	1742.7009584056693	1379.1663049950669	1526.4512455661627	1652.5	1470.1847328048748	1262.2641465622037	1474.4260542397778	1377.118019656119	1466.2977133650993	1585.3463779068265	1467.2124425089673	1342.1957260375575	1418.9080880794556	1376.2647571194534	1485.827144175332	1702.828106120628	1468.7800507622924	1509.1884237540705
1444.514758818058	1525.0396966013432	1471.5973550065332	1457.199079321887	1257.7836974120723	1439.4221926906002	1512.5880364832587	1365.788711768981	1551.994559297987	1562.705361960825	1433.3310176520915	1629.1961394156292	1742.698697571373	1378.8101353887212	1526.4512455661627	1652.5	1470.1836741779134	1262.2641165494183	1474.4260542397778	1377.1180196561033	1466.2977133418124	1585.3463779067397	1467.2124425055094	1313.0431041141787	1418.9080880676427	1376.2647558975561	1485.827144175332	1702.828106120628	1468.7800507622924	1509.1884237540705
1444.514758818058	1525.0396966013384	1471.5973550028043	1457.199079321887	1257.7836974120723	1439.4221926905993	1512.588007634143	1365.788711768981	1551.994559297987	1562.7053607753796	1433.3310176520915	1629.1961394156292	1742.671328368423	1378.8101353887212	1526.4512455661625	1652.5	1470.1834451184816	1262.2641165494183	1474.4260542397778	1377.1180196561033	1466.2977133031704	1585.3463779067397	1467.2124425055094	1311.5768173341326	1418.9080880676427	1376.2647558975561	1485.827144175332	1702.828106120628	1468.7800507622449	1509.1884237540705
1444.514758818058	1525.0396966013384	1471.597354999476	1457.1990791098747	1257.7836974120723	1439.4221926905977	1512.462158800191	1365.788711768981	1551.9945592979843	1562.7053607753796	1433.3310176520915	1629.1961394125447	1742.6581719527953	1378.8084272988497	1526.4512455661625	1652.5	1470.1834451184816	1262.2641165494183	1474.4260542397778	1377.1180196561033	1466.2977133031704	1585.3463779066558	1467.2124425055094	1311.5768173341326	1418.9080880676427	1376.2647541354017	1485.827144175332	1702.828106120628	1468.7800507622449	1509.1884237540705
1444.514758818058	1525.0396966013384	1471.597354999476	1457.1990791098747	1257.7836974120723	1439.4221926905975	1512.3993357831157	1365.788711768981	1551.9945592979814	1562.7053607753796	1433.3310176520915	1629.1961394125447	1742.6426122960315	1378.7710247194914	1526.4512455661625	1652.5	1470.1832085164606	1262.2641165494183	1474.4260542397778	1377.1180196561033	1466.2977133031704	1585.3463779066558	1467.2124424776061	1311.5768173341326	1418.9080880676427	1376.2647541354017	1485.827144175332	1702.828106120628	1468.7800507622449	1509.1884237540705
1444.514758818058	1525.0396966013384	1471.597354999476	1457.1990790328812	1257.783697412072	1439.4221926905975	1512.3724640036842	1365.788711768981	1551.9945592979814	1562.7053607753796	1433.3309904195567	1629.1961394125447	1742.6381729162551	1378.7710247194914	1526.4512455661625	1652.5	1470.1830823224664	1262.2594108096546	1474.4260542397778	1377.1180196561033	1466.2977133031704	1585.3463779066558	1467.2124424776061	1311.5768173341326	1418.9080880676427	1376.2647528455493	1485.827144175332	1702.828106120628	1468.7800507622449	1509.1884237540705
1444.514758818058	1525.0396966013384	1471.5973549992937	1457.1990790328812	1257.7836974120717	1439.4221926905288	1512.167935003105	1365.788711768981	1551.9945592979798	1562.7053607618477	1433.3309460070163	1629.1961394125447	1742.6381729162551	1378.7710247194914	1526.4512455661625	1652.5	1470.1830712341698	1262.2591272951663	1474.4260542169686	1377.1180196561033	1466.2977132971073	1585.3463779066192	1467.2124424776061	1311.480873438879	1418.9080880609658	1376.2647528455493	1485.827144175332	1702.828106120628	1468.7800507622449	1509.1884237540705
1444.514758818058	1525.0396966013377	1471.5973549987143	1457.1990790328812	1257.7836974120714	1439.4221926905288	1512.1342107378582	1365.788711768981	1551.9945592979798	1562.7053598512562	1433.3308933461576	1629.1961394113528	1742.6381729162551	1378.7710247194914	1526.4512455661625	1652.5	1470.1814213305083	1262.2588525362653	1474.4260542169686	1377.1180196561033	1466.297713287563	1585.3463779066192	1467.2124424776061	1311.4686247118527	1418.9080880609658	1376.2647494104228	1485.8271440770304	1702.828106120628	1468.7800507622428	1509.1884237540705
1444.514758818058	1525.0396966013377	1471.5973549985922	1457.1990790265224	1257.7836974120714	1439.4221926905288	1512.1342107378582	1365.788711768981	1551.994559297977	1562.7053588554863	1433.3308454490698	1629.196139410856	1742.621591624724	1378.7710247194914	1526.4512455661625	1652.5	1470.1801918767646	1262.2572243533687	1474.4260542169686	1377.1180196561033	1466.297713287563	1585.3463779066192	1467.2124424776061	1311.4489785558608	1418.9080880554952	1376.2647494104228	1485.827144029932	1702.828106120628	1468.7800507622428	1509.188423741883
1444.514758818058	1525.0396966013377	1471.5973549985922	1457.1990790265224	1257.7836974120714	1439.4221926905288	1512.1342107378582	1365.788711768981	1551.994559297977	1562.7053570642697	1433.330660941703	1629.196139410856	1742.621591624724	1378.7424874074482	1526.4512455661625	1652.5	1470.1801918767646	1262.2528520204569	1474.4260541771664	1377.1180196561008	1466.297713287563	1585.3463779066192	1467.2124424776061	1311.444328856162	1418.9080880089286	1376.264737934528	1485.8271440156486	1702.828106120628	1468.7800507622387	1509.1884237201725
1444.514758818058	1525.0396966013377	1471.5973549981045	1457.1990790265224	1257.783697412061	1439.4221926905288	1512.1342107378582	1365.788711768981	1551.9945592979716	1562.705355516952	1433.3301952699599	1629.196139410856	1742.6145516968932	1378.6723803909122	1526.4512455661625	1652.5	1470.1801918767646	1262.2528520204569	1474.4260540497219	1377.1180196560992	1466.297713287563	1585.3463779066192	1467.2124424776061	1311.4288687687394	1418.9080880089286	1376.264737934528	1485.8271440129217	1702.828106120628	1468.7800507622387	1509.1884237201725
1444.514758818058	1525.0396966013377	1471.5973549981045	1457.1990790265224	1257.7836974119582	1439.4221926905288	1512.1342107378582	1365.788711768981	1551.9945592979716	1562.705355516952	1433.3299361630593	1629.196139410856	1742.6123157455636	1378.6340254930365	1526.4512455661625	1652.5	1470.1801918767646	1262.2511429107458	1474.4260540384234	1377.1180196560992	1466.297713287563	1585.3463779066192	1467.2124424776061	1311.4288687687394	1418.9080880089286	1376.264737934528	1485.8271440083165	1702.828106120628	1468.7800507622273	1509.1884237010702
1444.514758818058	1525.0396966013377	1471.5973549973942	1457.1990790265224	1257.7836974119327	1439.4221926905288	1512.1342107378582	1365.788711768981	1551.9945592979716	1562.7053553707542	1433.3293409013022	1629.196139410856	1742.6122245774236	1378.5244826126805	1526.4512455661625	1652.5	1470.1801918767646	1262.2511429107458	1474.4260540363582	1377.1180196560992	1466.29771328685	1585.3463779066192	1467.2124424776061	1311.4077555052315	1418.9080880089286	1376.264737934528	1485.827144008169	1702.828106120628	1468.7800507622273	1509.1884237010702
1444.514758818058	1525.0396966013377	1471.5973549973942	1457.1990790265224	1257.7836974119327	1439.4221926905275	1512.131427073292	1365.788711768981	1551.9945592979714	1562.7053552919328	1433.3285778398345	1629.196139410856	1742.6099006403579	1378.4280084884294	1526.4512455661625	1652.5	1470.1801918767646	1262.2511429107458	1474.4260540363582	1377.1180196560992	1466.297713286648	1585.3463779066192	1467.2124424776061	1311.3759990473968	1418.9080880089286	1376.264737934528	1485.827144008169	1702.828106120628	1468.7800507622273	1509.1884237010702
1444.5147588176565	1525.0396966013377	1471.5973549973942	1457.1990790265224	1257.7836974118743	1439.4221926905275	1512.131427073292	1365.788711768981	1551.9945592979711	1562.7053552919328	1433.3271958038913	1629.196139410856	1742.6096827315064	1378.3861757969407	1526.4512455661625	1652.5	1470.1801918767646	1262.2511429107458	1474.4260540363582	1377.1180196560992	1466.297713286648	1585.3463779066192	1467.2124424776061	1311.3484954672513	1418.908088008211	1376.264737934528	1485.827144008169	1702.828106120628	1468.7800507622273	1509.1884237004617
1444.5147588176565	1525.0396966013377	1471.597354997216	1457.1990790265224	1257.7836974118693	1439.4221926905273	1512.129317364428	1365.788711768981	1551.9945592979711	1562.7053552919328	1433.3259445868841	1629.1961394105656	1742.6096272016393	1378.1693948856991	1526.4512455661625	1652.5	1470.1801918767646	1262.2511429107458	1474.4260540363582	1377.1180196560992	1466.2977132866013	1585.3463779066192	1467.2124424776061	1311.3484954672513	1418.908088008211	1376.264737846955	1485.827144008169	1702.828106120628	1468.7800507622273	1509.188423700093
1444.5147588176312	1525.0396966013377	1471.597354997216	1457.1990790265224	1257.7836974118627	1439.4221926905225	1512.1228092661986	1365.788711768981	1551.9945592979711	1562.705355194364	1433.3225963922062	1629.1961394105647	1742.60915657343	1377.8913579851815	1526.4512455661625	1652.5	1470.1801918767646	1262.2509435254235	1474.426054035965	1377.1180196560992	1466.2977132866013	1585.3463779066192	1467.2124424776061	1311.3443374077647	1418.9080880081335	1376.264737846955	1485.827144008169	1702.828106120628	1468.7800507622264	1509.188423700093
1444.5147588176312	1525.0396966013377	1471.597354997216	1457.1990790265224	1257.7836974118627	1439.4221926905225	1512.1089688855966	1365.788711768981	1551.994559297971	1562.7053551491074	1433.3134147734854	1629.1961394105642	1742.6080426851186	1376.5680296213031	1526.4512455661625	1652.5	1470.1801918767646	1262.2509435254235	1474.426054035965	1377.1180196560992	1466.2977132866013	1585.3463779066192	1467.2124424776061	1311.312625638192	1418.9080880069137	1376.2647378042245	1485.827144008169	1702.828106120628	1468.7800507622255	1509.188423700093
1444.5147588172924	1525.0396966013377	1471.597354997216	1457.1990790265224	1257.7836974118627	1439.4221926905225	1512.0856730031112	1365.788711768981	1551.994559297971	1562.705355122037	1433.2855598922729	1629.1961394105595	1742.6072873492153	1374.0050607097164	1526.4512455661625	1652.5	1470.1662256035536	1262.2509435254235	1474.426054035965	1377.1180196560992	1466.2977132769893	1585.3463779066192	1467.212442476797	1311.312625638192	1418.908088006663	1376.2647378042245	1485.827144008169	1702.828106120628	1468.780050762225	1509.1884237000497
1444.5147588170262	1525.0396966013377	1471.5973549971966	1457.1990790264126	1257.7836974118627	1439.4221926905225	1512.0509655639476	1365.788711768981	1551.994559297971	1562.705355083429	1433.2692525925536	1629.1961394105595	1742.6060501656177	1372.2754526610233	1526.4512455661625	1652.5	1470.1529416732556	1262.2509435254235	1474.426054035965	1377.1180196560992	1466.2977132769893	1585.3463779066192	1467.212442476797	1311.3123348764414	1418.908088006284	1376.2647377344128	1485.827144008169	1702.828106120628	1468.780050762225	1509.1884237000497
1444.5147588170262	1525.0396966013377	1471.5973549971648	1457.199079025784	1257.7836974118627	1439.4221926905225	1511.916135489524	1365.788711768981	1551.994559297971	1562.7053550189798	1433.2289070059837	1629.196139410559	1742.605213252436	1371.5716990000944	1526.4512455661625	1652.5	1470.1529416732556	1262.2509435254235	1474.426054035965	1377.1180196560992	1466.297713265724	1585.3463779066192	1467.212442476797	1311.3112488928732	1418.9080880061788	1376.2647366117312	1485.827144007983	1702.828106120628	1468.780050762225	1509.1884237000497
1444.5147588170262	1525.0396966013377	1471.5973549971648	1457.1990790251346	1257.7836974118627	1439.4221926905225	1511.5253043343826	1365.788711768981	1551.994559297971	1562.70535495871	1433.1525084884533	1629.196139410559	1742.6051450749642	1370.6774471295985	1526.4512455661625	1652.5	1470.150876880905	1262.2509435254235	1474.426054035965	1377.1180196560992	1466.297713265724	1585.3463779066192	1467.212442476797	1311.3094730000562	1418.9080880061586	1376.2647366117312	1485.8271440078022	1702.828106120628	1468.780050762225	1509.1884237000072
1444.5147588170046	1525.0396966013377	1471.5973549971648	1457.1990790251346	1257.7836974118627	1439.4221926905225	1510.5963407392737	1365.788711768981	1551.994559297971	1562.70535495871	1433.0366805377093	1629.1961394105203	1742.604990992661	1370.4118771251515	1526.4512455661625	1652.5	1470.1438203973664	1262.2509435254235	1474.426054035965	1377.1180196560992	1466.297713265724	1585.3463779066192	1467.212442476797	1311.304825392946	1418.9080880059823	1376.2647366117312	1485.8271440077888	1702.828106120628	1468.780050762225	1509.1884236979931
1444.5147588170046	1525.0396966013377	1471.5973549971648	1457.1990790251346	1257.7836974118627	1439.4221926905225	1510.0102553575257	1365.788711768981	1551.994559297971	1562.70535495871	1432.783434012795	1629.1961394105167	1742.6045650778806	1370.4118771251515	1526.4512455661625	1652.5	1470.126208208262	1262.2509426153415	1474.426054035965	1377.1180196560992	1466.297713265724	1585.3463779066183	1467.2124424766257	1311.304825392946	1418.9080880058382	1376.2647365958708	1485.8271440077815	1702.828106120628	1468.7800507622248	1509.1884236979931
1444.5147588170046	1525.0396966013377	1471.5973549971648	1457.1990790251346	1257.7836974118627	1439.4221926905225	1510.0102553575257	1365.788711768981	1551.994559297971	1562.70535495871	1432.496718003734	1629.196139410507	1742.6041773175893	1370.402963691281	1526.4512455661625	1652.5	1470.1165591972922	1262.2509426153415	1474.426054035965	1377.1180196560992	1466.297713265724	1585.3463779066178	1467.2124424766257	1311.304825392946	1418.9080880056756	1376.2647365958708	1485.8271440077765	1702.828106120628	1468.7800507622248	1509.1884236979931
1444.5147588170046	1525.0396966013373	1471.5973549971648	1457.1990790251346	1257.7836974118627	1439.4221926905225	1510.0102553575257	1365.788711768981	1551.994559297971	1562.70535495871	1432.0291511785251	1629.196139410501	1742.6041773175893	1370.402963691281	1526.4512455661625	1652.5	1470.093039591909	1262.2509426153415	1474.426054035965	1377.1180196560992	1466.297713265724	1585.346377906617	1467.2124424766257	1311.304825392946	1418.9080880054992	1376.2647365870923	1485.8271440077765	1702.828106120628	1468.7800507622248	1509.1884236975188
1444.514758816958	1525.0396966013368	1471.5973549971648	1457.1990790251346	1257.7836974118627	1439.4221926905225	1510.0102553575257	1365.788711768981	1551.994559297971	1562.70535495871	1431.9879556941842	1629.196139410501	1742.6041773175893	1370.402963691281	1526.4512455661625	1652.5	1470.0919302939974	1262.2509426153415	1474.4260540359628	1377.1180196560992	1466.297713265724	1585.346377906617	1467.2124424766257	1311.304825392946	1418.9080880054992	1376.264736572121	1485.8271440077754	1702.828106120628	1468.7800507622248	1509.1884236975188
1444.5147588169423	1525.0396966013363	1471.5973549971611	1457.1990790251346	1257.7836974118627	1439.4221926905223	1509.9893627315978	1365.7887117689809	1551.994559297971	1562.70535495871	1431.9831745101292	1629.1961394104658	1742.603602195008	1369.9837136850338	1526.4512455661625	1652.5	1470.0910798646678	1262.2509426153415	1474.426054035961	1377.1180196560992	1466.297713265724	1585.346377906617	1467.2124424766257	1311.304825392946	1418.9080880054362	1376.2647365627374	1485.8271440077733	1702.828106120628	1468.7800507622248	1509.1884236975188
1444.5147588168718	1525.039696601336	1471.5973549971611	1457.1990790251346	1257.7836974118627	1439.4221926905223	1509.9190965887074	1365.7887117689809	1551.994559297971	1562.7053549568768	1431.9831745101292	1629.1961394104658	1742.6024126707082	1369.9837136850338	1526.4512455661625	1652.5	1470.0910798646678	1262.2509426153415	1474.426054035956	1377.1180196560992	1466.297713265724	1585.346377906617	1467.212442476613	1311.304624048521	1418.9080880054362	1376.264736562412	1485.8271440077715	1702.828106120628	1468.7800507622248	1509.1884236975188
1444.5147588168718	1525.0396966013354	1471.5973549971611	1457.1990790251346	1257.7836974118627	1439.4221926905223	1509.8693503684335	1365.7887117689809	1551.994559297971	1562.705354956132	1431.9827129984371	1629.1961394104658	1742.6024126707082	1369.9837136850338	1526.4512455661625	1652.5	1470.0910798646678	1262.2509426153415	1474.426054035951	1377.1180196560992	1466.2977132657102	1585.346377906617	1467.212442476596	1311.304624048521	1418.9080880054362	1376.2647365623648	1485.8271440075873	1702.828106120628	1468.7800507622246	1509.1884236975188
1444.5147588168707	1525.0396966013354	1471.5973549971611	1457.1990790251346	1257.7836974118627	1439.4221926905223	1509.865498319124	1365.7887117689809	1551.994559297971	1562.7053549549278	1431.9827129984371	1629.1961394104658	1742.6024126707082	1369.9837136850338	1526.4512455661625	1652.5	1470.0910798646678	1262.2509425528474	1474.4260540359485	1377.1180196560992	1466.2977132657102	1585.3463779066167	1467.212442476596	1311.3046209231381	1418.9080880054362	1376.2647365623648	1485.8271440074227	1702.828106120628	1468.7800507622246	1509.188423697401
1444.5147588168707	1525.0396966013354	1471.5973549971611	1457.1990790251346	1257.7836974118622	1439.4221926905223	1509.865498319124	1365.7887117689809	1551.994559297971	1562.7053549537397	1431.9827129984371	1629.1961394104658	1742.6024126707082	1369.9735337889886	1526.4512455661625	1652.5	1470.0910798646678	1262.2509425528474	1474.4260540359433	1377.1180196560992	1466.297713265572	1585.3463779066167	1467.2124424765855	1311.3046209231381	1418.9080880054362	1376.2647365623648	1485.8271440071605	1702.828106120628	1468.7800507622246	1509.1884236973021
1444.5147588168707	1525.0396966013354	1471.5973549971602	1457.1990790251346	1257.7836974118622	1439.4221926905223	1509.865498319124	1365.7887117689809	1551.994559297971	1562.7053549537397	1431.9790947052863	1629.1961394104658	1742.6023838760946	1369.9735337889886	1526.4512455661625	1652.5	1470.0910798646678	1262.2509425528474	1474.4260540359433	1377.1180196560992	1466.297713265572	1585.3463779066165	1467.2124424765834	1311.30461593694	1418.9080880054362	1376.2647365623648	1485.8271440071605	1702.828106120628	1468.7800507622246	1509.1884236973021
1444.5147588168707	1525.0396966013354	1471.5973549971598	1457.1990790251225	1257.7836974118618	1439.4221926905223	1509.861049148261	1365.7887117689809	1551.994559297971	1562.7053549518837	1431.9790947052863	1629.1961394104658	1742.6023838760946	1369.9724392019184	1526.4512455661625	1652.5	1470.0910798646678	1262.2509425528474	1474.4260540349496	1377.1180196560992	1466.297713265572	1585.3463779066158	1467.2124424765834	1311.30461593694	1418.9080880054362	1376.2647365623648	1485.8271440071605	1702.828106120628	1468.7800507622246	1509.1884236973021
1444.5147588168645	1525.0396966013354	1471.597354997159	1457.1990790251225	1257.7836974118618	1439.4221926905223	1509.861049148261	1365.7887117689806	1551.994559297971	1562.7053549500965	1431.979067506783	1629.1961394104658	1742.6023784735676	1369.9724392019184	1526.4512455661625	1652.5	1470.0910798646678	1262.2509425528474	1474.4260540349496	1377.1180196560992	1466.297713265572	1585.3463779066146	1467.2124424765834	1311.30461593694	1418.9080880054362	1376.2647365623648	1485.8271440071605	1702.828106120628	1468.7800507622246	1509.1884236973021
1444.5147588168645	1525.0396966013354	1471.597354997159	1457.1990790251225	1257.7836974118618	1439.4221926905223	1509.7510730578283	1365.7887117689806	1551.994559297971	1562.7053549474392	1431.9753504976145	1629.1961394104658	1742.6023784735676	1369.9660438294163	1526.4512455661625	1652.5	1470.0908450773622	1262.2509425528474	1474.4260540349496	1377.1180196560992	1466.297713265572	1585.3463779066146	1467.212442476583	1311.30461593694	1418.908088005433	1376.2647365623648	1485.8271440071605	1702.828106120628	1468.7800507622246	1509.1884236972605
1444.5147588168645	1525.0396966013354	1471.5973549971586	1457.1990790251225	1257.7836974118618	1439.4221926905223	1509.3249001526397	1365.7887117689806	1551.994559297971	1562.7053549443742	1431.970806729269	1629.1961394104658	1742.6022187461738	1369.5657041429572	1526.4512455661625	1652.5	1470.0908450773622	1262.2509425528474	1474.4260540349496	1377.1180196560992	1466.297713265572	1585.3463779066142	1467.2124424765811	1311.30461593694	1418.908088005433	1376.2647365623648	1485.8271440071605	1702.828106120628	1468.7800507622246	1509.1884236972576
1444.5147588168643	1525.0396966013354	1471.597354997158	1457.1990790251225	1257.7836974118618	1439.4221926905223	1509.1977792874898	1365.7887117689806	1551.994559297971	1562.7053549443742	1431.970806729269	1629.1961394104658	1742.6021480343675	1369.2869707653028	1526.4512455661625	1652.5	1470.0908450773622	1262.2509425528474	1474.4260540349496	1377.1180196560992	1466.297713265572	1585.3463779066142	1467.2124424765811	1311.30461593694	1418.908088005433	1376.2647365623648	1485.8271440071605	1702.828106120628	1468.7800507622246	1509.1884236972564
1444.5147588168643	1525.0396966013354	1471.597354997158	1457.1990790251225	1257.7836974118618	1439.4221926905223	1509.1977792874898	1365.7887117689806	1551.994559297971	1562.705354943129	1431.9688717848765	1629.1961394104658	1742.6021170808945	1369.0134153568938	1526.4512455661625	1652.5	1470.090830247575	1262.250942543365	1474.4260540348876	1377.1180196560992	1466.297713265572	1585.346377906614	1467.2124424765811	1311.3046156890325	1418.908088005433	1376.2647365623648	1485.8271440071605	1702.828106120628	1468.7800507622246	1509.188423697256
1444.5147588168643	1525.0396966013354	1471.5973549971577	1457.1990790251093	1257.7836974118618	1439.4221926905223	1509.1486400597246	1365.7887117689806	1551.994559297971	1562.705354943129	1431.9592359194637	1629.1961394104658	1742.6021170808945	1368.7094254263166	1526.4512455661625	1652.5	1470.090830247575	1262.250942537679	1474.4260540347668	1377.1180196560992	1466.297713265572	1585.346377906614	1467.2124424765805	1311.3046148378523	1418.908088005433	1376.2647365623648	1485.8271440071605	1702.828106120628	1468.7800507622246	1509.188423697256
1444.5147588168643	1525.0396966013354	1471.5973549971577	1457.1990790251039	1257.7836974118616	1439.4221926905223	1509.0881198675224	1365.7887117689806	1551.994559297971	1562.7053549417917	1431.9573341906985	1629.1961394104642	1742.602115140382	1368.327761318842	1526.4512455661625	1652.5	1470.090830247575	1262.250942537679	1474.4260540347668	1377.1180196560992	1466.2977132655665	1585.3463779066137	1467.2124424765802	1311.3043809006208	1418.9080880054328	1376.2647365620674	1485.8271440071605	1702.828106120628	1468.7800507622246	1509.1884236972533
1444.5147588168643	1525.0396966013354	1471.5973549971577	1457.1990790250927	1257.7836974118616	1439.4221926905223	1509.0881198675224	1365.7887117689806	1551.994559297971	1562.7053549401282	1431.9540285594944	1629.1961394104642	1742.6021150802192	1368.315118874059	1526.4512455661625	1652.5	1470.090814967202	1262.250942537679	1474.4260540347668	1377.1180196560992	1466.297713265566	1585.3463779066137	1467.2124424765802	1311.3043809006208	1418.9080880054328	1376.2647365619246	1485.827144007159	1702.828106120628	1468.7800507622246	1509.1884236972533
1444.5147588168643	1525.0396966013354	1471.5973549971577	1457.1990790250927	1257.7836974118616	1439.4221926905223	1481.22597105069	1365.7887117689806	1551.994559297971	1562.7053549401282	1431.9465661102063	1629.1961394104642	1742.6020844985346	1368.315118874059	1526.4512455661625	1652.5	1470.0908115618145	1262.250942537679	1474.4260540347668	1377.1180196560992	1466.297713265566	1585.3463779066137	1467.2124424765802	1311.3043809006208	1418.9080880054328	1376.2647365619246	1485.827144007117	1702.828106120628	1468.7800507622246	1509.1884236972523
1444.5147588168643	1525.0396966013354	1471.5973549971577	1457.1990790250927	1257.7836974118616	1439.4221926905223	1480.035828825492	1365.7887117689806	1551.994559297971	1562.7053549401282	1431.9401021921713	1629.1961394104642	1742.6020844985346	1368.315118874059	1526.4512455661625	1652.5	1470.0908023743532	1262.2509425303674	1474.4260540347477	1377.1180196560992	1466.297713265566	1585.3463779066137	1467.2124424765802	1311.3043809006208	1418.9080880054328	1376.2647365615683	1485.827144007117	1702.828106120628	1468.7800507622246	1509.1884236972523
1444.5147588168643	1525.0396966013354	1471.5973549971577	1457.1990790250927	1257.7836974118604	1439.4221926905223	1479.8784582742483	1365.7887117689806	1551.994559297971	1562.7053549401282	1431.9340829924167	1629.1961394104642	1742.6020811512499	1368.315118874059	1526.4512455661625	1652.5	1470.0908023743532	1262.2509425080498	1474.4260540347477	1377.118019656099	1466.297713265566	1585.3463779066137	1467.2124424765802	1311.3043809006208	1418.9080880054328	1376.2647365615683	1485.827144007117	1702.828106120628	1468.7800507622246	1509.1884236972523
1444.5147588168643	1525.0396966013354	1471.5973549971577	1457.1990790250927	1257.7836974118604	1439.4221926905223	1479.8080606072617	1365.7887117689806	1551.994559297971	1562.7053549401282	1431.8245115113516	1629.196139410464	1742.6020811512499	1368.315118874059	1526.4512455661625	1652.5	1470.0908023743532	1262.2509425080498	1474.4260540347477	1377.118019656099	1466.297713265566	1585.3463779066137	1467.21244247658	1311.3043809006208	1418.9080880054328	1376.2647365615683	1485.827144007117	1702.828106120628	1468.7800507622246	1509.1884236972523
1444.5147588168643	1525.0396966013354	1471.5973549971577	1457.1990790250927	1257.7836974118604	1439.4221926905223	1479.8080606072617	1365.7887117689806	1551.994559297971	1562.7053549400496	1431.6919284671462	1629.1961394104628	1742.6020811512499	1368.312288242761	1526.4512455661625	1652.5	1470.0908023743532	1262.2509425080498	1474.4260540347464	1377.118019656099	1466.297713265566	1585.3463779066137	1467.2124424765798	1311.3043809006208	1418.9080880054312	1376.2647365614903	1485.8271440071164	1702.828106120628	1468.7800507622246	1509.1884236972523
1444.5147588168643	1525.0396966013354	1471.5973549971577	1457.1990790250927	1257.7836974118604	1439.4221926905223	1479.8080606072617	1365.7887117689806	1551.994559297971	1562.7053549398297	1431.6690247901497	1629.1961394104628	1742.6020811512499	1367.988125181526	1526.4512455661625	1652.5	1470.0908023743532	1262.250942506624	1474.4260540347464	1377.118019656099	1466.2977132655535	1585.3463779066137	1467.2124424765793	1311.3043809006208	1418.9080880054312	1376.2647365614685	1485.8271440071164	1702.828106120628	1468.7800507622246	1509.1884236972523
1444.5147588168643	1525.0396966013354	1471.5973549971577	1457.1990790250927	1257.7836974118604	1439.4221926905223	1479.8031910403765	1365.7887117689806	1551.994559297971	1562.7053549398297	1431.6690247901497	1629.1961394104624	1742.6020811512499	1367.1407010232056	1526.4512455661625	1652.5	1470.0746650465026	1262.2509425057574	1474.4260540347136	1377.118019656099	1466.2977132655535	1585.3463779066137	1467.2124424765793	1311.3043809006208	1418.9080880054312	1376.2647365614685	1485.8271440071164	1702.828106120628	1468.7800507622246	1509.1884236972523
1444.5147588168643	1525.0396966013354	1471.5973549971577	1457.1990790250927	1257.7836974118604	1439.4221926905223	1479.8031910403765	1365.7887117689806	1551.994559297971	1562.705354939613	1431.6683383079662	1629.1961394104624	1742.6020811512499	1366.7035010770628	1526.4512455661625	1652.5	1470.070840452202	1262.250942504344	1474.4260540347118	1377.118019656099	1466.2977132655535	1585.3463779066137	1467.2124424765793	1311.3043809006208	1418.9080880054312	1376.2647365614534	1485.8271440071164	1702.828106120628	1468.7800507622246	1509.1884236972523
1444.5147588168643	1525.0396966013354	1471.5973549971577	1457.1990790250925	1257.7836974118604	1439.4221926905223	1479.8031910403765	1365.7887117689806	1551.994559297971	1562.705354939613	1431.6683383079662	1629.1961394104624	1742.6020808729393	1365.5920555894713	1526.4512455661625	1652.5	1470.070840452202	1262.2509424975033	1474.4260540347098	1377.118019656099	1466.2977132655535	1585.3463779066137	1467.2124424765793	1311.3043809006208	1418.9080880054312	1376.2647365614469	1485.8271440071164	1702.828106120628	1468.7800507622246	1509.1884236972523
1444.5147588168643	1525.0396966013354	1471.5973549971577	1457.1990790250925	1257.7836974118604	1439.4221926905223	1479.8031910403765	1365.7887117689806	1551.994559297971	1562.705354939613	1431.6683383079662	1629.1961394104624	1742.6020808729393	1365.577856205805	1526.4512455661625	1652.5	1470.070840452202	1262.2509424975033	1474.4260540347054	1377.118019656099	1466.2977132655535	1585.3463779066137	1467.2124424765793	1311.3043809006208	1418.9080880054312	1376.2647365614469	1485.8271440071164	1702.828106120628	1468.7800507622246	1509.1884236972523
1444.5147588168643	1525.0396966013354	1471.5973549971577	1457.1990790250925	1257.7836974118604	1439.4221926905223	1479.8031910403765	1365.7887117689806	1551.994559297971	1562.705354939613	1431.6683383079662	1629.1961394104624	1742.6020808729393	1365.4424629159653	1526.4512455661625	1652.5	1470.070840452202	1262.250942493488	1474.426054034694	1377.118019656099	1466.2977132655535	1585.3463779066137	1467.2124424765793	1311.3043809006208	1418.9080880054312	1376.2647365614384	1485.8271440071164	1702.828106120628	1468.7800507622246	1509.1884236972523
1444.5147588168643	1525.0396966013354	1471.5973549971577	1457.1990790250925	1257.7836974118604	1439.4221926905223	1479.8031910403765	1365.7887117689806	1551.994559297971	1562.705354939613	1431.6683383079662	1629.1961394104624	1742.6020808729393	1365.4405489881538	1526.4512455661625	1652.5	1470.070840452202	1262.250942493488	1474.4260540346934	1377.118019656099	1466.2977132655535	1585.3463779066137	1467.2124424765793	1311.3043809006208	1418.9080880054312	1376.2647365614298	1485.8271440071164	1702.828106120628	1468.7800507622246	1509.188423697252
1444.5147588168643	1525.0396966013354	1471.5973549971577	1457.1990790250925	1257.7836974118604	1439.4221926905223	1479.802860145866	1365.7887117689806	1551.9945592979707	1562.705354939613	1431.6683383079662	1629.1961394104624	1742.6020808729393	1365.415686610777	1526.4512455661625	1652.5	1470.0708115641785	1262.250942493488	1474.4260540346934	1377.118019656099	1466.2977132655528	1585.3463779066137	1467.2124424765793	1311.3043809006208	1418.9080880054312	1376.2647365614298	1485.8271440071164	1702.828106120628	1468.7800507622246	1509.188423697252
1444.5147588168643	1525.0396966013354	1471.5973549971575	1457.1990790250925	1257.7836974118604	1439.4221926905223	1479.802860145866	1365.7887117689806	1551.9945592979707	1562.7053549396064	1431.6683383079662	1629.1961394104624	1742.6020808729393	1364.966435819755	1526.4512455661625	1652.5	1470.0708115641785	1262.2509424928908	1474.4260540346934	1377.118019656099	1466.2977132655528	1585.3463779066137	1467.2124424765793	1311.3043788835203	1418.9080880054312	1376.2647365614168	1485.8271440071164	1702.828106120628	1468.7800507622246	1509.188423697252
1444.5147588168643	1525.0396966013354	1471.5973549971575	1457.1990790250925	1257.7836974118604	1439.4221926905223	1479.8025771428493	1365.7887117689806	1551.9945592979707	1562.705354939605	1431.6683383079662	1629.1961394104624	1742.6020808729393	1364.0244713802813	1526.4512455661625	1652.5	1470.0708115641785	1262.2509424928908	1474.4260540346934	1377.118019656099	1466.2977132655528	1585.3463779066137	1467.2124424765793	1311.3043788835203	1418.9080880054312	1376.2647365614114	1485.8271440071162	1702.828106120628	1468.7800507622246	1509.1884236972517
1444.5147588168643	1525.0396966013354	1471.5973549971575	1457.1990790250925	1257.7836974118604	1439.4221926905223	1479.8024910943268	1365.7887117689806	1551.9945592979707	1562.705354939605	1431.6683383079662	1629.1961394104624	1742.6020808729393	1364.0230403432683	1526.4512455661625	1652.5	1470.0706206103969	1262.2509424924688	1474.4260540346934	1377.118019656099	1466.297713265552	1585.3463779066137	1467.2124424765793	1311.3043788835203	1418.9080880054312	1376.2647365614114	1485.8271440071162	1702.828106120628	1468.7800507622246	1509.1884236972517
1444.5147588168643	1525.0396966013354	1471.5973549971575	1457.1990790250923	1257.7836974118604	1439.4221926905223	1479.8018020599582	1365.7887117689806	1551.9945592979707	1562.7053549396048	1431.6683383079662	1629.1961394104624	1742.6020808729393	1363.0402936666715	1526.4512455661625	1652.5	1470.0706206103969	1262.250942492305	1474.4260540346927	1377.118019656099	1466.297713265552	1585.3463779066137	1467.2124424765793	1311.3043783762055	1418.9080880054312	1376.2647365614114	1485.8271440071162	1702.828106120628	1468.7800507622246	1509.1884236972517
1444.5147588168643	1525.0396966013354	1471.5973549971575	1457.1990790250923	1257.7836974118604	1439.4221926905223	1479.8013928550017	1365.7887117689806	1551.9945592979707	1562.7053549396048	1431.6683383079662	1629.1961394104624	1742.6020808316857	1362.7398350213973	1526.4512455661625	1652.5	1470.0706181240348	1262.2493734694694	1474.4260540346927	1377.118019656099	1466.2977132655517	1585.3463779066137	1467.2124424765793	1311.3043783762055	1418.9080880054312	1376.2647365614057	1485.8271440071162	1702.828106120628	1468.7800507622246	1509.1884236972517
1444.5147588168643	1525.0396966013354	1471.5973549971575	1457.1990790250923	1257.7836974118604	1439.4221926905223	1479.8013928550017	1365.7887117689806	1551.9945592979707	1562.7053549396048	1431.6683383079662	1629.1961394104624	1742.6020808225105	1362.7398350213973	1526.4512455661625	1652.5	1470.0705419591218	1262.2488622434012	1474.4260540346927	1377.118019656099	1466.2977132655517	1585.3463779066137	1467.2124424765793	1311.3043778502592	1418.9080880054312	1376.264736561399	1485.827144007116	1702.828106120628	1468.7800507622246	1509.1884236972517
1444.5147588168643	1525.0396966013354	1471.5973549971575	1457.1990790250923	1257.7836974118604	1439.4221926905223	1479.8013928550017	1365.7887117689806	1551.9945592979705	1562.7053549396041	1431.6683296712415	1629.1961394104624	1742.6020806869815	1362.6785238489294	1526.4512455661625	1652.5	1470.0705419591218	1262.2487887960265	1474.4260540346927	1377.118019656099	1466.2977132655517	1585.3463779066137	1467.2124424765793	1311.3043778502592	1418.9080880054312	1376.2647365613948	1485.8271440071157	1702.828106120628	1468.7800507622246	1509.1884236972517
1444.5147588168643	1525.0396966013354	1471.5973549971575	1457.1990790250923	1257.7836974118604	1439.4221926905223	1479.8013928550017	1365.7887117689806	1551.9945592979705	1562.7053549396041	1431.6683296712415	1629.1961394104624	1742.6020806869815	1362.6785238489294	1526.4512455661625	1652.5	1470.0705419591218	1262.248528007824	1474.4260540346927	1377.118019656099	1466.2977132655517	1585.3463779066137	1467.2124424765793	1311.3043756881584	1418.9080880054312	1376.2647365613916	1485.8271440071157	1702.828106120628	1468.7800507622246	1509.1884236972514
1444.5147588168643	1525.0396966013354	1471.5973549971575	1457.1990790250923	1257.7836974118604	1439.4221926905223	1479.8013928550017	1365.7887117689806	1551.9945592979705	1562.7053549396037	1431.6683273218757	1629.1961394104624	1742.6020805643052	1362.6408939780963	1526.4512455661625	1652.5	1470.0705419591218	1262.2484971202962	1474.4260540346927	1377.118019656099	1466.2977132655517	1585.3463779066137	1467.2124424765793	1311.3043756881584	1418.9080880054312	1376.2647365613916	1485.8271440071157	1702.828106120628	1468.7800507622246	1509.1884236972514
1444.5147588168643	1525.0396966013354	1471.5973549971575	1457.1990790250923	1257.7836974118604	1439.4221926905223	1479.8013928550017	1365.7887117689806	1551.9945592979705	1562.7053549396037	1431.6683273218757	1629.1961394104624	1742.6020805643052	1362.017172857433	1526.4512455661625	1652.5	1470.0705419591218	1262.2484971202962	1474.4260540346927	1377.118019656099	1466.2977132655517	1585.3463779066137	1467.2124424765793	1311.3043752753197	1418.9080880054312	1376.2647365613916	1485.8271440071157	1702.828106120628	1468.7800507622246	1509.1884236972514
1444.5147588168643	1525.0396966013354	1471.5973549971575	1457.1990790250923	1257.7836974118604	1439.4221926905223	1479.8013928550017	1365.7887117689806	1551.9945592979705	1562.7053549396037	1431.6683273218757	1629.1961394104624	1742.6020805643052	1360.700073589205	1526.4512455661625	1652.5	1470.0705419591218	1262.2484704334695	1474.4260540346927	1377.118019656099	1466.2977132655517	1585.3463779066137	1467.2124424765789	1311.3043752753197	1418.9080880054312	1376.2647365613907	1485.8271440071157	1702.828106120628	1468.7800507622246	1509.1884236972514
1444.5147588168643	1525.0396966013354	1471.5973549971575	1457.1990790250923	1257.7836974118604	1439.4221926905223	1479.8013928550017	1365.7887117689806	1551.9945592979705	1562.7053549396037	1431.6683270762528	1629.1961394104624	1742.6020805643052	1359.2956413198358	1526.4512455661625	1652.5	1470.0705419591218	1262.2484359979555	1474.4260540346925	1377.118019656099	1466.2977132655517	1585.3463779066137	1467.2124424765789	1311.304375263835	1418.9080880054312	1376.26473656139	1485.8271440071157	1702.828106120628	1468.7800507622246	1509.1884236972514
1444.5147588168643	1525.0396966013354	1471.5973549971575	1457.1990790250923	1257.7836974118604	1439.4221926905223	1479.7915470664198	1365.7887117689806	1551.9945592979705	1562.7053549396037	1431.668326985767	1629.1961394104624	1742.6020805643052	1358.028750156729	1526.4512455661625	1652.5	1470.0705419591218	1262.2484359979555	1474.4260540346925	1377.118019656099	1466.2977132655517	1585.3463779066137	1467.2124424765789	1311.3043752637423	1418.9080880054312	1376.26473656139	1485.8271440071157	1702.828106120628	1468.7800507622246	1509.1884236972514
1444.5147588168643	1525.0396966013354	1471.5973549971575	1457.1990790250923	1257.7836974118604	1439.4221926905223	1479.7589788844102	1365.7887117689806	1551.9945592979705	1562.7053549396037	1431.668326985767	1629.1961394104624	1742.6020805643052	1357.8663626288378	1526.4512455661625	1652.5	1470.0705419591218	1262.2484159427288	1474.4260540346925	1377.118019656099	1466.2977132655517	1585.3463779066137	1467.2124424765789	1311.3043752637423	1418.9080322227912	1376.26473656139	1485.8271440071157	1702.8281061206276	1468.7800507622246	1509.1884236972514
1444.5147588168643	1525.0396966013354	1471.5973549971575	1457.1990790250923	1257.7836974118604	1439.4221926905223	1479.71685971317	1365.7887117689806	1551.9945592979705	1562.7051479540676	1431.668326985767	1629.1961394104624	1742.6020805643052	1357.8663111489577	1526.4512455661625	1652.5	1470.0705410157773	1262.2484156526912	1474.4260540346925	1377.118019656099	1466.2977132655517	1585.3463779066137	1467.2124424765789	1311.304375251062	1418.9079399714815	1376.26473656139	1485.8271440071153	1702.8281061206271	1468.7800507622246	1509.1884236972514
1444.5147588168643	1525.0396966013354	1471.5973549971575	1457.1990790250923	1257.7836974118604	1439.4221926905223	1479.71685971317	1365.7887117689806	1551.9945592979705	1562.7049670934182	1431.668326985767	1629.1961394104624	1742.6020805643052	1357.8663111489577	1526.4512455661625	1652.5	1470.0705410157773	1262.2484156526912	1474.4260540346925	1377.118019656099	1466.2977132655517	1585.3463779066137	1467.2124424765789	1311.3043752492688	1418.9079075400273	1376.2647365613896	1485.8271440071153	1702.8281061206271	1468.7800507622246	1509.1884236972514
1444.5147588168643	1525.0396966013354	1471.5973549971575	1457.1990790250923	1257.7836974118604	1439.4221926905223	1479.71685971317	1365.7887117689806	1551.9945592979705	1562.7049205799954	1431.668326985767	1629.1961394104624	1742.6020805619378	1357.8663046227919	1526.4512455661625	1652.5	1470.0705399049286	1262.248415612976	1474.4260540346913	1377.118019656099	1466.2977132655517	1585.3463779066137	1467.2124424765789	1311.3043752409787	1418.9079044999228	1376.264736561389	1485.8271440071153	1702.8281061206271	1468.7800507622246	1509.1884236972514
1444.5147588168643	1525.0396966013354	1471.5973549971575	1457.1990790250923	1257.7836974118604	1439.4221926905223	1479.71685971317	1365.7887117689806	1551.9945592979705	1562.7049205799954	1431.6683269714533	1629.1961394104624	1742.602080559177	1357.648660557912	1526.4512455661625	1652.5	1470.0705398750433	1262.248415612976	1474.4260540346902	1377.118019656099	1466.2977132655517	1585.3463779066137	1467.2124424765789	1311.3043752409787	1418.9079044999228	1376.264736561389	1485.8271440071153	1702.8281061206271	1468.7800507622246	1509.1884236972514
1444.5147588168643	1525.0396966013354	1471.5973549971575	1457.1990790250923	1257.7836974118604	1439.4221926905223	1479.71685971317	1365.7887117689806	1551.9945592979705	1562.7048191290073	1431.6683269572638	1629.1961394104624	1742.602080559177	1357.630709220377	1526.4512455661625	1652.5	1470.0705398750433	1262.248415612976	1474.4260540346895	1377.118019656099	1466.2977132655517	1585.3463779066137	1467.2124424765789	1311.3043752409787	1418.907885307246	1376.264736561389	1485.8271440071153	1702.8281061206271	1468.7800507622246	1509.1884236972514
1444.5147588168643	1525.0396966013354	1471.5973549971575	1457.1990790250923	1257.7836974118604	1439.4221926905223	1479.716369225609	1365.7887117689806	1551.9945592979705	1562.7048191290073	1431.6683269572638	1629.1961394104624	1742.6020805569774	1357.5897173610103	1526.4512455661625	1652.5	1470.0705398750433	1262.2484156048424	1474.4260540346854	1377.118019656099	1466.2977132655517	1585.3463779066137	1467.2124424765789	1311.3043752409787	1418.907885307246	1376.264736561389	1485.8271440071153	1702.8281061206271	1468.7800507622246	1509.1884236972514
1444.5147588168643	1525.0396966013354	1471.5973549971575	1457.1990790250923	1257.7836974118604	1439.4221926905223	1479.71611767399	1365.7887117689806	1551.9945592979705	1562.7047936021702	1431.6683269572638	1629.1961394104624	1742.6020805544617	1357.5440645395338	1526.4512455661625	1652.5	1470.0705398750433	1262.2484156048424	1474.4260540346854	1377.118019656099	1466.2977132655517	1585.3463779066137	1467.2124424765789	1311.3043752409787	1418.907879969695	1376.264736561389	1485.8271440071153	1702.8281061206271	1468.7800507622246	1509.1884236972514
1444.5147588168643	1525.0396966013354	1471.5973549971575	1457.1990790250923	1257.7836974118604	1439.4221926905223	1479.71611767399	1365.7887117689806	1551.9945592979705	1562.704790693784	1431.6683269572638	1629.1961394104624	1742.6020805506441	1357.518974276627	1526.4512455661625	1652.5	1470.0705398750433	1262.248415601402	1474.4260540346854	1377.118019656099	1466.2977132655517	1585.3463779066137	1467.2124424765789	1311.3043752409787	1418.907879969695	1376.264736561389	1485.8271440071153	1702.8281061206271	1468.7800507622246	1509.1884236972514
1444.5147588168643	1525.0396966013354	1471.5973549971575	1457.1990790250923	1257.7836974118604	1439.4221926905223	1479.7160874380008	1365.7887117689806	1551.9945592979705	1562.7047801671697	1431.6683269572638	1629.1961394104624	1742.6020805506441	1357.518974276627	1526.4512455661625	1652.5	1470.0705398750433	1262.248415601402	1474.4260540346854	1377.118019656099	1466.2977132655517	1585.3463779066137	1467.2124424765789	1311.3043752397891	1418.907879969695	1376.264736561389	1485.8271440071153	1702.8281061206271	1468.7800507622246	1509.1884236972514
1444.5147588168643	1525.0396966013354	1471.5973549971575	1457.1990790250923	1257.7836974118604	1439.4221926905223	1479.7160874380008	1365.7887117689806	1551.9945592979705	1562.704767264691	1431.6683269572638	1629.1961394104624	1742.6020805448527	1357.5156518612798	1526.4512455661625	1652.5	1470.070539873648	1262.248415601402	1474.4260540346854	1377.118019656099	1466.2977132655517	1585.3463779066137	1467.2124424765789	1311.304375239787	1418.9078798215537	1376.2647365613889	1485.8271440071153	1702.8281061206271	1468.7800507622246	1509.1884236972514
1444.5147588168643	1525.0396966013354	1471.5973549971575	1457.1990790250923	1257.7836974118604	1439.4221926905223	1479.7160874380008	1365.7887117689806	1551.9945592979705	1562.704755250381	1431.6683269108112	1629.1961394104624	1742.6020805448527	1357.5120910877788	1526.4512455661625	1652.5	1470.070539873648	1262.248415601402	1474.4260540346781	1377.118019656099	1466.2977132655517	1585.3463779066137	1467.2124424765789	1311.304375217299	1418.9078791506388	1376.2647365613889	1485.8271440071153	1702.8281061206271	1468.7800507622246	1509.1884236972514
1444.5147588168643	1525.0396966013354	1471.5973549971575	1457.1990790250923	1257.7836974118604	1439.4221926905223	1479.7160812301606	1365.7887117689806	1551.9945592979705	1562.704755250381	1431.6683269108112	1629.1961394104624	1742.6020805448527	1357.5120910877788	1526.4512455661625	1652.5	1470.070539873648	1262.248413553751	1474.4260540346652	1377.118019656099	1466.2977132655517	1585.3463779066137	1467.2124424765789	1311.30437519427	1418.9078791506388	1376.2647365613889	1485.8271440071153	1702.8281061206271	1468.7800507622246	1509.1884236972514
1444.5147588168643	1525.0396966013354	1471.5973549971575	1457.1990790250923	1257.7836974118604	1439.4221926905223	1479.7160648475829	1365.7887117689806	1551.9945592979705	1562.7047508147614	1431.6683269108112	1629.1961394104624	1742.6020805448527	1357.5113812151526	1526.4512455661625	1652.5	1470.070539873648	1262.248413553751	1474.4260540346652	1377.118019656099	1466.2977132655517	1585.3463779066137	1467.2124424765789	1311.30437519427	1418.9078791506388	1376.2647365613889	1485.8271440071153	1702.8281061206271	1468.7800507622246	1509.1884236972514
1444.5147588168643	1525.0396966013354	1471.5973549971575	1457.1990790250923	1257.7836974118604	1439.4221926905223	1479.716055275006	1365.7887117689806	1551.9945592979705	1562.7047499274377	1431.6683269108112	1629.1961394104624	1742.6020805448527	1357.5113709133316	1526.4512455661625	1652.5	1470.070539873648	1262.2484131485512	1474.4260540346652	1377.118019656099	1466.2977132655517	1585.3463779066137	1467.2124424765789	1311.30437519427	1418.9078791506388	1376.2647365613889	1485.8271440071153	1702.8281061206271	1468.7800507622246	1509.1884236972514
1444.5147588168643	1525.0396966013354	1471.5973549971575	1457.1990790250923	1257.7836974118604	1439.4221926905223	1479.71604659812	1365.7887117689806	1551.9945592979705	1562.704749761097	1431.6683269108112	1629.1961394104624	1742.6020805448527	1357.5113568205093	1526.4512455661625	1652.5	1470.070539873648	1262.2484131485512	1474.4260540346652	1377.118019656099	1466.2977132655515	1585.3463779066137	1467.2124424765789	1311.30437519427	1418.9078791506388	1376.2647365613889	1485.8271440071153	1702.8281061206271	1468.7800507622246	1509.1884236972514
1444.5147588168643	1525.0396966013354	1471.5973549971575	1457.1990790250923	1257.7836974118604	1439.4221926905223	1479.7160465129093	1365.7887117689806	1551.9945592979705	1562.7047495950474	1431.6683269108112	1629.1961394104624	1742.6020805448527	1357.5111673630663	1526.4512455661625	1652.5	1470.070539873648	1262.2484131485512	1474.4260540346645	1377.118019656099	1466.2977132655512	1585.3463779066137	1467.2124424765789	1311.30437519427	1418.9078791093955	1376.2647365613889	1485.8271440071153	1702.8281061206271	1468.7800507622246	1509.1884236972514
1444.5147588168643	1525.0396966013354	1471.5973549971575	1457.1990790250923	1257.7836974118604	1439.4221926905223	1479.7160416009044	1365.7887117689806	1551.9945592979705	1562.7047495950474	1431.6683269108112	1629.1961394104624	1742.6020805428764	1357.5110607408235	1526.4512455661625	1652.5	1470.0705398736472	1262.2484131485512	1474.4260540346645	1377.118019656099	1466.2977132655512	1585.3463779066137	1467.2124424765789	1311.30437519427	1418.9078791093955	1376.2647365613889	1485.8271440071153	1702.8281061206271	1468.7800507622246	1509.1884236972514
1444.5147588168643	1525.0396966013354	1471.5973549971575	1457.1990790250923	1257.7836974118604	1439.4221926905223	1479.7160416009044	1365.7887117689806	1551.9945592979705	1562.7047495950474	1431.6683269044877	1629.1961394104624	1742.6020805428764	1357.5105855753816	1526.4512455661625	1652.5	1470.0705398736472	1262.2484131485512	1474.426054034657	1377.118019656099	1466.2977132655512	1585.3463779066137	1467.2124424765789	1311.30437519427	1418.9078787747026	1376.2647365613889	1485.8271440071153	1702.8281061206271	1468.7800507622246	1509.1884236972514
1444.5147588168643	1525.0396966013354	1471.5973549971575	1457.1990790250923	1257.7836974118604	1439.4221926905223	1479.7160416009044	1365.7887117689806	1551.9945592979705	1562.7047495950474	1431.6683269044877	1629.1961394104624	1742.6020805419657	1357.5104464282483	1526.4512455661625	1652.5	1470.0705398736472	1262.2484130647633	1474.4260540346131	1377.118019656099	1466.2977132655512	1585.3463779066137	1467.2124424765789	1311.3043751942098	1418.9078787747026	1376.2647365613889	1485.8271440071153	1702.8281061206271	1468.7800507622246	1509.1884236972514
1444.5147588168643	1525.0396966013354	1471.5973549971575	1457.1990790250923	1257.7836974118604	1439.4221926905223	1479.7160416009044	1365.7887117689806	1551.9945592979705	1562.7047493151133	1431.668326897155	1629.1961394104624	1742.6020805418398	1357.5103123129875	1526.4512455661625	1652.5	1470.0705398736472	1262.2484130647633	1474.4260540346027	1377.118019656099	1466.2977132655512	1585.3463779066137	1467.2124424765789	1311.3043751942098	1418.9078787747026	1376.2647365613889	1485.8271440071153	1702.8281061206271	1468.7800507622246	1509.1884236972514
1444.5147588168643	1525.0396966013354	1471.5973549971575	1457.1990790250923	1257.7836974118604	1439.4221926905223	1479.7160416009044	1365.7887117689806	1551.9945592979705	1562.7047493151133	1431.6683268957067	1629.1961394104624	1742.6020805418398	1357.5093841057233	1526.4512455661625	1652.5	1470.0705398736472	1262.248413042697	1474.4260540346027	1377.118019656099	1466.2977132655512	1585.3463779066137	1467.2124424765789	1311.304375193749	1418.9078787747026	1376.2647365613889	1485.8271440071153	1702.8281061206271	1468.7800507622246	1509.1884236972514
1444.5147588168643	1525.0396966013354	1471.5973549971575	1457.1990790250923	1257.7836974118604	1439.4221926905223	1479.7160416009044	1365.7887117689806	1551.9945592979705	1562.7047493089892	1431.6683268957067	1629.1961394104624	1742.6020805418398	1357.5074275661927	1526.4512455661625	1652.5	1470.0705398736472	1262.248413042697	1474.426054034576	1377.118019656099	1466.2977132655512	1585.3463779066137	1467.2124424765789	1311.304375193749	1418.9078787747026	1376.2647365613889	1485.827144007115	1702.8281061206271	1468.7800507622246	1509.1884236972514
1444.5147588168643	1525.0396966013354	1471.5973549971575	1457.1990790250923	1257.7836974118604	1439.4221926905223	1479.7160416009044	1365.7887117689806	1551.9945592979705	1562.7047490919008	1431.6683268957067	1629.1961394104624	1742.6020805418398	1357.5036821340943	1526.4512455661625	1652.5	1470.070539873647	1262.245122896245	1474.4260540345026	1377.118019656099	1466.2977132655512	1585.3463779066137	1467.2124424765789	1311.304375193749	1418.9078787747026	1376.2647365613889	1485.827144007115	1702.8281061206271	1468.7800507622246	1509.1884236972514
1444.5147588168643	1525.0396966013354	1471.5973549971575	1457.1990790250923	1257.7836974118604	1439.4221926905223	1479.7160416009044	1365.7887117689806	1551.9945592979705	1562.7047490919008	1431.6683268957067	1629.1961394104624	1742.6020805418398	1357.4990934825137	1526.4512455661625	1652.5	1470.0705398736468	1262.2445602543594	1474.4260540344237	1377.118019656099	1466.2977132655512	1585.3463779066137	1467.2124424765789	1311.304375193749	1418.9078787747026	1376.2647365613889	1485.827144007115	1702.8281061206271	1468.7800507622246	1509.1884236972514
1444.514758816864	1525.0396966013354	1471.5973549971575	1457.1990790250923	1257.7836974118604	1439.4221926905223	1479.7160416009044	1365.7887117689806	1551.9945592979705	1562.7047490919008	1431.6683268957067	1629.1961394104624	1742.6020805418398	1357.4925581853213	1526.4512455661625	1652.5	1470.0705398736468	1262.2445602543594	1474.4260540343423	1377.118019656099	1466.2977132655512	1585.3463779066137	1467.2124424765789	1311.304375193749	1418.9078787747026	1376.2647365613889	1485.827144007115	1702.8281061206271	1468.7800507622246	1509.1884236972514
1444.5147588168638	1525.0396966013354	1471.5973549971575	1457.1962276250572	1257.7836974118604	1439.4221926905223	1479.7160416009044	1365.7887117689806	1551.9945592979705	1562.7047490919008	1431.6683268943848	1629.1961394104624	1742.6020805418398	1357.4904499964473	1526.4512455661625	1652.5	1470.0705398698224	1262.2445602543594	1474.4260540343423	1377.118019656099	1466.2977132655512	1585.3463779066137	1467.2124424765789	1311.3043751937234	1418.9078787747026	1376.2647365613889	1485.827144007115	1702.8281061206271	1468.7800507622246	1509.1884236972514
1444.5147588168638	1525.0396966013354	1471.5973549971575	1457.192205013026	1257.7836974118604	1439.4221926905223	1479.7160416009044	1365.7887117689806	1551.9945592979705	1562.7047490533218	1431.6683268930499	1629.1961394104624	1742.6020805418398	1357.4888502093986	1526.4512455661625	1652.5	1470.0705398650962	1262.2445602543594	1474.426054033664	1377.118019656099	1466.2977132655512	1585.3463779066137	1467.2124424765789	1311.3043751937234	1418.9078787747026	1376.2647365613889	1485.827144007115	1702.8281061206271	1468.7800507622246	1509.1884236972514
1444.5147588168638	1525.0396966013354	1471.5973549971575	1457.1876477291385	1257.7836974118604	1439.4221926905223	1479.7160416009044	1365.7887117689806	1551.9945592979705	1562.7047490533218	1431.6683268930499	1629.1961394104624	1742.6020805418398	1357.4879879822588	1526.4512455661625	1652.5	1470.0705398650962	1262.2445602543594	1474.426054033664	1377.118019656099	1466.2977132655512	1585.3463779066137	1467.2124424765789	1311.3043751937234	1418.9078787747026	1376.2647365613889	1485.827144007115	1702.8281061206271	1468.7800507622246	1509.1884236972514
1444.5147588168638	1525.0396966013354	1471.5973549971575	1457.1876477291385	1257.7836974118604	1439.4221926905223	1479.712346652187	1365.7887117689806	1551.9945592979705	1562.704748832495	1431.6683268930499	1629.1961394104624	1742.6020805418398	1357.48633712404	1526.4512455661625	1652.5	1470.070539864235	1262.2445602543594	1474.4260540330258	1377.118019656099	1466.2977132655512	1585.3463779066137	1467.2124424765789	1311.3043751937234	1418.9078787473627	1376.2647365613889	1485.827144007115	1702.8281061206271	1468.7800507622246	1509.1884236972514
1444.5147588168638	1525.0396966013354	1471.5973549971575	1457.18514506985	1257.7836974118604	1439.4221926905223	1479.7077149701954	1365.7887117689806	1551.9945592979705	1562.704748832495	1431.6683268930499	1629.1961394104624	1742.6020805418398	1357.4616570825235	1526.4512455661625	1652.5	1470.0705398639648	1262.244540107149	1474.4260540314026	1377.118019656099	1466.297713265551	1585.3463779066137	1467.2124424765789	1311.3043751937234	1418.9078787473627	1376.2647365613889	1485.827144007115	1702.8281061206271	1468.7800507622246	1509.1884236972514
1444.5147588168638	1525.0396966013354	1471.5973549971575	1457.1839087441567	1257.7836974118604	1439.4221926905223	1479.707541114788	1365.7887117689806	1551.9945592979705	1562.704748832495	1431.6683268930499	1629.1961394104624	1742.6020805418398	1357.4443177596338	1526.4512455661622	1652.5	1470.0705398615755	1262.2444972059625	1474.4260540312168	1377.118019656099	1466.297713265551	1585.3463779066137	1467.2124424765789	1311.3043751937234	1418.9078787473627	1376.2647365613889	1485.827144007115	1702.8281061206271	1468.7800507622246	1509.1884236972514
1444.5147588168638	1525.0396966013354	1471.5973549971575	1457.1839087441567	1257.7836974118604	1439.4221926905223	1479.707541114788	1365.7887117689806	1551.9945592979705	1562.704748832495	1431.6683268930499	1629.1961394104624	1742.6020805418398	1357.3765115308856	1526.451245566162	1652.5	1470.0705398615755	1262.2444972059625	1474.4260540312168	1377.118019656099	1466.297713265551	1585.3463779066137	1467.2124424765789	1311.304375193709	1418.9078787473627	1376.2647365613889	1485.827144007115	1702.8281061206271	1468.7800507622246	1509.1884236972514
1444.5147588168638	1525.0396966013354	1471.5973549971575	1457.1832955069453	1257.7836974118604	1439.4221926905223	1479.707541114788	1365.7887117689806	1551.9945592979705	1562.704748832495	1431.6683268928514	1629.1961394104624	1742.6020805418138	1357.3466726863633	1526.451245566162	1652.5	1470.0705398615755	1262.2444972059625	1474.4260540312168	1377.118019656099	1466.297713265551	1585.3463779066137	1467.2124424765789	1311.304375193709	1418.9078787473627	1376.2647365613889	1485.827144007115	1702.8281061206271	1468.7800507622246	1509.1884236972514
1444.5147588168638	1525.0396966013354	1471.5973549971575	1457.1832955069453	1257.7836974118604	1439.4221926905223	1479.707541114788	1365.7887117689806	1551.9945592979705	1562.704748832495	1431.6683268928514	1629.1961394104624	1742.6020805418138	1357.3412743598321	1526.451245566162	1652.5	1470.0705398600244	1262.2444972059625	1474.4260540312168	1377.118019656099	1466.297713265551	1585.3463779066137	1467.2124424765789	1311.304375193709	1418.9078787473627	1376.2647365613889	1485.827144007115	1702.8281061206271	1468.7800507622246	1509.1884236972514
1444.5147588168638	1525.0396966013354	1471.5973549971575	1457.1827360387952	1257.7836974118604	1439.4221926905223	1479.7075176540036	1365.7887117689806	1551.9945592979705	1562.704748832495	1431.6683268926836	1629.1961394104624	1742.6020805417197	1357.3113333081642	1526.4512455661618	1652.5	1470.0705398600244	1262.2444972059625	1474.42605403103	1377.118019656099	1466.297713265551	1585.3463779066137	1467.2124424765789	1311.304375193709	1418.9078787436424	1376.2647365613889	1485.827144007115	1702.8281061206271	1468.7800507622246	1509.1884236972514
1444.5147588168638	1525.0396966013354	1471.5973549971575	1457.182611476537	1257.7836974118604	1439.4221926905223	1479.7075056526032	1365.7887117689806	1551.9945592979705	1562.704748832495	1431.6683268926836	1629.1961394104624	1742.6020805417065	1357.3109001411815	1526.4512455661618	1652.5	1470.0705398600244	1262.2444972059625	1474.42605403103	1377.118019656099	1466.297713265551	1585.3463779066137	1467.2124424765789	1311.304375193709	1418.9078787436424	1376.2647365613889	1485.827144007115	1702.8281061206271	1468.7800507622246	1509.1884236972514
1444.5147588168638	1525.0396966013354	1471.5973549971575	1457.182611476537	1257.7836974118604	1439.4221926905223	1479.7075056526032	1365.7887117689806	1551.9945592979705	1562.704748832495	1431.6683268926836	1629.1961394104624	1742.6020805417065	1357.3092745708896	1526.4512455661618	1652.5	1470.0705398600244	1262.2444972059625	1474.42605403103	1377.118019656099	1466.297713265551	1585.3463779066137	1467.2124424765789	1311.304375193709	1418.9078787436424	1376.2647365613889	1485.827144007115	1702.8281061206271	1468.7800507622246	1509.1884236972514
1444.5147588168638	1525.0396966013354	1471.5973549971575	1457.1825722873873	1257.7836974118604	1439.4221926905223	1479.7075056526032	1365.7887117689806	1551.9945592979705	1562.7047488311264	1431.6683268926836	1629.1961394104624	1742.6020805417065	1357.302134018265	1526.4512455661618	1652.5	1470.0705398600244	1262.2444972059625	1474.426054028646	1377.118019656099	1466.297713265551	1585.3463779066137	1467.2124424765789	1311.304375193709	1418.9078787436424	1376.2647365613889	1485.827144007115	1702.8281061206271	1468.7800507622246	1509.1884236972514
1444.5147588168638	1525.0396966013354	1471.5973549971575	1457.1822753095512	1257.7836974118604	1439.4221926905223	1479.7075056526032	1365.7887117689806	1551.9945592979705	1562.704748830817	1431.6683268926836	1629.1961394104624	1742.6020805417065	1357.302134018265	1526.4512455661618	1652.5	1470.0705398600244	1262.2444972059625	1474.426054028646	1377.118019656099	1466.297713265551	1585.3463779066137	1467.2124424765789	1311.304375193709	1418.9078787428602	1376.2647365613889	1485.827144007115	1702.8281061206271	1468.7800507622246	1509.1884236972514
1444.5147588168638	1525.0396966013354	1471.5973549971575	1457.1822384732022	1257.7836974118604	1439.4221926905223	1479.7075000425168	1365.7887117689806	1551.9945592979705	1562.7047488305166	1431.6683268926836	1629.1961394104624	1742.6020805417065	1357.3019596231338	1526.4512455661618	1652.5	1470.0705398600244	1262.2444972059625	1474.426054028646	1377.118019656099	1466.297713265551	1585.3463779066137	1467.2124424765789	1311.304375193709	1418.9078787427834	1376.2647365613889	1485.827144007115	1702.8281061206271	1468.7800507622246	1509.1884236972514
1444.5147588168638	1525.0396966013354	1471.5973549971575	1457.1820348822694	1257.7836974118604	1439.4221926905223	1479.7075000425168	1365.7887117689806	1551.9945592979705	1562.7047488305166	1431.6683268926308	1629.1961394104624	1742.6020805417056	1357.3016023889047	1526.4512455661616	1652.5	1470.070539859695	1262.2444972059625	1474.426054028646	1377.118019656099	1466.297713265551	1585.3463779066137	1467.2124424765789	1311.3043751937066	1418.9078787427834	1376.2647365613889	1485.827144007115	1702.8281061206271	1468.7800507622246	1509.1884236972514
1444.5147588168638	1525.0396966013354	1471.5973549971575	1457.1817987579138	1257.7836974118604	1439.4221926905223	1479.7075000425168	1365.7887117689806	1551.9945592979705	1562.7047488302492	1431.6683268926058	1629.1961394104624	1742.6020805417056	1357.3016023889047	1526.4512455661616	1652.5	1470.070539859695	1262.2444972059625	1474.426054028646	1377.118019656099	1466.297713265551	1585.3463779066137	1467.2124424765789	1311.3043751937066	1418.9078787427834	1376.2647365613889	1485.827144007115	1702.8281061206271	1468.7800507622246	1509.1884236972514
1444.5147588168638	1525.0396966013354	1471.5973549971575	1457.1811698612878	1257.7836974118604	1439.4221926905223	1479.7074962450047	1365.7887117689806	1551.9945592979705	1562.7047488266303	1431.6683268926	1629.1961394104624	1742.6020805417056	1357.3016018861654	1526.4512455661616	1652.5	1470.0705398596433	1262.2444972059625	1474.426054028646	1377.118019656099	1466.297713265551	1585.3463779066137	1467.2124424765789	1311.3043751937066	1418.9078787425865	1376.2647365613889	1485.827144007115	1702.8281061206271	1468.7800507622246	1509.1884236972514
1444.5147588168638	1525.0396966013354	1471.5973549971575	1457.1805588469292	1257.7836974118604	1439.4221926905223	1479.7074962450047	1365.7887117689806	1551.9945592979702	1562.7047488266303	1431.6683268926	1629.1961394104624	1742.6020805417056	1357.3016014314148	1526.4512455661616	1652.5	1470.070539859321	1262.2444972059625	1474.426054028646	1377.118019656099	1466.297713265551	1585.3463779066137	1467.2124424765789	1311.3043751937066	1418.9078787425744	1376.2647365613889	1485.827144007115	1702.8281061206271	1468.7800507622246	1509.1884236972514
1444.5147588168638	1525.0396966013354	1471.5973549971575	1457.1794119684287	1257.7836974118604	1439.4221926905223	1479.7074962450047	1365.7887117689806	1551.9945592979702	1562.7047488266303	1431.6683268926	1629.1961394104624	1742.6020805417056	1357.3015498127456	1526.4512455661616	1652.5	1470.0705398590544	1262.2444972059625	1474.4260540283153	1377.118019656099	1466.297713265551	1585.3463779066137	1467.2124424765789	1311.3043751937062	1418.9078787425653	1376.2647365613889	1485.827144007115	1702.8281061206271	1468.7800507622246	1509.1884236972514
1444.5147588168638	1525.0396966013354	1471.5973549971575	1457.1789832374432	1257.7836974118604	1439.4221926905223	1479.7074962450047	1365.7887117689806	1551.9945592979702	1562.7047488266303	1431.6683268926	1629.1961394104624	1742.6020805417056	1357.3015498127456	1526.4512455661616	1652.5	1470.0705398590085	1262.2444972059625	1474.4260540283153	1377.118019656099	1466.297713265551	1585.3463779066137	1467.2124424765789	1311.3043751937062	1418.9078787424319	1376.2647365613889	1485.827144007115	1702.8281061206271	1468.7800507622246	1509.1884236972514
1444.5147588168638	1525.0396966013354	1471.5973549971575	1457.1758518424535	1257.7836974118604	1439.4221926905223	1479.707496053149	1365.7887117689806	1551.9945592979702	1562.7047488266303	1431.6683268926	1629.1961394104624	1742.6020805417056	1357.3015498127456	1526.4512455661616	1652.5	1470.070539858991	1262.2444972059625	1474.4260540283153	1377.118019656099	1466.297713265551	1585.3463779066137	1467.2124424765789	1311.3043751937062	1418.9078787424319	1376.2647365613889	1485.827144007115	1702.8281061206271	1468.7800507622246	1509.1884236972514
1444.5147588168638	1525.0396966013354	1471.5973549971575	1457.1724999604041	1257.7836974118604	1439.4221926905223	1479.707496053149	1365.7887117689806	1551.9945592979702	1562.7047488264259	1431.668326892598	1629.1961394104624	1742.6020805417054	1357.3015498127456	1526.4512455661616	1652.5	1470.0705398589898	1262.2444972059625	1474.4260540283153	1377.118019656099	1466.297713265551	1585.3463779066137	1467.2124424765789	1311.3043751937062	1418.907878742286	1376.2647365613889	1485.827144007114	1702.8281061206271	1468.7800507622246	1509.1884236972514
1444.5147588168638	1525.0396966013354	1471.5973549971575	1457.1585656434186	1257.7836974118604	1439.4221926905223	1479.7013331519177	1365.7887117689806	1551.9945592979702	1562.7047488264259	1431.668326892598	1629.1961394104624	1742.6020805417054	1357.3015498127456	1526.4512455661616	1652.5	1470.0705398589566	1262.2444972059625	1474.4260540283153	1377.118019656099	1466.297713265551	1585.3463779066135	1467.2124424765789	1311.3043751937062	1418.907878742286	1376.2647365613889	1485.827144007112	1702.8281061206271	1468.7800507622246	1509.1884236972514
1444.5147588168638	1525.0396966013354	1471.5973549971575	1457.1340134938757	1257.7836974118604	1439.4221926905223	1479.7008886356753	1365.7887117689806	1551.9945592979702	1562.7047488264259	1431.668326892598	1629.1961394104624	1742.6020805417054	1357.301544601171	1526.4512455661616	1652.5	1470.0705398589505	1262.2444972059625	1474.4260540283153	1377.118019656099	1466.297713265551	1585.3463779066126	1467.2124424765789	1311.3043751937062	1418.9078787422393	1376.2647365613889	1485.8271440071094	1702.8281061206271	1468.7800507622246	1509.1884236972514
1444.5147588168638	1525.0396966013354	1471.5973549971575	1457.0598257864688	1257.7836974118604	1439.4221926905223	1479.7003600737994	1365.7887117689806	1551.9945592979702	1562.7047488264259	1431.668326892598	1629.1961394104624	1742.6020805417054	1357.301544601171	1526.4512455661616	1652.5	1470.0705398589505	1262.2444972059625	1474.4260540283153	1377.118019656099	1466.297713265551	1585.346377906612	1467.2124424765789	1311.3043751937062	1418.9078787422393	1376.2647365613889	1485.8271440071069	1702.8281061206271	1468.7800507622246	1509.1884236972514
1444.5147588168638	1525.0396966013354	1471.5973549971575	1456.852575591423	1257.7836974118604	1439.4221926905223	1479.6996410865434	1365.7887117689806	1551.9945592979702	1562.7047488264259	1431.6683268925976	1629.1961394104624	1742.6020805417054	1357.3015438651996	1526.4512455661616	1652.5	1470.0705398589505	1262.2444972059625	1474.4260540283153	1377.118019656099	1466.297713265551	1585.3463779066071	1467.2124424765789	1311.3043751937062	1418.9078787422393	1376.2647365613889	1485.8271440070998	1702.8281061206271	1468.7800507622246	1509.1884236972514
1444.5147588168638	1525.0396966013354	1471.5973549971575	1456.3641186332054	1257.7836974118604	1439.4221926905223	1479.6996410865434	1365.7887117689806	1551.9945592979702	1562.7047488264259	1431.6683268925976	1629.1961394104624	1742.6020805417054	1357.3015438651996	1526.4512455661616	1652.5	1470.0705398589505	1262.2444972059625	1474.4260540283153	1377.118019656099	1466.297713265551	1585.346377906603	1467.2124424765789	1311.3043751937062	1418.9078787422345	1376.2647365613889	1485.8271440070641	1702.8281061206271	1468.7800507622246	1509.1884236972514
1444.5147588168638	1525.0396966013354	1471.5973549971575	1455.7939257879812	1257.7836974118604	1439.4221926905223	1479.6996410865434	1365.7887117689806	1551.9945592979702	1562.7047488264247	1431.6683268925976	1629.1961394104624	1742.6020805417054	1357.3015438651996	1526.4512455661616	1652.5	1470.0705398589478	1262.2444972059625	1474.4260540276978	1377.118019656099	1466.297713265551	1585.3463779065935	1467.2124424765789	1311.3043751937062	1418.9078787422345	1376.2647365613889	1485.8271440069782	1680.8776462405262	1468.7800507622246	1509.1884236972514
1444.5147588168638	1525.0396966013354	1471.5973549971575	1455.5306964897686	1257.7836974118604	1439.4221926905223	1479.6996410865434	1365.7887117689806	1551.9945592979702	1562.7047488264243	1431.6683268925976	1629.1961394104624	1742.6020805417054	1357.3015403490047	1526.4512455661616	1652.5	1470.0705398589478	1262.2444971940513	1474.4260540276978	1377.118019656099	1466.297713265551	1585.3463779065496	1467.2124424765789	1311.3043751937062	1418.907294185371	1376.2647365613889	1485.8271440067672	1680.8776462405262	1468.7800507622246	1509.1884236972514
1444.5147588168638	1525.0396966013354	1471.5973549971575	1455.5112947670066	1257.7836974118604	1439.4221926905223	1479.6996410865434	1365.7887117689806	1551.9945592979702	1562.7047488264238	1431.6683268925976	1629.1961394104624	1742.6020805417054	1357.3015361732669	1526.4512455661616	1652.5	1470.070539858947	1262.244497118706	1474.4260540276978	1377.118019656099	1466.297713265551	1585.3463779064496	1467.2124424765789	1311.3043751937062	1418.9071919603448	1376.2647365613889	1485.8271440062392	1680.8776462405262	1468.7800507622246	1509.1884236972514
1444.5147588168638	1525.0396966013354	1471.5973549971575	1455.5067156169346	1257.7836974118604	1439.4221926905223	1479.6996410865434	1365.7887117689806	1551.9945592979702	1562.7047488264238	1431.6683268925976	1629.1961394104624	1742.6020805417054	1357.3015355397072	1526.4512455661616	1652.5	1470.070539858947	1262.244497118706	1474.4260540276978	1377.118019656099	1466.297713265551	1585.3463779060608	1467.2124424765789	1311.3043751937062	1418.9070954422305	1376.2647365613889	1485.8271440044862	1680.8776462405262	1468.7800507622246	1509.1884236972514
1444.5147588168638	1525.0396966013354	1471.5973549971575	1455.5028060310979	1257.7836974118604	1439.4221926905223	1479.6996275126878	1365.7887117689806	1551.9945592979702	1562.7047488263993	1431.6683268925976	1629.1961394104624	1742.6020805417054	1357.3015355202106	1526.4512455661616	1652.5	1470.0705398589464	1262.244497118706	1474.4260540276978	1377.118019656099	1466.297713265551	1585.346377904656	1467.2124424765789	1311.3043751937062	1418.9070954422305	1376.2647365613889	1485.8271439986718	1680.8776462405262	1468.7800507622246	1509.1884236972514
1444.5147588168638	1525.0396966013354	1471.5973549971575	1455.5015758601235	1257.7836974118604	1439.4221926905223	1479.6996275126878	1365.7887117689806	1551.9945592979702	1562.7047488263925	1431.6683268925976	1629.1961394104624	1742.6020805417054	1357.3015344620485	1526.4512455661616	1652.5	1470.0705398589464	1262.244497118706	1474.4260540271612	1377.118019656099	1466.297713265551	1585.3463779011827	1467.2124424765789	1311.3043751937062	1418.907083415474	1376.2647365613889	1485.827143993686	1680.8776462405262	1468.7800507622246	1509.1884236972514
1444.5147588168638	1525.0396966013354	1471.5973549971575	1455.4516128761102	1257.7836974118604	1439.4221926905223	1479.6996275126878	1365.7887117689806	1551.9945592979702	1562.7047488263515	1431.6683268925976	1629.1961394104624	1742.6020805417054	1357.301533436298	1526.4512455661616	1652.5	1470.0705398589462	1262.244497118706	1474.4260540271612	1377.118019656099	1466.297713265551	1585.3463778962541	1467.2124424765789	1311.3043751937062	1418.907083415474	1376.2647365613889	1485.827143986454	1665.4521076524868	1468.7800507622246	1509.1884236972514
1444.5147588168638	1525.0396966013354	1471.5973549971575	1455.3753021192415	1257.7836974118604	1439.4221926905223	1479.6996275126878	1365.7887117689806	1551.9945592979702	1562.704748826336	1431.6683268925976	1629.1961394104624	1742.6020805417054	1357.301533436298	1526.4512455661616	1652.5	1470.0705398589453	1262.244497118706	1474.4260540271612	1377.118019656099	1466.297713265551	1585.3463778869875	1467.2124424765789	1311.3043751937062	1418.907083415474	1376.2647365613889	1485.8271439538237	1665.4521076524868	1468.7800507622246	1509.1884236972514
1444.5147588168638	1525.0396966013354	1471.5973549971575	1455.2326752528525	1257.7836974118604	1439.4221926905223	1479.6996275126878	1365.7887117689806	1551.9945592979702	1562.704748826336	1431.6683268925976	1629.1961394104624	1742.6020805417054	1357.3015329992836	1526.4512455661616	1652.5	1470.070539858945	1262.244497118706	1474.4260540271612	1377.118019656099	1466.297713265551	1585.346377859208	1467.2124424765789	1311.3043751937062	1418.907083415474	1376.2647365613889	1485.8271439136847	1607.0259710229225	1468.7800507622246	1509.1884236972514
1444.5147588168638	1525.0396966013354	1471.5973549971575	1454.9745057289817	1257.7836974118604	1439.4221926905223	1479.6996266844012	1365.7887117689806	1551.9945592979702	1562.7047488263297	1431.6683268925976	1629.1961394104624	1742.6020805417054	1357.3015326880513	1526.4512455661616	1652.5	1470.070539858945	1262.2444971100613	1474.4260540271612	1377.118019656099	1466.297713265551	1585.3463778125904	1467.2124424765789	1311.3043751937062	1418.907083415474	1376.2647365613889	1485.8271437237502	1607.0259710229225	1468.7800507622246	1509.1884236972514
1444.5147588168638	1525.0396966013354	1471.5973549971575	1454.8030340248988	1257.7836974118604	1439.4221926905223	1479.6996266844012	1365.7887117689806	1551.9945592979702	1562.7047488263297	1431.6683268925976	1629.1961394104624	1742.6020805417054	1357.3015322823262	1526.4512455661616	1652.5	1470.070539858945	1262.2444971100613	1474.4260540271612	1377.118019656099	1466.297713265551	1585.3463777765205	1467.2124424765789	1311.3043751937062	1418.907083415474	1376.2647365613889	1485.8271434381454	1605.128184104853	1468.7800507622246	1509.1884236972514
1444.5147588168638	1525.0396966013354	1471.5973549971575	1454.7633729836762	1257.7836974118604	1439.4221926905223	1479.6996266844012	1365.7887117689806	1551.9945592979702	1562.7047488263297	1431.6683268925976	1629.1961394104624	1742.6020805417054	1357.3015322823262	1526.4512455661616	1652.5	1470.070539858945	1262.2444971100613	1474.4260540271612	1377.118019656099	1466.297713265551	1585.3463775918583	1467.2124424765789	1311.3043751937062	1418.907083415474	1376.2647365613889	1485.827143047276	1602.5787015273818	1468.7800507622246	1509.1884236972514
1444.5147588168638	1525.0396966013354	1471.5973549971575	1454.7353123924154	1257.7836974118604	1439.4221926905223	1479.6996254162661	1365.7887117689806	1551.9945592979702	1562.7047488263297	1431.6683268925976	1629.1961394104624	1742.6020805417054	1357.3015322581523	1526.4512455661616	1652.5	1470.070539858945	1262.2444971100613	1474.4260540271612	1377.118019656099	1466.297713265551	1585.3463771448885	1467.2124424765789	1311.3043751937062	1418.907083415474	1376.2647365613889	1485.8271418736053	1602.5787015273818	1468.7800507622246	1509.1884236972514
1444.5147588168638	1525.0396966013354	1471.5973549971575	1454.656818053349	1257.7836974118604	1439.4221926905223	1479.6996242877724	1365.7887117689806	1551.9945592979702	1562.7047488263293	1431.6683268925974	1629.1961394104624	1742.6020805417054	1357.3015322581523	1526.4512455661616	1652.5	1470.070539858945	1262.2444971057866	1474.4260540270902	1377.118019656099	1466.297713265551	1585.3463767242642	1467.2124424765789	1311.3043751937062	1418.907083415474	1376.2647365613889	1485.8271397435174	1601.2693781969028	1468.7800507622246	1509.1884236972514
1444.5147588168638	1525.0396966013354	1471.5973549971575	1454.5776898820543	1257.7836974118604	1439.4221926905223	1479.6996242877724	1365.7887117689806	1551.9945592979702	1562.704748826328	1431.6683268925974	1629.1961394104624	1742.6020805417054	1357.3015322581523	1526.4512455661616	1652.5	1470.070539858945	1262.2444971048897	1474.4260540270902	1377.118019656099	1466.297713265551	1585.346373805171	1467.2124424765789	1311.3043751937062	1418.907081821892	1376.2647365613889	1485.8271290798966	1601.2693781969028	1468.7800507622246	1509.1884236972514
1444.5147588168638	1525.0396966013354	1471.5973549971575	1454.5324049342184	1257.7836974118604	1439.4221926905223	1479.6996242877724	1365.7887117689806	1551.9945592979702	1562.704748826328	1431.6683268925974	1629.1961394104624	1742.6020805417054	1357.3015320979832	1526.4512455661616	1652.5	1470.070539858945	1262.2444971034058	1474.4260540270902	1377.118019656099	1466.297713265551	1585.3463667702122	1467.2124424765789	1311.3043751937062	1418.9070803398329	1376.2647365613889	1485.827103093359	1601.2499146794273	1468.7800507622246	1509.1884236972514
1444.5147588168638	1525.0396966013354	1471.5973549971575	1454.5324049342184	1257.7836974118604	1439.4221926905223	1479.6996242877724	1365.7887117689806	1551.9945592979702	1562.704748826328	1431.6683268925974	1629.1961394104624	1742.6020805417054	1357.3015320538948	1526.4512455661616	1652.5	1470.070539858945	1262.2444971034058	1474.4260540270902	1377.118019656099	1466.297713265551	1585.3463399467632	1467.2124424765789	1311.3043751937062	1418.9070803398329	1376.2647365613889	1485.8270732140363	1601.2382993428319	1468.7800507622246	1509.1884236972514
1444.5147588168638	1525.0396966013354	1471.5973549971575	1454.5318128575736	1257.7836974118604	1439.4221926905223	1479.6996186133047	1365.7887117689806	1551.9945592979702	1562.704748826328	1431.6683268925974	1629.1961394104624	1742.6020805417054	1357.3015320364052	1526.4512455661616	1652.5	1470.070539858945	1262.2444971034058	1474.4260540270702	1377.118019656099	1466.297713265551	1585.3462666278751	1467.2124424765789	1311.3043751937062	1418.9070803398329	1376.2647365613889	1485.8269200589002	1601.2382993428319	1468.7800507622246	1509.1884236972514
1444.5147588168638	1525.0396966013354	1471.5973549971575	1454.5304695779132	1257.7836974118604	1439.4221926905223	1479.6996186133047	1365.7887117689806	1551.9945592979702	1562.7047488263272	1431.6683268925974	1629.1961394104624	1742.6020805417054	1357.3015320259865	1526.4512455661616	1652.5	1470.070539858945	1262.2444971034058	1474.4260540270702	1377.118019656099	1466.297713265551	1585.3460063757852	1467.2124424765789	1311.3043751937062	1418.9070803398329	1376.2647365613889	1485.8266925451571	1601.2382993428319	1468.7800507622246	1509.1884236972514
1444.5147588168638	1525.0396966013354	1471.5973549971575	1454.5299986936654	1257.7836974118604	1439.4221926905223	1479.6996176061384	1365.7887117689806	1551.9945592979702	1562.7047488263272	1431.6683268925974	1629.1961394104624	1742.6020805417054	1357.3015320230452	1526.4512455661616	1652.5	1470.070539858945	1262.244497102625	1474.4260540270702	1377.118019656099	1466.297713265551	1585.3452041825649	1467.2124424765789	1311.304375193706	1418.9070803398329	1376.2647365613889	1485.8260514652738	1601.238070868831	1468.7800507622246	1509.1884236972514
1444.5147588168638	1525.0396966013354	1471.5973549971575	1454.5259474488498	1257.7836974118604	1439.4221926905223	1479.6996176061384	1365.7887117689806	1551.9945592979702	1562.7047488263272	1431.6683268925974	1629.1961394104624	1742.6020805417054	1357.3015320230452	1526.4512455661616	1652.5	1470.070539858945	1262.244497102625	1474.4260540270702	1377.118019656099	1466.297713265551	1585.3420686512611	1467.2124424765789	1311.3043751937057	1418.9070803398329	1376.2647365613889	1485.8247451098857	1601.2366329756564	1468.7800507622246	1509.1884236972514
1444.5147588168638	1525.0396966013354	1471.5973549971575	1454.5259474488498	1257.7836974118604	1439.4221926905223	1479.699617546003	1365.7887117689806	1551.9945592979702	1562.7047488263272	1431.6683268925974	1629.1961394104624	1742.6020805417054	1357.3015320230452	1526.4512455661616	1652.5	1470.070539858945	1262.244497102517	1474.4260540270702	1377.118019656099	1466.297713265551	1585.334899306868	1467.2124424765789	1311.3043751937057	1418.9070803398329	1376.2647365613889	1485.8228941975385	1601.235825791408	1468.7800507622246	1509.1884236972514
1444.5147588168638	1525.0396966013354	1471.5973549971575	1454.5259474488498	1257.7836974118604	1439.4221926905223	1479.699617546003	1365.7887117689806	1551.9945592979702	1562.7047488263272	1431.6683268925974	1629.1961394104624	1742.6020805417054	1357.3015320230452	1526.4512455661616	1652.5	1470.070539858945	1262.2444971023424	1474.4260540270702	1377.118019656099	1466.297713265551	1585.309040568574	1467.2124424765789	1311.3043751937057	1418.907080264489	1376.2647365613889	1485.8123648972958	1601.235679265257	1468.7800507622246	1509.1884236972514
1444.5147588168638	1525.0396966013354	1471.5973549971575	1454.5253296524204	1257.7836974118604	1439.4221926905223	1479.699617546003	1365.7887117689806	1551.9945592979702	1562.7047488263272	1431.6683268925974	1629.1961394104624	1742.6020805417054	1357.3015320224345	1526.4512455661616	1652.5	1470.0705398589448	1262.2444971021464	1474.4260540270702	1377.118019656099	1466.297713265551	1585.242037436093	1467.2124424765789	1311.3043751937057	1418.907080264489	1376.2647365613889	1485.8016532978918	1601.234450552255	1468.7800507622246	1509.1884236972514
1444.5147588168638	1525.0396966013354	1471.5973549971575	1454.5253296524204	1257.7836974118604	1439.4221926905223	1479.699617546003	1365.7887117689806	1551.9945592979702	1562.7047488263272	1431.6683268925974	1629.1961394104624	1742.6020805417054	1357.3015320224345	1526.4512455661616	1652.5	1470.0705398589448	1262.2444971021464	1474.4260540270702	1377.118019656099	1466.297713265551	1585.0939589538693	1467.2124424765789	1311.3043751937057	1418.9070802399704	1376.2647365613889	1485.8016532978918	1601.234450552255	1468.7800507622246	1509.1884236972514
1444.5147588168638	1525.0396966013354	1471.5973549971575	1454.5253296524204	1257.7836974118604	1439.4221926905223	1479.699617546003	1365.7887117689806	1551.9945592979702	1562.7047488263272	1431.6683268925974	1629.1961394104624	1742.6020805417054	1357.3015320224345	1526.4512455661616	1652.5	1470.0705398589448	1262.2444971021464	1474.4260540270702	1377.118019656099	1466.297713265551	1584.440199478854	1467.2124424765789	1311.3043751937055	1418.9070802399704	1376.2647365613889	1485.8014804414934	1601.2324090531363	1468.7800507622246	1509.1884236972514
1444.5147588168638	1525.0396966013354	1471.5973549971575	1454.5253296524204	1257.7836974118604	1439.4221926905223	1479.699617546003	1365.7887117689806	1551.9945592979702	1562.7047488263272	1431.6683268925974	1629.1961394104624	1742.6020805417054	1357.3015320224345	1526.4512455661616	1652.5	1470.0705398589448	1262.2444971021464	1474.4260540270702	1377.118019656099	1466.297713265551	1582.8983398000385	1467.2124424765789	1311.3043751937053	1418.9070802399704	1376.2647365613889	1485.8014804414934	1601.2293547030233	1468.7800507622246	1509.1884236972514
1444.5147588168638	1525.0396966013354	1471.5973549971575	1454.5253296524204	1257.7836974118604	1439.4221926905223	1479.699617546003	1365.7887117689806	1551.9945592979702	1562.704748826327	1431.6683268925974	1629.1961394104624	1742.6020805417054	1357.301532022244	1526.4512455661616	1652.5	1470.0705398589448	1262.2444971020564	1474.4260540270702	1377.118019656099	1466.297713265551	1580.9835201514597	1467.2124424765789	1311.3043751937046	1418.907080237522	1376.2647365613889	1485.8013405561665	1601.2293547030233	1468.7800507622246	1509.1884236972514
1444.5147588168638	1525.0396966013354	1471.5973549971575	1454.5253150963897	1257.7836974118604	1439.4221926905223	1479.699617546003	1365.7887117689806	1551.9945592979702	1562.704748826327	1431.6683268925974	1629.1961394104624	1742.6020805417054	1357.301532022244	1526.4512455661616	1652.5	1470.0705398589448	1262.2444971019731	1474.4260540270702	1377.118019656099	1466.297713265551	1580.0966647267567	1467.2124424765789	1311.3043751937034	1418.907080237522	1376.2647365613889	1485.8013405561665	1601.2239623046544	1468.7800507622246	1509.1884236972514
1444.5147588168638	1525.0396966013354	1471.5973549971575	1454.5253150963897	1257.7836974118604	1439.4221926905223	1479.699617546003	1365.7887117689806	1551.9945592979702	1562.704748826327	1431.6683268925974	1629.1961394104624	1742.6020805417054	1357.301532022244	1526.4512455661616	1652.5	1470.0705398589448	1262.244497101869	1474.4260540270702	1377.118019656099	1466.297713265551	1579.2345623173064	1467.2124424765789	1311.3043751937028	1418.9070802142492	1376.2647365613889	1485.8013405561665	1601.2239623046544	1468.7800507622246	1509.1884236972514
1444.5147588168638	1525.0396966013354	1471.5973549971575	1454.5253150963897	1257.7836974118604	1439.4221926905223	1479.699617544471	1365.7887117689806	1551.9945592979702	1562.704748826327	1431.6683268925974	1629.1961394104624	1742.6020805417054	1357.301532022244	1526.4512455661616	1652.5	1470.0705398589448	1262.244497101869	1474.4260540270702	1377.118019656099	1466.297713265551	1579.0535837496784	1467.2124424765789	1311.3043751936987	1418.9070802142492	1376.2647365613889	1485.8013405561665	1601.220092560792	1468.7800507622246	1509.1884236972514
1444.5147588168638	1525.0396966013354	1471.5973549971575	1454.5253150963897	1257.7836974118604	1439.4221926905223	1479.699617544471	1365.7887117689806	1551.9945592979702	1562.704748826327	1431.6683268925974	1629.1961394104624	1742.6020805417054	1357.301532022244	1526.4512455661616	1652.5	1470.0705398589448	1262.244497101869	1474.4260540270702	1377.118019656099	1466.297713265551	1579.0535837496784	1467.2124424765789	1311.3043751936987	1418.9070801913117	1376.2647365613889	1485.8013371635534	1601.220092560792	1468.7800507622246	1509.1884236972514
1444.5147588168638	1525.0396966013354	1471.5973549971575	1454.5252975942744	1257.7836974118604	1439.4221926905223	1479.699617544471	1365.7887117689806	1551.9945592979702	1562.704748826327	1431.6683268925974	1629.1961394104624	1742.6020805417054	1357.301532022244	1526.4512455661616	1652.5	1470.0705398589448	1262.244497101869	1474.4260540270702	1377.118019656099	1466.297713265551	1578.9100335708995	1467.2124424765789	1311.304375193696	1418.9070801913117	1376.2647365613889	1485.8013332974233	1601.220092560792	1468.7800507622246	1509.1884236972514
1444.5147588168638	1525.0396966013354	1471.5973549971575	1454.5252975942744	1257.7836974118604	1439.4221926905223	1479.699617544471	1365.7887117689806	1551.9945592979702	1562.704748826327	1431.6683268925974	1629.1961394104624	1742.6020805417054	1357.301532022244	1526.4512455661616	1652.5	1470.0705398589448	1262.244497101868	1474.4260540270702	1377.118019656099	1466.297713265551	1578.9100335708995	1467.2124424765789	1311.3043751936875	1418.9070801913117	1376.2647365613889	1485.8013332974233	1601.220092560792	1468.7800507622246	1509.1884236972514
1444.5147588168638	1525.0396966013354	1471.5973549971575	1454.525292119658	1257.7836974118604	1439.4221926905223	1479.699617544471	1365.7887117689806	1551.9945592979702	1562.704748826327	1431.6683268925974	1629.1961394104624	1742.6020805417054	1357.301532022244	1526.4512455661616	1652.5	1470.0705398589448	1262.2444971017892	1474.4260540264934	1377.118019656099	1466.297713265551	1578.9100335708995	1467.2124424765789	1311.3043751936707	1418.9070801912537	1376.2647365613889	1485.8013332974233	1601.2179646258573	1468.7800507622246	1509.1884236972514
1444.5147588168638	1525.0396966013354	1471.5973549971575	1454.5252917112157	1257.7836974118604	1439.4221926905223	1479.699617544471	1365.7887117689806	1551.9945592979702	1562.704748826327	1431.6683268925974	1629.1961394104624	1742.6020805417054	1357.301532022244	1526.4512455661616	1652.5	1470.0705398589448	1262.2444971015411	1474.4260540264934	1377.118019656099	1466.297713265551	1578.9100335708995	1467.2124424765789	1311.304375193658	1418.9070801912537	1376.2647365613889	1485.8013332974233	1601.2179646258573	1468.7800507622246	1509.1884236972514
1444.5147588168638	1525.0396966013354	1471.5973549971575	1454.5252799842092	1257.7836974118604	1439.4221926905223	1479.699617544471	1365.7887117689806	1551.9945592979702	1562.704748826327	1431.6683268925974	1629.1961394104624	1742.6020805417054	1357.301532022244	1526.4512455661616	1652.5	1470.0705398589448	1262.244497101329	1474.4260540264934	1377.118019656099	1466.297713265551	1578.9100335708995	1467.2124424765789	1311.3043751936284	1418.9070801912321	1376.2647365613889	1485.8013332974233	1601.2179646258573	1468.7800507622246	1509.1884236972514
1444.5147588168638	1525.0396966013354	1471.5973549971575	1454.5252799842092	1257.7836974118604	1439.4221926905223	1479.6996175444497	1365.7887117689806	1551.9945592979702	1562.7047488263267	1431.6683268925974	1629.1961394104624	1742.6020805417054	1357.301532022244	1526.4512455661616	1652.5	1470.0705398589448	1262.2444971012803	1474.4260540264934	1377.118019656099	1466.297713265551	1578.9100335708995	1467.2124424765789	1311.3043751935559	1418.9070801912321	1376.2647365613889	1485.8012712163254	1601.2177642827423	1468.7800507622246	1509.1884236972514
1444.5147588168638	1525.0396966013354	1471.5973549971575	1454.5252799842092	1257.7836974118604	1439.4221926905223	1479.6996175440613	1365.7887117689806	1551.9945592979702	1562.7047488263267	1431.6683268925974	1629.1961394104624	1742.6020805417054	1357.301532022244	1526.4512455661616	1652.5	1470.0705398589448	1262.2444971012576	1474.4260540260805	1377.118019656099	1466.297713265551	1578.9099497125253	1467.2124424765789	1311.3043751934429	1418.9070801912321	1376.2647365613889	1485.8012712163254	1601.2177642827423	1468.7800507622246	1509.1884236972514
1444.5147588168638	1525.0396966013354	1471.5973549971575	1454.525278999895	1257.7836974118604	1439.4221926905223	1479.6996175440613	1365.7887117689806	1551.9945592979702	1562.7047488263267	1431.6683268925974	1629.1961394104624	1742.6020805417054	1357.301532022244	1526.4512455661616	1652.5	1470.0705398589448	1262.2444971012576	1474.4260540260805	1377.118019656099	1466.297713265551	1578.9098898534771	1467.2124424765789	1311.3043751934163	1418.9070801912321	1376.2647365613889	1485.8012712163254	1601.2172661995498	1468.7800507622246	1509.1884236972514
1444.5147588168638	1525.0396966013354	1471.5973549971575	1454.525278999895	1257.7836974118604	1439.4221926905223	1479.699617544015	1365.7887117689806	1551.9945592979702	1562.7047488263267	1431.6683268925974	1629.1961394104624	1742.6020805417054	1357.301532022244	1526.4512455661616	1652.5	1470.0705398589448	1262.24449710122	1474.4260540260805	1377.118019656099	1466.297713265551	1578.9098390493582	1467.2124424765789	1311.3043751932619	1418.9070801912321	1376.2647365613889	1485.8012712163254	1601.2172661995498	1468.7800507622246	1509.1884236972514
1444.5147588168638	1525.0396966013354	1471.5973549971575	1454.525278999895	1257.7836974118604	1439.4221926905223	1479.699617544015	1365.7887117689806	1551.9945592979702	1562.7047488263267	1431.6683268925974	1629.1961394104624	1742.6020805417054	1357.301532022244	1526.4512455661616	1652.5	1470.0705398589448	1262.24449710122	1474.4260540260805	1377.118019656099	1466.297713265551	1578.9098390493582	1467.2124424765789	1311.30437519319	1418.9070801912321	1376.2647365613889	1485.8012712163254	1601.217026277726	1468.7800507622246	1509.1884236972514
1444.5147588168638	1525.0396966013354	1471.5973549971575	1454.525278999895	1257.7836974118604	1439.4221926905223	1479.699617544015	1365.7887117689806	1551.9945592979702	1562.7047488263267	1431.6683268925974	1629.1961394104624	1742.6020805417054	1357.3015320222437	1526.4512455661616	1652.5	1470.0705398589448	1262.24449710122	1474.4260540260805	1377.118019656099	1466.297713265551	1578.9098030621335	1467.2124424765789	1311.3043751927203	1418.9070801912321	1376.2647365613889	1485.8012712163254	1601.217026277726	1468.7800507622246	1509.1884236972514
1444.5147588168638	1525.0396966013354	1471.5973549971575	1454.525278999895	1257.7836974118604	1439.4221926905223	1479.699617543822	1365.7887117689806	1551.9945592979702	1562.7047488263267	1431.6683268925974	1629.1961394104624	1742.6020805417054	1357.3015320222407	1526.4512455661616	1652.5	1470.0705398589448	1262.24449710122	1474.4260540260805	1377.118019656099	1466.297713265551	1578.9096747761528	1467.2124424765789	1311.3043751916716	1418.9070801912321	1376.2647365613889	1485.8012706117634	1601.2169656978263	1468.7800507622246	1509.1884236972514
1444.5147588168638	1525.0396966013354	1471.5973549971575	1454.525278999895	1257.7836974118604	1439.4221926905223	1479.699617543822	1365.7887117689806	1551.9945592979702	1562.7047488263267	1431.6683268925974	1629.1961394104624	1742.6020805417054	1357.3015320222407	1526.4512455661616	1652.5	1470.0705398589448	1262.244497101207	1474.4260540260805	1377.118019656099	1466.297713265551	1578.9095451086632	1467.2124424765789	1311.304375190746	1418.9070801912321	1376.2647365613889	1485.801269645101	1601.2169656978263	1468.7800507622246	1509.1884236972514
1444.5147588168638	1525.0396966013354	1471.5973549971575	1454.525278999895	1257.7836974118604	1439.4221926905223	1479.6996175436766	1365.7887117689806	1551.9945592979702	1562.7047488263267	1431.6683268925974	1629.1961394104624	1742.6020805417054	1357.3015320222407	1526.4512455661616	1652.5	1470.0705398589448	1262.2444971011766	1474.4260540253715	1377.118019656099	1466.297713265551	1578.9095451086632	1467.2124424765789	1311.3043751868154	1418.9070801912071	1376.2647365613889	1485.801269645101	1601.2169656978263	1468.7800507622246	1509.1884236972514
1444.5147588168638	1525.0396966013354	1471.5973549971575	1454.5252789980123	1257.7836974118604	1439.4221926905223	1479.699617536694	1365.7887117689806	1551.9945592979702	1562.7047488263267	1431.6683268925974	1629.1961394104624	1742.6020805417054	1357.3015320222407	1526.4512455661616	1652.5	1470.0705398589448	1262.2444971011707	1474.4260540253715	1377.118019656099	1466.297713265551	1578.9093191992729	1467.2124424765789	1311.3043751821722	1418.9070801910132	1376.2647365613889	1485.8012695582916	1601.2169656978263	1468.7800507622246	1509.1884236972514
1444.5147588168638	1525.0396966013354	1471.5973549971575	1454.5252789980123	1257.7836974118604	1439.4221926905223	1479.699617536694	1365.7887117689806	1551.9945592979702	1562.7047488263267	1431.6683268925974	1629.1961394104624	1742.6020805417054	1357.3015320222407	1526.4512455661616	1652.5	1470.0705398589448	1262.2444971011532	1474.4260540253715	1377.118019656099	1466.297713265551	1578.909209642154	1467.2124424765789	1311.3043751636842	1418.9070801910132	1376.2647365613889	1485.8012692135994	1601.2169656978263	1468.7800507622246	1509.1884236972514
1444.5147588168638	1525.0396966013354	1471.5973549971575	1454.5252789980123	1257.7836974118604	1439.4221926905223	1479.699617536694	1365.7887117689806	1551.9945592979702	1562.7047488263267	1431.6683268925974	1629.1961394104624	1742.6020805417054	1357.3015320222407	1526.4512455661616	1652.5	1470.0705398589448	1262.2444971011505	1474.4260540252665	1377.118019656099	1466.297713265551	1578.909209642154	1467.2124424765789	1311.304375133883	1418.9070801907997	1376.2647365613889	1485.8012673640799	1601.2169633728195	1468.7800507622246	1509.1884236972514
1444.5147588168638	1525.0396966013354	1471.5973549971575	1454.5252789980123	1257.7836974118604	1439.4221926905223	1479.699617536694	1365.7887117689806	1551.9945592979702	1562.7047488263267	1431.6683268925974	1629.1961394104624	1742.6020805417054	1357.3015320222407	1526.4512455661616	1652.5	1470.0705398589448	1262.2444971011505	1474.4260540252665	1377.118019656099	1466.297713265551	1578.909209642154	1467.2124424765789	1311.30437506868	1418.9070801907958	1376.2647365613889	1485.8012673640799	1601.2169633728195	1468.7800507622246	1509.1884236972514
1444.5147588168638	1525.0396966013354	1471.5973549971575	1454.5252789980123	1257.7836974118604	1439.4221926905223	1479.699617536694	1365.7887117689806	1551.9945592979702	1562.7047488263267	1431.6683268925974	1629.1961394104624	1742.6020805417054	1357.3015320222407	1526.4512455661616	1652.5	1470.0705398589448	1262.24449710115	1474.4260540252665	1377.118019656099	1466.297713265551	1578.909209642154	1467.2124424765789	1311.3043748711643	1418.907080190792	1376.2647365613889	1485.8012673640799	1601.2169633728195	1468.7800507622246	1509.1884236972514
1444.5147588168638	1525.0396966013354	1471.5973549971575	1454.5252789980123	1257.7836974118604	1439.4221926905223	1479.6996175365982	1365.7887117689806	1551.9945592979702	1562.7047488263267	1431.6683268925974	1629.1961394104624	1742.6020805417054	1357.3015320222407	1526.4512455661616	1652.5	1470.0705398589448	1262.24449710115	1474.4260540252665	1377.118019656099	1466.297713265551	1578.9091837719302	1467.2124424765789	1311.3043747452748	1418.9070801907717	1376.2647365613889	1485.8012660212808	1601.2169633728195	1468.7800507622246	1509.1884236972514
1444.5147588168638	1525.0396966013354	1471.5973549971575	1454.5252789980123	1257.7836974118604	1439.4221926905223	1479.6996175365982	1365.7887117689806	1551.9945592979702	1562.7047488263267	1431.6683268925974	1629.1961394104624	1742.6020805417054	1357.3015320222407	1526.4512455661616	1652.5	1470.0705398589448	1262.24449710115	1474.4260540252665	1377.118019656099	1466.297713265551	1578.9091837719302	1467.2124424765789	1311.3043741249144	1418.9070801907578	1376.2647365613889	1485.8012660212808	1601.21696286892	1468.7800507622246	1509.1884236972514
1444.5147588168638	1525.0396966013354	1471.5973549971575	1454.5252789980123	1257.7836974118604	1439.4221926905223	1479.6996175365982	1365.7887117689806	1551.9945592979702	1562.7047488263267	1431.6683268925974	1629.1961394104624	1742.6020805417054	1357.3015320222407	1526.4512455661616	1652.5	1470.0705398589448	1262.24449710115	1474.4260540252665	1377.118019656099	1466.297713265551	1578.9091837719302	1467.2124424765789	1311.3043729741794	1418.9070801907578	1376.2647365613889	1485.8012651892557	1601.21696286892	1468.7800507622246	1509.1884236972514
1444.5147588168638	1525.0396966013354	1471.5973549971575	1454.5252789980123	1257.7836974118604	1439.4221926905223	1479.699617532683	1365.7887117689806	1551.9945592979702	1562.7047488263267	1431.6683268925974	1629.1961394104624	1742.6020805417054	1357.3015320222407	1526.4512455661616	1652.5	1470.0705398589448	1262.24449710115	1474.4260540252665	1377.118019656099	1466.297713265551	1578.9091837719302	1467.2124424765789	1311.304369705319	1418.9070801907578	1376.2647365613889	1485.8012651892557	1601.2169625786112	1468.7800507622246	1509.1884236972514
1444.5147588168638	1525.0396966013354	1471.5973549971575	1454.5252788833238	1257.7836974118604	1439.4221926905223	1479.699617532683	1365.7887117689806	1551.9945592979702	1562.7047488263267	1431.6683268925974	1629.1961394104624	1742.6020805417054	1357.3015320222407	1526.4512455661616	1652.5	1470.0705398589448	1262.24449710115	1474.4260540252665	1377.118019656099	1466.297713265551	1578.9091837719302	1467.2124424765789	1311.304361096898	1418.9070801907578	1376.2647365613889	1485.8012651892557	1601.2169614129507	1468.7800507622246	1509.1884236972514
1444.5147588168638	1525.0396966013354	1471.5973549971575	1454.525278754571	1257.7836974118604	1439.4221926905223	1479.699617532683	1365.7887117689806	1551.9945592979702	1562.7047488263267	1431.6683268925974	1629.1961394104624	1742.6020805417054	1357.3015320222407	1526.4512455661616	1652.5	1470.0705398589448	1262.2444971011496	1474.4260540252665	1377.118019656099	1466.297713265551	1578.9091837719302	1467.2124424765789	1311.3043441925513	1418.9070801907578	1376.2647365613889	1485.8012651892557	1601.2169613119263	1468.7800507622246	1509.1884236972514
1444.5147588168638	1525.0396966013354	1471.5973549971575	1454.525278754571	1257.7836974118604	1439.4221926905223	1479.699617532683	1365.7887117689806	1551.9945592979702	1562.7047488263267	1431.6683268925974	1629.1961394104624	1742.6020805417054	1357.3015320222407	1526.4512455661616	1652.5	1470.0705398589448	1262.2444971011487	1474.4260540252665	1377.118019656099	1466.297713265551	1578.9091837719302	1467.2124424765789	1311.30430662846	1418.9070801907578	1376.2647365613889	1485.8012651892557	1601.2169611953836	1468.7800507622246	1509.1884236972514
1444.5147588168638	1525.0396966013354	1471.5973549971575	1454.5252786183742	1257.7836974118604	1439.4221926905223	1479.6996175325323	1365.7887117689806	1551.9945592979702	1562.7047488263267	1431.6683268925974	1629.1961394104624	1742.6020805417054	1357.3015320222403	1526.4512455661616	1652.5	1470.0705398589448	1262.2444971011487	1474.4260540252665	1377.118019656099	1466.297713265551	1578.9091837719302	1467.2124424765789	1311.304239475507	1418.9070801907578	1376.2647365613889	1485.8012651892557	1601.216961045922	1468.7800507622246	1509.1884236972514
1444.5147588168638	1525.0396966013354	1471.5973549971575	1454.5252785792345	1257.7836974118604	1439.4221926905223	1479.6996175325323	1365.7887117689806	1551.9945592979702	1562.7047488263267	1431.6683268925974	1629.1961394104624	1742.6020805417054	1357.3015320222403	1526.4512455661616	1652.5	1470.0705398589448	1262.2444971011485	1474.4260540252665	1377.118019656099	1466.297713265551	1578.9091819321907	1467.2124424765789	1311.3040217192954	1418.9070801907578	1376.2647365613889	1485.8012651892557	1601.216961045922	1468.7800507622246	1509.1884236972514
1444.5147588168638	1525.0396966013354	1471.5973549971575	1454.5252785792345	1257.7836974118604	1439.4221926905223	1479.6996175325323	1365.7887117689806	1551.9945592979702	1562.7047488263267	1431.6683268925974	1629.1961394104624	1742.6020805417054	1357.3015320222403	1526.4512455661616	1652.5	1470.0705398589448	1262.2444971011485	1474.4260540252665	1377.118019656099	1466.297713265551	1578.909180201415	1467.2124424765789	1311.3036628343143	1418.9070801907578	1376.2647365613889	1485.8012651892557	1601.216960955706	1468.7800507622246	1509.1884236972514
1444.5147588168638	1525.0396966013354	1471.5973549971575	1454.5252785671514	1257.7836974118604	1439.4221926905223	1479.6996175324352	1365.7887117689806	1551.9945592979702	1562.7047488263267	1431.6683268925974	1629.1961394104624	1742.6020805417054	1357.3015320222403	1526.4512455661616	1652.5	1470.0705398589448	1262.2444971011485	1474.4260540252665	1377.118019656099	1466.297713265551	1578.909180201415	1467.2124424765789	1311.302850847364	1418.9070801907571	1376.2647365613889	1485.8012651892557	1601.216960955706	1468.7800507622246	1509.1884236972514
1444.5147588168638	1525.0396966013354	1471.5973549971575	1454.5252785654807	1257.7836974118604	1439.4221926905223	1479.6996175324352	1365.7887117689806	1551.9945592979702	1562.7047488263267	1431.6683268925974	1629.1961394104624	1742.6020805417054	1357.3015320222403	1526.4512455661616	1652.5	1470.0705398589448	1262.2444971011485	1474.4260540252665	1377.118019656099	1466.297713265551	1578.909180201415	1467.2124424765789	1311.3003293670913	1418.9070801907571	1376.2647365613889	1485.8012651892557	1601.2169608857694	1468.7800507622246	1509.1884236972514
1444.5147588168638	1525.0396966013354	1471.5973549971575	1454.5252785635264	1257.7836974118604	1439.4221926905223	1479.6996175324352	1365.7887117689806	1551.9945592979702	1562.7047488263267	1431.6683268925974	1629.1961394104624	1742.6020805417054	1357.3015320222403	1526.4512455661616	1652.5	1470.0705398589448	1262.2444971011485	1474.4260540252665	1377.118019656099	1466.297713265551	1578.909180201415	1467.2124424765789	1311.2967843290894	1418.9070801907571	1376.2647365613889	1485.8012651892557	1601.2169608857694	1468.7800507622246	1509.1884236972514
1444.5147588168638	1525.0396966013354	1471.5973549971575	1454.5252785635264	1257.7836974118604	1439.4221926905223	1479.6996175323627	1365.7887117689806	1551.9945592979702	1562.7047488263267	1431.6683268925974	1629.1961394104624	1742.6020805417054	1357.3015320222403	1526.4512455661616	1652.5	1470.0705398589448	1262.2444971011485	1474.4260540252665	1377.118019656099	1466.297713265551	1578.909180201415	1467.2124424765789	1311.2887690903235	1418.9070801907571	1376.2647365613889	1485.8012651892557	1601.2169605636527	1468.7800507622246	1509.1884236972514
1444.5147588168638	1525.0396966013354	1471.5973549971575	1454.5252785635264	1257.7836974118604	1439.4221926905223	1479.6996175323316	1365.7887117689806	1551.9945592979702	1562.7047488263267	1431.6683268925974	1629.1961394104624	1742.6020805417054	1357.3015320222403	1526.4512455661616	1652.5	1470.0705398589448	1262.2444971011485	1474.4260540252665	1377.118019656099	1466.297713265551	1578.909180201415	1467.2124424765789	1311.2654086432563	1418.9070801907571	1376.2647365613889	1485.8012651876056	1601.2169605636527	1468.7800507622246	1509.1884236972514
1444.5147588168638	1525.0396966013354	1471.5973549971575	1454.5252785635264	1257.7836974118604	1439.4221926905223	1479.6996175323316	1365.7887117689806	1551.9945592979702	1562.7047488263267	1431.6683268925974	1629.1961394104624	1742.6020805417054	1357.3015320222398	1526.4512455661616	1652.5	1470.0705398589448	1262.2444971011482	1474.4260540252665	1377.118019656099	1466.297713265551	1578.909180201415	1467.2124424765789	1311.2209488637443	1418.9070801907571	1376.2647365613889	1485.8012651876056	1601.2169605636527	1468.7800507622246	1509.1884236972514
1444.5147588168638	1525.0396966013354	1471.5973549971575	1454.5252785635264	1257.7836974118604	1439.4221926905223	1479.699617531581	1365.7887117689806	1551.9945592979702	1562.7047488263267	1431.6683268925974	1629.1961394104624	1742.6020805417054	1357.3015320222398	1526.4512455661616	1652.5	1470.0705398589448	1262.2444971011482	1474.4260540252665	1377.118019656099	1466.297713265551	1578.909180201415	1467.2124424765789	1311.0987721286147	1418.9070801907567	1376.2647365613889	1485.801265169601	1601.216960557539	1468.7800507622246	1509.1884236972514
1444.5147588168638	1525.0396966013354	1471.5973549971575	1454.5252785635264	1257.7836974118604	1439.4221926905223	1479.6996175311488	1365.7887117689806	1551.9945592979702	1562.7047488263267	1431.6683268925974	1629.1961394104624	1742.6020805417054	1357.3015320222398	1526.4512455661616	1652.5	1470.0705398589448	1262.2444971011482	1474.4260540252665	1377.118019656099	1466.297713265551	1578.909180201415	1467.2124424765789	1310.944072458898	1418.9070801907567	1376.2647365613889	1485.801265169601	1601.216960548652	1468.7800507622246	1509.1884236972514
1444.5147588168638	1525.0396966013354	1471.5973549971575	1454.5252785631073	1257.7836974118604	1439.4221926905223	1479.6996175311488	1365.7887117689806	1551.9945592979702	1562.7047488263267	1431.6683268925974	1629.1961394104624	1742.6020805417054	1357.3015320222398	1526.4512455661616	1652.5	1470.0705398589448	1262.2444971011482	1474.4260540252665	1377.118019656099	1466.297713265551	1578.909180201415	1467.2124424765789	1310.3981128122773	1418.9070801907567	1376.2647365613889	1485.8012651618367	1601.216960545057	1468.7800507622246	1509.1884236972514
1444.5147588168638	1525.0396966013354	1471.5973549971575	1454.5252785631073	1257.7836974118604	1439.4221926905223	1479.6996175310633	1365.7887117689806	1551.9945592979702	1562.7047488263267	1431.6683268925974	1629.1961394104624	1742.6020805417054	1357.3015320222398	1526.4512455661616	1652.5	1470.0705398589448	1262.2444971011482	1474.4260540252665	1377.118019656099	1466.297713265551	1578.909180201415	1467.2124424765789	1310.141004686539	1418.9070801907567	1376.2647365613889	1485.8012651618367	1601.216960541794	1468.7800507622246	1509.1884236972514
1444.5147588168638	1525.0396966013354	1471.5973549971575	1454.5252785631073	1257.7836974118604	1439.4221926905223	1479.6996175310628	1365.7887117689806	1551.9945592979702	1562.7047488263267	1431.6683268925974	1629.1961394104624	1742.6020805417054	1357.3015320222398	1526.4512455661616	1652.5	1470.0705398589448	1262.2444971011482	1474.4260540252665	1377.118019656099	1466.297713265551	1578.909180201415	1467.2124424765789	1309.1577163937964	1418.9070801907567	1376.2647365613889	1485.8012651618367	1601.216960541794	1468.7800507622246	1509.1884236972514
1444.5147588168638	1525.0396966013354	1471.5973549971575	1454.5252785631073	1257.7836974118604	1439.4221926905223	1479.6996175307029	1365.7887117689806	1551.9945592979702	1562.7047488263267	1431.6683268925974	1629.1961394104624	1742.6020805417054	1357.3015320222398	1526.4512455661616	1652.5	1470.0705398589448	1262.2444971011482	1474.4260540252665	1377.118019656099	1466.297713265551	1578.909180201415	1467.2124424765789	1306.7025882738594	1418.9070801907565	1376.2647365613889	1485.8012651618367	1601.216960541794	1468.7800507622246	1509.1884236972514
1444.5147588168638	1525.0396966013354	1471.5973549971575	1454.525278562854	1257.7836974118604	1439.4221926905223	1479.6996175304857	1365.7887117689806	1551.9945592979702	1562.7047488263267	1431.6683268925974	1629.1961394104624	1742.6020805417054	1357.3015320222398	1526.4512455661616	1652.5	1470.0705398589448	1262.2444971011482	1474.4260540252665	1377.118019656099	1466.297713265551	1578.909180200062	1467.2124424765789	1300.0313887296386	1418.9070801907565	1376.2647365613889	1485.8012651618367	1601.216960541544	1468.7800507622246	1509.1884236972514
1444.5147588168638	1525.0396966013354	1471.5973549971575	1454.525278562854	1257.7836974118604	1439.4221926905223	1479.699617530281	1365.7887117689806	1551.9945592979702	1562.7047488263267	1431.6683268925974	1629.1961394104624	1742.6020805417054	1357.3015320222398	1526.4512455661616	1652.5	1470.0705398589448	1262.2444971011482	1474.4260540252665	1377.118019656099	1466.297713265551	1578.909180200062	1467.2124424765789	1290.8147554015009	1418.9070801907565	1376.2647365613889	1485.8012651618367	1601.216960541544	1468.7800507622246	1509.1884236972514
1444.5147588168638	1525.0396966013354	1471.5973549971575	1454.525278562854	1257.7836974118604	1439.4221926905223	1479.699617530177	1365.7887117689806	1551.9945592979702	1562.7047488263267	1431.6683268925974	1629.1961394104624	1742.6020805417054	1357.3015320222398	1526.4512455661616	1652.5	1470.0705398589448	1262.2444971011482	1474.4260540252665	1377.118019656099	1466.297713265551	1578.909180200062	1467.2124424765789	1290.75758580421	1418.9070801907565	1376.2647365613889	1485.8012651618349	1601.2169605402544	1468.7800507622246	1509.1884236972514
1444.5147588168638	1525.0396966013354	1471.5973549971575	1454.525278562854	1257.7836974118604	1439.4221926905223	1479.6996175297716	1365.7887117689806	1551.9945592979702	1562.7047488263267	1431.6683268925974	1629.1961394104624	1742.6020805417054	1357.3015320222398	1526.4512455661616	1652.5	1470.0705398589448	1262.2444971011482	1474.4260540252076	1377.118019656099	1466.297713265551	1578.909180200062	1467.2124424765789	1290.75758580421	1418.9070801907565	1376.2647365613889	1485.8012651611843	1601.2169605399008	1468.7800507622246	1509.1884236972514
1444.5147588168638	1525.0396966013354	1471.5973549971575	1454.525278562854	1257.7836974118604	1439.4221926905223	1479.6996175292816	1365.7887117689806	1551.9945592979702	1562.7047488263267	1431.6683268925974	1629.1961394104624	1742.6020805417054	1357.3015320222398	1526.4512455661616	1652.5	1470.0705398589448	1262.2444971011482	1474.4260540234925	1377.118019656099	1466.297713265551	1578.9091801999816	1467.2124424765789	1290.75758580421	1418.9070801907565	1376.2647365613889	1485.8012651588654	1601.2169605399008	1468.7800507622246	1509.1884236972514
1444.5147588168638	1525.0396966013354	1471.5973549971575	1454.525278562854	1257.7836974118604	1439.4221926905223	1479.699617529212	1365.7887117689806	1551.9945592979702	1562.7047488263267	1431.6683268925974	1629.1961394104624	1742.6020805417054	1357.3015320222398	1526.4512455661616	1652.5	1470.0705398589448	1262.2444971011482	1474.426054023325	1377.118019656099	1466.297713265551	1578.909180199768	1467.2124424765789	1290.75758580421	1418.9070801907565	1376.2647365613889	1485.8012651588654	1601.2169605398267	1468.7800507622246	1509.1884236972514
1444.5147588168638	1525.0396966013354	1471.5973549971575	1454.525278562854	1257.7836974118604	1439.4221926905223	1479.699617529212	1365.7887117689806	1551.9945592979702	1562.7047488263267	1431.6683268925974	1629.1961394104624	1742.6020805417054	1357.3015320222398	1526.4512455661616	1652.5	1470.0705398589448	1262.2444971011482	1474.4260540216706	1377.118019656099	1466.297713265551	1578.909180199768	1467.2124424765789	1290.7530096788364	1418.9070801907565	1376.2647365613889	1485.8012651588654	1601.2169605398267	1468.7800507622246	1509.1884236972514
1444.5147588168638	1525.0396966013354	1471.5973549971575	1454.525278562854	1257.7836974118604	1439.4221926905223	1479.699617529212	1365.7887117689806	1551.9945592979702	1562.7047488263267	1431.6683268925974	1629.1961394104624	1742.6020805417054	1357.3015320222398	1526.4512455661616	1652.5	1470.0705398589448	1262.2444971011482	1474.426054020349	1377.118019656099	1466.297713265551	1578.909180193214	1467.2124424765789	1290.7530096788364	1418.9070801907565	1376.2647365613889	1485.8012651588654	1601.2169605398267	1468.7800507622246	1509.1884236972514
1444.5147588168638	1525.0396966013354	1471.5973549971575	1454.525278562854	1257.7836974118604	1439.4221926905223	1479.69961752917	1365.7887117689806	1551.9945592979702	1562.7047488263267	1431.6683268925974	1629.1961394104624	1742.6020805417054	1357.3015320222398	1526.4512455661616	1652.5	1470.0705398589448	1262.2444971011482	1474.426054017185	1377.118019656099	1466.297713265551	1578.9091801922998	1467.2124424765789	1290.6462013433472	1418.9070801907565	1376.2647365613889	1485.8012651588654	1601.2169605398267	1468.7800507622246	1509.1884236972514
1444.5147588168638	1525.0396966013354	1471.5973549971575	1454.525278562854	1257.7836974118604	1439.4221926905223	1479.6996175291529	1365.7887117689806	1551.9945592979702	1562.7047488263267	1431.6683268925974	1629.1961394104624	1742.6020805417054	1357.3015320222398	1526.4512455661616	1652.5	1470.0705398589448	1262.2444971011482	1474.4260540138328	1377.118019656099	1466.2977132655508	1578.9091800802844	1467.2124424765789	1290.637016760253	1418.9070801907565	1376.2647365613889	1485.8012651588654	1601.2169605398142	1468.7800507622246	1509.1884236972514
1444.5147588168638	1525.0396966013354	1471.5973549971575	1454.525278562854	1257.7836974118604	1439.4221926905223	1479.699617529081	1365.7887117689806	1551.9945592979702	1562.7047488263267	1431.6683268925974	1629.1961394104624	1742.6020805417054	1357.3015320222398	1526.4512455661616	1652.5	1470.0705398589448	1262.2444971011482	1474.4260539794218	1377.118019656099	1466.2977132655506	1578.909180076796	1467.2124424765789	1290.637016760253	1418.9070801907565	1376.2647365613889	1485.8012651588654	1601.2169605398065	1468.7800507622246	1509.1884236972514
1444.5147588168638	1525.0396966013354	1471.5973549971575	1454.525278562854	1257.7836974118604	1439.4221926905223	1479.699617529081	1365.7887117689806	1551.9945592979702	1562.7047488263267	1431.6683268925974	1629.1961394104624	1742.6020805417054	1357.3015320222398	1526.4512455661616	1652.5	1470.0705398589448	1262.244497101148	1474.4260539317002	1377.118019656099	1466.2977132655503	1578.9091800656315	1467.2124424765789	1290.637016760253	1418.9070801907565	1376.2647365613889	1485.8012651588654	1601.216960539799	1468.7800507622246	1509.1884236972514
1444.5147588168638	1525.0396966013354	1471.5973549971575	1454.525278562854	1257.7836974118604	1439.4221926905223	1479.6996175290062	1365.7887117689806	1551.9945592979702	1562.7047488263267	1431.6683268925974	1629.1961394104624	1742.6020805417054	1357.3015320222398	1526.4512455661616	1652.5	1470.0705398589448	1262.244497101148	1474.4260536839204	1377.118019656099	1466.2977132655496	1578.9091800656315	1467.2124424765789	1290.637016760253	1418.9070801907565	1376.2647365613889	1485.8012651588654	1601.2169605397949	1468.7800507622246	1509.1884236972514
1444.5147588168638	1525.0396966013354	1471.5973549971575	1454.525278562854	1257.7836974118604	1439.4221926905223	1479.699617528975	1365.7887117689806	1551.9945592979702	1562.7047488263267	1431.6683268925974	1629.1961394104624	1742.6020805417054	1357.3015320222398	1526.4512455661616	1652.5	1470.0705398589448	1262.244497101148	1474.4260529108738	1377.118019656099	1466.2977132655487	1578.9091800656315	1467.2124424765789	1290.6045232829952	1418.9070801907565	1376.2647365613889	1485.8012651588654	1601.2169605397949	1468.7800507622246	1509.1884236972514
1444.5147588168638	1525.0396966013354	1471.5973549971575	1454.525278562854	1257.7836974118604	1439.4221926905223	1479.6996175287102	1365.7887117689806	1551.9945592979702	1562.7047488263267	1431.6683268925974	1629.1961394104624	1742.6020805417054	1357.3015320222398	1526.4512455661616	1652.5	1470.0705398589448	1262.244497101148	1474.4260507453218	1377.118019656099	1466.2977132655465	1578.9091800656315	1467.2124424765789	1290.6045232829952	1418.9070801907565	1376.2647365613889	1485.8012651586716	1601.216960539776	1468.7800507622246	1509.1884236972514
1444.5147588168638	1525.0396966013354	1471.5973549971575	1454.525278562854	1257.7836974118604	1439.4221926905223	1479.6996175255856	1365.7887117689806	1551.9945592979702	1562.7047488263267	1431.6683268925974	1629.1961394104624	1742.6020805417054	1357.3015320222398	1526.4512455661616	1652.5	1470.0705398589448	1262.244497101148	1474.426048281839	1377.118019656099	1466.2977132655433	1578.9091800656315	1467.2124424765789	1290.6045232829952	1418.9070801907565	1376.2647365613889	1485.8012651586716	1601.216960539764	1468.7800507622246	1509.1884236972514
1444.5147588168638	1525.0396966013354	1471.5973549971575	1454.525278562854	1257.7836974118604	1439.4221926905223	1479.69961752249	1365.7887117689806	1551.9945592979702	1562.7047488263267	1431.6683268925974	1629.1961394104624	1742.6020805417054	1357.3015320222398	1526.4512455661616	1652.5	1470.0705398589448	1262.244497101148	1474.4260392600129	1377.118019656099	1466.2977132655296	1578.9091800643766	1467.2124424765789	1290.599771535562	1418.9070801907565	1376.2647365613889	1485.8012651586716	1601.216960539734	1468.7800507622246	1509.1884236972514
1444.5147588168638	1525.0396966013354	1471.5973549971575	1454.5252785628486	1257.7836974118604	1439.4221926905223	1479.6996175168495	1365.7887117689806	1551.9945592979702	1562.7047488263267	1431.6683268925974	1629.1961394104624	1742.6020805417054	1357.3015320222398	1526.4512455661616	1652.5	1470.0705398589448	1262.244497101148	1474.4260278950708	1377.118019656099	1466.2977132655121	1578.9091800643766	1467.2124424765789	1290.599771535562	1418.9070801907565	1376.2647365613889	1485.8012651586716	1601.216960539734	1468.7800507622246	1509.1884236972514
1444.5147588168638	1525.0396966013354	1471.5973549971575	1454.5252785628486	1257.7836974118604	1439.4221926905223	1479.699617515983	1365.7887117689806	1551.9945592979702	1562.7047488263267	1431.6683268925974	1629.1961394104624	1742.6020805417054	1357.3015320222398	1526.4512455661616	1652.5	1470.0705398589448	1262.244497101148	1474.4259739831914	1377.118019656099	1466.2977132654592	1578.9091800634728	1467.2124424765789	1290.599771535562	1418.9070801907565	1376.2647365613889	1485.8012651586716	1601.216960539734	1468.7800507622246	1509.1884236972514
1444.5147588168638	1525.0396966013354	1471.5973549971575	1454.5252785628486	1257.7836974118604	1439.4221926905223	1479.6996174978801	1365.7887117689806	1551.9945592979702	1562.7047488263267	1431.6683268925974	1629.1961394104624	1742.6020805417054	1357.3015320222398	1526.4512455661616	1652.5	1470.0705398589448	1262.244497101148	1474.4258650202726	1377.118019656099	1466.2977132652275	1578.9091800634728	1467.2124424765789	1290.599771535562	1418.9070801907565	1376.2647365613889	1485.8012651586716	1601.216960539734	1468.7800507622246	1509.1884236972514
1444.5147588168638	1525.0396966013354	1471.5973549971575	1454.5252785628486	1257.7836974118604	1439.4221926905223	1479.6996174906317	1365.7887117689806	1551.9945592979702	1562.7047488263267	1431.6683268925974	1629.1961394104624	1742.6020805417054	1357.3015320222398	1526.4512455661616	1652.5	1470.0705398589448	1262.244497101148	1474.4255452787706	1377.118019656099	1466.2977132646638	1578.9091800634728	1467.2124424765789	1290.599771535562	1418.9070801907565	1376.2647365613889	1485.8012651586716	1601.2169605396978	1468.7800507622246	1509.1884236972514
1444.5147588168638	1525.0396966013354	1471.5973549971575	1454.5252785628459	1257.7836974118604	1439.4221926905223	1479.6996174906317	1365.7887117689806	1551.9945592979702	1562.7047488263267	1431.6683268925974	1629.1961394104624	1742.6020805417054	1357.3015320222398	1526.4512455661616	1652.5	1470.0705398589448	1262.244497101148	1474.4251272892425	1377.118019656099	1466.2977132629526	1578.9091800634728	1467.2124424765789	1290.599771535562	1418.9070801907565	1376.2647365613889	1485.8012651586716	1601.2169605396975	1468.7800507622246	1509.1884236972514
1444.5147588168638	1525.0396966013354	1471.5973549971575	1454.5252785628459	1257.7836974118604	1439.4221926905223	1479.6996174906317	1365.7887117689806	1551.9945592979702	1562.7047488263267	1431.6683268925974	1629.1961394104624	1742.6020805417054	1357.3015320222398	1526.4512455661616	1652.5	1470.0705398589448	1262.244497101148	1474.424217789874	1377.118019656099	1466.297713256804	1578.9091800634728	1467.2124424765789	1290.5997629026754	1418.9070801907565	1376.2647365613889	1485.801265158671	1601.216960539694	1468.7800507622246	1509.1884236972514
1444.5147588168638	1525.0396966013354	1471.5973549971575	1454.5252785628422	1257.7836974118604	1439.4221926905223	1479.6996174906317	1365.7887117689806	1551.9945592979702	1562.7047488263267	1431.6683268925974	1629.1961394104624	1742.6020805417054	1357.3015320222398	1526.4512455661616	1652.5	1470.0705398589448	1262.244497101148	1474.4219951568227	1377.118019656099	1466.2977132484984	1578.9091800630795	1467.2124424765789	1290.5997629026754	1418.9070801907565	1376.2647365613889	1485.801265158671	1601.2169605396919	1468.7800507622246	1509.1884236972514
1444.5147588168638	1525.0396966013354	1471.5973549971575	1454.52527856284	1257.7836974118604	1439.4221926905223	1479.6996174865271	1365.7887117689806	1551.9945592979702	1562.7047488263267	1431.6683268925974	1629.1961394104624	1742.6020805417054	1357.3015320222398	1526.4512455661616	1652.5	1470.0705398589448	1262.244497101148	1474.4218956424547	1377.118019656099	1466.2977132137291	1578.9091800630795	1467.2124424765789	1290.5997629026754	1418.9070801907565	1376.2647365613889	1485.801265158671	1601.2169605396919	1468.7800507622246	1509.1884236972514
1444.5147588168638	1525.0396966013354	1471.5973549971575	1454.52527856284	1257.7836974118604	1439.4221926905223	1479.6996174850674	1365.7887117689806	1551.9945592979702	1562.7047488263267	1431.6683268925974	1629.1961394104624	1742.6020805417054	1357.3015320222398	1526.4512455661616	1652.5	1470.0705398589448	1262.244497101148	1474.4218956424547	1377.118019656099	1466.2977130829977	1578.909180062933	1467.2124424765789	1290.5997629026754	1418.9070801907565	1376.2647365613889	1485.801265158671	1601.2169605396919	1468.7800507622246	1509.1884236972514
1444.5147588168638	1525.0396966013354	1471.5973549971575	1454.5252785628359	1257.7836974118604	1439.4221926905223	1479.6996174850674	1365.7887117689806	1551.9945592979702	1562.7047488263267	1431.6683268925974	1629.1961394104624	1742.6020805417054	1357.3015320222398	1526.4512455661616	1652.5	1470.0705398589448	1262.244497101148	1474.4218956424547	1377.118019656099	1466.2977129041005	1578.9091800627555	1467.2124424765789	1290.5997576318	1418.9070801907565	1376.2647365613889	1485.801265158671	1601.2169605396919	1468.7800507622246	1509.1884236972514
1444.5147588168638	1525.0396966013354	1471.5973549971575	1454.5252785628359	1257.7836974118604	1439.4221926905223	1479.6996174848982	1365.7887117689806	1551.9945592979702	1562.7047488263267	1431.6683268925974	1629.1961394104624	1742.6020805417052	1357.3015320222398	1526.4512455661616	1652.5	1470.0705398589448	1262.244497101148	1474.4218956424547	1377.118019656099	1466.2977124765746	1578.909180062537	1467.2124424765789	1290.5997576318	1418.9070801907565	1376.2647365613889	1485.801265158671	1601.2169605396919	1468.7800507622246	1509.1884236972514
1444.5147588168638	1525.0396966013354	1471.5973549971575	1454.5252785628359	1257.7836974118604	1439.4221926905223	1479.69961742439	1365.7887117689806	1551.9945592979702	1562.7047488263267	1431.6683268925974	1629.1961394104624	1742.6020805417052	1357.3015320222398	1526.4512455661616	1652.5	1470.0705398589448	1262.244497101148	1474.4218868446617	1377.118019656099	1466.2977118966649	1578.9091800624667	1467.2124424765789	1290.5997428807484	1418.9070801907565	1376.2647365613889	1485.801265158671	1601.2169605396919	1468.7800507622246	1509.1884236972514
1444.5147588168638	1525.0396966013354	1471.5973549971575	1454.5252785628359	1257.7836974118604	1439.4221926905223	1479.6996173185212	1365.7887117689806	1551.9945592979702	1562.7047488263267	1431.6683268925974	1629.1961394104624	1742.6020805417052	1357.3015320222398	1526.4512455661616	1652.5	1470.0705398589448	1262.244497101148	1474.4217389818944	1377.118019656099	1466.297710815315	1578.9091800624667	1467.2124424765789	1290.5997426457443	1418.9070801907565	1376.2647365613889	1485.801265158671	1601.2169605396919	1468.7800507622246	1509.1884236972514
1444.5147588168638	1525.0396966013354	1471.5973549971575	1454.5252785628354	1257.7836974118604	1439.4221926905223	1479.6996170440084	1365.7887117689806	1551.9945592979702	1562.7047488263267	1431.6683268925974	1629.1961394104624	1742.6020805417052	1357.3015320222398	1526.4512455661616	1652.5	1470.0705398589448	1262.244497101148	1474.4217389818944	1377.118019656099	1466.2977063025176	1578.9091800624667	1467.2124424765789	1290.5995662262733	1418.9070801907565	1376.2647365613889	1485.801265158671	1601.2169605396919	1468.7800507622246	1509.1884236972514
1444.5147588168638	1525.0396966013354	1471.5973549971575	1454.5252785628354	1257.7836974118604	1439.4221926905223	1479.699616821504	1365.7887117689806	1551.9945592979702	1562.7047488263267	1431.6683268925974	1629.1961394104624	1742.6020805417052	1357.3015320222398	1526.4512455661616	1652.5	1470.0705398589448	1262.244497101148	1474.4217389818944	1377.118019656099	1466.2976930672562	1578.9091800624667	1467.2124424765789	1290.5995662262733	1418.9070801907565	1376.2647365613889	1485.801265158671	1601.2169605396919	1468.7800507622246	1509.1884236972514
1444.5147588168638	1525.0396966013354	1471.5973549971575	1454.5252785628354	1257.7836974118604	1439.4221926905223	1479.6996160743022	1365.7887117689806	1551.9945592979702	1562.7047488263267	1431.6683268925974	1629.1961394104624	1742.6020805417052	1357.3015320222398	1526.4512455661616	1652.5	1470.0705398589448	1262.244497101148	1474.4217389818944	1377.118019656099	1466.2976758816721	1578.9091800624667	1467.2124424765789	1290.5995662262733	1418.9070801907565	1376.2647365613889	1485.801265158671	1601.2169605396914	1468.7800507622246	1509.1884236972514
1444.5147588168638	1525.0396966013354	1471.5973549971575	1454.5252785628354	1257.7836974118604	1439.4221926905223	1479.6996139744265	1365.7887117689806	1551.9945592979702	1562.7047488263267	1431.6683268925974	1629.1961394104624	1742.6020805417052	1357.3015320222398	1526.4512455661616	1652.5	1470.0705398589448	1262.244497101148	1474.4217389818944	1377.118019656099	1466.2976628105407	1578.9091800624667	1467.2124424765789	1290.5995662262733	1418.9070801907565	1376.2647365613889	1485.801265158671	1601.2169605396914	1468.7800507622246	1509.1884236972514
1444.5147588168638	1525.0396966013354	1471.5973549971575	1454.5252785628354	1257.7836974118604	1439.4221926905223	1479.699608361991	1365.7887117689806	1551.9945592979702	1562.7047488263267	1431.6683268925974	1629.1961394104624	1742.6020805417052	1357.3015320222398	1526.4512455661616	1652.5	1470.0705398589448	1262.244497101148	1474.4217389818944	1377.118019656099	1466.2976440243685	1578.9091800624667	1467.2124424765789	1290.5995662262733	1418.9070801907565	1376.2647365613889	1485.801265158671	1601.2169605396882	1468.7800507622246	1509.1884236972514
1444.5147588168638	1525.0396966013354	1471.5973549971575	1454.5252785628352	1257.7836974118604	1439.4221926905223	1479.6995969680315	1365.7887117689806	1551.9945592979702	1562.7047488263267	1431.6683268925974	1629.1961394104624	1742.6020805417052	1357.3015320222398	1526.4512455661616	1652.5	1470.0705398589448	1262.244497101148	1474.4217389818944	1377.118019656099	1466.2976351840723	1578.9091800624665	1467.2124424765789	1290.5995662262733	1418.9070801907565	1376.2647365613889	1485.801265158671	1601.216960539686	1468.7800507622246	1509.1884236972514
1444.5147588168638	1525.0396966013354	1471.5973549971575	1454.5252785628352	1257.7836974118604	1439.4221926905223	1479.6995705231864	1365.7887117689806	1551.9945592979702	1562.7047488263267	1431.6683268925974	1629.1961394104624	1742.6020805417052	1357.3015320222398	1526.4512455661616	1652.5	1470.0705398589448	1262.244497101148	1474.4217389818944	1377.118019656099	1466.2975731385268	1578.9091800624665	1467.2124424765789	1290.5995662262733	1418.9070801907565	1376.2647365613889	1485.801265158671	1601.2169605396857	1468.7800507622246	1509.1884236972514
1444.5147588168638	1525.0396966013354	1471.5973549971575	1454.5252785628345	1257.7836974118604	1439.4221926905223	1479.69952215295	1365.7887117689806	1551.9945592979702	1562.7047488263267	1431.6683268925974	1629.1961394104624	1742.6020805417052	1357.3015320222398	1526.4512455661616	1652.5	1470.0705398589448	1262.244497101148	1474.4217389818944	1377.118019656099	1466.2973493468871	1578.9091800624665	1467.2124424765789	1290.5995662262733	1418.9070801907565	1376.2647365613889	1485.801265158671	1601.2169605396857	1468.7800507622246	1509.1884236972514
1444.5147588168638	1525.0396966013354	1471.5973549971575	1454.5252785628343	1257.7836974118604	1439.4221926905223	1479.6993868013826	1365.7887117689806	1551.9945592979702	1562.7047488263267	1431.6683268925974	1629.1961394104624	1742.6020805417052	1357.3015320222398	1526.4512455661616	1652.5	1470.0705398589448	1262.244497101148	1474.4217389818944	1377.118019656099	1466.2970978472526	1578.9091800624665	1467.2124424765789	1290.5995662262733	1418.9070801907565	1376.2647365613889	1485.801265158671	1601.2169605396848	1468.7800507622246	1509.1884236972514
1444.5147588168638	1525.0396966013354	1471.5973549971575	1454.5252785628327	1257.7836974118604	1439.4221926905223	1479.6992181709074	1365.7887117689806	1551.9945592979702	1562.7047488263267	1431.6683268925974	1629.1961394104624	1742.6020805417052	1357.3015320222398	1526.4512455661616	1652.5	1470.0705398589448	1262.244497101148	1474.4217355676608	1377.118019656099	1466.2966075472093	1578.9091800624624	1467.2124424765789	1290.5995628862543	1418.9070801907565	1376.2647365613889	1485.801265158671	1601.2169605396848	1468.7800507622246	1509.1884236972514
1444.5147588168638	1525.0396966013354	1471.5973549971575	1454.5252785628327	1257.7836974118604	1439.4221926905223	1479.6985690493161	1365.7887117689806	1551.9945592979702	1562.7047488263267	1431.6683268925974	1629.1961394104624	1742.6020805417052	1357.3015320222398	1526.4512455661616	1652.5	1470.0705398589448	1262.244497101148	1474.4217355676608	1377.118019656099	1466.2956583021587	1578.909180062461	1467.2124424765789	1290.5995527204063	1418.9070801907565	1376.2647365613889	1485.801265158671	1601.2169605396848	1468.7800507622246	1509.1884236972514
1444.5147588168638	1525.0396966013354	1471.5973549971575	1454.5252785628325	1257.7836974118604	1439.4221926905223	1479.6974832557928	1365.7887117689806	1551.9945592979702	1562.7047488263267	1431.6683268925974	1629.1961394104624	1742.6020805417052	1357.3015320222398	1526.4512455661616	1652.5	1470.0705398589448	1262.244497101148	1474.4217355676608	1377.118019656099	1466.2937373092072	1578.909180062456	1467.2124424765789	1290.599539960393	1418.9070801907565	1376.2647365613889	1485.801265158671	1601.2169605396848	1468.7800507622246	1509.1884236972514
1444.5147588168638	1525.0396966013354	1471.5973549971575	1454.5252785628322	1257.7836974118604	1439.4221926905223	1479.6958522497887	1365.7887117689806	1551.9945592979702	1562.7047488263267	1431.6683268925974	1629.1961394104624	1742.6020805417052	1357.3015320222398	1526.4512455661616	1652.5	1470.0705398589448	1262.244497101148	1474.4217355676608	1377.118019656099	1466.2924132580545	1578.909180062456	1467.2124424765789	1290.5995331545935	1418.9070801907565	1376.2647365613889	1485.801265158671	1601.2169605396848	1468.7800507622246	1509.1884236972514
1444.5147588168638	1525.0396966013354	1471.5973549971575	1454.5252785628322	1257.7836974118604	1439.4221926905223	1479.695228980491	1365.7887117689806	1551.9945592979702	1562.7047488263267	1431.6683268925974	1629.1961394104624	1742.6020805417052	1357.3015320222398	1526.4512455661616	1652.5	1470.0705398589448	1262.244497101148	1474.4217355676608	1377.118019656099	1466.2886893023633	1578.9091800624537	1467.2124424765789	1290.599522500498	1418.9070801907565	1376.2647365613889	1485.801265158671	1601.2169605396848	1468.7800507622246	1509.1884236972514
1444.5147588168638	1525.0396966013354	1471.5973549971575	1454.5252785628322	1257.7836974118604	1439.4221926905223	1479.695228980491	1365.7887117689806	1551.9945592979702	1562.7047488263267	1431.6683268925974	1629.1961394104624	1742.6020805417052	1357.3015320222398	1526.4512455661616	1652.5	1470.0705398589448	1262.244497101148	1474.4217355676608	1377.118019656099	1466.283844791637	1578.9091800624537	1467.2124424765789	1290.599522500498	1418.9070801907565	1376.2647365613889	1485.801265158671	1601.2169605396844	1468.7800507622246	1509.1884236972514
1444.5147588168638	1525.0396966013354	1471.5973549971575	1454.5252785628322	1257.7836974118604	1439.4221926905223	1479.695200432543	1365.7887117689806	1551.9945592979702	1562.7047488263267	1431.6683268925974	1629.1961394104624	1742.6020805417052	1357.3015320222398	1526.4512455661616	1652.5	1470.0705398589448	1262.244497101148	1474.4217355676608	1377.118019656099	1466.2749096652228	1578.9091800624537	1467.2124424765789	1290.599522500498	1418.9070801907565	1376.2647365613889	1485.801265158671	1601.2169605396844	1468.7800507622246	1509.1884236972514
1444.5147588168638	1525.0396966013354	1471.5973549971575	1454.5252785628322	1257.7836974118604	1439.4221926905223	1479.6948582205825	1365.7887117689806	1551.9945592979702	1562.7047488263267	1431.6683268925974	1629.1961394104624	1742.6020805417052	1357.3015320222398	1526.4512455661616	1652.5	1470.0705398589448	1262.244497101148	1474.4217355427952	1377.118019656099	1466.225960816003	1578.9091800624537	1467.2124424765789	1290.599522500498	1418.9070801907565	1376.2647365613889	1485.801265158671	1601.2169605396844	1468.7800507622246	1509.1884236972514
1444.5147588168638	1525.0396966013354	1471.5973549971575	1454.5252785628322	1257.7836974118604	1439.4221926905223	1479.6948075681275	1365.7887117689806	1551.9945592979702	1562.7047488263267	1431.6683268925974	1629.1961394104624	1742.6020805417052	1357.3015320222398	1526.4512455661616	1652.5	1470.0705398589448	1262.244497101148	1474.4217355427952	1377.118019656099	1466.066641693796	1578.9091800624537	1467.2124424765789	1290.599522500498	1418.9070801907565	1376.2647365613889	1485.801265158671	1601.2169605396844	1468.7800507622246	1509.1884236972514
1444.5147588168638	1525.0396966013354	1471.5973549971575	1454.5252785628322	1257.7836974118604	1439.4221926905223	1479.6947770611241	1365.7887117689806	1551.9945592979702	1562.7047488263267	1431.6683268925974	1629.1961394104624	1742.6020805417052	1357.3015320222398	1526.4512455661616	1652.5	1470.0705398589448	1262.244497101148	1474.4217355427952	1377.118019656099	1465.5021812479004	1578.9091800624537	1467.2124424765789	1290.599522500498	1418.9070801907565	1376.2647365613889	1485.801265158671	1601.2169605396844	1468.7800507622246	1509.1884236972514
1444.5147588168638	1525.0396966013354	1471.5973549971575	1454.5252785628322	1257.7836974118604	1439.4221926905223	1479.6947542580413	1365.7887117689806	1551.9945592979702	1562.7047488263267	1431.6683268925974	1629.1961394104624	1742.6020805417052	1357.3015320222398	1526.4512455661616	1652.5	1470.0705398589448	1262.244497101148	1474.42173522123	1377.118019656099	1464.884718011961	1578.9091800624537	1467.2124424765789	1290.5995217046514	1418.9070801907565	1376.2647365613889	1485.801265158671	1601.2169605396844	1468.7800507622246	1509.1884236972514
1444.5147588168638	1525.0396966013354	1471.5973549971575	1454.5252785628322	1257.7836974118604	1439.4221926905223	1479.6947542580413	1365.7887117689806	1551.9945592979702	1562.7047488263267	1431.6683268925974	1629.1961394104624	1742.6020805417052	1357.3015320222398	1526.4512455661616	1652.5	1470.0705398589448	1262.244497101148	1474.4217351202387	1377.118019656099	1464.273363400554	1578.9091800624537	1467.2124424765789	1290.5995217046514	1418.9070801907565	1376.2647365613889	1485.801265158671	1601.2169605396844	1468.7800507622246	1509.1884236972514
1444.5147588168638	1525.0396966013354	1471.5973549971575	1454.5252785628322	1257.7836974118604	1439.4221926905223	1479.6947542580413	1365.7887117689806	1551.9945592979702	1562.7047488263267	1431.6683268925974	1629.1961394104624	1742.6020805417052	1357.3015320222398	1526.4512455661616	1652.5	1470.0705398589448	1262.244497101148	1474.4217351202387	1377.118019656099	1454.891317787037	1578.9091800624537	1467.2124424765789	1290.5995217046514	1418.9070801907565	1376.2647365613889	1485.801265158671	1601.2169605396844	1468.7800507622246	1509.1884236972514
1444.5147588168638	1525.0396966013354	1471.5973549971575	1454.525278562832	1257.7836974118604	1439.4221926905223	1479.6947454811082	1365.7887117689806	1551.9945592979702	1562.7047488263267	1431.6683268925974	1629.1961394104624	1742.6020805417052	1357.3015320222398	1526.4512455661616	1652.5	1470.0705398589448	1262.244497101148	1474.4217351202387	1377.118019656099	1453.5052099064972	1578.9091800624537	1467.2124424765789	1290.5995217046514	1418.9070801907565	1376.2647365613889	1485.801265158671	1601.2169605396844	1468.7800507622246	1509.1884236972514
1444.5147588168638	1525.0396966013354	1471.5973549971575	1454.525278562832	1257.7836974118604	1439.4221926905223	1479.6947376428834	1365.7887117689806	1551.9945592979702	1562.7047488263267	1431.6683268925974	1629.1961394104624	1742.6020805417052	1357.3015320222398	1526.4512455661616	1652.5	1470.0705398589448	1262.244497101148	1474.4217351202387	1377.118019656099	1453.5052099064972	1578.9091800624535	1467.2124424765789	1290.5995217046514	1418.9070801907565	1376.2647365613889	1485.801265158671	1601.2169605396844	1468.7800507622246	1509.1884236972514
1444.5147588168638	1525.0396966013354	1471.5973549971575	1454.525278562832	1257.7836974118604	1439.4221926905223	1479.6947376428834	1365.7887117689806	1551.9945592979702	1562.7047488263267	1431.6683268925974	1629.1961394104624	1742.6020805417052	1357.3015320222398	1526.4512455661616	1652.5	1470.0705398589448	1262.244497101148	1474.421735111855	1377.118019656099	1453.5052099064972	1578.9091800624535	1467.2124424765789	1290.5995217046514	1418.9070801907565	1376.2647365613889	1485.801265158671	1601.2169605396844	1468.7800507622246	1509.1884236972514
1444.5147588168638	1525.0396966013354	1471.5973549971575	1454.525278562832	1257.7836974118604	1439.4221926905223	1479.6947376428834	1365.7887117689806	1551.9945592979702	1562.7047488263267	1431.6683268925974	1629.1961394104624	1742.6020805417052	1357.3015320222398	1526.4512455661616	1652.5	1470.0705398589448	1262.244497101148	1474.4217350194456	1377.118019656099	1453.5052099064972	1578.9091800624535	1467.2124424765789	1290.5995217046514	1418.9070801907565	1376.2647365613889	1485.801265158671	1601.2169605396844	1468.7800507622246	1509.1884236972514
1444.5147588168638	1525.0396966013354	1471.5973549971575	1454.525278562832	1257.7836974118604	1439.4221926905223	1479.6947376428834	1365.7887117689806	1551.9945592979702	1562.7047488263267	1431.6683268925974	1629.1961394104624	1742.6020805417052	1357.3015320222398	1526.4512455661616	1652.5	1470.0705398589448	1262.244497101148	1474.4217350194456	1377.118019656099	1453.5052099064972	1578.9091800624535	1467.2124424765789	1290.5995217046514	1418.9070801907565	1376.2647365613889	1485.801265158671	1601.2169605396844	1468.7800507622246	1509.1884236972514
1444.5147588168638	1525.0396966013354	1471.5973549971575	1454.525278562832	1257.7836974118604	1439.4221926905223	1479.694737517741	1365.7887117689806	1551.9945592979702	1562.7047488263267	1431.6683268925974	1629.1961394104624	1742.6020805417052	1357.3015320222398	1526.4512455661616	1652.5	1470.0705398589448	1262.244497101148	1474.4217350194456	1377.118019656099	1453.5052099064972	1578.9091800624535	1467.2124424765789	1290.5995217046514	1418.9070801907565	1376.2647365613889	1485.801265158671	1601.2169605396844	1468.7800507622246	1509.1884236972514
1444.5147588168638	1525.0396966013354	1471.5973549971575	1454.5252785628318	1257.7836974118604	1439.4221926905223	1479.694737517741	1365.7887117689806	1551.9945592979702	1562.7047488263267	1431.6683268925974	1629.1961394104624	1742.6020805417052	1357.3015320222398	1526.4512455661616	1652.5	1470.0705398589448	1262.244497101148	1474.4217350194456	1377.118019656099	1453.5052099064972	1578.9091800624535	1467.2124424765789	1290.5995217046514	1418.9070801907565	1376.2647365613889	1485.801265158671	1601.2169605396844	1468.7800507622246	1509.1884236972514
1444.5147588168638	1525.0396966013354	1471.5973549971575	1454.5252785628318	1257.7836974118604	1439.4221926905223	1479.6947372042857	1365.7887117689806	1551.9945592979702	1562.7047488263267	1431.6683268925974	1629.1961394104624	1742.6020805417052	1357.3015320222398	1526.4512455661616	1652.5	1470.0705398589448	1262.244497101148	1474.4217350194456	1377.118019656099	1453.5052099064972	1578.9091800624535	1467.2124424765789	1290.5995217046514	1418.9070801907565	1376.2647365613889	1485.801265158671	1601.2169605396844	1468.7800507622246	1509.1884236972514
1444.5147588168638	1525.0396966013354	1471.5973549971575	1454.5252785628318	1257.7836974118604	1439.4221926905223	1479.6947372042857	1365.7887117689806	1551.9945592979702	1562.7047488263267	1431.6683268925974	1629.1961394104624	1742.6020805417052	1357.3015320222398	1526.4512455661616	1652.5	1470.0705398589448	1262.244497101148	1474.421735018571	1377.118019656099	1453.5050829986196	1578.9091800624535	1467.2124424765789	1290.5995217046514	1418.9070801907565	1376.2647365613889	1485.801265158671	1601.2169605396844	1468.7800507622246	1509.1884236972514
1444.5147588168638	1525.0396966013354	1471.5973549971575	1454.5252785628318	1257.7836974118604	1439.4221926905223	1479.6947372042857	1365.7887117689806	1551.9945592979702	1562.7047488263267	1431.6683268925974	1629.1961394104624	1742.6020805417052	1357.3015320222398	1526.4512455661616	1652.5	1470.0705398589448	1262.244497101148	1474.421735018571	1377.118019656099	1453.5050829986196	1578.9091800624535	1467.2124424765789	1290.5995217046514	1418.9070801907565	1376.2647365613889	1485.801265158671	1601.2169605396844	1468.7800507622246	1509.1884236972514
1444.5147588168638	1525.0396966013354	1471.5973549971575	1454.5252785628318	1257.7836974118604	1439.4221926905223	1479.6947372042857	1365.7887117689806	1551.9945592979702	1562.7047488263267	1431.6683268925974	1629.1961394104624	1742.6020805417052	1357.3015320222398	1526.4512455661616	1652.5	1470.0705398589448	1262.244497101148	1474.421734997639	1377.118019656099	1453.5034300372963	1578.9091800624535	1467.2124424765789	1290.5995217046514	1418.9070801907565	1376.2647365613889	1485.801265158671	1601.2169605396844	1468.7800507622246	1509.1884236972514
1444.5147588168638	1525.0396966013354	1471.5973549971575	1454.5252785628318	1257.7836974118604	1439.4221926905223	1479.6947372042857	1365.7887117689806	1551.9945592979702	1562.7047488263267	1431.6683268925974	1629.1961394104624	1742.6020805417052	1357.3015320222398	1526.4512455661616	1652.5	1470.0705398589448	1262.244497101148	1474.421734997639	1377.118019656099	1453.5025192691364	1578.9091800624535	1467.2124424765789	1290.5995217046514	1418.9070801907565	1376.2647365613889	1485.801265158671	1601.2169605396844	1468.7800507622246	1509.1884236972514
1444.5147588168638	1525.0396966013354	1471.5973549971575	1454.5252785628318	1257.7836974118604	1439.4221926905223	1479.6947371861627	1365.7887117689806	1551.9945592979702	1562.7047488263267	1431.6683268925974	1629.1961394104624	1742.6020805417052	1357.3015320222398	1526.4512455661616	1652.5	1470.0705398589448	1262.244497101148	1474.421734997639	1377.118019656099	1453.5025192691364	1578.9091800624535	1467.2124424765789	1290.5995217046514	1418.9070801907565	1376.2647365613889	1485.801265158671	1601.2169605396844	1468.7800507622246	1509.1884236972514
1444.5147588168638	1525.0396966013354	1471.5973549971575	1454.5252785628318	1257.7836974118604	1439.4221926905223	1479.6947371861627	1365.7887117689806	1551.9945592979702	1562.7047488263267	1431.6683268925974	1629.1961394104624	1742.6020805417052	1357.3015320222398	1526.4512455661616	1652.5	1470.0705398589448	1262.244497101148	1474.4217349912303	1377.118019656099	1453.5025192691364	1578.9091800624535	1467.2124424765789	1290.5995217046514	1418.9070801907565	1376.2647365613889	1485.801265158671	1601.2169605396844	1468.7800507622246	1509.1884236972514
1444.5147588168638	1525.0396966013354	1471.5973549971575	1454.5252785628318	1257.7836974118604	1439.4221926905223	1479.6947371433967	1365.7887117689806	1551.9945592979702	1562.7047488263267	1431.6683268925974	1629.1961394104624	1742.6020805417052	1357.3015320222398	1526.4512455661616	1652.5	1470.0705398589448	1262.244497101148	1474.421734990792	1377.118019656099	1453.5024617577628	1578.9091800624535	1467.2124424765789	1290.5995217046514	1418.9070801907565	1376.2647365613889	1485.801265158671	1601.2169605396844	1468.7800507622246	1509.1884236972514
1444.5147588168638	1525.0396966013354	1471.5973549971575	1454.5252785628318	1257.7836974118604	1439.4221926905223	1479.6947371433967	1365.7887117689806	1551.9945592979702	1562.7047488263267	1431.6683268925974	1629.1961394104624	1742.6020805417052	1357.3015320222398	1526.4512455661616	1652.5	1470.0705398589448	1262.244497101148	1474.4217349890935	1377.118019656099	1453.5024617577628	1578.9091800624535	1467.2124424765789	1290.5995217046514	1418.9070801907565	1376.2647365613889	1485.801265158671	1601.2169605396844	1468.7800507622246	1509.1884236972514
1444.5147588168638	1525.0396966013354	1471.5973549971575	1454.5252785628318	1257.7836974118604	1439.4221926905223	1479.6947371433967	1365.7887117689806	1551.9945592979702	1562.7047488263267	1431.6683268925974	1629.1961394104624	1742.6020805417052	1357.3015320222398	1526.4512455661616	1652.5	1470.0705398589448	1262.244497101148	1474.4217349877872	1377.118019656099	1453.5024617577628	1578.9091800624535	1467.2124424765789	1290.5995217046514	1418.9070801907565	1376.2647365613889	1485.801265158671	1601.2169605396844	1468.7800507622246	1509.1884236972514
1444.5147588168638	1525.0396966013354	1471.5973549971575	1454.5252785628318	1257.7836974118604	1439.4221926905223	1479.6947371433967	1365.7887117689806	1551.9945592979702	1562.7047488263267	1431.6683268925974	1629.1961394104624	1742.6020805417052	1357.3015320222398	1526.4512455661616	1652.5	1470.0705398589448	1262.244497101148	1474.4217349868445	1377.118019656099	1453.5024617577628	1578.9091800624535	1467.2124424765789	1290.5995217046514	1418.9070801907565	1376.2647365613889	1485.801265158671	1601.2169605396844	1468.7800507622246	1509.1884236972514
1444.5147588168638	1525.0396966013354	1471.5973549971575	1454.5252785628318	1257.7836974118604	1439.4221926905223	1479.6947371433967	1365.7887117689806	1551.9945592979702	1562.7047488263267	1431.6683268925974	1629.1961394104624	1742.6020805417052	1357.3015320222398	1526.4512455661616	1652.5	1470.0705398589448	1262.244497101148	1474.4217349858875	1377.118019656099	1453.5024617577628	1578.9091800624535	1467.2124424765789	1290.5995217046514	1418.9070801907565	1376.2647365613889	1485.801265158671	1601.2169605396844	1468.7800507622246	1509.1884236972514
1444.5147588168638	1525.0396966013354	1471.5973549971575	1454.5252785628318	1257.7836974118604	1439.4221926905223	1479.6947371414205	1365.7887117689806	1551.9945592979702	1562.7047488263267	1431.6683268925974	1629.1961394104624	1742.6020805417052	1357.3015320222398	1526.4512455661616	1652.5	1470.0705398589448	1262.244497101148	1474.421734984919	1377.118019656099	1453.5024617577628	1578.9091800624535	1467.2124424765789	1290.5995217046514	1418.9070801907565	1376.2647365613889	1485.801265158671	1601.2169605396844	1468.7800507622246	1509.1884236972514
1444.5147588168638	1525.0396966013354	1471.5973549971575	1454.5252785628318	1257.7836974118604	1439.4221926905223	1479.6947371414205	1365.7887117689806	1551.9945592979702	1562.7047488263267	1431.6683268925974	1629.1961394104624	1742.6020805417052	1357.3015320222398	1526.4512455661616	1652.5	1470.0705398589448	1262.244497101148	1474.4217349799478	1377.118019656099	1453.5012065782025	1578.9091800624535	1467.2124424765789	1290.5995217046514	1418.9070801907565	1376.2647365613889	1485.801265158671	1601.2169605396844	1468.7800507622246	1509.1884236972514
1444.5147588168638	1525.0396966013354	1471.5973549971575	1454.5252785628318	1257.7836974118604	1439.4221926905223	1479.6947371414205	1365.7887117689806	1551.9945592979702	1562.7047488263267	1431.6683268925974	1629.1961394104624	1742.6020805417052	1357.3015320222398	1526.4512455661616	1652.5	1470.0705398589448	1262.244497101148	1474.4217349749451	1377.118019656099	1453.5012065782025	1578.9091800624535	1467.2124424765789	1290.5995217046514	1418.9070801907565	1376.2647365613889	1485.801265158671	1601.2169605396844	1468.7800507622246	1509.1884236972514
1444.5147588168638	1525.0396966013354	1471.5973549971575	1454.5252785628318	1257.7836974118604	1439.4221926905223	1479.6947371413737	1365.7887117689806	1551.9945592979702	1562.7047488263267	1431.6683268925974	1629.1961394104624	1742.6020805417052	1357.3015320222398	1526.4512455661616	1652.5	1470.0705398589448	1262.244497101148	1474.4217349744472	1377.118019656099	1453.5012065782025	1578.9091800624535	1467.2124424765789	1290.5995217046514	1418.9070801907565	1376.2647365613889	1485.801265158671	1601.2169605396844	1468.7800507622246	1509.1884236972514
1444.5147588168638	1525.0396966013354	1471.5973549971575	1454.5252785628318	1257.7836974118604	1439.4221926905223	1479.6947371413737	1365.7887117689806	1551.9945592979702	1562.7047488263267	1431.6683268925974	1629.1961394104624	1742.6020805417052	1357.3015320222398	1526.4512455661616	1652.5	1470.0705398589448	1262.244497101148	1474.4217349741514	1377.118019656099	1453.501044177533	1578.9091800624535	1467.2124424765789	1290.5995217045056	1418.9070801907565	1376.2647365613889	1485.801265158671	1601.2169605396844	1468.7800507622246	1509.1884236972514
1444.5147588168638	1525.0396966013354	1471.5973549971575	1454.5252785628318	1257.7836974118604	1439.4221926905223	1479.6947371413737	1365.7887117689806	1551.9945592979702	1562.7047488263267	1431.6683268925974	1629.1961394104624	1742.6020805417052	1357.3015320222398	1526.4512455661616	1652.5	1470.0705398589448	1262.244497101148	1474.4217349741514	1377.118019656099	1453.5010288992137	1578.9091800624535	1467.2124424765789	1290.5995217045056	1418.9070801907565	1376.2647365613889	1485.801265158671	1601.2169605396844	1468.7800507622246	1509.1884236972514
1444.5147588168638	1525.0396966013354	1471.5973549971575	1454.5252785628318	1257.7836974118604	1439.4221926905223	1479.6947371413737	1365.7887117689806	1551.9945592979702	1562.7047488263267	1431.6683268925974	1629.1961394104624	1742.6020805417052	1357.3015320222398	1526.4512455661616	1652.5	1470.0705398589448	1262.244497101148	1474.4217349737785	1377.118019656099	1453.5010288992137	1578.9091800624535	1467.2124424765789	1290.5995217044178	1418.9070801907565	1376.2647365613889	1485.801265158671	1601.2169605396844	1468.7800507622246	1509.1884236972514
1444.5147588168638	1525.0396966013354	1471.5973549971575	1454.5252785628318	1257.7836974118604	1439.4221926905223	1479.6947371413737	1365.7887117689806	1551.9945592979702	1562.7047488263267	1431.6683268925974	1629.1961394104624	1742.6020805417052	1357.3015320222398	1526.4512455661616	1652.5	1470.0705398589448	1262.244497101148	1474.4217349734085	1377.118019656099	1453.5010288992137	1578.9091800624535	1467.2124424765789	1290.5995217044178	1418.9070801907565	1376.2647365613889	1485.801265158671	1601.2169605396844	1468.7800507622246	1509.1884236972514
1444.5147588168638	1525.0396966013354	1471.5973549971575	1454.5252785628318	1257.7836974118604	1439.4221926905223	1479.6947371413737	1365.7887117689806	1551.9945592979702	1562.7047488263267	1431.6683268925974	1629.1961394104624	1742.6020805417052	1357.3015320222398	1526.4512455661616	1652.5	1470.0705398589448	1262.244497101148	1474.421734973198	1377.118019656099	1453.5010288992137	1578.9091800624535	1467.2124424765789	1290.5995217044178	1418.9070801907565	1376.2647365613889	1485.801265158671	1601.2169605396844	1468.7800507622246	1509.1884236972514
1444.5147588168638	1525.0396966013354	1471.5973549971575	1454.5252785628318	1257.7836974118604	1439.4221926905223	1479.6947371413573	1365.7887117689806	1551.9945592979702	1562.7047488263267	1431.6683268925974	1629.1961394104624	1742.6020805417052	1357.3015320222398	1526.4512455661616	1652.5	1470.0705398589448	1262.244497101148	1474.4217349731216	1377.118019656099	1453.5010288992137	1578.9091800624535	1467.2124424765789	1290.5995217044178	1418.9070801907565	1376.2647365613889	1485.801265158671	1601.2169605396844	1468.7800507622246	1509.1884236972514
1444.5147588168638	1525.0396966013354	1471.5973549971575	1454.5252785628318	1257.7836974118604	1439.4221926905223	1479.6947371413573	1365.7887117689806	1551.9945592979702	1562.7047488263267	1431.6683268925974	1629.1961394104624	1742.6020805417052	1357.3015320222398	1526.4512455661616	1652.5	1470.0705398589448	1262.244497101148	1474.4217349731216	1377.118019656099	1453.5010233570617	1578.9091800624535	1467.2124424765789	1290.5995217043665	1418.9070801907565	1376.2647365613889	1485.801265158671	1601.2169605396844	1468.7800507622246	1509.1884236972514
1444.5147588168638	1525.0396966013354	1471.5973549971575	1454.5252785628318	1257.7836974118604	1439.4221926905223	1479.6947371413573	1365.7887117689806	1551.9945592979702	1562.7047488263267	1431.6683268925974	1629.1961394104624	1742.6020805417052	1357.3015320222398	1526.4512455661616	1652.5	1470.0705398589448	1262.244497101148	1474.4217349731123	1377.118019656099	1453.5010233570617	1578.9091800624535	1467.2124424765789	1290.5995217043665	1418.9070801907565	1376.2647365613889	1485.801265158671	1601.2169605396844	1468.7800507622246	1509.1884236972514
1444.5147588168638	1525.0396966013354	1471.5973549971575	1454.5252785628318	1257.7836974118604	1439.4221926905223	1479.6947371395624	1365.7887117689806	1551.9945592979702	1562.7047488263267	1431.6683268925974	1629.1961394104624	1742.6020805417052	1357.3015320222398	1526.4512455661616	1652.5	1470.0705398589448	1262.244497101148	1474.4217349731123	1377.118019656099	1453.5010233570617	1578.9091800624535	1467.2124424765789	1290.599521704357	1418.9070801907565	1376.2647365613889	1485.801265158671	1601.2169605396844	1468.7800507622246	1509.1884236972514
1444.5147588168638	1525.0396966013354	1471.5973549971575	1454.5252785628318	1257.7836974118604	1439.4221926905223	1479.6947371393715	1365.7887117689806	1551.9945592979702	1562.7047488263267	1431.6683268925974	1629.1961394104624	1742.6020805417052	1357.3015320222398	1526.4512455661616	1652.5	1470.0705398589448	1262.244497101148	1474.4217349730952	1377.118019656099	1453.5010233570617	1578.9091800624535	1467.2124424765789	1290.599521704357	1418.9070801907565	1376.2647365613889	1485.801265158671	1601.2169605396844	1468.7800507622246	1509.1884236972514
1444.5147588168638	1525.0396966013354	1471.5973549971575	1454.5252785628318	1257.7836974118604	1439.4221926905223	1479.694737139102	1365.7887117689806	1551.9945592979702	1562.7047488263267	1431.6683268925974	1629.1961394104624	1742.6020805417052	1357.3015320222398	1526.4512455661616	1652.5	1470.0705398589448	1262.244497101148	1474.4217349730952	1377.118019656099	1453.5010233570617	1578.9091800624535	1467.2124424765789	1290.599521704357	1418.9070801907565	1376.2647365613889	1485.801265158671	1601.2169605396844	1468.7800507622246	1509.1884236972514
1444.5147588168638	1525.0396966013354	1471.5973549971575	1454.5252785628318	1257.7836974118604	1439.4221926905223	1479.6947371389733	1365.7887117689806	1551.9945592979702	1562.7047488263267	1431.6683268925974	1629.1961394104624	1742.6020805417052	1357.3015320222398	1526.4512455661616	1652.5	1470.0705398589448	1262.244497101148	1474.4217349730952	1377.118019656099	1453.5010233570617	1578.9091800624533	1467.2124424765789	1290.5995217043537	1418.9070801907565	1376.2647365613889	1485.801265158671	1601.2169605396844	1468.7800507622246	1509.1884236972514
1444.5147588168638	1525.0396966013354	1471.5973549971575	1454.5252785628318	1257.7836974118604	1439.4221926905223	1479.6947371387616	1365.7887117689806	1551.9945592979702	1562.7047488263267	1431.6683268925974	1629.1961394104624	1742.6020805417052	1357.3015320222398	1526.4512455661616	1652.5	1470.0705398589448	1262.244497101148	1474.4217349730952	1377.118019656099	1453.5010233570617	1578.9091800624533	1467.2124424765789	1290.5995217043137	1418.9070801907565	1376.2647365613889	1485.801265158671	1601.2169605396844	1468.7800507622246	1509.1884236972514
1444.5147588168638	1525.0396966013354	1471.5973549971575	1454.5252785628318	1257.7836974118604	1439.4221926905223	1479.6947371387616	1365.7887117689806	1551.9945592979702	1562.7047488263267	1431.6683268925974	1629.1961394104624	1742.6020805417052	1357.3015320222398	1526.4512455661616	1652.5	1470.0705398589448	1262.244497101148	1474.4217349730952	1377.118019656099	1453.5010230696557	1578.9091800624533	1467.2124424765789	1290.5995217043137	1418.9070801907565	1376.2647365613889	1485.801265158671	1601.2169605396844	1468.7800507622246	1509.1884236972514
1444.5147588168638	1525.0396966013354	1471.5973549971575	1454.5252785628318	1257.7836974118604	1439.4221926905223	1479.6947371383992	1365.7887117689806	1551.9945592979702	1562.7047488263267	1431.6683268925974	1629.1961394104624	1742.6020805417052	1357.3015320222398	1526.4512455661616	1652.5	1470.0705398589448	1262.244497101148	1474.4217349730952	1377.118019656099	1453.5010230696557	1578.9091800624533	1467.2124424765789	1290.5995217043137	1418.9070801907565	1376.2647365613889	1485.801265158671	1601.2169605396844	1468.7800507622246	1509.1884236972514
1444.5147588168638	1525.0396966013354	1471.5973549971575	1454.5252785628318	1257.7836974118604	1439.4221926905223	1479.6947371383892	1365.7887117689806	1551.9945592979702	1562.7047488263267	1431.6683268925974	1629.1961394104624	1742.6020805417052	1357.3015320222398	1526.4512455661616	1652.5	1470.0705398589448	1262.244497101148	1474.4217349730952	1377.118019656099	1453.5010230696557	1578.9091800624533	1467.2124424765789	1290.5995217043137	1418.9070801907565	1376.2647365613889	1485.801265158671	1601.2169605396844	1468.7800507622246	1509.1884236972514
1444.5147588168638	1525.0396966013354	1471.5973549971575	1454.5252785628318	1257.7836974118604	1439.4221926905223	1479.6947371383892	1365.7887117689806	1551.9945592979702	1562.7047488263267	1431.6683268925974	1629.1961394104624	1742.6020805417052	1357.3015320222398	1526.4512455661616	1652.5	1470.0705398589448	1262.244497101148	1474.4217349730952	1377.118019656099	1453.5010229096629	1578.9091800624533	1467.2124424765789	1290.5995217043137	1418.9070801907565	1376.2647365613889	1485.801265158671	1601.2169605396844	1468.7800507622246	1509.1884236972514
1444.5147588168638	1525.0396966013354	1471.5973549971575	1454.5252785628318	1257.7836974118604	1439.4221926905223	1479.6947371383892	1365.7887117689806	1551.9945592979702	1562.7047488263267	1431.6683268925974	1629.1961394104624	1742.6020805417052	1357.3015320222398	1526.4512455661616	1652.5	1470.0705398589448	1262.244497101148	1474.4217349730952	1377.118019656099	1453.501022837855	1578.9091800624533	1467.2124424765789	1290.5995217043137	1418.9070801907565	1376.2647365613889	1485.801265158671	1601.2169605396844	1468.7800507622246	1509.1884236972514
1444.5147588168638	1525.0396966013354	1471.5973549971575	1454.5252785628318	1257.7836974118604	1439.4221926905223	1479.6947371383892	1365.7887117689806	1551.9945592979702	1562.7047488263267	1431.6683268925974	1629.1961394104624	1742.6020805417052	1357.3015320222398	1526.4512455661616	1652.5	1470.0705398589448	1262.244497101148	1474.4217349730952	1377.118019656099	1453.5010227790694	1578.9091800624533	1467.2124424765789	1290.5995217042446	1418.9070801907565	1376.2647365613889	1485.801265158671	1601.2169605396844	1468.7800507622246	1509.1884236972514
1444.5147588168638	1525.0396966013354	1471.5973549971575	1454.5252785628318	1257.7836974118604	1439.4221926905223	1479.6947371383892	1365.7887117689806	1551.9945592979702	1562.7047488263267	1431.6683268925974	1629.1961394104624	1742.6020805417052	1357.3015320222398	1526.4512455661616	1652.5	1470.0705398589448	1262.244497101148	1474.4217349730952	1377.118019656099	1453.5010227790694	1578.9091800624533	1467.2124424765789	1290.599521704185	1418.9070801907565	1376.2647365613889	1485.801265158671	1601.2169605396844	1468.7800507622246	1509.1884236972514
1444.5147588168638	1525.0396966013354	1471.5973549971575	1454.5252785628318	1257.7836974118604	1439.4221926905223	1479.6947371383892	1365.7887117689806	1551.9945592979702	1562.7047488263265	1431.6683268925974	1629.1961394104624	1742.6020805417052	1357.3015320222398	1526.4512455661616	1652.5	1470.0705398589448	1262.244497101148	1474.4217349730952	1377.118019656099	1453.501022772527	1578.9091800624533	1467.2124424765789	1290.599521704185	1418.9070801907565	1376.2647365613889	1485.801265158671	1601.2169605396844	1468.7800507622246	1509.1884236972514
1444.5147588168638	1525.0396966013354	1471.5973549971575	1454.5252785628318	1257.7836974118604	1439.4221926905223	1479.6947371383603	1365.7887117689806	1551.9945592979702	1562.7047488263265	1431.6683268925974	1629.1961394104624	1742.6020805417052	1357.3015320222398	1526.4512455661616	1652.5	1470.0705398589448	1262.244497101148	1474.421734973095	1377.118019656099	1453.5010216754697	1578.9091800624533	1467.2124424765789	1290.599521704185	1418.9070801907565	1376.2647365613889	1485.801265158671	1601.2169605396844	1468.7800507622246	1509.1884236972514
1444.5147588168638	1525.0396966013354	1471.5973549971575	1454.5252785628318	1257.7836974118604	1439.4221926905223	1479.6947371383508	1365.7887117689806	1551.9945592979702	1562.7047488263265	1431.6683268925974	1629.1961394104624	1742.6020805417052	1357.3015320222398	1526.4512455661616	1652.5	1470.0705398589448	1262.244497101148	1474.4217349730948	1377.118019656099	1453.5010213780427	1578.9091800624533	1467.2124424765789	1290.599521704185	1418.9070801907565	1376.2647365613889	1485.801265158671	1601.2169605396844	1468.7800507622246	1509.1884236972514
1444.5147588168638	1525.0396966013354	1471.5973549971575	1454.5252785628318	1257.7836974118604	1439.4221926905223	1479.6947371383465	1365.7887117689806	1551.9945592979702	1562.7047488263265	1431.6683268925974	1629.1961394104624	1742.6020805417052	1357.3015320222398	1526.4512455661616	1652.5	1470.0705398589448	1262.244497101148	1474.4217349730945	1377.118019656099	1453.5010213780427	1578.9091800624533	1467.2124424765789	1290.5995217041127	1418.9070801907565	1376.2647365613889	1485.801265158671	1601.2169605396844	1468.7800507622246	1509.1884236972514
1444.5147588168638	1525.0396966013354	1471.5973549971575	1454.5252785628318	1257.7836974118604	1439.4221926905223	1479.6947371383465	1365.7887117689806	1551.9945592979702	1562.7047488263265	1431.6683268925974	1629.1961394104624	1742.6020805417052	1357.3015320222398	1526.4512455661616	1652.5	1470.0705398589448	1262.244497101148	1474.4217349730945	1377.118019656099	1453.5010212152636	1578.9091800624533	1467.2124424765789	1290.5995217040886	1418.9070801907565	1376.2647365613889	1485.801265158671	1601.2169605396844	1468.7800507622246	1509.1884236972514
1444.5147588168638	1525.0396966013354	1471.5973549971575	1454.5252785628318	1257.7836974118604	1439.4221926905223	1479.6947371383465	1365.7887117689806	1551.9945592979702	1562.7047488263265	1431.6683268925974	1629.1961394104624	1742.6020805417052	1357.3015320222398	1526.4512455661616	1652.5	1470.0705398589448	1262.244497101148	1474.4217349730902	1377.118019656099	1453.5010212152636	1578.9091800624533	1467.2124424765789	1290.5995217040886	1418.9070801907565	1376.2647365613889	1485.801265158671	1601.2169605396844	1468.7800507622246	1509.1884236972514
1444.5147588168638	1525.0396966013354	1471.5973549971575	1454.5252785628318	1257.7836974118604	1439.4221926905223	1479.6947371383444	1365.7887117689806	1551.9945592979702	1562.7047488263265	1431.6683268925974	1629.1961394104624	1742.6020805417052	1357.3015320222398	1526.4512455661616	1652.5	1470.0705398589448	1262.244497101148	1474.42173497309	1377.118019656099	1453.5010210900964	1578.9091800624533	1467.2124424765789	1290.5995217039701	1418.9070801907565	1376.2647365613889	1485.801265158671	1601.2169605396844	1468.7800507622246	1509.1884236972514
1444.5147588168638	1525.0396966013354	1471.5973549971575	1454.5252785628318	1257.7836974118604	1439.4221926905223	1479.6947371383444	1365.7887117689806	1551.9945592979702	1562.7047488263265	1431.6683268925974	1629.1961394104624	1742.6020805417052	1357.3015320222398	1526.4512455661616	1652.5	1470.0705398589448	1262.244497101148	1474.42173497309	1377.118019656099	1453.5010210900964	1578.9091800624533	1467.2124424765789	1290.5995217039701	1418.9070801907565	1376.2647365613889	1485.801265158671	1601.2169605396844	1468.7800507622246	1509.1884236972514
1444.5147588168638	1525.0396966013354	1471.5973549971575	1454.5252785628318	1257.7836974118604	1439.4221926905223	1479.6947371383444	1365.7887117689806	1551.9945592979702	1562.7047488263265	1431.6683268925974	1629.1961394104624	1742.6020805417052	1357.3015320222398	1526.4512455661616	1652.5	1470.0705398589448	1262.244497101148	1474.42173497309	1377.118019656099	1453.501020993617	1578.9091800624533	1467.2124424765789	1290.5995217039701	1418.9070801907565	1376.2647365613889	1485.801265158671	1601.2169605396844	1468.7800507622246	1509.1884236972514
1444.5147588168638	1525.0396966013354	1471.5973549971575	1454.5252785628318	1257.7836974118604	1439.4221926905223	1479.6947371383444	1365.7887117689806	1551.9945592979702	1562.7047488263265	1431.6683268925974	1629.1961394104624	1742.6020805417052	1357.3015320222398	1526.4512455661616	1652.5	1470.0705398589448	1262.244497101148	1474.42173497309	1377.118019656099	1453.501020993617	1578.9091800624533	1467.2124424765789	1290.5995217039701	1418.9070801907565	1376.2647365613889	1485.801265158671	1601.2169605396844	1468.7800507622246	1509.1884236972514
1444.5147588168638	1525.0396966013354	1471.5973549971575	1454.5252785628318	1257.7836974118604	1439.4221926905223	1479.6947371383437	1365.7887117689806	1551.9945592979702	1562.7047488263265	1431.6683268925974	1629.1961394104624	1742.6020805417052	1357.3015320222398	1526.4512455661616	1652.5	1470.0705398589448	1262.244497101148	1474.4217349730898	1377.118019656099	1453.5010209929274	1578.9091800624533	1467.2124424765789	1290.5995217039685	1418.9070801907565	1376.2647365613889	1485.801265158671	1601.2169605396844	1468.7800507622246	1509.1884236972514
1444.5147588168638	1525.0396966013354	1471.5973549971575	1454.5252785628318	1257.7836974118604	1439.4221926905223	1479.6947371383437	1365.7887117689806	1551.9945592979702	1562.7047488263265	1431.6683268925974	1629.1961394104624	1742.6020805417052	1357.3015320222398	1526.4512455661616	1652.5	1470.0705398589448	1262.244497101148	1474.4217349730898	1377.118019656099	1453.5010209929274	1578.9091800624533	1467.2124424765789	1290.5995217039685	1418.9070801907565	1376.2647365613889	1485.801265158671	1601.2169605396844	1468.7800507622246	1509.1884236972514
1444.5147588168638	1525.0396966013354	1471.5973549971575	1454.5252785628318	1257.7836974118604	1439.4221926905223	1479.6947371383437	1365.7887117689806	1551.9945592979702	1562.7047488263265	1431.6683268925974	1629.1961394104624	1742.6020805417052	1357.3015320222398	1526.4512455661616	1652.5	1470.0705398589448	1262.244497101148	1474.4217349730898	1377.118019656099	1453.5010209929274	1578.9091800624533	1467.2124424765789	1290.5995217039685	1418.9070801907565	1376.2647365613889	1485.801265158671	1601.2169605396844	1468.7800507622246	1509.1884236972514
1444.5147588168638	1525.0396966013354	1471.5973549971575	1454.5252785628318	1257.7836974118604	1439.4221926905223	1479.6947371383433	1365.7887117689806	1551.9945592979702	1562.7047488263265	1431.6683268925974	1629.1961394104624	1742.6020805417052	1357.3015320222398	1526.4512455661616	1652.5	1470.0705398589448	1262.244497101148	1474.4217349730895	1377.118019656099	1453.5010209762033	1578.9091800624533	1467.2124424765789	1290.5995217039685	1418.9070801907565	1376.2647365613889	1485.801265158671	1601.2169605396844	1468.7800507622246	1509.1884236972514
1444.5147588168638	1525.0396966013354	1471.5973549971575	1454.5252785628318	1257.7836974118604	1439.4221926905223	1479.6947371383433	1365.7887117689806	1551.9945592979702	1562.7047488263265	1431.6683268925974	1629.1961394104624	1742.6020805417052	1357.3015320222398	1526.4512455661616	1652.5	1470.0705398589448	1262.244497101148	1474.4217349730895	1377.118019656099	1453.5010209762033	1578.9091800624533	1467.2124424765789	1290.5995217039685	1418.9070801907565	1376.2647365613889	1485.801265158671	1601.2169605396844	1468.7800507622246	1509.1884236972514
1444.5147588168638	1525.0396966013354	1471.5973549971575	1454.5252785628318	1257.7836974118604	1439.4221926905223	1479.6947371383433	1365.7887117689806	1551.9945592979702	1562.7047488263265	1431.6683268925974	1629.1961394104624	1742.6020805417052	1357.3015320222398	1526.4512455661616	1652.5	1470.0705398589448	1262.244497101148	1474.4217349730895	1377.118019656099	1453.5010209762033	1578.9091800624533	1467.2124424765789	1290.5995217039667	1418.9070801907565	1376.2647365613889	1485.801265158671	1601.2169605396844	1468.7800507622246	1509.1884236972514
1444.5147588168638	1525.0396966013354	1471.5973549971575	1454.5252785628318	1257.7836974118604	1439.4221926905223	1479.6947371383433	1365.7887117689806	1551.9945592979702	1562.7047488263265	1431.6683268925974	1629.1961394104624	1742.6020805417052	1357.3015320222398	1526.4512455661616	1652.5	1470.0705398589448	1262.244497101148	1474.4217349730895	1377.118019656099	1453.5010209762033	1578.9091800624533	1467.2124424765789	1290.5995217039667	1418.9070801907565	1376.2647365613889	1485.801265158671	1601.2169605396844	1468.7800507622246	1509.1884236972514
1444.5147588168638	1525.0396966013354	1471.5973549971575	1454.5252785628318	1257.7836974118604	1439.4221926905223	1479.6947371383433	1365.7887117689806	1551.9945592979702	1562.7047488263265	1431.6683268925974	1629.1961394104624	1742.6020805417052	1357.3015320222398	1526.4512455661616	1652.5	1470.0705398589448	1262.244497101148	1474.4217349730895	1377.118019656099	1453.5010209762033	1578.9091800624533	1467.2124424765789	1290.5995217039667	1418.9070801907565	1376.2647365613889	1485.801265158671	1601.2169605396844	1468.7800507622246	1509.1884236972514
1444.5147588168638	1525.0396966013354	1471.5973549971575	1454.5252785628318	1257.7836974118604	1439.4221926905223	1479.6947371383433	1365.7887117689806	1551.9945592979702	1562.7047488263265	1431.6683268925974	1629.1961394104624	1742.6020805417052	1357.3015320222398	1526.4512455661616	1652.5	1470.0705398589448	1262.244497101148	1474.4217349730893	1377.118019656099	1453.5010209762033	1578.9091800624533	1467.2124424765789	1290.5995217039667	1418.9070801907565	1376.2647365613889	1485.801265158671	1601.2169605396844	1468.7800507622246	1509.1884236972514
1444.5147588168638	1525.0396966013354	1471.5973549971575	1454.5252785628318	1257.7836974118604	1439.4221926905223	1479.6947371383433	1365.7887117689806	1551.9945592979702	1562.7047488263265	1431.6683268925974	1629.1961394104624	1742.6020805417052	1357.3015320222398	1526.4512455661616	1652.5	1470.0705398589448	1262.244497101148	1474.4217349730893	1377.118019656099	1453.5010209762033	1578.9091800624533	1467.2124424765789	1290.5995217039667	1418.9070801907565	1376.2647365613889	1485.8012651586707	1601.2169605396844	1468.7800507622246	1509.1884236972514
1444.5147588168638	1525.0396966013354	1471.5973549971575	1454.5252785628318	1257.7836974118604	1439.4221926905223	1479.6947371383433	1365.7887117689806	1551.9945592979702	1562.7047488263265	1431.6683268925974	1629.1961394104624	1742.6020805417052	1357.3015320222398	1526.4512455661616	1652.5	1470.0705398589448	1262.244497101148	1474.4217349730893	1377.118019656099	1453.5010209762033	1578.9091800624533	1467.2124424765789	1290.5995217039667	1418.9070801907565	1376.2647365613889	1485.8012651586707	1601.2169605396844	1468.7800507622246	1509.1884236972514
1444.5147588168638	1525.0396966013354	1471.5973549971575	1454.5252785628318	1257.7836974118604	1439.4221926905223	1479.6947371383433	1365.7887117689806	1551.9945592979702	1562.7047488263265	1431.6683268925974	1629.1961394104624	1742.6020805417052	1357.3015320222398	1526.4512455661616	1652.5	1470.0705398589448	1262.244497101148	1474.4217349730893	1377.118019656099	1453.5010209762033	1578.9091800624533	1467.2124424765789	1290.5995217039667	1418.9070801907565	1376.2647365613889	1485.8012651586707	1601.2169605396844	1468.7800507622246	1509.1884236972514
1444.5147588168638	1525.0396966013354	1471.5973549971575	1454.5252785628318	1257.7836974118604	1439.4221926905223	1479.6947371383433	1365.7887117689806	1551.9945592979702	1562.7047488263265	1431.6683268925974	1629.1961394104624	1742.6020805417052	1357.3015320222398	1526.4512455661616	1652.5	1470.0705398589448	1262.244497101148	1474.4217349730893	1377.118019656099	1453.5010209762033	1578.9091800624533	1467.2124424765789	1290.5995217039667	1418.9070801907565	1376.2647365613889	1485.8012651586707	1601.2169605396844	1468.7800507622246	1509.1884236972514
1444.5147588168638	1525.0396966013354	1471.5973549971575	1454.5252785628318	1257.7836974118604	1439.4221926905223	1479.6947371383433	1365.7887117689806	1551.9945592979702	1562.7047488263265	1431.6683268925974	1629.1961394104624	1742.6020805417052	1357.3015320222398	1526.4512455661616	1652.5	1470.0705398589448	1262.244497101148	1474.4217349730893	1377.118019656099	1453.5010209762033	1578.9091800624533	1467.2124424765789	1290.5995217039667	1418.9070801907565	1376.2647365613889	1485.8012651586707	1601.2169605396844	1468.7800507622246	1509.1884236972514
1444.5147588168638	1525.0396966013354	1471.5973549971575	1454.5252785628318	1257.7836974118604	1439.4221926905223	1479.694737138343	1365.7887117689806	1551.9945592979702	1562.7047488263265	1431.6683268925974	1629.1961394104624	1742.6020805417052	1357.3015320222398	1526.4512455661616	1652.5	1470.0705398589448	1262.244497101148	1474.421734973089	1377.118019656099	1453.5010209762033	1578.9091800624533	1467.2124424765789	1290.5995217039667	1418.9070801907565	1376.2647365613889	1485.8012651586707	1601.2169605396844	1468.7800507622246	1509.1884236972514
1444.5147588168638	1525.0396966013354	1471.5973549971575	1454.5252785628318	1257.7836974118604	1439.4221926905223	1479.694737138343	1365.7887117689806	1551.9945592979702	1562.7047488263265	1431.6683268925974	1629.1961394104624	1742.6020805417052	1357.3015320222398	1526.4512455661616	1652.5	1470.0705398589448	1262.244497101148	1474.421734973089	1377.118019656099	1453.501020975978	1578.9091800624533	1467.2124424765789	1290.5995217039667	1418.9070801907565	1376.2647365613889	1485.8012651586707	1601.2169605396844	1468.7800507622246	1509.1884236972514
1444.5147588168638	1525.0396966013354	1471.5973549971575	1454.5252785628318	1257.7836974118604	1439.4221926905223	1479.694737138343	1365.7887117689806	1551.9945592979702	1562.7047488263265	1431.6683268925974	1629.1961394104624	1742.6020805417052	1357.3015320222398	1526.4512455661616	1652.5	1470.0705398589448	1262.244497101148	1474.421734973089	1377.118019656099	1453.5010209758425	1578.9091800624533	1467.2124424765789	1290.5995217039667	1418.9070801907565	1376.2647365613889	1485.8012651586707	1601.2169605396844	1468.7800507622246	1509.1884236972514
1444.5147588168638	1525.0396966013354	1471.5973549971575	1454.5252785628318	1257.7836974118604	1439.4221926905223	1479.694737138343	1365.7887117689806	1551.9945592979702	1562.7047488263265	1431.6683268925974	1629.1961394104624	1742.6020805417052	1357.3015320222398	1526.4512455661616	1652.5	1470.0705398589448	1262.244497101148	1474.421734973089	1377.118019656099	1453.5010209758425	1578.9091800624533	1467.2124424765789	1290.5995217039667	1418.9070801907565	1376.2647365613889	1485.8012651586707	1601.2169605396844	1468.7800507622246	1509.1884236972514
1444.5147588168638	1525.0396966013354	1471.5973549971575	1454.5252785628318	1257.7836974118604	1439.4221926905223	1479.694737138343	1365.7887117689806	1551.9945592979702	1562.7047488263265	1431.6683268925974	1629.1961394104624	1742.6020805417052	1357.3015320222398	1526.4512455661616	1652.5	1470.0705398589448	1262.244497101148	1474.421734973089	1377.118019656099	1453.5010209758416	1578.9091800624533	1467.2124424765789	1290.5995217039667	1418.9070801907565	1376.2647365613889	1485.8012651586707	1601.2169605396844	1468.7800507622246	1509.1884236972514
1444.5147588168638	1525.0396966013354	1471.5973549971575	1454.5252785628318	1257.7836974118604	1439.4221926905223	1479.694737138343	1365.7887117689806	1551.9945592979702	1562.7047488263265	1431.6683268925974	1629.1961394104624	1742.6020805417052	1357.3015320222398	1526.4512455661616	1652.5	1470.0705398589448	1262.244497101148	1474.421734973089	1377.118019656099	1453.5010209758416	1578.9091800624533	1467.2124424765789	1290.5995217039667	1418.9070801907565	1376.2647365613889	1485.8012651586707	1601.2169605396844	1468.7800507622246	1509.1884236972514
1444.5147588168638	1525.0396966013354	1471.5973549971575	1454.5252785628318	1257.7836974118604	1439.4221926905223	1479.694737138343	1365.7887117689806	1551.9945592979702	1562.7047488263265	1431.6683268925974	1629.1961394104624	1742.6020805417052	1357.3015320222398	1526.4512455661616	1652.5	1470.0705398589448	1262.244497101148	1474.421734973089	1377.118019656099	1453.5010209758066	1578.9091800624533	1467.2124424765789	1290.5995217039667	1418.9070801907565	1376.2647365613889	1485.8012651586707	1601.2169605396844	1468.7800507622246	1509.1884236972514
1444.5147588168638	1525.0396966013354	1471.5973549971575	1454.5252785628318	1257.7836974118604	1439.4221926905223	1479.694737138343	1365.7887117689806	1551.9945592979702	1562.7047488263265	1431.6683268925974	1629.1961394104624	1742.6020805417052	1357.3015320222398	1526.4512455661616	1652.5	1470.0705398589448	1262.244497101148	1474.421734973089	1377.118019656099	1453.5010209758066	1578.9091800624533	1467.2124424765789	1290.5995217039667	1418.9070801907565	1376.2647365613889	1485.8012651586707	1601.2169605396844	1468.7800507622246	1509.1884236972514
1444.5147588168638	1525.0396966013354	1471.5973549971575	1454.5252785628318	1257.7836974118604	1439.4221926905223	1479.694737138343	1365.7887117689806	1551.9945592979702	1562.7047488263265	1431.6683268925974	1629.1961394104624	1742.6020805417052	1357.3015320222398	1526.4512455661616	1652.5	1470.0705398589448	1262.244497101148	1474.421734973089	1377.118019656099	1453.5010209757645	1578.9091800624533	1467.2124424765789	1290.5995217039667	1418.9070801907565	1376.2647365613889	1485.8012651586707	1601.2169605396844	1468.7800507622246	1509.1884236972514
1444.5147588168638	1525.0396966013354	1471.5973549971575	1454.5252785628318	1257.7836974118604	1439.4221926905223	1479.694737138343	1365.7887117689806	1551.9945592979702	1562.7047488263265	1431.6683268925974	1629.1961394104624	1742.6020805417052	1357.3015320222398	1526.4512455661616	1652.5	1470.0705398589448	1262.244497101148	1474.421734973089	1377.118019656099	1453.501020975406	1578.9091800624533	1467.2124424765789	1290.5995217039667	1418.9070801907565	1376.2647365613889	1485.8012651586707	1601.2169605396844	1468.7800507622246	1509.1884236972514
1444.5147588168638	1525.0396966013354	1471.5973549971575	1454.5252785628318	1257.7836974118604	1439.4221926905223	1479.694737138343	1365.7887117689806	1551.9945592979702	1562.7047488263265	1431.6683268925974	1629.1961394104624	1742.6020805417052	1357.3015320222398	1526.4512455661616	1652.5	1470.0705398589448	1262.244497101148	1474.421734973089	1377.118019656099	1453.501020975406	1578.9091800624533	1467.2124424765789	1290.5995217039667	1418.9070801907565	1376.2647365613889	1485.8012651586707	1601.2169605396844	1468.7800507622246	1509.1884236972514
1444.5147588168638	1525.0396966013354	1471.5973549971575	1454.5252785628318	1257.7836974118604	1439.4221926905223	1479.694737138343	1365.7887117689806	1551.9945592979702	1562.7047488263265	1431.6683268925974	1629.1961394104624	1742.6020805417052	1357.3015320222398	1526.4512455661616	1652.5	1470.0705398589448	1262.244497101148	1474.421734973089	1377.118019656099	1453.501020975406	1578.9091800624533	1467.2124424765789	1290.5995217039667	1418.9070801907565	1376.2647365613889	1485.8012651586707	1601.2169605396844	1468.7800507622246	1509.1884236972514
1444.5147588168638	1525.0396966013354	1471.5973549971575	1454.5252785628318	1257.7836974118604	1439.4221926905223	1479.694737138343	1365.7887117689806	1551.9945592979702	1562.7047488263265	1431.6683268925974	1629.1961394104624	1742.6020805417052	1357.3015320222398	1526.4512455661616	1652.5	1470.0705398589448	1262.244497101148	1474.421734973089	1377.118019656099	1453.5010209753825	1578.9091800624533	1467.2124424765789	1290.5995217039667	1418.9070801907565	1376.2647365613889	1485.8012651586707	1601.2169605396844	1468.7800507622246	1509.1884236972514
1444.5147588168638	1525.0396966013354	1471.5973549971575	1454.5252785628318	1257.7836974118604	1439.4221926905223	1479.694737138343	1365.7887117689806	1551.9945592979702	1562.7047488263265	1431.6683268925974	1629.1961394104624	1742.6020805417052	1357.3015320222398	1526.4512455661616	1652.5	1470.0705398589448	1262.244497101148	1474.421734973089	1377.118019656099	1453.5010209753686	1578.9091800624533	1467.2124424765789	1290.5995217039667	1418.9070801907565	1376.2647365613889	1485.8012651586707	1601.2169605396844	1468.7800507622246	1509.1884236972514
1444.5147588168638	1525.0396966013354	1471.5973549971575	1454.5252785628318	1257.7836974118604	1439.4221926905223	1479.694737138343	1365.7887117689806	1551.9945592979702	1562.7047488263265	1431.6683268925974	1629.1961394104624	1742.6020805417052	1357.3015320222398	1526.4512455661616	1652.5	1470.0705398589448	1262.244497101148	1474.421734973089	1377.118019656099	1453.5010209753364	1578.9091800624533	1467.2124424765789	1290.5995217039667	1418.9070801907565	1376.2647365613889	1485.8012651586707	1601.2169605396844	1468.7800507622246	1509.1884236972514
1444.5147588168638	1525.0396966013354	1471.5973549971575	1454.5252785628318	1257.7836974118604	1439.4221926905223	1479.694737138343	1365.7887117689806	1551.9945592979702	1562.7047488263265	1431.6683268925974	1629.1961394104624	1742.6020805417052	1357.3015320222398	1526.4512455661616	1652.5	1470.0705398589448	1262.244497101148	1474.421734973089	1377.118019656099	1453.5010209753364	1578.9091800624533	1467.2124424765789	1290.5995217039667	1418.9070801907565	1376.2647365613889	1485.8012651586707	1601.2169605396844	1468.7800507622246	1509.1884236972514
1444.5147588168638	1525.0396966013354	1471.5973549971575	1454.5252785628318	1257.7836974118604	1439.4221926905223	1479.694737138343	1365.7887117689806	1551.9945592979702	1562.7047488263265	1431.6683268925974	1629.1961394104624	1742.6020805417052	1357.3015320222398	1526.4512455661616	1652.5	1470.0705398589448	1262.244497101148	1474.421734973089	1377.118019656099	1453.501020975315	1578.9091800624533	1467.2124424765789	1290.5995217039667	1418.9070801907565	1376.2647365613889	1485.8012651586707	1601.2169605396844	1468.7800507622246	1509.1884236972514
1444.5147588168638	1525.0396966013354	1471.5973549971575	1454.5252785628318	1257.7836974118604	1439.4221926905223	1479.694737138343	1365.7887117689806	1551.9945592979702	1562.7047488263265	1431.6683268925974	1629.1961394104624	1742.6020805417052	1357.3015320222398	1526.4512455661616	1652.5	1470.0705398589448	1262.244497101148	1474.421734973089	1377.118019656099	1453.501020975315	1578.9091800624533	1467.2124424765789	1290.5995217039667	1418.9070801907565	1376.2647365613889	1485.8012651586707	1601.2169605396844	1468.7800507622246	1509.1884236972514
1444.5147588168638	1525.0396966013354	1471.5973549971575	1454.5252785628318	1257.7836974118604	1439.4221926905223	1479.694737138343	1365.7887117689806	1551.9945592979702	1562.7047488263265	1431.6683268925974	1629.1961394104624	1742.6020805417052	1357.3015320222398	1526.4512455661616	1652.5	1470.0705398589448	1262.244497101148	1474.421734973089	1377.118019656099	1453.501020975315	1578.9091800624533	1467.2124424765789	1290.5995217039667	1418.9070801907565	1376.2647365613889	1485.8012651586707	1601.2169605396844	1468.7800507622246	1509.1884236972514
1444.5147588168638	1525.0396966013354	1471.5973549971575	1454.5252785628318	1257.7836974118604	1439.4221926905223	1479.694737138343	1365.7887117689806	1551.9945592979702	1562.7047488263265	1431.6683268925974	1629.1961394104624	1742.6020805417052	1357.3015320222398	1526.4512455661616	1652.5	1470.0705398589448	1262.244497101148	1474.421734973089	1377.118019656099	1453.501020975315	1578.9091800624533	1467.2124424765789	1290.5995217039667	1418.9070801907565	1376.2647365613889	1485.8012651586707	1601.2169605396844	1468.7800507622246	1509.1884236972514
1444.5147588168638	1525.0396966013354	1471.5973549971575	1454.5252785628318	1257.7836974118604	1439.4221926905223	1479.694737138343	1365.7887117689806	1551.9945592979702	1562.7047488263265	1431.6683268925974	1629.1961394104624	1742.6020805417052	1357.3015320222398	1526.4512455661616	1652.5	1470.0705398589448	1262.244497101148	1474.421734973089	1377.118019656099	1453.501020975315	1578.9091800624533	1467.2124424765789	1290.5995217039667	1418.9070801907565	1376.2647365613889	1485.8012651586707	1601.2169605396844	1468.7800507622246	1509.1884236972514
1444.5147588168638	1525.0396966013354	1471.5973549971575	1454.5252785628318	1257.7836974118604	1439.4221926905223	1479.694737138343	1365.7887117689806	1551.9945592979702	1562.7047488263265	1431.6683268925974	1629.1961394104624	1742.6020805417052	1357.3015320222398	1526.4512455661616	1652.5	1470.0705398589448	1262.244497101148	1474.421734973089	1377.118019656099	1453.501020975315	1578.9091800624533	1467.2124424765789	1290.5995217039667	1418.9070801907565	1376.2647365613889	1485.8012651586707	1601.2169605396844	1468.7800507622246	1509.1884236972514
1444.5147588168638	1525.0396966013354	1471.5973549971575	1454.5252785628318	1257.7836974118604	1439.4221926905223	1479.694737138343	1365.7887117689806	1551.9945592979702	1562.7047488263265	1431.6683268925974	1629.1961394104624	1742.6020805417052	1357.3015320222398	1526.4512455661616	1652.5	1470.0705398589448	1262.244497101148	1474.421734973089	1377.118019656099	1453.501020975315	1578.9091800624533	1467.2124424765789	1290.5995217039667	1418.9070801907565	1376.2647365613889	1485.8012651586707	1601.2169605396844	1468.7800507622246	1509.1884236972514
1444.5147588168638	1525.0396966013354	1471.5973549971575	1454.5252785628318	1257.7836974118604	1439.4221926905223	1479.694737138343	1365.7887117689806	1551.9945592979702	1562.7047488263265	1431.6683268925974	1629.1961394104624	1742.6020805417052	1357.3015320222398	1526.4512455661616	1652.5	1470.0705398589448	1262.244497101148	1474.421734973089	1377.118019656099	1453.501020975315	1578.9091800624533	1467.2124424765789	1290.5995217039667	1418.9070801907565	1376.2647365613889	1485.8012651586707	1601.2169605396844	1468.7800507622246	1509.1884236972514
1444.5147588168638	1525.0396966013354	1471.5973549971575	1454.5252785628318	1257.7836974118604	1439.4221926905223	1479.694737138343	1365.7887117689806	1551.9945592979702	1562.7047488263265	1431.6683268925974	1629.1961394104624	1742.6020805417052	1357.3015320222398	1526.4512455661616	1652.5	1470.0705398589448	1262.244497101148	1474.421734973089	1377.118019656099	1453.501020975315	1578.9091800624533	1467.2124424765789	1290.5995217039667	1418.9070801907565	1376.2647365613889	1485.8012651586707	1601.2169605396844	1468.7800507622246	1509.1884236972514
1444.5147588168638	1525.0396966013354	1471.5973549971575	1454.5252785628318	1257.7836974118604	1439.4221926905223	1479.694737138343	1365.7887117689806	1551.9945592979702	1562.7047488263265	1431.6683268925974	1629.1961394104624	1742.6020805417052	1357.3015320222398	1526.4512455661616	1652.5	1470.0705398589448	1262.244497101148	1474.421734973089	1377.118019656099	1453.5010209753116	1578.9091800624533	1467.2124424765789	1290.5995217039667	1418.9070801907565	1376.2647365613889	1485.8012651586707	1601.2169605396844	1468.7800507622246	1509.1884236972514
1444.5147588168638	1525.0396966013354	1471.5973549971575	1454.5252785628318	1257.7836974118604	1439.4221926905223	1479.694737138343	1365.7887117689806	1551.9945592979702	1562.7047488263265	1431.6683268925974	1629.1961394104624	1742.6020805417052	1357.3015320222398	1526.4512455661616	1652.5	1470.0705398589448	1262.244497101148	1474.421734973089	1377.118019656099	1453.5010209753116	1578.9091800624533	1467.2124424765789	1290.5995217039667	1418.9070801907565	1376.2647365613889	1485.8012651586707	1601.2169605396844	1468.7800507622246	1509.1884236972514
1444.5147588168638	1525.0396966013354	1471.5973549971575	1454.5252785628318	1257.7836974118604	1439.4221926905223	1479.694737138343	1365.7887117689806	1551.9945592979702	1562.7047488263265	1431.6683268925974	1629.1961394104624	1742.6020805417052	1357.3015320222398	1526.4512455661616	1652.5	1470.0705398589448	1262.244497101148	1474.421734973089	1377.118019656099	1453.5010209753098	1578.9091800624533	1467.2124424765789	1290.5995217039667	1418.9070801907565	1376.2647365613889	1485.8012651586707	1601.2169605396844	1468.7800507622246	1509.1884236972514
1444.5147588168638	1525.0396966013354	1471.5973549971575	1454.5252785628318	1257.7836974118604	1439.4221926905223	1479.694737138343	1365.7887117689806	1551.9945592979702	1562.7047488263265	1431.6683268925974	1629.1961394104624	1742.6020805417052	1357.3015320222398	1526.4512455661616	1652.5	1470.0705398589448	1262.244497101148	1474.421734973089	1377.118019656099	1453.5010209753098	1578.9091800624533	1467.2124424765789	1290.5995217039667	1418.9070801907565	1376.2647365613889	1485.8012651586707	1601.2169605396844	1468.7800507622246	1509.1884236972514
1444.5147588168638	1525.0396966013354	1471.5973549971575	1454.5252785628318	1257.7836974118604	1439.4221926905223	1479.694737138343	1365.7887117689806	1551.9945592979702	1562.7047488263265	1431.6683268925974	1629.1961394104624	1742.6020805417052	1357.3015320222398	1526.4512455661616	1652.5	1470.0705398589448	1262.244497101148	1474.421734973089	1377.118019656099	1453.5010209753098	1578.9091800624533	1467.2124424765789	1290.5995217039667	1418.9070801907565	1376.2647365613889	1485.8012651586707	1601.2169605396844	1468.7800507622246	1509.1884236972514
1444.5147588168638	1525.0396966013354	1471.5973549971575	1454.5252785628318	1257.7836974118604	1439.4221926905223	1479.694737138343	1365.7887117689806	1551.9945592979702	1562.7047488263265	1431.6683268925974	1629.1961394104624	1742.6020805417052	1357.3015320222398	1526.4512455661616	1652.5	1470.0705398589448	1262.244497101148	1474.421734973089	1377.118019656099	1453.5010209753098	1578.9091800624533	1467.2124424765789	1290.5995217039667	1418.9070801907565	1376.2647365613889	1485.8012651586707	1601.2169605396844	1468.7800507622246	1509.1884236972514
1444.5147588168638	1525.0396966013354	1471.5973549971575	1454.5252785628318	1257.7836974118604	1439.4221926905223	1479.694737138343	1365.7887117689806	1551.9945592979702	1562.7047488263265	1431.6683268925974	1629.1961394104624	1742.6020805417052	1357.3015320222398	1526.4512455661616	1652.5	1470.0705398589448	1262.244497101148	1474.421734973089	1377.118019656099	1453.5010209753098	1578.9091800624533	1467.2124424765789	1290.5995217039667	1418.9070801907565	1376.2647365613889	1485.8012651586707	1601.2169605396844	1468.7800507622246	1509.1884236972514
1444.5147588168638	1525.0396966013354	1471.5973549971575	1454.5252785628318	1257.7836974118604	1439.4221926905223	1479.694737138343	1365.7887117689806	1551.9945592979702	1562.7047488263265	1431.6683268925974	1629.1961394104624	1742.6020805417052	1357.3015320222398	1526.4512455661616	1652.5	1470.0705398589448	1262.244497101148	1474.421734973089	1377.118019656099	1453.5010209753098	1578.9091800624533	1467.2124424765789	1290.5995217039667	1418.9070801907565	1376.2647365613889	1485.8012651586707	1601.2169605396844	1468.7800507622246	1509.1884236972514
1444.5147588168638	1525.0396966013354	1471.5973549971575	1454.5252785628318	1257.7836974118604	1439.4221926905223	1479.694737138343	1365.7887117689806	1551.9945592979702	1562.7047488263265	1431.6683268925974	1629.1961394104624	1742.6020805417052	1357.3015320222398	1526.4512455661616	1652.5	1470.0705398589448	1262.244497101148	1474.421734973089	1377.118019656099	1453.5010209753098	1578.9091800624533	1467.2124424765789	1290.5995217039667	1418.9070801907565	1376.2647365613889	1485.8012651586707	1601.2169605396844	1468.7800507622246	1509.1884236972514
1444.5147588168638	1525.0396966013354	1471.5973549971575	1454.5252785628318	1257.7836974118604	1439.4221926905223	1479.694737138343	1365.7887117689806	1551.9945592979702	1562.7047488263265	1431.6683268925974	1629.1961394104624	1742.6020805417052	1357.3015320222398	1526.4512455661616	1652.5	1470.0705398589448	1262.244497101148	1474.421734973089	1377.118019656099	1453.5010209753098	1578.9091800624533	1467.2124424765789	1290.5995217039667	1418.9070801907565	1376.2647365613889	1485.8012651586707	1601.2169605396844	1468.7800507622246	1509.1884236972514
1444.5147588168638	1525.0396966013354	1471.5973549971575	1454.5252785628318	1257.7836974118604	1439.4221926905223	1479.694737138343	1365.7887117689806	1551.9945592979702	1562.7047488263265	1431.6683268925974	1629.1961394104624	1742.6020805417052	1357.3015320222398	1526.4512455661616	1652.5	1470.0705398589448	1262.244497101148	1474.421734973089	1377.118019656099	1453.5010209753098	1578.9091800624533	1467.2124424765789	1290.5995217039667	1418.9070801907565	1376.2647365613889	1485.8012651586707	1601.2169605396844	1468.7800507622246	1509.1884236972514
1444.5147588168638	1525.0396966013354	1471.5973549971575	1454.5252785628318	1257.7836974118604	1439.4221926905223	1479.694737138343	1365.7887117689806	1551.9945592979702	1562.7047488263265	1431.6683268925974	1629.1961394104624	1742.6020805417052	1357.3015320222398	1526.4512455661616	1652.5	1470.0705398589448	1262.244497101148	1474.421734973089	1377.118019656099	1453.5010209753098	1578.9091800624533	1467.2124424765789	1290.5995217039667	1418.9070801907565	1376.2647365613889	1485.8012651586707	1601.2169605396844	1468.7800507622246	1509.1884236972514
1444.5147588168638	1525.0396966013354	1471.5973549971575	1454.5252785628318	1257.7836974118604	1439.4221926905223	1479.694737138343	1365.7887117689806	1551.9945592979702	1562.7047488263265	1431.6683268925974	1629.1961394104624	1742.6020805417052	1357.3015320222398	1526.4512455661616	1652.5	1470.0705398589448	1262.244497101148	1474.421734973089	1377.118019656099	1453.5010209753095	1578.9091800624533	1467.2124424765789	1290.5995217039667	1418.9070801907565	1376.2647365613889	1485.8012651586707	1601.2169605396844	1468.7800507622246	1509.1884236972514
1444.5147588168638	1525.0396966013354	1471.5973549971575	1454.5252785628318	1257.7836974118604	1439.4221926905223	1479.694737138343	1365.7887117689806	1551.9945592979702	1562.7047488263265	1431.6683268925974	1629.1961394104624	1742.6020805417052	1357.3015320222398	1526.4512455661616	1652.5	1470.0705398589448	1262.244497101148	1474.421734973089	1377.118019656099	1453.5010209753093	1578.9091800624533	1467.2124424765789	1290.5995217039667	1418.9070801907565	1376.2647365613889	1485.8012651586707	1601.2169605396844	1468.7800507622246	1509.1884236972514
1444.5147588168638	1525.0396966013354	1471.5973549971575	1454.5252785628318	1257.7836974118604	1439.4221926905223	1479.694737138343	1365.7887117689806	1551.9945592979702	1562.7047488263265	1431.6683268925974	1629.1961394104624	1742.6020805417052	1357.3015320222398	1526.4512455661616	1652.5	1470.0705398589448	1262.244497101148	1474.421734973089	1377.118019656099	1453.5010209753093	1578.9091800624533	1467.2124424765789	1290.5995217039667	1418.9070801907565	1376.2647365613889	1485.8012651586707	1601.2169605396844	1468.7800507622246	1509.1884236972514
1444.5147588168638	1525.0396966013354	1471.5973549971575	1454.5252785628318	1257.7836974118604	1439.4221926905223	1479.694737138343	1365.7887117689806	1551.9945592979702	1562.7047488263265	1431.6683268925974	1629.1961394104624	1742.6020805417052	1357.3015320222398	1526.4512455661616	1652.5	1470.0705398589448	1262.244497101148	1474.421734973089	1377.118019656099	1453.5010209753093	1578.9091800624533	1467.2124424765789	1290.5995217039667	1418.9070801907565	1376.2647365613889	1485.8012651586707	1601.2169605396844	1468.7800507622246	1509.1884236972514
1444.5147588168638	1525.0396966013354	1471.5973549971575	1454.5252785628318	1257.7836974118604	1439.4221926905223	1479.694737138343	1365.7887117689806	1551.9945592979702	1562.7047488263265	1431.6683268925974	1629.1961394104624	1742.6020805417052	1357.3015320222398	1526.4512455661616	1652.5	1470.0705398589448	1262.244497101148	1474.421734973089	1377.118019656099	1453.5010209753093	1578.9091800624533	1467.2124424765789	1290.5995217039667	1418.9070801907565	1376.2647365613889	1485.8012651586707	1601.2169605396844	1468.7800507622246	1509.1884236972514
1444.5147588168638	1525.0396966013354	1471.5973549971575	1454.5252785628318	1257.7836974118604	1439.4221926905223	1479.694737138343	1365.7887117689806	1551.9945592979702	1562.7047488263265	1431.6683268925974	1629.1961394104624	1742.6020805417052	1357.3015320222398	1526.4512455661616	1652.5	1470.0705398589448	1262.244497101148	1474.421734973089	1377.118019656099	1453.501020975309	1578.9091800624533	1467.2124424765789	1290.5995217039667	1418.9070801907565	1376.2647365613889	1485.8012651586707	1601.2169605396844	1468.7800507622246	1509.1884236972514
1444.5147588168638	1525.0396966013354	1471.5973549971575	1454.5252785628318	1257.7836974118604	1439.4221926905223	1479.694737138343	1365.7887117689806	1551.9945592979702	1562.7047488263265	1431.6683268925974	1629.1961394104624	1742.6020805417052	1357.3015320222398	1526.4512455661616	1652.5	1470.0705398589448	1262.244497101148	1474.421734973089	1377.118019656099	1453.501020975309	1578.9091800624533	1467.2124424765789	1290.5995217039667	1418.9070801907565	1376.2647365613889	1485.8012651586707	1601.2169605396844	1468.7800507622246	1509.1884236972514
1444.5147588168638	1525.0396966013354	1471.5973549971575	1454.5252785628318	1257.7836974118604	1439.4221926905223	1479.694737138343	1365.7887117689806	1551.9945592979702	1562.7047488263265	1431.6683268925974	1629.1961394104624	1742.6020805417052	1357.3015320222398	1526.4512455661616	1652.5	1470.0705398589448	1262.244497101148	1474.421734973089	1377.118019656099	1453.501020975309	1578.9091800624533	1467.2124424765789	1290.5995217039667	1418.9070801907565	1376.2647365613889	1485.8012651586707	1601.2169605396844	1468.7800507622246	1509.1884236972514
1444.5147588168638	1525.0396966013354	1471.5973549971575	1454.5252785628318	1257.7836974118604	1439.4221926905223	1479.694737138343	1365.7887117689806	1551.9945592979702	1562.7047488263265	1431.6683268925974	1629.1961394104624	1742.6020805417052	1357.3015320222398	1526.4512455661616	1652.5	1470.0705398589448	1262.244497101148	1474.421734973089	1377.118019656099	1453.501020975309	1578.9091800624533	1467.2124424765789	1290.5995217039667	1418.9070801907565	1376.2647365613889	1485.8012651586707	1601.2169605396844	1468.7800507622246	1509.1884236972514
1444.5147588168638	1525.0396966013354	1471.5973549971575	1454.5252785628318	1257.7836974118604	1439.4221926905223	1479.694737138343	1365.7887117689806	1551.9945592979702	1562.7047488263265	1431.6683268925974	1629.1961394104624	1742.6020805417052	1357.3015320222398	1526.4512455661616	1652.5	1470.0705398589448	1262.244497101148	1474.421734973089	1377.118019656099	1453.501020975309	1578.9091800624533	1467.2124424765789	1290.5995217039667	1418.9070801907565	1376.2647365613889	1485.8012651586707	1601.2169605396844	1468.7800507622246	1509.1884236972514
1444.5147588168638	1525.0396966013354	1471.5973549971575	1454.5252785628318	1257.7836974118604	1439.4221926905223	1479.694737138343	1365.7887117689806	1551.9945592979702	1562.7047488263265	1431.6683268925974	1629.1961394104624	1742.6020805417052	1357.3015320222398	1526.4512455661616	1652.5	1470.0705398589448	1262.244497101148	1474.421734973089	1377.118019656099	1453.501020975309	1578.9091800624533	1467.2124424765789	1290.5995217039667	1418.9070801907565	1376.2647365613889	1485.8012651586707	1601.2169605396844	1468.7800507622246	1509.1884236972514
1444.5147588168638	1525.0396966013354	1471.5973549971575	1454.5252785628318	1257.7836974118604	1439.4221926905223	1479.694737138343	1365.7887117689806	1551.9945592979702	1562.7047488263265	1431.6683268925974	1629.1961394104624	1742.6020805417052	1357.3015320222398	1526.4512455661616	1652.5	1470.0705398589448	1262.244497101148	1474.421734973089	1377.118019656099	1453.501020975309	1578.9091800624533	1467.2124424765789	1290.5995217039667	1418.9070801907565	1376.2647365613889	1485.8012651586707	1601.2169605396844	1468.7800507622246	1509.1884236972514
1444.5147588168638	1525.0396966013354	1471.5973549971575	1454.5252785628318	1257.7836974118604	1439.4221926905223	1479.694737138343	1365.7887117689806	1551.9945592979702	1562.7047488263265	1431.6683268925974	1629.1961394104624	1742.6020805417052	1357.3015320222398	1526.4512455661616	1652.5	1470.0705398589448	1262.244497101148	1474.421734973089	1377.118019656099	1453.501020975309	1578.9091800624533	1467.2124424765789	1290.5995217039667	1418.9070801907565	1376.2647365613889	1485.8012651586707	1601.2169605396844	1468.7800507622246	1509.1884236972514
1444.5147588168638	1525.0396966013354	1471.5973549971575	1454.5252785628318	1257.7836974118604	1439.4221926905223	1479.694737138343	1365.7887117689806	1551.9945592979702	1562.7047488263265	1431.6683268925974	1629.1961394104624	1742.6020805417052	1357.3015320222398	1526.4512455661616	1652.5	1470.0705398589448	1262.244497101148	1474.421734973089	1377.118019656099	1453.501020975309	1578.9091800624533	1467.2124424765789	1290.5995217039667	1418.9070801907565	1376.2647365613889	1485.8012651586707	1601.2169605396844	1468.7800507622246	1509.1884236972514
1444.5147588168638	1525.0396966013354	1471.5973549971575	1454.5252785628318	1257.7836974118604	1439.4221926905223	1479.694737138343	1365.7887117689806	1551.9945592979702	1562.7047488263265	1431.6683268925974	1629.1961394104624	1742.6020805417052	1357.3015320222398	1526.4512455661616	1652.5	1470.0705398589448	1262.244497101148	1474.421734973089	1377.118019656099	1453.501020975309	1578.9091800624533	1467.2124424765789	1290.5995217039667	1418.9070801907565	1376.2647365613889	1485.8012651586707	1601.2169605396844	1468.7800507622246	1509.1884236972514
1444.5147588168638	1525.0396966013354	1471.5973549971575	1454.5252785628318	1257.7836974118604	1439.4221926905223	1479.694737138343	1365.7887117689806	1551.9945592979702	1562.7047488263265	1431.6683268925974	1629.1961394104624	1742.6020805417052	1357.3015320222398	1526.4512455661616	1652.5	1470.0705398589448	1262.244497101148	1474.421734973089	1377.118019656099	1453.501020975309	1578.9091800624533	1467.2124424765789	1290.5995217039667	1418.9070801907565	1376.2647365613889	1485.8012651586707	1601.2169605396844	1468.7800507622246	1509.1884236972514
1444.5147588168638	1525.0396966013354	1471.5973549971575	1454.5252785628318	1257.7836974118604	1439.4221926905223	1479.6947250145658	1365.7887117689806	1551.9945592979702	1562.7047488263265	1431.6683268925974	1629.1961394104624	1742.6020805417052	1357.3015320222398	1526.4512455661616	1652.5	1470.0705398589448	1262.244497101148	1474.421734973089	1377.118019656099	1453.501020975309	1578.9091800624533	1467.2124424765789	1290.5995217039667	1418.9070801907565	1376.2647365613889	1485.8012651586707	1601.2169605396844	1468.7800507622246	1509.1884236972514
1444.5147588168638	1525.0396966013354	1471.5973549971575	1454.5252785628318	1257.7836974118604	1439.4221926905223	1479.6946978077754	1365.7887117689806	1551.9945592979702	1562.7047488263265	1431.6683268925974	1629.1961394104624	1742.6020805417052	1357.3015320222398	1526.4512455661616	1652.5	1470.0705398589448	1262.244497101148	1474.421734973089	1377.118019656099	1453.501020975309	1578.9091800624533	1467.2124424765789	1290.5995217039667	1418.9070801907565	1376.2647365613889	1485.8012651586707	1601.2169605396844	1468.7800507622246	1509.1884236972514
1444.5147588168638	1525.0396966013354	1471.5973549971575	1454.5252785628318	1257.7836974118604	1439.4221926905223	1479.6946226332202	1365.7887117689806	1551.9945592979702	1562.7047488263265	1431.6683268925974	1629.1961394104624	1742.6020805417052	1357.3015320222398	1526.4512455661616	1652.5	1470.0705398589448	1262.244497101148	1474.421734973089	1377.118019656099	1453.501020975309	1578.9091800624533	1467.2124424765789	1290.5995217039667	1418.9070801907565	1376.2647365613889	1485.8012651586707	1601.2169605396844	1468.7800507622246	1509.1884236972514
1444.5147588168638	1525.0396966013354	1471.5973549971575	1454.5252785628318	1257.7836974118604	1439.4221926905223	1479.6945850032416	1365.7887117689806	1551.9945592979702	1562.7047488263265	1431.6683268925974	1629.1961394104624	1742.6020805417052	1357.3015320222398	1526.4512455661616	1652.5	1470.0705398589448	1262.244497101148	1474.421734973089	1377.118019656099	1453.501020975309	1578.9091800624533	1467.2124424765789	1290.5995217039667	1418.9070801907565	1376.2647365613889	1485.8012651586707	1601.2169605396844	1468.7800507622246	1509.1884236972514
1444.5147588168638	1525.0396966013354	1471.5973549971575	1454.5252785628318	1257.7836974118604	1439.4221926905223	1479.6945702558487	1365.7887117689806	1551.9945592979702	1562.7047488263265	1431.6683268925974	1629.1961394104624	1742.6020805417052	1357.3015320222398	1526.4512455661616	1652.5	1470.0705398589448	1262.244497101148	1474.421734973089	1377.118019656099	1453.501020975309	1578.9091800624533	1467.2124424765789	1290.5995217039667	1418.9070801907565	1376.2647365613889	1485.8012651586707	1601.2169605396844	1468.7800507622246	1509.1884236972514
1444.5147588168638	1525.0396966013354	1471.5973549971575	1454.5252785628318	1257.7836974118604	1439.4221926905223	1479.6945702558487	1365.7887117689806	1551.9945592979702	1562.7047488263265	1431.6683268925974	1629.1961394104624	1742.6020805417052	1357.3015320222398	1526.4512455661616	1652.5	1470.0705398589448	1262.244497101148	1474.421734973089	1377.118019656099	1453.501020975309	1578.9091800624533	1467.2124424765789	1290.5995217039667	1418.9070801907565	1376.2647365613889	1485.8012651586707	1601.2169605396844	1468.7800507622246	1509.1884236972514
1444.5147588168638	1525.0396966013354	1471.5973549971575	1454.5252785628318	1257.7836974118604	1439.4221926905223	1479.6945702558487	1365.7887117689806	1551.9945592979702	1562.7047488263265	1431.6683268925974	1629.1961394104624	1742.6020805417052	1357.3015320222398	1526.4512455661616	1652.5	1470.0705398589448	1262.244497101148	1474.421734973089	1377.118019656099	1453.5010209753088	1578.9091800624533	1467.2124424765789	1290.5995217039667	1418.9070801907565	1376.2647365613889	1485.8012651586707	1601.2169605396844	1468.7800507622246	1509.1884236972514
1444.5147588168638	1525.0396966013354	1471.5973549971575	1454.5252785628318	1257.7836974118604	1439.4221926905223	1479.6945682896198	1365.7887117689806	1551.9945592979702	1562.7047488263265	1431.6683268925974	1629.1961394104624	1742.6020805417052	1357.3015320222398	1526.4512455661616	1652.5	1470.0705398589448	1262.244497101148	1474.421734973089	1377.118019656099	1453.5010209753088	1578.9091800624533	1467.2124424765789	1290.5995217039667	1418.9070801907565	1376.2647365613889	1485.8012651586707	1601.2169605396844	1468.7800507622246	1509.1884236972514
1444.5147588168638	1525.0396966013354	1471.5973549971575	1454.5252785628318	1257.7836974118604	1439.4221926905223	1479.6945663838076	1365.7887117689806	1551.9945592979702	1562.7047488263265	1431.6683268925974	1629.1961394104624	1742.6020805417052	1357.3015320222398	1526.4512455661616	1652.5	1470.0705398589448	1262.244497101148	1474.421734973089	1377.118019656099	1453.5010209753088	1578.9091800624533	1467.2124424765789	1290.5995217039667	1418.9070801907565	1376.2647365613889	1485.8012651586707	1601.2169605396844	1468.7800507622246	1509.1884236972514
1444.5147588168638	1525.0396966013354	1471.5973549971575	1454.5252785628318	1257.7836974118604	1439.4221926905223	1479.6945650797425	1365.7887117689806	1551.9945592979702	1562.7047488263265	1431.6683268925974	1629.1961394104624	1742.6020805417052	1357.3015320222398	1526.4512455661616	1652.5	1470.0705398589448	1262.244497101148	1474.421734973089	1377.118019656099	1453.5010209753088	1578.9091800624533	1467.2124424765789	1290.5995217039667	1418.9070801907565	1376.2647365613889	1485.8012651586707	1601.2169605396844	1468.7800507622246	1509.1884236972514
1444.5147588168638	1525.0396966013354	1471.5973549971575	1454.5252785628318	1257.7836974118604	1439.4221926905223	1479.694564528705	1365.7887117689806	1551.9945592979702	1562.7047488263265	1431.6683268925974	1629.1961394104624	1742.6020805417052	1357.3015320222398	1526.4512455661616	1652.5	1470.0705398589448	1262.244497101148	1474.421734973089	1377.118019656099	1453.5010209753088	1578.9091800624533	1467.2124424765789	1290.5995217039667	1418.9070801907565	1376.2647365613889	1485.8012651586707	1601.2169605396844	1468.7800507622246	1509.1884236972514
1444.5147588168638	1525.0396966013354	1471.5973549971575	1454.5252785628318	1257.7836974118604	1439.4221926905223	1479.694564528705	1365.7887117689806	1551.9945592979702	1562.7047488263265	1431.6683268925974	1629.1961394104624	1742.6020805417052	1357.3015320222398	1526.4512455661616	1652.5	1470.0705398589448	1262.244497101148	1474.421734973089	1377.118019656099	1453.5010209753088	1578.9091800624533	1467.2124424765789	1290.5995217039667	1418.9070801907565	1376.2647365613889	1485.8012651586707	1601.2169605396844	1468.7800507622246	1509.1884236972514
1444.5147588168638	1525.0396966013354	1471.5973549971575	1454.5252785628318	1257.7836974118604	1439.4221926905223	1479.694564528705	1365.7887117689806	1551.9945592979702	1562.7047488263265	1431.6683268925974	1629.1961394104624	1742.6020805417052	1357.3015320222398	1526.4512455661616	1652.5	1470.0705398589448	1262.244497101148	1474.421734973089	1377.118019656099	1453.5010209753088	1578.9091800624533	1467.2124424765789	1290.5995217039667	1418.9070801907565	1376.2647365613889	1485.8012651586707	1601.2169605396844	1468.7800507622246	1509.1884236972514
1444.5147588168638	1525.0396966013354	1471.5973549971575	1454.5252785628318	1257.7836974118604	1439.4221926905223	1479.694564528705	1365.7887117689806	1551.9945592979702	1562.704748660417	1431.6683268925974	1629.1961394104624	1742.6020805417052	1357.3015320222398	1526.4512455661616	1652.5	1470.0705398589448	1262.244497101148	1474.421734973089	1377.118019656099	1453.5010209753088	1578.9091800624533	1467.2124424765789	1290.5995217039667	1418.9070801907565	1376.2647365613889	1485.8012651586707	1601.2169605396844	1468.7800507622246	1509.1884236972514
1444.5147588168638	1525.0396966013354	1471.5973549971575	1454.5252785628318	1257.7836974118604	1439.4221926905223	1479.694564528705	1365.7887117689806	1551.9945592979702	1562.7047484268705	1431.6683268925974	1629.1961394104624	1742.6020805417052	1357.3015320222398	1526.4512455661616	1652.5	1470.0705398589448	1262.244497101148	1474.421734973089	1377.118019656099	1453.5010209753088	1578.9091800624533	1467.2124424765789	1290.5995217039667	1418.9070801907565	1376.2647365613889	1485.8012651586707	1601.2169605396844	1468.7800507622246	1509.1884236972514
1444.5147588168638	1525.0396966013354	1471.5973549971575	1454.5252785628318	1257.7836974118604	1439.4221926905223	1479.694564528705	1365.7887117689806	1551.9945592979702	1562.704747762935	1431.6683268925974	1629.1961394104624	1742.6020805417052	1357.3015320222398	1526.4512455661616	1652.5	1470.0705398589448	1262.244497101148	1474.421734973089	1377.118019656099	1453.5010209753088	1578.9091800624533	1467.2124424765789	1290.5995217039667	1418.9070801907565	1376.2647365613889	1485.8012651586707	1601.2169605396844	1468.7800507622246	1509.1884236972514
1444.5147588168638	1525.0396966013354	1471.5973549971575	1454.5252785628318	1257.7836974118604	1439.4221926905223	1479.6945644707682	1365.7887117689806	1551.9945592979702	1562.7047467056339	1431.6683268925974	1629.1961394104624	1742.6020805417052	1357.3015320222398	1526.4512455661616	1652.5	1470.0705398589448	1262.244497101148	1474.421734973089	1377.118019656099	1453.5010209753088	1578.9091800624533	1467.2124424765789	1290.5995217039667	1418.9070801907565	1376.2647365613889	1485.8012651586707	1601.2169605396844	1468.7800507622246	1509.1884236972514
1444.5147588168638	1525.0396966013354	1471.5973549971575	1454.5252785628318	1257.7836974118604	1439.4221926905223	1479.6945644707682	1365.7887117689806	1551.9945592979702	1562.7047443450956	1431.6683268925974	1629.1961394104624	1742.6020805417052	1357.3015320222398	1526.4512455661616	1652.5	1470.0705398589448	1262.244497101148	1474.421734973089	1377.118019656099	1453.5010209753088	1578.9091800624533	1467.2124424765789	1290.5995217039667	1418.9070801907565	1376.2647365613889	1485.8012651586707	1601.2169605396844	1468.7800507622246	1509.1884236972514
1444.5147588168638	1525.0396966013354	1471.5973549971575	1454.5252785628318	1257.7836974118604	1439.4221926905223	1479.6945644707682	1365.7887117689806	1551.9945592979702	1562.7047383291297	1431.6683268925974	1629.1961394104624	1742.6020805417052	1357.3015320222398	1526.4512455661616	1652.5	1470.0705398589448	1262.244497101148	1474.421734973089	1377.118019656099	1453.5010209753088	1578.9091800624533	1467.2124424765789	1290.5995217039667	1418.9070801907565	1376.2647365613889	1485.8012651586707	1601.2169605396844	1468.7800507622246	1509.1884236972514
1444.5147588168638	1525.0396966013354	1471.5973549971575	1454.5252785628318	1257.7836974118604	1439.4221926905223	1479.6945644707682	1365.7887117689806	1551.9945592979702	1562.7047376794762	1431.6683268925974	1629.1961394104624	1742.6020805417052	1357.3015320222398	1526.4512455661616	1652.5	1470.0705398589448	1262.244497101148	1474.421734973089	1377.118019656099	1453.5010209753088	1578.9091800624533	1467.2124424765789	1290.5995217039667	1418.9070801907565	1376.2647365613889	1485.8012651586707	1601.2169605396844	1468.7800507622246	1509.1884236972514
1444.5147588168638	1525.0396966013354	1471.5973549971575	1454.5252785628318	1257.7836974118604	1439.4221926905223	1479.694564465036	1365.7887117689806	1551.9945592979702	1562.7047198207213	1431.6683268925974	1629.1961394104624	1742.6020805417052	1357.3015320222398	1526.4512455661616	1652.5	1470.0705398589448	1262.244497101148	1474.421734973089	1377.118019656099	1453.5010209753088	1578.9091800624533	1467.2124424765789	1290.5995217039667	1418.9070801907565	1376.2647365613889	1485.8012651586707	1601.2169605396844	1468.7800507622246	1509.1884236972514
1444.5147588168638	1525.0396966013354	1471.5973549971575	1454.5252785628318	1257.7836974118604	1439.4221926905223	1479.694564465036	1365.7887117689806	1551.9945592979702	1562.7046983630098	1431.6683268925974	1629.1961394104624	1742.6020805417052	1357.3015320222398	1526.4512455661616	1652.5	1470.0705398589448	1262.244497101148	1474.421734973089	1377.118019656099	1453.5010209753088	1578.9091800624533	1467.2124424765789	1290.5995217039667	1418.9070801907565	1376.2647365613889	1485.8012651586707	1601.2169605396844	1468.7800507622246	1509.1884236972514
1444.5147588168638	1525.0396966013354	1471.5973549971575	1454.5252785628318	1257.7836974118604	1439.4221926905223	1479.694564465036	1365.7887117689806	1551.9945592979702	1562.7046933187391	1431.6683268925974	1629.1961394104624	1742.6020805417052	1357.3015320222398	1526.4512455661616	1652.5	1470.0705398589448	1262.244497101148	1474.421734973089	1377.118019656099	1453.5010209753088	1578.9091800624533	1467.2124424765789	1290.5995217039667	1418.9070801907565	1376.2647365613889	1485.8012651586707	1601.2169605396844	1468.7800507622246	1509.1884236972514
1444.5147588168638	1525.0396966013354	1471.5973549971575	1454.5252785628318	1257.7836974118604	1439.4221926905223	1479.694564465036	1365.7887117689806	1551.9945592979702	1562.7046933187391	1431.6683268925974	1629.1961394104624	1742.6020805417052	1357.3015320222398	1526.4512455661616	1652.5	1470.0705398589448	1262.244497101148	1474.421734973089	1377.118019656099	1453.5010209753088	1578.9091800624533	1467.2124424765789	1290.5995217039667	1418.9070801907565	1376.2647365613889	1485.8012651586707	1601.2169605396844	1468.7800507622246	1509.1884236972514
1444.5147588168638	1525.0396966013354	1471.5973549971575	1454.5252785628318	1257.7836974118604	1439.4221926905223	1479.694564465036	1365.7887117689806	1551.9945592979702	1562.7046933187391	1431.6683268925974	1629.1961394104624	1742.6020805417052	1357.3015320222398	1526.4512455661616	1652.5	1470.0705398589448	1262.244497101148	1474.421734973089	1377.118019656099	1453.5010209753088	1578.9091800624533	1467.2124424765789	1290.5995217039667	1418.9070801907565	1376.2647365613889	1485.8012651586707	1601.2169605396841	1468.7800507622246	1509.1884236972514
1444.5147588168638	1525.0396966013354	1471.5973549971575	1454.5252785628318	1257.7836974118604	1439.4221926905223	1479.694564465036	1365.7887117689806	1551.9945592979702	1562.7046929227736	1431.6683268925974	1629.1961394104624	1742.6020805417052	1357.3015320222398	1526.4512455661616	1652.5	1470.0705398589448	1262.244497101148	1474.421734973089	1377.118019656099	1453.5010209753088	1578.9091800624533	1467.2124424765789	1290.5995217039667	1418.9070801907565	1376.2647365613889	1485.8012651586707	1601.216960539684	1468.7800507622246	1509.1884236972514
1444.5147588168638	1525.0396966013354	1471.5973549971575	1454.5252785628318	1257.7836974118604	1439.4221926905223	1479.694564465036	1365.7887117689806	1551.9945592979702	1562.7046923259106	1431.6683268925974	1629.1961394104624	1742.6020805417052	1357.3015320222398	1526.4512455661616	1652.5	1470.0705398589448	1262.244497101148	1474.421734973089	1377.118019656099	1453.5010209753088	1578.9091800624533	1467.2124424765789	1290.5995217039667	1418.9070801907565	1376.2647365613889	1485.8012651586707	1601.2169605396834	1468.7800507622246	1509.1884236972514
1444.5147588168638	1525.0396966013354	1471.5973549971575	1454.5252785628318	1257.7836974118604	1439.4221926905223	1479.6945644626217	1365.7887117689806	1551.9945592979702	1562.7046920906091	1431.6683268925974	1629.1961394104624	1742.6020805417052	1357.3015320222398	1526.4512455661616	1652.5	1470.0705398589448	1262.244497101148	1474.421734973089	1377.118019656099	1453.5010209753088	1578.9091800624533	1467.2124424765789	1290.5995217039667	1418.9070801907565	1376.2647365613889	1485.8012651586707	1601.216960539683	1468.7800507622246	1509.1884236972514
1444.5147588168638	1525.0396966013354	1471.5973549971575	1454.5252785628318	1257.7836974118604	1439.4221926905223	1479.6945644621474	1365.7887117689806	1551.9945592979702	1562.7046911990283	1431.6683268925974	1629.1961394104624	1742.6020805417052	1357.3015320222398	1526.4512455661616	1652.5	1470.0705398589448	1262.244497101148	1474.421734973089	1377.118019656099	1453.5010209753088	1578.9091800624533	1467.2124424765789	1290.5995217039667	1418.9070801907565	1376.2647365613889	1485.8012651586707	1601.2169605396825	1468.7800507622246	1509.1884236972514
1444.5147588168638	1525.0396966013354	1471.5973549971575	1454.5252785628318	1257.7836974118604	1439.4221926905223	1479.694564461803	1365.7887117689806	1551.9945592979702	1562.7046911990283	1431.6683268925974	1629.1961394104624	1742.6020805417052	1357.3015320222398	1526.4512455661616	1652.5	1470.0705398589448	1262.244497101148	1474.421734973089	1377.118019656099	1453.5010209753088	1578.9091800624533	1467.2124424765789	1290.5995217039667	1418.9070801907565	1376.2647365613889	1485.8012651586707	1601.2169605396807	1468.7800507622246	1509.1884236972514
1444.5147588168638	1525.0396966013354	1471.5973549971575	1454.5252785628318	1257.7836974118604	1439.4221926905223	1479.694564461803	1365.7887117689806	1551.9945592979702	1562.7046910834988	1431.6683268925974	1629.1961394104624	1742.6020805417052	1357.3015320222398	1526.4512455661616	1652.5	1470.0705398589448	1262.244497101148	1474.421734973089	1377.118019656099	1453.5010209753088	1578.9091800624533	1467.2124424765789	1290.5995217039667	1418.9070801907565	1376.2647365613889	1485.8012651586707	1601.2169605396784	1468.7800507622246	1509.1884236972514
1444.5147588168638	1525.0396966013354	1471.5973549971575	1454.5252785628318	1257.7836974118604	1439.4221926905223	1479.694564461803	1365.7887117689806	1551.9945592979702	1562.7046907303484	1431.6683268925974	1629.1961394104624	1742.6020805417052	1357.3015320222398	1526.4512455661616	1652.5	1470.0705398589448	1262.244497101148	1474.421734973089	1377.118019656099	1453.5010209753088	1578.9091800624533	1467.2124424765789	1290.5995217039667	1418.9070801907565	1376.2647365613889	1485.8012651586707	1601.2169605396784	1468.7800507622246	1509.1884236972514
