# Supplementary material for: An improved FOX optimization algorithm using adaptive exploration and exploitation for global optimization
Source: PLoS One. 2025 Sep 18;20(9):e0331965. doi: 10.1371/journal.pone.0331965 (PMC12445531; doi:10.1371/journal.pone.0331965)
Supplement: S2 File — This compressed file contains all the results of the conducted experiments. Each main directory within the archive includes three subdirectories: Analysis, best_fit, and convergence. The best_fit and convergence folders contain the raw experimental data obtained from 30 independent runs. The Analysis folder includes tables and figures derived from these raw results. These files can be used to reproduce and further analyze the results presented in the manuscript. (ZIP) [file pone.0331965.s002.zip › cec2017/convergence/IWOA/C17F15.csv]

trial_1	trial_2	trial_3	trial_4	trial_5	trial_6	trial_7	trial_8	trial_9	trial_10	trial_11	trial_12	trial_13	trial_14	trial_15	trial_16	trial_17	trial_18	trial_19	trial_20	trial_21	trial_22	trial_23	trial_24	trial_25	trial_26	trial_27	trial_28	trial_29	trial_30
15714244621.7427	39572444315.55302	26710088114.77142	12628955466.5273	13121333391.114994	8399375215.596501	47543737433.02159	14142493321.805372	28715734645.4281	43356434958.42172	49221924341.691795	13663687710.099651	12127652479.800098	16931868025.430737	3053369388.1905217	7334716093.340047	34280134410.424744	4504892296.889557	58671509992.98111	1303720953.977458	23224965003.62573	9757464511.468824	2836613696.732219	38011734995.4219	18158672764.645157	13530698272.816866	6005772104.9089575	10210270888.189363	18996553381.45945	18222983387.119766
10116870857.489328	27345712165.907104	4560208591.425071	11246372649.605536	11749382649.766762	5934991528.209574	27416181377.49253	11536695251.485115	27742082718.367485	22350961207.351715	46397728105.70999	9914576297.836332	7265467911.987468	11297781333.382803	2206394294.002441	4461712744.877105	26288361223.894135	2726381774.147848	40271479089.50562	868081377.7409499	13863559939.801535	9099803915.943678	2600231010.4359913	26987917563.069294	15851067606.513302	2043994307.4487884	6005772104.9089575	8878695126.18378	9579478320.530237	16477199256.709604
2211812812.487231	17211496103.360672	3350318618.772333	10629246716.46962	10826894311.632175	4276769874.2061286	15837706823.311512	10159722985.461578	21017389082.98536	17932574946.981487	44903998143.76484	7257424420.62945	5224542959.127321	7401053851.11141	2038131587.2376022	3997909567.786862	17349281428.46108	2292405742.7161727	36004862280.41231	706631356.4117126	13863559939.801535	7971623006.166861	1119618350.1862469	26713996288.287624	13664672014.824446	1875221564.508372	2493843482.3345265	7563564122.531296	5218786895.459419	10313514995.776785
1943394254.9979293	8422470056.801369	2990729543.0398917	10262751355.738998	9055797521.3404	3560988183.218953	12644815309.75504	8784444334.867256	19816427032.08824	16063378316.463816	42315753525.77462	6139110727.765743	4590566280.403959	5561649790.786384	1654824180.1518095	3528247123.8466654	13764430074.376614	2132267554.429817	31150831573.003067	654809502.5282993	13534310906.255081	5665637182.812631	861941128.7717135	26253134985.99239	12360585458.765318	1864066008.8123357	2071469193.140382	4849220967.5555935	4352194804.963743	9772388664.075588
1308717257.4508247	6716662512.705949	2529263508.353871	9322907550.549595	8404946544.373606	3000449599.3871946	9405361445.526878	6995929951.150518	17344075183.404305	15430408616.398369	36744228481.783615	4058823734.8650575	4309483331.032236	4598489339.6217	1568963867.3173578	3109351751.5329046	13490542787.439445	1832380304.9412746	25686437911.309258	522344353.09321976	13102855431.86891	5147776562.434877	484956359.1866558	21547707363.79865	11019069567.948591	1626188205.7602484	1481145232.7784426	2305555995.93615	3498877905.340061	7656686593.505669
1155847657.4055467	6292602203.86413	2055813951.059467	8376388518.081307	4102415102.1209874	2912881407.3175836	8095923727.047986	6394093946.021577	13332994956.912481	11917501889.156546	33496823415.01644	2902361510.813237	4076055608.2076077	4335044351.336777	1503741889.1267037	2617090605.1342196	12310370474.460062	1832380304.9412746	23844361296.28431	494225191.5948524	12903257845.098454	5117968224.308306	469710414.325163	16516838670.917355	6867159775.865007	1625268271.1969426	934677954.4165702	1622953685.3225992	3116067175.6748085	6574264642.464867
964792059.7656424	5719303297.7422695	1943835475.6877537	7492080242.462644	3630727305.3948603	2787579958.449004	7620537262.200644	5870965631.128175	11226796083.76996	10854161961.014004	30232402093.230713	2811903332.6406507	3914722147.375544	3739686970.7695003	1282324827.5067654	2523236313.0319147	6140168788.219168	1758788454.5811658	22011443754.563145	320376417.1050316	8038197213.531106	4444656725.501125	298243756.35461056	13993557549.129074	5445234916.888892	1558414228.9546256	519528802.6427546	686633681.1902366	2963785558.4409494	4653810465.484778
841914227.9725574	4364445955.435751	1929135689.0631495	5020633791.344171	3378296142.821441	2759940099.4202375	6929136458.0636215	5369875328.92201	8445581183.820063	10554971400.119574	28780197926.81246	2419509994.205815	3411260894.1627307	3617218091.721644	1183274494.6857011	1675595144.0550067	6140168788.219168	1605332922.4586873	20708217589.436344	286683860.91915494	7132526695.007825	4014333245.3318954	190048174.00405747	7989876876.624778	4309423252.532141	1281783438.1123738	367838987.34156054	633380404.8454224	2443064439.7328215	4606247745.0761795
503020113.7283382	3587663786.968256	1890226391.1196978	4287131879.7821946	3284316436.3237586	2667027198.364441	5607842743.590645	3857879246.8505993	8243377548.089288	9983907396.908278	25019826167.1943	1781814963.4424467	2369517766.3519826	3544774428.932274	1020571253.3530779	1370354538.102023	5943095007.504035	1332690050.6460643	16317786442.314114	276284718.6405615	5994046766.687849	2184702458.5920906	168373139.6715139	7439287204.615576	2901750650.1586328	1226841410.649494	318102604.6864231	578748168.6542037	2376769171.4573283	4321948971.595763
407659688.5090977	3146033868.271949	1762844235.3320189	4054923836.6522546	3205879796.539976	2593991184.327641	5168818723.097323	2370430440.7460923	7539499215.740211	9507367423.168255	22920781106.010494	1432314865.0008328	1881607395.2925513	2980497533.811834	850929616.3622559	945354959.4139938	5360996751.700214	1130827949.3475387	12064522142.221138	178611205.92574242	5358474457.611148	1813912243.6852179	164575419.1788149	4193570275.325434	2491438851.9018154	1123454826.183323	252948826.85313722	483113381.23684216	2314484537.6591353	2744099335.857708
278533742.98558986	3088137157.267139	1683846881.5093822	4040274450.2775397	2724660369.78692	2493254873.268982	4677763814.14153	2229918892.024811	6995434089.213037	9449090904.87081	14632596041.596542	1109918302.5427856	1550400067.1324008	2541674041.0239887	752379445.2257792	807428806.7494618	4082882895.12118	1040425681.6894567	11356838695.213427	178611205.92574242	4068971256.541755	1221198466.9833732	161594438.6609979	3550720496.174783	1735776130.1456692	1053178466.019921	224676855.5588816	311187979.22097504	2252969314.6145725	2596535817.6754766
233492665.55609414	2989904289.905822	1325471277.7539148	3738975910.9617047	2506119062.2143307	2437429010.327346	4020665682.848138	2216715654.6638846	6339624508.696067	9290695254.85904	12762987625.151608	1072534157.439404	1256604884.4990873	2342087152.439804	543563766.3983943	647002771.6634918	3835308240.340651	939356954.8622472	9848589175.178692	172324558.6489019	3221677130.049581	788655743.7544231	156594726.36110654	3141118126.203855	1110377633.9239738	999869023.2087106	203843794.29479203	246276888.89971253	2205241060.014035	1992714203.8377545
202989892.16784722	2779835865.102165	937239269.1710117	3075928164.602179	2173978357.2870007	2354592638.173497	3629912202.0836363	2046120769.6655035	5851355288.494981	3938939057.65279	9534700800.039997	920946256.3978084	1045605715.6229892	2170668558.8376155	521479964.98847884	605306661.7903242	3272983133.2736306	900181027.5920049	7762015323.478752	170935996.45584986	2272120148.3889136	788655743.7544231	142981789.3386196	2719115283.310375	625286849.8252938	928441312.2030462	165054882.87423095	240725115.20007274	2132997020.6230085	1885945050.4634228
175245517.28087756	2525916418.067593	920738697.8756361	2998662817.087681	2084500603.9852436	2249050949.3442135	3107397413.128878	1547128696.37636	4720844945.857396	3631223501.816794	6468589685.243877	880497965.8449991	803483197.3466364	1851699305.4773962	521479964.98847884	576999826.9914579	3073892520.5054793	784740603.0792687	7760294581.94203	169517286.88662317	1873788439.5678244	787328183.5342308	138933461.2802206	2547230792.1094184	422775072.73793346	840733293.773688	147517760.21645	237706985.92736277	2092571155.5301828	1783721099.7745638
160282774.55922788	2276014361.587891	882924710.5055149	2932320576.336774	2016007928.3941796	2068825349.469212	3102976174.802175	1395351050.6753135	4144276296.72858	1755065004.9952302	6173252588.07547	842160914.5067294	691836041.5735259	1266813538.2291713	498143884.463024	554808818.7100458	2663429750.2039585	711711678.1206889	6750563400.801306	160209626.95099264	1349666605.9225197	777433467.0431461	129555797.19118692	1847512094.03021	378824595.87015134	806168262.7363276	145151740.7535441	237082430.0441756	2071512706.3354924	1746400764.2580166
149341626.67440695	2209703264.2940664	857230443.4411631	2722114948.6151953	1972241750.2277524	2007897217.7169015	2599776434.3756824	871042916.7430228	3570400805.5204115	1441203362.7974653	5152795572.211471	807964517.3237001	637832799.5061738	1044579838.3597227	424240602.2967884	530693784.96319145	2260000120.9126263	611546015.1955594	6639549121.89127	151522948.68221194	1146987419.359474	771272655.05661	124388589.88790175	1619866272.9860952	358596505.8014065	778001362.8438165	130100178.59397751	233997291.41372886	1998104530.152834	1638070442.5077548
123735243.07807791	2132697609.8142304	839703524.5333784	2596216654.097941	1940723328.4696403	1969608261.2988458	2399406574.0650325	820801879.7048457	2754868368.235062	1370781393.1437302	4856893121.547092	662922938.7284915	601034719.6577084	916831120.8733962	409399229.9518931	510153637.9362111	1751403021.9976993	599162029.6186155	6058290897.399533	149156807.33376876	1087828721.214919	750648770.4369937	113233295.4564733	1543419867.4175584	280674759.0936042	705431123.0925874	111284951.73116261	232784829.95030895	1960457517.1794024	1586628561.3144114
72674025.11541563	1935421020.5442278	799122486.22016	2549010474.00038	1913214579.904375	1961610142.2195878	2254161897.8019433	359742707.5604018	1786707114.1087575	1301441019.4485264	3403645430.1960287	636817797.0362755	571588461.3090348	599383063.5752836	399594221.2938792	473313139.8946525	1141467415.533314	598344612.4058521	5989728420.129858	146500620.21649504	1038797573.929584	738217591.504885	98929384.73080905	1495180378.6445625	265516787.48861665	682682411.2151517	93218635.95553878	232144107.1827011	1841719480.3310854	1526061252.3074021
70064471.26943512	1834458040.6363769	737048137.0502424	2506613756.754087	1865864346.446157	1840461031.1576648	2063978373.6983893	222685701.80740365	1737785120.639976	1278947140.8986936	2544987650.8634524	568029871.7565757	527306890.62312156	583040959.4726499	314185255.5923071	464876527.96479183	1006031360.7006499	572914156.3101851	5828336446.148417	143072644.38500106	769548513.8334382	722746926.0203776	94288653.99256815	1299433909.7824638	242689562.7148677	666202522.9265748	85974982.72636086	231288318.90117094	1711371226.2488377	1434442489.122999
68733683.33506007	1739014926.7587237	635206211.2647687	2462785754.900767	1820948537.878381	1825410448.6021957	1992901386.5503848	149249832.77166694	1705448595.3865514	1264181955.5788088	2422807693.7198534	550908143.2641813	498555243.8105217	558066101.2258607	229203526.64801383	463760320.59641856	943619367.4170665	522677515.80717117	5704482099.776798	140883012.60741183	678322863.0450748	713669210.9178966	89786828.51526448	976968172.0879946	227944941.98831278	627218490.0440587	84302324.68393028	229695775.26043683	1638945184.1876965	1416217408.8045766
62946431.198360756	1476836133.8865185	631069844.9544351	2436556752.989669	1806451658.972662	1800968618.6485307	1959806987.2127151	100711113.1932062	1506582777.6766956	1178498376.8455155	1953301586.4940128	425743983.74619436	454497178.8332328	528963881.87625057	173872155.21940073	452258228.5940559	829339927.7183793	438743532.7694592	5458803047.545987	138708954.46293077	589723359.1286066	680456047.0648576	87548477.79504609	976449204.6538787	223865215.26190996	598965869.9591014	68383060.17696172	228518487.17893842	1623566004.674877	1400461015.4241323
57231048.48031474	1363728820.4773917	597351843.6075317	2370398999.720052	1718948180.5035033	1214351851.5604997	1781946318.8419921	59567069.82423904	1428921631.5043864	1156636579.7348514	1695767916.1980147	383367701.37059677	433371691.7915405	489195104.7491051	163320745.57717606	429727343.08865833	717836017.0769	348013404.6900678	5335581352.409665	136319515.57660076	550563100.4884416	680418843.5546008	83076909.69832896	976449204.6538787	213392134.10661244	588970910.0431619	61695322.42033502	224215568.12995645	1603115457.0308115	1365816762.1098852
56683444.961486384	1278052901.1166341	554429505.4964503	2353093372.5032897	1569994549.7704456	1214351851.5604997	1692806376.8563898	34769996.441517495	1383814790.5484297	1118928983.0140007	1577090919.1117768	320684194.58174634	424533020.7795748	414118573.44852763	142964568.84300542	427538290.795276	637571521.3620162	266308371.3314451	5317962592.723766	134288862.59629005	524736457.8489792	674995945.0645324	78999536.51921003	955571843.3968045	210403548.65406504	545728244.0347614	56129993.2120079	222925277.6884052	1598610773.1971576	1332763646.478539
56437864.909711994	1232086076.2447028	550213327.8809016	2325633786.0074997	1489118156.1128356	1076341212.2873518	1676126444.4619172	34492883.406308755	1316409665.2194293	1056919637.4002883	1554658816.0356393	288640078.86475605	417791552.7882588	347847623.44204956	133647507.82447515	411980473.5889092	632592050.0421313	161456815.9980523	5076352694.924437	133117526.44827247	500154392.74231285	668356432.4637556	77680765.30342594	922717096.1153388	208581696.25386754	513998056.20035	55396368.415864035	217950880.5720074	1575271190.4103258	1328836430.6189787
55850037.60799919	1215603170.025728	533363423.66642904	2292144519.1583953	1368110035.910225	966007879.8808658	1490010564.7302825	32630925.466205295	1235120770.7581546	997948327.6448979	1519732241.2505872	248710137.4062789	410763647.2742924	320570907.897996	125471526.18082781	408592058.86873287	607121283.8749554	152850684.354432	4868902796.0529785	131298105.08874354	463228867.72559375	642766472.680317	77086893.84435117	875639112.0708045	198650319.3299309	504071239.96669006	55238565.2934514	215813886.70334062	1574786546.9069479	1326818843.2893438
55132760.23121932	1176087853.468144	504045321.1897818	2243384178.1326528	1161911987.8675826	763164065.1894275	1358224469.3139548	32004823.701370675	1174076141.665887	951791864.2837826	1443140179.7517877	229311112.284205	405756129.1216719	317522998.9336563	104175734.29861133	402186048.0277994	568536058.9269221	135647212.30461493	4641366031.19023	128740109.89248112	451884414.46219367	629047867.0375471	77078037.13140686	829643084.8434918	193516897.67828047	474759536.9411129	55169521.18616129	210059371.7989378	1574768391.9991655	1325002531.4461687
54800530.55524909	1163912526.329529	490661992.7233281	2216403677.5346603	874523565.5638086	724272602.1786591	1357572643.3618696	31282202.642941575	1158856618.1219363	897489754.126963	1431625046.485912	220378147.38714215	396470255.7559759	315361525.87561274	86765174.57343017	400964740.7012844	553897344.5707767	117428520.18551922	4508066140.219783	127885879.71465811	415976322.76997733	618737095.036633	76118474.79696736	734618333.8642775	184470117.83797467	420952954.58393097	54946158.702012666	204773136.3155124	1567375827.095956	1321363178.2106242
49721621.191702306	1153135363.1099932	465725974.39828926	2112068468.5698268	852868341.0943551	705554591.2939126	1262579008.6025376	30905382.96534685	1123495129.756956	888537140.0262171	1415539666.0555644	213155881.60365975	390574513.8570462	313861128.5466161	86368828.11183646	393772514.2482483	549814469.173153	108530473.44635229	4450206394.007385	125792478.31629993	370118526.2607814	605399932.9953849	75655777.9763831	717854956.0685483	175229102.59051996	384551786.9085384	54408529.8335699	190757542.14488712	1528229989.7375674	1320126556.881058
46700960.84570971	1104401183.9215403	434985386.562603	2019857413.117604	833227199.9956832	693232349.6281112	1201825383.0042233	30378578.532986872	1098778873.3295126	828642594.691691	1373813012.839173	172215508.25628915	384419501.0873286	309231231.57380724	84547513.59820047	382073924.6409883	532832334.06849927	98730624.30767839	4345098780.704341	122730950.26803021	323180268.26249814	579474666.6555074	75136514.5231759	699549564.999718	170778170.8213708	350109661.94681543	51589086.38587493	188180554.40749073	1525762303.1217272	1313088808.1467638
40822991.34350586	1071414312.7144443	413603131.7997526	1851116955.6936855	765231706.1258421	688288157.6904947	1154889521.4068255	29632144.69509876	1068545778.2876643	801412162.6296877	1355232435.9863408	164229714.8949567	377293335.3018349	302893737.59003896	82602253.21288939	379138678.91090363	514466068.588961	75286317.603276	4278117507.159855	118051660.29935612	288069078.20535684	560546027.2853456	73894914.4356502	688808764.985104	163366549.46751222	323552940.86582935	49574358.81505707	185478387.54259983	1522126335.6361136	1303681208.8520489
29488666.92658063	1057099346.4418429	388780382.2664957	1816164845.0424182	589513701.8171602	657926253.7423046	1117664003.9291918	27515481.961399805	1048134109.7253015	784221832.4366325	1339948086.3253763	125954960.08942175	368848657.09593284	292035031.09096104	81609897.346393	374640423.3262241	510379671.89948213	65898978.4217021	4189840905.2359996	114889343.5624779	254609713.03060427	518560086.6056631	72909053.3923043	679139610.3373799	147108503.32323322	308379933.78603166	48860140.528522946	181424104.10086074	1519188296.498274	1292247235.059806
28528374.124394577	1054171698.29284	376653081.9204015	1521048988.4844375	532107939.6503565	646548407.4717515	1091022110.2366364	26923418.255988482	1031291883.5007755	774814850.0005566	1335077576.2685373	125182387.98369107	366193369.9275335	269243804.9549697	80438179.33379492	368665372.8536498	505316724.4313806	62878157.975855075	4067370412.523453	108643825.39266494	232793003.03665316	508838261.0334722	72624891.71407753	677836529.0690348	146604716.0915269	301636971.2168284	46455419.04977888	166760872.98981264	1515481081.0488703	1283015756.443241
26417033.28951622	1004222642.4687521	356299756.55467933	1143444477.0587912	500205795.28180814	642815677.2529833	1034855398.8902781	25724135.20678618	961254017.6303067	757421046.6638674	1290590526.1212378	110461097.84708251	364168307.00189066	253903346.4925999	79150928.87065548	363511565.87119883	492576236.81481606	56195275.02693605	3924705144.738002	105340437.68201122	222032534.48154476	485672829.35957736	72480562.13942748	672757479.0824981	146416985.02264503	294973130.2094176	41612841.83125582	153848618.6120664	1514330809.270299	1274194968.656819
22241206.382407706	997085031.2105756	352972806.14225966	909158793.5216168	468818128.2161058	631639509.9200844	991686842.9092367	25559903.94606793	893061658.432511	746432621.4814287	1250440697.4772685	107826524.01366954	362318953.0998811	248284935.55478466	77498467.98297282	343987133.6605594	487524520.63999546	52810565.107987404	3897764696.57452	103231739.83063895	207158105.52551407	418745658.69131166	71469625.52666207	664154217.8371612	138538392.78511834	271870314.2775828	39371365.416076794	152042137.4054897	1513917451.4001887	1260551439.8695025
22120993.519838568	958880239.7996135	333146626.9455113	779568236.0952604	389134582.4237707	610467015.2667842	926115746.7389344	23526192.853571452	863713552.3645777	742768423.3422368	1246585292.164832	99918977.75728674	361263012.6222345	233055950.59222254	76699006.22923969	337722945.63333386	475884344.5935838	49690858.82987922	3723284328.115683	91180519.45094618	194319468.00485304	364879189.3739199	71208378.71476044	663656240.7809203	130925248.98259376	265771665.30800527	36654512.83614037	150674550.47053242	1509615327.5767112	1248974092.8014317
19707757.39458704	934141386.0920243	320031158.0793836	497013749.0736311	385752454.0159659	594035266.862041	804070670.6998543	21227753.0999927	834941583.7690713	741199198.366206	1238827785.8218696	97042364.36405149	360976079.81780446	199561221.40197045	74999584.44158857	334797856.76175547	469917729.3199803	48660891.59822158	3628035061.7656426	65390361.79067242	170408111.01931888	349259694.2560762	69921988.23093906	661652796.3814807	124353088.97116213	261914684.5678868	34692137.68229909	148001776.24908805	1506337508.8900073	1231576252.8700094
18795186.27973163	927402967.8431634	309230230.3482055	399537089.7037279	372786555.8859321	581220649.7349772	778063504.2263881	20129102.117593035	798501239.7030991	738039050.3484733	1214838016.8362894	96957615.21714866	360254747.9804289	194184372.59281576	70690241.08009547	332965566.75039166	463947931.56901646	48366214.01635682	3596194216.5970335	63109649.89929882	148091449.76451904	344041025.63270164	69302810.28861634	660876858.2634279	112273055.31048854	242883954.88006908	32965840.068465497	146507350.95825902	1504752650.3938293	1214029039.242237
18235998.992315877	917106144.1935098	293365442.46823055	179539328.0595753	355601772.0162945	574653980.1263056	757137860.9583557	19497203.034853723	740076772.3163677	737903164.9077005	1180114870.0612798	96599927.19377068	359247564.0390429	151539476.7416532	69309376.56014492	324048843.0566282	458968556.20975673	47953652.547387816	3588697695.2462792	63109649.89929882	146309896.27965724	325864220.8876696	67918247.46178415	657837857.7327672	109323588.472284	231276968.31681904	30636500.065247707	145360145.65556145	1497552633.6732252	1186845205.264002
16536740.149077917	899258738.2713861	290692134.2968118	143853141.1875704	346858768.2006231	564172829.7539141	750965133.3905222	18887814.40418242	719733277.4267256	735458360.5192977	1155098437.3360064	95020974.26837702	357839918.5733497	134395538.0328468	66539559.72740518	322335519.8212162	454189479.2936524	46665601.57196239	3561021662.6490555	63109649.89929882	138473288.91649747	324710681.03931177	66235105.689756155	654513728.892272	91190173.87183993	210060574.7787524	29625413.289843265	142423544.15544644	1476976804.3340852	1155771706.5754592
16104154.664687775	883605506.2993118	283949583.3978325	118539582.80634218	331063302.4571393	553966036.4867007	739318453.5100055	18351332.30370828	712901134.6693863	732160264.728627	1104741073.853674	93147884.25606422	356593917.5273766	111362056.4433318	65780324.602735005	322120651.51333046	448387285.3376393	46024573.18190895	3484809043.1462817	63061456.68294182	122035744.46023056	301815323.0436624	65887205.44119674	652002832.910698	88965163.40217775	201244968.21234238	29401274.363742597	141040264.03722328	1448237317.8099778	1154408850.0995533
15698529.457620012	866698324.4460852	271697152.70379657	109966386.9702106	310961110.98366493	550007720.914641	737465272.7799739	17978078.090346884	692546870.7570654	718977461.8702614	1056085274.0798193	91408826.19448927	354833504.45895433	104851588.38735904	62704054.03356096	319116771.23892415	430860046.4608612	43685064.482655704	3411153060.291887	62860029.62912221	110892681.94885895	285134766.83579695	65261375.38038322	651049063.8579899	88503147.50144076	188940307.40730652	29164405.74642522	137987831.72012165	1417925395.0998638	1121789192.9062684
15338404.824996835	845223511.0329427	197682441.5344589	106479391.5537451	290122631.19836	542420493.2828559	714839571.0487001	16461543.639520487	683687466.2420452	695269470.3374149	1052763196.2232754	88712481.79679786	354649480.8621252	101270313.35390435	61566785.19712957	318841451.4712521	421937074.69899684	41116134.53884503	3309371788.880252	62773210.59978794	97243778.65890215	284163077.2286723	64470498.64356497	650352246.6360062	81194240.37144738	174200111.4497536	28932712.33892007	133522347.72120035	1351937940.0529585	1075800999.1155531
14552054.964463836	837504346.935363	189933893.23427618	98442970.55403335	271573385.4242705	541305537.4077913	620257301.4867183	15933793.504919097	677555451.9437395	682344795.1687707	1022753955.149772	85423192.82811394	354260222.6049805	96143403.24507914	61566785.19712957	317747977.5234146	412730724.37085277	40901879.04225859	3273062929.941218	62737313.35625572	97243778.65890215	274636073.4409087	63453466.182199895	647466402.9276153	68856147.75250962	169505362.26131827	28666094.317637064	131892369.68922447	1334454935.7963276	1013718882.6325812
14552054.964463836	836203783.6297507	174118814.36407712	92860062.09059754	258679427.39241564	536092945.1166629	601917581.0975529	15896416.295935567	675450090.9902214	663098197.3916363	986235819.6604496	80945335.83961336	354115823.25580657	91840645.03139892	61453712.47287732	310354390.6720307	403910443.79813343	34969010.35520364	3121473908.4952817	62586409.76488465	97221088.59233424	235875787.50649256	62435520.89835644	646766862.3791873	63784991.26350457	164611747.5295505	28387541.995294064	125069441.40850721	1313251985.6133914	990894403.974513
13920355.37828423	835596746.7033038	150084979.62078637	89457974.70397356	258679427.39241564	531174396.8143333	592804126.1721902	15695957.267972356	668950736.1841018	634320999.4752064	963022971.8592793	72288445.97043379	353635622.6355035	77440812.1167066	60912156.598643064	290526235.44528145	393638496.9239555	30838972.910168014	3079457481.2820587	62463146.18276648	92137449.33570722	224090253.57054085	59514023.33737865	644627223.9928247	39636266.27488571	161019370.54517552	28166967.11930397	121248590.98762003	1306544449.2233515	950109981.3227576
12633484.103287011	834120220.6440958	140743941.43230057	86683614.85199016	252747408.0451299	528648844.58306277	585070087.52303	15663406.202899108	661696865.488502	621185899.2995574	935814001.5146087	70725691.58577296	351970737.92371863	73672551.77193531	58947732.14654971	283094069.06130636	391366038.1432875	26452249.79539324	3063819059.102521	62083881.88465348	92137449.33570722	221043172.91149175	56962964.379430175	642725806.3267457	24617622.511123877	153484758.8738536	26992722.647147585	116892627.58797047	1305963175.748357	935469989.6079364
12008638.437068773	832117408.2351214	133231330.39227532	81373107.8503466	244554589.5426502	525551670.62364775	582479520.9807677	15431371.539274942	657344974.2051457	608641310.978663	869659469.5579526	68221303.99432966	351253848.7113575	71215834.91935652	57990277.17723372	267630375.1209213	389601693.3244971	23380842.037864666	2943977432.855624	61733486.66306456	91249104.44795085	208340071.39451817	55935367.48667904	631015191.516835	18845202.516484603	148756892.1412315	26257702.333721727	103218669.38407932	1293170566.1012423	923988836.1570783
11534074.0749593	832009835.6957053	127118453.0915598	78210812.18186647	228020355.83127907	523373783.11411166	580447367.9423245	15355921.633407902	656270715.6097598	563451041.8899033	807544173.2104889	63697555.996010184	351253848.7113575	69077556.82069671	57382532.565284	239686155.70920342	385117393.55643237	22283185.397259615	2906908678.4100685	61126056.46618569	90051666.38821383	205417760.19521007	55313926.89857085	627776561.7166593	15090697.854023831	127804280.71227607	25140983.051297694	98423094.36344905	1282568995.6618412	901515336.584257
10028193.916283451	827472361.9685581	118251552.29197341	70976869.45042431	216740899.41540077	511057046.1479478	579609319.9809223	15215191.751323815	643571060.601762	516121830.0134155	807544173.2104889	61965311.92955359	351038688.74658585	68046983.8990091	57086306.19575071	197956924.21223623	378159753.48641664	20515229.436336886	2822881876.0454817	61024395.86772886	88364205.23195873	202521598.85752687	54636040.321505696	626111985.1380161	13442568.851916576	114010070.07877329	24599019.272548426	95134496.15773207	1275169473.42754	865950355.6986806
9733001.559381824	825901490.691243	110695521.16290393	65856114.047619775	204755267.17259386	502672246.76461965	579106373.932339	15078001.248242605	614208480.5763117	508558083.8932498	789211618.2949282	51578167.564422466	350794784.72424835	67352329.79450265	57024059.500049844	197882516.99449256	377328916.9004046	17498754.770348564	2709199070.8358436	60883725.21849739	87646574.34145115	200415457.46733657	54461846.82687676	622302462.3051585	12941747.493566269	105562684.75443815	22909890.621930465	90918791.4642963	1257715264.733914	857730164.4504344
9478395.658087073	824808850.7540789	90538315.1798307	64998112.24014452	194173254.79551774	501691774.7486965	573667893.6304511	14992421.377077693	611583207.8328724	483426953.97519773	720265607.7934334	39921075.13387983	350386232.8100819	64836731.46738435	56130059.99218532	197074700.64810506	376134573.49251246	15193343.14471237	2658546761.0042796	60817832.96583092	82475435.31387706	196428424.22633895	53490593.14051394	620842273.3367674	12084813.055163285	101608610.011038	19887026.39214104	88318983.83269458	1245982671.8580582	807554555.7269665
9371025.000106733	822843928.2907912	83473031.19646	64786339.54585511	188232516.08366063	500454768.91839385	569060948.6376344	14880467.9221197	609562968.2613595	449244473.72122014	702677462.6130297	28951001.492495973	348893325.5587379	64568081.64739427	56071697.76309421	196729861.9867435	375445358.11224484	14989304.192900684	2486914752.740129	60470372.49257933	78590150.50175111	194951948.32908136	52832678.136948526	618820989.2739542	11822045.821838545	96076357.2306005	18024728.09671951	82281887.89246216	1240424345.6057165	759596849.6854161
9155442.541771851	821053701.1716145	79701806.70329243	64241674.95834572	187021724.39266843	499815017.77764523	562499429.9797052	14794208.172489671	604150460.4393878	444948184.39130694	696845398.2760787	27640378.855825573	344456660.61312765	64541407.04023749	51547693.57861579	190746042.74255523	374690560.68577445	14791883.748210926	2224907732.3221726	59836269.050336525	77948428.90733449	194342685.83383134	50888517.156096056	617000371.3092198	10974317.819719743	90989763.490352	17549461.88078992	80176378.83647032	1236527645.2913496	743038026.989303
8693015.716331879	818045561.1946735	75499950.03401236	63813565.50803583	179568977.90292174	495232917.2442236	551919857.5901151	14663707.612562079	600694067.5295569	423788561.3979305	674598828.359044	21948839.442854173	342980565.7182713	64267752.79503215	50895457.19199136	187403409.5488293	373166080.85236055	14748354.762537682	2142501843.8166938	59472868.77710203	77924011.59558196	192900481.24612302	50313246.50687582	614164447.4389969	10665058.602617262	86557093.77724104	15697247.991267815	78903368.77974775	1201805974.2263968	695855354.9458708
8449883.854513135	816431362.3578769	68941303.50333105	62550671.83931506	179088473.2218034	477201720.87734234	550348055.6823046	14621218.734478086	593789091.2682058	406015245.91462797	663106112.8461403	17229071.63742782	342502497.42343944	63536606.7056988	47043135.54341218	186194305.8111585	368135031.40806586	14727033.210684007	2110298830.995575	59287026.17950032	77904799.11124334	192195416.00223306	50134391.56340061	609444161.2824652	10498254.738610247	83495983.42586136	13799537.20529853	76686342.86848783	1190679002.2431128	676231708.2584308
8304422.243562957	811941268.8848	64833668.26226966	61237489.763201505	166939985.7398497	470074599.16887385	541924527.1482736	14528388.452883214	589821152.4038452	382033394.36849236	661950949.3145556	11884892.825190373	342126097.94301224	61370236.98205419	45504661.00374638	185879942.1680583	366112280.8478747	14594745.312811516	2078852189.3053243	59139552.41207774	77272123.85495137	191417133.228382	49665369.822409794	606577384.3108246	10286538.176004903	80019051.63775374	11977027.150497798	74931221.85513455	1181007624.559659	649925136.4594678
8170424.10008751	807790557.4450243	63155098.52920482	60725924.765255764	163695364.0583709	469861312.9567074	528945210.6220532	14346253.7869738	585805782.5967727	375446942.7077737	638089641.035843	8885886.126364617	341157009.4444792	60255304.023641385	45022717.579336874	183876843.0571975	365634376.9435272	13816493.298715912	2068240987.256442	58899956.95569007	76435212.12935695	190172944.3294605	46906892.13474037	603649464.6586611	9848789.21393737	73322747.95021845	11746369.439954797	74002334.08886279	1173354958.6529908	642997434.483866
8043421.598638673	801569131.9780643	62415687.42305419	59926996.67980219	156520969.11948687	469275861.3117967	527237522.2757683	14135666.864488028	580789345.8102993	361654327.85201913	619621296.8278816	7400709.985687029	339787415.2704115	58826660.95488131	45021237.123549595	180248695.35295033	357028380.1466038	13066435.79228111	2064961373.960561	58819441.07492949	76290298.94913034	184900812.4228092	45902015.49820061	601298878.6203066	9598998.159245126	68102910.20092645	11322590.763535041	72903983.07787612	1162599443.20379	626567678.8830622
7924587.210625118	798653589.0161043	61388946.16580126	55931929.12901621	152318237.2578514	469001412.69646585	526405275.6303769	14129459.109470813	574721017.7198414	360565664.7083203	600585847.8837343	5916289.339097697	338711581.26251394	57733632.55693575	43956151.12615664	177906745.19356176	332188083.13876295	12778912.335121404	2054219234.0249624	58674015.18449115	75389869.49963133	178740343.6988094	45494659.71356226	593819318.4809561	9576661.984692197	64997071.68497101	10909868.632202748	72028509.46551621	1148768284.06735	618078426.0485945
7598952.829046279	794516394.9164805	59747350.08819209	53279612.041285865	143092931.7266389	468118448.1263277	524721241.0305993	13977403.863217486	571924500.3838589	354598791.3256449	582158103.3947616	4528673.397399109	337723714.5598932	56514078.418145314	43844713.67883741	173291005.80924684	325790845.0782306	12068436.470366644	2045612486.6011384	58243276.97496181	74425698.99308378	170036322.68584332	45384203.42853788	580444800.7434022	9476228.525362033	54493181.57061004	10596077.500291588	71727957.00516807	1139092283.2111568	605967272.7229345
7291436.324941512	780748044.6710795	58665608.69330196	49295463.685577385	141432044.02250817	468072442.3086447	520159993.2778762	13723104.859868642	570981630.5400635	351949114.4925914	572347567.7448467	4410213.3424504185	327214512.41455615	54555133.10163044	43820282.90817493	168555059.8713196	323736202.641604	11814531.447978973	2032384187.7457073	56960246.45063746	71418678.38203457	166697969.48005083	45006093.911930375	571929934.3218149	9444852.623707077	50373662.00116884	10518577.544996403	71458710.77392986	1130273197.345308	586721839.4957596
7128838.751061236	776712262.3741585	58139373.28498701	41408464.21249789	139721749.5939845	467451999.9985951	515915516.8828553	13606736.26407066	569476754.8602629	348606074.44104105	571467375.3739628	4173567.110297271	311187469.75109315	50080649.81298789	43743683.93056156	156126207.13782698	304707524.005715	11804263.284630159	2019668179.9381306	56650462.59479496	69835014.62813507	163625709.0372167	44222539.297283195	568511740.8438103	9243446.55071039	49700975.1857145	10461353.844236176	70813641.3356351	1127735271.8740907	580438539.8018168
7011311.466970155	770863595.4488188	57793602.33987819	38656583.47196859	135978983.0381224	467262222.72377855	505452243.14793277	13539633.849231575	568304489.9169705	340348831.4305742	570842537.9886112	3952807.2486124677	309904877.8487879	45815626.09553512	43541964.13220479	140587933.11368477	291852830.80460787	11552797.779560266	2006574347.651804	56108289.63983903	67926643.75469325	162197092.69276166	43895524.67599654	555621108.3636782	9118140.807950234	45556968.70812905	10374108.96629887	69346426.98025829	1118143702.9772775	579338018.4675373
6975319.637135231	761025425.5807592	57730328.448010854	35671790.105989896	134215980.35275188	466563268.2284547	499080511.97624975	13278258.42836024	565668444.7994739	327919824.98930055	570346467.5493257	3876692.6463504033	305906736.98674	44900975.239306994	43182601.6546385	125494971.13964981	258332072.47842628	11203206.073950894	1976193898.016507	55651830.47493155	58709114.07626282	157889559.3940197	43433532.13150689	552512616.6686975	9112399.94324111	44712645.58818987	10310507.15929939	68267159.17949344	1101171140.9241831	577543351.3475116
6947113.319574587	751567639.8388723	57645513.165895335	34465534.95573072	131142155.14954442	465706027.54323083	494202538.50771654	13157480.830124557	560938168.2505784	322710354.4144467	567002297.7891781	3774314.7804329954	302516449.3941516	43166466.40183513	42526139.36166188	107247278.4773289	249528153.487114	11082858.214390753	1933543865.106813	54756939.23250747	56121856.24568893	155511755.04526943	42632794.216727346	551678352.9951439	8951556.232913699	37918100.972271085	10233984.007400488	66972710.812945604	1097497525.656452	577343236.764292
6874291.035529807	747399390.6911362	57574104.74694428	30985919.349789567	127240286.95672569	465509420.91719717	474255919.12485874	13099957.09744587	557347678.5097326	317831396.9698776	565297345.6594411	3752890.5179814645	100945418.22289667	38584813.51149819	40951838.34520957	100565554.24253213	241229626.83426407	10595484.568036977	1906044311.4746683	54466364.95293571	55067275.48312999	154511858.17317313	42361546.06589622	549625911.8323369	8835753.862296034	37550991.65905036	10155965.696822405	64096644.06482514	1095550582.113463	576761532.1235473
6594107.115019204	746592796.5289896	57165318.71766291	30775248.492752813	126979416.58898816	464839555.18341583	453295153.7799971	12973852.925761668	551417379.006154	311578646.9678365	562565208.0070059	3332540.853412594	86888117.42225483	32878084.25956101	39564071.31961292	97602854.37405406	236587977.6607624	10378776.66160663	1903975301.9489007	54443336.224071525	54805502.60925894	154028703.39678	42309631.92994695	548521658.6756532	8812871.912662746	34326243.86911642	9955773.180700094	63308257.49463058	1094216717.6150532	573575617.1310475
6222986.331423602	742859800.1427563	55946099.37638819	30301179.631824408	124228600.22218087	464111086.5328327	452788377.44126034	12917167.584869089	526281032.0785761	309640265.7838743	559279433.0402439	3154313.7162787584	67897201.00148414	27220389.262452316	36169543.27161896	96983311.33162819	232985225.71412644	10175149.202925492	1900549566.112754	54302951.325180985	52971417.38209294	153044476.12446153	42006197.916771516	541632837.1211262	8606787.651143814	30463799.559150044	9839744.791294353	63305920.744941875	1091356947.4144223	572366806.7670282
6088940.247187034	742472786.8226824	53964453.39007284	29797091.23746501	120320507.03637812	461917387.8710469	440173634.6948982	12765849.166813664	494958184.1250705	306387083.3907371	556279306.858895	3147918.2960661217	54856865.45987184	22581390.452330746	32365263.657632697	96356695.27267331	226319025.4518789	10089485.949533906	1804705208.103171	53284043.363748655	49585550.442062974	152636787.53961197	41807616.24278344	533882824.7230001	8528540.707351891	27802386.173193682	9742673.894466601	62050454.81866266	1089249584.9626124	565596899.2046111
6083984.188245522	741458667.9498066	49228003.26818586	29414134.137121793	120067579.76010221	458270209.827519	437945209.0747993	12676440.73448457	480166426.2310115	301803660.41702265	553334144.9239558	3139911.578492617	22166622.25607472	18670611.43023192	31017640.987501297	95238130.36072218	222998986.56336245	9894423.815214666	1684346430.1131854	52559569.37023862	49560478.60524027	150303405.97085777	41189947.425774306	530820231.26341814	8363621.711207965	27802386.173193682	9666718.957128895	60721568.18884661	1087777036.675512	560839858.2283499
5960277.728794338	736269331.4779522	43372000.00586639	28602429.848604463	119293184.90879107	437621008.0901444	436580853.0983641	12429658.175921716	452476306.6706186	286297233.72028905	551915888.3588843	3085411.4208556605	21943259.70949671	17429441.285906076	25220863.91288043	94587945.54078944	220055934.9659967	9790489.198674846	1607715771.873511	50475402.07820663	49380709.582726814	146577479.15366402	40897529.948433325	530550870.6467423	8274652.183510308	26562165.714171935	9637242.973167462	59720734.520738184	1083808127.1221452	555811458.1805742
5828555.059838361	736046353.1732562	39843832.84264451	28518311.903745685	118925924.24224164	413074226.376629	434454094.74237704	12418035.841720266	451803609.666133	283983796.666034	550767861.744092	3028061.6434688773	21727965.967875514	15160650.937085615	24646588.36793004	93822045.33421175	219583769.63708928	9787422.079746736	1514975976.5172894	50475402.07820663	48708968.035633825	143480602.31336805	40159885.72184714	525614256.0331655	8104154.166129181	25581622.287942767	9590817.606024079	59488516.21923485	1080868818.7684903	551806726.8777843
5643130.0260213725	735835743.7310523	34538911.38279935	27479777.54412901	118549665.21447198	401968525.41641456	427404638.6571923	12275586.270011084	450024305.3246332	281958445.3146262	550074902.2389528	2988853.2177219754	21104034.87664031	14838936.336288465	22303139.702094737	91893755.47969691	218956560.62981454	9540563.732036382	1426841674.7434318	49828839.82240431	48300856.60340404	141100783.24914643	40077123.65107883	523707432.0955617	7813041.65091561	22874958.234291952	9577618.840151722	59076267.34032438	1079853446.6008127	547434573.330582
5455932.8428219445	735462778.9432827	34196844.182325445	27082889.6726766	117896744.50500733	361876573.7769379	424002555.99757886	12106910.618775045	444851720.5136932	281331122.32855314	543326866.7597593	2913321.6879219026	19452867.937681045	14535880.132613514	20607891.30243267	90382362.87835412	218447051.05423394	9457751.012625959	1333558711.259897	49436262.346414775	47961410.197757386	140801037.08313066	39715178.01915259	520051190.50004065	7508102.361976441	22614207.17032523	9533048.103888953	58722547.09235654	1079060017.3036563	537435712.0377803
5191725.761178493	734719987.7027396	32065923.706673067	26705099.621670958	117367112.80669129	348100408.74942267	423356805.70059156	12102707.328277145	442470950.866936	279526048.01944065	530615969.09681636	2879456.0577414315	18488126.2742836	14247616.521605797	19445943.80307815	89959915.21547362	217599955.1042506	9413439.542366613	1261675600.0293622	48769938.92488194	47628711.43944893	138833362.0859953	39421623.02121365	509663550.98925763	7049962.2757556625	21807696.040155973	9462182.670127211	58393686.572614424	1079060017.3036563	533801190.6989143
4660794.5711167855	733646821.7781765	31000470.50054706	26518041.70815698	116888115.10041437	339828966.73867893	421841687.0260926	12055145.112941328	439981764.66441077	277337282.03350836	519140085.02749753	2864903.189245535	16185185.213624777	13864150.607409725	17886393.413643748	89950965.04078728	217599955.1042506	9169830.915825762	1163180163.2221878	48067553.85338931	46970147.17986363	136499325.31140727	39345176.06392996	496450755.8927403	6583161.646542306	21252898.425772723	9433289.913669774	58176606.88575985	1078159945.463896	531335508.9454312
4478864.153133394	732873871.5608164	28783645.628862623	26456619.114714954	116673818.09814097	333228745.098196	420974460.41777265	12040253.476620765	437816001.4504715	276947440.6276098	499692735.06629455	2857224.683988819	15947389.953153659	13539644.190689787	17637679.371436205	89788085.0894654	216573265.2286946	9069248.136407187	1129526574.4835584	46022958.9966755	46495610.59217226	136028727.72952032	39124637.39344193	482489519.16312367	5941471.452662091	20839688.661861036	9419133.609805878	57871981.78511106	1077636221.1346138	527997885.7891174
4417582.570695374	732725148.5815176	28181697.97381601	26268526.925630838	116545879.05256502	314329818.045568	412916648.408334	11990972.39956864	427397190.95852816	275428153.3025358	475757057.59750026	2851309.9676174554	15405319.898902979	13191754.970207067	16288678.60342202	89530232.1518867	213636683.10191134	9008320.571336811	1099864927.3914912	45345054.13176057	46429865.63076669	129714265.55981025	38714780.89725518	473455832.08736223	5179568.526127564	20666349.970949225	9381362.41911066	57214903.73267873	1076077699.2993443	527486652.8484969
4362480.306832369	732352674.8859981	27821558.576486524	26150221.14566303	115466574.98756443	298403106.6935261	404519231.58403623	11832892.19290528	421648298.84057033	274401717.4630672	452726639.9676336	2634698.9608882912	14604398.028192403	13155151.359040074	15191326.054150114	89472975.34726334	209886101.46291983	8835119.905393021	1065244714.7609931	44221536.3111646	46206712.5107152	124156556.80502494	38545166.36939261	460990912.3282307	4706766.377191212	20561509.540651917	9352826.962534942	56854252.224074855	1075175279.433539	524351209.1431453
4310540.720413117	732060778.8025963	27681648.360132325	26065500.05163394	114677946.23816848	250448383.6624972	398575062.73099154	11798061.510485837	415753530.81953174	271625301.7527029	399619118.0665834	2577110.1570261545	14292877.730406214	12247392.824051172	14978898.766790142	89290095.2071522	204068590.36871022	8793919.609057846	1051593947.6543266	41132038.70651893	46071274.579313666	121067658.56517676	37117026.60727069	457353091.1538903	4529188.588557647	20349820.007722147	9320522.490897998	56045127.679359466	1071122298.5797728	517675074.28347975
4198548.847146004	731953507.9744904	27267931.386623595	25917177.982578423	113185733.69659778	231662491.8287154	394066727.2270992	11632553.775309682	411088363.25779283	271322458.37984186	360649340.4497127	2535601.2191820303	14104397.53135215	11661230.902046159	14902012.540484399	88843790.67461994	198784741.5000142	8739310.825501144	1009642499.8790212	40641047.07134578	45899961.743609294	110541199.780165	35164736.59761003	430891755.8345645	4335494.054130052	20267413.247782245	9305805.642069828	55700372.82620828	1064908014.0137118	514851461.6421588
4118065.829957243	731789063.4381202	26964255.22442462	25662599.616931543	111375123.16372399	228010611.7650178	379821584.06263214	11575931.455514008	403130279.43738955	269874629.0027181	351647994.6916365	2512205.81424892	13918003.455467796	11545115.577738464	14817726.516448576	88690122.9699202	197362006.32020673	8698754.046823045	967807625.2488582	39686678.49943653	45820795.61541032	101879623.51982744	33721191.21002852	404874086.734423	4210834.807147544	20018507.469963767	9289868.821519233	54832285.186015084	1062228868.3103207	512890873.5163847
3977211.392136411	731682574.530612	26328426.986406524	25203279.17593169	110440935.68366347	225304089.77231565	378678976.7923026	11489115.472518373	392533619.26590836	265586467.0514369	347054077.7035613	2498838.7656549253	13581095.178009378	11527607.191035772	14131614.746955344	88633619.23611347	189046688.21841735	8518488.034823883	964688031.6324537	38376075.95180264	45622572.046853416	98016610.69078937	30113086.89685636	385074895.1627324	3968756.0749580655	19582814.6714223	9278195.67752392	53990118.225313775	1060496994.2574637	508311296.2170835
3753806.9581707264	731671059.3412243	25629042.11303182	24133131.423524056	108739447.47637536	223750578.12790728	369903732.9035431	11337570.305837896	377493297.28440815	264554976.6942821	344570096.7514336	2494366.550998676	13115386.165136088	11496947.179672394	12868904.82887012	88537062.76357965	186547345.5000668	8409899.99108907	933546617.8829408	38285989.140154436	45431882.72569135	97837974.33462141	25469194.756049063	362378592.69031805	3887771.3679604153	19552638.99948746	9265450.657105245	50042517.029902376	1057308773.1326646	495825943.3734591
3729461.9762427737	731537154.5872161	24790847.313765876	23555881.20392373	108323316.64744593	219067052.1433212	355251128.39093274	11246173.380780773	359732106.17144984	260959335.66525027	343266752.1308181	2471601.12734185	12959983.54659726	11481447.117428496	11623695.429875102	88318736.38823532	182411386.7437945	8393573.137395632	913522081.9260916	37932745.53600714	44881601.49787215	97285212.97746156	22075994.275892287	342101275.5849989	3774751.3075308073	19329329.441475026	9259026.953007119	49651074.36067608	1054396985.7152046	485919029.2483696
3649871.916521147	731488028.9247023	24501300.10525446	23152310.42293133	108038866.29582813	213396205.85076806	339824692.6984685	11163433.131015614	322468714.1533439	260250077.64514408	335314512.85723543	2447509.9758697813	12775597.05056517	11409276.604936838	11468719.931212632	88013493.1689146	181596308.68782806	8190561.13259129	909136528.3253706	36771633.48413718	44659600.73696629	94576046.47416379	18231375.517769806	318857349.98132074	3672733.8522119424	19021861.486858524	9254387.659169309	46651212.67952209	1053581013.5786926	472621968.0291296
3566642.637066647	731381780.8994704	23516062.794599254	22218225.790970743	102650789.51359877	205255230.89094502	337994202.1325395	11109860.599362765	295731574.55607826	257441954.12155482	331240863.0802241	2426005.8242259696	12522807.010629417	11365220.446295783	11051502.57148458	87770354.90013315	174763456.64025655	8158081.302296425	898784309.3152585	36383759.9335139	44405914.86233306	93958615.84463692	13128600.144628493	299088489.5780516	3637824.854801078	18652686.697222576	9239166.6243957	44281906.98080459	1052571564.6259755	471961914.3618082
3509011.118056724	730999522.3633893	22437323.4565556	21016752.43551966	99805996.35725026	192619686.63716173	337192594.80157137	11066590.515740965	282739525.595388	255791272.82052147	326499017.2994379	2408558.6372023444	12090664.878015377	9946799.32574767	10929468.690341119	87452148.6181784	164772465.6675994	8099593.194975109	896115850.5339266	36304147.54229164	44330961.34733248	93781853.50699773	11694072.92910399	280326976.2308437	3528962.634615974	18455388.64811508	9233703.353567624	43283853.16777452	1046116099.7489002	468594758.442586
3496212.291417187	730726911.696445	21547748.3451174	18704613.90108416	95915465.31946246	182021493.14416373	335302912.92420393	10933682.99520006	280517792.1435831	255311814.11225355	322297613.99021983	2354898.5106971785	11686082.419878317	9236487.105872966	10618580.691619812	87248616.16187519	150907023.07221034	8076897.031413858	894731382.5624418	35951501.62625162	44309143.64507257	93451921.59767367	11442256.803878525	277355869.50736403	3491596.6427302477	18224047.48669718	9228285.788751816	43234543.14909135	1037261368.999355	463370316.3267737
3304949.480366423	729485252.7344903	20988196.01653855	18308285.546386477	93382052.18815832	173115632.3330518	334253970.09981835	10722270.484716095	277309993.82479334	254470949.56418744	309437266.2036119	2321731.3191050338	11204012.214768356	7870746.915199273	10581224.25641109	86647115.05166173	136684780.778539	7980979.550185494	889287377.1443778	35735983.41669071	44133414.52847005	93378153.07108164	11406198.81778539	275598060.5865704	3423493.5631897817	17968736.480625592	9222867.262666417	42422614.59530109	1021622338.2518644	462160661.29385483
3304949.480366423	727559817.8503516	20843308.654588968	18254595.733531483	86203541.55469339	171617030.92495957	333608821.24065495	10360098.588559449	276713761.24759144	253859655.59820935	299373282.02293366	2317115.2132409634	10941799.562859837	6775175.986274287	10570126.909303937	86562302.26452704	114934584.9378989	7886950.825086319	883402083.2759969	35635202.276286185	44003287.20052051	92552943.52693237	10906649.36293367	275598060.5865704	3375103.0450437916	17432893.18097299	9221445.03525722	41808568.326822974	1009917410.9213648	458715014.410217
3191700.80667332	725893021.422313	20624584.792938158	18227195.895261366	82226315.89599043	150834866.0486607	328290242.6818448	9352853.797295162	244275386.02263838	250821853.49343836	284031829.5465555	2315457.4667994133	10815020.467815489	6489265.613148239	10542557.948943267	86410190.15086196	105660427.07017544	7859813.74040998	876036779.8496039	35605791.414946936	43724446.054236494	92122667.34475952	10861935.551876463	273503015.9530624	3300500.226424887	16916530.91636492	9214896.119417034	41390836.88914214	1001121351.8011041	455862022.4441752
3117114.48633384	721812323.5793175	20338650.66430586	18188160.329948947	80673047.61775509	133043172.86105564	327283082.00541383	8539124.331848085	236643805.7903059	249046310.98999035	281210030.237383	2312001.4241705826	10657276.337015808	5510664.765675756	10210732.753519306	84524010.15561113	103026083.00567523	7820266.889460443	870311855.6776905	35579723.06315617	43637457.2283221	91531071.43763393	10855967.536863135	270007232.411999	3233324.3765337407	16685801.281882687	9208534.994006447	39648238.061042584	994582348.1533797	451553717.2467628
3065121.6306271073	719068034.3001894	19986879.234516054	17933172.069064625	77983325.66140223	132991715.25249016	324213068.36744833	8314216.561839993	229294784.25065297	246755234.4652658	278441300.38410926	2295309.969333442	10597190.544048775	5040462.09205973	10181336.8913777	83511938.03881256	95166272.9177796	7814981.733679899	870311855.6776905	35439355.25112769	43535442.55321063	90469075.56790914	10854088.052084142	268749958.73187405	3139722.570931991	16546020.85820068	9204425.984511806	37957054.599270254	989514080.8143893	445701887.7780327
3016876.1121625844	712046677.6376971	19328134.15839606	17911397.434036702	71729662.5205086	122699090.59769602	320859223.6401809	7655407.236423997	224841351.48965853	245970097.08870983	275796568.5473397	2282076.6420266186	10525832.370851096	4690621.456629197	9867526.344191425	78846003.95388587	89415985.21022013	7746351.659739408	869369134.5742844	35143739.048253044	43443541.73795442	89822069.79773517	10841019.792049088	265904462.43078402	3101312.4991655597	16396068.526821747	9199066.916604232	37452208.29829027	985481174.6521661	441961768.0925385
2985640.1056159763	709878644.6749927	18717117.991473954	17896812.173420627	67102627.44030155	118982916.24548736	318280460.81020176	7118001.871547733	215231855.26744902	245203252.41579962	273253400.3698867	2248370.6811770187	10089665.414781135	4330010.024130039	9737772.671296615	70905909.42771398	86123923.29277371	7705379.1843339605	868553030.3696688	34786369.66003349	42623285.70597973	89675002.90974334	10830545.534561094	264829598.62126273	3050046.4817732456	15984018.413532278	9194852.211535249	36662548.600133196	982884325.8618453	426523616.7191757
2891239.9947847873	706145288.3339809	17811479.78613401	17866279.34711556	59622437.992255956	108915441.93865354	308285804.4375874	7008203.276779772	206947058.68586844	240198930.46685517	268424229.75557742	2243284.809871327	9711064.722145075	3091644.560122383	9504239.983467149	63842190.22728654	84295888.12999938	7662304.665904999	867626997.5362159	34034688.09241035	42511457.6788527	89390105.46097459	10821292.30123999	263684211.4032009	3016117.9130654205	15250283.53762047	9192886.56820558	36659749.22553616	978291750.0285369	420307032.99488777
2801716.0238915263	701555638.733301	17707394.299615968	17834759.806744304	55248801.30087144	102340224.96739976	306781349.61229724	6898723.653553368	206941418.53801325	237612176.16774538	264925559.88808155	2212545.966072252	9591264.517236395	2463399.7157493834	9353366.931198506	60670742.734712206	82773089.86023305	7548753.4129654635	867211271.5604717	33825692.63343332	42351646.76476094	89132673.87343444	10802726.78525397	258942114.16430455	2888764.426969244	14866394.109456623	9191940.2737393	36446089.102723755	977367386.892244	416843748.7642609
2725873.2216264126	690559460.6356465	16161049.570302146	17819850.231866967	54419252.467646375	98828147.645856	301747400.2281097	6702556.384168269	205080534.53533912	233122371.94947547	259672275.8593271	2189584.17168054	9331408.935699154	2426429.5794676444	9075254.38814791	58876420.52325243	82398387.08774205	7473322.839738756	863452427.148671	33694166.44716445	42196106.56306536	89019912.38967279	10786029.406853184	250424409.8157363	2726880.8381385184	14759794.535192607	9184567.042655455	36258683.93452205	974486350.5409245	412976121.9128801
2667019.152382247	687921936.4997036	15265645.448032668	17608158.792189285	51880595.33013106	97158486.44904421	299207509.09368855	6536504.572827188	199507246.93396857	230812637.0494985	258194081.52700445	2146642.276060079	9137027.683443157	2395490.3102661083	8893141.88326504	58189063.56336356	80260494.47854272	7390516.1444975445	862734326.3067728	33673827.68207282	42141858.36008265	88903219.6401344	10753798.672172023	248102743.11296067	2636874.7678970085	14499773.29470295	9178892.29924579	35964409.50962622	972952679.2799459	403452618.59105575
2531435.4549988294	676546346.9647572	14221239.769573009	17203988.804452788	49461149.93576542	95967914.37496346	295622108.21869355	6493440.865338998	188336257.83826053	228552600.58678198	257841108.96818623	2142758.1551649403	8993275.329645373	2395490.3102661083	8676454.752286311	57400003.2570924	78930654.78770722	7350626.742634086	862279854.8193431	33510402.978876572	42026831.280849054	88636248.03571758	10664917.801306883	246461561.1847601	2563595.6321060173	14431455.172112206	9165451.404565828	35900685.90135742	971039395.3837007	389309575.7280248
2492241.914814245	663336079.9125743	13731798.250418775	16717965.09557933	49164502.52172475	94868122.54556066	291011078.29310066	6488044.41693624	187243354.00421017	227399755.45265776	257413638.9327405	2125623.1678066337	8980247.464734612	2327134.6766717206	8653063.137133097	56858439.84875096	78405567.65599954	7234149.032868198	860824739.0645037	33343135.61348267	41782257.43961025	88361400.41031821	10478627.450120907	229653234.98606455	2531511.335808539	14184103.736520885	9148224.836593272	35851946.849478915	967058151.6213098	386238141.2520988
2461987.1883013872	651772286.9667449	13479248.524290523	16653748.692040754	47111818.66357305	93738330.43304448	285486124.8737404	6488044.41693624	176530926.09766504	227131293.7124731	255376488.2559463	2093694.4711544064	8967250.377585432	2315831.2541454146	8500618.336202774	55529812.61159037	77988099.99927853	7050264.380333435	860121682.016999	33224350.250090588	41696279.15602258	88220917.63571417	10314413.213246368	207930927.85973877	2478760.2490449413	13826329.779685888	9127558.847302882	35779283.64843748	965330605.9696077	386006542.12431794
2380646.90650394	635232680.6788248	13188228.545939477	16518517.723905055	46426770.38548922	89683287.17564419	280606917.65480286	6467096.0754187	172634059.5204432	223051767.0496989	253221942.83402932	2083446.5091050677	8967250.377585432	2297675.3403803078	8383917.018993533	55159761.920295775	77358609.24527673	6802351.485523682	859593954.702847	33131841.793064166	41339866.39134124	88217201.79440145	10309276.333191631	207930927.85973877	2348254.7346947407	13270558.212914132	9100122.728275415	35704395.4003335	963691619.6034237	384965641.976908
2322150.644193389	612853166.7965411	13174004.501098271	16101258.624747533	44765363.20586454	88938241.22845845	279757376.69539374	6456860.994746853	164201886.8966787	221669189.23187745	250648573.7415003	2081667.7193162579	8843915.859643012	2246940.6945584686	8351589.113547618	55153663.97419543	77355962.39242819	6743992.688121259	857786432.0594145	32580785.913037572	41304202.27698504	88127389.45686884	9956406.02876837	205494904.94752336	2163201.243494208	13237047.713103814	9100122.728275415	35649056.38950979	961245940.5488228	384410760.2893617
2231949.2700939965	568404819.9270862	12459721.331509857	15563966.674629368	43264396.86764056	81995404.70457383	275235835.4450929	6395476.460861759	162747467.04801515	220419603.3820832	249979425.0173245	2076480.079979486	8812503.67044607	2245069.635763423	8319521.762707741	55138886.72439646	77282424.25229253	6605512.588445301	856753937.856689	32205964.678024504	41231317.83893211	87723912.30895513	9857436.610634338	203779898.0292653	2097820.583132425	13152975.996832471	9080258.071272321	35556308.42814873	959289878.0214323	384175723.54977727
2223018.247250102	567102436.6584004	12128365.27788021	15087834.128829043	42165731.88512489	79898073.7371591	273562347.2101696	6326917.039022049	161614064.85256615	217885847.18846643	247856678.38365838	2073122.1768006876	8800315.272767887	2243533.925429678	8235523.36176357	55106032.30468744	76799796.57045822	6549485.527741247	853629949.4893358	32123791.816832915	40987452.39235358	87393653.37792593	9633821.200193327	202187704.77114043	2009674.9892409092	13047996.04333794	9055893.799083626	35474946.76286264	956251662.1841599	384170664.6949055
2220359.014592845	561263604.9308562	12067351.062905565	14685034.796933489	41490703.546367735	77863709.95342834	271794845.7742915	6236234.644849631	160887069.42372257	214519552.27782616	247657525.06967473	2071678.9809775634	8792729.087732632	2240038.4875228847	8212412.777440444	55064481.88735912	76525726.39641927	6464354.638010359	852671973.3342249	31710215.83046128	40908381.707168624	86797433.96702409	9485080.117623197	199716813.5610771	1979472.5083085808	12950492.967786295	9054970.723036744	35362252.32670135	955319804.402282	383521221.7169604
2218762.012001306	552904243.7273986	11940325.675062275	14620453.401808845	40363653.16997635	76223271.70058283	266498753.2226063	6189850.943726056	156856407.85332006	210411634.88628393	246683473.0962188	2068888.9633396566	8695008.299124476	2197421.6321421457	8196617.075100481	54967118.919630155	76157360.05388795	6408101.286664225	851698816.8671944	31501602.339498304	40585108.38595259	86482126.37382382	9424151.807562348	193986567.16706482	1918651.7300235808	12883279.815495549	9054386.637445249	35163800.82000382	954551482.3123683	381331083.3940573
2208727.373234508	542242729.756699	11916557.236794824	14602286.723748403	39671553.46960674	73399679.31348482	264596965.63711163	6149977.658352493	149025741.61121085	209261488.16276142	245659031.72281036	2067932.1648104305	8590408.71861582	2037894.4727600948	8172424.1809910145	54769570.78650748	75437158.76975463	6374483.716416983	849964941.9055945	31446731.81801493	40274379.120334215	86218249.76580034	9424151.807562348	191023311.35390392	1803843.3255573548	12869160.067619259	9043166.372848677	34605598.87083624	952337756.6210558	380422848.39806247
2185970.070049988	503390286.1209908	11872406.797257135	14539626.089027736	39383481.504280485	70850791.30610824	261127197.864113	6127445.557338133	140729982.11341956	206713514.48454505	244814076.38160235	2067435.6527498837	8504303.395136703	1860702.1271115332	8172360.649385263	54522712.54392894	74249178.27751565	6356504.736676478	849154876.2667824	31339101.017960723	40068987.68843011	85943104.37967291	9356030.796166679	190620026.84606326	1757016.5467820673	12796868.14873419	9042201.632827021	33743871.83833866	951138249.9615282	379675595.55162776
2162193.8762950236	501871843.2625605	11867893.46957164	14517019.029037282	38310903.85018931	69304069.1108891	258012242.82404625	6122967.1336105205	128973206.96585882	206473950.46756753	242979487.80023515	2064184.7813068274	8303637.75992352	1858795.104214966	8165352.013432568	54231328.79474753	72918597.31378512	6353647.708200226	847482196.0582004	31193075.85256507	40006916.77279152	85817950.08364636	9332205.698018575	172644797.69109708	1747570.8510415861	12751972.018654395	9029520.246583244	33274909.543053392	949162342.8043185	376976865.4905648
2157387.622567582	491303808.33569026	11852565.505095737	14509766.572913235	37434081.49602958	68439119.02384007	252509623.90935168	6121481.810697176	123992847.02457812	205290403.1990314	238766498.85278252	2063347.7125365029	8092539.933313254	1845049.417658478	8159216.870921118	53998498.90632319	71317236.18564454	6326670.361512053	844965041.9624939	31057493.3707268	39106703.43280784	84317828.77935319	9321294.119841726	162607333.8333782	1729774.1985020263	12727493.343700726	9023859.893793192	32436211.87212408	946537561.0465177	375483605.4755681
2131155.9251076877	460378955.5262475	11846159.846648684	14491483.405536396	36976077.32101046	67500325.43479875	250139841.99413314	6108279.808450828	121213348.69435932	204873765.31190985	235224539.45854905	2063153.6078789255	7975828.547087248	1840044.5256033612	8158100.598457022	53808384.6668908	70925755.4333874	6304471.183999174	843083006.8973056	31023722.73616694	38978207.426333055	83653357.18393014	9314627.10062891	143533159.52739027	1721844.4142722818	12691798.153705517	9011285.773307303	32268394.342998177	942202498.3903657	375106431.41242915
2123295.7000379777	455538473.5417854	11791198.441514684	14448819.558098923	36976077.32101046	66914443.16509929	249595511.88376388	6103544.9201340545	121213348.69435932	202534400.06895822	233529310.09721744	2061953.7868817614	7752995.386457809	1804068.1044243935	8156155.804234739	53433255.918763265	67535977.25600787	6295964.864375676	841472849.6601667	30936273.177390542	38868576.761676595	83485279.82551892	9305604.215320054	132061925.71595505	1666180.1321400853	12636183.481671128	9006745.27396114	32226162.712863646	942074837.2449226	374678162.8973992
2078748.7796644773	452358012.99472755	11790194.016095081	14333864.858806845	35992411.22357511	64908517.594260804	249293849.37257966	6096350.239763853	112633618.76475103	201964249.58140448	227206384.98457754	2060956.5972886716	7117429.288249288	1802383.857115543	8129445.2878307095	53363314.05100882	66769012.02409106	6295963.59075899	839731079.7007309	30863339.448350176	38827040.057146706	83383929.76561813	9298956.895883061	122723516.5820472	1583688.5554193542	12422760.154022947	9005470.82005362	32140134.875020348	934855364.000991	374655064.8859135
2059415.4492529978	447759778.9400696	11781771.09179186	14326526.394022744	35835887.500636004	64635085.983453006	247190357.1154425	6083895.610558604	108766300.73301145	200507515.9275406	220636777.29435334	2057797.5320322625	6964641.709032784	1759269.7739121995	8098753.268440061	53223598.85666864	64966615.48875452	6295474.1767966915	827883362.7905504	30834057.191266436	38558929.06759922	82777869.66720946	9293592.54628635	115883697.24984531	1554267.2724216613	12138828.652197266	9003514.651875231	31934739.086027678	927451748.0875008	374399342.36492336
2030626.101110847	444667605.0611218	11764662.22321803	14279865.28248195	35514544.58335235	62436499.78719548	244882416.58734137	6080200.8511373	103341851.14303187	199453447.42131692	213061302.69971666	2054080.0481981486	6803017.034391765	1712294.1000174298	8070348.410360117	53109873.83089963	60638355.025105186	6293738.223114716	817984641.0928565	30825574.912880648	37749545.400998734	82440793.99625595	9224449.66573099	111201087.9590564	1553624.1148503555	11601931.816155247	9002386.690109698	31406099.796087474	912399044.3459643	373940877.5673235
1982205.8406184933	437386167.459316	11747224.70490816	14125867.449813418	35273979.608437605	62014510.09045627	243600055.45868257	6058532.282737701	98562792.70097663	198631486.3669787	212932121.5336835	2050583.2005891134	6741318.530245167	1685782.5536915532	8068979.625578326	52228074.67766712	53866799.07979551	6288337.702281795	814073611.7557807	30813243.90459593	37147628.990756825	82049271.57855354	9152002.522472939	107972901.8761775	1544969.0556266992	10930168.380733998	9000554.324159482	30376217.528221708	886469061.6115928	373369648.3591495
1889542.4952011427	433640162.86340445	11726130.498038672	13990278.404282289	35177377.70062335	61349673.342545524	243321514.15127596	6044822.834334269	96479763.96366633	197921225.30213833	212916845.46569172	2050583.2005891134	6654580.154019628	1666468.0860344481	8023968.048648709	52189410.91781281	53608830.94242505	6268794.864257977	791305301.771517	30796487.455455612	36868122.12187117	81975201.8875549	9080040.199629815	101601195.31182064	1480128.6012803423	10631775.718939498	8998136.207544986	29764186.03172495	875403339.1121305	372846398.1152263
1788765.9316249033	427600288.6577918	11714951.742462873	13615425.499268519	35011069.80633351	59524696.440490946	243100149.0653919	6021457.372924275	93966230.53762215	197418815.30005643	212859214.293669	2048698.1806994542	6598531.452070744	1658378.975798332	8003345.978495594	52025193.9818277	53009323.45478076	6247060.879113375	783343012.5641993	30779217.633090887	36782664.532505885	81841756.16757727	8913062.989811404	94851861.95707206	1394446.3643394855	9758860.2745013	8983614.635103324	29180400.430093654	871385956.4700696	372788361.07741845
1723172.624774439	426290496.2331548	11711938.825715017	12946735.44052878	34924043.13376474	59335189.722762	242208821.34248075	5986497.841673495	92674740.97894384	197265796.21003512	212597430.55439547	2047446.8186516676	6530551.800634524	1657016.2620375943	7984595.175269627	51872491.671937846	52172963.41706259	6215229.678855344	771730807.2102118	30768655.627377372	36400942.80187722	81495033.88126203	8730741.095290292	84468949.33716659	1338138.2956122041	8881086.153210087	8980639.05140036	28852383.425016098	866452037.4741653	372672099.83160555
1706727.7881433645	418486955.6324836	11694564.082662925	12180352.558121944	34907938.123051114	58556850.74008359	240873363.0218454	5951935.034831042	90144193.09479173	197062013.32531622	211974282.15099552	2046895.580862778	6525463.66023809	1656623.130303131	7971612.651923268	51573832.808666445	52071702.44334676	6215229.678855344	761283183.5059093	30756218.71606069	35854843.23835516	80575745.26943944	8678059.010482505	82875656.52154107	1282017.8592292736	7362674.326514435	8967396.393128466	28688668.610748053	865456872.7035912	372670373.8594135
1609123.8560047504	403531812.0987724	11689362.979887743	11749067.823805531	34779619.51432451	57992899.40838336	238377424.03323552	5795405.286942529	87248146.50155292	196963245.25214675	211355294.97459164	2046485.3775674235	6474010.155911835	1653049.3629666672	7968160.9524677945	51095267.96568555	52027470.5483654	6190761.616188296	755026465.7970792	30746628.567456953	35764063.86220753	80443616.58963898	8658751.136826416	77914353.62640573	1194215.8237561092	6854429.876196946	8957190.822936464	28595092.549653802	864342438.6382337	372486900.7004206
1564563.2927673252	394943006.17085075	11675633.381479112	11719368.492863236	34417765.02886712	57415457.017220564	238156182.6663717	5790565.9986465005	85872571.45765358	196782981.50997275	211059208.03297624	2046224.4616071917	6412937.589120636	1651962.5960430338	7950518.1274957135	50353915.581440605	51942135.12854156	6162876.31060386	753846348.1553383	30744535.96998356	35698058.72298825	79966539.56788267	8641402.923951246	76803000.66655481	1121465.9372290745	6139168.103256314	8951572.14858904	28418798.11231343	861244135.4731833	372213076.0816505
1411313.8119240005	384227208.1313948	11665578.421934713	11698741.580201374	34088260.077798404	57206380.42723614	238156182.6663717	5788875.844815589	83717634.1658387	196666684.95932555	210808184.62979874	2046010.5103366629	6277450.043157734	1651913.530014014	7948163.25224647	49725748.77022209	51910354.42420991	6143467.036209671	753128865.3910949	30670285.833200224	35617507.17732691	78315050.84144443	8594867.019015191	74885487.41956228	1109904.3264383012	5877873.635922017	8943249.322633356	28362870.658367325	858333795.911353	371724208.5896951
1374266.7654789283	378666004.6846597	11628778.386324672	11689550.88699062	33993450.08286158	56920354.797143176	237451169.06105718	5788875.844815589	81665982.22618963	196400568.23819184	209228744.0645678	2045722.4117779303	6200612.278335372	1648212.8232440904	7940029.873315608	48395525.89438655	51615107.52728651	6094486.270025153	752569351.4960247	30616870.531353	35524543.63655263	77838120.1042564	8469029.276573807	73912907.94574532	931029.9901537189	5604268.047602942	8917830.250400523	28251462.81605641	855544122.5403197	371699747.63144326
1365987.2416173427	347231428.9768789	11583095.282536814	11620151.088655327	33227876.151805256	56834237.08258552	233877352.21829143	5782316.096287565	79800970.11063123	196292876.4338657	207608150.0154523	2045467.1787874892	6175452.939604452	1646422.1528318862	7927922.334184712	46739957.58894325	51216622.41609427	6027668.879707111	752089182.9110398	30596846.161603406	35283555.8857754	76907407.22484383	8405085.875460839	69975027.1602491	888857.1400409467	5052809.538676114	8838138.468658969	28049463.435379386	854994510.0868064	371572081.04310155
1355322.7033034365	338925555.2053749	11461158.808053717	11577358.493744422	33222826.659633413	56669697.67917405	230437024.9994433	5764121.7264093105	75910856.51588887	196079088.8784975	206306655.61905172	2044992.010194698	6175452.939604452	1643901.8552531097	7910656.986003144	45860124.086341165	50744151.61353168	6022498.6005287785	751913105.1922026	30440690.84775535	35146894.814971805	76582334.68004681	8278283.904602386	69091071.80730638	798209.5786646102	4815214.539331743	8799509.573209997	27812212.19288061	854454779.8482552	371317792.7177222
1347952.9081588574	337979650.81768066	11354864.06668318	11461470.143636255	33196087.409705337	56400612.25648259	229231977.33689132	5718410.673536075	72835459.30983889	195584249.71071625	203029037.82205474	2044814.6203190556	6157176.800896809	1643411.489828853	7906525.957499996	45555740.92637679	49962058.085337795	6017354.158794722	750395076.7196006	30412601.45394484	35071110.76443381	75789086.46630743	8247902.007870383	68520437.6537298	767000.2281784756	4786603.859411823	8779970.093754621	27607016.84463872	851833292.7766224	370838820.3526361
1346533.7469293664	336363550.7516868	11308828.72838751	11342428.173062358	33183107.800274167	55900622.32262202	228257917.7494451	5659374.928149431	69991498.00287671	193892988.67826834	197960305.1887247	2044462.4601725906	6139975.240538271	1641928.3559079783	7903082.0688209245	43141260.66054849	49637696.036719345	5990919.805801434	750186248.7161795	30388695.68599058	35004058.90354998	75614354.82720482	8191347.261611734	67734604.34247097	706521.8045932167	4316931.484407994	8758685.86471277	27458806.96366156	849913763.6139783	370746207.79020506
1344513.3407887113	325252192.26389587	11296616.26441699	11237044.741877206	33128320.977982216	55790420.43940546	221910474.84897032	5601479.757998764	68564483.43510891	193211562.46154207	189018243.0301798	2043738.0051509365	6115669.635705495	1638246.305234745	7888021.408178795	42481369.02131538	49609585.836070545	5892483.806859026	749290991.6778063	30376587.26397537	34953642.16560241	75608378.60663517	7980932.331088966	66508068.158685714	687481.674181109	4150412.850354603	8675596.385461923	27324878.472556625	846325350.9840931	370718090.21812516
1335077.477956088	321963004.08672297	11265018.621520495	11151662.316154351	33072013.83638259	55500220.599929586	219932642.5782615	5576402.663831832	66873913.17127473	190874911.05682456	183391352.28436393	2043247.7394819835	6087456.597819826	1636177.994025208	7884130.947182152	42288479.23982006	49596002.57039907	5741168.843847796	748160320.3362961	30348898.63671161	34878985.295692064	75430226.44749951	7942686.477915142	65461435.197007336	687328.3766828659	4104770.1204397595	8557830.898174662	26902320.648106545	844960403.0723777	370688985.62805074
1333426.2111147677	319239495.1407638	11246137.947517423	11082096.637851642	32898052.0535678	55356894.79100755	219917244.52468285	5552516.311425289	66748674.12010724	187477127.95239568	180281926.54739574	2041819.8232991209	6019602.920878868	1630602.5481997267	7861893.7726952275	42286355.53170821	49464237.574662924	5707086.36064829	742426805.6341081	30309515.48683899	34808683.29096839	75304896.39949475	7842049.993844846	64882785.8853185	676095.8714167324	4058063.1328140656	8415930.829366796	26811946.293904297	844632975.1704712	370513875.2137426
1323132.7845391918	315077869.13841635	11234979.123518493	11035203.57225865	32711343.282673012	55206257.759125955	219408605.29690444	5507910.443423818	66508497.57443432	186460110.9197286	179775494.21476465	2041689.117385694	5886181.009057856	1629880.615226611	7853270.305200693	42184299.793357104	49251055.799686186	5629832.256493143	737953864.1268957	30291284.514157332	34728644.557313256	75302313.23834151	7796079.328999299	64136091.60621638	664502.5922649656	3926193.930620437	8360745.824587092	26711594.144319437	843022340.2665762	370356247.87115496
1318907.4417093499	313446553.2301105	11219197.987159949	11015307.40993276	32582301.50705328	54408744.683389165	215511767.0690457	5313487.532485049	66076211.3382952	185959812.09463263	178724207.09728074	2041406.0059119237	5765470.351350362	1629434.6618303182	7842986.215163626	41968070.56146336	49012248.55965187	5578688.009243372	732405784.2351469	30257652.246435214	34645274.68211544	75241194.54718302	7666556.211699339	63180244.31092672	633618.0177806545	3914871.84549805	8343267.043691269	26666633.10863291	841720162.178823	370030641.07133037
1308562.3703590254	310956610.0937497	11210297.194711568	10974159.217553278	32398168.458905645	54328400.49570813	213696930.1532303	5229776.337677935	65731573.502025604	184479254.56706202	175172884.40867877	2040225.5921718667	5689748.226430618	1620194.4069474323	7824726.681751647	41869909.26860821	48625663.367591925	5435475.215241951	729541943.4927695	30240685.270002414	34601007.9306473	75059151.02205029	7362472.06701014	62143436.52996944	628390.7138723201	3914826.703732903	8331843.6867167475	26595218.10242703	837917508.5917785	369642222.2793298
1288002.1344366004	310411578.32447624	11188728.060198676	10970063.90559342	32300078.927141655	54231148.70442124	210928743.31686684	5204761.708547653	65503443.847009055	183574605.60656917	173952427.43143487	2038802.3881824377	5649449.108716405	1615434.9997814493	7803020.569286573	41571778.623227745	48530400.16558603	5377986.850498631	726454298.0475605	30194821.045672845	34573108.215952545	75037748.0817652	7310027.83618629	61396431.82190508	601881.164515619	3914810.1713020992	8319047.068373067	26579839.04603688	834047839.5513408	369398230.9439869
1266469.400013883	308292594.8811116	11164395.498980077	10864989.82414902	32014888.047178928	54169112.11924263	209257015.73045307	5082015.143021733	63978160.52893297	183044349.8866542	169089772.74723342	2038802.3881824377	5649449.108716405	1605818.8880888915	7770158.475332909	41485209.04057214	48361011.716614105	5354616.515607507	725668983.3458089	30164900.811186384	34516710.2354069	75035302.86513007	6703806.945387237	61396431.82190508	588002.8649431522	3914643.1228354494	8257629.728036945	26513618.752254173	832105031.159181	369262771.2230075
1228538.207574742	304512172.0615168	11164003.915021002	10814825.636189314	31881936.661968753	54126208.768529914	206741417.94225228	4940764.24097859	60649422.61515195	181515404.6829502	158274003.7440757	2038354.3017127304	5638895.133360017	1604279.9535725259	7757058.167188964	41320954.01550604	48320998.103531964	5256066.024266003	720004830.8669907	30140362.678570226	34419730.71379123	74957420.35911217	6563731.289469752	61378699.680249296	569862.4628742542	3914590.995204544	8210897.798181629	26500590.787713606	831000906.2297043	369036855.93368626
1221455.4951034072	302602267.966086	11164003.915021002	10750027.232934006	31697955.012554545	53959195.11955926	206029363.9227806	4902010.069481873	60530770.3433181	179332667.48865017	153009485.4445679	2036026.4690145208	5615330.370823145	1597066.6444140947	7735304.313586086	41082512.56597592	48261120.38851852	5231084.228315573	718984522.8818911	30095418.371087182	34386787.73230642	74857403.84530136	6560572.399144311	61345080.22254126	543736.6315182105	3914329.3460671315	8164185.1966338875	26489207.95594922	830912081.2213141	368899848.56742585
1193624.1087627679	301048687.3148013	11082035.816137467	10693768.416099511	31149501.250641856	53916393.5781651	204012180.4915553	4871572.018959273	59413319.25672233	178418595.8680184	146709527.26878852	2033998.3663685694	5600515.211835298	1588438.2404016026	7712118.652704645	40959164.80504313	48113805.654927194	5195466.069690803	718586797.3981342	30051309.587034803	34312880.0047946	74728743.44660681	6444091.439942144	61184988.74493539	540063.2200974422	3914231.2127639097	8150199.476675039	26467694.03265263	829558645.7877784	368787970.97816586
1160154.2575056646	301015092.783541	11062996.2534156	10641843.352844361	30905557.789622698	53761588.77714417	203425164.19860354	4772484.905536973	55905955.34677435	177377678.41342255	142390115.4547725	2033212.2713154466	5573186.562514519	1550665.0435959403	7669939.256225811	40755866.05879952	48044871.93506053	5191344.319194831	718190530.932788	29969855.730354693	34275740.186617985	74404691.68818521	6431027.069211025	61020892.023965895	498860.61430592166	3913550.7157788835	8074936.7974673025	26439749.968464643	826365198.8339497	368607574.55606824
1126765.679389363	299366621.243858	11055526.088244848	10620290.904959917	30789785.499092687	53700728.81367649	202721910.763595	4661036.314950441	55002631.57150748	176921860.06769058	139904736.39727265	2031798.160580503	5571182.894712984	1534817.9692933033	7653383.036051819	40433551.83698253	47835098.131055005	5183083.428943631	717498402.4825802	29824048.021371227	34239458.027812324	73815600.3290857	6430766.2420838615	60834410.20710444	468991.4414332504	3912714.798857588	8004956.708453222	26417247.34335472	823552806.6145846	367809732.58238935
1108602.8826086675	296433168.28436613	11045796.501434444	10478544.228177113	30636711.00348345	53643841.27152811	202509847.31465593	4551354.781909529	54785554.58258846	174348863.34587708	139806340.59925595	2031329.0170618105	5526090.389102973	1489172.162789654	7651846.864302114	40186652.177677095	47794746.620958254	5112745.929571725	716924343.0589448	29793514.076049406	34212608.15894607	73186283.97852567	6429478.755938613	60769513.5622444	451015.48819016735	3912628.826336236	7758318.173928239	26384670.92653369	817800795.7289904	366776203.4134038
1096471.1050666657	296135884.94707036	11041958.481246205	10334419.955460811	30546765.203974646	53470792.25862477	201355035.8582568	4535942.831506208	54098078.60715226	171768288.8064308	139806340.59925595	2029053.105292058	5445334.545932903	1460202.3971613485	7651450.397475034	40046242.2705757	47760757.446822636	5078543.090874135	716373773.7293407	29783049.680607688	34168736.04739705	73129448.40247567	6425601.327407697	60376445.392371364	443088.96878313174	3910603.676941038	7644268.24921463	26311559.43804768	807157568.0440114	365584911.4271503
1087297.4169222568	294658426.09196234	11037576.958246479	10209959.729265016	30489348.294599846	53238066.70458868	199631321.70131156	4493586.388754402	53953151.01123142	170144567.9971892	139759259.66826686	2028497.2310739222	5344254.003289884	1417883.5219681656	7647295.160175084	39923901.20605222	47642174.1770387	5013221.844399934	715915292.6507562	29767568.328144554	34136343.12099957	72686742.1052949	6385170.741171898	60029956.968518026	436596.53399252944	3909061.074746965	7639599.986784608	26176843.24514775	800528055.300084	364760472.0163084
1075123.8695139515	294335763.4356067	11035871.616220735	10182922.878848737	30274714.40749245	53116609.48833152	199580325.9262876	4493586.388754402	53857308.65129658	167437383.0015128	139696141.4085647	2028235.3153549398	5042632.154228627	1354442.0313303887	7633132.333280885	39561385.32357447	47619050.81969892	4968994.748941976	713666928.9877238	29714314.10100378	34117288.63030901	72587612.70408665	6364738.27781863	59523577.71578707	433436.84795699205	3908044.5730962767	7568745.736656391	26148426.65385714	796273541.9053446	362549076.11129355
1071386.7764821288	290800946.00459963	11031904.028334152	10120838.500480171	30077050.69681044	52765529.000923716	199406243.35302064	4454904.811690145	53615253.36625456	166477713.70958656	139560667.07789177	2028018.424512083	4827825.155215868	1302950.7181076605	7606703.478128007	39134499.834162794	47449566.136460386	4935070.716289474	711471601.5841473	29713876.57581681	33942664.33931867	72400122.15755102	6351091.044520991	59120792.22179297	432702.0574119974	3906945.199856618	7562112.402687031	26119389.625461344	788761178.9064641	350889497.51676214
1068821.057052333	289737238.0747198	11027825.193830384	10080039.879285347	29808795.720077798	52321219.75514918	199263848.7772933	4422237.408801142	53099300.36517266	165304129.64591125	139554765.8786236	2027390.5643311883	4703335.30411512	1265268.6991057012	7589921.387729038	38826712.33812625	47353305.97581146	4802198.407532389	706356414.3481712	29707328.042412326	33864961.83135587	72126345.35517651	6350288.96534212	58763944.27087319	431801.13492438267	3901076.4701082683	7503766.076772401	26026558.34142138	787174015.4911811	340305287.6826176
1063398.9053627911	289375101.2275445	11026224.65751059	9964964.277870215	29569147.895301294	51316611.60884713	198159755.62321866	4369868.42818565	52626028.11692654	164654105.13555261	139443978.9837335	2026912.323272882	4323001.374404711	1241601.6862015794	7586784.169105686	37097929.66432413	47331856.53652873	4600763.288834513	702747562.9925386	29697539.667137098	33762090.54423832	71454919.84761	6328665.302652851	57859836.98750365	430792.2804438695	3898260.063875415	7444886.766289521	25896437.959691014	781812682.1254141	337179844.2855841
1062417.8458033763	289049976.97160184	11020608.124469345	9880802.303037105	29220287.458499413	51062482.74856497	197841749.6341855	4318863.946593832	51843297.306863464	162048015.22140056	139271269.4673893	2026353.9498380115	4222378.104019224	1224033.0178131983	7581668.884274808	35239144.52870394	47274009.0392866	4503652.509315716	700619381.8744947	29695544.791591186	33730131.846991695	70883179.63486129	6326279.190259702	57669685.84746521	429996.15230993787	3892991.3613530686	7438530.660550593	25810588.08523037	779229128.581328	320120187.2723624
1061728.0750509214	288878620.8814515	11017242.669916322	9848094.368244296	28820985.45296378	51013854.92620399	196689931.7905641	4241723.426170061	50952374.00457228	161903553.56855202	139190797.36701676	2025696.9747623843	4032976.063187723	1185788.160021056	7577248.575493269	32761777.25027753	47255763.345136516	3948637.4371105484	697383830.9434962	29694896.03022499	33577725.90139148	70712602.41796686	6316584.779519577	57546267.52777869	428356.1401815072	3888126.0099109896	7412886.335017447	25808980.272069298	773140559.5308144	308116206.71974826
1043531.5826254037	288848410.6591123	11014086.485134948	9840201.052262608	28546468.910822004	49990951.710328035	194960796.06511703	4133863.9597523077	50510953.093333855	160391609.53633544	138482223.145716	2025208.8384502348	3774497.7575286655	1171825.8350930684	7543411.923966403	30581224.886025842	47222737.89395934	3687886.488604225	697323488.2148794	29684504.967694134	33569493.1923363	69599205.5781837	6300961.302732236	57528756.059781104	427760.4387811875	3873751.8163725245	7371769.568424628	25778384.49552252	772271851.6878515	303822145.72013557
1033189.9547477738	288587138.32481796	10997226.179111112	9792563.652756263	28454563.04653978	49668126.443074785	194336575.2240024	3902783.50446121	50358385.643868916	153953855.94271487	138190518.73225513	2024624.54591035	3545945.1270017712	1111352.3839434923	7542188.161438341	26662804.34842609	47172886.7187172	3270100.009084113	697323488.2148794	29586132.128534865	33531406.085307475	67996277.2665459	6280447.963263715	57260332.18978837	427669.9720143235	3849823.097200126	7327179.790682577	25709950.60455644	770563481.3513329	298555093.8574925
1028204.8151258803	288308669.97950655	10986428.61752121	9723567.812699292	28321942.301836014	49442678.425868325	192943754.05508533	3821265.6197386608	49754266.100276016	151233701.84811065	137609930.5786411	2023791.7975984805	3406755.023151825	1011742.445899635	7538838.225206156	25266669.240254063	47157579.98938579	2886824.906911454	695864675.1234283	29581918.087306418	33441857.776009392	64310710.49785754	6239195.3365664845	57058563.386825934	427451.54641164985	3849401.8103407025	7285645.922144393	25635993.375967886	769040921.6756899	273529568.2183876
1018428.2086822677	287903175.4600509	10972784.927342242	9676221.435505375	28314789.631939944	49348908.72904389	191935005.4184345	3675269.287943482	49370253.17866893	150817980.2704609	136178656.095201	2023723.935868644	3312228.494841983	973143.0249667511	7531404.59157658	23448448.551412914	47094689.86428812	2647377.549252754	695141668.8891187	29577123.434580944	33357257.55619021	59706565.73996706	6197353.839435776	56843309.7355594	427433.79363741545	3849200.397467663	7265905.210494533	25548089.771806628	768893178.0367849	271006434.7229981
1017290.497294635	287471402.20660686	10951058.147072613	9561436.021324782	28250688.296588864	49255959.34551952	191670131.13309273	3669086.4939137115	49055096.9420033	149632853.18001357	135183907.55825546	2023433.4987225903	3204489.551339416	968555.9976314686	7526243.73388815	23168885.666298237	47045217.596253626	2496887.4181708796	694756996.4056394	29553907.820527665	33243166.576350097	55184454.846294336	6121379.475613381	56502565.17427368	427353.15209513286	3846021.9923695032	7255178.887043762	25457700.933769755	768040746.4268641	260866736.58428055
1012419.5682128498	287318050.740781	10916770.988012357	9498060.134548042	28216741.113769002	49130522.66835241	191530878.96643716	3666156.999389254	48792367.46900639	146352142.80109158	134014398.7302323	2022886.351526793	3026314.5753326486	912185.0608005878	7515711.866715545	22848959.22960451	47025946.813532956	1995867.4517158333	693197892.8587162	29542011.180338807	32987004.997131404	54061219.76319368	6097965.813792095	56098982.0761691	426217.95854456	3845004.3969365293	7254291.911122798	25287869.917095453	766416372.072796	229107969.3590402
984841.2752219497	286736058.89006084	10812439.512514025	9430695.11388522	28128359.747455943	49025776.88347768	191295100.05933025	3657765.2376176906	48340735.69353893	144746397.5171816	133937350.05161446	2022736.978429136	2883553.7995656664	848552.9617370253	7503822.090347232	22131394.53634373	47017655.094768636	1776738.174132614	691962219.6589845	29539913.115522306	32778363.430068392	54019368.00116872	6055644.401884663	55428902.55232058	424943.9648312235	3843613.740393802	7252534.716373507	25141021.09137751	761675627.9103525	217227694.58263397
964742.2096466346	286356259.48097837	10674613.879850268	9357652.359115856	28094211.481436595	48807428.9878306	191214826.8866101	3653859.8948834217	47702709.54205412	143264345.19293678	133062807.58584823	2022535.7302157825	2816835.384243042	808235.7456090857	7476161.6934778355	21982020.567108303	46991518.890031055	1668539.6130072512	690662674.9004734	29481898.183333315	32721391.517372236	53801687.71509783	6024651.082021959	54693402.30537847	424290.44700174563	3840485.002349936	7226022.664167531	24967805.900720496	758399620.2127123	196705882.63407472
946310.0673499771	285236610.5181876	10674613.879850268	9295914.310919674	28052344.878610954	48772917.45692469	190797396.69833517	3649587.3238967312	46290828.12307823	142225730.8282079	131748187.18901736	2022386.985413173	2801554.3560232893	640837.4206109872	7462902.171272465	21460992.05601549	46989663.10181692	1652273.661493824	690009154.5159763	29465150.806708556	31767507.129592877	53125129.27747206	5982571.114360389	53569525.55185458	424109.10639108345	3837630.1912890365	7205399.676750734	24951662.581770793	747690830.0699878	180804456.1582699
929378.5382347774	285113542.2769679	10671223.538649196	9240948.204797613	28005019.100050546	48508906.71176171	190472790.3146716	3616243.177592331	45625033.85456418	141317236.0703377	131311903.61192062	2022296.812778856	2785937.370642562	587188.7580511926	7456305.968961922	21194378.019235298	46930671.675906	1560454.293223591	688830774.5690123	29439866.10380847	31184415.516707905	52135691.23674032	5903880.673245836	53410126.1329901	423605.35967874894	3836103.6264421586	7165420.477104221	24888443.423722632	744510455.0321577	168634850.12046474
925293.0512050237	285095641.6264584	10669238.577312447	8971854.808988357	27898703.61045121	48493589.52516014	189927500.08659536	3602621.545515329	45025203.88332244	139580377.4192009	131151088.52418803	2022121.0852866215	2698523.1050136774	570132.0663702796	7435217.644940079	20523530.319095403	46818299.998768464	1468651.4313444092	687990062.9946843	29405040.81097964	30817087.784129266	51389630.63181075	5714114.6453102995	53032854.270790584	423091.8364183917	3833860.8640620294	7150678.419308953	24878639.178584654	743683433.5092827	166133452.81522888
897462.3031258043	284534991.5472082	10620327.583717125	8693472.033311585	27767548.922632147	48480837.02713662	189632164.5420119	3575249.965373173	44748994.710621156	138156209.14026242	130642504.32983202	2022033.6765155024	2643732.122639766	555874.1757979823	7419876.6407270925	20335047.33920411	46806119.69920382	1402638.5764479963	685471157.5953943	29387640.25940242	30150847.36206222	50957249.62294876	5545702.603168616	52833044.233177334	422327.8902617177	3829794.984612711	7128766.292980713	24870273.191205718	738698956.8426133	164881340.13037676
892344.8995875226	284397158.7140115	10600835.69470685	8177439.506830187	27734447.740500268	48477332.16891466	189394656.86493292	3566450.471980671	44125339.77608809	134128455.95646356	130525802.12783349	2021438.2094729918	2582088.457691692	541986.1694763555	7400691.510545284	20250239.775259875	46784724.07159564	1303739.5726613272	684158400.4183453	29380353.090147935	29867841.024697416	50857200.178991966	5266400.392862609	52494483.06742154	420841.486403556	3824974.300567425	7109546.454192584	24856792.18106509	726892823.3232386	163903652.59439978
890725.1909691131	282988847.20360786	10582163.692170436	8006937.106191249	27472807.56960797	48340495.21803314	189336115.18897802	3558727.5290608713	43589782.26786334	132163203.27047858	130344212.54153776	2021219.2707300961	2575101.0896237884	523440.4967967858	7385764.231780199	20046659.569318365	46728056.13640744	1132608.0605999476	684085213.2316906	29363164.71433795	29781505.752915446	50770525.379932	5130150.898051424	52344885.97676641	418879.0989221126	3820533.383338186	7096091.897149404	24835572.766031977	721595456.3373487	163841342.04913545
881695.852656232	282157328.52679104	10534032.797832875	7966015.2761563	27409613.103761714	48305995.88303942	189246690.95301563	3532923.297814698	43526863.65859103	131841647.34344639	129532978.81579784	2020976.2008254558	2565262.489457174	486658.84626347484	7376923.748777403	20001007.09278225	46606584.02593584	1101430.2367867602	682826953.844936	29357751.952508807	29453103.362905458	50688257.30482199	5053828.929512298	51669789.16919603	414390.16604177497	3811859.817143401	7059892.884192525	24785045.678343084	715816326.5001585	163731367.90776706
880184.7951119761	281719431.21183467	10496602.84132788	7949488.279269475	27113800.925982557	48191831.607078634	189117714.052051	3496129.123589618	42884687.46415433	129425863.13003662	129282898.04685009	2020922.4724466717	2551997.3165921443	478886.7689805944	7374914.933613675	19840003.885149688	46435016.90240978	960075.3065037037	682645159.8202956	29349429.387959678	29389046.335121114	50636706.70789178	4889845.279584815	51668640.257096946	410244.3695930731	3799150.719043645	7054679.989178803	24742446.149553075	714471349.1576328	163625782.39072368
877156.1204171549	281641560.7273931	10343558.933487438	7934435.010057481	26294242.282594718	48106149.19168755	189075898.87514466	3477314.5502577205	42748813.03922613	128662712.35663107	128916123.87160859	2020922.3622198557	2534233.3230484435	406730.83491862094	7353283.611500557	19774286.660510767	46387031.36958126	799457.056306781	682490359.4923178	29322275.02689137	29350872.466537848	50619899.07383968	4738648.094779087	51655364.99889111	405420.2369457218	3769918.4362335773	7035804.8655267535	24727459.789142735	712658042.5615585	163476357.69427422
875971.9983993709	280839379.290249	10210833.203159014	7929004.094689807	25288489.986888696	48060812.45034594	189040114.77488667	3455206.3061582	42005973.95845634	128099934.08333454	128513029.80021329	2020886.5020591412	2514578.4868879034	401944.20453404664	7336909.385019102	19682953.77131214	46297653.131786264	739067.9422296743	681539283.0834684	29299491.106819067	29281047.905886132	50595803.10828479	4607728.503573677	51648098.87593703	401532.70146884123	3751635.161183456	7031063.734738773	24592688.739517324	708764058.109621	163353919.45207524
873252.0223787635	280541277.9879595	10015795.03792929	7921752.4581074715	22412122.191953845	48060812.45034594	188731235.5722309	3439985.7952583455	41007674.55767646	125720000.89891413	127791609.7771152	2020597.5967690556	2508233.395535804	401931.05443051824	7305814.764099474	19457562.31462309	46275946.26419955	726765.4161015352	680618826.8086162	29276891.392238103	29245320.40630452	50589770.44660709	4098807.541006403	51103893.593097776	397521.90652756125	3735532.55218363	6999576.593833838	24475682.65021652	695324257.735646	162918590.59554997
868912.8057614363	279008889.8700336	9890500.947164586	7910993.555526491	20622561.497094814	47754134.20914145	188504604.25502852	3426042.0919705387	40248909.05601248	123051179.61355269	126633577.99805743	2019870.267803508	2493794.7811404644	398689.50041483896	7219291.255576284	19157377.459771376	46255327.692835525	708040.1947409473	677174872.7357621	29269995.5850441	29198492.465928674	50456040.91376108	3743848.171034128	51031778.67775089	396230.38605690066	3733823.856638168	6986635.835291132	24388966.575901616	688760943.728999	162886065.8966881
861414.7722894121	277841191.1257086	9849271.895077595	7903913.3032818325	17612046.60918809	47657781.09146181	188414851.35679024	3399970.4982599798	38724250.85960134	120948774.05232336	124033145.06613	2019045.606461641	2487815.1474879663	395292.594274026	7174811.523780988	19042673.90338729	46255269.22044993	692177.5045808499	674748235.130198	29255609.09779131	29176463.849592812	50257641.93117514	3420331.959838872	50833741.89910878	395717.74338772084	3697777.905731103	6983318.645527473	24198205.01060941	687737565.2344005	162873085.03170583
859098.9124862677	276898563.72688216	9608807.749016825	7892713.110310083	17326143.12633072	47620590.046222456	188371904.55222112	3394831.5071150307	37644512.18082302	118387315.73935577	123067003.18932813	2015465.522527922	2483578.889685258	383146.378638718	7143442.591895982	18742437.4083266	46248920.28809269	564490.7776211011	674698027.0988288	29252717.59197029	29132150.158462763	50191832.91993332	2925456.978261944	50421896.71063295	394287.7263739389	3688995.6404302274	6971081.405967576	23974340.6894528	680955506.3973036	162556345.0675571
858857.8147496134	276124515.0243664	9523368.77924707	7879730.0978258345	17220249.409722984	47517593.95156859	188247753.50981775	3382998.498173016	36287217.59281374	116310806.00004241	122931101.8397036	2011544.2945552445	2476577.6115190173	380050.3317812747	7067397.110900187	18314253.85417276	46234520.67707062	501608.38080500497	673771413.396276	29249440.433172956	29108562.211416647	49992965.95860149	2541232.582437371	50263690.42922223	393617.9003733315	3688310.889067179	6935488.916104904	23880909.05417248	667191224.4476998	162129842.50751913
857714.4155556841	275804930.5755253	9409942.815917838	7861951.311302407	17160219.95385422	47495159.27680129	188247753.50981775	3356807.1526930765	34647915.02563242	114045647.63638479	122931101.8397036	1994407.9606530555	2473389.3652744223	376197.77542069025	7027015.117898016	18194843.614246216	46218361.55784691	467991.2841444679	673353268.3328254	29233304.646639537	28958373.131871976	49903874.07336168	2092417.7765198348	49941589.144775875	392188.9023528251	3686263.0318695265	6923305.5945807295	23880909.05417248	651329178.489852	161423437.81664738
846758.9627270477	275639403.4888362	9277116.90002835	7838679.009546986	16544573.40360855	47467568.77209885	188177862.6242801	3350761.857568807	27624795.964598805	112271552.96679407	122912698.32877547	1984306.6703979338	2471095.3124336866	374145.0543760862	7001329.7106342735	17844428.128139757	46183499.41659037	455581.4061201016	672699132.1889274	29228062.193108525	28847247.24491789	49891771.25139863	1794425.330253155	49690546.658172175	391270.63979003945	3684406.3084277585	6913844.670224389	23759493.507244464	646969304.0526811	161066026.85300106
846019.6283700756	274572530.5391599	9198642.271564683	7767961.4079498565	16118828.817316493	47446776.486977205	188171442.17054218	3343274.1452929196	22351400.07027571	106914412.4810487	122849265.82065019	1983962.420046353	2470715.90890797	373184.02791292634	6951323.627659652	17769068.69751695	46182926.49373709	451917.43454324844	672339950.6182188	29202489.183120012	28731529.247169968	49758427.92290212	1481697.9413095927	49415347.90360661	388783.41615574685	3683707.831207788	6902081.533784353	23083738.456862096	642108288.0161655	160530909.2454457
845329.6457771859	273013312.64145124	9083495.615909308	7719209.5356197925	16003745.072247878	47342024.81391714	188164118.3037434	3331666.255688181	21669190.312550776	104915103.71865086	122800778.9137835	1983962.420046353	2468171.102833082	370236.2465290805	6922969.6501562465	17669279.760807328	46182077.20178542	446209.3784896541	671982864.0875353	29177291.99105426	28719381.37778291	49712544.89530453	1331542.3036384538	49373530.62959373	387988.1269276154	3683008.3151856847	6896265.801596733	22799432.2532098	639172011.8779092	160220858.68285626
843877.0809226756	271735231.84654343	8982383.294157181	7673021.743435	15547491.317445923	47212144.53657907	188159125.03067616	3328079.9258550177	20168548.48317608	104915103.71865086	122784583.25432114	1983960.834776672	2459067.666236409	360395.6413562368	6860491.182246246	17571293.92233676	46180021.560158186	439979.1643303662	671599898.2071381	29173689.88354007	28683642.641047206	49452792.674021624	1141641.0235400756	49349420.02989803	385129.0499208045	3682358.3022527974	6887088.530250332	22696060.000067778	626973224.1054006	159245644.09686565
843187.8312321809	270769758.0667364	8943157.766412241	7658239.5812290115	15018808.592916945	47018442.54517845	188152988.45182854	3327157.1223446955	14565547.280351054	103624444.61554031	122710123.31339367	1983844.3869136248	2448826.70140453	356569.75861359865	6839439.259461438	17520654.042063527	46170003.57116778	436034.639442772	671485496.4899704	29165587.038711336	28570121.438918058	49244006.36218427	1089430.697198906	49285515.885856085	385129.0499208045	3680897.195729526	6877379.328748039	22606877.440355323	567065797.4757457	158642431.86927888
842895.0550765723	269364238.2279404	8823862.332475118	7626167.361941381	14725263.593335282	46895329.297798544	188100067.37646982	3317434.7720297826	13601542.388035823	101703469.05609064	122708079.60448314	1983602.0072697857	2440316.2391624143	352725.90688892413	6781003.312796422	17479873.122214247	46151033.0069171	435662.67940657027	671169221.8388747	29150273.307264835	28405748.34447585	48805686.18592165	1036510.7635671939	49185145.65652286	381967.9789964304	3678368.5051417924	6874423.248575977	22604688.656458635	535221754.84099674	158547153.35389537
842518.7019199479	266547620.2886254	8722154.732475856	7605353.4793083165	14417035.263531474	46728068.309058234	188059261.2360635	3302153.898763319	13173161.4688676	101157510.23095483	122633325.30175658	1983387.1591082315	2430815.6871818295	347956.16210981685	6769456.710942992	17365462.840278678	46132506.70622452	434821.26305173634	670288070.9865997	29104803.70607598	28358633.829839412	48720929.56591596	998238.8353128897	49155373.12368897	379750.49586940825	3669808.9016566267	6871662.527859544	21830297.04241867	527522396.29643464	157944926.1122569
842187.0477228368	264922132.72249416	8666527.31677916	7591189.518574563	14196819.924820391	46726813.16089967	187983058.1651974	3294678.885095351	12611974.383527407	100552924.79120427	122373977.07510374	1982960.3661094636	2420553.450085038	339623.006150588	6674489.427386097	17205144.070279587	46124695.45165192	430837.13118524005	669252991.037247	29083513.870163746	28332582.35665367	48363228.931889296	983279.2144760878	49052406.70597125	375187.60792936594	3667755.285821395	6867893.714636394	21631575.143252984	481028694.5762192	157618449.23370886
841947.1900777981	263976361.49858892	8601346.903117927	7487203.656710343	14010711.043464048	46537382.40742216	187868243.01987424	3288240.610809516	12260496.780726137	99651798.56960738	121794214.75839496	1982278.19077128	2415855.3749625245	328762.7268365743	6637774.496612132	16853363.365489956	46101948.02988306	429426.2907975273	668202473.150532	29048530.190632325	28230000.419068202	47202645.823082	960856.9349831496	48837016.889799915	374398.09730321047	3656598.2112208195	6854366.795093433	21308319.164224662	467177119.61010635	156476733.02216104
841921.5525534437	262957620.81036502	8538766.579692632	7439756.666757774	13819379.970079029	46473667.09910182	187781725.92376187	3284745.5017941883	12035448.167890713	98030783.92943129	121270740.20076019	1980408.9632574609	2407629.5758614237	325087.61997586995	6607004.763338297	16664407.289573388	46063212.095212616	427759.5170726649	667539168.8487629	29030591.991427545	28143017.69949386	46706084.97022355	910621.2029133295	48776411.82797926	372998.79544737766	3615639.6860325416	6853527.990627217	21049358.82054376	438880943.50797194	156085292.90567967
840569.112295583	260993345.89636874	8499812.995690959	7395768.87717274	13574318.786341617	46451165.59705921	187758369.35991347	3281766.438405217	11984708.151774073	97280384.37724422	120219579.76181796	1979495.1456422035	2400774.3979934594	322975.4115467683	6496861.541361546	16255016.396443486	46042983.46551526	426567.3468609457	664097504.9224769	29028094.04279548	28085807.321170773	45711071.09034518	900291.6332616332	48681676.91464684	371603.7329699114	3580935.2872296143	6853527.990627217	20320285.006047443	420361842.42313987	155736514.05542374
839085.1930868893	258891859.2532487	8434623.588516533	7308740.205807353	13312251.485225836	46270590.74823383	187402138.7056708	3279951.8924236875	11652460.90316448	96181601.34536368	118421440.59871688	1978873.0340569564	2389765.268911794	315421.3568723833	6458239.237239949	16028263.78005185	46035711.93115851	425490.28038560436	662579942.249498	29017715.11958061	28082314.61501669	44921947.25610491	881678.1950963606	48239527.78995296	370067.3771024726	3518795.9693242363	6853235.225843053	19449286.92090331	393504742.17842764	155216478.6374954
838486.0350994064	257005587.32083502	8393995.536477888	6833559.9026644165	13031090.845246816	46235859.95133976	187101529.21774438	3275430.3340067025	11062828.305099348	94976671.8617909	117908970.76554275	1977916.5486811937	2378104.887497844	311560.892573479	6416523.953656146	15825527.736492096	45972523.42119362	420872.447513123	662043974.7873784	29007920.665454186	28007679.007666513	44829146.444534354	859579.8736096047	48147511.51047671	368546.99821719516	3487577.0787493633	6852016.901904921	18423129.857078925	366599239.7490948	153580378.58657497
836619.3212693479	255955169.96813542	8295438.972454845	6677673.313946473	12653169.620210582	46225478.77309585	187086505.59146068	3272688.6631406327	9837177.029052017	94166337.81869672	114660238.61091556	1976991.2463354913	2336310.6852970873	303036.7413945634	6414087.852626748	15744446.760737572	45786271.7857819	419038.51053715067	661472229.9923791	28996800.619649615	27929564.528051592	44492268.65272704	833386.1599186315	48059815.04282228	359726.2324319984	3451321.19313784	6850426.06880528	17838874.30560743	340363867.2609064	152419574.3179905
835401.9876358603	255494615.29593477	8232500.96969699	6639077.138661295	12066242.152356815	46210751.1569008	187001319.40361297	3270758.43905803	8940276.950599344	93744088.13683133	114186517.1869579	1976034.4227369705	2324900.569400304	298285.3960941891	6407890.607383141	15651501.893596787	45647887.93493265	412624.3532733036	660867197.509696	28992017.263567373	27929564.528051592	43900840.00248831	822912.5836692859	48018080.7882979	356946.9730286043	3407062.20172449	6848165.353036874	17076718.522680555	332228108.4737159	151390603.17329136
830757.1708216134	253580228.7143996	8129800.687698353	6605189.211900772	11879310.578794353	46208739.4491185	186901679.51623094	3267784.1094444804	8187298.828419111	93511034.57429595	107626487.40558328	1975715.3557066184	2309821.694321242	297605.0912997304	6399172.049947547	15350747.106390376	45406227.80954607	403032.82009059686	660712178.48917	28987792.520609576	27806877.814156055	43509298.05405478	812714.6313987954	48011103.2695466	355921.5683711295	3387748.815797637	6846901.246415035	16742594.447712123	326993780.28093666	151119273.16351345
829715.5699639687	253196965.6578615	7923935.547434558	6475447.997302904	11709163.069019934	46203753.06938333	186791776.41594315	3263307.663976947	7913680.179012433	93231224.45407335	101358510.92999813	1973985.0676081104	2309641.2646816196	293673.9975783386	6397970.7487342395	15014391.585293833	45039729.42299079	402397.03623231454	660517610.3184414	28984913.08620797	27657972.63261798	43373015.90451479	807550.311061609	47960572.26255634	354407.69783056754	3382817.587845619	6844158.384861717	15986397.806180142	317895106.2784901	150978459.27331218
827108.893676997	250539328.32238254	7705466.529862074	6401298.67054913	11511993.97468663	46196269.67505828	186551651.88667798	3251343.6474584793	7771727.229372627	92821003.58413981	100043092.99728145	1973935.295518433	2308608.443158411	291613.4182455356	6397159.337237933	14856229.354128292	44837122.64789136	397791.29515834927	660442916.4185953	28975774.26981615	27541740.552618127	42649340.96645037	803203.8860748566	47905832.24049875	348870.204096746	3380356.994654373	6837401.7326399945	15197190.438830554	309041219.3988456	150643255.01591948
826471.5829987002	249524360.50350416	7663015.919008871	6277152.449007841	11239279.81900938	46189970.80577075	186396485.28393325	3248854.1091855722	7742927.125914911	92412300.9685863	99964276.69430454	1973725.2877851396	2305046.3379365886	287351.3681724925	6393362.44892588	14366012.55126563	44614134.60346139	393570.71950269624	659980133.1132457	28970077.285572067	27500328.345914997	39744248.148794524	794436.9993135337	47836580.73033483	346157.7721740872	3369030.6347640674	6834985.344058689	14925821.204731632	294307245.86683357	150617046.11040393
825076.5502572282	249259169.45519134	7598992.433869965	6198542.491304386	10934177.260858417	46143664.4705095	186324137.98688638	3239687.448582788	7617508.725953123	92035080.66794445	99927922.48564139	1973628.8141362013	2304613.8133066176	280659.4658517137	6393115.3250269955	14309350.858717872	44208011.561840095	393319.3346249226	659897530.6384525	28962970.31673807	27459666.309908427	35965304.695901334	787622.2381287299	47656804.52949075	344684.50913876825	3364432.375532918	6819886.073116987	14605086.435725538	287711140.9025261	150488809.5189531
821640.7257010082	248925448.22652882	7586219.219384179	6172723.637650625	9651854.31351366	46085045.36453894	186002349.640714	3236794.843385858	7617126.454178109	91432504.17740287	99287752.90545434	1973231.7796727798	2301697.4645681195	276459.0163228477	6389984.51856379	13947821.53706119	44084933.670606874	390826.8089911732	659767559.3082813	28956661.00468687	27394495.382298872	35760992.68160494	785652.0132219979	47598550.88077641	344198.14235497033	3350157.4087768686	6814123.273321228	14481607.47831505	282169282.2150172	150469538.00337178
818070.1106236184	248861415.90298453	7501830.454115136	6151780.358431672	8283530.900926971	45938570.30999786	185522086.67091948	3232947.6233588536	7580916.829629109	90672622.56634136	98381278.78662352	1973099.6926530416	2300087.0252417666	271220.1336720373	6385178.650015841	12570040.98656792	44023166.397069246	390405.9313398494	659618541.205748	28945931.01211019	27353252.117840476	34759312.36922143	785385.6327261279	47520182.39199828	341988.84712256916	3329047.51794849	6811071.975245376	14113731.43352772	278676193.0288936	150433698.02269602
815541.6543309205	248620760.70751423	7318294.011071995	6104429.616277951	7387409.426310317	45655325.77115954	185427041.97420374	3231560.18511895	7441213.000149159	89747123.79578869	98091335.94677024	1973099.6926530416	2293570.7381819976	266172.9651876689	6381009.438441102	11886946.342525829	43942758.867429085	390335.9207444147	659532012.2874388	28940964.342752878	27330402.937310923	34598904.82540274	784790.1418623091	47415189.6100052	341032.00290483003	3307918.8744165944	6807387.878613207	13923319.35157682	274899023.9073598	150418853.03165907
807202.0961822458	248441828.02680904	7315067.481476472	6102674.424242276	6720968.361168325	45408089.8911663	185395435.13392553	3230063.196696733	7255339.933521031	89272790.66170725	98050408.98483661	1972990.447870721	2291291.9143761145	263976.3020911546	6378250.058543979	11093374.192786865	43698054.903977945	390183.0532756544	659523469.7546672	28937199.96308964	27318605.292472377	34598904.82540274	783967.2403201215	47325491.815591656	338126.2975423301	3299749.507606197	6800940.115691924	13881825.819847828	265437008.3049979	150394397.51951268
789267.1493655046	248112198.51746637	7284161.800890428	6048403.762324236	6416224.996996939	45251965.73648923	185257566.41167676	3228824.3396555358	7155407.902272184	87416344.98987174	97969203.70857987	1972846.0773158653	2290219.914505374	220451.9032252708	6357511.693961562	10851263.455327736	43525023.95470941	389145.49865727744	659473406.4362619	28924361.970814105	27282642.133972242	34405598.31261842	779605.5802534345	47271269.52897453	333074.149460646	3297820.6397396047	6798755.177314559	13779179.516165854	259277454.29039526	150370347.38269472
755935.133083758	247804721.96025637	7231206.013483933	5899353.643193394	5402120.301386956	44951040.18297117	185199098.40145972	3226645.332983605	6815282.810592987	85981981.87041841	97760735.08395655	1972549.9697466781	2290066.0548966466	205581.2940313402	6334989.623306322	9656661.571537564	43366089.82585819	388874.3143245605	659416557.9314322	28908370.01657892	27250593.847077303	33640579.48987224	778117.0534324293	47181300.719201945	332639.2699135121	3292717.895222766	6796590.253921184	13393558.461175267	251301971.13945338	150329269.7324982
751917.8862705728	247682729.6601527	7189705.053674604	5843163.323220657	5255054.680571031	44637256.88663009	185109437.6164354	3224907.304298657	6536750.505922659	85665146.21641506	97229786.50549825	1972386.8666844862	2288351.9527199394	198612.51590910897	6312922.965869774	9272172.356139978	42938876.74669615	388706.2150199328	659401417.5827245	28894260.867529653	27211303.3511899	31721901.834999528	777784.1674281401	47099375.15089866	332274.8371948608	3290041.6405164674	6790791.204227466	13357283.643376887	239526272.1396345	150322932.65494123
751524.8500199604	247628960.22211248	7153043.291357363	5839926.858342073	5123836.393620112	44554851.46006856	184976750.9550694	3218669.229714546	6456604.710870007	85123525.06473175	97085801.92331432	1972020.261060773	2287631.0743437847	192532.59214028638	6243876.134607582	7296892.717096021	42592968.57158828	387745.8568917519	659399013.5371438	28880782.06776425	27188745.534381997	29472880.666862503	777604.5541470263	47047350.02470025	331481.29556553566	3275049.598491734	6785783.269269386	13235897.205309032	224330708.6571326	150322567.9412898
751073.6929646867	247526526.24384597	7119544.114671818	5784265.232262278	5061256.065174654	44523003.19548635	184905650.74871588	3216618.749541929	6450712.671461228	84991452.53813912	96057702.57191443	1971976.2325573121	2286210.5863022073	190573.38471028532	6178679.535815463	7189073.307792034	42161753.431664616	385972.8754995685	659380075.9682188	28854385.36235784	27127270.56337054	23434216.403602827	775209.9920532228	46932173.971103504	330876.12863374484	3272711.3802715307	6783983.2236898765	13227590.207919903	206977341.3900293	150313174.61255708
743581.4184318657	247338342.4153524	7107347.794058776	5708571.484845601	5047842.320059204	44450366.38861172	184816455.06916967	3214824.6986149545	6440522.510951145	84691090.88844818	95893869.86005515	1971829.219291164	2285504.411203743	189725.86735467368	6135050.214185071	7120870.279254003	41571937.446112715	384836.62239572883	659331264.0381904	28845608.051210996	27119670.881413117	22324721.951651454	774327.9000726261	46778961.992560916	330688.123853903	3265390.296819195	6782494.478409036	13005747.770360075	190892785.36334592	150290275.41859692
741829.7978679906	247074384.22195265	7075743.7629180495	5708571.484845601	4971725.09781976	44423367.941485085	184591210.5200957	3213829.4929628693	6412273.784800025	84513685.0048713	95785737.57067941	1971614.9812398164	2285190.241297517	182916.66240001196	6083771.868132897	7026212.17755073	39443075.49309603	383897.0068381944	659308533.7240758	28835939.42080227	27111870.916288402	21373492.383593343	766461.9728877443	46753808.14141175	330505.24626670027	3263393.03511111	6781563.7322930945	12956101.322906323	180396209.13424623	150260922.63368028
738339.7354885867	246771144.623311	7010096.571132986	5690671.589729849	4913365.361570593	44385314.003271915	184591210.5200957	3212769.3124509966	6363063.109841973	84484884.39179054	95027483.66699252	1971525.1894620357	2282808.978643499	170985.5508940572	6013606.175654661	6917127.978040509	37672019.331413314	381913.56153555145	659140746.0897548	28805781.2861921	27043827.70590657	19067673.387147985	757789.7322555757	46676536.81506333	329855.7702460995	3261445.831038182	6779444.919539617	12745981.764378032	143944353.65356436	150215840.83989233
730934.0383229611	246468368.46014118	6993524.93730172	5640755.826195801	4906434.359268634	44342392.04244889	184482938.21887082	3211819.0021631066	6292270.576317734	84322492.21994977	94270608.84943089	1971389.149772945	2280155.3956680507	164198.12269505256	5898185.668855105	6855879.566119171	33052056.877321307	380810.2369234113	659067388.1336689	28792312.55179468	27004622.773713198	18228268.694060642	745727.9249549876	46614901.028940074	327703.4543144769	3259590.114460728	6777441.506803446	12517911.866677606	137877145.0884131	150114334.7430677
726105.5618844953	245973732.74476343	6898207.7442813255	5633917.379261244	4897681.217886691	44312404.65642557	184164854.687288	3210088.4277746063	6228135.108050793	84085507.7628815	93955808.12145755	1970820.9005433538	2279839.6639635777	161909.31825958224	5764970.856977802	6812907.288570487	25966821.40717199	377868.243097826	658989596.9543455	28792312.55179468	26979064.729760837	15801396.078898808	739737.9698361036	46133047.29623554	327334.93799706653	3257924.0911526866	6773950.602804483	12409160.363046324	109915001.75059454	150030797.0706059
717387.6520591341	245081763.24992472	6880767.88755446	5628162.508364603	4817013.879168637	44255796.86704714	184084165.4746129	3208217.3549462766	6200020.442778697	83446613.1196391	93800933.50724228	1970310.8025684715	2279284.619868583	159233.73825464124	5714313.8403448295	6712921.974965327	25923696.633474447	374932.26130725135	658949820.4760653	28768427.533963382	26900763.072672684	15532332.057329383	736326.4654751376	45562501.8505385	326532.7970933413	3257316.983027196	6771487.923474216	12238415.367951341	105217867.93813689	149893178.2498385
714649.876334462	243933301.48905215	6750292.400964693	5616695.14346754	4795043.923484375	44179514.36204143	183879266.32054514	3203357.146467309	6164576.811014459	82812501.52209605	93654044.40288654	1970001.8302077411	2278283.2377021615	158311.15904707974	5708063.316410616	6533427.175938163	25715946.278555594	367131.651044813	658935090.151398	28765476.27094264	26763586.687625084	15065016.771702746	729162.1275179449	45057694.1965486	326045.6527245479	3254169.6989878276	6769524.335698482	12181231.928198392	96073842.35647479	149833602.31460947
708923.012003294	243354948.10827935	6709659.862297931	5603544.8028556695	4696353.424728934	44148165.45120525	183745329.35958105	3202375.439491015	6066624.445977459	81836090.64266875	93156591.59576038	1969792.117291297	2277546.519355426	153918.10742228295	5674516.617895638	6293332.256145181	25024530.92673309	363460.0826865021	658859493.0431427	28762815.990852628	26735640.999214858	13480712.493954888	725289.9576828664	44295387.15499293	323891.2130110633	3250536.992539145	6767564.759455051	12053510.737820111	90730221.73475106	149750025.7686468
703690.4205318432	242649171.698484	6634725.72875915	5591465.68628955	4643935.008963919	44096190.170852475	183735150.00967634	3201875.728062302	6020225.162054496	81186929.34831047	92215000.59369746	1969723.738392752	2276990.234784006	152529.8116916201	5652757.338121239	6114210.373028547	24623294.425232932	358177.3766243132	658838192.531929	28759782.600135736	26733011.357374698	12512263.110975508	724595.1775163088	43840180.16847421	322440.1117447281	3248179.8647655183	6765847.786386265	11895000.851849353	89197419.39678957	149487921.9799111
701515.1641632974	242051009.49726015	6559713.997991114	5564309.235884423	4550867.50488357	44044034.970151566	183701081.45288137	3198687.239881102	5978563.851995117	78329334.1051012	91240475.64045328	1969640.0676789056	2276843.108778023	152092.84063256194	5624931.832169833	6003143.017730748	22628417.18942619	357212.52655641513	658814588.467089	28758688.590547778	26702080.11007204	11983743.976470167	720809.104310322	43212203.77663308	321645.52985491883	3247992.969246318	6764083.360080797	11810771.505468361	87978526.16612574	149296410.60593322
699419.1559344972	241496574.05752426	6536701.756135911	5546282.945773728	4345906.551368884	44022489.5798137	183687249.35942283	3193562.017223448	5901818.294331771	78076069.86001892	90544725.25913028	1969595.102163569	2275484.516767692	151941.3537850947	5609689.345638987	5945415.192045922	20093694.931578096	352713.8171282129	658813289.9162052	28751404.89514203	26690280.5761361	11705280.38209829	718937.3275854377	42685384.32442866	318845.19137108413	3247903.123347921	6763342.527106953	11722416.992262233	86162056.46204378	149039852.74656492
693111.0615528716	239876843.22074038	6503847.7847381225	5522107.089770422	4337056.323719513	44022218.76731516	183602546.61441445	3187936.312792992	5851677.736782893	77960016.56806965	89976699.217197	1969498.0631354512	2274748.565278804	151521.88369959366	5590614.067999043	5895795.241967591	19276017.98276203	352314.54788975406	658736161.4812087	28748888.152160387	26682921.567558218	10787682.054851608	691211.0362841106	42279965.24445383	318597.3884906755	3247593.500861531	6762677.161194554	11516267.914998818	85732145.78294785	148888411.3002254
688716.2249786396	239448280.4182497	6441241.007690309	5490418.2075192975	4336697.399591107	44006246.00065093	183547011.77081257	3186111.467022249	5752821.108535288	77546958.43768348	89916325.60128216	1969309.400551328	2273638.8347039875	151462.80269897607	5572040.121604079	5890689.642193924	18268910.90716375	351556.26749176724	658623197.8815318	28742955.710158013	26677228.26930998	10676813.357272398	681667.414020468	42155829.098273605	318276.4917054107	3246986.948792174	6760472.231592216	11322419.880865362	82605409.81682682	148856004.87797788
687993.4159837979	238721700.35593164	6284694.386997056	5484233.847869768	4332488.7241992615	43994292.76984918	183523225.64576656	3184079.288867452	5604179.2849497255	77393288.04615472	89722747.16092362	1969073.0182367368	2271920.5628900146	151462.63019575732	5551954.727031343	5820594.309590543	16211769.626596844	348329.2175262464	658479578.6559787	28736917.883617852	26670118.560533427	10545538.656964025	659294.99048617	41628314.130195975	317365.0631043622	3245999.3220300595	6758946.965373101	11150347.559775604	80758058.5419887	148802646.42649812
687525.3539585517	238431115.31765276	6033458.092413291	5442435.904581425	4301882.983659688	43924250.41225661	183515315.71683818	3181006.6355145085	5517328.331686106	77274917.72570224	89718172.75045623	1969024.3098438543	2271348.098158745	151354.38893514517	5547126.900220239	5636799.780576338	16061480.697305344	347134.39138550934	658440414.4270076	28726344.337288454	26659266.34066558	10434757.658975493	651521.7077011552	41227445.9273144	315973.78805543756	3244351.2676360067	6755614.888884316	11051505.848291716	76639923.28626409	148702842.5896512
684673.3821036868	238068397.42478064	5901938.005581893	5411212.180497418	4200969.192212407	43909927.725857824	183496705.80983227	3168243.0913686063	5357117.732180065	77122588.34362787	89621720.49808861	1968933.7754000518	2271098.3098893515	151328.9383879882	5535135.045865578	5547043.459161757	15574032.25328801	345454.07630838547	658436367.7983403	28714982.112760052	26645132.517851677	10219308.385240674	649367.390268407	40857199.10780989	314679.66620333056	3239107.3423496974	6755399.326450703	10821187.9115159	70880964.81004816	148642327.3451822
683255.935407015	237431152.32883063	5815651.475300069	5376303.127955082	4089005.973140145	43897560.5137282	183472317.72219962	3168075.9005103437	5272677.024178754	76900363.50340682	89546400.93953887	1968867.6366174002	2269712.270584478	151284.28274979093	5534402.244202232	5456953.454092297	15390624.005616179	344071.95402110106	658433625.0351907	28711157.33461008	26628428.65287446	10144549.864712	647155.702572964	40355375.005100764	314667.5726477247	3236468.1366035407	6753071.0656156745	10777902.296205485	65160149.61255215	148551019.19353238
682968.7196751891	237112612.62268776	5634757.163371863	5368132.424721482	3926209.6006168197	43860243.656326346	183433366.00511917	3157492.914614802	5266143.965919505	76165207.27739272	89443124.3839202	1968708.3796890937	2262925.3317570146	150898.18526195968	5483169.328100294	5363345.706663384	15092654.183806516	340458.74664380244	658422621.8061825	28695801.8444541	26598208.650312148	9868835.161177335	646085.8791481677	40109013.93375979	314431.79706265253	3232742.535586401	6750234.157813041	10672786.675759329	60315081.7897874	148015731.31846026
681934.5170832367	236849468.33604968	5385350.457706838	5351865.619760168	3796308.683976849	43848164.37248773	183425548.2162002	3136928.570581593	5256518.849525312	75466583.04394513	89227598.99280946	1968707.543409037	2261213.707177622	150569.3431674807	5441348.094318367	5257568.152671553	15092654.183806516	336161.757923555	658411863.9320185	28691495.038808685	26548887.413138814	9868756.542992432	645718.392020035	40050046.54405082	314303.13359222363	3231516.638232802	6748445.031072122	10582282.423335887	57229278.79984622	147415627.28364363
681291.8184933963	235764038.6452966	5038347.244490793	5315406.041217501	3634958.8498204625	43833596.58105428	183393274.94283903	3100673.7361439345	5252333.601759581	75233481.53440988	88741081.87456109	1968468.4551411562	2260115.2871014825	150063.93850091763	5426596.664462227	5179529.685855983	14929024.387353353	333240.4632232996	658410069.8306167	28689201.244289476	26454044.57449673	9676630.196213558	645191.0671349624	39572364.3075148	314067.57383312524	3227241.846623772	6745569.488528511	10456774.417118004	53645036.01142999	147377652.36304748
677412.7006857188	235239029.80238986	4775537.955077477	5301408.635359987	3601182.889659502	43822776.2615994	183366678.80340815	3093455.802076445	5228935.055055223	75115079.8704388	87796747.67125376	1968119.8165315336	2256343.9713908043	149199.4341656623	5386584.821966285	5092305.846083938	14555099.696683992	320819.71062675945	658387999.9138569	28682373.445203364	26271606.57752186	9430598.729401533	644589.9655144602	39199627.59360925	313729.33173039125	3208629.87935488	6743310.290958654	10298734.299559686	50925961.87799296	147302342.51494104
676273.7714984034	234083508.4626722	4761576.329541058	5292579.640043033	3266144.1125671044	43812151.35073109	183351483.61240524	3081629.8165077544	5223729.05814278	75087046.66071863	86754148.96882829	1967692.0927165214	2244488.19709013	146825.8374164081	5366225.79676814	5057459.449536382	13972728.417789567	309944.5892040696	658387000.6684295	28673443.129719954	26235593.07418685	9224128.94497376	643221.1842527993	37461460.396085024	313534.2189256997	3196778.791723078	6740997.512306175	10047040.649568472	46122960.94414932	147133472.38692105
672895.1969205184	230837920.8691735	4645411.332438484	5288509.4724762915	2655699.9990089596	43797426.957165785	183345364.25085938	3074195.3610644974	5183999.378761829	74770690.69927754	85887622.78377129	1967398.6783959088	2236440.033386229	144291.8821566859	5317550.538464616	4921860.803887311	13594673.302719602	303742.81212929013	658384690.424515	28671249.531613063	26217921.45347576	8839807.209464801	642740.1868180988	35570322.12570296	313450.5426371428	3192669.397797437	6739608.966544956	9828729.857069304	44600342.577942275	146195560.50495523
669252.8315738923	224495726.55307078	4635835.9344899235	5280800.45394015	2298475.00466127	43786718.12547763	183338425.05689785	3052698.006643731	5157824.5297190985	74404622.83587675	85145519.69537757	1966710.9989851099	2232031.3762208037	143633.20408073315	5298445.499644439	4863008.606593184	12942595.342230752	295869.2164423476	658384283.0856818	28667164.134628247	26207955.031046517	8454807.249063984	642692.4063808203	32904381.73610957	313425.975699275	3182711.343939472	6738675.340548328	9339231.065040804	34675263.76132826	145561611.5968927
663530.1110256353	210902806.07672006	4610350.583125801	5274840.563634782	2238596.1212764424	43760523.34822893	183290312.24571222	3030148.0626636203	5139855.716808434	74380459.66842355	85129206.8536011	1966669.4496473505	2226235.457290453	142969.85963292175	5283797.142362548	4790184.7659718525	12171479.154408533	292489.4565041835	658379253.5999085	28665243.379422233	26184458.511694197	8034372.63669165	642021.4543919591	28740255.924137566	313344.6730013576	3152683.658175617	6737907.24493928	9298909.927020188	22467379.05878174	145519878.12416157
663446.2458219139	196132042.50119865	4601342.218189202	5272945.777360594	2165746.338180081	43705974.09429936	183157741.9146046	3025830.2478608214	5134635.346676433	74233143.90484971	85081612.92550147	1966258.7089639772	2219717.4301859513	142672.54863911003	5266494.193089701	4760333.456651648	11142895.372742372	291054.9850239514	658368439.6263918	28665064.627752542	26132213.74504583	8001089.517839529	641679.3077930417	26730826.149202	313086.40616129397	3128160.527256121	6735191.147732007	9115863.243920207	20873544.289159123	145381066.9440002
663315.567629208	163051047.2860352	4589206.698193537	5264411.953446856	2108216.2887840583	43603470.077515855	182979963.18509895	3009402.079616757	5115793.945157075	74039279.21266063	84869526.63163273	1965796.6419381239	2218845.451317092	142437.49818108793	5148009.592104414	4755798.234976051	10946531.812602593	288546.88037655887	658353054.2744141	28661757.8810151	26106028.095239326	7931975.937891425	640492.2588743577	22810108.098764714	313048.70813439507	3122876.137378674	6730860.394002027	8871568.281389812	19614408.413218662	145376548.28991425
661042.7675221578	136854861.4569824	4578564.1896874625	5261594.706217458	2037992.13769969	43568835.75189155	182872947.94458675	3000929.7495646244	5096224.496142641	73210220.88843513	84558588.92050329	1965749.9679377128	2218368.728326776	142100.4773555519	5132047.672546356	4703677.016880575	10946531.812602593	284743.5246351176	658336562.556081	28659090.612108786	26101942.895413816	7786706.09761602	639186.065705037	11185583.543529391	313002.79519472364	3103379.9390518744	6729448.900706271	8667752.770602189	16994272.77630258	145359662.76416922
657662.2010762162	110915222.39619823	4577071.386093378	5257384.611042694	2037992.13769969	43467692.61773515	182774543.01222238	2986279.374442866	5086055.220282042	72569465.01800147	84341680.5502114	1965541.9610839495	2217975.911433114	140371.90724565284	5126579.67615568	4698710.777315092	10122724.99095703	278688.5721877215	658319467.8101202	28656951.210454933	26097230.218949698	7688417.861292314	637826.8126949968	5837937.913092966	312904.66407523485	3088297.89216222	6728083.465822338	8605638.430536326	16694561.771118592	145339156.65650466
657322.1382447047	104700368.52192283	4577071.386093378	5247537.327044335	2028314.5609286146	43355915.01807537	182769974.16653395	2979978.013536426	5055660.335743664	72353319.9609135	84029425.70067021	1965493.500946079	2216314.9344865964	139004.50612716808	5125577.868083024	4675763.252520076	9984022.118112504	273248.13203062024	658257761.1845708	28625430.503553115	26088281.747456174	7447524.107168066	637427.9086773598	5837937.913092966	312849.2473613908	3056575.940634172	6725266.402853225	8165784.577324064	15988524.93900042	145316005.65484273
654515.9499935259	100857931.19645195	4576353.101071195	5221365.604392505	1992280.345405803	43285909.78733489	182753124.03167436	2966846.852677876	5040855.045065666	72261955.11937264	83570426.9464153	1965447.522795142	2215966.502907623	136121.23850688344	5116611.914757171	4668466.7418105835	9695627.428557713	273248.13203062024	658131812.0655969	28624542.37016988	26075459.15175042	7356008.7806242	636106.6303694414	5759566.5299091395	312828.65306207753	3044611.642058141	6722438.611241229	8082157.839976499	15791238.22903007	145315688.90509987
652919.6220738903	77979576.60705017	4572356.220209557	5212906.073557466	1978460.2465151534	43282146.866685994	182726273.54089364	2954689.5056358054	5012579.546432272	71911181.26666628	83316873.20181206	1965442.4606989257	2214500.767519775	135638.10660796135	5101560.223033372	4639869.714628375	9565478.695268707	269797.034529466	657969635.4750048	28621688.335253216	26072777.327259313	7269560.497497043	634087.9199973199	5685025.8025749745	312801.5328855728	3031806.2655127747	6720649.343019957	8064349.409106107	15496656.024358055	145306089.91181144
651522.7433581796	54748877.965098664	4568689.366344501	5207173.906383262	1949864.9796921213	43256678.489385575	182528580.1959442	2927633.548943081	4990640.0719187455	71054225.36747472	82941680.46540569	1965353.3855978744	2213249.4613434677	134881.62109300826	5092364.000224083	4622269.584278535	9288636.381877264	267521.15043612366	657787212.759253	28619746.30007351	26070393.73231398	7221047.802814199	633162.6825503116	5672806.32584187	312792.75886150723	3025431.1074803616	6718967.933198336	7932051.029996737	15369798.281512039	145293729.645477
649051.9207150195	45651211.02033371	4564779.288657493	5171183.723248615	1941020.8995448926	43226226.47371796	182414879.29639784	2905193.383074997	4975771.586778227	70820296.04955578	82637233.91618286	1965307.2801957405	2209052.8791640657	134273.98791808364	5083980.9132392	4607872.84620336	9170739.605196223	267090.88259840437	657759117.6417848	28603849.36293293	26070317.29445154	7203394.888850943	631231.9093216535	5670429.393124883	312740.36678782816	3005582.2488123393	6717092.32609622	7387210.948643312	14793185.025251184	145270919.76667583
644939.0334173061	40246883.15306068	4538408.393931171	5085326.726703471	1913822.000215147	43148666.51961331	182293168.56127015	2809249.3352769422	4958999.669113591	70528790.6833776	81882418.23964064	1965291.5761318232	2202691.880505345	133623.2976901246	5069954.72598076	4572646.9259742405	9037581.047336794	266294.7597689391	657712529.1084133	28583252.647956055	26070240.72321526	7099033.26769068	630113.602528823	5655816.437196454	312704.9407511118	2969954.3840648853	6714193.743417209	7105169.706775708	14533870.232864862	145179970.14061445
643747.2584116713	36134755.01616896	4498639.067555624	4995683.48610671	1891008.602961549	43088364.86196817	182180043.22225288	2751423.48382442	4950064.709894328	69969681.78056023	81072181.29688667	1965282.1794729505	2196220.378958874	133605.54958624867	5062159.522717929	4560326.705473335	8961688.850547886	265613.95378539874	657681287.6393378	28576993.52947129	26069822.38560816	6911959.2176452065	629733.5141038222	5655816.437196454	312656.24310662807	2931136.7366197496	6712306.333316924	6992878.754426406	14031369.504023962	145049074.45998418
642586.5985249205	24979445.564989712	4494008.609888465	4892931.005346928	1823602.9319136902	42856663.43256214	182015196.1321393	2711559.5509399706	4941122.089810718	69838376.40439545	80573845.67333494	1965276.6482030426	2193307.7551713623	132938.7004064239	5062084.0075045675	4508993.672523677	8803609.70521124	265392.62482485943	657676431.6409413	28565282.834642276	26069822.38560816	6714553.096724838	629185.9427043049	5654843.762230131	312547.5211359274	2836259.3086910346	6711761.754696249	6913049.576658039	13737903.001197983	144932922.46523586
639837.1203372396	23569042.830061298	4490783.6610516645	4728264.968049103	1803404.906716596	42728852.434208564	181869719.6465241	2701636.410601226	4925891.165613654	69465334.83157775	80449451.24183662	1965267.4435990995	2190361.463178527	132842.39253235733	5052720.265384902	4473810.837546774	8706328.831903346	263668.2507561961	657541930.7104706	28557295.376614593	26068874.58044362	6617236.458677262	628142.7194309629	5637801.539279522	312514.6015317777	2608696.559300141	6710887.76389944	6901616.354765301	13661685.13775904	144895955.9755965
639578.6676330962	22626671.845616803	4479547.699299238	4595779.032949541	1799178.6458848333	42303602.151007205	181768705.87277824	2694998.517311632	4912862.605892537	68624544.07702655	79284838.38631696	1965260.125484295	2188876.3364887005	132170.52092399087	5038729.122826089	4429468.019582406	8592596.618078617	262248.7093647404	657399385.4029359	28542881.964181866	26068288.287394036	6557036.104700503	627670.4324803856	5637724.911345659	312413.28555519716	2153720.6144121415	6710383.395390555	6845116.294294204	13311924.777065264	144889455.40071416
636831.6371227499	21486972.74692436	4469179.228881902	4551425.547667609	1798673.5384170841	42081769.15101999	181699744.85208428	2684051.739515259	4904143.940731572	67786825.53629129	79042330.68931633	1965246.926386429	2186865.6212997604	131820.44746479532	5019242.665021058	4421993.878734373	8447054.551307395	259657.61379429547	657170091.2568144	28525224.5278638	26067515.412787214	6406811.469472799	627227.6583806212	5635082.475164309	312323.9214615719	1410995.1571435924	6708966.824875571	6789805.06149782	12620312.280375093	144889130.46339497
636308.0159399421	16898935.475258972	4440540.149138606	4497630.201723866	1785333.7692598614	41477337.184782825	181650606.10450292	2683984.0998285026	4900191.5336678345	66851104.26331469	78810065.38975771	1965215.4607146643	2185181.297861968	131525.88445320725	5005047.995987596	4377150.912670817	8357468.739660518	256082.01223187553	656988557.193741	28524071.240083452	26066997.410882775	6349531.072572919	626905.6143226688	5625852.633506334	312310.1449837385	1240318.4194031425	6707232.743871684	6707619.456120776	12517284.657394582	144875045.5571969
633955.1985483353	14862361.522330692	4415333.205064097	4487587.564776471	1775312.5905134175	41295498.57159042	181560376.35785678	2663432.630086607	4876072.883380713	64435166.120363735	78104779.0766216	1965097.4516038187	2184047.1473798086	130991.27111677965	4999051.569768347	4350626.164649389	8310216.3389022555	250616.29249643922	656898229.4545096	28505865.14895351	26065058.77601458	6329816.422562044	626526.9267675899	5621256.434386339	311952.54896001396	1183210.7615779114	6706046.627463789	6677107.163196552	12169724.844456134	144875045.5571969
628318.6507991115	14455175.205003923	4341551.928209399	4474328.554280957	1753973.3141831567	40882737.102209575	181516877.3862324	2635707.6674528746	4873585.988533271	61561378.82771102	76835482.07365496	1965004.3356518052	2182843.20354761	130512.61113984461	4979335.539516411	4350626.164649389	8295494.013151121	249353.000562023	656750952.7345855	28477667.672948662	26064944.467228	6310630.767006067	626206.706902095	5621194.096137341	311703.9464134384	1183210.7615779114	6700488.205049397	6621060.642366574	11618568.493598122	144866183.8493603
627913.7824857723	14378744.986730507	4293138.237650785	4469773.458731323	1748186.7841004466	40315004.40144016	181421152.26241297	2614802.22537675	4856206.739197108	56912070.53892272	75510284.16754913	1964794.348519608	2181044.216142857	130334.71034598618	4954273.81253611	4328665.130824609	8270089.421512562	248313.02979572845	656740641.9510708	28415798.63222006	26063948.609993905	6284632.010766812	626004.2428513146	5621107.600619572	311492.3887098055	1111901.477842375	6698077.677385164	6555820.025560411	11139843.678125143	144854858.86915696
627082.8768522224	14339659.339823673	4265113.833563976	4459492.954763483	1741811.1580456146	40043623.90844653	181355673.63049653	2613359.8440869725	4836689.303837412	54563136.95100442	75122032.72807807	1964059.7925152525	2176262.452720807	129904.77906882235	4940526.026648711	4244070.538061776	8242763.371319914	246388.79901544785	656676009.2231697	28403759.452861235	26062542.34769109	6261954.083716266	625733.6007481304	5620871.936580443	311439.27170696936	1076079.5288144816	6697720.243457066	6494918.322477074	10294397.69870509	144845099.24107295
625893.3709061872	14098053.725315867	4237421.564469869	4437535.342145593	1700672.659308756	38626664.86185087	181279178.83669418	2595876.132839486	4819664.080884925	53427814.55953244	74596239.68413697	1962600.812357412	2173813.5928315567	128657.48379099759	4933260.5772719225	4170949.196767272	8193938.130583206	245298.24724290028	656455521.621091	28389808.197178762	26061854.470490985	6227848.548206513	625380.8396464138	5620351.754095933	311305.9014215885	1017277.1347344372	6696670.304152268	6474382.617442137	9438831.508852938	144835078.46623838
623619.5652683711	14097732.133967571	4237421.564469869	4391290.121879378	1680947.7047424219	37760765.67785291	181126634.7957553	2583489.502978021	4811542.674988685	53120215.26095705	74153028.81266762	1961307.1123171232	2169527.402832684	127918.94070847634	4925494.200771018	4112227.3524916726	8163284.463714411	244263.20524767335	655836446.1514629	28373569.64497462	26060042.03603162	6156431.796957483	625244.1428655864	5620210.789370229	311296.6354388933	982034.4333213525	6695664.363785756	6465828.848242849	9061894.028316222	144809123.671257
622063.5477139908	14092777.797107754	4228652.113379779	4375742.882980475	1671473.0389449676	37144995.93819836	180938595.8095753	2580563.064814533	4800047.210227798	52777707.99146195	73636798.35015185	1961300.7782087785	2168127.6507528047	126880.5764546891	4918105.559863542	4082392.7038118625	8135739.388902163	242584.18393285378	655406966.0431427	28362900.13791052	26059094.345992908	6091561.56092614	624953.6029177079	5619454.886511333	311211.32098807866	795764.9797558849	6692202.037715357	6329399.143558326	8860628.832291992	144794392.88616857
620409.0890687952	13840344.265544998	4209662.8019217225	4367529.71272117	1654531.824018329	35680118.52660624	180671441.56942633	2580563.064814533	4788953.808819901	52591437.7547193	73495850.24269275	1960880.8545212825	2167186.9488622695	126813.18152136408	4913931.201251901	4050872.8438522182	8047476.337340516	241714.76171532032	655035820.900557	28356168.442965545	26058322.93368133	6053078.858051196	624814.2520573012	5618523.846762574	311167.9010921813	653169.3386170473	6690985.334456304	6134469.396051976	8523939.837283583	144780530.99265113
618628.7204073363	13688930.748326292	4181542.41130763	4366426.050216745	1600963.0172505644	31579328.547878105	179906439.02603078	2579021.057336827	4787504.26046232	52491694.71006123	73229433.37675269	1960552.274651929	2160253.1838733167	126707.21792336999	4911363.368064362	4049703.9586154213	7788174.537196005	240133.79993455598	653293915.6530542	28346074.677240893	26057441.8052808	5959724.891927717	624003.5175169287	5618212.989328971	311138.3101933174	634192.2183888789	6689808.981003398	6042567.069719925	8292211.188213969	144759227.04739195
617081.4842594627	13307692.47144123	4178202.192289845	4363031.53128897	1598586.9232360949	28634812.39773878	179544684.91474786	2577897.48158803	4779841.496847421	52365119.59152196	72907507.49406919	1960144.3129492693	2150630.2296990375	126463.84432218448	4906336.44183782	3949515.0910152234	7666523.957437128	239603.31080625908	652189260.6984199	28344656.128813773	26056267.504336074	5776073.325899793	623327.7299045236	5616870.845781815	309633.37052859465	473527.05004932213	6688956.159976229	5957685.549424301	7809542.945233521	144730913.7509741
614454.8421800724	12989619.294034854	4131302.122420615	4362473.471517796	1587834.291051872	22242580.05844218	178801541.60297447	2570425.138524101	4770062.14076886	51910856.501060896	72587025.17254269	1960072.2273039941	2144428.6871487387	125957.37178764543	4903223.772683664	3933494.819974458	7568409.873473944	238767.73982117785	650479988.0172552	28340780.446545903	26053880.264470983	5541942.388205867	622896.1384058149	5616831.304590043	309283.9949362995	421237.08678023174	6686714.430251913	5859326.8794485135	7163878.051072061	144674359.8566769
613973.3979240712	12703826.260907311	4106009.1319457944	4362313.6378807	1578929.8191743877	16165798.627706422	178329226.88926524	2565175.378971432	4760812.448641881	51440103.88317077	72074619.44628578	1959033.7939238471	2139515.1023769444	124998.94721037881	4899928.4922357155	3905592.9439160386	7389054.902265471	235843.7852223976	649604533.0566224	28335800.578289393	26049706.98284627	5409796.146987383	622744.3946896229	5615844.256999414	309182.4953009055	396418.0275945053	6681624.852850185	5854959.020437698	7114671.025206936	144665956.48481867
612606.8515059697	12590879.660481904	4100452.1141911508	4356057.353155151	1578399.495432717	9373853.822735336	178072188.97979972	2561713.959902246	4747897.095564372	51170457.823680334	71862614.90774854	1957414.2424312546	2132910.675800614	124187.62924705345	4895837.972461676	3894377.371196854	7363985.276738918	235102.27022698434	648530466.9197285	28335056.291226503	26043376.17032638	5326493.272763963	622685.2401521294	5615043.348596367	308605.90046603535	323129.90110193926	6675744.741512908	5836344.852239497	6886137.873203307	144664405.85313562
609715.7127665391	12436274.166845286	4092599.33735162	4354975.373688397	1578163.5683792175	9248307.314283814	177643069.05586097	2558116.966886975	4736879.2154918015	50081461.486883625	71541012.24475709	1956305.280290639	2128190.053227678	122854.92456653586	4894564.5545607805	3886918.862439014	7357837.4404305285	233518.94197206106	648530466.9197285	28333150.93189698	26022783.33618207	5298341.934820021	622423.0869635526	5613627.641450245	305819.0330149879	307713.11306711636	6666818.956048642	5791892.010394869	6618108.962344757	144660110.66018206
607722.0614906345	12185163.946099676	4058559.7489519976	4347747.043382238	1577249.0352809276	8853020.315944405	177439724.97331786	2555807.757262175	4677044.31054013	49986161.62468611	71208360.25863175	1955657.4737615664	2127673.59487544	122834.0015455964	4885282.954354422	3876167.233346396	7259691.662141473	232315.54965659315	648185195.4216594	28331710.743703883	26017242.83163249	5288914.178631767	621287.2426837375	5611321.656707679	305295.0976289459	265616.2026022405	6660198.571347428	5775038.105746686	6407047.720516866	144655186.04875427
604709.8683912011	12036293.659341203	4050359.425716703	4330325.195944627	1577010.8747453531	8821443.142702015	177403432.2523517	2554323.116904513	4652859.86053136	49946454.33654048	70819879.7209376	1954960.2264090744	2126825.072689353	122288.8435427107	4879490.242335538	3863211.5133577553	7129028.929366647	231061.3206507443	647061641.6457549	28330708.637243304	25969615.38026743	5268904.900834697	621005.8908339646	5608597.618002472	303852.4564648002	237747.8745987391	6645987.058505199	5769138.6617765855	5971848.496612809	144650179.331265
602849.8589991616	11635542.157507606	4049561.4594919565	4324042.511597041	1576054.4760509047	8607703.880536975	177328826.10877755	2554012.592229233	4644965.902454002	49933543.97657226	70630588.98176098	1954021.2033634312	2122603.708779887	120648.90561174226	4868632.442761677	3853272.68970881	6990411.342512163	230580.56021013198	645264631.7153105	28329883.34967874	25841991.275153533	5260748.200482441	619860.6607787433	5607200.128990459	302797.8223623719	192008.1381382679	6644542.969835359	5702616.475102646	5441896.065382204	144649012.5486383
601682.5141124424	11487697.56620039	4035687.2025489323	4308753.551778418	1575043.7614636936	8409586.57870128	177122555.6631714	2552694.80491908	4637664.884084153	49899880.39820454	70298208.6399631	1952091.1455825844	2120309.0870018224	114737.33059870036	4865159.480022698	3845094.3461935553	6935386.678117356	229119.49541145077	644342380.8005741	28327956.22234222	25719242.844146185	5232989.548230856	618539.8242208482	5602639.965863938	301680.17101192416	139408.448158426	6640980.162485936	5688814.27150258	5256697.678868379	144648572.1454319
601419.6025453805	11260819.501041418	4028185.017706676	4306795.221682417	1572711.580901428	8280190.840882098	176830532.2028868	2551922.762084534	4625595.225627843	49842335.58933849	70020396.847632	1950262.1125061642	2117655.3584137703	113314.8585580313	4854328.506505611	3827199.384255331	6883433.497473994	223800.66969516472	642515247.9953947	28325808.66633405	25556129.010446098	5224203.627252761	618115.7349652385	5600143.873371903	301341.33704100305	139408.448158426	6635143.13804567	5674416.630983226	5206721.354811756	144643526.08734787
600980.1465902961	11120438.799303168	4027206.521741592	4273884.995659745	1570747.2005530652	8178255.871036605	176515282.57363155	2549680.6287749424	4616049.481541242	49722349.22481195	69735068.98094025	1949940.619726496	2115526.0367918736	112192.29480666286	4852751.180193451	3824183.617096568	6832839.1426889	221262.34496602922	640527344.3825209	28325383.067284904	25459746.186790317	5116005.796156978	618050.4739566626	5599259.203283901	300306.0552549715	115745.17759622906	6627156.602064563	5610735.801710612	5192332.582949382	144642963.309425
600113.3208883315	10968003.871451775	4024894.2853527977	4214102.910158054	1568927.5172632567	7973105.293418559	176158588.80721462	2547525.985417896	4585778.480445763	49704414.68923215	68255891.02687348	1949132.8011254903	2112896.426229059	110389.2810725172	4849381.10273956	3819075.4939795034	6811596.122858554	219931.82591228758	619563885.7607787	28325202.191678304	25336795.49186062	5056843.188690785	617968.4811554364	5597817.686283913	300306.0012398991	107484.67347532473	6615405.153715863	5575489.377759466	5114118.520486856	144636347.8261059
599143.25262538	10658266.845553253	4023499.858399368	4187329.334640032	1567978.0403707444	7937367.0532227345	175499894.82610276	2544539.397776093	4575680.472158761	49703097.49178836	67223688.70470515	1948701.0989264715	2112294.972104136	109019.2425582734	4848474.199815697	3813588.8662059926	6804688.487856897	219505.71055930696	583727754.0489197	28324325.60838209	25152786.553234324	5023981.27674862	617675.0729518614	5586939.400038893	299912.49349975534	99845.71155608475	6612398.189101765	5527190.669488399	5064053.2285065325	144632036.86633334
598628.2163086417	10042835.980330078	4023375.5071927514	4167343.4594887313	1567167.1231412257	7881489.154718218	175040314.32029387	2544312.9018508303	4566969.668698656	49702744.44840002	67093773.13266237	1947334.5378535728	2105980.583722063	108522.27451731238	4846962.6284552645	3806794.9010424144	6797370.948989101	218703.38134257452	570188828.762367	28323148.998598054	25002577.58924531	5005321.398061421	617287.2629110019	5576648.9750724435	299423.3441229892	93299.45277295545	6611314.681133147	5490492.093624818	4984544.947648661	144627039.81555837
597096.4789636056	9925364.549968215	4022471.5190817895	4125512.1408226565	1565580.64655939	7877808.790551847	174902931.74366462	2544256.8182277917	4564434.420906743	49682489.50324742	66823945.80203091	1943584.3892231064	2104116.38786631	107949.15004925139	4833252.774505663	3802631.5338870385	6776516.812974741	218133.0951089806	544547495.572042	28322327.478572875	24987056.74225829	4984254.822212866	616816.1244221935	5570729.7732767165	298912.6802067878	87899.58104876862	6609108.6496908525	5463554.785490958	4858749.494410124	144619207.5830069
596288.1392225194	9476760.679840619	4020526.89320076	4088517.437793166	1564605.8136495983	7876940.440834652	174060984.83606538	2543723.6341549545	4526144.685744423	49638000.0366035	66622054.63262365	1940676.383695469	2103155.823243034	106548.26396694811	4827059.162753764	3793975.156111259	6764003.201007184	217005.21888325916	528581990.97198004	28320976.833305802	24982308.294045564	4978260.108677396	616656.2064159029	5569466.491771952	298495.05656629335	86984.7312563336	6608791.324593039	5453006.9702152265	4729454.660131962	144600750.5155203
595986.4468845327	9219818.5574598	4016540.757974406	4028522.417075059	1562335.6190866735	7875305.169401626	174009239.81906027	2543324.105908718	4521610.5733639235	49601825.3236088	66547084.70719675	1939568.2261995438	2102891.369283752	105653.81468344267	4827059.162753764	3783543.994978775	6717129.990781511	215665.0452584774	499204841.0687957	28317372.265326865	24942492.046535823	4937355.998940464	616209.6153643827	5568736.323955921	298323.0748775494	84126.55187993134	6603643.076282382	5417201.956820105	4673092.02188227	144553850.42527595
595329.2953963517	8671327.656222215	4013482.4871642026	3991526.3544664695	1560647.6868696264	7874182.473677851	173629824.32729453	2542677.6144987843	4515418.472660148	49556970.87802597	66476022.83262375	1936366.6746303358	2102859.7176727364	105392.77532136528	4827041.503931414	3776722.035542983	6647112.4669911545	214948.99217822304	462522535.10393816	28313315.89676293	24937412.889364336	4900120.64864014	616038.6155739481	5566517.978325349	298185.8049702058	81115.98017201913	6601035.4209882645	5405561.731098628	4634559.40356742	144526356.34720355
594539.9757641226	8360174.717998668	4008916.178912801	3920052.441438662	1558168.084762907	7873669.206704629	173615074.96556598	2542209.2645116067	4484569.056948501	49504174.97598514	66405004.23054813	1926409.6120649478	2102115.76916508	105194.33267141733	4826610.656044908	3758784.158237047	6620797.691862221	214269.83565600228	419170421.30611616	28308700.39647499	24921952.760982823	4887092.560595432	615933.581311412	5564293.505719301	298078.9586964132	80777.14264427625	6596356.899598998	5286815.400691105	4608996.449968225	144410346.83349305
594287.8353314815	8281401.552328064	3996593.948022814	3907383.2584210387	1555526.9769451758	7871195.157245864	173356959.77089557	2540302.7607540097	4471156.524368553	49493067.670124315	66219395.6468194	1913758.0229009932	2100551.0989086614	105059.47677225724	4826165.423139118	3747203.5760108903	6570032.161137121	207610.0613015485	395683083.7153548	28308101.373220347	24907737.66537343	4855287.122085378	615924.4970260866	5561884.962574522	298067.3562572295	79595.72826142405	6592896.735461117	5207090.359862516	4589326.243012814	144371050.48883572
593817.5931194684	8175165.8238266185	3976356.994857394	3898908.8499819767	1551685.1035569343	7861898.942914487	173262932.8563907	2539672.6393351657	4396542.070597277	49333729.66852908	66111556.4138682	1896666.3352338453	2100054.408283969	104949.25162572139	4823149.020026677	3727716.3252698816	6470829.392851991	204555.84714326134	378717503.371699	28304254.470535863	24907546.237546783	4822604.01076511	615894.0028365711	5561884.962574522	297747.15531135234	79130.30265465085	6592199.428030325	5202242.677810207	4405414.377788306	144355045.12530708
593634.541440351	7798878.7917215135	3959659.8756038523	3888502.655446272	1544725.1326384512	7856023.06576361	173233964.76837057	2539672.6393351657	4379587.245250968	48993210.48680682	65987629.6436181	1891279.5886279494	2099511.248602226	104755.12509442048	4821372.835631032	3715567.548707474	6414224.417164466	203613.68770458142	375873424.9444969	28298447.00969509	24903209.148226853	4749984.872684898	615883.7813985604	5561884.962574522	297721.48369417316	78912.37594257927	6590968.226649395	5101458.486291656	4405414.377788306	144246945.2288354
593527.8208064387	7695348.308836038	3959466.3615423306	3879415.1281758165	1535006.6014728486	7845606.632357122	172992345.0749967	2539002.4777258597	4329562.880894969	48231263.2100387	65811849.73855288	1830204.2068903027	2098991.7895172653	102599.6200372334	4817711.416841707	3695084.0103516495	6273187.834432259	200781.84705577127	349440210.0175936	28292417.20211308	24880500.200656	4699468.78606679	615821.9752675476	5561142.718987295	297586.14525207615	78745.76894206846	6589750.829838954	5034024.158627488	4396153.039061893	144246360.32734156
592818.6657025247	7551021.1695932355	3947095.431883082	3859492.405487077	1515058.6666988195	7837483.906353161	172844018.41284892	2537135.603488779	4276014.384520827	47775616.29969685	65746400.78085038	1809446.7078571143	2097211.2767313207	99925.87081279603	4814778.88609129	3683296.410010772	6163970.855985068	196976.3165466117	273855623.54509735	28288110.7344479	24871684.509227924	4685350.039034781	615685.274390014	5560318.130315997	297414.95056880324	78427.7522172612	6588682.476996361	4944876.966008882	4392348.568396616	144200321.3767584
592250.3977253224	7469398.1059942525	3940743.324853823	3848188.550546348	1511419.732435879	7833983.704494743	172619539.646324	2533451.750075936	4117216.7535456656	47663400.74897206	65270388.65643395	1808649.9797233583	2095984.045456505	99881.49559675524	4811911.925137904	3672015.968090143	6068462.527059188	196338.02965532415	249493033.76503757	28284654.85285304	24864995.903149907	4638674.256810696	615349.7624039322	5559085.7934702495	297155.85257513495	77120.80967235871	6582483.505258504	4898049.042444423	4348368.167475532	144155577.75435758
592173.2746661705	7257910.673331224	3936356.4177067736	3807848.3613810292	1503998.9374711218	7822537.215855799	172305658.466275	2533360.304058971	3942551.518395526	47485686.554988325	64762194.03291702	1790109.6201360903	2094847.7294048108	97203.67659021796	4806986.504559325	3606062.548196582	5924755.003290678	194223.57109124586	232484015.4050553	28280106.446177814	24850792.631538704	4588643.217314412	614981.6794940729	5558738.072940406	296568.0958263272	76129.96689588277	6576865.566700735	4849897.116496219	4221595.593608672	144151603.9447881
591420.007550852	7110966.396442098	3921086.0958786113	3753684.8759127925	1503486.6457237564	7809664.939248847	172064111.86493507	2533017.547048573	3836919.4393161125	47125751.44265846	64757462.69596946	1789348.746781881	2093890.6124813543	94425.2052130748	4805567.700828546	3569789.450792715	5859379.623445934	191813.82541907814	184760922.82501563	28277122.72747439	24843142.323250942	4559240.947403673	613287.577357193	5558395.606208958	296003.20023839467	74901.36416109478	6571828.791999984	4833442.84120758	4183375.0303505063	144106123.64296237
591310.9451887431	7016083.735626009	3915545.1362721315	3725308.1237992584	1501991.3190773511	7791846.930173463	171793204.15411597	2532480.4183584526	3784444.201503118	47002288.942095935	64745634.06630755	1775498.446535527	2091999.8651435813	93539.12569719422	4802908.5569145	3528839.8802748797	5843527.063662709	188097.04490041835	157986747.76246887	28274193.64258998	24839604.618603405	4527113.449822425	612281.0704110948	5558135.88860246	294939.67464491265	74845.1719572195	6569619.038449598	4813857.531151527	4167693.9534516246	144072217.8991706
591001.389612736	6931625.557070399	3914235.185755004	3699738.937307334	1497551.1409743575	7767695.6708994275	171711931.0252931	2532362.7634467906	3651539.3097346155	46843406.25211048	64702726.6467707	1767233.3062379945	2091017.4620848077	91892.95906967178	4800213.42727515	3411231.210764763	5829227.314345019	186119.51021698018	143680058.11130223	28271801.72991446	24826117.24280911	4495678.591784697	611809.9845691321	5557977.821178692	294535.19612220436	74430.3958619322	6568233.478195707	4745602.080765339	4146076.6232910114	144026174.1045135
590730.8385065665	6866627.755210526	3900148.15314897	3675724.6104123862	1497427.9218717958	7747728.59473839	171487915.96312553	2531063.4719547904	3651539.3097346155	46788704.51039711	64593102.50985948	1764251.5613273047	2085498.4104221293	90597.57238264645	4797109.49361547	3283130.1321501085	5826571.903740971	181330.29674943682	132379239.54769291	28270097.4516746	24815589.270758048	4425185.058978541	610818.5599846824	5557863.60264283	293939.97471869504	74123.30122495099	6565586.547318492	4730491.437787573	4117361.199523011	144008627.99919415
590589.1082067116	6746128.290211689	3879560.878477107	3644697.2099413974	1497296.8141745874	7710671.132013214	171371332.52476245	2531063.4719547904	3552498.421672581	46665020.090041414	64400466.630371004	1753276.9435899288	2081163.8277808833	90096.28431132215	4793062.89075317	3228879.1484799725	5816916.612389479	178897.2686035095	127614286.00174311	28269731.282565046	24812951.251719404	4323769.509554284	609697.5560521395	5557838.362257149	291974.4856601521	73635.72181258645	6562657.381740863	4679229.817328136	4116209.0020250073	143986126.7892127
590089.4338693953	6576226.280649455	3878169.3668844863	3636612.118048498	1497122.3770949594	7706411.17834801	171261810.12983814	2530832.461889347	3544469.652261753	46589507.08633681	64171955.17215435	1751569.3163718202	2079919.170213279	88429.27088945976	4783261.002291734	3122716.990213807	5807340.530871902	178522.0074138736	113295480.7240005	28265079.45419655	24806549.15370343	4263936.358553882	609064.0819771482	5557674.867016277	285274.6487425154	73362.98849051134	6560955.420406452	4667879.749956096	4091630.3059986336	143955740.7851102
589720.1253465103	6346219.23717959	3875948.336865661	3622178.271521597	1496491.1339053554	7703929.030488743	171161966.8748251	2530670.004548213	3533473.257940823	46556125.62369632	63915453.69108355	1748989.4431179767	2076419.1220552507	87961.81471347768	4780394.545804647	3048943.1215329785	5781911.00009748	177268.6070730207	106945082.50745972	28263236.898652796	24805873.83024339	4093655.947004016	608913.9621078845	5557665.994766416	280387.42251787026	71731.63168940069	6560663.181496446	4654859.23285075	4065499.877692904	143937874.74142486
589137.6430774085	5972031.595518927	3870910.2324995473	3599526.012985145	1496225.234419117	7702495.860240476	170944397.0163756	2530516.5833894606	3506885.025294068	46516006.34756174	63844227.26883568	1741089.7850197677	2073469.2597650865	87203.36919312208	4779795.716172092	2859798.5228329427	5752273.506969893	174573.16267834004	82755980.14989077	28262710.890061136	24797436.868318874	3795922.8425621344	608285.9219877233	5557594.257365215	278705.380530049	70539.79699881037	6559224.210586355	4632929.957626818	4041177.6062252955	143926274.04545766
588656.3381186341	5019672.252808635	3855486.8121565646	3548506.389912214	1496132.9431980539	7688392.228496421	170784002.64099154	2530238.448634702	3500972.213411354	46411883.80312319	63830428.15712602	1729553.3754955449	2069247.0520259535	86654.12308950287	4779149.431448324	2652456.300638772	5742317.045588097	172453.9728324477	77159421.26820506	28262556.286305353	24779072.018449005	3778979.9176634294	605215.947971054	5557468.840890771	275891.5170988332	68501.9860886005	6557860.008265043	4573899.261341934	4026707.320716999	143863286.30842954
588430.3206261892	4205430.7911287695	3837444.0469929497	3494183.1337895	1495408.1128740977	7673744.821757626	170670665.38102013	2529914.7872095415	3486523.898521689	46361253.814804465	63297509.9653248	1726538.3448310897	2067184.9982151056	86426.89530819251	4777295.39441059	2446321.956345625	5680997.259483296	171004.81928703986	64300181.1881674	28262356.01950292	24745703.388577085	3693658.0776008572	603498.1075498279	5557417.224405083	274776.64892375376	67908.64716994757	6555743.8597205235	4563768.029059456	4012709.571239041	143811131.85952076
588347.5598402232	4162958.1245983527	3813861.4424912254	3423421.294841141	1494642.1606468682	7670759.969758226	170285392.3714402	2529190.0416775043	3473183.151192538	46352514.616064034	63088685.297156766	1717853.5509888798	2059461.1355269274	86154.44318296365	4773098.16465066	2399127.2647013576	5612588.3728123	167373.46170597413	55740442.03208722	28262241.753148228	24702786.212719645	3440933.7312469822	602293.486265352	5557249.629281517	270097.9917968495	67148.59481665793	6555215.803446212	4563768.029059456	4001421.3032441107	143358047.17950544
587393.230056188	4088908.8552539707	3811040.62804731	3332323.91628186	1494549.7714259364	7666763.910324631	169968714.15821627	2528450.4117517173	3468921.1138041895	46271912.697213516	62715022.70197614	1717373.0323528675	2058263.7230851813	85565.91457062346	4771043.10223847	2353365.590180328	5545528.654108632	165935.0701518384	50378875.81698779	28262184.9937162	24688772.259375595	3347638.5028902506	601325.8300798362	5557081.012670811	266837.5444949281	67018.88848556575	6553303.681175388	4556241.282863121	3992817.336317236	143256590.22253612
586200.9401201692	4057569.734295966	3808033.518266589	3297933.0432996084	1493649.054125399	7661935.310102858	169501255.94501162	2523297.8619860713	3465280.549904402	46242622.62351308	62619568.63032676	1708668.7181961231	2054781.9876799867	84104.99360795015	4764920.44282582	2246768.008823049	5493719.4601317225	161323.61401773448	43962490.488752514	28262013.324293014	24679344.542608332	3080871.381107649	600426.5298283981	5556823.881793597	261481.61594969145	65932.64875414074	6552716.000736792	4542644.1541647585	3978750.988541482	142674630.3474481
585460.5975045763	4046626.6653261855	3807938.4339762665	3291962.224462829	1493393.6867102445	7656229.111196754	169216296.80405104	2518614.712971361	3463680.365789423	46225979.148685455	62599339.53377895	1706968.5106067413	2044490.6499720518	83374.98811869387	4758810.423050884	2166299.2315911795	5448709.638682048	160844.25080057626	36664361.47152838	28261766.462665882	24658394.62077472	2977321.119618077	600254.3203622947	5556644.611678321	259323.57714526504	65015.41551181441	6550402.647407047	4536098.064470665	3959396.933556607	142499547.4795543
583027.4493318864	4025255.2570254807	3783510.3991677277	3223072.7141650817	1492043.4275063034	7644845.68511014	168949409.87787527	2511208.397146231	3461548.342445043	46183647.485810615	62152206.29619798	1705657.1028892684	2036819.668516593	81954.11549005457	4757794.447638299	2150204.8395125037	5383840.228865348	158144.80585936422	34205566.96856392	28261388.414642308	24625395.9248655	2839045.070925384	597098.7513518691	5556437.717704971	251927.069639178	64518.360151302404	6550220.231139498	4535341.696603565	3929304.7893905067	142283031.15932652
581569.5066444173	4018856.1143315234	3775231.3409884204	3201736.4707242083	1490157.892936349	7624041.587139606	168500583.3502901	2507885.5598614165	3446786.671288087	46093715.15752148	62152206.29619798	1704851.0135783688	2034326.230798148	80500.77308115669	4757492.038143189	2133076.1708105435	5338854.841951154	156515.15953208815	32370869.393160243	28260793.733955894	24602029.717407253	2235321.078992187	595073.0438219529	5555953.898031301	246225.4898998741	63926.4401661398	6550054.95241009	4529139.162779026	3878394.4693789952	141798505.6875118
580722.5030992823	4003129.81010379	3765235.9356271643	3188566.260782535	1489621.706445752	7605789.837843098	167982205.79096213	2500074.238157601	3438302.831555832	45980772.1783733	62152206.29619798	1701664.697587216	2034115.8247827992	79613.46577975735	4756779.765560131	1962429.7856559409	5292887.70182239	155934.37726599915	30261348.30609005	28260160.396536987	24559723.098130405	2233287.113778012	593506.8233442128	5554488.343762606	232853.59401213584	59975.23069127493	6550022.925726972	4523118.535348647	3870390.2911292627	141336044.4828762
577831.117548524	4000939.7116824305	3756395.0735757565	3183583.145436218	1486912.2648929849	7555444.023485965	167355651.68833253	2496573.683800756	3436606.487170878	45931661.60977117	62116446.2613441	1700505.0904227728	2032404.1876903286	77851.88708662357	4756632.265300088	1921938.477612808	5235553.2178258635	155629.22854231327	29637162.206975106	28258490.186729282	24529120.121652994	2233287.113778012	591667.6819106912	5551213.498075733	210102.08729978857	59975.23069127493	6549828.964925655	4520743.9527303	3858861.8181899237	140291459.2790454
577647.2277793672	3991196.849675532	3743322.7214524564	3172847.823419914	1486536.8093440272	7541310.722036533	167336444.89357716	2495109.31300445	3430339.062497226	45755195.85358713	61927919.5763041	1699865.1365775957	2030389.585511049	77305.94707215944	4755489.806453709	1846531.3505143174	5175468.087006522	155151.11152676665	29069391.04665113	28255422.987165168	24507945.316882763	2118985.6936098705	588049.1492389187	5547722.371120986	181958.45784017356	59802.41624883368	6549539.529110771	4471047.619075705	3818233.946655742	139393285.64704257
577322.3837844395	3950607.894384328	3741383.6066735825	3124340.182156815	1485205.5063348208	7492703.836554962	167225635.16087028	2493946.475983193	3429228.870770843	45646214.65913789	61879466.966044106	1698470.4637475554	2028025.8519963434	76427.97765298423	4754747.285982069	1833828.5453265258	5106412.510763837	154410.53802404256	27632747.984462287	28250552.954807524	24464388.477161825	2073847.079687403	586954.8275816874	5546768.270641639	171983.16666457927	59740.1643355512	6549331.567596024	4464352.332816438	3794002.1267466657	138304576.90351033
577036.5670349105	3899214.4220831	3723780.8112017894	3057433.3701813295	1480261.294688027	7481875.236604904	167150174.96764058	2491632.249289438	3428281.573879877	45646214.65913789	61843012.07480052	1695164.0737648082	2027261.9199410973	76427.97765298423	4754186.998178181	1727822.3095955083	4994876.636868898	153596.32692903365	26006389.26409087	28245731.819450583	24417864.246662356	2056815.767242246	579946.5915283038	5546118.485096581	153440.1657866218	59613.168855559226	6549100.266560201	4462104.44035997	3766180.1245791735	137591540.17850268
576331.9950430776	3866632.624213143	3715291.438562419	3032953.2463474884	1476582.4347201139	7479095.689066455	167128053.99971086	2489426.4902361063	3427954.280501788	45461746.985802576	61804917.23981202	1691791.9344374496	2026269.778660125	76420.03916225037	4754170.855204354	1600331.983127404	4941775.230706663	152722.6394737976	21403359.13938508	28235165.20454222	24399945.88395892	2022416.8734611222	577081.7902842307	5544500.465420441	116955.7245933385	59425.522522376494	6548968.544457431	4462056.035713332	3721649.1497898065	135851513.28621337
575507.7354528283	3831289.0846439395	3704073.2814210732	2983412.8222225616	1475822.9491331337	7468475.269103004	167072439.14300624	2485488.394287182	3426483.5368538084	45406498.32823095	61799266.579481296	1689667.3314833709	2022270.5993885556	76274.04634498192	4753679.840531936	1544690.0456186065	4904888.360663817	150650.47028508066	19654184.503252488	28219786.035133626	24399674.65572074	1979679.9829591908	566228.9591860056	5543320.200053114	88739.10259755145	59365.369164214855	6548596.999519267	4461824.522248816	3635436.1508241943	134285361.21668804
574231.6581047295	3776841.808907392	3681743.475700434	2964290.70736085	1475232.3914419364	7451542.341680657	166828330.43776283	2474252.452237679	3425375.6584871826	45383628.3661088	61727734.87799358	1680778.3175537188	2019505.0385482062	75871.25082725857	4752900.276740021	1475719.681514992	4872744.684780564	147715.6354900224	18494602.9390482	28210711.1762797	24364109.76908754	1934336.263135706	564481.1656923163	5541418.629106976	82783.30763754633	59253.913111562324	6548492.71995919	4461364.807677151	3592557.3325893977	134080234.63573489
573858.1150096207	3710496.7414352205	3668917.0537405023	2952787.5605569617	1472441.5191777516	7436750.933041533	166749367.14160734	2466299.488736496	3425115.2714045676	45315119.54088013	61711077.641098276	1676765.0923766624	2018562.5551971267	75768.80952790608	4752601.49988063	1244752.5750920929	4809939.84311977	146740.34009937133	16842448.738100752	28203591.436881825	24353063.11302159	1861532.3438016619	562520.9975293	5538833.672893465	76485.31009988683	59160.70755795511	6548368.104130595	4460937.800956178	3549915.154776265	134080234.63573489
573476.5407687085	3660351.0553399264	3657194.9150972185	2826015.0861281096	1467509.540734675	7421914.1710717445	166469748.78569472	2445983.222471387	3420990.175262797	45175554.816842705	61656184.353784524	1673365.7055550555	2018103.0858390103	75663.71075362159	4752243.541164472	1177272.579038871	4788974.428548333	145689.98125310626	16691771.238850884	28201649.628266346	24343811.412499417	1839452.511992788	560933.2037256667	5533859.282612654	73276.26886795332	58807.33652916497	6548334.278247206	4459737.099939632	3517214.7992078434	133473866.79666781
572811.3327559618	3595121.2425834155	3646877.7246508356	2775057.2579698134	1464477.6587313046	7405846.232046411	165545590.30150506	2436384.953802957	3419017.7470260463	44981844.87185642	61642320.405626334	1667008.0812169826	2017725.4120106497	75602.64700699787	4750788.588882591	1136639.6047549401	4760674.510774551	145672.68790682033	16585420.801142156	28200600.499312483	24289396.07861948	1817727.4197967777	556519.0590549246	5533446.222657423	71488.05224369616	58003.248546532624	6548276.566991206	4458653.081329556	3508748.7667340455	132950947.51882838
572014.7622193311	3532278.4738641963	3635208.4361651484	2566620.2159998077	1462986.3531838672	7307508.161963519	164899220.2489459	2429417.0394040155	3414666.8136091796	44903572.77351583	61624365.43678733	1661171.026833913	2014441.7038708539	75540.46322984829	4750357.931247608	1103374.1730967062	4758262.932507788	145634.0877374107	15486786.501609402	28199535.1512373	24255709.050340198	1798970.10891321	554520.1508604322	5533314.112017713	70181.18911210983	57044.95309447619	6547362.244093422	4455837.920402103	3496404.5322299986	129459399.73250523
571793.0791718654	3360633.83459254	3617839.573611638	2554283.006675969	1462068.4712249727	7227220.167685104	164769336.331628	2414665.1390937325	3410965.9844916435	44030783.55981613	61611622.0528017	1661007.913578468	2013720.4861907861	75391.26802589721	4750303.759617753	1050240.2931851815	4750509.160608776	145158.31103226286	15328394.334581053	28190582.969729222	24255319.829420753	1791887.575006887	551691.4155485377	5530641.329203834	69085.92251099861	55928.25683937015	6547223.5778951775	4449697.709512249	3479380.5167445117	128031869.86021414
570474.7005965569	3322340.824509024	3614531.853242578	2517973.7544781826	1461690.542164562	7149293.655872407	164531681.7407141	2407413.498957323	3403531.0362430103	42150659.67345466	61576636.80562033	1660480.6244632886	2013388.0659327486	75332.84406861626	4750160.097839602	1040224.5199756661	4743999.049440141	143313.58139374174	15111886.922225907	28187739.66326275	24255058.41060187	1785396.2272258156	549082.1179141904	5528592.625624639	68379.04262939747	54295.85671196046	6547034.400099969	4445380.694799902	3467700.9222258865	127636439.88905954
569108.4908030552	3246317.1989749167	3610875.2465209872	2419796.1528532626	1461326.9085127995	7104434.863829323	164432158.71845692	2401041.339979391	3402342.22915355	40853402.63108437	61566493.13350189	1658204.2848716273	2011406.8943886007	75195.99209433312	4749597.9149300475	1016311.1497882211	4717584.721705143	141751.33939115817	14823706.95414526	28185538.485695403	24238979.1783442	1784989.8205839128	547463.558857459	5525125.066887625	67014.7074364672	54016.3688536688	6546957.96601603	4443426.199442894	3460789.2870392646	126991045.8054511
567663.7862918589	3235175.7028590986	3607396.042187588	2405823.5194626385	1460005.174656679	7016839.881193452	164001006.35753325	2398470.735531316	3397685.7509918134	38363019.00065064	61565206.47563501	1657934.3688314895	2009712.908761521	74985.76671739318	4749406.365810891	1003553.1988717671	4679235.730312173	141157.84404945996	14739090.770406237	28178288.453251824	24238979.1783442	1777142.8225167703	546142.919882346	5522319.0433123205	63446.73512145465	53541.969412623315	6546752.734009889	4440071.011209328	3430514.709783768	125744907.08612716
565594.2981360051	3224957.6197532467	3604396.4498154228	2381417.9262842145	1458825.8274794666	6887322.402500879	163583593.93414694	2394566.1162387202	3396730.799041688	36334813.54261131	61561369.22646827	1653333.8483214704	2007110.574690986	74859.10212418542	4748656.072079441	954100.7625434244	4637099.9309396185	140336.40255227278	14321785.275506603	28166210.312894	24228796.77117372	1774659.9448655716	543685.391547141	5521861.734145841	57629.58384465468	53240.74121949908	6546394.874393653	4437578.113709841	3395084.3865138236	125578354.08362658
564248.0487015026	3219877.509305838	3599474.357365554	2362994.76103137	1457695.1229581358	6812440.522831553	163328276.23323193	2394108.164086635	3386767.073848757	34284470.3636089	61558197.21021106	1653071.675480115	2005951.592618036	74615.56820929966	4748325.523368695	939387.246405226	4597137.547653693	140317.8041312185	14241252.818238711	28155855.139274485	24217444.894403916	1767694.2717092053	542504.8777813344	5518740.9322045585	56109.63223298549	52315.95947802485	6546109.881894933	4431205.041238634	3358656.5096349	124451058.21538825
562997.7003930785	3216472.7659017663	3599406.960343376	2300321.4638228333	1457044.153962329	6742212.177946804	163211354.96788016	2393352.4836822893	3381357.2431593374	33037943.449911594	61543710.26330563	1648398.0752565362	2001495.3747217085	74601.68404492748	4748169.565244911	933478.7803403215	4487319.1319149295	139443.4826645705	14195440.677861666	28153345.641351886	24213312.46324627	1758039.8524330836	542367.8901834321	5516138.159638936	54491.99710460883	51620.31931559753	6545661.8330873465	4426779.978896366	3345207.616300296	123653498.7467667
562244.2119688736	3212957.8508744286	3595521.8698426946	2252196.5656103157	1453958.6532003747	6673794.062189955	163211354.96788016	2391474.093251358	3377223.24206057	32833857.07447557	61519182.38442258	1645743.703792598	1999786.1281061044	74559.57037067586	4747901.408673242	929986.0595682228	4458303.141141911	139306.92131762087	14130415.128602793	28149037.363317594	24189365.6555407	1729440.0750582686	542249.2981418385	5513281.792571228	54323.408159661194	50865.45930174899	6545317.619883697	4422036.078288682	3296871.589105514	122777738.45550501
562050.4856733573	3212117.4002029877	3589054.708124939	2193439.3165755416	1448823.1470727432	6646428.056754574	162905708.1376273	2386856.9647313263	3370996.92261243	31722936.95649565	61495226.36684074	1645081.826955739	1999134.4273503881	74069.1190917306	4747246.202602502	910932.5927957983	4458303.141141911	139293.08078894715	13999858.558827797	28145132.665896896	24159059.777279112	1686163.7174726443	542197.5307303256	5511470.671972595	53282.19194688858	48520.24235219147	6544650.947122504	4419774.046202311	3253868.2332916628	121937579.46993265
562042.8202769479	3210510.0771660255	3582833.8810283737	2130683.6662433674	1445843.3274697931	6624861.648351633	162745262.8133128	2385158.971672343	3359888.4215009636	31487725.478433877	61482697.39979339	1643721.675400385	1998259.9251282222	73443.92033670134	4746819.799597139	895480.896557065	4449062.015519176	139293.08078894715	13928538.012849253	28142596.996751525	24131974.382973123	1670141.387402076	542119.4651842576	5509287.389959398	52853.4131008286	47756.533730439296	6543986.603392524	4414205.763123613	3227797.442071003	120244828.424641
560987.4903429634	3207431.4251756025	3579741.7525265133	2129443.3932074965	1444568.5503672424	6605585.009178846	162052550.2870773	2383814.2460288205	3358318.531724659	30985877.14211577	61478296.71410389	1642853.5030298806	1997944.558681669	72930.9145551356	4746503.0428029485	879705.7701866507	4419309.108505113	139291.16652340873	13876582.464667417	28139389.1368579	24064768.412391286	1651517.380474075	541914.4147954988	5503847.040799515	52501.49515160562	47108.12916653024	6543938.772136085	4409559.889387335	3215216.8707632623	118314467.60593714
560019.1453505051	3206585.268060063	3578369.316194702	2115679.811018171	1441412.4220247576	6591449.788686351	161915191.09106147	2383424.4045590293	3348820.7006942146	30444176.466581672	61457732.118373185	1641951.0811154768	1997291.2646577084	72577.65180595782	4746103.042254462	858289.2198836013	4399819.819921955	139289.03565312157	13871814.397397185	28138748.238866996	23990863.732536294	1640465.0001693964	541841.8718502182	5501671.704437512	51512.314815754136	46969.84721205393	6542460.745108471	4408363.445436129	3206910.453820825	117762500.3376956
559560.619483558	3201921.412663667	3575611.655857815	2110548.9594279835	1439579.957579296	6544488.311989877	161871272.04743773	2381551.57914435	3343612.7220137524	29831517.809240513	61428119.56012868	1639510.331057784	1995311.4728024558	72400.63358072766	4746012.7242528675	854868.6828194914	4391971.672273768	139271.73806286484	13854932.959281785	28136996.25222352	23962684.716870636	1617202.2568325242	541754.7280978461	5498065.227519345	50051.66832372931	46953.41665927786	6541762.438428795	4405947.685746111	3200966.945354951	117521707.32783641
558075.4764285613	3200464.6240723827	3573618.292482066	2105353.202771025	1438657.6540739809	6535154.7720311135	161467984.11505443	2380815.1212183377	3341789.2182084234	29623640.869296808	61394722.40849353	1639486.7971194806	1994644.4566722654	72235.82469861934	4745311.411440659	810487.4572225021	4373012.16848521	139251.97263764247	13791849.925583657	28134174.06103506	23948665.764106434	1553243.8763070244	541473.6504839627	5493121.893162546	49660.87938751678	46948.218688133595	6540967.910338108	4403781.831700207	3191598.636164854	116497305.58472376
557060.2712555699	3192452.3840403524	3571851.458786187	2096307.9956664182	1433398.8789643308	6522559.496707755	160974431.79816929	2378518.259097284	3339165.931726465	29394679.754816774	61376150.34417912	1633967.6607036726	1992599.162103003	71769.81629852077	4744980.592379267	780753.0795104268	4364688.518926283	139246.8326180249	13749311.852581197	28128283.684797507	23912917.260515425	1467377.4558494692	541041.0938699252	5487185.816932134	49416.70901860805	46946.22817346052	6538294.358754094	4401197.733146549	3179645.739755647	116372742.89660212
553419.3400567756	3164660.9740718673	3560879.7728155106	2092172.9705384967	1430658.5843023758	6513799.2919550985	160715349.10668817	2374770.646132295	3335462.51616222	29292483.21564331	61355180.23073372	1629226.6381347487	1992580.1559651864	71467.62493102707	4744980.413136904	716467.1402985533	4363158.22315524	139221.82612643903	13671038.479118913	28126753.870501563	23911981.17992854	1459343.2484597052	540705.1920436092	5483412.894647772	48362.014116344166	46924.204798643	6534470.729047948	4397272.626951308	3160724.5270097326	115657897.6831552
550982.3450089307	3160916.454905986	3557908.8504468813	2074162.031190871	1429591.1372178097	6494037.286345039	160594448.80669582	2370514.891467845	3332242.700076884	29143365.439370308	61248654.82070546	1627181.9139434304	1992579.946815637	71391.54776462044	4744428.0664874725	677482.6471321686	4361372.4004793	139182.2595708293	13616365.681327224	28125836.24962426	23910721.813983973	1418077.5842804017	540393.624315526	5478479.319252451	48330.93938793804	46917.95400467652	6527666.258994844	4390987.966917223	3143644.477275919	115238384.0142289
543984.2111219103	3160916.454905986	3550345.915807484	2045818.8738421863	1425491.0118419754	6416868.0788292745	160524717.965856	2367356.3683521245	3331238.720703922	29122807.623899784	61179113.820244595	1623536.3033931316	1992512.895725779	71299.02698168877	4744163.431640134	648244.6585006281	4337407.790479771	139069.79785251283	13582268.990032367	28124067.1779529	23906112.39856235	1396146.693444815	540288.1858315355	5474002.809594868	48174.06600109518	46917.95400467652	6525987.037490093	4380810.384922002	3114816.6134921475	114714128.91752335
533909.4093357065	3157538.87869098	3541278.410489773	2033300.2823170621	1423519.752327094	6365654.3945688205	160332656.80105466	2366548.486030682	3330610.93382545	29064503.54903751	61122941.065656506	1621908.142418814	1992113.3191511263	71119.97201171592	4743528.945879908	638313.5296516325	4329028.1594055155	138908.73444130478	13530577.760177273	28122906.775219996	23898134.57303672	1383096.5435223025	540227.720364305	5472391.687434818	47799.51732265775	46911.11013888573	6522999.390886868	4368517.301301197	3099148.051120947	113805120.4341364
528722.8002786525	3125229.4119199915	3539309.316093169	2033279.8495615267	1423519.752327094	6365585.455615592	159397663.36618122	2366242.7445270023	3329544.999294766	29007273.175404686	61117021.901466265	1619283.3688237662	1990457.3911778976	71006.65095150203	4742883.852766097	621376.1678782628	4324314.3071854655	138690.5133314076	13490423.64545812	28121937.943951804	23887006.602275237	1381800.364042901	540161.3519723049	5467078.605435983	47742.93841620926	46873.669162588434	6514935.3101002425	4365691.90748283	3089428.3702151007	113327185.1603061
513384.2011956115	3121840.7260756013	3538596.6790616154	2029056.8663883153	1423073.3508432352	6334749.032609107	158693227.84306684	2364723.2570810663	3326869.462228312	28952814.51870989	61055930.575254835	1618261.4059128722	1990022.1083534316	70975.427014242	4742857.47749893	591693.3627377271	4316805.559470615	138514.94241444656	13481504.120715525	28121205.91061332	23887006.602275237	1359007.6937991844	540039.1381606987	5465426.507846771	47582.366334717124	46826.87584196115	6514211.65946029	4358047.926269971	3083133.634585602	113131671.09822251
507333.5870265391	3111964.9655938977	3534932.5974233	2026878.627550775	1421122.7355595494	6322411.680714493	158435289.11221945	2362636.9806979797	3324284.291171208	28939650.13298744	60964516.80748308	1617796.2127290992	1989364.7519817683	70702.1442757906	4742753.581296323	570185.9926993974	4307609.815498828	138389.64823861577	13478651.765732775	28119628.621473387	23882426.37387189	1355030.7428243973	539992.582771785	5463399.7175899455	47533.46094934788	46794.505715723826	6512037.494252844	4334473.100500543	3057311.9799756277	112086589.99411158
505475.70008278464	3110465.5285455547	3531838.6946748043	2025463.6646539443	1420884.9817085546	6322411.680714493	157084159.92104834	2361332.8916600714	3318247.6690979907	28837906.28300781	60927018.98400551	1617074.8669493638	1989069.3330621328	70531.5145925846	4742556.040159515	563874.1775711013	4282118.726804876	138364.3975484957	13476439.468275758	28119272.100996297	23876571.905935753	1354516.3249633051	539934.35554096	5459253.370338348	47407.3808228832	46703.94310556746	6510764.756059145	4328720.689727179	3051946.6444979743	111906770.48144887
505294.6494071165	3102508.511767171	3531551.1434407993	2019091.4656109978	1420645.8631513594	6313598.974274868	156538887.16422904	2358001.2869639387	3317210.793657489	28713471.61476458	60811401.63534021	1615168.2066005378	1988454.9287033982	70441.1072287275	4741401.398973745	562627.7874745344	4267934.271545259	138215.4395235395	13474740.710155487	28116714.215635628	23868205.36430765	1353579.2276563502	539929.0813216474	5458388.59233931	47301.33510056486	46395.3914691644	6509375.292378083	4315014.357781222	3032743.9388475902	111083564.743623
503247.11982208194	3094137.0831502913	3527229.411043409	2007689.0507916347	1420293.7170803645	6312073.686099545	156212847.07382533	2353822.832950383	3314345.9999973476	28633750.67386203	60654407.518149905	1610265.079302569	1987438.178069453	70014.77233361064	4739391.067760165	558285.3176205955	4252461.376426531	138128.33472199005	13473865.80561792	28106990.875497684	23860905.460121274	1350252.3129209762	539901.3647678297	5453835.334116539	47290.30395014901	46221.62200801542	6508966.980391395	4298791.938655132	3005398.012413488	110192797.37071547
500850.1416416448	3086077.6890946086	3524279.4822546504	1997139.844380774	1419606.7023898794	6310260.337517249	155750330.65302107	2348478.1598370913	3313216.4974215534	28528153.766228892	60326000.80711462	1605678.1236003307	1986982.336059137	69966.5350561484	4737771.286149114	554303.9625609263	4236751.284332325	138117.61600627875	13473327.420514109	28105227.205530636	23851927.670474064	1347624.9111787502	539896.9612701776	5451292.725987384	47154.07986901701	45737.38193231893	6508717.506229229	4288797.53588939	2980523.382154914	108996764.8836912
499081.387642096	3069900.6306978264	3521640.017331719	1944980.6282990174	1419278.7616579642	6310154.925387166	155252185.04174605	2345722.5556965317	3312143.902559542	28458630.960573845	60076797.24258196	1603247.7597374183	1986721.0711610238	69728.93675549055	4735424.17953366	550466.1024693735	4221410.37369028	138113.23843471086	13470980.68572661	28102971.14731687	23840122.296002124	1344949.8794038098	539885.1224054835	5450602.70036158	47100.41193489703	45567.398420196725	6507401.494899288	4283701.17830473	2930690.5920575056	108894312.52731974
498177.65820188774	3068430.8056989484	3515825.183917076	1925658.133848662	1418324.9215265205	6309749.082087435	154976091.7155827	2345180.7994185304	3310773.459256042	28376589.980961762	60072918.159127995	1601985.6442295648	1985042.6275094647	69605.6395336912	4734846.5772017455	545957.9388863951	4198042.722703627	138046.75056350918	13468354.95485897	28099466.565719035	23833717.639938105	1344747.4217076122	539869.343210097	5450564.747761358	47010.95428042199	45355.66690069501	6504716.789859838	4270051.066810452	2918059.386136107	108807540.14887175
496502.83068248845	3062647.075630457	3514580.752237929	1894388.8945613385	1416618.9252175856	6309749.082087435	152882689.4341123	2344276.9488158366	3305337.4037707173	28302801.241491694	60049524.63778823	1601472.320261881	1985042.6275094647	69521.57138573633	4731435.88921036	543968.3433848999	4167162.401765116	138008.88049639828	13465217.60004915	28095966.313279495	23827002.65778283	1343895.9397917907	539854.582954211	5450532.180433729	46996.97933835832	44940.05242989892	6503879.129708313	4267565.306931507	2882941.515377509	108197089.9952353
493959.7911529161	3058989.099130959	3514291.1095818877	1881463.9470464478	1413441.060589382	6309551.687017566	152167931.87596056	2343479.250437947	3301266.3983019073	28226257.72654737	59848352.12123111	1600024.2592260353	1983964.2489243923	69388.30475916607	4727098.102687952	540143.064577496	4101486.207298235	137950.45719031434	13462097.769166734	28092139.895924017	23823559.12539627	1342529.5437268692	539851.2599566333	5450197.2541594505	46935.169078017854	44608.915102357685	6503879.129708313	4262884.112139723	2874056.2203207724	108102327.80423172
491835.8139020975	3056830.9735340863	3512611.5694182036	1878554.6817690276	1413245.4600373255	6309350.8439802285	151483690.55574194	2342206.7210196974	3295708.128588623	28177458.114564013	59699445.414170854	1597692.2093346112	1982941.6052006576	68786.18690361085	4722884.741103904	535578.7235628787	4006603.765578187	137887.5107681476	13461379.885185933	28087044.399759617	23822625.897921674	1339777.5160349768	539836.5032861155	5449921.336698715	46892.255300978155	44358.29373710974	6501107.95555793	4256022.231898929	2853529.0556476475	108044180.75131187
490866.68859609717	3052402.9878920154	3510150.1764768856	1870358.9282803254	1412603.1969640441	6309061.8350048745	150825168.4541568	2340106.777412829	3292091.8354330356	28075593.68786178	59567201.211597815	1595668.0261304951	1981756.6339627323	68628.0977680184	4718199.900953074	529238.9920003759	3976373.7229410135	137646.57065996525	13449647.223089345	28081457.75288976	23820082.444569968	1335337.062727779	539812.7901954202	5449631.418762798	46798.559152811795	44256.395568699154	6498652.04718393	4254283.112415529	2833100.4872173592	107750542.90472499
490533.7622224333	3050859.4996873448	3509224.1741153314	1870092.147705438	1410590.122314691	6308851.537452794	150600497.46943998	2338546.2339586434	3280874.067514655	28039370.20904952	59508609.83641533	1592802.095935098	1980727.8289053233	68623.30367539721	4711912.0917058205	520039.1866524726	3968275.02176608	137414.78658256077	13429018.888552494	28078912.026874542	23819853.174962312	1331145.110609412	539785.2084631422	5449262.0294045685	46594.41980721183	44139.99866172211	6497392.097470672	4253110.522125639	2819326.1483356743	107713622.39303258
488856.1476053943	3049238.675133039	3507488.673121717	1868584.274163188	1408563.998524982	6308755.382261606	149704355.7104471	2337927.156508876	3268042.0214367383	27954781.074596457	59507470.82390661	1591775.6409738606	1980366.6260074612	68017.55546672754	4701399.4180233525	516078.7268590025	3871291.2827082206	136943.62313994506	13424453.922275908	28073596.983439963	23818153.830276173	1328733.9747234203	539753.2336535882	5449001.184433944	46428.37355582365	44059.41993712769	6496086.2051392095	4250426.193438248	2817434.4314686735	107478626.82349311
488511.71588448505	3048845.783772014	3507423.7478171987	1865578.2300609425	1408149.9876168252	6308403.544372352	149517393.94736978	2336747.6391444607	3267057.1034956235	27703876.938825406	59492774.1170442	1587657.9463741472	1980332.626237846	67694.28546565067	4688028.101870397	513416.81998021645	3868797.029461452	134860.84034272932	13423361.654901655	28067095.19696561	23815993.66951867	1328335.3014044177	539736.4390021614	5448471.795478463	46406.1155827265	43926.86805279135	6492740.617255754	4250110.574804966	2807975.3807164407	107263171.36935544
487764.469669299	3045741.5833102213	3506018.395097503	1854406.2806108915	1407888.0287589359	6306350.707271655	149195823.53280815	2335577.4832345033	3266238.968611561	27656170.96186058	59488716.681136735	1581948.988773359	1980332.626237846	67418.2785120842	4666990.816773818	508993.5993118849	3854533.833276225	134090.6875367874	13417268.353424309	28057936.16723228	23814400.46149619	1328243.1137373347	539703.3021991942	5448206.595896727	46321.753332366585	43780.480908536294	6491231.802574545	4249230.189053266	2806048.990481799	107036718.7129146
487614.9724703297	3044324.7676559817	3505138.5328750974	1849813.219991881	1407812.5616007736	6304663.98781112	149147588.9093255	2334705.3018800966	3265933.956130847	27618168.741087303	59485008.54162496	1575285.1930838507	1980234.160254929	66921.17224841898	4661007.637096617	506283.8077266126	3808357.8647636566	134089.88930720242	13417268.353424309	28056385.49936196	23812502.571187925	1328230.2507524774	539673.3313332073	5447648.347097449	46202.89449973382	43637.10088519082	6488016.155696313	4249095.9979489865	2794410.304299613	106973633.77938516
486962.96688894567	3043667.511152413	3504576.0015827827	1837965.1954455075	1406815.488392723	6304650.137674436	148955971.52869985	2329772.485725729	3260437.76153385	27544165.01975106	59480848.79155903	1574973.647447384	1979826.1813472586	66794.74293057632	4655625.900515277	505669.6125669606	3808357.8647636566	133827.6627835165	13390804.468696542	28034490.67946088	23807819.3707757	1326173.5998176774	539614.5348713782	5447316.884952587	46047.11327456762	43506.09979861839	6485575.121015188	4248463.169105793	2774987.055274577	106937596.70404024
486336.0701495578	3042209.701564387	3502928.333606118	1832876.67352713	1406120.6179600821	6302953.242568917	148493703.72446036	2322575.1886108764	3260310.1413336024	27508492.393187743	59474950.957237124	1573835.4879121692	1979768.7787132636	65704.8272143763	4650020.249386916	501621.0637858242	3798675.6298317136	133440.96311456006	13344232.497048466	28032320.504339144	23802229.330547113	1326104.6063939927	539595.6250142348	5446792.288862691	45912.887990333875	43341.682855121064	6484218.623176086	4247744.884301264	2760087.220831742	106734109.532263
485666.1397382604	3039991.92391963	3501327.2184389466	1817813.3796658013	1405575.4834876845	6301035.904927711	148147030.79780868	2319377.7024060884	3257423.6846307586	27500235.542039473	59472579.17190016	1567465.4580860692	1979309.612436487	65228.90380546166	4646320.100366407	491594.6994380614	3793495.951990547	130863.24648222918	13315639.884481722	28031662.175579038	23787823.65902179	1326086.6096384937	539534.0658138128	5446788.145836247	45884.79864119631	43177.76801494891	6476867.006948585	4247359.85761252	2729800.6323759775	106734109.532263
485458.3676208875	3037691.5902827648	3500863.132658339	1809420.8979813838	1404690.1532183888	6298644.106660543	147858040.32947806	2314000.568332018	3257111.5945660938	27439861.360122077	59466522.210607864	1566144.6021284119	1978658.892051123	64107.11948347439	4642494.484216094	476601.85668944265	3788358.3121162103	130456.66072327779	13296208.25883367	28030608.440081827	23784088.1071786	1325136.985374124	539449.4132828137	5446731.887941394	45836.58556365633	43177.76801494891	6476206.5646706065	4246903.1025432	2703201.734309152	106690757.78168133
485180.29827804264	3032100.2715752292	3500099.2486529	1807576.190959213	1404375.0592237285	6296282.6708772695	147632782.85586253	2305916.830495099	3256494.02141381	27413329.232296098	59455526.005328804	1565955.1422674113	1978112.4938878573	63817.521939206825	4641917.466148108	450907.81127234705	3748072.5947302906	129744.74700834513	13280039.754035346	28030587.62390071	23781301.666709997	1324557.0176785775	539421.427384406	5446714.941591173	45603.75350693602	43161.63034127247	6475638.109052481	4246111.229489223	2699442.218773388	106560332.98383583
484711.4262799778	3032100.2715752292	3499738.297997976	1797841.6936808848	1403578.3603868699	6290564.449551386	147419842.1723345	2273998.993220045	3256218.9876126843	27376678.847725883	59436231.19833318	1565773.51318312	1977658.2345461114	63745.53761218127	4641467.190008225	447278.8196491395	3725745.3854325246	127789.98177419124	13233987.993903229	28028808.10933864	23774948.43954501	1323590.6953376036	539275.8211460008	5446686.786314117	45404.55457736424	43134.89285870641	6474694.175034822	4245694.859012916	2692156.281735941	106560332.98383583
484186.922677369	3031255.0904957466	3497932.997108663	1779537.3858205439	1402802.3749430715	6281699.165937147	147316900.98675287	2221655.376414631	3255703.702705662	27373493.90907378	59421387.67383684	1565567.0474628636	1977379.3626861195	63026.43495788352	4640536.796610158	433121.6904518971	3720051.4526838013	122163.47329284309	13080495.066749299	28027695.42027619	23762019.716564007	1323503.3334949594	539145.9158768452	5446626.634268579	45117.617113847016	43132.67165832476	6474396.957330285	4245308.446702208	2685469.2436088203	106472668.69463438
484036.5639850093	3030800.4199774833	3497768.3209108403	1768632.45721616	1401811.8374269446	6276712.544736853	146927328.30711758	2134041.7875392493	3255241.155081648	27372825.297970217	59398623.416906945	1563454.6723337225	1976758.417682152	62782.809821705814	4639131.9641029425	429994.1457233486	3642820.947645779	116664.52703099216	12889547.53324366	28025598.526928417	23762019.716564007	1322840.0353405296	538827.0851457821	5446487.3055388555	44811.85939407948	43110.14252656013	6474132.300880047	4244776.449272064	2679633.907075137	106313062.8921709
483749.12352780823	3030113.1545159156	3497473.016846257	1760730.3289744335	1401425.3779272016	6269935.693972978	146665812.8916829	2104305.9083525245	3255233.012435156	27371277.442410566	59397134.087026514	1561195.0752488011	1975957.9303924048	62371.093819489186	4638530.114859029	409531.27991832147	3629615.925860123	114007.53793480489	12803263.397279859	28023747.49430021	23761809.974906493	1322178.7482623144	538525.4541638771	5446417.620677892	44664.45946678612	43003.36828292567	6473090.5551082585	4243903.906931032	2678052.0281661837	106278788.0153715
483479.8261414762	3029554.9290899388	3496124.9530328987	1750445.1594936927	1401016.143578827	6264351.2127389405	146346159.54224753	2098402.614539913	3254843.3696616795	27365534.89377097	59386758.8746743	1560528.0349894227	1974909.4964731007	62161.32249776166	4636538.279225974	377566.99163370504	3618163.0913803596	113956.91095770078	12755555.139483778	28021859.87115058	23752096.01961305	1321843.0697497996	538305.3455136673	5446303.535424158	44623.40890401618	42831.30326392863	6472308.7727760635	4240223.61705953	2629652.2357456526	106271436.70688638
483321.41942830867	3027726.7650931706	3492956.698979778	1733886.1540061831	1400687.8263131077	6261816.722488637	146138078.64981154	2095966.4273149665	3254337.3242124254	27363800.902987678	59382684.69293024	1560502.0573117828	1974662.3340348431	62094.22827564251	4636390.985927066	348361.7044216135	3583558.011056476	113463.68364189769	12576737.706921617	28019944.153242253	23737831.734545242	1321375.4450457497	538178.1106589519	5445888.730141856	44562.89172684877	42780.07437445515	6470002.158868839	4234098.957564512	2614390.4558635163	106267837.69305417
483245.0911507487	3026964.667544018	3492278.1446465426	1707314.0998408676	1399908.4197199792	6261707.423105115	145683591.90778667	2094019.441820459	3253906.9640587335	27356181.56704386	59377688.33536029	1560263.7823266455	1974574.1529883835	61988.547390142645	4635623.066947639	337072.72744163545	3521141.512767081	113455.81614509739	12330181.621465063	28016613.330710966	23725382.62066219	1321261.5293945703	537676.9409657656	5445396.997627138	44405.26738579512	42739.65312601557	6465459.387068855	4221034.896184774	2573240.539202801	106266610.46777676
483120.3624741357	3025839.550015707	3492191.113906682	1652501.3485687973	1399464.689021306	6253642.337066458	145104497.64659294	2081998.3715092435	3253787.04970653	27337189.645691317	59374293.36642141	1560182.2012320475	1974415.673693255	61881.57711681892	4634153.39589192	323207.78278527706	3497399.4422707115	113436.64363330242	12096035.219396578	28013984.312501434	23709728.27358823	1320725.8588998383	537590.2808002966	5444908.789453077	44354.61955224364	42720.20928287132	6459997.356329161	4212415.695775201	2530389.304256505	106266030.04932596
482564.30811494257	3023799.685076515	3491961.1075065387	1611417.4369720027	1399110.3315841593	6246290.424751132	144808104.50093588	2059963.2298483546	3252891.7587810056	27327876.43705808	59349879.64444722	1559324.5068505604	1974336.940857819	61835.99067899109	4633213.917890898	308919.4447075725	3477480.7206601156	113402.56556584837	11952628.298102163	28011527.390088104	23694816.46914247	1319914.2067008442	537367.3304655363	5444766.589641968	44330.48351756967	42715.36777964131	6451833.046843302	4200086.226642188	2503432.4397658156	106265594.6902905
482152.14805725496	3022526.9145917264	3491675.5062449584	1558589.3926862055	1398984.4502076174	6240842.113765196	144545814.0914881	2032530.8429030655	3251972.7715339046	27306791.140253	59329325.75012561	1559223.0509796306	1973448.321640392	61825.17948816972	4632116.386375296	308894.1478455564	3440985.6006123857	113358.62083302092	11661018.629927058	28011400.82324851	23673897.22528676	1318238.186749933	536688.6737704568	5444598.595302086	44294.04562261034	42712.93164432481	6451584.981915846	4200086.226642188	2477333.320365917	106262325.64704406
482106.9996916677	3021602.982238312	3491221.052853515	1519264.253375078	1398851.0526860345	6232934.14893849	144545628.79019687	2026789.724590507	3250879.090106068	27275051.041024704	59321973.45129403	1559009.5234330504	1972607.408925458	61611.293870893154	4630783.725914818	305729.9451955948	3402567.6584247574	113341.08994031558	11297024.677720444	28010611.59922494	23656358.594969496	1314496.633801565	536500.7246508985	5444409.152485924	44237.58648076216	42667.976660739274	6451168.462441684	4184036.631827591	2419140.181795636	106253259.86021267
482052.97471175494	3019577.29355088	3491051.0282867444	1504788.2574736613	1398756.7776467113	6211380.007108498	143784673.58766988	2021132.8659361464	3250763.786039591	27260366.605461735	59304203.037524424	1558801.3090969974	1972103.9418622057	61559.42671416118	4628395.640349986	301443.9383478064	3374267.341081051	113298.63862555922	10700638.523705097	28010533.14270822	23655157.304587573	1306951.9557525378	535719.1414179226	5444235.790874149	44030.7886749687	42646.553883351226	6445458.572857645	4174942.187506076	2372919.201790012	106239908.98383848
481936.4067208984	3018013.9013192668	3490136.6033676458	1504562.8873012287	1398342.9652172981	6196599.998784531	143468498.0171611	2003905.8938232465	3250514.80064495	27204211.8836272	59290923.752227604	1558292.097198234	1971058.382287902	61435.03884497242	4627294.757011882	301042.97493660176	3349737.497366597	113220.81415108679	10505119.272289857	28010376.350400608	23655157.304587573	1304849.1534187736	535186.5204800997	5444124.493981324	43939.23797241908	42604.46942784554	6444905.246969016	4171042.2475387556	2348266.8436143952	106207946.14441274
481785.1273121282	3012776.5609219493	3489206.1164333676	1504562.8873012287	1397632.6084019179	6173099.758485838	142975787.1212746	1996895.3013637313	3250166.803558345	27143584.54395937	59285464.91089229	1558041.8779743195	1969408.1980080288	61344.22583332869	4626997.131946637	296741.77665431873	3274457.074455333	113155.29826374337	9996078.375813894	28002819.932650223	23645218.740736302	1302720.1609788213	534550.7075788281	5443974.85624773	43922.606918288024	42552.93601187001	6443902.080673155	4168956.519557996	2336708.7598319864	106194585.83577701
481681.00384653936	3007902.288229347	3488920.883403464	1500989.6108726298	1396752.0113560355	6155489.235438698	142924205.3328019	1978911.8947808677	3250003.974384931	27056709.931972936	59282939.02521156	1557571.8701433118	1968837.2208441377	61274.14126967813	4625870.562035268	294756.02315386524	3220930.1954779397	113017.13280316984	9874311.710132785	27999067.310086768	23643392.658833813	1300892.036193266	534054.4056606286	5443733.485218259	43922.606918288024	42494.87184015673	6443362.340102502	4160943.3478259845	2289023.7452576663	106144106.79847315
481459.48245976167	2998189.8871275876	3488638.8244157718	1489851.3505474338	1394389.6442848472	6123627.64332588	142883513.81927112	1975124.9928643093	3249825.004786785	26788212.074362915	59279834.01307793	1557421.0318973863	1968665.6697408594	61110.0580483827	4625271.221542942	290209.50944587315	3207919.80021446	112865.40077631526	9762091.353711622	27994480.008132696	23620142.590546954	1296124.7040431914	533513.2780496087	5443493.762436054	43855.986865032064	42457.69543814166	6442708.653518535	4154976.6283594184	2071237.9877305161	106087984.54091337
481087.1665969809	2989975.9008138003	3488269.9323350005	1482804.8781839714	1394228.6570208902	6084472.964983343	142836866.9282158	1974279.219725596	3249446.889977911	26380313.520262673	59269639.71502087	1556278.9768025877	1966859.244106685	60913.38918626958	4624531.2236441495	289578.7307528466	3076909.858493255	112450.52155951226	9631643.130680112	27994480.008132696	23616622.05154637	1287970.0654196597	533234.9373066907	5443462.921439964	43853.69922873755	42417.23253463457	6441720.188142624	4141826.8933652947	1998732.45517993	105998212.78669734
480215.2913714863	2981382.5450145686	3487011.9637552854	1472457.6277289577	1392715.9070167677	6020691.8261461025	142833888.88548347	1973235.8649243587	3248861.2507756795	26172966.782604806	59269337.38944668	1555266.2519895677	1965691.3832826423	60892.15036142862	4624343.67103197	288691.6302553287	2978312.3283662163	111654.91015335424	9556538.841961628	27994094.616928272	23597605.1284548	1282355.9366365422	533023.221625364	5443219.281969089	43852.19513446974	42309.85848893365	6440914.764038815	4133013.10177039	1939410.1333663228	105898357.77995376
480010.91353681224	2980654.8090850934	3485952.1081279316	1462321.9428781646	1391447.7408344217	5966721.6689249175	142803161.82369006	1973235.8649243587	3248661.3298203396	25894189.1418641	59265778.16824785	1555165.033802477	1965216.0794345979	60868.793967802645	4624136.237935414	287977.1486251166	2959234.7237435966	110439.9059197026	9501184.001002686	27992939.045556538	23586355.415239427	1278176.5737917442	532502.1487159992	5442564.023496655	43835.981193991975	42221.70808712884	6439964.196293757	4113156.2674724464	1924577.781555976	105730666.00254926
478853.2341067529	2979491.245893539	3485247.6032229727	1458247.6352713804	1389062.7810896942	5831855.217306299	142803161.82369006	1972334.1974435903	3248043.6077797534	25720164.709494	59262132.4460967	1554768.220569917	1963345.6626880006	60793.348768829674	4623100.447780134	286972.46771171474	2918151.204748798	108897.00304934478	9415690.58224085	27992939.045556538	23578237.061645623	1264767.51234601	531837.6261084069	5442482.402257715	43833.30705286809	42132.85587408898	6439378.229813289	4098183.2802002523	1575561.033812812	105711858.70981555
478146.60163247166	2970490.446114563	3483530.0491611026	1427644.2780444997	1388710.8887993258	5768661.645244264	142774505.03062603	1971369.7452553695	3246756.125116975	25440799.766830232	59261826.644700296	1554668.9175969306	1962836.921975646	60753.93204995031	4622294.526814358	286194.8140543056	2863709.8704085997	108668.11168781895	9402720.69124523	27991531.442154948	23575136.455193225	1260891.220488677	531348.0244005631	5442340.129880713	43816.74293650086	42088.05281064365	6438224.487286581	4083805.987110734	1489479.0015729323	105537376.01185757
478104.9473887958	2961654.4834034704	3478467.974426628	1412466.5256666169	1388526.0245859113	5706759.305863408	142726711.6113782	1970861.0958087428	3246403.9585097535	25082533.458701234	59260294.85673982	1551571.27194963	1961123.5282805373	60713.8743682055	4621977.264529006	284195.6093983711	2843115.000834833	107958.84444392621	9357093.0211576	27991401.199615467	23565672.36215326	1257592.2712214794	531181.8809072876	5442144.074738619	43812.32978148453	41991.223680973155	6437860.609867248	4056098.860990708	1420163.3668672678	104453376.68529333
476967.9338483486	2956441.2634694744	3471270.849830431	1409677.0638593733	1388260.0503446853	5625459.967083456	142698776.0536199	1969239.9286671157	3244903.6048781313	25004513.037861377	59258660.83210898	1551571.27194963	1957777.4599121339	60692.821714442776	4621598.482345345	282397.52800919185	2802263.509078011	107958.84444392621	9286236.938267315	27989531.087004308	23560151.21245727	1253422.921799814	530411.8445217994	5441829.590725037	43807.29698238971	41950.49519799428	6437426.058188791	4055069.833055793	1341401.0705085744	103689751.19989544
476777.647016625	2951382.71386634	3453806.8290626695	1406135.6813025596	1386835.393546025	5535471.72753511	142643708.9964296	1967231.695243271	3243650.078741974	24953302.963892028	59257234.65648221	1551418.7174166634	1953025.100332243	60650.956580973354	4620566.025893406	276779.8013347954	2787420.913535048	107705.09659851895	9219884.995990736	27987567.107445166	23558242.587767985	1252133.953540025	529684.389215118	5441407.085255205	43764.88126182184	41938.86979819235	6436588.160017105	4051320.1054888424	1243964.0291316072	102807335.82827975
476222.07415162696	2948506.6149788857	3445116.802931279	1401382.0959700579	1385694.415712613	5481334.839293384	142610665.56470573	1966425.506891261	3243536.700414632	24946789.848845836	59256747.035792395	1551364.7406134973	1951370.1420044464	60648.53528667592	4619954.088760696	276125.6864726952	2762954.3031080253	107654.58529232336	9188875.105118077	27986543.98157135	23552558.834739484	1251052.007947869	528367.8705141386	5440456.196405971	43733.003224929205	41915.01230026516	6436559.636791888	4047925.901710118	1220754.7200648538	101783360.25591058
475110.2710128641	2947068.156705341	3409649.2707240246	1400168.585827248	1385299.86382188	5270831.367475788	142276995.18048614	1965497.8214215932	3241588.879532697	24905114.374165714	59255958.411174394	1550682.1957988213	1949017.1778240367	60630.772413012215	4619318.747591995	271988.54917436047	2736135.27795811	107140.47278661748	9084620.780029688	27985702.83759844	23542623.683933605	1248113.6808221277	527928.4370938254	5440123.881037164	43731.417722827304	41796.28589861505	6436345.155912134	4043664.880614993	1208103.188334902	99773218.43358779
475110.2710128641	2942594.1321741776	3382420.2953107855	1398212.8271473837	1384877.2694788123	5050928.9344760515	142147155.98838347	1964252.5631071287	3241176.156435182	24881313.513626385	59252730.06299911	1550495.9621328197	1948204.7873687863	60569.660109616816	4618909.558227852	270849.3338943026	2718139.45507406	106630.4234739007	9009814.544090927	27983819.90105106	23518696.44888682	1246259.3540186011	527459.3754107378	5439687.104432968	43698.39036282605	41749.870928882956	6436291.162620774	4040919.605828998	1179409.3681513586	99099404.48987606
474698.7757308497	2938478.146921545	3360434.0239521763	1397969.1801425293	1383911.8509230774	4971431.78375743	142090557.84621993	1960074.73316924	3240542.9281894024	24803363.921844255	59251755.350237146	1549643.628565734	1946320.464541968	60530.27398195375	4618552.3414096385	268502.3972861752	2700941.3796212655	106630.4234739007	8948673.835602103	27982725.697959058	23514518.245795645	1245342.7605847607	527092.7639627343	5439572.193788084	43657.66086108739	41749.21325714842	6436003.160796745	4040919.605828998	1148666.879083205	98187983.73715708
474408.4343135294	2937533.9229347208	3321762.53258067	1395926.5033923283	1382912.8767832315	4673621.535869364	142078517.60318232	1955274.6670527228	3238895.8064859197	24785857.713334143	59246395.86459382	1549182.2683363426	1942461.8064790263	60509.96762140787	4617430.697191485	265476.87563440483	2693622.1995011857	106622.5154150746	8889803.297600342	27981928.067074426	23511825.28721447	1244775.1505395123	526806.5242127129	5439497.939868804	43587.4394497977	41675.18586030237	6435147.181137256	4033957.5788604426	1136907.6070495793	98035947.00313318
473269.6730132558	2931395.767752964	3293345.6013280274	1394835.3835177787	1382754.2959376494	4478864.8823510185	142065772.6949725	1951559.627220815	3237032.946594939	24710698.988441613	59237225.48964881	1548730.1538775414	1940235.1958859377	60509.96762140787	4617123.106338296	262095.7452905882	2688753.9839057126	106622.5154150746	8884333.98350187	27981772.915343765	23503983.982195057	1241651.9714555286	526584.1927204339	5439258.619612448	43497.39500951158	41662.214616548146	6432999.039847724	4029100.2781377016	1115432.2536667052	96677133.65260598
471589.29993005923	2931342.3958303127	3264761.2160873683	1390382.1035265657	1382463.8922305035	4364559.6920669805	142049953.61277974	1947889.1536822936	3234586.6006077547	24672784.35718325	59223209.94137306	1548592.2076359547	1939009.07742578	60408.87863740133	4616925.714273234	253640.92019084355	2688753.9839057126	106489.92909570425	8856792.138649134	27980907.799131382	23488597.71260209	1240674.102814308	525920.5990902868	5438571.560851841	43482.32087688404	41646.77067033519	6432573.100382107	4021491.4237653245	1079810.1751546632	96175672.30138835
469211.08897421253	2927872.128264268	3249967.3798515243	1385040.756586136	1381842.3573505566	4187173.6880788207	142027040.48549283	1947270.3403515036	3232279.659049243	24559332.901083425	59215538.41312308	1547999.4872494747	1937823.8290841065	60373.00815939082	4616693.559219285	249887.6742734707	2687637.381415752	106448.98238129145	8815453.348106135	27980886.546926856	23470454.872877065	1238774.139374239	525725.9969631681	5436227.680758976	43457.98965466409	41642.89416254275	6432278.370505034	4013097.1548857596	1056658.5028631329	94500907.68233418
468230.45352752437	2927847.6251766896	3242051.16017814	1380971.5556835202	1381190.0885883155	4071735.6123336637	141968418.23355278	1945816.0281386997	3229200.5794317382	24446875.912360046	59206906.81813811	1547608.3682194215	1937413.2115694305	60296.94043628217	4616585.57950519	247314.31992354235	2687176.5216414705	106399.62992928075	8801072.41719741	27980677.510149285	23464364.556456015	1238282.0986425118	525410.2406914049	5435750.436503947	43432.02294810592	41638.64483284284	6431702.846386068	4009571.738218049	1045680.8162509311	93303422.5308756
466016.6114553804	2927291.7918976326	3239303.3323827665	1376054.8056942855	1379960.5142009617	4051401.2709726095	141923912.53383356	1940713.920452696	3226167.639237019	24134800.707249466	59103249.47021655	1547472.1491803196	1937080.5018614284	60273.42218736615	4616436.125503852	245160.74587589016	2686364.1083761845	106333.28760406288	8789144.68151809	27980308.89374958	23459747.67438428	1237193.5104040417	525312.4225604116	5435251.299788717	43395.32996401708	41626.053960596866	6431296.740152764	3990872.798264858	1038266.0780608584	92397647.83094239
462244.4047705113	2925896.8151415535	3233979.5129062864	1371771.0962183357	1379780.1478782047	4025550.4174728473	141879356.82483172	1938730.0683787104	3220132.604643832	23711228.920097288	58898782.4179223	1547318.37184459	1936035.9501285583	60247.073310857064	4616224.957379779	243713.48139953078	2683546.903499584	106292.740534057	8754732.42255901	27979271.867323857	23441350.858051073	1235484.1769035936	525283.0088290615	5434770.260424005	43345.901513895784	41609.37552043845	6430005.144553942	3985398.709059917	1025203.3101184526	91397069.63152534
461909.2263139551	2923388.8662005537	3231735.5721339723	1365231.6351106742	1378742.5784323122	3836691.454594249	141838629.50208575	1935591.5481558426	3216802.2050748304	23323424.954283368	58444202.698460005	1547167.748212336	1935637.2185438501	60237.64558926064	4616118.685378919	243094.34718198562	2680600.461015069	106221.00621544034	8727278.75490454	27974979.9833884	23415370.684659787	1233375.875186212	525039.3718340873	5434295.939670016	43301.79693503947	41602.64375693847	6429232.536553242	3980685.24979157	1012939.7451498171	91279990.24101973
460319.930843978	2921004.9892842923	3231095.520359167	1342080.2905569822	1376514.7192056465	3723997.054242136	141835404.81235948	1933770.3629829548	3205579.0745910914	22842250.902977053	57474487.897178255	1547089.5048812535	1935356.2550027901	60228.66252797114	4615990.030294201	242521.78121795406	2678630.750155679	106130.9586573455	8676354.23876803	27973444.371417955	23390115.496418502	1232199.9320178833	525013.9810639343	5433672.332941444	43259.40035547009	41589.691876931705	6428638.115262234	3964455.5636085216	1009258.3986634923	90360362.51880224
459900.1781836749	2920414.8828889243	3227857.9226449127	1327070.6667689006	1372505.3852010267	3704650.532971833	141721243.61325783	1933496.8329751415	3201465.4456460685	21599380.71402489	56461006.822065525	1546188.2969706492	1935021.2150333123	60200.91213982002	4615830.529590056	241336.89222867697	2677886.1864944147	106130.9586573455	8628663.36223008	27972173.403357618	23336531.63746088	1231989.8993635287	524911.4800648036	5433243.340072909	43171.941507781165	41571.62296299332	6428546.791458253	3959509.618988627	1008173.7989437308	90042563.06960233
458771.14025325276	2917830.512755924	3222421.4461616944	1327070.6667689006	1369253.6254441459	3601602.411050625	141716695.79315615	1933225.9496609198	3200954.3330728174	20304739.159849282	55112581.544256575	1545901.6988033385	1933979.2149070357	60151.01350265114	4615697.190837263	240375.9440342133	2674353.619744787	105944.90904548629	8580162.572181774	27971159.236516736	23265035.17763523	1231698.4782967765	524779.0626061661	5431587.947320468	43096.50544706063	41563.00043867764	6427653.816257954	3956967.6160024353	1006078.7945551005	89904315.5272036
458439.4085379556	2916938.780926287	3220518.0406833566	1327070.1065146066	1366620.8955674113	3529684.75946712	141629966.5337071	1932520.4218562546	3199532.7334418097	18297248.43556641	54816531.88194462	1545618.8584234598	1932506.9094881916	60140.3926113286	4615531.886086331	239854.07261589498	2669127.0123232594	105845.4409486048	8555741.737183236	27970879.533600304	23196482.51977071	1231698.4782967765	524687.1612930016	5430409.703084842	43032.30236803013	41540.6161380163	6427033.187931475	3950260.1290152357	1004309.005173127	89807761.47460103
457591.77988785674	2909806.803138095	3218929.649093457	1326947.24205276	1365110.9672038252	3465896.8885801337	141466043.55768216	1931090.9557343335	3197120.8160696127	14893757.922998874	51742822.12375228	1545411.9655202988	1931115.376947474	60102.20240769484	4615514.305130064	238379.0894129021	2665404.3110113987	105670.66230467652	8524545.761750286	27970843.838672776	23090768.837524343	1230752.0440910906	524656.4376955243	5428433.7051395895	42968.46349511552	41519.01686856816	6426134.807454402	3942280.409038681	999100.4776472099	89705612.52942364
457323.04358289	2908089.9635986425	3216318.7736464473	1325288.6545205934	1363857.2190438842	3437348.1991386446	141348365.04861104	1929167.1544150834	3192833.894663289	14104818.760446418	50887346.50209177	1545224.738227648	1928319.1132213618	60049.04224152894	4615486.841581367	236582.20555909176	2663866.132414986	105048.89749038931	8369201.09964929	27970843.838672776	22870768.64047872	1229208.5289115417	524592.3454849431	5419495.384728825	42968.46349511552	41504.03104155563	6425536.85211271	3938707.892296583	993594.813692564	89684841.83849627
457025.68913898576	2903910.7965876823	3215924.2204855317	1325128.1468818039	1363084.9225675797	3398638.1952312794	141218473.58974725	1927608.9959543836	3192833.894663289	13748437.161424195	50324678.5118574	1544764.2225242532	1926047.5952190582	59905.47749900967	4615480.714682071	233781.82019332238	2653457.828509271	104776.84883370496	8111577.691409347	27970831.309805702	22653215.06863517	1228546.569741655	524580.1999083494	5411916.691930526	42949.49248299226	41481.23973927554	6424549.0631504655	3934873.4384440505	990559.9048087586	89600553.44009407
456297.60682521004	2902768.7187127355	3215081.463155638	1325088.726068705	1362283.7272588941	3398638.1952312794	141174292.27748302	1925523.2716538573	3191580.255560367	13605487.972665057	49866124.86276451	1544462.0768654863	1921806.5346491132	59890.840109992765	4615238.769386333	225972.57461744323	2651773.841413801	104655.56480694593	8070285.680862805	27970752.37362387	22509857.4483495	1228210.6124355	524530.7694127738	5398178.315880534	42947.06700074222	41464.06268279592	6424145.236469858	3933088.0324556334	987659.3714970984	89574221.84801212
456136.33083939063	2900539.9324514037	3214878.607278619	1324691.4346214838	1361165.0169082899	3387925.604405009	141143356.69386968	1924919.2443836178	3191351.3494099826	13583782.442043116	49517356.23046792	1544449.953230999	1916452.7783657566	59694.56801145605	4614926.5042093815	221466.94980366307	2633262.8483053185	104141.71080887798	7856028.132360732	27970613.74012582	22276654.70546042	1226768.3013026728	524502.0987190827	5395270.339119633	42885.83044967938	41448.20765230955	6423431.181310116	3932975.816537654	986736.5313759939	89523500.46317516
455716.7079007938	2898833.195138843	3213219.5728494213	1324154.8739007865	1360872.9563277296	3380872.3615159956	141110462.42065546	1922548.4431589139	3191094.7040228033	13574738.240438955	49473049.67521803	1544445.422906055	1912968.6208808948	59681.20659939521	4614747.029799428	218764.50402705435	2628183.9555095187	104125.28682556248	7383357.0858389605	27970613.74012582	22258507.161091223	1226535.2914505422	524452.3372798522	5387465.169328166	42828.092789420196	41435.69206104178	6423145.7142523	3927968.1537156743	979397.7353210775	89408651.15480572
454426.534949749	2897518.039726935	3211716.9321328634	1323929.2255379718	1360221.5035922388	3378189.7925025495	140995364.94745454	1922032.6788048148	3190624.2731150533	13574673.389756592	49106876.80756583	1544302.6899098745	1908582.8722142656	59637.85543952576	4614592.493314994	218751.2827176042	2619369.53394942	104046.80843868907	7383357.0858389605	27970564.12636513	22257562.16631342	1225295.7427099396	524407.7146708518	5374871.445366454	42719.47548109339	41403.351245315826	6422896.276807803	3925173.1829838883	970417.2064859193	89284503.4376612
454171.8371649189	2893955.951890498	3211674.3064296166	1323060.8453046377	1359846.6149086652	3373796.6719810106	140975315.9414091	1918572.6387377023	3189798.3944930844	13572637.770487443	48983029.5647742	1544257.7210536448	1906389.0862871034	59587.14427854823	4614283.417651394	218393.27800041132	2615624.328992988	104004.85038561712	7362367.117712249	27970530.60669481	22253416.63533633	1223979.997134386	524344.2804749133	5371150.271662297	42705.09018735132	41380.943112070425	6421187.877446439	3917369.116609627	959327.610508341	89107545.26602355
454035.0341147016	2892207.965069069	3211003.681266824	1320920.4100213468	1359751.171309707	3372556.926402689	140939535.15285695	1916340.3529631118	3188890.61264821	13571272.633606432	48642889.75328523	1544006.5869858784	1898367.0883731034	59576.52485944305	4613655.165509833	218389.99087230832	2612010.539410199	103597.13755609766	7355452.91043729	27970511.834030136	22252899.625854403	1223244.9549056927	524253.5849034774	5333365.795250891	42620.686787004284	41371.964892925615	6420428.406084683	3915733.3653156073	953961.5964726006	88855111.36106986
453999.39088658453	2891736.247416972	3209110.2059981665	1318848.5826349878	1359680.3831747118	3369208.0829850757	140927632.80795425	1915439.6499659414	3188067.2139553474	13570306.573062344	48510303.564772874	1543811.3191786108	1898097.9281755048	59566.11864770113	4613149.146069141	218251.135055059	2609851.615994623	103292.23529883353	7354118.953522186	27970468.78607814	22231921.62668577	1222413.9168875667	524183.2633987997	5314011.85281587	42544.347368179784	41362.09125336112	6419612.6170812305	3909809.7929521683	950239.796846824	88720308.8310411
453217.0651120457	2889955.2733494444	3208193.766633363	1317070.1381215774	1359619.9564882356	3367809.0056194523	140833689.31917283	1913173.6617626625	3181552.335140295	13570262.04717831	48484110.89273167	1543557.8294609326	1898020.9500228637	59565.55534320974	4612454.388740688	216990.79457130926	2605148.5131433983	103270.66776946426	7345919.989924213	27970444.486376565	22231921.62668577	1222280.678557688	523936.29091841594	5304776.729036766	42517.92410784621	41358.739370216106	6418095.832230578	3902800.196098239	943457.4473012916	88438942.17889597
452897.0609209821	2889431.342929925	3206690.276726913	1316272.3014982645	1359494.602628398	3366692.5829661936	140789172.91478518	1911218.0877388555	3177161.196646767	13569453.930949794	48391157.82470819	1543430.8250810215	1898020.9500228637	59560.12817997863	4611996.972380184	216020.82044152732	2598307.146256626	103026.13516116915	7318282.374423445	27970407.69934587	22229107.99458414	1219949.0305800156	523605.87695115595	5299723.232204839	42487.92552589813	41354.92569818602	6414441.704660216	3898441.528654502	943112.5243217209	88246849.3272662
452562.8339437436	2888831.6895843707	3203889.8790405444	1313625.4603084936	1359367.1962561437	3363055.149670906	140675439.7023871	1908399.5733794789	3174006.204050117	13551030.097864566	48375970.9120462	1543385.1269176856	1898020.9500228637	59557.02826500138	4611662.128196211	215125.37038047749	2594799.50107209	102972.75193428471	7312000.001153219	27970316.95314608	22227664.574488726	1218111.4874972494	523244.6967447971	5287566.469276944	42457.08075893105	41342.77277442913	6413756.5850888	3895231.30145064	937437.3657502555	87171336.59916973
452479.6533444093	2888010.527439852	3201194.966246855	1307431.0077298773	1359284.5720525652	3357365.9354997613	140549140.88910753	1907852.4132704705	3169180.558741658	13545886.722877517	48306082.746333815	1543348.7526284673	1898010.0128101879	59543.84679170024	4611450.775090932	214994.7731477387	2587443.292549512	102963.54843887387	7307662.87915937	27970257.732725047	22220249.23159076	1216479.3772145796	522709.18935443164	5279584.23634817	42401.64854173107	41336.110044201654	6409503.4247654015	3891384.148472976	928641.3645563143	86469334.5350024
452287.1030543995	2887136.630192182	3199561.032524768	1305439.6803656449	1359058.619503883	3350662.879166098	140495783.4017671	1904130.050563936	3165077.048744424	13540364.58472137	48039316.133452915	1543300.554129618	1897996.261572489	59537.50507491584	4610902.062488025	214897.97680916113	2580978.9495829344	102946.77143041142	7297343.938731836	27970230.764295317	22216520.979838528	1214739.0906421784	521985.4832899857	5262673.928846338	42359.77498268103	41330.52533388559	6402649.370928604	3888434.763186424	928363.5884649695	85580380.73481758
452054.46967537375	2884017.338356924	3196680.322754805	1302356.074905782	1358957.9276879714	3342691.3891083165	140384582.1690031	1896871.3041822785	3162968.851663822	13520955.365603218	47954697.32648081	1543253.3015796607	1897928.4561009987	59526.31691107664	4610506.18889501	214817.40189138535	2566082.5846062917	102921.90962177822	7251520.54042969	27970159.14602185	22211503.282724466	1209863.838881483	521819.2116451529	5258655.177886627	42288.46749473202	41324.093679885584	6401564.402120559	3884409.3912132173	926941.5478521581	85406523.03942966
451796.7717548787	2881918.0087497085	3192201.3146358966	1300098.5668802361	1358903.5202045834	3342033.7581811002	140352391.15271005	1889156.8739006605	3161845.7003663904	13515837.021018736	47842750.84369836	1543209.3660458913	1897831.9837900172	59520.295692471474	4610180.794043259	214734.8972218277	2549459.4731773883	102886.38297554171	7084814.169788495	27970059.176504504	22206317.360529218	1204550.1759254464	521577.8911827081	5257807.457377311	42244.11224755345	41310.749637654044	6401564.402120559	3878352.0763942217	924485.3104082099	84956528.47972064
451114.6022227991	2879679.068049032	3191690.4875888457	1298945.8831222688	1358891.3864392883	3338747.2748607323	140348532.2732377	1888517.835199506	3156901.0154484934	13511324.945457883	47537338.0929217	1543097.0052642173	1897552.5660633175	59499.63014529885	4609957.718484461	214694.81889064325	2528224.4201283185	102865.98568033062	6845193.662534377	27969792.09828328	22186277.583241463	1203213.9503533547	519554.5633446561	5251636.156100345	42228.489191655346	41300.62922201993	6400849.025254616	3864913.602344414	924375.1291764579	84581132.7747279
450542.5803077562	2876410.6970331264	3191168.4335971065	1298382.0886286453	1358877.2359039069	3327141.419188017	140303172.49671116	1888257.4693092764	3154803.574203349	13508184.236454096	46682214.47236941	1543038.930444933	1897197.9016539066	59492.615953269946	4609897.138590853	214667.78372064236	2493178.963343057	102813.0444017551	6390076.159711215	27969694.510461632	22143941.38090039	1194778.6722281282	518952.9101435471	5246493.007530737	42182.624276810064	41300.62922201993	6400391.053048683	3860255.0808689445	924033.6702971443	83833784.32591943
450231.46029583697	2874831.613979389	3190143.6226433013	1295460.1460157481	1358755.83355388	3322546.4083211725	140269826.72636968	1886781.2858026351	3154175.5513531803	13506486.192844948	46605891.9090666	1542906.9996896137	1896567.162521251	59453.11986641196	4609738.6703462675	214552.77931110346	2431284.4243123448	102731.80927694919	5917305.509190967	27969293.770108175	22082543.852500286	1170167.1582532735	517883.837200897	5238504.886752246	42182.292581080335	41297.076311846366	6400217.2584917145	3852946.5603673165	923977.0150427868	83769507.98287615
448194.2723521315	2873489.3989215787	3189722.879748375	1294042.6991137313	1358743.8553565966	3294243.703756182	140243013.4656941	1882562.5857904754	3153674.63960612	13505867.130374545	46488837.05022119	1542086.7369748233	1895622.0632361737	59446.92816387927	4609344.540899862	214520.091270625	2408729.450095168	102660.00646407017	5899703.84979708	27968845.340733886	22047071.352289192	1140377.273852764	517069.76438567665	5227755.094494538	42153.66387239595	41293.268456848804	6400131.658159056	3847889.649796275	923896.0438656717	83655325.00691676
447387.5399325663	2869446.7253724253	3189594.1506283907	1292542.4980064111	1358725.5314597336	3256973.8374873623	140187284.87175402	1873779.7048884025	3152621.3668302298	13505022.160847854	46248036.29722091	1541781.1139427	1893781.6905918198	59379.52936051113	4608823.860242751	214371.53093560194	2357475.9860943872	102609.26545298495	5896275.356468074	27968186.42361696	22007981.109448705	1108722.1356335736	516772.41440865543	5222302.317567234	42021.745491987356	41270.83290566191	6399996.84003823	3841788.0364812906	923789.3965588666	83474136.15181935
447359.2676599938	2867799.438231117	3189472.654407961	1292025.8219947221	1358682.4984623415	3224659.9111208394	140157997.67150941	1873094.7383983384	3151006.0427596266	13504872.475997264	46180597.97003858	1541735.8962100535	1892541.0203860106	59355.17275706658	4608556.592442226	214268.3702532596	2220404.66811259	102559.20174744044	5890613.464181494	27967809.450285304	21777149.43043737	1075879.423689614	515131.8842955503	5214475.2830612175	42000.05504770108	41250.860176884366	6399499.685490833	3837209.925393496	923751.5350677219	83271498.14548627
445576.80799361644	2866164.2894387986	3188944.5816502417	1290080.0635415467	1358641.7887008986	3180755.2313357256	140147640.70366633	1872305.853499667	3148701.486528784	13504297.317782586	46053996.63818735	1540838.219280948	1890151.9199635282	59268.486778924904	4608153.578893631	214182.11970750004	2173412.602219244	102459.35230763654	5867125.711043659	27967783.3874317	21633320.67895451	1033972.14481045	514093.31281745463	5179767.886676626	41998.93727574515	41211.216532582635	6399281.715525906	3833125.658582835	923615.7011435883	83216723.2631343
443669.38053577935	2865868.9665823327	3188781.6860348126	1289733.0556748451	1358580.3380251832	3165462.181589851	140147534.18416494	1870993.0648272606	3147290.1587624354	13504032.92933275	45948921.844580434	1540582.5886894257	1889923.363146882	59190.077901421246	4607590.162052372	214070.04891848305	2106055.4236045647	102290.62812015877	5853768.676134649	27967537.79403097	21588533.048117764	1009010.4478479197	513568.28718600457	5140490.3795125	41998.93727574515	41150.65205300716	6398654.911603998	3822696.351336849	923402.8835994661	83216723.2631343
442079.781813845	2863686.2879727585	3187733.6855426575	1289574.1337547167	1358561.1790211545	3157032.2166403076	140139971.72125533	1869744.02747002	3140429.003706528	13502932.72976319	45346988.01213526	1540443.9331654778	1888723.0130791378	59177.70546833153	4607579.626275948	214064.54508005365	2082695.363505264	102090.3476698619	5840781.14721054	27967242.63033711	21517287.89479587	976023.5630994947	513528.88047690794	5131975.70540746	41998.93727574515	41139.41960057406	6398219.85649016	3813082.521055281	922599.6011825938	83210982.84884664
441481.0499707519	2861461.8933429485	3187170.8575580902	1288123.9336089916	1358557.406417318	3146595.2246658294	140135584.04250515	1868515.3914258976	3137845.8228700613	13502085.732393755	45188481.64434815	1540187.7532559948	1888240.200845469	59136.372982121655	4606912.30299371	214012.50228008843	2082453.9305366247	101964.69073278578	5836931.769774929	27967050.731480483	21477006.46271994	975124.0936551242	513465.0365462198	5127005.700457263	41997.691159290625	41123.64335184699	6397801.663500825	3810841.9380961913	921260.8278843274	83189057.56006174
440912.63380589604	2860578.094725296	3187008.018175395	1286748.131127685	1358503.2907505822	3117334.686931138	140131287.7763549	1868253.1856602873	3134398.8157376857	13501278.788065331	45016444.06398218	1539838.6878345457	1887926.972997468	59116.55907784535	4605744.428482231	213873.9514229654	2079734.491705137	101959.25448249864	5819894.564966674	27966719.560381394	21381754.739518248	974404.9471834097	512323.19219928875	5121728.475898162	41991.391321729505	41115.15251844171	6397445.390851271	3805700.4822449605	919779.8130202565	83182556.5544051
439970.8592810307	2859109.5692481822	3186149.6931930277	1284541.1904626335	1358470.9092886855	3116797.4416990867	140128446.43608865	1867609.8953235326	3132405.204565397	13500378.602918731	44820633.09885579	1539312.9744576507	1887850.7578462686	59114.43962609514	4605475.039095266	213751.09502580733	2075003.4501124602	101927.30850775506	5818735.173453438	27965115.478930317	21349546.8989381	974000.874736674	511889.5705395811	5120348.7724835165	41985.04137711579	41080.94156901363	6397075.143850336	3801922.1167859165	918858.9607891378	83174699.1579537
439946.86434665014	2857263.4281013426	3185054.486349031	1278043.8670982472	1358469.4007176459	3115357.18307661	140126638.68333223	1865798.8055432136	3132014.4418757767	13500245.182948273	44627306.238170974	1538772.9411352493	1887021.744722924	59108.90779281478	4604441.977666322	213510.59798561744	2044494.864915954	101911.12394231925	5814026.585723837	27961631.723935444	21265250.02684908	973860.0213869389	511259.3513292717	5115076.779175957	41978.78914121368	41030.390449362625	6395961.070893996	3797986.295954525	918801.3951616152	83169366.41562706
439508.8510431012	2855361.3270947486	3183748.0460090716	1264929.2308400413	1358441.6473939265	3112873.500728334	140118399.36597773	1865781.0989949517	3118869.467749037	13497347.744050747	44573922.89697615	1537281.4565992742	1885969.9592154422	59088.73256314269	4603732.885655043	213373.4979580171	1996194.3415622707	101687.56937889945	5810890.843063881	27959380.50212565	21217985.28138949	972916.9468111298	510565.4991468618	5111661.051617054	41953.58481347432	40997.16123041262	6395659.778044835	3794521.2690029913	914490.0511401714	83167268.2325434
438996.15820428415	2853867.266375614	3183033.74217066	1252781.4318538252	1358441.2775120777	3112043.3410469727	140113256.62830624	1865025.78584312	3116891.9590006955	13494678.254374856	44509197.5091124	1535733.3125610673	1884278.312461891	59080.42516228216	4603046.58400656	212997.79636633457	1965785.3438708624	101605.26618007895	5797613.899528255	27958324.40381335	21119725.468501247	971119.952369939	509981.2079903779	5104943.097564108	41935.0804601074	40905.257381606054	6395439.881596362	3792323.6716906135	911810.7852149743	83161863.86352862
438852.21508846607	2852932.134581934	3182666.438931966	1235406.7657141627	1358426.266591794	3111213.1304983124	140104176.70270693	1864480.7515349076	3108300.214846639	13492611.127227614	44488801.019803636	1533872.4276978504	1882765.631003373	59063.971779836946	4602956.310973005	212604.75548260793	1944452.2314617157	101497.43462010041	5796994.751977647	27957235.895436216	21057350.921309307	965105.6346298499	509521.9565557961	5103751.965510744	41921.16762123779	40809.196278097355	6395010.967586011	3791110.330050244	909101.6000889364	83156993.86808531
438558.48544299527	2850638.614873124	3181917.280396783	1225847.9294697428	1358371.1248543772	3109332.726828727	140089413.22480366	1863430.2521460536	3106696.045567758	13479073.951330865	44487823.800822645	1530949.1204973683	1880586.3815034335	59053.764737733916	4601932.544826949	211616.17663497746	1851096.7675373033	101460.09210963378	5790451.195135864	27956818.284542117	21043695.815576207	961106.6621068335	508757.07247910416	5101007.666644931	41886.31279619207	40692.54185720275	6394137.593647152	3790648.0806798274	896972.7010400409	83153180.2490802
437614.81902448117	2849849.1430624384	3181207.858128457	1215978.046745989	1358324.0761035504	3108359.1017022463	140077114.95611045	1862292.384251815	3106327.6428616056	13466665.86043922	44461001.193025894	1529478.9565374234	1878282.4995159889	59009.67063010066	4601748.290901775	211188.32145202608	1810187.3756846057	101275.29407949018	5785397.337694537	27954423.222205963	20874761.615643688	955566.2241091453	507565.728247412	5098962.759810773	41872.99644224976	40448.88580918958	6393628.324493417	3789557.2328193793	887462.9485653334	83145990.54658644
437147.66275745217	2848635.5178293316	3180147.4670634675	1203944.2440285922	1358221.9539806272	3106823.525334718	140029499.88619837	1859912.4040495236	3098464.8125080084	13443073.826781597	44409392.9856515	1524449.8654860195	1875968.589200208	58958.417836449386	4601747.819574598	210880.0428911464	1798736.7237119873	101265.53344945495	5770544.5770434085	27953406.21542507	20575720.484659795	952089.4543200133	504587.10577578936	5095528.2198807215	41846.24175688737	40400.92204788647	6393114.928052329	3789035.490655286	885680.0755621468	83132435.7738398
436430.7018567627	2847997.8905834295	3179929.0071054236	1201170.2299152794	1358026.3246619513	3105060.930467643	140009765.60047728	1858065.8626653727	3096081.152320794	13433810.455706114	44382576.86176988	1523473.8951434912	1875297.8418632192	58842.731430943444	4601743.055595207	210554.08219114825	1759833.7991106107	101204.48310808023	5736331.74958479	27952422.906988688	20130200.796155263	949687.7292605496	503816.85511686763	5093834.145333698	41838.4884904318	40348.50511188303	6392671.300510054	3788509.4795586495	870366.2164916702	83119045.41538443
436321.58796805947	2846544.36015322	3179688.2083884897	1199152.2932821165	1357763.6566049983	3101555.4475724087	139987605.99384168	1853182.9725200753	3082820.545357518	13414331.902725823	44296768.31569825	1520750.029173953	1873878.171726981	58712.93560120031	4601670.802746651	210134.64906221506	1755264.022666883	101197.65034971305	5642389.621739556	27950449.198399104	19227019.685039725	944119.1910681195	503569.36527510406	5084950.272431353	41778.69811023823	40342.312345197606	6392262.167915775	3786884.704868489	864664.6848521816	83069960.60715444
435845.316416491	2846082.63868068	3179501.7120445124	1193475.9039402301	1357641.0860072137	3094361.743396325	139970411.07002658	1851380.3559594168	3072140.003378935	13401963.768239519	44210477.89370044	1520160.4721473353	1868135.042261699	58572.56427267009	4601442.5923701385	209898.76092946445	1754196.945881172	101075.97247632449	5570261.175567161	27949347.664964397	18543718.88985447	941470.5967093911	502749.86985062226	5078792.0285934955	41761.25957691071	40285.04453079781	6388332.267180254	3785841.261588087	861715.1953033535	83038013.66462667
435838.31563206285	2845480.564329261	3179343.4921435514	1192542.9032808086	1357622.908254239	3084362.7932235594	139951656.92735156	1850723.2803156003	3066668.6329856915	13349957.627518373	44136049.25130677	1519857.9041889578	1866829.7271254987	58468.37109589779	4601252.226412777	209728.16738582312	1752444.6079137765	101040.81363030212	5504640.1953804605	27948854.738940876	17401579.001173772	940447.9446696439	501597.7424540854	5071391.755390784	41693.52668695336	40254.70689298291	6385971.368105044	3784077.9282806413	856227.9001293252	82998638.59501207
435625.9123049125	2845126.7531814906	3179057.003733668	1192340.4814400612	1357495.4499809914	3081018.1154952995	139916264.0893716	1850267.6282230483	3063987.0197358862	13327518.755981317	44061756.43028091	1518712.057615772	1866462.7996717282	58239.944859420655	4601162.076674806	209298.77030547598	1738609.799981116	100945.0517667529	5504201.175889625	27948504.579302296	17015755.730607208	939075.0082793593	501478.9889313549	5041340.6284251	41669.315399757186	39960.5033652793	6384016.537177468	3780019.7650901354	845546.5327012743	82837539.30347866
435329.0475464917	2844793.350921122	3178799.00703284	1191275.7181313685	1357135.4064243261	3073829.926123569	139905622.39413166	1849546.1794619758	3062371.4189163013	13297603.557600155	43785714.67629799	1518692.6472555036	1865608.9081683073	58100.97645837371	4601068.775297439	208928.70911668136	1733190.9799393911	100877.5972320197	5498444.55800643	27948456.66734001	16015936.015068816	937057.6021202537	499687.61233898863	5023846.6085128905	41641.960034279335	39922.24634358972	6383067.100934464	3776976.8862393615	828573.6231137252	82737484.36974128
434736.49260528735	2844606.423126018	3178765.150013891	1190456.1498249855	1356835.9278711048	3065422.057949885	139900374.37770578	1849295.2863902806	3058218.1508773305	13271246.969718728	43729914.80685975	1517339.3131086642	1864708.9836563927	57982.38520324865	4600957.229472874	208225.74629913925	1731838.0657821116	100710.63463197395	5495285.188536802	27948173.540563513	14953835.12005531	935736.1673048103	497910.945309873	5009929.999303809	41591.9884727628	39897.81942728645	6381724.374378768	3775438.4502034527	811642.5468983591	82710100.96426539
434080.9533781759	2844454.1778058205	3178707.9499314907	1189642.224878033	1356758.3746378596	3054659.6924038087	139874431.04949275	1848867.8278496298	3057418.4249145803	13219624.994469728	43645492.969375	1516541.2263273918	1862429.1975489617	57854.377784284836	4600898.489976742	207770.90564480028	1730608.636645363	100507.23482583388	5491475.335610784	27948041.31052127	12277753.938218739	935578.9382751983	497701.93266500515	4987890.839565337	41582.19497944765	39725.88890766528	6379829.251061383	3775438.4502034527	802139.2039059884	82698453.85325125
433682.4976154616	2844038.8362750392	3178559.4792574123	1187878.3588253642	1356637.3572062876	3036956.2653095312	139873548.5926147	1848585.9120427885	3055874.212636687	13213840.484725377	43511369.97850719	1515894.1702270547	1861722.395430045	57845.62329602668	4600762.353594187	207329.72403051794	1729913.7534578037	100415.93627138693	5487083.440654455	27947866.692244638	10152883.170074672	935238.4987656809	497282.6805915772	4982075.134287306	41556.99672667251	39665.999755984434	6378672.848789577	3774192.893504446	793876.3443033773	82684187.87761654
433081.5334699674	2843675.0411505373	3178053.9342869124	1186870.6482618449	1356489.4090053106	3026169.1715695257	139840993.58521137	1848573.667608373	3052626.2821234446	13188232.71057023	43406978.09482348	1515000.29832351	1860780.185950079	57813.81918099923	4600730.245399984	206237.09035038122	1729419.905512829	100007.94617048478	5483258.322762574	27947760.246260915	8632489.710744582	934955.8029993676	496328.78324060666	4974279.8624933325	41495.004429266795	39664.27239242532	6377708.706718783	3768351.4330687234	784044.6068188581	82676776.72798936
432803.7482794417	2843406.8673596573	3177290.975601236	1185082.351729717	1356057.3737200852	3006922.4675056897	139834402.48243383	1848453.5030112285	3048576.4425487653	13175440.662997372	43297462.23509159	1513782.1312673066	1859874.5329437053	57710.97508527157	4600440.225029805	205560.61203515404	1728536.6944778142	99992.51161042595	5404933.475312728	27947325.62604229	8039601.366696966	934736.9141572881	495865.67684600636	4968864.178130677	41469.05770106115	39643.62423636585	6377416.311769207	3767351.309796032	783367.9250245306	82637163.80256386
432488.51532161585	2843183.1480579027	3175794.3570639663	1180275.877602134	1355629.8866267174	2997380.164870609	139766172.62074295	1848082.8777083477	3048576.4425487653	13144147.410036575	42922713.51593757	1511420.0808519823	1858517.6878052852	57676.699099466845	4600356.400435835	204024.9913805763	1725116.8450020233	99932.54835328774	5274558.007478086	27947256.591031168	7891635.52546928	934595.7331461427	495609.6737255169	4956125.636551869	41367.47486977892	39598.87723996835	6376059.5998733835	3762193.316109642	782461.680884934	82607808.21378368
431395.6832996242	2842268.972430102	3174592.1851270297	1176646.6369162023	1355358.9600266777	2985785.362389023	139698886.02164713	1847996.3310267904	3047517.489249876	13141527.184233839	42553721.553752765	1509868.5533007977	1857492.2165867367	57599.8078798467	4600115.941360364	203330.56468171885	1719253.0377239336	99550.96222905812	5197613.007095189	27947256.591031168	7729595.103273058	934460.2944703005	495587.0286548921	4943633.983091777	41312.92120358429	39578.063364054695	6375197.652565996	3761392.113083475	780779.8741165742	82592685.57520607
430931.3097472763	2842210.6613542433	3173899.868575456	1175998.6460913408	1355020.9032444172	2965812.9430163484	139675978.62435374	1847612.717749768	3046659.3384795557	13137722.291257782	42261836.10911023	1508937.685280975	1857323.7368952543	57515.49492558035	4599875.070778623	202179.86649379443	1710630.3412448354	99176.13927183073	5072769.90185472	27946791.21881587	7502103.523405752	934451.7816940468	495152.80286144034	4930206.6555781085	41274.41288349378	39572.56417645461	6374267.831111349	3760566.812791944	779310.0313451436	82551009.62154089
430275.2532546764	2841501.2703381893	3172497.696852443	1171386.471806686	1354388.570807731	2929803.0866249907	139646366.69188008	1846704.1321252787	3046004.1920963526	13131624.418430392	42151390.944044985	1502476.717072263	1856622.2779228536	57472.75549790705	4599555.84649831	201659.24918939802	1692140.1917158628	98612.15549579168	5050673.494101141	27946591.076798227	7173334.445634377	934447.7973094308	495061.1453249239	4920153.276656481	41234.961099836015	39571.39311719028	6372512.077587669	3759443.08017538	777958.1924902773	82438579.97430663
428802.38181365345	2840883.9508757247	3171594.2503387216	1168744.838458506	1353727.5500754188	2880807.202578367	139554558.67218056	1846374.6740540888	3045881.753395669	13127305.459682109	41925342.58302592	1498188.8525466183	1855848.8447725284	57441.36853754573	4599370.022836113	200694.81455065883	1655322.0246622688	98357.11431457491	4993674.048811578	27945786.688030925	6973301.767091843	934403.0028109124	494982.39281004434	4913063.348882906	41211.794446919106	39553.025934886165	6371597.236445267	3758651.9517650944	769351.4300741011	82228237.56959614
427894.1270010432	2840578.6677127182	3170757.371385029	1166725.1819315983	1353086.8885674775	2868728.419880254	139496576.96044677	1845798.9607655867	3045313.4506763676	13123126.563505122	41684014.91713669	1497308.9566138668	1855270.3774070675	57414.80153514739	4599103.393016875	200573.52890869894	1574235.101096703	98213.6762866614	4962344.566277385	27945246.938579615	6796594.731257163	934383.7062906293	494377.2311553267	4909363.234048195	41201.09688703427	39475.71656364522	6370553.558308086	3757453.5066667367	760622.7543728186	81938188.40488046
426273.5509928189	2839792.621779027	3169429.7591349166	1163906.3562372483	1353086.8885674775	2855177.1314808303	139428356.00495374	1845798.9607655867	3045194.608487014	13116312.62210246	41504766.498769075	1491864.3041507616	1854862.7213130593	57394.43276187484	4598950.4162474135	199422.8927707281	1486335.7093892752	98182.14367052862	4934319.684520443	27943048.65730546	6694541.147593748	934383.7062906293	493843.56821726914	4907421.350206631	41172.778497703766	39444.365078505994	6369256.140673226	3756379.969311165	756052.8076056449	81832301.27412042
425847.9748958814	2838672.1441342635	3168314.6422380293	1162199.5176986842	1353006.2817122603	2836253.7217665287	139230283.50531018	1845668.8635057954	3045000.8622546257	13110350.19041149	41211231.16131065	1486667.699475698	1854545.4735887938	57321.13686249712	4598858.761506631	194712.3696742898	1439639.0802486928	98150.62036783462	4887895.2914920915	27941752.563964486	6642573.550577561	934380.449694153	493753.62295926764	4902573.89856323	41120.752628958195	39398.94977200164	6368018.024202621	3755425.1660503927	742753.908016146	81737060.21586847
425595.14089561143	2836114.8166543227	3163554.909547524	1157544.7211426166	1352946.389485474	2815039.3291901792	139097946.30129725	1845490.7153617593	3042982.971522257	13110011.414511131	40863698.334549226	1482228.7889777801	1854299.9471595127	57218.332754313116	4598590.0364987	192768.09921267594	1394097.4831933733	97932.82114259555	4885316.624428007	27941070.828865796	6500345.167322526	934346.0323174108	493704.02203781786	4890253.569806056	41052.50210571006	39207.850571278745	6367068.974040731	3754407.7416456374	739435.1144323378	81519463.50359935
425350.90467809286	2832254.533067912	3160836.62523088	1152359.0030921916	1352591.3789088775	2808085.1145680705	139032226.83971623	1845041.4708496116	3042256.4561809977	13099177.370637296	40644567.65185269	1468303.6725982092	1854083.9215102603	57145.28837744362	4597887.420654468	190298.80907828602	1358374.939882544	97799.17476239523	4882496.902271243	27940046.166667648	6449629.383702619	934330.4143109423	493583.89037040935	4882968.084560397	40957.037488136426	39091.67579205962	6366730.523730092	3753742.5455042673	731477.6644258351	81121265.45688565
424900.7945975977	2830302.296683158	3156999.427491078	1148046.8830787963	1352543.451825064	2778740.823195127	138961434.03448445	1844026.936874191	3041845.302656328	13092248.9897342	40476820.40364931	1460806.8625815937	1853741.7346487131	57142.305175935966	4597698.044238908	188115.7127023784	1351583.0044830556	97731.2342199338	4882017.877063222	27938740.78430873	6400840.569241656	934271.4631528301	493583.19616255845	4879882.700462837	40771.84179682559	39049.140699986376	6366105.77583562	3753244.3340867925	729071.9286615812	80778876.39539795
424688.1308703698	2827105.3764632144	3154613.6407426605	1146982.1936610353	1352107.810671672	2773509.7704994115	138901756.43083227	1843821.4189158357	3041205.2787111956	13091230.12439323	40139859.629295185	1455077.189393302	1853614.284942682	57083.40584134937	4597658.946436452	186929.57704259804	1343325.4616342878	97687.64486284931	4880357.464213061	27937616.204585623	6341834.033730956	934192.2408687813	493457.4593219615	4872657.57026655	40309.75111296521	39019.89269918869	6365171.5669592675	3751758.428263671	725908.3069170554	80506026.33197567
423900.0800699065	2822641.617314211	3151360.631199715	1144734.1430426685	1351542.747090569	2757951.7985011726	138833662.01498023	1841963.0104741633	3037230.8814866925	13088558.95615836	39905648.24769082	1450675.4104286176	1853009.1245027594	57054.43687278065	4597656.494664264	185753.7566890915	1338787.1233198848	97685.41566778571	4879898.736224878	27936619.516680073	6248820.423985653	934076.9897648848	493385.5485205107	4866593.788016999	39810.018767358924	39017.290720923265	6364349.123399844	3750497.652498841	722371.1011278642	80041801.6577914
423438.9985699987	2822597.350354157	3141263.901030952	1142159.2395132247	1350607.7651033953	2735777.105373835	138808301.36982232	1840514.1260365695	3035601.073100053	13085148.681003502	39764160.89968853	1450675.4104286176	1852059.0981274096	57035.21091741932	4597556.556960663	184792.43554670995	1337206.8742408624	97644.4092846585	4878244.367856345	27934776.0031549	6217938.357074043	933934.488118677	493359.6066285706	4860363.693905782	39263.145193213495	39011.42157661736	6364016.654392003	3749850.8259976828	720288.8112552582	78822119.20481582
422880.8012599809	2817250.869777556	3131273.1292714095	1138933.5570668092	1349398.4223679295	2726735.45897408	138772895.76246554	1837350.180468135	3031305.7785851867	13075843.003573991	39711285.93481571	1448561.077005008	1850360.211986624	57029.59283448158	4597452.278186233	182689.44702287487	1318991.8181604107	97321.63515777205	4876695.361275407	27933400.45851609	6180383.327485114	933601.2491464912	493352.3065371474	4855384.713360325	38805.831343599464	38841.88593078964	6363458.271051763	3748905.4234288754	719615.6718194194	76881913.3974059
422547.2770168752	2799196.7559011043	3127963.193595284	1126444.4163751798	1346121.3762356434	2721842.0968761714	138754343.93118146	1834056.6500667958	3025673.013246806	13071980.163548747	39653083.90329121	1447517.844068635	1849305.2225378496	56975.74848019413	4597208.795764251	182157.32806918336	1315651.4095046218	97280.07400984624	4873958.699013607	27933136.813910574	6070019.566991772	933577.8636751071	493342.32691538136	4852712.321305238	37407.21417001863	38835.69608340697	6362926.440616842	3748195.3550076494	716283.1408455482	74460657.5505122
422013.1997801455	2784797.5507034077	3113328.6808284945	1118043.4229355515	1345966.9885310312	2703666.176426068	138670816.23114592	1830729.821171435	3020066.31836993	13065378.213772763	39609430.26966781	1446126.324573452	1848608.5524799717	56939.08404369943	4596915.516297843	179671.10812517404	1312309.821456228	97188.3108142609	4870945.674320643	27932027.346760016	6038786.89775706	933280.4663178271	493319.48641109606	4847563.491373933	35076.92056552753	38828.59999449247	6362130.58561457	3747478.1226711776	714228.4999451381	73515335.51517749
421944.2256491762	2769934.4517643442	3102002.4133432773	1109506.6634567927	1345871.9408720538	2687908.865714121	138638111.87951824	1827812.7485360764	3016410.717107574	13050205.768276984	39582584.18252036	1444223.8101764577	1847716.5327104707	56871.53380802695	4596852.896985119	177441.68756044444	1311147.8272186276	97158.4471695426	4853126.90229495	27930508.001631472	6001900.162199641	933278.8592119704	493304.09569892735	4844908.670432826	30295.83208404233	38814.94134834383	6361270.476756102	3745947.8157290285	706219.6566280884	70254372.25711428
420885.754393295	2713430.161536668	3094842.4003648725	1105490.9418803798	1344859.6555774354	2679119.803283068	138562011.7184991	1822214.3279132482	3003175.766157073	13038501.220472189	39483631.5248351	1439297.0547707074	1847011.9219961104	56827.87504907447	4596685.500715071	176575.47072062313	1309523.9716535816	97100.54762481053	4819612.327176316	27929832.656911083	5963646.857953206	932711.7876581332	493295.83202959225	4842137.234186788	21182.32534149473	38781.367023121704	6360549.702748321	3744148.115572533	705327.6989477995	67809563.15644018
419820.1506337827	2665795.0215184814	3092981.130591342	1099143.777859706	1344444.5225529508	2672274.8207072117	138482695.2994377	1820893.775792532	2978778.541661891	13029150.134838397	39464820.02621342	1436682.9103031354	1846276.616910988	56770.40880395844	4596483.127746275	176137.9857858101	1308224.5176286814	97086.65576149947	4793532.155656343	27929442.31688929	5892760.345337014	931600.1094718901	493286.4315069342	4838994.070668568	11451.2310623363	38714.261222060275	6357967.220714975	3742994.105634557	701476.7954273468	65426442.878353
419328.4766297695	2617028.489031237	3092501.406613854	1098355.9247609056	1343040.2788702284	2632730.4487305065	138416965.0834949	1817891.764531857	2957992.82857278	13023933.667144064	39463317.77654158	1436099.9351291992	1845455.8383089767	56700.18603287574	4596323.654080504	174933.94090498285	1307376.9296019855	97073.04824056196	4774209.787482089	27928162.06909706	5888690.175566857	930104.9399682021	493256.371365453	4835672.089767823	11328.761641132638	38645.35078508882	6356157.976230334	3737398.1028832267	698390.5509931846	61722808.141367085
417887.93754594115	2555958.841178478	3092118.436079008	1097996.3464132608	1342692.3727990314	2596720.194541623	138374156.29390755	1814710.0256847655	2931178.4205139847	13012034.760118553	39460014.80797479	1436055.065765435	1844453.178579627	56639.19297868669	4596151.630856479	173592.95443773788	1306816.7340257568	97014.36820946341	4741988.969752962	27925846.2327659	5884516.857854053	928770.834324483	493148.361863807	4832891.858704028	10947.937466946129	38618.168010519665	6355907.29544941	3725425.3432147154	695945.873369504	61055513.838042825
417547.9179452261	2510475.2025793074	3091945.6239762716	1096272.206450176	1340936.1211303824	2587214.0000902773	138348754.32885665	1812479.6444880096	2903396.7174127297	13009068.78318826	39455467.99986907	1436026.2678491746	1840529.0962576643	55975.894472605665	4596065.003273542	171742.6659049712	1302069.5579731257	96986.55806573645	4689365.638278736	27922642.582248196	5876571.065791446	927382.4585026206	492984.3463746046	4829835.939751755	8818.170430431373	38571.518294772504	6354722.682942648	3715032.502824093	694601.3369469359	60692451.37346089
417193.2384957243	2467717.507898568	3091853.9335179958	1095794.627011083	1340680.5018597818	2580844.336869707	138269030.9897758	1811515.119819693	2897051.929252877	13006896.817902798	39452125.56271953	1435989.864476381	1839784.2333497582	55884.073672852806	4595963.734160199	171644.7293725963	1299146.5583814944	96973.6330167726	4594411.87432348	27919298.695320383	5871324.716189223	927161.4493518508	492808.6961991352	4827831.4377903445	8659.573302989997	38526.66336348842	6354722.682942648	3692851.0261112335	694267.2396026435	57805804.69549995
416976.8776385517	2376382.097785375	3091682.1829118333	1095599.1696073918	1338984.4082181829	2573948.952389516	138193609.2854824	1810437.516131934	2885994.311783438	13001009.746356905	39449198.92948683	1435281.0989093587	1838962.0491544146	55749.49260944373	4595906.614089307	170448.89190482956	1294974.4951591445	96950.73538274581	4459279.243931703	27914941.159605768	5869039.158774862	925928.2724036262	492452.3496384083	4825705.702354481	8645.541203817973	38498.02384643238	6354722.682942648	3678779.590026574	693826.7631290242	54333638.57673875
416725.0707671078	2327909.1437291815	3091459.6139230817	1095477.1838016172	1336433.1112893599	2573746.3056767946	138141961.6493478	1809354.7197341423	2870489.4259234807	12994167.090738663	39446637.89280354	1434995.402447009	1838017.5301390416	55396.596696119086	4595629.810925171	170136.7534383948	1294023.4953546668	96913.07977186359	4358808.814055465	27909738.438208945	5865269.379391909	925787.6561584808	492313.58642857044	4825048.583988652	8644.14505566109	38476.27133039732	6354715.226966484	3656896.221816383	693826.7631290242	50859255.655464776
416493.9579434448	2321432.2843558276	3091367.1775032748	1095209.026593088	1331184.7268714916	2571491.8491272554	138018481.0023113	1808744.103907419	2867742.7534075025	12991693.621852482	39439885.874000125	1434585.5266490376	1837459.5752343736	55095.3958448696	4594841.004503299	170012.88883995064	1293793.2011781412	96845.07045417147	4353496.503901542	27906452.799695358	5862656.951291684	925668.0997005044	492040.5839613557	4822834.382303463	8644.14505566109	38467.08894541295	6354683.447498429	3646055.053739034	693161.0702636674	47059074.88133803
416010.1519780184	2312810.679915962	3091316.662688218	1095085.6179700734	1323068.872086851	2570597.7365697823	137940981.70446342	1807997.9540030567	2860160.0617549457	12980777.614953578	39432924.7805767	1434181.4717856352	1836549.224427469	54736.87584086089	4594184.764330271	169834.2684634101	1293642.0876625183	96771.34092976489	4320087.778165799	27893167.201258574	5854664.127866225	924649.624642404	491758.9319236309	4821293.563000231	8643.057866377912	38452.45787585972	6354681.345105854	3626101.44629184	692727.4176322431	43084791.891181074
415842.5395551816	2310313.59821266	3091304.6790417056	1095038.7592316833	1319867.084320308	2569606.8812636826	137832920.28319144	1806701.5933628692	2854173.909932156	12963425.316677481	39426538.494885705	1433709.525757093	1834292.9462642134	54486.42597412353	4593893.512379897	169362.54288954832	1293139.6176982084	96535.6673754181	4279689.288095985	27874219.983937446	5835044.897645515	923929.3169850577	491568.14203134703	4818137.021395909	8642.260480579356	38429.000175959074	6354628.954998773	3529598.4442527923	692353.8810668604	40709218.430280656
415570.04175297153	2305054.3073300193	3091300.3053460796	1094564.271880309	1312382.7564259018	2568052.3893957734	137822997.61153066	1803415.0184097188	2853294.416702148	12937772.120124115	39419202.67513442	1433672.391736392	1833414.610806585	54376.78641747836	4592800.335695017	168958.00748559122	1292787.9231433955	96500.17173901311	4257704.447173412	27834855.70689772	5828234.071029781	923314.3962287573	491234.06988589733	4810461.0600028755	8642.260480579356	38409.13493095142	6354561.0911740735	3522379.1442050934	692194.1767359362	39448600.412858486
414898.7700011587	2299923.516790638	3091295.3151421626	1094152.25764071	1309505.1098133815	2562863.095339606	137805841.00040543	1803050.0576216124	2851607.3487260817	12855219.235869003	39418307.82386759	1433560.9410854508	1831954.6595111056	54376.78641747836	4592674.874127135	168739.60337407087	1292577.4530055362	96426.2708481121	4200788.181411021	27726086.273720738	5805414.66342015	922693.8227914368	490908.33423246257	4809284.001397211	8642.16370532646	38396.53714176505	6354429.746203713	3517128.01549979	691884.3650308263	36681147.214534685
412957.38847733015	2295540.644381731	3091291.8177414974	1093212.7164907022	1308682.843063655	2561231.5581775354	137735287.68277568	1801883.9903627366	2849556.174368345	12813172.396319486	39417626.069726974	1433142.9039230568	1831480.487147952	54291.275367722395	4588060.204094107	168018.9979976153	1292368.3748433166	96374.13057923976	4092707.9137525726	27572060.27550807	5780285.017315629	922388.1131776271	490818.99117284064	4807823.182617365	8640.316494345854	38386.83575679425	6354311.529240141	3487962.300785591	691735.1492008095	36555756.88605146
412117.00174695224	2292762.890071311	3091287.0241742004	1091341.909660774	1307863.9497307043	2560752.470590503	137584551.09731317	1800372.2056900884	2845662.159914369	12710223.914503438	39414912.02491279	1432605.4141923913	1830553.1063448174	54186.83939126577	4587212.544989468	167326.55277441975	1292034.8443044478	96308.22331361243	3915377.875255073	27534771.053699885	5751793.860146621	922306.7829148243	490513.2338570648	4807525.080273781	8629.252446829132	38358.85697030723	6354214.572648686	3451959.466205492	691508.412266231	36308198.930786446
411593.06560293114	2291558.6175933555	3091265.6435236917	1090130.954581327	1307485.5758234928	2557886.047913023	137374540.14083835	1800070.808393241	2842362.889511867	12691400.089456374	39410840.50641954	1431835.1686548896	1830093.9035831864	54065.43955938646	4584127.443275276	167126.7714746056	1291747.8428878442	96103.53007265579	3597218.6304176343	27202353.900557447	5746388.845324756	922193.4463135685	490361.48637044086	4807053.142286844	8624.302555320257	38345.734674463034	6354170.526637515	3430848.3166663353	691331.8838987467	35998704.6575125
411505.5495786721	2291531.884555255	3091241.9872597805	1088692.9102500894	1307345.6427912074	2557497.647964692	137265516.25301227	1799769.2143771937	2838116.745567275	12602096.940490395	39405367.5593063	1429709.535729252	1827226.8265970664	54052.44837494658	4579537.645432425	167064.75615955587	1291329.5135451877	95850.26205930916	3373259.5161416754	27174574.61359873	5732896.7475143885	922127.0629665477	489369.1015901416	4805500.66121386	8617.746742679508	38245.42970002408	6353608.028308359	3364347.5039268862	690801.2401940399	35626714.743074395
411095.39244916453	2291157.6956525594	3091214.9858189533	1087797.9105685288	1307198.369857443	2556717.3746851706	137153834.64942116	1795034.9108065646	2824931.749419208	12147642.698216362	39400956.05961425	1428127.6459618313	1823569.169859665	54047.73834873688	4578514.809737154	167027.64226159806	1290786.7754809044	95850.26205930916	3139960.954822804	27162262.57137826	5716523.237122538	921931.373343269	488966.1718998843	4804244.920304302	8609.172653457965	38161.8097593837	6353150.716030826	3278243.482865485	690771.1795777222	34489771.674654804
411095.39244916453	2290503.278535657	3091169.6956136934	1087321.5453170706	1307145.854579256	2553648.230566829	137151308.19594583	1794772.645617368	2819106.6813891963	11943991.229311006	39397931.57903108	1426792.0008454567	1822144.4997164845	53933.391364971845	4577881.654733769	166799.38384998197	1289028.2296335462	95850.26205930916	3115120.8919804874	27115112.38201113	5696199.595462069	921829.3258565707	487930.8937621515	4802176.576936504	8607.33937217802	38069.38375320284	6352683.180693169	3093838.497485879	690585.4571619018	33918460.361332715
411065.3788987495	2289453.622181457	3091124.1729649934	1084570.8442061648	1307034.3266413393	2552790.77210828	137015799.09463882	1794161.0215908433	2814641.1130249766	11843471.36875376	39395530.46351263	1425661.968087501	1821853.9803174548	53893.53496493459	4576800.565717788	166546.05496052146	1287063.734225397	95849.31611577274	3085453.5403864654	27111602.076768268	5687392.583234038	921514.1103937073	487474.1603386174	4799598.080819546	8591.90030177226	38065.6745925515	6350930.1685744	3053676.688190285	690419.6834811385	32568875.2384659
411038.1673062486	2288422.577584986	3091083.2465337813	1082085.185821713	1307022.281829116	2550730.8595470563	136801072.4347649	1793857.4175635783	2812474.485403456	11807892.481597513	39390152.72275065	1424730.9454737941	1820390.5742675597	53856.38302167957	4576213.944941684	166314.9564908763	1284157.4533280781	95661.9578630419	3013732.528306488	27108599.853063434	5665699.504225411	921303.0845589073	486531.83052179555	4799063.405595315	8589.294745690482	38060.10163510558	6348689.3911761055	2997862.30847107	690178.5164809109	32147469.062829945
411010.0451233552	2285773.8220899156	3091064.305089878	1079155.2411357693	1307018.372637183	2548029.502311035	136505009.69716868	1793512.7996031004	2801147.491452024	11595607.839056786	39386714.10007058	1423960.4162873486	1818177.618628483	53856.080374605815	4574741.33963296	166221.35298613354	1279806.371387186	95265.90789739213	2990664.7148917266	27094528.309751485	5660649.78825891	920538.630062771	485879.3293965211	4797313.595151246	8548.665467558334	38060.10163510558	6347028.415656245	2996096.985982769	689657.4915584163	31373071.956105247
410907.28556724417	2283327.7733512237	3090900.681595351	1076425.6785260835	1307004.2010164063	2546699.482130576	136380938.59752426	1793268.219583741	2794803.8561951974	11573956.953549713	39382498.53297961	1422730.084526056	1817564.6684200228	53775.47972144437	4572563.286048581	166177.4829297912	1275670.9856757238	94595.29111489371	2950532.907800412	27070240.665825922	5658135.652862809	919959.7837370677	485678.6750784425	4794665.949373707	8523.143943016228	38050.188568203535	6344116.866234509	2995399.7153947954	689362.8477542206	30780384.256436933
410543.10565391777	2275459.4514359636	3090813.7570361746	1068577.19735136	1306967.331803877	2544397.1263976586	136200838.23697406	1793144.3297497977	2787940.85133106	11498240.810288193	39379595.06595493	1422421.2880709681	1817349.0709990815	53709.45753040281	4566528.441860071	165857.94953910063	1275562.2356176842	94269.20093593777	2888359.246128839	27039426.107973166	5656524.5634555295	918914.6682188048	484702.91072308744	4790633.79869284	8486.291672897803	37964.078979220285	6342899.593477698	2994603.1200248287	689165.102489693	29475808.45388314
409851.96512030344	2259018.870540822	3090751.1717342227	1062865.5540471317	1306918.4505699207	2540260.2000564	135802600.0123287	1793021.8752795034	2787605.652591257	11476606.859839054	39378378.48301565	1422410.9938072425	1817160.4686358485	53677.8952709607	4564146.875211332	165405.69748048674	1274069.2910329762	94199.21412839051	2626554.8839367623	26990185.428574145	5655282.442508753	918505.0501704189	484037.359446437	4787907.701971405	8458.355346295688	37960.319364346535	6341800.7599229645	2994509.960934269	688623.5485707129	28258445.85361946
409204.5042583736	2241531.0114647965	3090433.0112642786	1038829.3047837261	1306837.1021375968	2537007.5114970575	135582856.6350783	1792917.5722217592	2786581.1052408223	11433043.453844076	39376126.89612077	1422298.107667154	1816967.1774698042	53553.98415281891	4551557.978781632	165017.4540539476	1272441.6278768189	93773.56310651792	2489315.9453660967	26911123.82245524	5653584.558377534	918141.5838064926	482235.69553490257	4778541.320296203	8427.621561113789	37930.5096338265	6341118.25453934	2992701.0006090356	688541.8396354268	26593901.088773888
408942.62150257395	2224820.0024409145	3090033.8994411263	1026459.3490530859	1306772.2732221778	2525217.973956368	135491863.32797882	1792852.149523098	2786294.9298904613	11319167.961785331	39372498.01493128	1422106.8347963952	1816540.380155466	53512.5224872654	4542478.570829296	164768.51858366703	1270098.9953887737	93489.89842179183	2332480.956101661	26817896.85935847	5643512.248086765	917814.5944154919	481504.57831674686	4771635.305558526	8389.160539256187	37897.92872122769	6340299.0369779775	2990072.934564299	688180.6587107144	23820565.415051803
408644.1653349112	2220941.549404144	3089067.456643275	1016032.436863895	1306692.037224657	2516479.7411533585	135362579.17141274	1792751.975042122	2783437.361128667	11231751.47967493	39367555.052677125	1421937.4023094433	1816305.7188741914	53353.78744528367	4533187.760847612	164621.77432358963	1266668.0768179973	93438.00530477866	2166947.0925311027	26754960.15848795	5640841.689264729	917752.0237149886	480615.79437805695	4763800.983151293	8378.323184982797	37863.3993137622	6338554.757537654	2987722.7706213878	687587.822250855	21268677.398915835
408343.14926255116	2202264.0139859132	3088400.549547427	1015235.4827009642	1306610.595894435	2487675.940125994	135014859.12511185	1792330.9940399737	2779245.4803436175	11229002.344123283	39366554.09746731	1421676.3707124896	1815856.7273066747	53312.783605102704	4523839.100625024	164385.58209372617	1258126.2578381428	93253.1298779112	2099838.078629429	26651325.53270288	5632547.199912542	917630.18719543	479993.4026410723	4757471.580104903	8353.133337927968	37848.96997039115	6337466.669076525	2979448.0723796864	687497.6011153004	18975992.0380881
408046.8518299033	2173958.9762759698	3087732.703477045	1012961.647816819	1306448.4589612347	2461443.36469756	134736793.72066748	1791832.4113276296	2771871.0224052286	11073955.087277723	39364309.938444816	1421484.5367383854	1814322.9134460548	53285.89114027881	4471400.7300184015	164207.95458510268	1256345.9277799034	93153.13308941195	2083830.9127028424	26600619.0742338	5623875.922434406	917386.2937649055	479490.16146055755	4751860.898733795	8333.476731580782	37830.60224654374	6337078.828970813	2969235.6096481266	687266.6741137565	16315018.877726706
407737.8502327325	2162855.7451233757	3087171.048818961	1012221.1365378911	1306203.5378605733	2445148.2063787547	134375420.33680794	1791192.0780475056	2767465.2616830887	10996193.23920049	39361600.09056167	1421163.0117436612	1813464.3992235814	53219.34038435598	4354220.304660571	163958.06891699243	1256175.4332298266	92719.00863980068	2074450.8239673926	26493340.587720618	5614012.569579512	916747.2884827496	478440.22372807405	4740570.053857931	8326.469478175888	37814.97789141824	6336160.931921062	2955442.598307286	686779.4047409251	14750857.62404841
407637.8622932597	2152238.356269495	3086784.03108082	1010765.917499537	1306062.3007658462	2430014.295494115	134023323.81506139	1789247.817749722	2751994.5309024337	10975097.279373165	39360685.63818694	1421022.2994125572	1810691.0827165076	53120.01397809755	4165960.6083813338	163685.40688853536	1255718.9526849317	92492.55548947799	2058919.0977763664	26409606.02398366	5593069.302589331	916564.6376683395	476790.4816150491	4736620.169779519	8321.194793702809	37792.601960350934	6334062.855339863	2945215.1132059307	686639.0023414087	14674920.28328725
406725.866621236	2148314.530086388	3086038.709411609	1010022.1651877163	1305891.330085282	2428247.945330977	133931821.3294891	1787214.6853880803	2748197.7126839566	10949240.306460889	39358015.27031092	1420470.6502347593	1809960.4686135533	52936.41152446987	4124001.213864549	163439.62976606004	1255676.5975781085	92378.66888498561	2055888.5124248432	26224569.4500421	5589927.183067564	915884.6247087193	474910.77758525364	4712369.104211435	8305.215486271232	37791.38282522753	6333797.846740159	2932352.1448388738	686525.421234886	14552128.957781458
406426.6320497563	2143539.2270948063	3085149.779129382	1009041.1498702227	1305837.533544408	2425723.130354744	133769805.46521126	1786132.80367367	2745115.429206682	10922136.12621306	39350773.659154065	1419868.5432934184	1809013.090836507	52932.03744012613	4107215.1203168673	163120.69292721857	1255631.2083744612	92329.54156764058	2054465.5993519323	26095049.296443686	5583362.127323373	915267.1684016611	473029.2107498828	4686649.832112687	8281.36897903373	37791.38282522753	6333315.3222606545	2924837.320397878	686222.2379562956	14487341.605593272
404747.8146866842	2140280.827688017	3083794.6311174394	1008286.9245789982	1305827.4278384089	2421570.453702156	133731075.4112054	1784974.487267382	2740566.886882896	10908836.534065697	39329350.18767024	1419503.62728839	1808179.6572120027	52929.21643343183	4101464.2051017676	162541.37884065657	1255520.4714475658	92288.38488836329	1990513.4490192218	25980347.88069504	5562376.887418656	914953.086608835	468483.1846305337	4679555.0680255275	8276.752356387009	37791.107411883015	6330775.487571588	2924826.7790580085	686062.8787886811	14365024.978672998
403586.7117819423	2138168.16213415	3083358.701252942	1007634.2603175594	1305798.514269171	2418220.7314960826	133694152.10962024	1784103.7630040029	2733428.299383648	10903001.105165115	39304361.77998491	1418983.0776490078	1806218.5127145585	52925.25655184683	4084593.4725206736	161578.2507248628	1255487.6667225128	92199.92297223056	1967222.0040709605	25825341.372300763	5561011.929218442	914871.7928501266	464133.5472663824	4675586.843264314	8264.860538091092	37773.90969098332	6327112.041500209	2919505.5900531807	686007.6238521597	14298855.692420237
402704.1086450319	2134019.6521506854	3082545.4274131814	1006757.7425010846	1305760.8419839907	2415020.9961789525	133599705.9383267	1783467.8655672306	2730809.267113285	10903001.105165115	39294496.23961095	1418691.4133951035	1806088.6271041888	52925.25655184683	4069815.7750406824	160947.37053200547	1255304.504069635	92127.7240010312	1938906.1537161614	25765559.54499227	5557656.474484	914459.9445186161	458461.11461151857	4674589.80898075	8259.298742612216	37763.30426969645	6324162.017188964	2911022.222173349	685811.8969229381	14145140.324997848
401947.1177782475	2132735.9128079684	3081428.943732274	1006403.4090795137	1305721.6082511006	2413541.7911899975	133553129.08505364	1782206.160845315	2730343.3804277265	10902829.316249318	39241627.07839326	1418639.9838450907	1806040.3668163235	52924.627655819175	4052208.6972387093	160631.6675273468	1254878.0308219853	91980.66472151599	1938029.6027857228	25681223.517735437	5553693.113545798	914039.9422068697	457162.13248390774	4672038.801886198	8243.856989005442	37750.38977633409	6320282.273166616	2901607.405210637	685159.8706360472	14009147.533757476
401370.83046981186	2132152.7404635022	3080961.6680370346	1006022.7284498187	1305636.2545095393	2412768.607160893	133432126.50321773	1781804.8603208964	2725834.26382293	10901809.16573565	39228527.902441405	1418527.4944262726	1805925.4345341097	52924.13191410423	4044573.3938828316	160381.3566945226	1254534.6778917648	91838.82053307783	1937696.8573506747	25665361.15634071	5550382.445836788	913948.0702292934	455319.726523135	4671929.551876227	8238.343408016046	37730.22692973347	6314720.0339387115	2892220.324999338	685150.8597577157	13810478.733926402
400957.7324302189	2131465.383116464	3079561.4741633674	1005726.2551161164	1305566.969793043	2412120.76204155	133406721.72908112	1780766.200397283	2723823.6032493375	10900145.5118572	39124599.71406541	1418486.7043924122	1805544.1492095473	52923.69881248553	4022710.6664048154	160362.36276920323	1253909.5533181485	91759.95648178627	1936409.27164827	25652863.36408347	5537575.022105878	913810.4285120433	453653.8397049702	4671820.942100453	8229.876715422924	37727.17789024164	6304392.318106253	2881992.9490908356	684742.4028125551	13548475.575461393
400306.0832612822	2130964.705683803	3079411.6374784387	1005584.8906968284	1305520.7076159075	2411498.600120783	133312600.43407819	1780556.6821038981	2721637.5640250617	10898354.759083055	38917936.52649538	1418473.9544567785	1805362.5897480703	52921.3100316747	4004776.072834865	160303.2870652705	1253904.5942622207	91671.38846180262	1935835.1182267887	25644155.827102263	5522200.874865299	913700.5054472567	449617.2413721199	4671637.241561587	8225.572016862992	37721.646083689906	6296078.16692269	2875273.701517198	684380.5905108062	13226001.079199221
400262.09670439747	2130646.945357026	3079356.874080728	1005314.7987521006	1305506.971884741	2411024.6194346664	133195191.98152086	1779984.0847071991	2720658.8774799453	10897457.045554684	38815795.60475452	1418468.4510373368	1805246.5973457086	52919.26239609174	3989373.7336408603	160013.5755709767	1253863.3372918635	91556.9575883997	1935509.5331572853	25637932.434100937	5515324.4177129865	913452.9188127518	448091.8914244385	4671220.460871775	8211.705320462144	37716.10785788091	6282140.327722541	2867952.369427543	684154.5115680874	13003314.578014743
400233.03225283924	2129908.4590158896	3079280.436975995	1004814.8203517915	1305478.5245237935	2410881.869311135	133054555.91696183	1779079.6459607512	2718591.8224534066	10896379.847491644	38165050.92509166	1418432.925877471	1805087.3327264993	52915.452608944615	3979430.2743996643	159961.3939870203	1253838.0253449844	91484.09395139855	1935100.8163353624	25633510.119395766	5503089.208957046	913425.4001886696	446567.7587212467	4670727.148410063	8206.808980149643	37714.71988838462	6274689.4553103885	2864145.2251559407	683663.0080294651	12682568.086167086
