# Supplementary material for: An improved FOX optimization algorithm using adaptive exploration and exploitation for global optimization
Source: PLoS One. 2025 Sep 18;20(9):e0331965. doi: 10.1371/journal.pone.0331965 (PMC12445531; doi:10.1371/journal.pone.0331965)
Supplement: S2 File — This compressed file contains all the results of the conducted experiments. Each main directory within the archive includes three subdirectories: Analysis, best_fit, and convergence. The best_fit and convergence folders contain the raw experimental data obtained from 30 independent runs. The Analysis folder includes tables and figures derived from these raw results. These files can be used to reproduce and further analyze the results presented in the manuscript. (ZIP) [file pone.0331965.s002.zip › cec2017/convergence/IWOA/C17F21.csv]

trial_1	trial_2	trial_3	trial_4	trial_5	trial_6	trial_7	trial_8	trial_9	trial_10	trial_11	trial_12	trial_13	trial_14	trial_15	trial_16	trial_17	trial_18	trial_19	trial_20	trial_21	trial_22	trial_23	trial_24	trial_25	trial_26	trial_27	trial_28	trial_29	trial_30
9516.799382157249	8684.391926312364	8261.854651688316	7724.472027366261	6798.521031813478	6007.702635004042	7824.380140468508	7716.189262806297	8490.38817203245	8769.153983558608	7264.835673981671	7766.847248206839	8046.981715482508	9743.03266515119	10710.24069481529	8900.867985116749	4748.228274561943	9747.572819873083	4566.806198408276	6830.006260724006	6618.6032358964985	4095.5821709363845	9017.428505175038	7522.619981763748	9127.86563297372	6109.518566820859	9099.158984248239	10201.451933289443	9310.249734267109	6326.540695310533
8661.5269429541	8308.94551720316	7674.44031632717	6852.576422597113	6329.6094835327185	5510.841780381328	6573.803332393072	5131.99517778619	7461.503856928099	8649.83639884512	7260.914064634203	7044.872464678443	7078.975597552483	3710.1516958807897	6761.239189749246	8899.996227680705	4523.0566828933115	8875.41901931935	4327.346606896465	5650.570305433343	5453.823734347279	3691.5943186321474	8142.807623315877	7522.619981763748	7495.6799057726685	5759.220923249097	8719.647570248188	10190.848073564217	9310.249734267109	6166.39396013837
8565.373206935143	7277.467314066375	6936.056253643197	6852.576422597113	5389.309258513043	4620.493577208197	6573.803332393072	4644.208835368817	7453.647730839195	8477.730378698318	7054.504416251971	6826.423812962436	6862.551450548954	3696.797424471767	6761.239189749246	8852.225267397444	4147.434928451407	8875.41901931935	4327.346606896465	5062.3469326088625	5453.823734347279	3396.616233181029	7677.890134166746	7241.373485850744	6488.978476310869	5438.433732270384	8678.343687407945	9021.479432716014	9300.782165655108	5664.2070553194335
7354.949865350111	6691.675345587673	6917.84507899811	6680.122923614635	4453.871552746967	4604.341336791864	6127.696603697028	4560.190569824739	7453.647730839195	8471.467867614454	7054.504416251971	6553.782020276635	6862.551450548954	3625.5891249373135	6707.138563715285	8573.91714271276	3730.286784156212	8432.695446561967	4273.880592493138	4904.2427914238815	5410.856031387812	3396.616233181029	7255.430529072925	7223.925704065086	5778.288283721398	5354.819909245509	8678.343687407945	8803.031110416781	6901.584847001757	5389.552506836819
6525.474402482886	5742.333735755825	6883.610892342524	6656.380677715378	4450.557393766021	4595.668803954441	5934.89580716095	4560.190569824739	7270.1000101195	8471.467867614454	6998.293922901965	6092.155091555611	6104.273430794377	3598.294922105126	6680.867358620757	8317.902264546865	3271.2993550775745	8216.23039238529	4252.485600199876	4886.077176772713	5332.1161467620595	3380.2857583595965	7255.430529072925	6856.35199081283	5778.279940194472	5116.43125527795	8256.825179457457	8467.01782801283	5969.553525175666	5317.699161123134
6412.9983968905135	5546.066325015696	6650.406081951285	6612.462358184145	4138.361119057516	4424.411840263504	5916.447108359038	4470.934556921105	6982.633653966744	8455.472274363281	6857.141603792691	6089.205060336022	5961.916323443624	3384.9071762991543	6680.867358620757	8203.992669652525	3160.6106883667044	8215.532569585917	4228.082295281894	4831.370154367003	5297.782644509527	3380.2857583595965	7236.909175818358	6588.887378917382	5671.169249242093	4896.638998637245	7378.006636682819	6849.795856690012	5742.884638473647	4585.7759867586265
6225.468752152178	5510.648765569975	6642.764460949805	6558.9192725652	4127.0610850948	4313.903622324622	5916.447108359038	4306.08803421247	6530.387935041199	8415.735330961586	6740.748265001786	6089.205060336022	5714.414591216638	3354.987190032059	6680.2488179937445	8170.730620340172	3134.56802476947	8198.649163753995	4109.630844987639	4792.074780387429	5089.673208004187	3371.9225767132652	6863.708512775867	6394.031293067178	5593.174366308642	4864.112547013525	7364.133096534545	6270.774866207674	4892.695315212586	3782.4225453377353
6192.023934152141	5479.727432366004	6578.225629196914	6557.107743635125	4087.431575916682	4107.93957855244	5891.018882793851	3632.6497140812335	6390.456789486561	8376.281534435784	6739.239913194431	6075.413995571165	5625.285123533375	3320.1273055120555	6679.899612844828	8170.730620340172	3131.951494402794	8188.77064632309	3982.597419137713	4761.647248065153	4938.246008198496	3277.545815678599	6294.589948235584	6341.925102843804	5498.407467492441	4840.077234578382	7085.997160149328	5834.569522372825	4662.160107727413	3534.3140923650426
4875.949088596213	5430.634255930285	6538.924965298571	6479.748689873205	4058.170961299421	4029.814199752682	5780.986871981379	3585.625424201232	6390.456789486561	8374.980657187632	6732.473751230094	6063.047358403482	5451.671769227685	3286.926167409155	6639.606797061269	8028.021754290647	3131.130745145085	8158.656005355359	3962.1868938653593	4760.61300294415	4865.179945706621	3235.212172570754	6294.589948235584	6221.998365606743	5488.423252560383	4828.464256169624	7060.8198752005865	5374.895848200223	4605.626774782666	3517.6056164940237
4244.993721282122	5336.030549024132	6496.064246385588	6379.0359468798	4029.70434764548	3977.1260192857835	5777.9330661877075	3584.739572005742	6319.416621519514	8328.167246585595	6723.496835915059	5830.889948562321	5322.849642229727	3236.8735066107815	6564.237537684349	7939.812281572853	3108.8860608811215	8129.3010231459875	3739.435425206163	4758.342055857631	4816.4195306507945	3227.185116818921	6235.356251309478	6150.7860763541485	5488.423252560383	4820.030430891313	7008.279650509216	5225.448625668865	4508.66539234437	3486.652998490079
4112.200240696758	5325.675387166113	6484.167644104616	6305.239246957913	3996.8453371067926	3962.0492788470247	5760.248510898414	3584.499493682784	6319.416621519514	8323.18857483595	6717.885771134993	5192.211158273321	5126.492938930462	3229.9128702849544	6549.172859225374	7798.29068160852	3101.8327972524276	8113.249956822436	3731.3706728286907	4758.319288224686	4816.4195306507945	3185.125890758685	6076.074152061809	6148.1521686150045	5402.605395967376	4820.030430891313	6520.330302567985	5161.41700114539	4445.87191017544	3486.652998490079
4054.552436033843	5260.915240489037	6454.262061311965	6286.98603725727	3971.493511065235	3959.778069554005	5748.0363376375335	3548.4593851863133	6310.18627623211	8322.936023005735	6701.165175196484	4961.646706163462	5126.492938930462	3177.504491752224	6519.222924612059	7740.940643913655	3097.531510914732	7538.525374747885	3730.5399679358143	4732.3073280389835	4769.288216600729	3170.1255968599326	6069.10919244554	6117.991953773823	5296.172329705798	4759.073013507635	6374.025410142436	4550.172236160184	4363.556471350092	3461.5067770551705
3877.781686791324	5217.3531990591555	6427.582254752793	6242.551313082146	3967.898538658178	3928.2847745092968	5740.657566471733	3547.08444442987	6254.483313949339	8318.889868448163	6689.23407701728	4912.608115945791	5121.736284501043	3174.412043861489	6427.214746920306	7734.716474733792	3092.3888744541264	7538.525374747885	3674.978550684129	4696.945362465585	4742.706022101145	3127.831898611301	6014.603912230808	6076.5089064717795	5260.621274010728	4725.760302063635	6335.010130976127	4455.821430936225	4360.860105016634	3398.83265967852
3756.1808696778426	5187.956972548869	6413.936291306739	6213.8776887527865	3953.571426908902	3890.28534428468	5732.913299327532	3505.3827811768756	6204.0845692229395	8317.324533468589	6689.043296856252	4840.958780549963	5111.765642101482	3136.9379577355085	6379.071062939312	7715.0457040110805	3090.7455956496633	7533.584439739591	3640.8914641260662	4679.114561657469	4724.057740424348	3121.429244298675	5835.226210457719	6063.997602249509	5247.497674088683	4711.179198020367	6291.252779496761	4412.74658905867	4345.776738302322	3324.7253309219823
3676.335722140588	5143.957794302628	5744.5298753627785	6207.988770819348	3937.8690887193816	3835.8923583806527	5718.928070110376	3505.3827811768756	6044.199020784645	8307.901035793227	6684.59070348384	4710.84526088732	5108.225988988482	3116.8175586743396	6360.871154555939	7704.130711563958	3087.781524719766	7521.718381294875	3624.216879038152	4641.567506654388	4721.843247402899	3103.293918838135	5715.077090885855	6051.0536570047025	5205.3844865724295	4685.069338722273	6238.675485162128	4338.8897572195365	4324.500507398135	3292.1577149817813
3644.003324123314	5129.8274247888185	5139.470564759157	6164.365033011607	3922.0937359599793	3822.571792958363	5701.21524984877	3505.3827811768756	6030.626048934817	8302.174076289928	6679.788547150647	4420.586044005834	5104.57783823472	3116.4915173207028	6357.8660869494315	7695.959570520524	3077.848299920264	7478.935064180145	3621.5669373700093	4641.203354693776	4719.4962312171665	3089.478260000847	5631.726400989444	6008.701442376578	5102.789346975736	4653.496058270159	6236.113871052154	4294.591830981119	4287.636288680926	3254.9379181403606
3550.4611004379285	5086.764035245785	5038.324323674238	6155.765478671544	3905.3213118143203	3814.1711645024934	5693.062250545783	3500.2092354698952	6003.155365757129	8284.670474384315	6672.876855054059	4073.0912485500976	5100.1644079382595	3116.4893457609796	6353.90005969353	7684.914538882972	3077.76306956687	7425.473635667917	3620.7387746073737	4640.484461844135	4714.0497689637	3087.5942968365844	5582.291435248878	5997.7701043207535	5095.910157600591	4652.940317631261	6221.490988149766	4280.782638418429	4237.36547977082	3247.186476801232
3391.6482848485357	5071.097292981576	4749.2006639772535	6087.712802127975	3877.7064958582923	3785.218607029323	5632.268696938558	3467.0647671880324	5996.188934935943	7028.409396529048	6662.80724155155	4068.792361309668	5098.042865916142	3116.454398187616	6348.4798921632255	7671.898015642884	3077.072606249652	7425.473635667917	3618.7228525150604	4621.720854613349	4709.28538372742	3077.3848553472744	5524.053250643849	5972.3461794234245	5085.615651664152	4601.951377759262	6112.626599244199	4278.778772946656	4211.505194569749	3208.440028897816
3369.02401362656	5024.980490874686	4669.3852102469355	6063.259902859929	3873.7104879414164	3779.4378032559293	5627.118579706183	3401.0290766054322	5994.528149883206	7014.925346110252	6641.855115000236	4029.1589667768885	5078.059028832076	3116.145854600815	6314.420955912829	7655.5457572226505	3076.6221575801364	7415.109266069443	3617.1471131096337	4619.691880058384	4707.197096439671	3068.952861394942	5499.576926153467	5942.197159337102	5073.272891472772	4587.933880335268	5985.7682625024245	4278.778772946656	4204.856180270384	3205.3809726501277
3369.02401362656	5023.323403430736	4668.748061959136	6005.6348338658645	3867.355507854303	3750.1136936245553	5572.393313420038	3397.1271675915777	5981.862205457598	7009.632935603045	6633.68463136465	4024.9802745590277	5070.485055346201	3115.696806424372	6306.596278888023	7636.957326388376	3076.0707494008025	7402.786679471016	3615.316130605169	4611.029333357168	4704.851491993039	3059.6655217552707	5405.069819146472	5920.6559411038	5069.084688001874	4563.919856629089	5956.13679707013	4278.778772946656	4196.912361513272	3185.7046599478103
3360.5500324865343	5020.093374723974	4659.124991394956	5982.3823809863125	3863.0704328183365	3746.630223519215	5572.393313420038	3396.0037862564686	5979.474536433794	6808.754892417873	6630.727611156721	4022.63350921689	5061.761198671198	3115.6231174459194	6286.2317802118305	7536.696730009422	3075.862410884485	7358.495212160678	3615.3082002823658	4591.099163271208	4699.030425874378	3048.9889162180525	5179.585376664512	5919.839234262692	5050.337124261252	4536.411882053235	5942.237845456452	4278.778772946656	4177.093339563307	3181.453891479071
3360.5500324865343	5017.515821738998	4639.530508232499	5963.536201692756	3824.0848351715385	3742.1593761247204	5558.977764752988	3395.3440293565427	5953.260499377625	6719.011908045169	6626.453116857889	4002.3545348700113	5060.713994681894	3115.5983707794803	6247.390496133155	7534.350487416357	3073.8121658524615	7357.379708176234	3611.547408922221	4573.956510656241	4695.967597200017	3045.440816927936	4815.466010331851	5919.321763667218	5019.383850603157	4529.7309976888055	5913.364954886911	4278.705686607162	4156.470605322831	3180.25962306185
3351.3353659044064	5008.6794995467135	4628.177620975767	5926.449401152146	3823.617392354045	3738.536385351568	5542.478184691664	3395.1129401210146	5924.4676109609445	6456.926972587527	6621.182372511854	3964.3314062656264	5041.365526945853	3115.4066614704752	6244.994099579034	7534.350487416357	3071.675370322684	7357.379708176234	3604.2419016896265	4527.612425892419	4694.952837417584	3042.1261016088247	4815.466010331851	5917.373085174346	5000.871996301197	4529.408164739883	5901.489737320518	4277.99238134789	4144.567192318232	3172.2743115348403
3350.025286293432	4998.8710712624	4616.069402382345	5886.597447005703	3823.502614129978	3717.369129089767	5516.002396942661	3395.1129401210146	5912.168971827013	6397.310298192449	6607.367722231606	3957.9608068174475	5036.482505484938	3115.2903912653287	6244.994099579034	7533.747984392948	3070.6992926465573	7349.463652875842	3598.012783284385	4525.496468525813	4694.473900680981	3041.6931783288346	4662.634915754039	5908.390210750295	4985.679181733687	4515.551354929523	5873.057050148567	4265.22742475142	4135.281246674562	3164.3264414354326
3350.025286293432	4991.386040680836	4593.645954852865	5831.812677644712	3810.6017169021416	3704.917001813785	5468.811822525538	3374.4126459641247	5912.168971827013	6284.679243038397	6593.713855279014	3922.836879307901	5028.018311051348	3115.232988746512	6235.039214591558	7532.025075873959	3069.6999658001873	7344.2183654906285	3595.255967778744	4516.6191593045805	4678.47862057012	3037.066120959145	4557.146799909009	5907.327345707878	4929.824322716437	4515.551354929523	5864.217006696857	4262.168957252748	4127.345304605546	3152.682709922135
3348.3895684445943	4991.386040680836	4493.285624163185	5780.973144551339	3804.6642399701022	3704.3036503917438	5436.711639312282	3372.6226279914654	5911.214347250269	6172.827142698405	6588.437789883551	3907.4399590063877	5003.23617054754	3114.8686969321534	6233.938564815761	7531.811723373892	3068.007625491024	7344.158765204074	3595.2543899394195	4504.923511819781	4666.995599009597	3033.0195516808	4334.912699867624	5903.419772713888	4916.422818279332	4490.879980951274	5844.0850114125105	4252.933525027018	4110.40658296414	3145.7529489100325
3345.372103623646	4991.386040680836	4445.552062322469	5766.495295813822	3802.443109337675	3701.369201033508	5415.401203041865	3372.000607397438	5907.765063502262	5646.71335142235	6580.385006813905	3898.1843232627707	4971.507917454407	3114.8307187689716	6230.56196174912	7531.389682657524	3065.4095522922116	7342.4849847250425	3590.5802473413855	4495.31234784498	4623.264631788935	3030.300562570241	4229.160470197411	5901.562928405102	4908.591652426328	4489.375044642042	5843.782411193457	4205.487748578089	4101.7030194479985	3132.5466439890406
3340.8800031220917	4991.006371861358	4421.0896423666945	5756.578603865411	3800.238545932001	3699.4908222278373	5401.6935907587795	3371.823132742184	5903.47540774502	5345.530670840515	6577.669749209066	3893.1264690707367	4944.6672583908	3114.58418863949	6202.693673232639	7530.900890444633	3057.8695933923045	7304.764758965582	3587.739240867416	4480.25925257099	4599.598401401907	3023.287601783901	4227.677893393702	5900.249002357303	4908.1136014815675	4477.255831852201	5826.507441651669	4067.1426533468375	4096.342386894937	3128.8315747849238
3337.428188489413	4976.529281491616	4411.66791747752	5747.483325705886	3796.856545803584	3697.910504269447	5399.876450218296	3371.7140526440235	5902.157726497582	5259.09714667333	6570.415244987501	3890.5834266894262	4918.805211287077	3114.3366186219046	6197.457280526249	7530.727445338655	3055.3142398172586	7295.338821877651	3586.8513709242916	4439.394039910126	4599.598401401907	3009.409771916571	4132.599650850082	5899.617681633091	4881.325166436456	4427.688386639897	5813.0272184002715	4039.603444228358	4090.4498223143773	3128.8315747849238
3328.2562476181874	4973.956109317718	4405.750426957629	5738.035410702119	3794.629212683605	3694.923362621599	5387.242905385993	3371.6306450094394	5896.911614083658	4464.2151193617265	6554.738740381813	3869.822895732007	4895.713050344733	3114.0714391978645	6195.919112767223	7530.674758001377	3053.2877794367423	7290.64276527152	3583.9620499914718	4428.531063846074	4591.116326969008	3004.5625136261197	4122.72271287333	5898.2199314912295	4879.334572708067	4411.197520703505	5787.772217547596	4009.660600689632	4080.0209035090847	3127.0842991065256
3314.64045814973	4973.714711003298	4398.404429557715	5693.4745338687335	3791.2717716766465	3694.2794297641303	5377.203752798953	3371.192789604783	5892.467343693519	4390.291098744912	6525.111240394041	3863.822389081604	4869.900032213217	3113.825741487332	6193.856559221934	7530.674758001377	3050.102325574194	7290.242865356074	3582.449749536536	4415.09338360894	4582.4617957342	3004.5588191512525	4108.266788861348	5894.957253452379	4878.706669662829	4361.579871430478	5770.447600231873	4004.7317333202527	4075.639045518295	3119.368776230521
3305.304750326628	4973.714711003298	4391.536731292372	5690.856694931574	3790.007553377269	3693.3034563744386	5362.5188797312185	3371.185219627674	5596.446409187674	4390.291098744912	6493.796017885761	3862.5608450842683	4852.472903927672	3113.687974388779	6192.227702636855	7530.621273619772	3049.6835108091727	7278.849833703073	3576.829471046676	4400.194080289239	4577.501705985553	3004.482029411435	4099.234257829137	5893.0509614006805	4875.281332383149	4352.922884571155	5752.256778642855	3985.023111405224	4070.182057941359	3109.7456160741494
3298.025311482804	4973.344188833264	4376.7723938122635	5683.887542976887	3788.727687364217	3691.799984543826	5359.3499713763895	3371.183085223048	5590.39199950345	4376.971615875191	6482.982855947842	3851.9107151158505	4842.528228078183	3113.518787874968	6151.578643309829	7530.6208593856045	3044.9032315803042	7247.689295516424	3567.042794319103	4392.3178481410305	4565.652574444193	3004.3887739026222	4082.419879623304	5893.0509614006805	4871.78451891383	4302.305237865242	5745.319158510406	3978.8039269583555	4061.8465106939184	3090.7087838393895
3285.478066154061	4973.344188833264	4354.0466948913145	5678.784402976924	3786.8770815347725	3689.7259567309616	5334.785405092567	3371.183085223048	5545.701994668213	4375.2104984964135	6482.3572000922	3844.2125835257066	4833.710503813447	3113.2220039290924	6130.156529992092	7530.6208593856045	3043.139467276477	7245.168695452451	3566.746785205997	4379.957079533855	4557.956497673355	3004.294745989076	4082.419879623304	5892.8833474756475	4870.322921682546	4271.565802529269	5743.568418730427	3972.419279716959	4058.9617382039924	3084.8268016536704
3285.1925101794222	4973.280408191131	4331.352155827217	5661.938147579143	3786.183597141455	3687.49009228897	5324.330393426786	3371.183085223048	5292.8804598500665	4370.72298415305	6475.950792789939	3840.6689777844094	4827.299939590884	3113.0641816773973	6117.375353678379	7530.580025650849	3041.428664469668	7236.639843239902	3565.5614523055983	4372.46712674346	4543.787826158661	3004.1099635113487	4069.950080848379	5892.623938487692	4866.584835836418	4235.9307052292825	5737.697660447375	3969.236380140421	4054.2597625443314	3080.1115071217473
3280.4499612981335	4973.280408191131	4316.886048912931	5659.061658348384	3786.154083062894	3679.7730793083265	5313.069839189609	3371.181350983594	5125.9710537915325	4325.06957070835	6452.12921063047	3831.871872111945	4825.623686163784	3112.90939116501	6110.142265389053	7530.564820796646	3037.6332286532365	7232.068913231913	3563.2536937200393	4369.600648954916	4529.063427056321	3002.6225332717736	4069.950080848379	5891.253986953697	4861.870150583436	4212.867170818961	5736.0448923801005	3967.1348643392666	4047.760155967321	3076.2550245892544
3277.2574478173187	4973.192472681681	4292.414179660906	5649.291554836946	3785.56901672421	3676.0710306408228	5306.863501399206	3371.154662919103	5020.429900012321	4325.06957070835	6434.82032815732	3828.5759582079068	4811.397836428543	3112.853239338333	6100.504320304153	7530.51217184729	3036.653890101976	7219.9658285315245	3558.8936315548553	4368.914340975391	4525.988747373375	3002.1316562376887	4062.956951612484	5890.863383484603	4854.4886477168775	4207.671656577219	5724.994480494276	3960.474991007609	4045.7093371196756	3059.316724658616
3273.836784696902	4973.192408474792	4271.14379118735	5634.303138082335	3785.3441778729684	3643.1025327686284	5306.401986111219	3371.0714194268903	4985.232161521624	4325.06957070835	6429.949969520938	3826.378687070254	4805.344204463243	3112.761840014773	6098.25383787052	7530.51029889152	3034.2268738274456	7182.453614648209	3556.106208982526	4368.044444842062	4525.195083277823	2999.749000589315	4062.956951612484	5890.235665815246	4852.321929488884	4202.653533977513	5721.416002736718	3955.186696042396	4040.0717788758875	3054.4670939163916
3273.0306183714956	4973.192408474792	4260.80052405765	5631.95745379727	3785.0239167608706	3632.314468318209	5306.401496668015	3370.7785365218547	4977.877568453827	4325.06957070835	6422.315469207727	3818.072130982934	4800.767817569147	3112.326711779508	6095.634380596028	7530.51029889152	3033.453068057588	7166.277902917765	3542.680389779608	4360.545184160404	4522.420614797582	2997.520410808281	4061.40052930433	5889.4685538515205	4850.145667002569	4198.554429408051	5713.84473113873	3952.1345585004474	4034.577131992889	3049.5904072856806
3272.6502589052716	4973.192396434442	4251.499409577483	5624.538592327058	3784.258728693626	3622.3980014810077	5306.401496668015	3370.7412125317705	4965.340634023291	4325.06957070835	6413.688959187833	3816.224168951411	4778.235377344468	3111.869233898204	6091.116720325388	7530.51029889152	3030.943702637413	7125.561207582245	3537.0686601178363	4359.868299401468	4521.3191032670165	2990.0708613097686	4059.276820698188	5887.5169601752805	4843.377572456724	4193.828090951434	5706.730960888113	3945.540397557538	4024.771787730109	3039.3235116015085
3270.9935250766443	4973.192396434442	4234.781084627861	5617.4799073642735	3783.3920410384235	3615.498393730236	5306.030784535093	3369.9711243542088	4957.442322066234	4308.686139043519	6397.188823768259	3814.1497303002516	4767.700342116426	3111.085695753101	6075.6152551506675	7530.50822112526	3029.7469785899248	7120.04425297776	3525.5208757361065	4352.185057317538	4508.709094734243	2987.7623052370154	4055.925438235352	5886.310695519558	4839.553758790169	4188.922480578458	5702.92144235227	3939.92052078767	4019.1159369225675	3025.937388260115
3270.908711178607	4973.189548400467	4232.240826425684	5606.838050743312	3782.9171207982636	3594.7733486257775	5303.392761765583	3369.9711243542088	4955.393963963687	4288.113224095514	6392.589600573055	3812.2911075538996	4767.117538195638	3110.8203574735853	6074.107817428545	7530.50822112526	3028.0345871041845	7104.513613291813	3510.4670912073548	4346.432653997745	4484.755540933345	2985.6382115946067	4055.462165336946	5885.960795083733	4837.212117567696	4178.721332602894	5702.045339654342	3927.6962096826137	4018.6121608036046	3025.649700751625
3270.014800108501	4973.185537673546	4202.652430038331	5578.338189448932	3781.6962754191154	3546.54300468894	5302.766924322106	3368.866865106464	4954.769849407683	4259.824291541629	6388.141025784892	3811.5120437350765	4763.637041187641	3110.4711216270025	6065.340590501968	7530.50822112526	3027.607175243253	7101.417617387506	3502.8107408054975	4345.827764533006	4475.629855360124	2985.042601670728	4055.462165336946	5885.69449672335	4836.087965315246	4153.787604463578	5694.48121052738	3917.162302454778	3995.5563168010995	3025.649700751625
3268.728657621401	4973.181315467937	4184.053186833278	5570.0912654438	3779.3689941841058	3534.2515439590697	5302.108484439742	3367.4151898455943	4952.310593650796	4259.824291541629	6384.864484684696	3810.5629695945763	4761.888217894036	3109.6095254142037	6063.858325408756	7526.792711617	3025.2444648479955	7099.564365839825	3502.5282026587765	4344.922858391399	4470.599881016211	2984.330420495792	4054.159424188716	5884.949632594172	4832.958891231665	4119.675056550057	5684.950922398871	3914.7115687966843	3994.6361231872106	3024.374910874007
3268.696474072489	4973.181315467937	4164.534718463192	5567.4706473977485	3778.591353961853	3499.489703789087	5294.776739011148	3365.3680984316015	4927.985363214663	4258.537425581373	6384.854442083257	3804.7687155115923	4756.869918044987	3108.796432286934	6059.8845707694	7525.945166547239	3019.6056724318387	7096.649011377185	3500.758977121427	4342.643810986307	4441.292615668883	2983.218715693145	4051.9401264982766	5883.454771250649	4831.481660480773	4100.697169971561	5681.889795337164	3913.6963414361667	3994.4004298789623	3023.3565270487343
3265.2671173743415	4973.180784242068	4115.843561116185	5565.201451064275	3777.2039850482397	3343.5396032803283	5292.796550505667	3364.995640134067	4911.06308274174	4257.158927537173	6349.59728496642	3799.2086140880683	4754.858925316931	3108.346513583124	6057.061532999479	7525.768853426316	3019.6056724318387	7091.791516441323	3499.0081495916875	4340.823867018329	4407.513635873003	2981.489632100016	4049.074292252882	5882.785748998966	4830.457868637634	4088.1245363340863	5680.047041647058	3901.3428045041946	3993.594889807635	3022.845712995848
3264.1692000127355	4973.179867924904	4087.2777190282295	5562.871969763635	3775.880596728731	3337.7309958062956	5290.516112527181	3364.8936314653324	4907.664182209645	4256.199134037012	6325.869475550319	3790.7261837820492	4754.858925316931	3107.3852817548936	6044.853696228482	7524.830190602633	3019.2878682156284	7075.656710696335	3493.733507900175	4337.6647471572805	4393.356960124652	2980.969016484578	4046.997601663952	5882.553292500183	4829.90106762237	4083.9155328922425	5678.42596691116	3899.737386534173	3992.7299762197035	3022.68622970966
3263.0104354441846	4973.179867924904	4078.964895675198	5558.381658229213	3772.472774296317	3287.7235608866467	5267.376358531546	3364.274250292343	4898.844796350948	4254.962277326133	6287.392006730165	3784.797142158385	4753.615282948163	3107.0412828782246	6038.284272336203	7488.57296553243	3018.419879942594	7073.984240652383	3491.7204710124447	4328.5897235236735	4381.521165417366	2978.5908334625074	4044.648088693297	5882.5214525108995	4829.218640371619	4083.624738961079	5675.3868831934615	3892.731801720175	3991.934187459922	3022.5941281536293
3262.837772590595	4973.179867924904	4074.4817441452024	5558.1695101600435	3771.358166991644	3280.168772208307	5193.254105289842	3364.1870062103944	4894.250824022398	4252.052125745986	6287.392006730165	3782.423910826126	4752.73897472405	3106.779070868455	6030.340388196873	7466.279770275036	3016.6544452605285	7073.8149633472285	3488.5750408461745	4321.136876447723	4366.755353695531	2977.604508591008	4044.5893771509045	5882.43628901161	4827.242387450413	4079.296133576454	5671.526276985034	3882.616905455493	3991.3177984998865	3022.365107289274
3262.688761287739	4973.179661444419	4060.6575239476524	5553.086037814463	3766.735421747177	3279.8683303749426	5166.184859138813	3364.172287151925	4887.113707083168	4248.929240566229	6274.37763251867	3779.7759930138427	4750.90585818827	3105.99747255527	6025.088315459254	7411.264501089627	3016.3980557949626	7073.057630988324	3485.6545139708605	4313.931771820713	4358.0084481802505	2975.072118643746	4038.3379029333487	5881.531811085738	4825.656558996258	4078.7437947224544	5671.393659942376	3878.755334839133	3991.0544400781782	3021.7892159076214
3262.614072675201	4973.17960301616	4058.9147799795473	5551.814056982419	3762.500629178885	3218.0950007399338	5128.9267170649755	3363.8611636364985	4883.9426988976575	4247.4790288348395	6268.690400539685	3775.487719969864	4750.75327694689	3105.324243538933	6020.363876511736	7410.671444958079	3016.227294147521	7071.7945348996	3480.812618980247	4302.700078411992	4349.78308469211	2974.7792437643475	4034.046339125484	5880.257920750615	4823.225854436915	4070.7903371430502	5668.514356541289	3871.4975086485656	3990.834139149804	3020.6720900118166
3261.4931463361872	4973.179598767771	4057.910427916545	5547.5188255812445	3759.622806998168	3209.820867655306	5097.50001489006	3363.8611636364985	4881.80698354997	4245.715797210391	6264.458001569038	3770.697732953871	4747.197562242003	3105.2522503825066	6014.251048914517	7356.4664627552565	3015.135682506949	7071.561531128816	3476.3864042757973	4292.035924850879	4344.414111395019	2974.25699740658	4033.587843979717	5879.242559675013	4821.168574405059	4067.7317453885353	5667.664516321956	3869.4398690675735	3990.1782835591175	3019.1052776910974
3261.267826624893	4973.173224078479	4057.1438069330707	5538.6603314292515	3757.703806820411	3205.99384018232	5092.52390652065	3363.8611636364985	4881.499072375815	4244.491105203004	6264.458001569038	3766.2406789842776	4743.130470051894	3104.617764680172	6011.211354786426	7356.226119971517	3014.0026818270044	7070.799456131877	3471.9335592641337	4286.21040879743	4344.414111395019	2973.18320773586	4032.437340622716	5879.102048643084	4819.305048704173	4066.3327418780295	5667.664516321956	3838.237013174489	3987.267329957415	3016.878133452092
3261.0835255731777	4973.1655015029755	4056.8822255353552	5536.454165995663	3755.011572259586	3202.557550047096	5087.873648179564	3363.8438845449523	4861.689767011374	4242.931772812454	6264.458001569038	3759.4066651054827	4742.635558961052	3104.3826335010235	6010.326451118406	7339.125721203037	3013.978455987105	7067.004275031948	3468.3607348420574	4278.704403727454	4344.3026858992835	2972.1835447874705	4032.426165055447	5878.658860848865	4815.132050155818	4066.3327418780295	5667.443138988117	3838.066777465778	3986.7074438173136	3015.0012535614887
3260.949048298141	4973.056364960846	4055.829510780004	5536.454165995663	3753.43357224927	3201.5061354047757	5076.75505959554	3363.8438845449523	4847.668975368168	4237.909154978415	6258.6098430908405	3758.277925906302	4741.673424371099	3103.7800495198094	6009.486363010676	7339.125721203037	3013.692220978807	7065.153925304813	3465.682698520241	4262.5178688087035	4342.171516231943	2971.259264832771	4030.9695778245723	5878.548397260296	4814.174312078643	4065.0558900907945	5666.925902476018	3837.574540709446	3986.0166572789367	3014.1505937848374
3260.831878993937	4973.054550347908	4054.15437669518	5532.465425726818	3749.0721578096372	3196.56557891028	5074.724079008226	3363.772780194089	4831.134722406909	4235.132762240999	6257.411558219764	3757.7559574871684	4741.1609117546495	3103.7602370637665	6003.530471335334	7327.182270296039	3013.384915640775	6885.998323123122	3458.9173296150248	4255.029648405711	4341.439954940207	2971.2039425748953	4029.7415609183004	5878.432744067062	4810.288584043998	4064.196646414167	5666.216549005323	3835.360375292364	3985.215323581047	3012.642607566821
3260.7940787471807	4973.054550347908	4053.318923138998	5520.708154155409	3738.6718004878257	3192.678128383714	5068.763669172426	3363.760964077589	4796.219379559927	4218.458527546722	6255.8665468506615	3757.7022917698587	4739.0689996946285	3103.4620206366462	6001.107217612811	7323.781707256669	3013.126563381978	5894.748438754039	3455.481676170849	4248.096718294906	4338.616040961847	2969.7924035774768	4029.6517486963376	5878.4239501622405	4806.592117137007	4063.8538327314604	5666.184047674862	3833.8164702408476	3985.171982154816	3009.852301892168
3257.5830267150454	4973.009589500047	4051.6741157009183	5508.30698166421	3733.4221379755977	3190.921668537574	5067.435170760901	3363.760964077589	4781.7472819411305	4212.573208444688	6253.501468917085	3754.808048410974	4737.064801422178	3103.29171396289	5992.807856789857	7313.2041999887115	3013.0956624498535	5867.488903562934	3455.2700994541938	4240.2589351613515	4336.781026693292	2969.407266957719	4029.381444907258	5876.078883723039	4800.227567825324	4061.8146198990025	5665.804150764536	3832.311945630281	3985.099682800974	3004.473535411262
3254.6514753859283	4973.009589500047	4050.8503466862326	5498.713403526364	3718.9562880718986	3187.2326542926703	5059.467952023561	3363.760964077589	4746.324781276493	4203.303273601161	6251.498994601597	3753.3174100880847	4736.6613035730625	3102.8349395275354	5991.2452218620365	7311.602208203192	3012.8265219337	5865.119368490428	3451.2496894861706	4230.716591925174	4333.621074727671	2969.2688121940673	4029.1283174661485	5875.762771408117	4799.967990008097	4061.2661787058646	5665.804150764536	3831.2669300061543	3984.999352280461	3000.812468815473
3254.1872420487093	4972.986111213329	4044.5104187746992	5480.342915143072	3680.6847136456063	3187.1624363078163	5056.396437964275	3363.7220901778364	4743.705822089109	4182.750575208227	6248.230149457903	3751.5290998024257	4736.004073977224	3101.086473297588	5987.015237328358	7311.602208203192	3012.528170375353	5457.367936845194	3445.98575297128	4226.623135901766	4318.613176688854	2967.34810738093	4028.81499382565	5875.232181281539	4798.793827475116	4061.0023814630467	5665.7886590674	3829.5929130984014	3984.6927691595065	2994.4369166293936
3253.7335475640193	4972.965434347756	4031.6442080457855	5477.39002221497	3635.14206429936	3186.0074453288034	5054.084448581121	3363.6122855961394	4728.849471683252	4174.826130778729	6234.263894324479	3750.7232384785707	4735.466812951518	3100.9140163093325	5979.409292728762	7311.602208203192	3012.2177274886735	5457.367936845194	3442.786191028007	4223.072323715176	4315.652964387646	2967.34810738093	4028.807078944387	5870.8135410843215	4791.290570482854	4061.0023814630467	5665.7886590674	3828.7499993817405	3983.8319456364657	2989.844598015715
3253.417137484174	4972.965434347756	4020.5004053130106	5476.45262055063	3621.9135062614055	3185.506960723833	5051.591343190809	3363.6017679935953	4712.332114983132	4167.274775163593	6227.846471447151	3747.4403105426363	4733.762577116995	3100.8540281716673	5978.2224353471665	7308.097447726746	3011.7388055177653	5332.122714563191	3440.097941946663	4222.379578380321	4311.4066898255605	2967.1321986233606	4028.1812808219292	5867.698489447991	4788.9216380513535	4060.3100734854625	5665.124254368711	3826.846758418588	3981.768517686125	2979.7478169639526
3253.122687527358	4972.965434347756	4017.156590673644	5473.613992659428	3601.868542229625	3185.506960723833	5049.982069390191	3363.5736760570862	4694.519430714052	4158.639260125023	6225.497792968681	3745.347816029507	4733.2781883981825	3100.7944332274305	5975.608266116153	7305.374911127093	3011.0809589061164	4888.99215461165	3435.7409206009656	4221.914773875804	4309.803140640817	2966.522080410261	4028.029978977651	5862.138354242234	4783.52020073804	4059.6796216937764	5664.242773101605	3826.7613694220936	3980.3953565478505	2972.189426520429
3253.109862412421	4972.964935851291	4004.759591038921	5471.388072981382	3583.0120412468377	3185.3337536776953	5044.77120234961	3363.5637074440447	4678.307108730698	4155.857079293533	6224.542579214812	3744.3883224540386	4730.8444961399255	3100.1632588669895	5974.651788768704	7303.4937927087585	3009.8544273327034	4845.250751749267	3432.5976434351073	4220.429136195815	4306.698143473228	2965.9739800027	4027.7296561953644	5856.957416740089	4783.14612157599	4059.2628750356603	5663.218977067109	3826.0805290955914	3979.9177853075107	2972.138572738867
3252.0132546732802	4972.963070341575	3990.6352030854023	5471.102198909524	3579.4342625517465	3184.575105896908	5029.93647495977	3363.5125288582867	4660.705101012269	4153.511669383158	6224.387746641472	3739.1413136994133	4728.447430433169	3099.8568652915937	5958.6180944330645	7301.548550895036	3009.547184779573	4768.056708609065	3421.7508191316238	4218.88383066475	4302.152490417973	2965.5943594101	4027.2614486929224	5848.057802598689	4782.955395324251	4059.081054573575	5662.023407402123	3824.067933881217	3978.728434370926	2972.042669611767
3251.1679692428997	4972.954848984709	3987.0821495044825	5469.88264615397	3557.1882494317774	3184.078003399086	5021.341196282734	3363.384611466193	4650.297859696235	4151.364012095857	6213.854672329487	3737.9877978835575	4726.280542570021	3099.6201016699597	5954.016771215391	7301.471980993845	3007.7607379295787	4732.747402638175	3418.609516720736	4218.06043502932	4299.7415105468735	2965.5730346159944	4027.150159380719	5846.517797614618	4779.652362891188	4058.3256108774767	5662.018952391369	3820.5736351039686	3977.8652417599674	2971.609172799266
3250.3503819519337	4972.9519715612205	3986.5154108564225	5468.799728777166	3551.87906775422	3183.966006591918	5013.250094413694	3363.2443687220884	4636.7981997432535	4144.577976266016	6187.561044945558	3737.648812538535	4723.333350767199	3098.557322443953	5939.857090634745	7300.578459399651	3007.4259006151756	4710.189559365908	3415.602021149719	4212.786429870073	4290.621440773703	2964.2458306345843	4025.858290760807	5841.329920214176	4777.4995958062955	4057.9996267617935	5661.044974809543	3813.3870823006337	3976.7461342449033	2971.375481599998
3249.6972511425492	4972.9519715612205	3985.470391173395	5468.03386254085	3539.272193635491	3183.814713759314	5011.485900643387	3363.008489575575	4635.5236806589255	4141.253373948788	6186.755921114032	3733.836652701105	4720.203863171864	3097.726703192474	5938.5555666480395	7300.578459399651	3005.4767170972664	4686.182210339073	3409.8831571912674	4204.025859566313	4285.844844045536	2963.1963565925375	4023.4912499501597	5835.501784259465	4771.387485994538	4057.0833701765287	5658.137609481729	3810.5340489367595	3975.9327782061155	2970.5551251967663
3249.6969971008257	4972.950505583205	3982.4311158756454	5467.512040544223	3534.9240012581267	3183.553058746485	5008.376062862921	3362.691629292489	4630.156947753916	4130.612853437071	6186.046941820587	3731.8504003505905	4717.812359977297	3097.0951282056203	5935.722533643922	7300.491125655751	3004.773358565254	4666.690871761765	3407.0057825197623	4200.01897571398	4282.278053355733	2962.5120336890927	4022.6896013462256	5829.75573839481	4762.584520863995	4056.675130624152	5655.094012357196	3807.3701127926142	3974.806969978982	2970.1922383878664
3246.473243442861	4972.950505583205	3981.705740205874	5466.624374083101	3531.3867756700574	3183.5267364801	5008.259271597233	3362.5545525136768	4629.552049183219	4129.316475120732	6181.8991379518375	3729.7741456494064	4717.812359977297	3096.7679029954015	5913.135707218576	7300.301084543687	3004.5248406113888	4648.202848812977	3406.990400295351	4198.866345624692	4280.7471530845705	2961.3392312340607	4020.6112918004737	5827.568885984391	4754.70276951768	4056.5780285743567	5652.479181813415	3807.0877535201175	3974.806969978982	2969.5949019334316
3245.0824675421154	4972.94821769416	3980.7158341420372	5465.721853258379	3528.1751603320645	3183.318257303471	5006.815994379865	3362.4590853484597	4628.705961614782	4127.9810965209135	6181.341667720222	3725.7211498367005	4717.756371759971	3094.816842552105	5906.2036404533765	7299.841328900204	3003.419109468265	4614.51624639369	3406.990400295351	4187.615605366952	4275.2408955776245	2960.5604511166293	4016.575039475631	5825.743480771544	4748.281793949311	4056.1734584242295	5651.273412101356	3796.5336981014925	3974.6731710374097	2969.5670447906973
3244.9151204586788	4972.947697084375	3980.1070709823084	5464.57191278497	3526.1871264407687	3183.152448487902	5001.837795906182	3361.9065956243953	4628.681508684616	4123.480159262344	6180.3966416938	3725.391000698054	4717.727718613348	3094.1408768837846	5903.72099942627	7299.741272823818	3003.3377121238864	4614.214035345603	3406.990400295351	4178.050963137155	4265.969191097649	2960.369078684237	4016.575039475631	5799.412867390765	4744.1459040994305	4055.8859703853	5644.6838377735185	3790.135733517781	3973.9890766834833	2967.6154753616233
3244.911770776619	4972.9475680726855	3977.4732176658904	5464.481817870592	3526.0225220082984	3182.6666021653073	4999.56104178335	3361.842752305354	4626.64658521805	4119.1555295960225	6158.240341345133	3721.8252738550646	4716.825730243167	3089.7541905572393	5899.588122374585	7299.608670069687	3002.8867587568957	4591.134919427017	3406.490339317558	4175.2201494342025	4259.575832067236	2959.7774625123757	4016.4982280502018	5791.561060238077	4744.1459040994305	4055.35232410948	5640.816679355123	3783.8263112499785	3973.7293214915826	2967.2909060184074
3244.904704206342	4972.946577897582	3976.4887590557455	5464.190349982944	3524.97338317713	3182.4808367158294	4997.0652253030175	3361.7988582583307	4622.6003585110375	4118.785110832239	6109.684997879347	3720.9346009402016	4715.455658175875	3081.257216239223	5899.068380363036	7299.608670069687	3002.5099478387942	4581.001279547945	3405.1864259604963	4170.528010189015	4253.065256155229	2958.392310178339	4016.496715196304	5780.174441413978	4741.334020002959	4054.7276722579536	5635.023955041943	3751.953876646877	3973.27175988746	2966.5950322270137
3244.8304640262504	4972.946577897582	3975.175628093082	5463.646952719095	3524.62105166361	3182.431760243988	4990.115304144852	3361.2381058744277	4619.891031278517	4118.640384907942	5989.219556352674	3720.260018928324	4714.870214999626	3076.0016528645574	5892.317808046966	7299.608670069687	3001.764410535436	4555.440830263937	3404.940350664231	4167.493583924939	4246.794205854118	2956.7841670950356	4016.493883111363	5776.762220157465	4739.559722484751	4054.6758895678327	5629.413463536304	3744.696456743115	3972.4584291823703	2965.8336662065904
3244.8076586424486	4972.946577897582	3974.449178505644	5463.646952719095	3524.408515922478	3182.4072401444655	4976.197577635674	3361.0481652087683	4619.330473586886	4118.281067723608	5985.9504257871795	3718.6861166434705	4713.994580919035	3066.4058443752283	5891.9212976172175	7299.577762573665	3001.409527148282	4521.237975899823	3402.6215168578465	4165.237119467169	4243.744665174295	2956.1812167911794	4016.493325963629	5772.182167590192	4738.144481879763	4054.2570121456133	5603.523168246185	3713.546126266819	3970.577768869566	2965.4324239639614
3244.7892727467342	4972.9463856125985	3973.562821787907	5463.531349954279	3523.088286611982	3182.376515920332	4964.1816162176465	3360.9940670783826	4619.016965669254	4117.872241906729	5974.8012779035935	3718.003190956746	4712.491928580321	3059.3234931647244	5889.5342659460675	7299.576302223607	3001.2693240665	4499.089336671814	3401.4908105406375	4162.18451783755	4224.023425293719	2954.911202561148	4016.443124671515	5743.617802096522	4735.660586700058	4053.2287795319994	5603.414267150118	3700.7306660006443	3968.694612756508	2963.842461099379
3244.7147101211813	4972.9463856125985	3973.1212265199547	5463.42036273414	3522.907991377753	3182.2639870589855	4960.592009803855	3356.645262468277	4615.118986660404	4117.445007628119	5972.2333817509225	3716.9374921948624	4711.871810841441	3056.9117361099816	5888.213420297732	7299.565022709976	3001.1448686921476	4452.3491053125645	3400.878447429611	4161.566120728097	4209.1073795656375	2953.432383869502	4016.4005830582905	5728.356875812628	4734.489380759263	4052.4432269680697	5602.572856822033	3692.482450931685	3966.5804667185944	2962.8982910202512
3242.3639885633156	4972.9463856125985	3971.543314337261	5463.389251196262	3522.231865271639	3182.1279080454847	4954.3511254667	3356.0798888993695	4612.4514326476365	4116.6131123376	5956.635245697639	3715.472890793495	4710.962870477194	3055.2100947967597	5886.638938317583	7299.565022709976	3000.6745634056533	4452.3491053125645	3400.2462991556813	4160.60035832184	4203.358381884253	2949.677207536983	4016.3735927783146	5683.961821688892	4730.727664809832	4051.4074707015807	5601.785971329595	3670.9282488485787	3966.2491317081895	2962.4751501657415
3242.078380820103	4972.946385425797	3969.142841605819	5463.389251196262	3522.2218170003234	3181.5259195439694	4939.094057609693	3352.5442774397843	4608.522033911889	4115.801856486436	5953.369373264539	3714.859608507104	4708.896520466122	3055.082417849677	5885.985045099261	7299.565022709976	2999.275023716761	4450.967811471721	3400.025985269984	4158.033696376147	4199.836560798971	2946.6069852531946	4016.3719935656363	5675.828385847844	4727.576621873772	4050.47126635071	5588.414384806121	3664.638567442962	3964.576633629691	2962.201148823364
3242.078380820103	4972.946385425797	3967.426891176102	5463.389251196262	3521.84222315832	3181.130506840257	4936.46004482641	3351.76554151811	4606.750933821932	4114.356921305091	5946.896231594203	3714.550473347411	4706.956829929409	3054.4056455218006	5885.209736188074	7299.56476761764	2998.775679486137	4450.575868583655	3399.67682831679	4157.414443403097	4195.735761029648	2939.586623255772	4016.3586497763285	5666.366212150839	4725.560288992868	4047.902070200623	5581.793658720975	3661.5532772075812	3964.0972151617207	2961.832381525343
3242.078380820103	4972.946385425797	3966.4447948569455	5463.389251196262	3521.574077368903	3180.415936019678	4926.293047689029	3351.3044235850057	4599.772443808923	4113.550311379242	5943.052081168251	3714.2424633854107	4704.962173917242	3053.7187157312237	5884.852421805145	7299.558868208031	2998.63739121828	4445.664434638666	3399.3597277254084	4156.441590808174	4183.676171290814	2939.4559389803844	4015.951087330951	5648.391871359869	4719.208880238016	4039.910539387025	5562.111949397302	3650.527638266366	3963.7702362521723	2961.652305620778
3242.078380820103	4972.946385425797	3965.5490288029146	5463.389251196262	3520.791343303049	3180.290015723244	4902.672022057181	3351.1799029174126	4597.189027187236	4113.447139358566	5925.867131647265	3713.8962353164106	4699.947149429586	3053.593413496771	5884.3522678931495	7299.557499648497	2997.6558743145843	4439.534264667149	3395.643978109139	4155.429339952983	4173.687986060626	2937.676833734592	4015.6188937399374	5639.755410974961	4715.40710446483	4029.995659493088	5557.6286529049485	3650.4634282029847	3962.5048667445017	2960.4395357783237
3242.078380820103	4972.946385425797	3962.4805625259887	5463.389251196262	3520.3455022081366	3180.290015723244	4894.863504508755	3350.359548726904	4596.10564463953	4113.27166601566	5901.486019505592	3713.5307192039318	4697.94490344588	3053.40748200084	5883.489787449283	7299.555885825286	2997.361267872939	4432.147294096622	3394.4191494787365	4151.104225782594	4159.321143451567	2935.4056236147094	4015.3153758051126	5634.6198137420215	4712.98269675413	4020.601139752567	5557.308651111412	3650.411180260734	3962.0222092535387	2959.172204678413
3242.078380820103	4972.946385410136	3957.2675641783253	5463.389251196262	3519.2398192624405	3180.188524929984	4881.662683980384	3349.7808775078233	4594.051516966011	4113.017260439609	5881.762833152363	3713.125212838724	4691.141850073517	3053.2133709586096	5883.391573406159	7299.553316805172	2997.2940617077697	4423.126527140963	3392.113699889709	4145.394674833168	4157.89784114055	2933.663495118286	4015.1771189922592	5631.2689480506315	4711.452384112914	4018.303392231095	5556.204850129197	3644.7594710770354	3960.9965673539236	2958.040726333087
3242.0769536587236	4972.946385410136	3953.0552798493254	5463.389251196262	3518.8611577538413	3180.048584299454	4869.892550482282	3348.06550665343	4587.380860270903	4112.027603140847	5876.620726374132	3712.8523421127857	4689.269549621718	3053.0277017731555	5881.928397486788	7299.552913529088	2997.0663623957307	4417.247561618637	3389.5270452717696	4145.330890451184	4150.602473898805	2932.017342974409	4014.485592343254	5622.119191731245	4709.637559604092	4013.4798376583617	5555.5427114160575	3643.9439548303744	3958.061044700545	2957.208924301962
3242.0739951453324	4972.946385410136	3944.825315787669	5463.389251196262	3518.7148870574347	3179.9195586373953	4869.892550482282	3345.725565846995	4583.358138528081	4111.644707158908	5874.249306811947	3712.09673786815	4688.200391618553	3052.4478155010997	5880.389820172309	7299.55207108929	2996.7900319460086	4391.3612343195455	3386.6749470552195	4143.834468563694	4144.002774473319	2931.204161166955	4014.485592343254	5614.734726401002	4708.3481228503415	3998.445050876218	5553.276045898499	3641.594100158487	3955.765057562666	2955.2048402197415
3242.0739951453324	4972.946385409432	3938.0330529724806	5463.389251196262	3516.745227310177	3179.6903909690805	4865.645873929989	3342.062961141727	4579.63958078931	4109.994363749964	5867.053247936079	3709.6152570648405	4686.507942373337	3052.346443954598	5877.980085713802	7299.55207108929	2996.6730608028133	4391.3612343195455	3386.2939228395326	4142.2240193759435	4140.420895022632	2930.804735113804	4014.4847401734805	5614.734726401002	4704.317368088023	3993.787279305633	5553.215982427095	3639.684956945269	3954.734158655533	2953.523378543946
3242.0739951453324	4972.9463854092355	3928.269968120174	5463.389251196262	3513.0619170363025	3179.376461311279	4851.614055577124	3338.856206112142	4578.633789095122	4109.008841228469	5858.3414739982545	3708.5392481175095	4685.569535684033	3051.1767080701557	5876.465191541809	7299.550741201359	2996.64653083791	4385.769963792452	3385.911007018688	4140.567231393136	4139.958847739708	2929.7935919688052	4014.4451330549846	5614.439127940279	4697.670275063359	3989.3800226632857	5552.272168318033	3639.081157825889	3953.0534173910128	2952.9779291961545
3242.0736122616654	4972.9463854092355	3924.6990283188347	5463.389216842992	3512.778352934618	3179.219722406749	4847.08988010947	3338.320629177116	4565.531892123043	4107.689058381744	5854.1777722917395	3707.8056227776237	4682.043325837918	3049.704198563564	5869.653060708468	7299.54139037706	2996.584010273464	4381.5036639044265	3377.7528115601344	4140.062350172737	4134.254333764895	2927.279883747916	4014.4218456117587	5611.463889669439	4690.296517228355	3977.127294220033	5550.782293531004	3638.534132730283	3950.7547042504457	2952.428136996527
3242.0736122616654	4972.946385409177	3915.594106546105	5463.389216842992	3512.7139542071664	3179.157901327831	4844.48524281828	3337.6289684704448	4563.875196292593	4105.344259163712	5851.577688646048	3707.1199794189397	4678.989067474467	3047.473876763	5865.329310759305	7299.540397490664	2996.3560336610326	4381.5036639044265	3370.68890056894	4138.778402059895	4133.324483350398	2927.263124445537	4014.419158063428	5610.064940269298	4688.91739506808	3973.7558086173385	5547.267123425039	3637.5302832491107	3948.7160370333254	2948.7767584444705
3242.0728101821924	4972.946385409177	3906.0480178662892	5463.389216842992	3511.832219589449	3179.0983847950206	4812.8934984684565	3333.7615259733934	4555.5923808600255	4100.148113304366	5850.190704829132	3706.1786770690014	4676.341381484587	3044.7086394156495	5845.171611103018	7299.524556107644	2996.0433965867023	4381.5036639044265	3367.839634765869	4137.518559780201	4130.333700861503	2926.7420381700776	4014.261813208016	5610.011313138043	4688.91739506808	3969.131704512605	5544.428086965141	3636.765378118743	3944.632988144912	2944.638216591149
3242.072194681072	4972.946385409177	3903.227077661976	5463.389216842992	3511.8045673851757	3179.040602549156	4789.484534222963	3329.591280845435	4553.756711272146	4098.801134484251	5848.092629642411	3705.1521710080506	4665.21574850945	3042.9451886990923	5832.5281607105	7299.5163069938735	2995.531221505078	4381.5036639044265	3366.7786483097643	4135.9316919572375	4128.32579809412	2926.186653917179	4014.146198709682	5609.9482819370205	4687.909598651842	3963.5915046149826	5539.956279761067	3627.9957275930133	3941.8900597338015	2944.208143266431
3242.071228452771	4972.946385409177	3894.964184752813	5463.389216842992	3511.2599175714695	3178.8239664754155	4787.733036185215	3327.2813946511124	4553.756711272146	4096.616774181983	5842.873908447984	3703.578424419673	4660.643026812482	3042.0568516425915	5816.621139056907	7299.505330527222	2994.635309854103	4381.347164335417	3366.774926241323	4135.375202132154	4127.398578083123	2925.9251188849707	4013.9120139442807	5609.822544685307	4679.808190152649	3961.7078417937464	5533.502978752656	3615.1947416346693	3935.326814084303	2939.669052675379
3242.071228452771	4972.946385408523	3890.95762278679	5463.389216842992	3510.922297341255	3178.554350036329	4787.391606363528	3323.9275048733907	4552.209354804752	4094.821470907591	5842.873908447984	3699.779069931943	4658.2707653042635	3041.104591192691	5811.489023824523	7299.491468943484	2994.0322368360276	4381.347164335417	3366.1842950079545	4134.98835159126	4126.487755509999	2925.9251188849707	4013.901550928738	5606.450655562869	4670.824517766098	3959.6703626130666	5520.733784612425	3612.957170979178	3931.01094680707	2937.394385742211
3242.0705514178517	4972.946385408523	3885.4945512650265	5463.389214589179	3510.050468333072	3178.4736317146208	4784.80347480132	3322.7992874816177	4551.8407314746255	4094.1098305699225	5838.252015309379	3695.371948206941	4656.138919424455	3039.7112038231053	5799.443681108356	7299.4666822891395	2993.197737475267	4381.211459256027	3365.820940183674	4134.98835159126	4125.472850430457	2925.5857652710397	4013.891630373776	5598.883124875245	4669.31202262393	3954.692484178784	5509.3267033147895	3612.55178042209	3927.119730759862	2931.829759864785
3242.0702245775565	4972.946385408461	3884.9767942847143	5463.389214589179	3508.2305941347668	3178.2134564249445	4784.763124648578	3321.35157152155	4551.532327794947	4092.501409480237	5836.895678287461	3692.852758028519	4651.444284981093	3039.224171060906	5793.181522937509	7299.464097410735	2992.3019385830753	4381.211459256027	3365.262803855705	4134.8330452176515	4123.237082942277	2924.951561580607	4013.8804861238664	5590.559201993581	4668.75898594851	3952.637883852067	5495.343308547517	3608.5583896641638	3915.071699822672	2925.1731780235687
3242.0702245775565	4972.946385408461	3873.085076921917	5463.389214589179	3506.5004344190015	3178.0033667235493	4782.367582178638	3317.0913940436726	4547.104334457083	4090.391503902214	5835.039553005504	3691.7002967681246	4651.058093616968	3038.5691381581105	5764.134941158691	7299.464097410735	2989.5425401311604	4381.100053308981	3364.7300609379213	4134.423419962162	4123.237082942277	2924.8410479895197	4012.963164244077	5588.781060679592	4668.476380883205	3941.0020290369052	5480.083796640534	3604.03563656398	3911.6833228297082	2923.0658160911657
3242.0702245775565	4972.946385408247	3781.3264453675965	5463.389122722383	3504.5119741458966	3177.7048728365307	4774.410102336293	3307.617526992093	4546.619183083483	4089.1448944985195	5834.388241854342	3685.9431033443325	4640.820979670818	3038.556592419187	5749.229002428219	7299.462577623616	2980.6342784300905	4381.100053308981	3364.1209050987804	4131.412669700454	4120.52441688104	2924.8410479895197	4012.4298092644544	5587.959565920233	4666.943699796171	3939.509380602358	5416.6564829747895	3603.4124798105186	3902.0938959931077	2921.3197632052415
3242.0702156771235	4972.946385408247	3760.4900745538725	5463.389119870004	3503.47109988404	3176.6366972794117	4771.962113366568	3306.8279520688943	4540.280450136315	4087.654155716191	5832.771935275225	3682.078077539257	4639.157421496453	3037.9556296680084	5743.046908010344	7299.457988197628	2969.916306498688	4381.100053308981	3363.906480763421	4129.433781027154	4119.749656210712	2924.793802134809	4012.1097938954517	5582.060084758897	4666.134423554147	3939.1981060605453	5401.050832611072	3602.9776501187207	3897.3830498382213	2918.7684881810746
3242.0702156771235	4972.946385408037	3755.298631350566	5463.3891031188205	3499.958342205623	3175.321521791744	4766.82769770251	3305.2123919251	4536.403119643088	4086.6998309537103	5830.103576202222	3680.3694461366404	4633.782767879207	3036.760708811592	5734.567496015383	7299.455956711908	2966.8241510890343	4381.100053308981	3362.622382893602	4128.145480912686	4118.627226785033	2924.6395338120433	4006.1405591290986	5580.052180663981	4665.386994571314	3939.1981060605453	5384.542644746012	3579.6668566203925	3895.0179188539146	2918.357577478765
3242.070177165448	4972.946385408037	3753.1548233621497	5463.3891031188205	3494.3376772556658	3173.6854514524575	4764.870953157671	3304.9798922784903	4531.051072668089	4085.549939834181	5821.2027776259165	3679.1014354011036	4631.771737123483	3036.71113831222	5728.78754249516	7299.444074746752	2963.444249829564	4381.100053308981	3362.5342188208842	4125.437704545153	4118.230596174711	2924.5780843662033	4006.1405591290986	5579.855948583046	4664.75350756803	3938.966518242022	5368.417058019646	3575.8521105546915	3893.279522569045	2918.1997616736912
3242.0701767144033	4972.946385407862	3750.004158096559	5463.3891031188205	3492.0287303960945	3172.1611412754787	4758.16390034924	3303.628058983328	4529.664156540666	4084.8222615187615	5819.021076324516	3677.7459348689717	4629.60250314895	3035.8800324444655	5718.211368640606	7299.441887092554	2959.61789075353	4381.100053308981	3362.3423305300194	4124.424258509753	4113.5118544296	2924.485146514346	4004.905667659349	5579.843739041929	4663.331857715997	3938.014184238774	5356.316745354298	3569.663353785235	3887.93313858164	2917.9202496176167
3242.0701418420495	4972.946385407693	3745.8869394643207	5463.389087368534	3480.877056964205	3172.144654320332	4758.077473343848	3301.1993223210347	4520.876832753178	4084.56419152404	5812.514154889013	3667.9860697734266	4628.00076261245	3035.8495614088897	5715.78041313856	7299.438099813475	2957.158777151792	4381.100053308981	3360.2965622621696	4122.308328499776	4111.000190548059	2923.869362644208	4004.905667659349	5577.2379807078705	4660.926010909199	3937.5248160704423	5340.985726947467	3549.263790362803	3884.5615275371565	2916.9415011499173
3242.0700628250806	4972.946385407555	3738.824637490381	5463.389087368534	3473.330804824434	3172.001549627605	4757.081467717757	3300.3638686238423	4510.1458793859965	4083.4861123659193	5804.098643006504	3663.752137429795	4626.598281079097	3035.479278316372	5713.0555140855995	7299.433636993579	2954.0911363493437	4381.100053308981	3359.2151569590233	4120.845066528961	4106.769799108382	2923.5570472106233	4004.785788516261	5576.49889937536	4659.000235082885	3936.5168667579255	5338.677734151546	3542.5556400538035	3883.7542322648287	2916.8436223743365
3242.070043105892	4972.946385407456	3737.1629204306846	5463.389082800597	3471.505843273593	3171.5697299672956	4754.335666335646	3299.836888958219	4503.979437500358	4080.697470293073	5803.431972894414	3662.492898245661	4626.229370677791	3035.479278316372	5711.267322488953	7299.425199248489	2953.5999010294368	4381.100053308981	3357.427636912633	4120.23791821776	4105.849153512301	2923.190758157697	4004.785788516261	5575.098847795698	4656.245018217888	3935.680445473231	5336.1298463793655	3536.374722037469	3882.931877234283	2916.724484831062
3242.070043105892	4972.946385407456	3730.740742835749	5463.389082800597	3471.505843273593	3171.5677372551227	4750.713857054775	3296.753222551152	4499.0062728871035	4077.175832082299	5802.446950049203	3662.3238165476246	4625.3396393911025	3035.479278316372	5709.116349064649	7299.413664539082	2953.2437488835076	4381.09594804394	3357.427636912633	4119.0379937309335	4105.276494067134	2922.0691806903887	4004.785788516261	5573.972404261607	4649.887724304834	3932.390539561012	5333.718342562185	3532.8145722308573	3881.7158077206623	2916.4719516934656
3242.070043105892	4972.946385407408	3727.622205720095	5463.389081423407	3470.8237809009183	3171.5677372551227	4745.935786823238	3293.618787910517	4491.820248172352	4075.565412752264	5802.077580569112	3662.1406297414637	4623.382687039332	3035.479278316372	5708.235186457409	7299.404678631651	2952.818390236177	4381.095098611945	3356.4801097317822	4118.556921232821	4104.896015860265	2921.358555736855	4004.7846044839207	5573.361186449948	4649.500746264394	3932.204549331562	5326.358527085144	3523.315722344891	3879.5741507334606	2916.378557990144
3242.0700246850092	4972.9463854074	3726.110585271361	5463.389081423407	3470.4668724784096	3171.5677372551227	4743.676965616329	3291.7266250858384	4487.937181458919	4074.0092940449304	5801.968265237787	3661.7733731937824	4618.516132967688	3035.479278316372	5706.291454332533	7299.39317434255	2952.2127794171533	4381.095098611945	3354.986755222263	4116.650872684466	4104.58547438726	2919.211086692312	3999.240663858366	5573.138715172714	4646.319762805762	3931.393280892664	5322.760659430358	3519.769645341903	3876.254228677541	2915.9183258727653
3242.070022473864	4972.946385407296	3720.7012878786704	5463.389081423407	3465.2626859442726	3171.554585269245	4741.458170248339	3290.587518705223	4484.282507722961	4071.2816924767876	5801.430721757019	3660.928839700022	4617.095777511593	3035.472187871541	5705.117745251407	7299.392279293617	2951.760530780165	4381.095098611945	3353.7150852590485	4114.347898719263	4104.451336932212	2918.9176637799515	3996.1398118511834	5572.65563097814	4646.249283377525	3930.86562505392	5319.397715584686	3519.7019641196403	3871.371205366617	2915.7054648658204
3242.070012713876	4972.946385407254	3718.5072127687517	5463.389081423407	3459.999891222321	3171.3164027940197	4740.395391674565	3289.403228611398	4476.962267099596	4069.1126023448505	5801.210560433985	3660.437540792254	4616.4918277423585	3035.468373550745	5702.796986468922	7299.388778547107	2951.5023436114125	4381.095098611945	3353.350888293408	4111.274725540629	4104.192823666878	2918.783787828783	3993.6162128554147	5572.4015812623165	4644.391943483633	3929.8032291542686	5306.320044290629	3517.32468385784	3864.6410302617187	2915.5583708393997
3242.070012713876	4972.946385407254	3717.3419373849547	5463.38908109938	3457.435660680945	3171.19541847633	4736.339785286386	3288.8651998123996	4462.376121051959	4067.5330241608767	5800.878052971262	3656.1036748643664	4615.758857804822	3035.4594383188737	5699.792245807939	7299.38762260812	2946.8280767756646	4381.09106894393	3352.5543412563593	4109.367204395247	4103.65685673151	2918.451678826497	3993.6162128554147	5572.0153878497795	4642.4092904603085	3927.3616872925168	5295.479012833737	3509.3205000845355	3861.425393423532	2915.5129831657387
3242.070012713876	4972.946385405539	3701.846734149275	5463.38908109938	3455.866070346987	3171.07339582053	4726.236465747004	3288.2568888972382	4434.527575442555	4065.3810363152397	5800.768340601691	3654.7937958845205	4615.252272964714	3035.4594383188737	5698.08903972816	7299.369457137842	2946.4517465517984	4381.09106894393	3352.297832196061	4106.505930392359	4102.571896430551	2917.8135254938534	3993.4979073558425	5571.8944516656375	4638.64094068421	3927.087672982739	5277.1819161961985	3509.042597523192	3861.0089702107625	2915.45013574294
3242.070012713876	4972.94638540376	3542.881533002267	5463.38908109938	3452.787944598688	3170.8315847159497	4712.418220222555	3287.409669152118	4431.542923823482	4052.833006983924	5800.580428302226	3653.3927493153515	4614.329799411857	3035.4575092527207	5697.370612697391	7299.365704895667	2946.430989831153	4381.0908875782425	3351.904770918515	4094.6430841895963	4101.880253583333	2916.7746683034334	3993.415251452284	5571.344185437996	4634.388289921768	3925.4155432616503	5267.7973358931895	3508.6644524411413	3861.0089702107625	2914.9586538648337
3242.0700034249926	4972.94638540376	3542.881533002267	5463.38908109938	3452.236419382849	3170.8057785081005	4704.005919603182	3287.163757378693	4425.36608444627	4046.8176563465895	5800.348785387201	3646.412277238299	4614.005749383147	3035.4575092527207	5697.14932025571	7299.360526869469	2946.430989831153	4381.0908875782425	3351.5419836519104	4081.5461865521984	4097.290678745294	2915.264374523391	3993.415251452284	5569.258538044396	4630.34412073692	3923.922179390207	5244.361204299689	3508.377974395114	3861.0089702107625	2914.6100208881576
3242.0700034249926	4972.946385403175	3426.0523736276023	5463.38908109938	3447.745176038506	3170.8057785081005	4695.031151517142	3287.1433128346807	4422.796961855285	4043.564922461574	5800.284663685536	3644.074817846492	4612.768155575236	3035.4575092527207	5696.464526558873	7299.358285459084	2946.274136419547	4381.0908875782425	3347.5638142494086	4078.8905398534134	4088.740354676228	2914.9408854112303	3993.415251452284	5568.880264533715	4624.901919607834	3921.9650962433775	5243.051708464474	3507.985519571433	3861.0000002034863	2913.979975518724
3242.0700034249926	4972.946385403175	3413.4523101687796	5463.38908109938	3444.5420627255967	3170.7162601441273	4692.528843813861	3287.0209022550007	4420.794890115487	4041.529977244836	5800.09695273992	3636.4440112710963	4611.280694761937	3035.4519512315596	5696.264056626158	7299.340362254674	2945.955391663765	4381.0908875782425	3347.2291119710667	4074.299012799017	4067.817930115651	2914.4158097482477	3993.4063299879354	5568.557665011103	4619.545756646929	3919.325016766934	5235.477726353001	3507.028623626815	3860.490720061339	2912.9680758093264
3242.0700034249926	4972.946385403175	3406.8083857768174	5463.38908109938	3442.7238977424313	3170.0798370551356	4688.009356523204	3286.7418402719377	4417.986760930875	4038.1986962908577	5800.007987715997	3632.1859811557606	4609.829470447727	3035.4486246544902	5695.3852422544005	7299.3122619645665	2945.675885376372	4381.090849719572	3347.2233156714874	4053.89433306615	4052.0454419839484	2914.1788996228415	3993.364301908354	5567.846780416205	4612.220261577762	3917.8025345921296	5230.840779942997	3506.3284854160333	3860.0696177233376	2910.801600924336
3242.0700033024123	4972.946385403175	3369.7557060601957	5463.3890810401745	3441.330546986821	3168.526077599793	4682.860313701142	3286.507155119928	4416.793741305011	4037.4510124744247	5799.956027303642	3630.4386836109843	4609.107436308612	3035.4403348387705	5693.052423821842	7299.294060188587	2945.4702189812215	4381.090849719572	3347.1802808812017	4048.3222844060874	4036.582464644688	2913.984957590675	3993.3545963704055	5567.638378946097	4599.493955371356	3913.977742638999	5224.3782230642555	3504.2909944055887	3859.7766758073894	2909.4871133640027
3242.0700033024123	4972.946385403175	3359.8315769528976	5463.3890810401745	3441.0082786309376	3168.4856578400763	4682.399787809891	3286.1312498067473	4415.914102671354	4036.3867394332738	5799.698960637612	3624.996259467349	4608.51291331688	3035.435901248641	5692.703936199638	7299.265466604587	2945.4702189812215	4381.090815528735	3347.1291951223193	4039.4037737150957	4026.3489037048303	2913.5269277792077	3993.281997376581	5567.213551231445	4596.535082535476	3911.4368513017002	5217.309022915622	3502.9861845843716	3859.2669278218127	2907.860046662437
3242.0700033024123	4972.946385403175	3354.1683154817274	5463.3890810401745	3440.6167707355244	3168.485271918619	4674.410989615437	3285.2970639902396	4414.5130857304775	4033.3409879730643	5799.532927896964	3621.3737076843536	4607.676011388694	3035.401703409897	5692.644699198308	7299.265466604587	2945.4702189812215	4381.0907897806055	3346.346361245663	4038.2122461305817	4018.7390302822423	2913.300478835523	3993.242791008415	5567.067829857546	4592.1591629914565	3907.1326129326717	5211.506705061365	3501.421470826538	3859.149471313837	2907.324851307021
3242.0700033024123	4972.946385403175	3353.5274467190657	5463.3890810401745	3439.347544772025	3168.4764283731893	4667.393473032414	3283.6080560301198	4413.289808018228	4029.821264966552	5799.2651086931055	3616.821748114565	4607.266683757929	3035.3759063406046	5691.320330001179	7299.265466604587	2945.1797230174725	4381.0907897806055	3345.249740847924	4038.2122461305817	4013.7628094545353	2913.229810777865	3993.2042426336266	5565.797641962671	4590.312655772061	3904.433693694098	5202.028476558662	3499.009173000718	3859.1167894384007	2906.4301620052834
3242.0700033024123	4972.946385403175	3353.1505430136244	5463.3890810401745	3439.3375963425297	3168.459962190982	4666.007384595248	3280.2469669268285	4412.69291269446	4024.5724417371957	5799.027838435992	3615.738197794302	4605.434783041219	3035.341380888272	5688.297587041187	7299.251107300174	2943.8255445363393	4381.0907897806055	3341.9100784092407	4037.9934389109753	4012.6809314240854	2912.189963691985	3993.0888491972064	5564.342923337639	4581.103133433457	3902.5785354542695	5197.570009285371	3498.362287902086	3858.728006319303	2905.591263843764
3242.0700033024123	4972.946385403175	3352.6328751864985	5463.3890810401745	3439.020762194903	3168.441408251303	4658.369936059	3276.07318008959	4412.068828470465	4020.8955458929595	5798.766183029331	3614.7678173848067	4603.983086098895	3035.3372163487793	5687.11551887007	7299.2357327903	2943.4202322316296	4381.090781468489	3340.1638007682022	4037.4117888202754	4012.621646780117	2911.673040964942	3992.9777555623596	5562.635294886119	4576.6143569311425	3896.785796495644	5194.52088112392	3495.8862964763716	3858.253173473353	2903.9293850933063
3242.0700033024123	4972.946385403175	3352.5304273530046	5463.389081039222	3438.8309165890023	3168.4368522943014	4655.674197894667	3275.9259586808002	4412.039508718115	4017.1543181368047	5798.518742269996	3614.410884562002	4603.61539155715	3035.3372163487793	5686.707425742459	7299.20820672178	2941.895160775405	4381.090781468489	3339.4965476375983	4036.4622946861473	4011.5389749561173	2911.3104924611953	3992.763213473579	5561.629210711681	4565.81603273311	3884.8689601432334	5171.363228543229	3495.8862964763716	3857.320071034671	2903.2312442353277
3242.070003210576	4972.946385403175	3352.276655200803	5463.389081039222	3437.682671940985	3168.4146720777594	4652.010850639763	3275.9259586808002	4411.785042389585	4015.880004517763	5798.434821417177	3613.8335719870056	4603.489122216545	3035.3351643622746	5686.0001978754335	7299.154155377584	2941.57880740952	4381.090776328867	3338.8537583390885	4035.4227963084986	4010.763275918502	2910.440101392104	3992.380558574614	5561.460696703525	4561.831050095799	3884.8587302280384	5169.557353427453	3495.673382888402	3856.766994695111	2899.7597214901302
3242.070003210576	4972.946385403175	3352.167704340517	5463.389081039222	3436.3703425879976	3168.310432428687	4650.359169154864	3273.4373769582517	4411.522299117324	4015.59004495136	5798.3006212567725	3613.20203266794	4603.2294483548685	3035.33183807553	5685.677250690895	7299.128933411173	2941.501230403171	4381.090776328867	3338.192337537128	4034.5979332350494	3974.7672301031225	2909.674264607925	3992.227734618844	5556.892257863428	4553.180671178019	3884.605768901053	5168.162111638413	3493.188945381281	3854.0194482970815	2899.7597214901302
3242.070003210576	4972.946385403175	3350.5368244409083	5463.389081039222	3434.1193348493016	3167.991992583222	4649.5785969683475	3272.60016402122	4411.401392227175	4015.160445328844	5797.9183292096795	3611.8388924187298	4603.182361693593	3035.3246138273716	5683.159610793039	7299.122864970548	2940.8071195129182	4381.090776328867	3337.3942806999075	4032.2038401888076	3944.4856310938294	2909.0620760284496	3992.0476245860877	5552.930616478687	4540.174482491624	3883.7178301654135	5167.903737696493	3491.679766187161	3852.254425099459	2894.383769123232
3242.0700030409344	4972.9463854031565	3349.810875842347	5463.389081034797	3433.0375938049974	3167.9352987568773	4648.932092218447	3268.744773997361	4410.807803592738	4007.425528536057	5797.361396268743	3611.517392053347	4603.118929462806	3035.3246138273716	5682.115727196115	7299.122218010486	2939.832655072699	4381.090773626643	3337.198102391797	4029.7147802675227	3941.905312732946	2908.22408195788	3991.743705544388	5550.978932201734	4531.889152386853	3883.1674278282126	5167.378499043755	3490.0534457866297	3847.5089391731153	2893.729275532666
3242.070002988762	4972.946385403102	3349.730830566656	5463.389081034797	3433.001061776301	3167.5814790101144	4647.902029078661	3261.724621978013	4410.423741329936	4006.7101655076312	5795.2335179992515	3611.294354686574	4602.986642751739	3035.3246138273716	5681.609791586321	7299.110165779592	2938.8867759876425	4381.090773626643	3335.5181997555787	4025.2855136188336	3931.7465907639826	2907.5844174881913	3991.31990825096	5547.6265507914295	4524.657624931429	3880.500247274832	5165.6094399133635	3487.7818670385723	3846.114898435253	2890.5558921417582
3242.070002988762	4972.946385403102	3349.466634807548	5463.389081034797	3431.5256430722407	3167.5275251422117	4647.597359275771	3261.5903871606624	4409.745582972579	4005.783822933595	5793.9566703047	3611.052096702052	4602.895049974693	3035.3246138273716	5681.483125035333	7299.096184648805	2938.59439017768	4381.090728169733	3334.3908764644298	4024.1123425748433	3921.8482642641547	2907.276823493202	3990.7365255981917	5544.817907692222	4515.844509797938	3880.264881432552	5163.092583310092	3485.924911168	3843.266953290865	2884.19059440351
3242.070002988762	4972.946385403102	3349.068372648353	5463.389081034717	3430.1974307888277	3167.493787956313	4647.1935675001405	3261.1824499875374	4409.144677187254	4003.6107790217256	5792.871880676359	3609.784517551225	4602.72041006757	3035.3246138273716	5680.84805270333	7299.085142117741	2938.480098205674	4381.090630673964	3334.357624157986	4023.3467000679975	3921.8482642641547	2907.149508700287	3990.0429933268388	5544.515595114675	4509.415813715394	3879.8782154533355	5161.288844278765	3482.594422683116	3841.800583227262	2881.778964447959
3242.0700029868385	4972.946385403083	3348.7103075258074	5463.389081034525	3428.792370724277	3167.3648923238948	4645.979216874233	3257.3710283181613	4407.445666948312	4003.305298169785	5791.456968914848	3607.6795582332725	4602.347343510073	3035.324574172681	5680.04734012462	7299.072724552326	2938.369346463079	4381.090630673964	3333.8667040122805	4023.1354310234638	3901.269794324349	2906.7815744724535	3989.2942589629256	5544.208773343391	4509.082944795306	3877.771091031648	5158.808920158807	3479.2192476114897	3840.0829298122653	2880.764674503257
3242.0700029851596	4972.946385403083	3348.490510642082	5463.389081034525	3424.5855558921467	3167.201628541916	4643.39409180767	3253.816289860514	4406.649020300212	4003.078408995984	5790.924913101621	3607.368170791635	4602.2473366862905	3035.324574172681	5679.223690330579	7298.999137895378	2938.1845590688517	4381.090630673964	3333.4290369232876	4021.946003343324	3895.3581068346143	2906.176952455975	3988.5698222932933	5544.064022781122	4508.266702422794	3876.8441587265875	5156.950792651461	3470.852221767119	3836.3406109082553	2877.6223117568566
3242.0700029851596	4972.946385403082	3347.355790778101	5463.389081034324	3416.4375012273113	3167.0682432738795	4638.589628781139	3246.235565985853	4406.637677140059	4002.815627942957	5790.3480833890635	3606.4944775080917	4602.161506669649	3035.3221113711143	5678.77567875663	7298.95261911654	2938.088121423025	4381.090630673964	3331.8602719416954	4019.097120343362	3859.7429372238794	2905.747525279796	3988.503464039568	5543.0753570638935	4508.266702422794	3875.8964158931944	5156.288541947869	3468.4126746038455	3834.6113031230107	2877.0454573715188
3242.0700029851596	4972.946385403082	3345.6094634162714	5463.389081034324	3410.6164834912724	3166.471537029881	4637.989719670306	3238.812310124412	4406.0992347249485	4002.6942326590424	5785.672139018907	3604.928598450863	4602.142077245646	3035.3199354122135	5678.468323894491	7298.701694467135	2938.0564476701843	4381.090630673964	3331.5715619796892	4018.715945343778	3859.7429372238794	2905.44834602184	3988.4378523879836	5541.9925404054175	4508.251636385012	3872.1344312373885	5155.876483201113	3458.8458186339767	3833.5007162197026	2875.4582136819513
3242.0700029851596	4972.946385403082	3344.963370703205	5463.389081034324	3407.4566284227626	3166.199287293594	4631.647141689223	3236.6347672526454	4405.281737709011	4002.513524236485	5783.622523411652	3602.7969246081784	4602.041636391175	3035.31515600605	5677.799865651856	7298.034660333078	2937.93635519343	4381.090630673964	3331.232544614839	4018.148165728669	3843.2034017964925	2904.8213901291683	3988.4052193016337	5541.87903659282	4507.747394022563	3871.943781215152	5155.68839752588	3453.1374419246704	3833.17805509174	2874.6581315519306
3242.0700029851596	4972.946385403073	3343.4990502826004	5463.389081034133	3406.4967889276622	3166.140729659017	4626.395884624724	3235.0423090234153	4403.067447337655	4002.357749824092	5782.068661885101	3601.644571610954	4602.009374807682	3035.313564938445	5677.135071389586	7298.034660333078	2937.934278354237	4381.090630470928	3330.820324333206	4017.89312201921	3827.120406663955	2904.436251660152	3988.3994231291535	5541.678223504413	4506.937560760891	3870.7794326117305	5155.046375717604	3438.184816644206	3832.744524666052	2874.239189352871
3242.0700029851596	4972.946385403073	3342.8144970983703	5463.389081034118	3403.9713249813503	3166.140729659017	4623.8244867377825	3233.968418107481	4402.149403854772	4001.435594619063	5779.030434627279	3597.9435535253083	4601.935613243855	3035.3134360764698	5676.988484649863	7297.954495643174	2937.889180469613	4381.090630453249	3330.5518089670577	4017.7341734762667	3825.5305151387097	2904.015925031562	3988.318864837045	5541.530290964742	4506.937560760891	3869.3362156662424	5154.812482410698	3430.288195557797	3832.0434703724895	2874.095510588383
3242.0700029851596	4972.946385403073	3342.0965652663745	5463.389081033978	3399.353041902741	3166.096600095388	4623.718669355925	3225.2327241749163	4401.376839802026	4001.155250297131	5773.025531561849	3595.1384144496783	4601.876271176157	3035.3120529564776	5676.810210331412	7297.954495643174	2937.856450586294	4381.090630421417	3329.75904803728	4017.692729354021	3821.52082845337	2903.488472981212	3988.2580814155144	5527.667437135818	4506.488776508861	3867.668289845443	5154.434400179205	3428.4348939334095	3831.9452320578794	2874.016720544215
3242.070002984544	4972.946385403071	3340.337852656604	5463.389081033561	3398.543975746901	3165.954890486687	4622.926622871108	3222.9834479952865	4401.204868117538	4001.1533958322343	5767.5533285786405	3592.1982456051837	4601.828176745832	3035.311297577739	5676.6943088277985	7297.952907774022	2937.759217567885	4381.0906099976755	3329.1257445511847	4017.3865476391416	3819.962063845255	2903.2084302640824	3987.6551590210383	5526.215987361209	4506.225595788053	3864.471272661366	5153.788075262334	3419.3956547639254	3831.587608876536	2873.459744857817
3242.070002984544	4972.946385403071	3336.4803505946056	5463.389081033561	3394.5141314521725	3165.954890486687	4621.162396353531	3222.9834479952865	4400.017416708014	4001.11209024612	5762.9039880671135	3590.114446596109	4601.79162649146	3035.3088648845587	5676.671777749703	7297.8877523879655	2937.686287604153	4381.0906099976755	3328.507493600737	4017.0267700683144	3819.1208181443117	2902.782808005396	3987.6407871808833	5525.9404565356435	4505.491600683157	3779.5303183242086	5152.682714922485	3411.441156313488	3831.3129308585612	2873.459744857817
3242.0700029837417	4972.946385403071	3328.5234402813876	5463.389081033561	3389.348574324912	3165.9261823058987	4618.344818735579	3221.878881220893	4399.881696991013	4001.025807720089	5761.556174482763	3588.592150306885	4601.773689152626	3035.307101440786	5676.481411488111	7297.8877523879655	2937.2436722924012	4381.0906099976755	3328.168098176262	4016.8182647395092	3818.5184349365345	2902.700777000211	3987.535459980084	5524.583926744721	4504.691186583994	3736.3040825080348	5151.637582759804	3410.551380127914	3831.224057290714	2872.5553835537535
3242.0700029837417	4972.946385403071	3328.049286979959	5463.389081033511	3389.130602561524	3165.7955959888186	4617.863481800403	3220.5582935983366	4399.874103805505	4000.7371168066848	5760.463032795717	3586.3069306593297	4601.723718132129	3035.307073043239	5676.177345002214	7297.886756935515	2936.462611601607	4381.090609837065	3326.6667672391895	4016.1220199380314	3815.2082004350905	2902.5187606395757	3987.324948586855	5522.398411382572	4503.863680464021	3731.874650670572	5146.868950598879	3409.246751693348	3831.1469678663634	2870.87295520363
3242.0700029837417	4972.946385403071	3316.831905402115	5463.389081033479	3385.507000237133	3165.294929232293	4617.677065358622	3218.9363584538632	4395.1175138982735	4000.5483266038646	5759.328281800823	3585.3967993958904	4601.629610139869	3035.307020416645	5676.097099850827	7297.885323508033	2935.9075122359745	4381.090607730192	3324.5521344204367	4015.887689613712	3802.4965503285325	2902.339508305531	3987.253583251655	5522.080657674027	4503.733590217749	3645.585035615783	5142.62641132572	3409.1433596380657	3830.986749694977	2869.251254287161
3242.0700029837417	4972.9463854030655	3312.87337481501	5463.389081033479	3378.595558458159	3165.1067074565462	4616.958089991635	3217.0114275572846	4391.086571779859	4000.304037790888	5758.025272104163	3584.411852758836	4601.622162634552	3035.3070184883895	5676.079037440964	7297.88292647628	2934.8829579582934	4381.090607730192	3323.309662665563	4015.4425481518183	3795.3688558691524	2902.213372487956	3986.7305517857085	5521.298835368378	4503.442765912323	3594.865729703788	5141.82375949601	3404.2132597532377	3830.7892158837394	2869.2093994678767
3242.0700029837417	4972.9463854030655	3306.3435590106924	5463.389081033332	3378.2026591410286	3165.000433339313	4616.808349609841	3212.8506482733	4388.7788434925305	4000.0925632912367	5757.547574994112	3582.6058700686153	4601.614619012372	3035.306272732799	5676.012204369141	7297.88292647628	2933.5317218350087	4381.090607730192	3320.9648657389503	4015.2607936281865	3778.5455884855596	2902.174017576219	3986.653704900921	5520.524325338058	4503.000479380568	3573.7599345219824	5136.283334553092	3404.1723571308144	3830.5769317410486	2869.1265091301625
3242.0700029837417	4972.946385403065	3301.4661300210464	5463.389081033309	3376.47911652214	3164.7721747614887	4616.741277825775	3210.442795832775	4388.054678276947	3999.6311747037025	5755.344328747983	3581.0149203785613	4601.605612055904	3035.306272732799	5675.828537511085	7297.88292647628	2932.3566357804752	4381.090607730192	3320.456000226176	4015.137841459911	3778.2358669569853	2902.1272164790903	3986.510697521174	5520.457786096453	4502.776026755444	3565.2597764919005	5130.941818468573	3404.150597992864	3830.4651501244607	2868.154291911478
3242.0700029829595	4972.946385403065	3289.1418963947685	5463.389081033309	3376.018053178809	3164.5797231380393	4616.559088417839	3210.442795832775	4386.451945543482	3998.995780380344	5753.416844969874	3580.0975869225013	4601.5123320246175	3035.305709779963	5675.77632525461	7297.882226847525	2931.766151699894	4381.090607351889	3320.228168458423	4015.010865131919	3776.357536637044	2901.1311626894485	3986.497538697126	5520.450376639883	4502.458747258272	3563.395858694098	5117.654267515525	3404.0387243212353	3830.38446059708	2867.887459199736
3242.0700029829595	4972.946385403065	3269.098709051382	5463.389081033309	3375.236380165854	3164.201327757183	4616.096317610689	3209.819659448554	4383.490248230217	3998.857067446638	5753.192774414545	3579.710645189367	4601.465353892612	3035.3056384384736	5675.6531668125135	7297.8820209034275	2931.4832150121683	4381.0906046255495	3320.2172994685934	4014.3545826838626	3773.5229601154324	2900.5778258996975	3986.4414229831805	5520.223953618004	4502.161897131127	3553.669376343234	5113.5262890393315	3404.0208217083814	3829.4654598670613	2867.5470330796925
3242.070002982635	4972.946385403065	3237.309294383509	5463.389081033296	3374.99107636808	3163.6220074362463	4615.863941028987	3207.896925529364	4380.949554400684	3998.63621303937	5752.9284638370955	3579.2496456319573	4601.427833316788	3035.3056384384736	5675.394352823638	7297.8816839536	2931.0727479586944	4381.0906036900105	3319.923987142221	4013.722594116117	3772.7819084304538	2899.873035003953	3986.327760096652	5519.9790505732235	4501.734765297621	3552.434531180451	5101.626200505685	3404.0208217083814	3828.312472438628	2866.9641980283
3242.070002982635	4972.946385403062	3204.9892886656085	5463.389081033296	3374.316205051413	3163.2518151162917	4615.614855378082	3207.618737879024	4379.964606644971	3998.581994885995	5752.9008122844625	3578.9054922327036	4601.308772397657	3035.305603856342	5674.916088566904	7297.8816839536	2930.8815824844214	4381.0906036900105	3319.8173408660605	4013.0330119611754	3754.6388534199846	2899.322796122514	3986.268671892086	5519.528705600826	4500.3963838086065	3549.5755058621194	5089.9761049996605	3403.7950667342266	3827.7193696337386	2865.6533347891436
3242.070002982635	4972.946385403062	3179.9446011060018	5463.389081033276	3374.2518628075086	3162.9289445531167	4615.5679151849745	3207.325149725434	4379.693958292048	3998.383821177661	5752.739558019925	3578.4912594774855	4601.274327316963	3035.3053997334137	5674.139542963787	7297.881676188311	2930.2229418649285	4381.0906036900105	3319.31434221804	4012.437369165691	3734.8516953052576	2899.2131076368205	3986.268671892086	5519.057513724632	4499.327126741723	3547.0302336038985	5087.620263518978	3403.450677059852	3825.2811379901086	2863.7454754659857
3242.070002982635	4972.946385403055	3177.479336891639	5463.389081033261	3373.730087359654	3162.7579792630904	4615.3819665305255	3207.318646222784	4377.636024584184	3998.2356429458305	5752.646721949675	3578.1993731526495	4601.1964573657315	3035.305284114055	5673.253122273718	7297.881178947644	2929.718932782261	4381.0906036900105	3318.7478003877695	4009.979848370942	3714.402732890342	2898.7910800907557	3986.1502381538858	5518.61831800941	4497.190361680737	3546.6172492690157	5087.610501198065	3403.3287523165427	3823.723242249448	2863.5251101132126
3242.070002982635	4972.946385403055	3175.3092827370933	5463.389081033261	3373.620150853172	3162.3944571024585	4614.786179822089	3206.9294349259535	4373.478793915756	3998.0722831627027	5752.509974276658	3578.0198534785823	4600.984816995306	3035.305143825157	5671.591705045188	7297.880759759677	2929.21307484639	4381.090603626595	3317.827506761613	4008.0976381159116	3682.757980435894	2898.6506032168386	3986.064592433227	5517.980113762054	4496.528325519434	3546.1341431116844	5085.711024498956	3403.0132360805624	3823.309911898182	2863.1687893966223
3242.070002982635	4972.946385403053	3175.0271157408197	5463.389081033261	3373.5587230398933	3161.5484084220107	4614.286750419711	3206.7085603875003	4372.896649609487	3997.6262956753294	5751.577332743698	3577.4708742350067	4600.783307229222	3035.305143825157	5668.359961434291	7297.880759759677	2928.8207173854234	4381.090603626595	3316.4610763180626	4008.0848518804005	3660.005726268535	2898.196619886525	3985.834887110635	5516.226089945822	4495.8958376949995	3545.8581587370354	5082.916771841568	3402.16188107201	3822.765333687405	2862.640741060016
3242.070002982635	4972.946385403053	3174.05675842626	5463.389081033261	3373.1081785501965	3159.9093651899157	4614.099079143523	3206.483347351662	4371.671034211098	3996.8607286749593	5751.27132810283	3576.8358713896328	4600.688767637823	3035.3044850445417	5664.575315210676	7297.880759759677	2928.3109811388604	4381.090603626595	3312.650881913367	4007.0951977771247	3600.9634462183367	2897.7697006164067	3985.775937467097	5515.218937400006	4495.108957418347	3545.203913522708	5071.471239331955	3401.883370452405	3820.306615590038	2861.913522286951
3242.070002982635	4972.946385403053	3173.440987948781	5463.389081033261	3372.931901644867	3157.5026859016716	4613.695123835527	3206.106911520911	4371.455704622624	3996.620123402253	5750.965022847997	3572.4334464843414	4600.5485850454525	3035.3039663731006	5654.589147057926	7297.880759759677	2928.0646393745624	4381.090603626595	3309.7772447636944	4003.136405261763	3590.4718553105395	2897.3728854809765	3985.731631467045	5515.209513771213	4494.467745571237	3545.021727317946	5071.471239331955	3401.629383393117	3820.306615590038	2861.066642052967
3242.070002982635	4972.946385403053	3173.044998952888	5463.389081033261	3372.8322749846675	3153.5241511150316	4613.196937826387	3205.843068060605	4371.387161870307	3995.1411665197847	5750.645442982839	3570.9579632795694	4600.074817447967	3035.3034330923824	5652.28193542765	7297.880758966898	2927.991665085356	4381.090603600863	3301.8765728855647	4001.9184929588955	3584.245446017193	2896.996899900182	3985.6448288693227	5513.8456612993705	4493.921327913512	3545.021727317946	5067.671208161895	3400.0060675363866	3819.2394976294736	2860.227491276597
3242.070002982635	4972.946385403053	3172.1062698794913	5463.389081033255	3372.8322749846675	3150.049171073973	4612.401840768947	3205.812218509843	4370.626837830255	3992.107487075166	5750.403779862469	3568.842057268417	4599.741612594318	3035.3028362651926	5638.240650546766	7297.880758966898	2927.588423747504	4381.090603600863	3300.7354862339644	4000.098218079035	3581.6246466387347	2896.71648609489	3985.5305059590683	5512.143372978338	4492.896395718371	3545.021727317946	5062.700375270774	3398.5893194574683	3818.038149129132	2859.5585798527454
3242.070002982621	4972.946385403053	3172.090821595427	5463.389081033255	3372.762682120616	3149.237855847157	4611.515324234053	3205.7558794849438	4369.415701723907	3982.2020639730754	5750.236410268086	3565.723273777571	4599.546979151866	3035.302569835119	5635.408775999045	7297.880758966898	2926.9975903653267	4381.090603600863	3300.539829019298	3999.7951050525553	3580.731408229149	2895.4738743236803	3985.393190647559	5509.902214854204	4491.646882400231	3544.968456658943	5051.695434165005	3398.3890462502363	3817.522153592703	2858.705087541733
3242.070002982621	4972.946385403053	3171.7530620685316	5463.389081033255	3372.651897779512	3149.16445956782	4609.75566819931	3205.4480581238613	4368.928302732491	3972.072638822209	5750.200544327134	3563.6177946129783	4599.310221895736	3035.3023697110802	5635.408775999045	7297.880758966898	2926.8619333363986	4381.09060357276	3300.4732944604843	3999.042384053262	3568.2503573946406	2895.2302148414906	3985.11886823071	5508.914404728444	4491.242273348151	3544.860836457815	5034.666196988965	3397.1446684081807	3817.0849421400017	2858.0562698678063
3242.070002982621	4972.946385403053	3171.7107003591864	5463.389081033255	3372.5002078105135	3147.3073097081888	4607.643722145049	3205.184458214603	4368.180981816974	3968.4497665428808	5750.159220398355	3562.0009681235388	4599.155751208289	3035.3018717338946	5631.3500883524575	7297.880758966898	2926.2412642881077	4381.090603517199	3293.875626065006	3998.7925515774314	3564.0587486539544	2894.9403116447324	3984.8563420448672	5508.524621397526	4490.611981793574	3544.6852741389675	5031.542041204595	3394.314854524267	3816.4205313716675	2857.216482773402
3242.070002982621	4972.946385403052	3171.682142089303	5463.389081033255	3372.33971095422	3147.2115591194656	4606.363197119199	3204.5106867943705	4367.435314081369	3955.5821063343656	5750.095855571435	3552.3742918263038	4598.598300947991	3035.2983159636647	5630.539306759798	7297.880758966898	2925.795659614344	4381.090603517199	3290.0410240600695	3998.3063510540023	3562.902368531969	2893.6941421677966	3984.5013552548853	5507.908062989041	4490.414244416437	3544.5605407652656	5029.419225402715	3386.813533935252	3816.0405733333278	2857.0747696487956
3242.0700029826203	4972.946385403052	3171.629405353621	5463.389081033255	3372.0055807772396	3145.7663737909115	4605.0918186147355	3204.155174426194	4367.104148844281	3951.523072087295	5749.792829273517	3551.9618292694713	4597.954731823243	3035.290658302305	5628.944657810111	7297.880758966898	2925.6355364899864	4381.090603517199	3288.8049711836793	3998.028821255854	3562.1339347562553	2893.4431247925295	3984.446396199531	5504.477889502493	4490.125280502265	3544.3325028452905	5025.865432933155	3386.4272784383375	3816.004493265028	2856.7563901165427
3242.0700029826203	4972.946385403052	3171.565100397069	5463.389081033255	3371.73230086916	3144.896618307259	4602.993907783713	3203.179038876332	4366.482093958854	3947.0310271643075	5749.327712764849	3550.7239060436236	4597.761685321887	3035.285438452294	5624.210355806752	7297.880758966898	2925.4535895773934	4381.09060351285	3287.211291840631	3997.967290906642	3549.7789704649376	2892.9584161324083	3984.3525830971325	5503.807512265286	4489.849066472045	3544.2431873853347	5020.334977101133	3386.4272784383375	3815.9244661425673	2854.7974078249945
3242.070002982619	4972.946385403051	3171.562468124818	5463.389081033255	3371.517853343851	3144.4543651245554	4601.2664017210045	3202.6615129627125	4366.044392852277	3946.686060895013	5748.435875512816	3549.702001484122	4597.685840005396	3035.2774571765212	5619.6825791607935	7297.880758966898	2925.2985107509685	4381.09060351285	3286.507987325599	3997.8853773958417	3544.586853544579	2891.5651782701975	3984.2420528999464	5503.5545765393235	4489.702123271116	3543.8245579777217	5018.548909054476	3385.26817623201	3815.9244661425673	2853.2489511151944
3242.070002982619	4972.946385403051	3171.5462418798443	5463.389081033255	3371.490712070291	3144.339254015586	4594.8243392520535	3202.657962164555	4365.097917442077	3932.606534226641	5747.75356629978	3549.1919327956048	4597.39589580115	3035.266515222868	5617.885209178292	7297.880758966898	2924.834626253446	4381.09060351285	3285.6164648915696	3997.8153830812666	3543.9456453180132	2889.79038136317	3984.0957117224334	5500.830743339004	4489.565328908648	3543.5923993648926	5001.98495703157	3383.573439475289	3815.9244661425673	2852.012331711415
3242.070002982619	4972.946385403051	3171.5023191058817	5463.389081033255	3371.4295588252435	3143.575046151281	4592.549780946885	3202.419762230695	4363.117803372404	3926.5861309274455	5746.226457196442	3549.1919327956048	4595.928775462893	3035.2463984952074	5615.263047756594	7297.880758966898	2924.241380709898	4381.09060351285	3285.1828929186	3997.3461885060633	3540.3020260035937	2887.370952767538	3983.802408978536	5500.048604915178	4489.332933487969	3543.3654148220085	4996.445956970908	3382.6692386631494	3815.915101837722	2851.1145320038822
3242.070002982619	4972.946385403051	3171.470145863057	5463.389081033255	3371.4054639830592	3141.610917653421	4590.922127921514	3202.1083096261004	4361.724511193764	3926.5861309274455	5745.728683266292	3549.1919327956048	4594.957265051071	3035.2463984952074	5609.624796624261	7297.880758966898	2923.515164656813	4381.09060351285	3285.1485689524843	3997.0264060463196	3536.6801119710585	2886.8362808170223	3983.6148461489393	5499.404308145966	4488.541763697754	3542.912994900922	4993.619141186509	3382.302236965361	3815.915101837722	2850.236721868196
3242.070002982619	4972.946385403049	3171.44405857852	5463.389081033255	3371.124397834539	3140.1802529714323	4590.720145884427	3201.841910899468	4359.663770152484	3926.5861309274455	5745.612529452612	3549.1919327956048	4594.957265051071	3035.237148318346	5608.236167100364	7297.880754065735	2923.0178157508462	4381.09060351285	3285.029189175002	3996.953356063539	3526.5227952658165	2885.3717872323905	3982.7140126076724	5497.947494390124	4487.52925535522	3541.886725495174	4990.756216122484	3382.1012986594187	3815.9141203862937	2849.32271142277
3242.070002982619	4972.946385403044	3171.3675702556066	5463.389081033255	3370.3527599890817	3138.3672261305146	4590.2314538990595	3201.5955267530153	4357.541715044854	3926.2862002883667	5745.232449092038	3549.0649411580107	4594.713313167477	3035.227300907101	5607.839331269042	7297.88075302229	2922.883849185315	4381.09060351285	3284.3781338462713	3996.868904581515	3519.6100514728596	2882.5338545838767	3982.7140126076724	5497.579956291784	4487.3035575416325	3541.286618849381	4986.97258807302	3380.778800006176	3815.9126187251236	2847.7893418802987
3242.070002982619	4972.946385403027	3171.19967519825	5463.389081033255	3369.998415739401	3136.7615929904614	4589.885782620478	3201.2003110866626	4355.051205357106	3925.40826137669	5743.310827482638	3549.043575245285	4593.714760013239	3035.227300907101	5605.529015716051	7297.88075302229	2922.2770443014547	4381.090603512344	3283.1041951466964	3996.7745580127057	3515.160690704515	2881.5000454940723	3982.6988072098625	5496.67905836048	4487.271589469372	3540.928448763939	4986.8400875502	3380.376641008307	3815.9126187251236	2846.0760128542634
3242.070002982619	4972.946385403011	3171.008414659391	5463.389081033255	3369.6440480496176	3135.2297294020145	4589.194097191618	3199.357436588196	4353.094937997839	3923.6340718799756	5742.958138344873	3548.9942956845907	4592.448780366583	3035.227300907101	5605.444260876794	7297.88075302229	2921.668270169513	4381.090603512344	3282.5292412834333	3996.727912717606	3507.4681050876798	2880.2268725593917	3982.448677513406	5496.45424664093	4486.4504559254765	3540.8172582764946	4984.473551404871	3380.376641008307	3815.9105807729584	2844.784427012664
3242.070002982619	4972.946385403011	3170.778327727939	5463.389081033255	3369.63793203535	3133.9699065793784	4588.724053873123	3196.933670495239	4351.52669200899	3923.46135661055	5742.824305247323	3548.9942956845907	4592.166787177057	3035.227300907101	5605.3373615193705	7297.880752888487	2921.668270169513	4381.090603512344	3282.0864448633856	3996.548356709148	3505.632589198047	2878.021911223577	3981.5973014876067	5495.882447341421	4485.912076296138	3538.6910337786253	4984.376277646464	3379.51901088471	3815.9096434189787	2843.3920312297705
3242.070002982619	4972.946385403004	3170.5975827252787	5463.389081033255	3369.4500420277272	3132.7307255607548	4587.679388404618	3194.1275361250227	4349.195571465752	3921.8683670693	5741.637837195638	3548.9942956845907	4590.626606400629	3035.227300907101	5603.927093746549	7297.880752874527	2921.589026882832	4381.090603512344	3281.911067626876	3996.143012450716	3499.7531038655757	2877.4220328956862	3981.4199754726096	5495.61947470097	4483.592984501045	3536.418262308414	4979.181502406884	3376.5928945342685	3815.9096434189787	2840.579298428047
3242.070002982619	4972.946385402986	3170.411782637219	5463.389081033255	3369.3841301607	3131.686389106025	4586.38719995772	3190.0146157067184	4347.594704528341	3919.894445151271	5740.847888577691	3548.9942956845907	4589.525142980373	3035.227300907101	5603.535063991549	7297.880752874527	2921.487557968223	4381.090603512233	3281.1084214708185	3996.068655341738	3499.1952990572986	2876.133274638032	3981.1404867032015	5494.611067211274	4482.6141860740545	3532.659990320856	4976.916569669693	3376.4191937408245	3815.9053254899272	2839.958701253495
3242.070002982619	4972.946385402916	3170.291430090264	5463.389081033255	3369.3278645570826	3130.6747633019413	4585.389509083094	3189.857498829469	4343.539448583718	3919.152972694005	5739.947736316481	3548.993214530125	4589.308708177356	3035.2272716607226	5602.997622745184	7297.880752874527	2921.487557968223	4381.090603512212	3280.4382181083283	3995.922706405565	3498.3600975663758	2875.935309125297	3981.138163427473	5493.911752291482	4482.198299200896	3531.5946909650665	4976.836711877253	3375.8705541470176	3815.9038625226376	2839.1742742135293
3242.070002982619	4972.946385402896	3170.1003419201306	5463.389081033254	3369.0267156326054	3130.3995958101596	4584.267916532177	3189.8143505323974	4343.367652944826	3918.318893841077	5739.198660048973	3548.9904963989293	4588.5462618061465	3035.2272716607226	5602.787157472919	7297.880752462333	2921.4796296312406	4381.090603512212	3280.16015759521	3995.688659065362	3497.752428740056	2875.0140331825205	3981.138163427473	5492.895195967394	4481.995940331379	3528.1762497833142	4976.706733253825	3375.4877516181896	3815.9003695188394	2838.58143945419
3242.070002982619	4972.946385402711	3170.0550260243504	5463.389081033254	3368.631600729503	3130.2648190035343	4583.43694811717	3189.742867633214	4341.203944522269	3916.465932121444	5739.198660048973	3548.9904963989293	4587.695339585768	3035.227181283051	5602.31240491247	7297.880752039548	2921.4777430210884	4381.090603512211	3280.152756174909	3995.5259920536528	3493.8504567678783	2874.2932305330255	3981.1379359550438	5492.264161209467	4481.472704303707	3527.181515727495	4974.170659797921	3374.749559422843	3815.8850434793458	2837.8382346404896
3242.070002982619	4972.946385402297	3169.9266273486355	5463.389081033254	3368.276747173605	3130.0711280383975	4583.262462225803	3189.5511112414374	4339.779318354716	3910.6551949596155	5739.198660048973	3548.9904963989293	4587.219804394903	3035.227181283051	5601.752573917427	7297.880752039548	2921.452157036237	4381.090603512211	3279.901688721406	3994.9570514067373	3492.2135059430047	2873.8597785154484	3981.031154608236	5491.839391415244	4480.638504542373	3525.5844829194175	4973.968661879044	3373.7866589008536	3815.8741495530167	2837.101041971517
3242.0700029826085	4972.946385401596	3169.8825320741025	5463.389081033254	3368.1055035008185	3129.775389767112	4582.858077552705	3189.2450888177955	4337.712929720957	3900.251808476021	5739.109589568503	3548.9904963989293	4586.124298215839	3035.227181283051	5601.138859982213	7297.880752039548	2921.356511463041	4381.090603512211	3279.7133401174133	3994.6437666241936	3490.872283116137	2873.6856197360034	3980.765220608061	5490.41315492219	4479.610887530822	3524.364765319486	4973.821191274656	3373.449855009946	3815.827356731661	2836.826682476662
3242.0700029826085	4972.94638540079	3169.7843784053584	5463.389081033254	3368.0512039207324	3129.710002523955	4582.602197709848	3189.0740550721566	4332.988327843873	3894.0964324824895	5739.109589568503	3548.9904963989293	4584.845100201006	3035.227181283051	5600.278477986093	7297.880752039548	2921.2221054496895	4381.090603512211	3278.630922165262	3994.5509014167196	3488.5848973643983	2873.58388047052	3980.750694816261	5489.83019560844	4475.7458956127375	3521.851689437546	4973.631031528181	3372.6528629331415	3815.781862449774	2836.610757592793
3242.0700029826085	4972.946385398988	3169.4908109564412	5463.389081033254	3368.0357376229954	3129.0446139865007	4581.971463876804	3188.545565422167	4331.510128802777	3890.421947705973	5739.109589568503	3548.9904963989293	4583.5634796567065	3035.227171378183	5599.824854098893	7297.880752036438	2920.945133035541	4381.090603512211	3277.812187330931	3993.6822851416173	3486.8598774523143	2873.549739014066	3980.73686727796	5489.83019560844	4467.554846703322	3520.456530102081	4973.190657354886	3370.9016877594636	3815.66569804396	2836.246272346443
3242.0700029826085	4972.946385396994	3169.3620345207582	5463.389081033254	3367.8622437943013	3127.00160074229	4580.799502418965	3188.0796686292606	4330.458763537428	3885.1267222726665	5739.109589568503	3548.9904531961356	4582.797465240415	3035.227171378183	5599.54595148913	7297.880752010799	2920.8866724088043	4381.090603512211	3277.4397122035916	3992.908680199158	3485.6089973723665	2873.3251312538573	3980.72328205743	5489.83019560844	4463.6296390636835	3517.928118330361	4972.724587370894	3370.5879245074093	3815.624540678348	2835.465270107718
3242.0700029826085	4972.946385393203	3169.2131426040205	5463.389081033254	3367.1492653788555	3126.3570104203363	4578.880978428496	3188.0223529667537	4326.274252918092	3881.334417352914	5739.038514772393	3548.9904531961356	4581.261984029785	3035.227171378183	5599.259937771794	7297.88075200317	2920.4870305773825	4381.090603512197	3276.7948704612145	3991.3093996437974	3482.479164699348	2873.2777712203024	3980.608751781676	5489.604949300578	4461.416925100098	3511.388281235435	4972.417231685541	3370.4397932933666	3815.5301481990864	2835.3519429131334
3242.0700029826075	4972.946385391657	3169.1453992141624	5463.389081033254	3366.496413362478	3125.8371496836235	4574.794577851173	3187.722096773433	4323.6411878450635	3878.4433104096397	5738.803414181048	3548.9903547579115	4578.947362798039	3035.2271710847863	5599.154576108909	7297.88075200317	2920.1444477747273	4381.090603512197	3275.0309001786263	3990.614298355519	3482.213462807983	2872.6968237098745	3980.5789671777893	5489.040503833019	4459.026321288366	3510.2240032879427	4971.956779329969	3370.3679280887145	3815.525264547415	2835.338586945571
3242.0700029826075	4972.946385373638	3169.029834554952	5463.389081033254	3365.1099212461636	3125.4515161202035	4566.10382725612	3187.5160548647527	4323.032829924945	3873.5822153560375	5738.601398725834	3548.990236682814	4578.4107829840905	3035.2271710847863	5599.122474490571	7297.88075200317	2919.9255046152407	4381.090603512196	3273.116256676325	3989.961511029203	3482.151733488912	2872.577322619857	3980.542198521198	5487.137753164954	4458.57086993151	3508.798823985606	4971.251434333493	3370.2535879944476	3815.4117931795486	2834.93787066224
3242.0700029826075	4972.946385349612	3168.903883537816	5463.389081033254	3363.6581014102676	3124.8701571922293	4557.183485590508	3187.3730809030076	4322.219666512057	3868.1073239748184	5738.151984235794	3548.990236682814	4577.231323156771	3035.227170306507	5598.990299895819	7297.88075200317	2919.6306284389025	4381.090603512162	3272.5763677963578	3989.718267808236	3481.811096389054	2872.3049142474956	3980.4958632551547	5484.711502428961	4455.611842870216	3507.4157482690225	4970.678316706031	3369.9909254518143	3815.3794572509955	2834.8038948964563
3242.0700029826057	4972.94638530739	3168.508795720096	5463.389081033254	3361.9180735173386	3124.7607660580647	4536.936063391535	3187.1875160844697	4321.345799359642	3867.058461290554	5738.029283230871	3548.990236682814	4576.5922892957415	3035.227170306507	5598.715312333767	7297.880752001549	2919.469335576884	4381.090603512162	3271.264807475394	3988.9069067817923	3481.786580803074	2872.0211103957754	3980.4808107229087	5480.581936818384	4448.517940851627	3506.8802842562554	4967.489239168715	3369.965339564216	3815.095950404022	2834.2354014463035
3242.0700029826057	4972.946385242613	3168.3658944636877	5463.389081033254	3358.9023818785663	3124.0799745592985	4532.648066904216	3187.0550886156434	4320.171950280943	3864.716322839641	5737.949695160116	3548.9898463120144	4576.5922892957415	3035.227170306507	5597.435649373172	7297.880752001182	2919.3987360944525	4381.090603512108	3270.351497218514	3988.2458267179773	3480.6305102557844	2871.9419401406103	3980.466794218313	5474.557771758029	4443.4433462621755	3506.74608383743	4965.483472875221	3369.648990256301	3814.398471164086	2833.691485166096
3242.0700029826057	4972.946385188932	3167.9624516396625	5463.389081033254	3353.9072553301507	3123.942215253962	4486.875412978332	3186.537250783649	4319.871063511149	3862.8634004123314	5737.949695160116	3548.9897503407965	4575.982066507586	3035.227170306507	5596.797443316233	7297.880752001182	2919.358190379669	4381.090603512108	3270.16766695572	3987.9365440187885	3480.2071550544283	2871.725442200245	3980.4430261710595	5467.605678753526	4434.244901692993	3506.1135095940754	4964.017921985702	3369.294041094159	3813.6038263723635	2833.3825106098247
3242.0700029826057	4972.946384682646	3167.106602897269	5463.389081033254	3352.411481564215	3123.7359952035204	4467.46268011891	3185.474162843503	4316.136715695424	3859.6193894304943	5737.929989650388	3548.9866852224886	4575.819993016577	3035.2265230639027	5595.149829942333	7297.880752001182	2919.3450825883892	4381.090603512046	3270.0610153144767	3987.400402090496	3479.852891276262	2871.7144215954886	3980.414998410874	5466.0829274794505	4434.200753588487	3505.229892282675	4963.143688728704	3368.8159331738516	3811.3073525924674	2833.2732191401396
3242.0700029826057	4972.946384359264	3166.834270845581	5463.389081033254	3349.535028201498	3122.982738285511	4461.973595179171	3185.1220570918435	4310.165719131822	3856.257122552989	5737.616491892419	3548.9677306262347	4574.243050256901	3035.225806428488	5594.25696888462	7297.880752001182	2919.327841420832	4381.090603512046	3269.8980010835558	3987.317109184618	3479.7846607327274	2871.6715365377613	3980.4005660021185	5464.603575688825	4419.570106170341	3504.993994108416	4962.5217969875175	3368.4699990457148	3805.698732490234	2831.678577093838
3242.0700029826057	4972.9463840456265	3166.4248357775773	5463.389081033254	3347.1420774684634	3122.34282823181	4456.73398329761	3184.8228587381623	4304.18988922396	3853.30771712967	5737.19381167386	3548.950102080639	4572.867873792319	3035.2257809641073	5591.268030663785	7297.880752001182	2919.2987236997396	4381.090603512024	3269.834322703551	3986.964962687892	3479.160435469657	2871.64901718362	3980.3892469780894	5463.9610674819305	4396.210120918782	3503.8555368400584	4961.088848261905	3366.277562895545	3797.430175774091	2830.2616128724117
3242.0700029826057	4972.946383777216	3165.6851512536487	5463.389081033254	3345.6288970825863	3122.34282823181	4449.546426977277	3184.178710538451	4294.412942130282	3846.5173063063166	5736.1509873225605	3548.932796186172	4572.123678727319	3035.2257284381167	5589.795216534954	7297.880752000099	2919.0884858199	4381.090603512024	3269.196013230504	3984.67294546012	3478.852209682516	2871.617073196977	3980.382525601633	5460.671537961055	4387.306078866859	3501.0026685128514	4960.465078931318	3366.0275438297967	3795.425781301128	2828.8920947528527
3242.0700029826057	4972.946382162549	3162.2315072527554	5463.389081033254	3341.8733758730928	3122.099385062318	4448.503801739817	3183.8122323514467	4284.049691353384	3841.359065587024	5735.035612127973	3548.8996568913135	4571.126952337554	3035.225723099058	5586.338851706785	7297.880752000099	2918.7704456869506	4381.090603512024	3268.7935211395516	3983.303512035388	3478.603433150028	2871.508237617526	3980.368852492892	5458.949540770427	4376.477871742867	3499.0338412339233	4959.072633648482	3366.025090252019	3795.425781301128	2827.7797008983375
3242.0700029826057	4972.946381926301	3156.198166294974	5463.389081033253	3341.6452926369357	3122.077600265041	4446.5279686594995	3183.5619361798476	4276.958364014374	3836.0166519917275	5734.94938498662	3548.8730350541773	4570.332954004095	3035.2256554930477	5584.299736938126	7297.880752000099	2918.47089996127	4381.090603512024	3268.4170398870447	3981.6236460041137	3478.057157326738	2870.726210019578	3980.3569654271914	5458.247321770365	4369.626958644993	3492.8654110862735	4956.347761099434	3365.9769735959826	3794.55698603909	2825.895743076584
3242.0700029826057	4972.946378749195	3154.835766355458	5463.389081033253	3341.1758122926476	3121.4367093038218	4443.23355263506	3183.5597832501157	4274.730461062342	3830.028404699195	5733.57957728317	3548.7575696993754	4569.708069915493	3035.225622110491	5582.291663476855	7297.880752000099	2918.0194722156057	4381.090603512024	3268.308731614512	3981.4433617425498	3477.703577002935	2870.5378413245153	3980.3537347617635	5457.4101253830495	4364.958294336973	3491.4625334154953	4954.733538509271	3364.7526879597517	3794.55698603909	2825.643470394745
3242.0700029826057	4972.946373300736	3154.136689731211	5463.389081033253	3340.487466599914	3120.656857231791	4443.078349688933	3183.53275299056	4270.664527941668	3820.340958935062	5732.637940665543	3548.5932265037063	4568.508535468971	3035.2255885398913	5581.953080054869	7297.880752000063	2917.8606014787583	4381.090603512024	3267.8217455901213	3981.2221299199705	3477.274050879131	2870.279125771595	3980.3368749609645	5456.845818252612	4361.4915899917305	3489.5446431569076	4953.193716846171	3364.284546630005	3792.1334516029474	2824.3111066994747
3242.0700029826057	4972.946367512979	3149.0952479366106	5463.389081033253	3339.50981702875	3120.510766702958	4441.80240771599	3183.406168366618	4270.58220356721	3817.9767940780425	5731.895844655944	3548.4567791888157	4567.552049651583	3035.2253132068818	5581.219636216467	7297.880752000027	2916.781290710606	4381.090603512018	3267.6942462513744	3980.6304276085084	3476.4119762024657	2870.2501631444393	3980.312941225099	5453.780640381408	4354.029761867056	3489.330524443203	4952.294846728608	3364.147535797245	3791.1328046897866	2823.407106711917
3242.0700029826057	4972.946355469676	3148.282807037077	5463.389081033253	3338.9135858180575	3120.449750325699	4441.749980357294	3183.276252202113	4268.612100191023	3816.568145967539	5730.3646046866215	3548.093704744749	4566.734277199936	3035.225201085359	5580.7683798936	7297.880751999957	2915.978683934338	4381.090603512018	3267.369785870826	3979.9051694451346	3476.3213765978435	2870.234148333008	3980.312941225099	5451.594831100343	4350.344162203439	3486.1229369695548	4951.545496887169	3363.905290790348	3788.2310426357353	2822.4244654540025
3242.0700029826057	4972.9463375752675	3147.5194327763897	5463.389081033253	3338.734945042994	3120.3591942106314	4441.749980357294	3183.0090632998736	4266.894989702929	3815.107187585595	5729.6578364079105	3548.058680051793	4566.1318874883	3035.2250940797385	5580.187487036894	7297.880751999957	2914.7053849809045	4381.090603512018	3267.1583085235443	3979.1286086350374	3475.478426332953	2870.2017773724783	3980.3035404567217	5447.813714000204	4340.822562344609	3485.1684406609033	4951.487630207022	3363.758115137686	3787.284670403277	2821.726274440768
3242.0700029826057	4972.946264372433	3144.1710666879935	5463.389081033252	3338.150714051586	3119.72189543903	4441.749980357294	3182.7061214054547	4265.499935270851	3813.831699553727	5728.721747419813	3548.058680051793	4565.246681629915	3035.224908692734	5578.910306400911	7297.880751999837	2911.8770466383876	4381.090603512018	3266.8811595334428	3976.5824979748477	3474.0401871284403	2870.163087662374	3980.2673933536985	5447.491697621603	4335.800945622662	3484.781562319815	4951.258908488862	3363.456379626874	3786.6721857949087	2821.6788269715416
3242.0700029826057	4972.9461551089835	3139.0110367742427	5463.389081033252	3336.871581471466	3119.5461924316223	4441.569104160693	3182.3609438328995	4262.861745359756	3811.3598080882325	5726.910897177144	3548.0566005346554	4564.915565255626	3035.2236912641865	5577.613442795116	7297.880751999837	2910.0533951765083	4381.090603512017	3266.3924464860347	3976.0700637027476	3473.891879902451	2869.9986794103506	3980.2602258008783	5445.615455900884	4333.0841462866165	3483.2011260132513	4949.941980459213	3362.152225767213	3785.9883205306123	2821.109482855989
3242.0700029826057	4972.945737901505	3136.007007707374	5463.389081033252	3334.8968955135706	3119.5461924316223	4441.387206773985	3181.9183612735414	4261.312417080579	3807.6628878478905	5723.541384559381	3548.051513731726	4564.818559739608	3035.222796024752	5577.3525419438065	7297.880751999831	2909.3508906314382	4381.090603512017	3266.2628466776864	3975.9542879398637	3473.7264011774832	2869.767859353051	3980.2014929682564	5444.7948644101325	4332.146044470957	3483.1697364815514	4945.119907185576	3361.6029125729274	3785.255739933171	2817.4155428804324
3242.0700029826057	4972.945188765466	3134.2841473377584	5463.389081033252	3333.402320032709	3118.8915902760696	4441.049694338544	3181.1090127143457	4257.996526201856	3805.5939548718843	5721.941515271024	3548.050054274831	4564.409478906148	3035.2221144678497	5577.270609977994	7297.880751999831	2907.6766976912695	4381.090603512017	3265.969336702002	3975.6223890904694	3473.6798153183267	2868.6268278507628	3980.1487995394727	5442.7328007819415	4331.599215124435	3481.3459634901337	4943.779501659957	3360.4225076586745	3783.926037227035	2814.412488625233
3242.0700029826057	4972.944429253917	3133.6971375355347	5463.389081033252	3333.067986408856	3118.651390986191	4440.653009847159	3179.4791991714856	4254.743951462859	3804.4512029066927	5721.781644426269	3548.048929031733	4564.200216786322	3035.2192758458427	5577.126564727761	7297.880751999777	2907.2732115910253	4381.090603512017	3265.8202727884536	3974.8421856260634	3473.6798153183267	2868.220783430261	3980.11874696841	5441.185180101836	4321.580379077361	3479.425004073265	4941.81469787035	3360.4225076586745	3783.8290979650806	2809.612951196967
3242.0700029826057	4972.941049655079	3077.1523832995927	5463.389081033251	3332.4560282953225	3118.0651323400766	4440.352379890766	3179.287616924231	4254.272217500209	3802.938904224503	5721.392795915965	3548.0487779104983	4563.520708595113	3035.218395369457	5577.027341773586	7297.880751999583	2906.564456427279	4381.090603512017	3265.4683413798457	3973.69403718828	3473.4831037310564	2867.533572510506	3980.0348503436035	5439.182153564294	4314.689693580256	3479.0309418863935	4939.647710528923	3360.2514400661153	3782.959348493501	2805.65202844505
3242.0700029826057	4972.932908783695	3059.5938841254256	5463.389081033251	3331.5020074699432	3116.442555344735	4440.234998359763	3179.272102552526	4249.176165193485	3797.0404848582884	5720.939965221429	3548.0463074328836	4562.892718918176	3035.2142999284633	5576.860693675462	7297.880751999583	2906.4180776071503	4381.090603512017	3264.4716620346735	3973.071069107764	3473.247480603258	2867.428781014044	3980.0269268154434	5439.182153564294	4311.20648186524	3478.7895141315107	4938.026262418794	3360.2333276655863	3782.9270107425255	2802.16375421193
3242.0700029826057	4972.927813915755	3059.5938841254256	5463.389081033251	3330.579005772186	3116.017680224815	4440.179594739966	3179.1558548242497	4244.193832395566	3796.045228685544	5720.002632445256	3548.039584094946	4562.820051408183	3035.2142999284633	5576.484121672542	7297.880751999583	2906.036909323061	4381.090603512017	3263.343000162322	3972.78284646665	3472.1619477624004	2866.766887118035	3980.024275049529	5438.420929345988	4303.68384918395	3477.9196109302484	4937.309091148629	3360.1259314922313	3782.8372151363174	2799.525302980109
3242.0700029826057	4972.91090263361	3057.3268727296263	5463.389081033251	3330.4111135123912	3115.1608732327322	4439.870168007679	3178.2757625130826	4243.9416444948365	3795.0508885577246	5719.511983204269	3548.0390713860334	4562.020714687942	3035.2142999284633	5576.379770795675	7297.880751999583	2905.0580350750606	4381.090603512017	3263.0761749378044	3971.7595032993604	3471.1609286772205	2865.112585396554	3980.017937466586	5437.2981343727915	4303.133307999436	3477.9177352218303	4936.910191226135	3360.0096525617328	3782.8309500033374	2799.325331983535
3242.0700029826057	4972.885675410051	3053.3618187637803	5463.389081033251	3329.9536830337825	3114.672224583502	4439.592624643634	3178.0647751147053	4242.672100977143	3795.0508885577246	5719.075389102391	3548.038566855294	4561.266142150752	3035.2142999284633	5576.284063908326	7297.880751999583	2904.2949030991895	4381.090603512017	3263.0346649810144	3970.7618387692887	3470.630622419494	2864.6576395326038	3980.015465724833	5436.952318258108	4299.980772202547	3477.881577053675	4934.28341097452	3359.736689298605	3782.808256660798	2796.101008662934
3242.0700029826057	4972.872403249935	3050.877081420056	5463.389081033251	3328.199307935953	3114.479328895437	4439.327499604873	3177.736038314362	4242.266506052087	3791.4879116517695	5717.964155152855	3548.037400958128	4560.644139244394	3035.2142999284633	5576.170838349265	7297.880751999583	2904.2345023196585	4381.090603512017	3262.6937403316297	3969.2272489915886	3469.699309735991	2863.842213753408	3980.002673520474	5436.134955830372	4295.262544266689	3477.8792488710487	4930.989032149486	3359.536390467896	3782.7753976024096	2793.8166409230735
3242.0700029826057	4972.844269085474	3049.0527223998156	5463.389081033251	3326.919712692293	3114.362534302337	4438.950102842118	3177.0786819066043	4241.08123914778	3789.3646760926586	5716.216238856916	3548.037400958128	4560.631613348209	3035.2142999284633	5576.034519429846	7297.880751999583	2903.8740876414463	4381.090603512017	3262.5708450571474	3968.704908435393	3469.1648904335584	2862.6476734851203	3979.994887725078	5435.978321565191	4294.76880992642	3477.860829145193	4930.276178930956	3359.1122150525434	3782.7386247632967	2792.8407362343223
3242.0700029826057	4972.843114761221	3044.7047408274925	5463.389081033251	3324.848597784451	3114.3042388589947	4438.818344827538	3176.704107257277	4240.236953740062	3788.868992131598	5714.33516764078	3548.037014560151	4560.105217077566	3035.2142999284633	5574.940375348489	7297.880751999583	2903.4789723360486	4381.090603512017	3262.5215318625724	3968.640751300613	3468.64384565778	2862.6228888962323	3979.9862378088574	5433.3277941500055	4291.246842685357	3477.7375805279944	4930.218350831977	3358.9815937092017	3782.7386247632967	2791.638357063999
3242.0700029826057	4972.842989732681	3039.2944491747576	5463.389081033251	3324.5906892342914	3114.068109702556	4438.76508619778	3176.313103738737	4239.3490306368485	3787.9589278377516	5713.412291764286	3548.0370143323594	4558.476925740622	3035.2142999284633	5574.41202535104	7297.880751999583	2903.271120426063	4381.090603512017	3262.488569245005	3968.5390196360922	3468.072735804806	2862.6228888962323	3979.949669229565	5431.933756328431	4291.152985878691	3477.5677355976522	4929.645952942625	3358.565494337332	3782.734199472433	2791.493031721818
3242.0700029826057	4972.842970742922	3017.6706838530954	5463.389081033251	3324.0031943646673	3113.5371559909936	4438.728902503299	3175.3794893509084	4238.907926437856	3784.0769436720984	5711.331724954138	3548.037014144669	4558.420755803351	3035.2142999284633	5574.131654583032	7297.880751999581	2903.0804911932837	4381.090603512017	3262.4793933492815	3967.926668121403	3467.644674991291	2862.400747388648	3979.9366006219166	5427.948229126543	4290.2657713525605	3477.4020281690614	4929.3575938110025	3356.5524160364794	3782.6944363180237	2790.97765749428
3242.0700029826057	4972.842970742922	3016.224482889397	5463.389081033251	3322.4360288642433	3113.0332161739234	4438.603899905082	3174.775227035796	4237.305594628417	3776.789067988623	5710.529929504949	3548.037014144669	4557.015466909521	3035.2142999284633	5573.74456312867	7297.880751999581	2902.9314585116185	4381.090603512017	3262.47076403033	3967.6324662462503	3467.2317609269417	2862.349124888089	3979.9161264230365	5426.795528702163	4288.335655585563	3477.1657071621003	4928.491552891133	3355.535595947662	3782.6927924644333	2790.9687428795523
3242.0700029826057	4972.8429693067865	3014.610172859937	5463.389081033251	3321.5758645016763	3112.448124735207	4438.500462545998	3174.48218331744	4236.395110204632	3771.5047812476796	5710.036720239301	3548.0368619307333	4555.921646413744	3035.2142999284633	5573.572596716716	7297.880751999581	2902.86848773383	4381.090603512017	3262.4380745276057	3967.199440032031	3466.782220927659	2862.1159628690057	3979.9093877484793	5423.668430719519	4287.85308416465	3476.447954503311	4926.818438931508	3355.40541050314	3782.6916751364806	2790.9051343339834
3242.0700029826053	4972.842967731765	3000.178772210226	5463.389081033251	3321.4357792836086	3112.2178994872784	4438.159461324434	3174.414526994935	4236.004679724643	3766.328855098479	5707.761255098051	3548.0368619307333	4554.331266374216	3035.2142999284633	5573.552770012564	7297.880751999581	2902.293611882411	4381.090603512017	3262.3660702514467	3967.0304813116627	3466.3874302235154	2862.066495195632	3979.879690296035	5422.697370088065	4287.250558556028	3476.265293515149	4926.578242804084	3354.9499612033514	3782.6135998556706	2790.7101923644586
3242.070002982605	4972.8429670359255	2997.913344431658	5463.389081033251	3321.247375763951	3110.713437268453	4437.806153702057	3174.352500966418	4234.857235204283	3763.663848448108	5707.356092455929	3548.036674370365	4553.929824593751	3035.2142999284633	5573.232389641065	7297.880751999581	2901.8994686886067	4381.090603512017	3262.243789214499	3966.7924106273003	3466.1453882316073	2861.8614372423353	3979.734417023078	5421.710819308311	4286.768336386269	3476.0559095570393	4925.838203581222	3354.5772680271084	3782.5590555059725	2789.717706928177
3242.070002982605	4972.8429670359255	2997.913344431658	5463.389081033251	3319.448153148639	3108.7723115441927	4437.613990959904	3174.2036108185575	4233.191685657048	3756.2937753090455	5706.038293023725	3548.036674370365	4553.112153953538	3035.2142999284633	5573.019593637276	7297.880751999581	2901.482270572874	4381.090603512017	3262.070715515556	3966.5595813817777	3465.982145972571	2861.7776296288052	3979.6378814001077	5421.072404316141	4286.140636588599	3476.013495591488	4924.888552030151	3354.2767439704294	3782.4956178396396	2788.708700159674
3242.070002982605	4972.8429670359255	2997.8990268699627	5463.389081033251	3319.1185560904555	3107.330678168951	4437.290394887732	3173.669854593888	4232.393589069585	3751.2277607667083	5701.443630732729	3548.036674370365	4551.735501176941	3035.2142999284633	5572.754434736473	7297.880751999581	2901.1491363308005	4381.090603512017	3262.0206515506206	3966.1926826683703	3465.7778172349144	2861.454555791086	3979.5667684396003	5417.913966112115	4283.282029724178	3475.2048486973636	4923.270782001761	3353.907832013272	3782.401506653	2788.520345038116
3242.070002982605	4972.842966953699	2997.5894062504685	5463.389081033251	3318.0337281842067	3105.5793823689796	4436.846329838513	3173.4751741884693	4232.02000899899	3749.886444069021	5700.314818120483	3548.036674370365	4550.883888256483	3035.2142999284633	5572.443647973967	7297.880751999581	2901.1491363308005	4381.090603512017	3261.9444498566645	3966.03039338276	3465.0826991072486	2860.608355493005	3979.5571028246777	5416.294316874	4282.192181091515	3474.862246137822	4922.25516420225	3352.8955224152287	3782.385409024959	2788.357012497001
3242.070002982605	4972.842966947779	2994.156537982379	5463.389081033251	3316.5887436860803	3105.3069733230896	4436.138714819608	3172.141968854422	4231.005459169928	3745.5496705467904	5697.576318185871	3548.036673454384	4550.426112383472	3035.214299775701	5572.117466693401	7297.880751999581	2901.1397829807765	4381.090603512017	3261.821000943851	3965.25788361815	3464.4405170821315	2859.9441606352966	3979.4894059597323	5412.484733139637	4280.902106926377	3474.5407897862383	4919.988048769075	3352.5934632602557	3781.993545695438	2788.27963374789
3242.070002982605	4972.842966947779	2994.1487453682435	5463.389081033251	3315.564697192719	3104.3838083489027	4435.64404896877	3171.8715564213007	4230.824823438389	3742.8818383275066	5693.050663371463	3548.0366697644745	4550.0349548005715	3035.2142995451	5571.797843985839	7297.880751999581	2901.123621229529	4381.090603512017	3261.694229768339	3965.25788361815	3463.2097128422783	2859.734189451955	3979.4894059597323	5410.0692712555565	4280.134649247292	3473.9806030041127	4916.363983268985	3352.4449731475843	3781.660555249893	2788.08348555214
3242.070002982605	4972.8429669477755	2994.073707123721	5463.389081033251	3315.453227655913	3101.5702544588557	4434.064690420382	3171.652665723708	4230.657779564393	3742.4140938661076	5692.47301171992	3548.0366695806106	4549.4290358799535	3035.2142995451	5571.52292173841	7297.880751999581	2901.0939662725286	4381.090603512017	3261.410155636944	3965.175271022931	3462.471268256077	2859.6319182727125	3979.4705406171893	5410.042012328124	4280.134649247292	3473.284038438051	4914.539646963474	3352.3065021782622	3781.651119961858	2788.0821003818114
3242.070002982605	4972.8429669477755	2993.9980295567534	5463.389081033251	3314.8319375626925	3100.3280416576367	4433.474502743726	3171.210743988052	4230.302467460217	3741.938371776964	5689.508014808937	3548.0366695806106	4548.882148119572	3035.2142995451	5571.484545750185	7297.880751999581	2900.6985969310517	4381.090603512017	3261.3257879423404	3965.1035008816443	3462.046921370941	2859.51494190522	3979.462348180939	5409.864587327822	4280.134649247292	3472.7962934074694	4912.1240060042455	3352.1953547175763	3781.608041719614	2787.7588113975144
3242.070002982605	4972.8429669477755	2993.988261357539	5463.389081033251	3314.608159295538	3098.0009955922205	4432.7345443321265	3170.607246853283	4230.104624169435	3741.073865728292	5688.356855690338	3548.0366553551858	4547.855820328685	3035.2142995451	5571.464401565945	7297.880751999581	2900.594916904359	4381.090603512017	3261.204801750291	3965.011846646393	3461.8046744658895	2858.81573207341	3979.41178704333	5409.442800509607	4279.703676959627	3472.333167763027	4910.932194618701	3351.9662774351063	3781.5407579483353	2787.5716216248716
3242.070002982605	4972.8429669477755	2993.91048043066	5463.389081033251	3313.8757233346014	3096.7837989243835	4431.899092469792	3169.779794033742	4227.483974164374	3740.3009979270564	5685.214773696389	3548.0366553551858	4547.769987019163	3035.2142995289946	5571.417352829511	7297.880751999581	2900.546232949107	4381.090603512017	3261.124316703584	3964.858237036653	3461.678144178709	2858.364373469706	3979.3742096204187	5409.172944421467	4279.536916559444	3472.0314433801072	4908.278139673987	3351.8703094262796	3781.4877640994746	2787.3832895545756
3242.070002982605	4972.8429669477155	2991.9217945501628	5463.389081033251	3312.9163509106	3095.50094134792	4431.064482600923	3168.983249439802	4226.998241310596	3739.8767952620665	5682.633437726654	3548.0366553551858	4547.616919083617	3035.2142995252902	5571.381635551966	7297.880751999581	2900.0453494187514	4381.090603512017	3261.080743473777	3964.3753527678573	3461.5330573981873	2858.003445460724	3979.34308405717	5408.647326138636	4279.497489146168	3471.6546025308885	4904.309044281	3351.7130982981744	3781.4531332871866	2787.245565004202
3242.070002982605	4972.842966947679	2991.170139879173	5463.389081033251	3312.7780958262383	3094.578914602795	4430.240002974891	3167.617123457779	4226.793415471797	3738.7617309476536	5681.68108544353	3548.0366553551858	4546.9665718810265	3035.2142995248573	5571.245078527645	7297.880751999581	2899.0434431265617	4381.090603512017	3260.8105924469255	3964.0077885998835	3461.4316221153913	2857.882759479926	3979.311851200855	5407.805294012961	4279.461774207424	3471.092837857487	4900.751493530523	3351.007972350657	3781.4144881228326	2787.05965306355
3242.070002982605	4972.84296694767	2988.379634185214	5463.389081033251	3312.5030490606223	3093.4417784214406	4428.97077927262	3165.4667847761943	4226.2394536407555	3736.6586589852177	5679.271692379648	3548.0366553551858	4546.878259167184	3035.214299520624	5571.159658419132	7297.880751999581	2898.614812271081	4381.090603512017	3260.6186589955814	3963.89141657156	3461.0722208062957	2857.7148437139913	3979.292058616589	5407.391153057422	4279.10971369601	3470.117705287559	4891.704792253095	3349.7914429724005	3781.340720055677	2787.0029199128317
3242.070002982605	4972.84296694767	2987.836807290915	5463.389081033251	3312.2429107719463	3091.007367706954	4426.673462470744	3164.7683315413396	4225.907427765967	3735.8304690124105	5675.977851907164	3548.0366553551858	4545.916700465784	3035.2142995164304	5570.924919952068	7297.880751999581	2897.217397375394	4381.090603512017	3260.4556304019006	3963.64478396492	3460.8643736398562	2857.287648562914	3979.2852930718145	5407.391153057422	4279.028151889204	3469.925530573709	4890.811923364028	3348.2046556005553	3781.27482368213	2786.9391794820895
3242.070002982605	4972.84296694767	2987.075105038442	5463.389081033251	3312.1507849397804	3088.0642835833846	4425.658719686919	3162.753934175331	4225.495416108196	3735.002406238486	5672.21355270418	3548.0366553551858	4544.910625297116	3035.2142995164304	5570.875933867734	7297.880751999581	2896.164254451614	4381.090603512017	3260.37616687792	3963.547755989323	3460.7096828640842	2856.996502234003	3979.245593116375	5407.391153057422	4278.819742658243	3469.2978499403016	4889.805735269087	3347.4130830270833	3781.2689097522953	2786.8343541817158
3242.070002982605	4972.84296694767	2986.9423891982055	5463.389081033251	3312.0792918307843	3086.010488551484	4425.280998859009	3160.2867784304526	4224.657410058557	3734.9177202565897	5668.352952683588	3548.0366539412803	4544.400377409116	3035.2142995164304	5570.661660862671	7297.880751999581	2895.602930749718	4381.090603512017	3260.369483178116	3963.1857038703843	3460.526184465157	2855.7522671988613	3979.149339294858	5407.391153057422	4278.481504054493	3469.1671935343825	4888.487859598117	3346.2790749272544	3780.868863923856	2786.820034435805
3242.070002982605	4972.84296694767	2986.26752367409	5463.389081033251	3311.980130322407	3084.3244334816463	4424.893817076476	3160.0468793545074	4223.403513362661	3734.840323249812	5666.504275327354	3548.0366539412803	4544.175756982217	3035.214299495686	5570.475808522218	7297.880751999581	2894.6217827345763	4381.090603512017	3260.3390372477265	3962.8647836577557	3459.8129617568825	2855.4657896009176	3979.1297817377153	5407.381107455292	4277.759369773944	3468.647679157781	4883.569821746094	3344.3055431250796	3780.4248804719637	2786.7995045710827
3242.070002982605	4972.842966947668	2986.0170880717646	5463.389081033251	3311.9088810080793	3083.927867388139	4424.538278648062	3159.978800574646	4223.292739749387	3734.692714973289	5665.327015333249	3548.0366539412803	4543.631842319082	3035.2142994747046	5570.460814383673	7297.880751999581	2894.54111445778	4381.090603512017	3260.300663392369	3962.7831945625076	3459.0569326673276	2855.109457873283	3979.080995859056	5407.355885475211	4277.704676092004	3467.8535142296682	4878.886603384617	3344.001948149791	3780.0906096604967	2786.7501530610866
3242.070002982605	4972.842966947668	2985.8961059937487	5463.389081033251	3311.596457346616	3083.637951529938	4423.643672286986	3159.564424245073	4222.898770468676	3734.6045577132195	5661.595220297719	3548.0366539412803	4539.458686188451	3035.2142994747046	5570.413256204582	7297.880751999581	2894.539397441329	4381.090603512017	3260.081738214533	3962.474506544419	3458.848206485697	2854.770034563936	3979.0526835664086	5407.351147458039	4277.267227960347	3466.676185175982	4874.296266304926	3343.1642425780487	3777.8188325633364	2786.711417333668
3242.070002982605	4972.842966947668	2985.8089659193756	5463.389081033251	3311.0932944522365	3083.4909828707446	4422.271168183355	3159.0839670031455	4222.388498947988	3734.6045577132195	5661.517362026942	3548.0366539412803	4535.476442296922	3035.21429945041	5570.357685139379	7297.880751999581	2894.477052367723	4381.090603512017	3259.259826150021	3962.0510660058003	3458.751844533528	2854.070014806816	3979.0526835664086	5407.350748624685	4276.93380671336	3466.004526843438	4873.268464557983	3342.442575871685	3776.8208119309897	2786.7081149381142
3242.070002982605	4972.842966947668	2985.778823379317	5463.389081033251	3310.506209476648	3083.312591191623	4421.277219119614	3157.338803010648	4220.894493129123	3734.5955556132058	5661.517362026942	3548.0366539412803	4519.138140875986	3035.21429945041	5570.267427168101	7297.880751999581	2894.410533628684	4381.090603512017	3259.255147581358	3961.7432665322603	3457.232432207816	2853.0484152462964	3979.04851291484	5407.333884237841	4276.669073609297	3463.0905523588217	4865.962757254014	3342.1294916578604	3776.164560318791	2786.665381361223
3242.070002982605	4972.842966947668	2985.7176458188533	5463.389081033251	3310.320554299805	3082.932024075887	4421.2694354094165	3155.8687952538503	4217.636219081627	3734.4693440329456	5661.475439761702	3548.0366538473118	4500.3044160386235	3035.21429945041	5570.154217155789	7297.880751999581	2894.1121968898233	4381.090603512017	3258.507752036088	3961.673640787876	3456.519959513276	2852.7398374955396	3979.043669589893	5407.329862217582	4276.440409344979	3462.7806212332243	4858.023018489741	3341.2560643512415	3774.796091948252	2786.639918133466
3242.070002982605	4972.842966947668	2985.6738792840956	5463.389081033251	3310.050659578924	3082.906323980317	4419.21358090705	3154.750486647882	4213.362657851547	3734.413256202068	5660.2717471810765	3548.0366538473118	4468.7058206521915	3035.21429945041	5569.919142228313	7297.880751999581	2894.0076295030685	4381.090603512017	3258.1643182976304	3961.619092128173	3455.7754553192244	2852.385203876789	3979.04299168392	5407.328379984849	4275.818926798784	3461.8905540756878	4855.497126735002	3340.4152164611714	3774.498472195496	2786.5272534643022
3242.070002982605	4972.842966947665	2985.591806414345	5463.389081033251	3309.2096655439127	3082.390567234504	4418.441613119118	3153.5913548017297	4212.102502880629	3734.104957484027	5660.04709058257	3548.0366538473118	4445.909275814276	3035.21429945041	5569.549654937053	7297.880751999581	2893.8558663588524	4381.090603512017	3257.847659568213	3961.456326905613	3455.0556232124527	2851.8290949612237	3979.0410600617715	5407.328379984849	4275.0701437923035	3461.7547137439888	4854.926855821281	3339.1422286109905	3773.3945644152586	2786.440120179916
3242.070002982605	4972.8429669476645	2985.5055908362706	5463.389081033251	3306.9842424817507	3081.9138780167686	4418.203409059726	3152.6606564900344	4210.971873592713	3733.8310100208428	5659.27843141452	3548.0366537338664	4435.046401581663	3035.21429945041	5569.427448392049	7297.880751999581	2893.526793716004	4381.090603512017	3257.8063786561675	3960.687833186249	3453.9339716239574	2850.753354620024	3979.0410600617715	5407.32411417191	4272.082459215715	3461.7160357232124	4853.400526049329	3338.747070812771	3771.456496754896	2786.3319203546425
3242.070002982605	4972.8429669476645	2985.5016508755084	5463.389081033251	3305.267121480816	3081.591456027304	4418.146523696028	3152.1847047541905	4210.796775379578	3733.4386785345523	5658.289834733621	3548.0366537338664	4414.219338808074	3035.2142994490664	5569.138154057286	7297.880751999581	2893.0348153437567	4381.090603512017	3257.7674721275694	3960.4802628076295	3453.056590721488	2850.309599986873	3979.0410600617715	5407.3209584827	4271.217106603604	3461.6043338616887	4852.185538192362	3338.418913369362	3768.3643895099976	2786.0791879109775
3242.070002982605	4972.8429669476645	2985.4311639055018	5463.389081033251	3304.87242377407	3081.1375743526423	4417.300910294613	3152.0571665697316	4210.678436766125	3733.4386785345523	5655.86296316978	3548.0366537338664	4405.317908630721	3035.214299448694	5569.025827956589	7297.880751999581	2892.968351756244	4381.090603512017	3257.731994059669	3959.653585532091	3452.316279894256	2849.80713364643	3979.0410600617715	5407.318889580545	4270.192299662871	3461.461653524885	4850.307791647347	3337.5334769696397	3763.1251137475588	2785.602973196452
3242.070002982605	4972.8429669476645	2985.3753290601194	5463.389081033251	3303.1779980697	3080.380001937189	4416.715074332327	3151.9559566310672	4209.330514384055	3733.046155980366	5653.478249382713	3548.0366537338664	4392.548028615905	3035.214299448694	5568.826396362172	7297.880751999581	2892.8626081172933	4381.090603512017	3257.195297990156	3959.2247349492295	3450.8583323491857	2848.635294185212	3979.041059987675	5407.318078771137	4268.616145203687	3461.4317523974105	4849.704249042548	3336.8539291538373	3757.084598397545	2785.348129488303
3242.070002982605	4972.8429669476645	2985.329019252309	5463.389081033251	3301.957368218207	3080.1193272747023	4416.460824786691	3151.820929776349	4208.185829299442	3731.9349764026806	5652.536271402934	3548.0366537338664	4386.187975690209	3035.214299448694	5568.616396412512	7297.880751999581	2892.847144842968	4381.090603512017	3256.923630799439	3958.4664639266894	3449.5593969472848	2848.241879930141	3979.0410599233883	5407.317742559422	4267.6908031366465	3461.4024592128126	4848.661577180837	3334.3553931899714	3752.1451675526746	2785.2228636935583
3242.070002982605	4972.8429669476645	2985.2439128904434	5463.389081033251	3300.3181748365787	3079.573793309965	4416.320878985397	3151.774205816366	4206.743835650368	3731.276614716573	5650.67966282005	3548.0366537179216	4382.448484414994	3035.214299445836	5568.443644150661	7297.880751999581	2892.8398688370244	4381.090603512017	3256.263259504256	3958.291222255502	3449.086059648237	2846.938595002708	3979.0410599233883	5407.317711237078	4265.741623378124	3461.381665237871	4847.198557730559	3333.621192915804	3750.9463237122363	2785.14737541788
3242.070002982605	4972.8429669476645	2985.076544945123	5463.389081033251	3296.247245029057	3079.198853405025	4415.005406651167	3151.374830524007	4203.98392978085	3731.1411075086303	5647.599628184969	3548.0366537179216	4381.725600350961	3035.2142994454375	5568.328861510274	7297.880751999581	2892.837876819862	4381.090603512017	3255.680568709202	3957.8643734259176	3448.400177430366	2846.5373566581025	3979.041059912513	5407.31770900083	4262.317258498457	3461.3724625653567	4846.663838009677	3332.867871493867	3749.8228352185224	2784.1227490146166
3242.070002982605	4972.8429669476645	2984.894492578529	5463.389081033251	3295.916246534889	3078.8264946930485	4414.958643440572	3151.130108589983	4202.2742981553165	3731.027637571201	5646.445431880188	3548.0366537179216	4378.104270472335	3035.2142994454375	5567.8150201123735	7297.880751999581	2892.703352291567	4381.090603512017	3254.8322739988876	3957.436841236435	3448.1125440403202	2846.1330704471748	3979.0408888434454	5407.317540409922	4259.006452609916	3461.3615253650055	4845.864246825757	3331.991137011514	3743.7301067999124	2783.858998946451
3242.070002982605	4972.8429669476645	2984.6374888398714	5463.389081033251	3295.8310960545455	3078.412774170462	4414.62872307804	3151.0662173198034	4202.042030574437	3730.770672457135	5644.116603745115	3548.0366537179216	4372.405374920455	3035.214299436695	5567.375400911556	7297.880751999581	2892.5992465724257	4381.090603512017	3253.8109538288986	3956.9329946100684	3447.7138227565683	2845.819327752899	3979.040754839808	5407.313127779073	4258.4763221761295	3461.305334618275	4845.084561293541	3331.282385832831	3735.222481824389	2783.7291006120386
3242.070002982605	4972.8429669476645	2984.3256299126724	5463.389081033251	3295.7235270377423	3078.412774170462	4414.599022717017	3150.708527413276	4199.548736658742	3730.455751468171	5642.550862303005	3548.0366537179216	4370.770205404772	3035.214299436695	5567.258186323776	7297.880751999581	2892.4584231490517	4381.090603512017	3252.7208854623036	3956.493137938044	3446.707503831365	2845.6791968624198	3979.040754839808	5407.298029780087	4258.4763221761295	3461.158974118861	4844.712092808456	3331.2142623183254	3723.182572302591	2783.517590680998
3242.070002982605	4972.8429669476645	2983.8095329319763	5463.389081033251	3295.559021140033	3078.2322006849085	4414.503649786338	3150.353570588971	4198.57567332919	3729.8978493314958	5642.060691540787	3548.036653717186	4362.44889456425	3035.214299436695	5567.176058700396	7297.880751999581	2892.4518238167648	4381.090603512017	3251.8798426977983	3955.7087347702213	3445.653153238642	2845.197116100694	3979.040754839808	5407.292544669743	4258.27710079297	3461.093556886908	4844.120091811108	3331.1618379452157	3722.845549128787	2783.4814615571704
3242.070002982605	4972.8429669476645	2983.345215985154	5463.389081033251	3295.429764892082	3078.1262483087794	4414.30919316873	3149.8198894956504	4196.923775963545	3729.2889374548195	5640.448615829482	3548.036653717186	4361.00773771115	3035.214299436695	5567.112982929487	7297.880751999581	2892.3643456060186	4381.090603512017	3250.8865377080697	3955.4066251729582	3445.283998263013	2845.08577404254	3979.040754839808	5407.2601702762095	4257.705688179716	3460.924270113537	4843.788136485526	3331.0070043453125	3717.72814708439	2783.3897653899985
3242.070002982605	4972.8429669476645	2981.879886818595	5463.389081033251	3295.285353802624	3078.0442600082406	4413.967242937412	3149.748282887853	4193.398038475512	3728.680914759739	5638.452029394508	3548.036653717186	4359.700304061775	3035.2142994366054	5566.89644147408	7297.880751999581	2892.3501244144522	4381.090603512017	3250.2990344204923	3955.2877055584263	3443.6458145529655	2845.0594752333095	3979.040754839808	5407.159759654022	4256.959483424707	3460.493489562731	4843.583451124109	3330.94557452805	3716.060956436126	2783.176163884534
3242.070002982605	4972.8429669476645	2980.7411938837113	5463.389081033251	3294.59313365451	3078.0320003024244	4413.837630420967	3149.6718428084914	4185.5081165597185	3728.6209337133723	5638.409063084911	3548.036653717186	4359.350177948178	3035.2142994366054	5566.768065530042	7297.880751999581	2892.16536114342	4381.090603512017	3250.0152918169315	3955.127619021967	3441.926496445076	2844.7819308455573	3979.040754839808	5406.981875867004	4256.510426193064	3460.259315928055	4843.174337203112	3330.8441275785026	3714.059450063215	2782.5709080374922
3242.070002982605	4972.8429669476645	2980.0508471734483	5463.389081033251	3294.2999590162885	3078.019595956179	4413.621462611685	3149.5833667207844	4184.812997387689	3727.973459249331	5638.249894579355	3548.0366537169966	4359.343037577955	3035.2142994366054	5566.498905688847	7297.880751999581	2891.9373127082536	4381.090603512017	3249.924590401081	3954.0016659914454	3437.203928192921	2844.6647399655308	3979.040754839808	5406.733635597944	4256.134147650753	3460.0649012190215	4842.681511519857	3330.16834758221	3713.073232398822	2782.5088760515982
3242.070002982605	4972.8429669476645	2978.739222622792	5463.389081033251	3294.0499261643054	3078.0007016071067	4413.530180913342	3149.481107764228	4183.21113858342	3727.8431822889142	5638.249894579355	3548.0366537169693	4358.651686644066	3035.2142994357455	5566.10737952294	7297.880751999581	2891.533847876373	4381.090603512017	3249.902023926633	3953.8360080367397	3435.2488329824855	2844.6057483729855	3979.040754839808	5406.73288252004	4255.875282204965	3460.0009969099765	4841.818080301415	3329.7029102544566	3709.7224966331605	2781.4302592666995
3242.070002982605	4972.8429669476645	2978.1121793721545	5463.389081033251	3293.4389612477585	3077.802558828251	4413.336503600441	3149.4337553619225	4177.109109832125	3726.9224719629015	5638.1820902576055	3548.0366537169693	4355.927285259248	3035.2142994357455	5565.813936421668	7297.880751999581	2891.533847876373	4381.090603512017	3249.7583664957747	3953.0890258732593	3434.3555507747838	2844.562020442941	3979.0407108056875	5406.73288252004	4255.043148448853	3459.8775637814488	4838.126885055201	3329.254825149924	3706.4205940329975	2781.0602193145796
3242.070002982605	4972.8429669476645	2978.0132629342793	5463.389081033251	3293.048719363453	3077.7856388353534	4413.257379890405	3149.292079490522	4174.916206431604	3726.61276689674	5638.118195386605	3548.0366537169693	4354.359164799098	3035.2142994357455	5564.2993232683675	7297.880751999581	2891.126669995153	4381.090603512017	3249.6564702908536	3952.6534538512888	3432.742404195753	2844.5374163748393	3979.0407108056875	5406.732550048157	4255.0386618992925	3459.694553632261	4835.386104461841	3328.1837843368435	3702.7948941527857	2779.5166342103657
3242.070002982605	4972.8429669476645	2976.5287297203004	5463.389081033251	3292.696888024232	3077.764164301187	4413.201217250342	3149.1003402128395	4165.942244625156	3725.5017981798164	5638.022340417661	3548.0366537169693	4352.67424390091	3035.2142994353308	5563.3917306159	7297.880751999581	2890.8863446283476	4381.090603512017	3249.596380260283	3952.38928961402	3429.250017940059	2844.5169453067533	3979.0407108056875	5406.732468664151	4254.7956490595025	3459.5540586969373	4831.001496166016	3326.7145478703164	3701.0271426651116	2778.8380461889337
3242.070002982605	4972.8429669476645	2975.1720831109433	5463.389081033251	3292.3410396372246	3077.7253562893284	4413.079167188981	3148.7757457571643	4143.003008002586	3724.7695505612082	5637.836922747719	3548.0366537169693	4345.917778008631	3035.2142994353308	5562.450514056767	7297.880751999581	2890.675187260885	4381.090603512017	3249.5822752251916	3952.304488732332	3422.435756670911	2844.5040824057623	3979.0407108056875	5406.732451831451	4254.4243473362585	3459.460843236043	4830.245202079688	3325.033349048978	3697.344018472268	2776.920241291443
3242.070002982605	4972.8429669476645	2974.8195170720514	5463.389081033251	3290.8444555600263	3077.6912598027084	4412.960413293871	3148.508835096421	4134.5105034146545	3724.4797903937388	5637.48694754754	3548.0366537169675	4345.547951783741	3035.2142994353308	5561.807562015889	7297.880751999581	2890.6426958935263	4381.090603512017	3249.5822752251916	3950.672072179761	3416.0893141056304	2844.49948508723	3979.0407108056875	5406.732448778699	4254.320775877024	3459.4118837078713	4829.271451643485	3324.9966931090676	3694.817010727766	2776.638379689045
3242.070002982605	4972.8429669476645	2974.6582929824062	5463.389081033251	3290.591150943777	3077.632008457015	4412.786813698434	3148.2318923439007	4122.828549670267	3723.543541093939	5637.061057718077	3548.0366537169675	4345.547951783741	3035.2142994353308	5561.530368858843	7297.880751999581	2890.6278792603125	4381.090603512017	3249.5633015007656	3949.1607821842526	3411.510377214421	2844.478864433217	3979.0407108056875	5406.732448592966	4254.0526556526	3458.7842366246823	4827.959796395495	3324.7240961728467	3693.8194907863353	2776.5050498924247
3242.070002982605	4972.8429669476645	2974.4891036319195	5463.389081033251	3289.825893982075	3077.44039418635	4412.524874944733	3147.883614918276	4115.024086340421	3723.1521745628156	5637.017571574872	3548.0366537166046	4345.547951783741	3035.2142994353308	5561.161491312625	7297.880751999581	2890.5559747833504	4381.090603512017	3249.5138542660134	3949.0035085045956	3408.397648042308	2844.4242772237267	3979.0407108056875	5406.732448592966	4253.917264666165	3458.635963211118	4827.516508852446	3324.6696241441095	3687.527185266375	2776.092759663943
3242.070002982605	4972.8429669476645	2973.997765423397	5463.389081033251	3289.5945409092974	3077.1301774977696	4412.478376302241	3147.48458777173	4114.0800107878995	3722.799355761708	5636.9987266292055	3548.0366537166046	4344.6792215855585	3035.2142994353308	5561.081680267038	7297.880751999581	2890.3161684740826	4381.090603512017	3249.483732709521	3947.8468784238494	3406.5264356452226	2844.2555738414567	3979.0407108056875	5406.732448592966	4253.635070862718	3458.4497803688946	4823.432340426178	3324.155280772402	3686.985735480993	2775.1347861233958
3242.070002982605	4972.8429669476645	2973.356783872151	5463.389081033251	3289.1829010742795	3076.9141636428844	4412.402465644449	3147.394284091756	4113.934901607492	3722.7179060441404	5636.998704455173	3548.0366537160576	4344.087732527196	3035.2142994353308	5560.892063198067	7297.880751999581	2889.973121384422	4381.090603512017	3249.4455909008225	3945.7375143419467	3404.2519572929095	2844.2469561246867	3979.0407108056875	5406.732448592966	4253.038680300411	3458.0610991053095	4822.256015090877	3323.5233830077536	3686.00169642545	2774.097215544574
3242.070002982605	4972.8429669476645	2972.6498644041367	5463.389081033251	3285.9263103084613	3076.9141636428844	4412.202077902133	3147.165209044778	4111.968284052541	3722.389702300513	5636.990784155023	3548.0366537160576	4343.383068726173	3035.2142994353308	5560.812141911643	7297.880751999581	2889.9085967302176	4381.090603512017	3249.3732959424	3943.8677575507472	3402.3550970144233	2844.2190551443096	3979.0407108056875	5406.732446700096	4252.67836580822	3457.6239536729004	4821.823828219818	3322.8524820018415	3684.766067288062	2773.7216139836055
3242.070002982605	4972.8429669476645	2971.746804274844	5463.389081033251	3284.7806010766585	3076.8986600967733	4411.992754903078	3146.9100902703885	4111.470706408826	3721.7789187779117	5636.987567229109	3548.0366537160576	4341.996357767681	3035.2142994353308	5560.507134739568	7297.880751999581	2889.8464435046035	4381.090603512017	3249.2087572793016	3942.412252185027	3402.2053827440814	2844.194902761861	3979.040710229125	5406.732393178912	4252.222164457945	3457.416743509104	4821.708879319222	3322.6314504788543	3682.1988765572805	2773.433893106925
3242.070002982605	4972.8429669476645	2971.6452487784463	5463.389081033251	3284.3230163680237	3076.8986600967733	4411.488573960181	3146.9100902703885	4110.9661976254165	3721.0205234009595	5636.979650688196	3548.0366537160576	4338.938123831389	3035.2142994353308	5560.24304838336	7297.880751999581	2889.6759369100328	4381.090603512017	3249.13093557394	3942.3476929194057	3401.4228581797197	2844.129779345187	3979.040710229125	5406.7323141861725	4251.911273751346	3457.085484307894	4821.363167519374	3322.55699090986	3680.758884186506	2773.4333531434177
3242.070002982605	4972.8429669476645	2971.520116625148	5463.389081033251	3284.2648199370315	3076.4297421597134	4410.4813609107205	3146.744215207279	4110.6491597020195	3720.3453840382035	5636.979118928492	3548.0366537160207	4338.178757637308	3035.21429943533	5559.705033981229	7297.880751999581	2889.564614717659	4381.090603512017	3249.1307709649873	3942.2986709467077	3400.5780557313706	2843.9362234223486	3979.040710229125	5406.7323141861725	4251.497300522338	3456.5625286252607	4821.137545361929	3322.5051537778672	3677.1002936350105	2773.4278419936754
3242.070002982605	4972.8429669476645	2971.285770376564	5463.389081033251	3284.2626949892256	3075.98580035572	4409.918959207902	3146.550866125092	4110.051384694698	3719.563812959129	5636.937193204147	3548.036653716019	4338.102007900981	3035.21429943533	5557.87523770891	7297.880751999581	2889.530365967198	4381.090603512017	3249.085304025165	3942.1056571452577	3399.1024984579485	2843.8112867294003	3979.040710229125	5406.732249120028	4250.928844438635	3456.3840866918554	4820.466752998545	3322.3071150546575	3674.2821076394093	2773.3401183823516
3242.070002982605	4972.8429669476645	2971.1834741235016	5463.389081033251	3283.4589366570863	3075.9111025484076	4409.094226177249	3146.4485158202497	4109.777822437143	3719.494293024031	5636.878332739818	3548.036653716019	4337.25160470777	3035.214299435329	5556.730074315219	7297.880751999581	2889.4582467265836	4381.090603512017	3249.0524836098516	3941.608537319554	3398.0348230472946	2843.7091163662944	3979.04071012243	5406.732176826456	4250.8957305710255	3456.167141672644	4819.882818647474	3322.1329277031505	3671.81591180574	2773.151568695613
3242.070002982605	4972.842966947664	2971.1798246660974	5463.389081033251	3283.3642846863754	3075.562124318699	4408.152855062995	3146.1654635122445	4109.114710188491	3718.3963129951835	5636.782758930563	3548.036653715999	4336.430598788782	3035.214299435329	5555.947294402811	7297.880751999581	2889.312862437919	4381.090603512017	3249.0351559772134	3941.191375774698	3397.6645629950062	2843.6740712520777	3979.0407099563345	5406.732099766418	4250.750944652648	3455.594169905604	4819.276695236704	3321.5331219301406	3671.4923760564443	2773.08433784768
3242.070002982605	4972.842966947664	2971.1317907253792	5463.389081033251	3283.198428988396	3075.15886918976	4407.123131297025	3145.8075548225984	4108.824677505378	3718.012835308544	5636.449820679254	3548.036653715999	4335.87232967414	3035.214299435329	5554.415528891082	7297.880751999581	2889.268347354981	4381.090603512017	3249.020266001852	3941.136390193099	3396.5307767669206	2843.667474587371	3979.0407099563345	5406.731890674133	4250.185509820973	3454.833341410286	4818.234749162129	3321.337307912862	3671.215380235776	2772.709072161123
3242.070002982605	4972.842966947664	2971.0832795995693	5463.389081033251	3283.173360852481	3074.6630654159785	4406.24015238689	3145.5084680530404	4107.6129679047335	3717.688838773002	5636.082041630361	3548.0366537159935	4335.143802002497	3035.214299435329	5553.835390379989	7297.880751999581	2889.1591621580615	4381.090603512017	3248.9787597001828	3940.740151735748	3395.254426916379	2843.6439924211713	3979.0407096029685	5406.731445808828	4249.988356198931	3454.099635551387	4814.7793700033035	3320.5854149541315	3669.993052978035	2772.6193782286973
3242.070002982605	4972.842966947664	2970.9247238092294	5463.389081033251	3283.160991692831	3074.5751662200864	4404.774390026929	3145.2132122698285	4105.940799949418	3717.521313782695	5634.421656517414	3548.0366537159935	4334.4146525635915	3035.214299435329	5553.513763388959	7297.880751999581	2888.981597391561	4381.090603512017	3248.9683325648757	3940.624393275554	3394.6779056837213	2843.598553935872	3979.0407095229243	5406.730031019354	4249.865923228512	3453.6590050079963	4810.914234363397	3319.838788445123	3669.6096526506362	2772.504089335336
3242.070002982605	4972.842966947664	2970.886475325995	5463.389081033251	3283.160774344159	3074.400042290099	4403.998157956625	3144.662006693806	4102.731955663286	3716.8618719334772	5633.052094690986	3548.0366537159935	4334.172949173224	3035.214299435329	5553.036258842458	7297.880751999581	2888.955253348201	4381.090603512017	3248.879375012527	3940.2942133582596	3393.7071333663903	2843.4889863027643	3979.0407095229243	5406.7035060717335	4249.659995633145	3453.040568838786	4810.708985358762	3319.397721806827	3667.736774012201	2772.3373226921044
3242.070002982605	4972.842966947664	2970.8016534371773	5463.389081033251	3283.136971080705	3074.34249719087	4403.334810230748	3144.1754630694995	4100.768391969704	3716.532870225018	5632.185500849031	3548.0366537159935	4334.066884033755	3035.214299435329	5552.885513412527	7297.880751999581	2888.867472775589	4381.090603512017	3248.484270434079	3939.8197446313734	3393.3328619667436	2843.330660544807	3979.040709501065	5406.432636774388	4249.59461878728	3452.402454655914	4809.235705699977	3318.9481430836877	3665.9197296404336	2772.2574678281944
3242.070002982605	4972.842966947664	2970.76031956549	5463.389081033251	3283.113988236472	3074.217812035687	4403.0808023727695	3143.603733284259	4097.125749990573	3715.8993579956755	5632.119387866457	3548.0366537159935	4333.599057685211	3035.214299435329	5552.821863300149	7297.880751999581	2888.8102582553556	4381.090603512017	3247.988939100029	3939.364621577553	3393.066171249957	2843.169239515975	3979.0407094559696	5406.432636774388	4249.54812123858	3452.3271566081853	4809.071853214466	3318.0703773912264	3664.636221543487	2772.1642204830414
3242.070002982605	4972.842966947664	2970.6774086717837	5463.389081033251	3283.067363671907	3073.093098648307	4402.9495469815065	3141.8745156183495	4096.4986977246335	3715.5155410080024	5631.994919204415	3548.0366537159935	4333.0866840517865	3035.214299435329	5552.664667462455	7297.880751999581	2888.603115317184	4381.090603512017	3247.9810820146486	3938.2598974029024	3392.978790883588	2842.786454022481	3979.0407094559696	5406.424198472983	4249.529331900223	3451.4252180556623	4808.7957040981255	3317.695011619494	3664.636221543487	2772.1041026640896
3242.070002982605	4972.842966947664	2970.4933800912763	5463.389081033251	3283.055168723211	3072.820206136747	4401.653926375552	3139.777216422337	4095.905170444732	3714.8966715309652	5631.940366701952	3548.0366537159935	4332.639875853284	3035.214299435326	5552.634312551461	7297.880751999581	2888.289771257999	4381.090603512017	3247.9809020140447	3937.875934209333	3392.6941145029705	2842.547301065399	3979.0407094559696	5406.423401057962	4249.498831205148	3451.3169234908983	4808.06382007333	3317.648738194752	3664.5517478262245	2771.720079979911
3242.070002982605	4972.842966947664	2970.3481792558387	5463.389081033251	3283.0348767761343	3072.7237838392425	4400.798426574088	3138.424644509807	4094.9923115284355	3714.161819816205	5631.84497206328	3548.0366537159935	4332.087629852439	3035.214299435326	5552.625306106398	7297.880751999581	2887.9638984026997	4381.090603512017	3247.943996351496	3936.618425464985	3391.5137081463445	2842.3593495384625	3979.040709420081	5406.423401057962	4249.467355617691	3450.6894244314763	4807.393863602663	3317.16056421317	3664.2667096239097	2771.295597048135
3242.070002982605	4972.842966947664	2970.0034723593826	5463.389081033251	3283.02876803073	3072.5248339602185	4400.213245075509	3137.2662885437703	4094.623381078778	3714.1338273731253	5631.788023463702	3548.0366537159935	4331.7254766322585	3035.2142994353258	5552.554383979703	7297.880751999581	2887.913464317248	4381.090603512017	3247.8303805236756	3933.4676011883107	3390.9074818182235	2842.0475352364447	3979.0407093746394	5406.423401057962	4249.435883889271	3450.677388447544	4806.383858299316	3317.056947509788	3664.2667096239097	2771.0173504106237
3242.070002982605	4972.842966947664	2969.983842503551	5463.389081033251	3283.0191575855497	3072.3034988748936	4399.224869718017	3136.7954610867137	4091.92735865496	3714.0771286928953	5631.667995083973	3548.0366537159935	4330.237362713921	3035.2142994353258	5552.529985742678	7297.880751999581	2887.449573694722	4381.090603512017	3247.8054066587674	3933.065066122943	3389.572978097204	2841.7427163075513	3979.0407093746394	5406.423401057962	4249.350533860619	3450.6153736226233	4804.588776256349	3317.0042189381606	3664.266279002877	2770.7012566970834
3242.070002982605	4972.842966947664	2969.6716571167435	5463.389081033251	3282.986088403366	3072.189038439047	4398.916475389437	3135.5353738508193	4087.878782859646	3713.72636734117	5631.57920822292	3548.0366537159935	4329.967826451243	3035.2142994353253	5552.4745864644365	7297.880751999581	2887.0879718373994	4381.090603512017	3247.7475984228777	3931.603009452948	3389.310047987912	2841.2771289088596	3979.0407093746394	5406.423401057962	4249.293984503533	3450.059935764919	4802.8092389443955	3316.86540292909	3664.266279002877	2770.5637024947064
3242.070002982605	4972.842966947664	2968.9674566949298	5463.389081033251	3282.976913724544	3071.368623143817	4398.737349644373	3135.4814916506125	4085.277277404061	3713.602569289595	5631.5397136925385	3548.0366537159935	4329.950719027753	3035.214299435325	5552.372693958877	7297.880751999581	2886.9085519249325	4381.090603512017	3247.7292729923715	3930.6454485456316	3388.7232091436304	2841.0210749786293	3979.0407093746394	5406.423332451003	4249.272041736291	3449.9533740822317	4801.361643656252	3316.760849729845	3664.2256862381546	2770.184221316614
3242.070002982605	4972.842966947664	2968.932613387551	5463.389081033251	3282.9648573321806	3071.245807125393	4398.107788813408	3135.2837036004685	4073.4695373188742	3713.496324533018	5631.425514290328	3548.0366537159935	4329.136590337781	3035.214299435325	5552.271623134207	7297.880751999581	2886.839428764839	4381.090603512017	3247.6944003436856	3930.466015767178	3387.9672933588276	2840.8776414357244	3979.0407093746394	5406.423332451003	4249.042945030502	3449.4671197868615	4799.44454772695	3316.1721601277172	3664.068745083432	2769.792237021062
3242.070002982605	4972.842966947664	2968.62990650058	5463.389081033251	3282.947875438872	3071.1672962807356	4397.989354988053	3134.915048558618	4064.3724168615804	3713.4427168135317	5631.339533268313	3548.0366537159935	4328.843023531332	3035.214299435325	5552.051387431204	7297.880751999581	2886.5147992801762	4381.090603512017	3247.4461873332316	3930.3257433412505	3387.5848072660065	2840.7813951350163	3979.040709374589	5406.423332451003	4248.97617814379	3448.935090371634	4799.110050612773	3316.1721601277172	3663.9520155942046	2769.5573548872208
3242.070002982605	4972.842966947664	2968.474660260101	5463.389081033251	3282.8899431229283	3070.9574745328955	4397.600872403049	3134.8316796649888	4055.1884460843457	3713.1416619049255	5631.317576981639	3548.0366537159935	4328.470583602579	3035.214299435325	5551.976546897343	7297.880751999581	2886.0990943615116	4381.090603512017	3247.2159031589194	3930.105365613811	3387.012211162018	2840.4244413272977	3979.0407093724643	5406.423304606835	4248.865720444961	3448.690746571934	4798.387129405268	3316.163779297821	3663.5327996584056	2769.295257724323
3242.070002982605	4972.842966947664	2968.448116489976	5463.389081033251	3282.8568051614034	3070.517201497456	4396.239752598185	3134.7926166418056	4054.23413413193	3712.732075322557	5631.148006063985	3548.0366537159935	4328.370338561739	3035.214299435325	5551.976546897343	7297.880751999581	2885.7163591020844	4381.090603512017	3247.095920239728	3929.993498453845	3386.642374350651	2840.2017182806353	3979.0407093724643	5406.423304606835	4248.434215487508	3448.22939638542	4798.35244315101	3316.074500594485	3663.11324134807	2768.6448109089365
3242.070002982605	4972.842966947664	2968.166102749887	5463.389081033251	3282.826637681135	3070.3083110302236	4395.842539738043	3134.757791502929	4054.23413413193	3712.3242810272704	5630.986574230841	3548.0366537159925	4327.963617177945	3035.214299435325	5551.7896206181995	7297.880751999581	2884.6585897911946	4381.090603512017	3246.9402549952115	3929.6681730624796	3386.518145245842	2840.153927654769	3979.0407093724643	5406.423304606835	4247.994720208273	3447.790305248018	4798.07064682889	3315.9403409432407	3662.6909255006967	2767.5586844240515
3242.070002982605	4972.842966947664	2967.9290077710057	5463.389081033251	3282.5806530180007	3069.9233239638893	4395.739093420439	3134.6960011330175	4053.8357917782687	3711.9321714456755	5630.9046959037605	3548.0366537159925	4327.392119043178	3035.2142994353244	5551.600913816668	7297.880751999581	2884.0030284917757	4381.090603512017	3246.7603316543123	3929.037143061364	3385.7314896295366	2840.146270776948	3979.0407093699996	5406.423304606835	4247.936578179706	3447.1122136794415	4794.759600983796	3315.858368609237	3662.6909255006967	2766.5878008671157
3242.070002982605	4972.842966947664	2967.7593024116077	5463.389081033251	3282.1011181620484	3069.6515792630125	4395.479223349936	3134.686192106427	4049.313909357624	3711.571617833025	5630.9046959037605	3548.0366537159925	4327.238057517707	3035.2142994353244	5551.480144130285	7297.880751999581	2883.850767691543	4381.090603512017	3246.7037276839283	3928.9407189169224	3384.7107031713767	2840.115921519457	3979.0407093699996	5406.423280068145	4247.896274894812	3447.1122136794415	4790.250539756909	3315.7812863760546	3662.6536836352575	2765.4665415967056
3242.070002982605	4972.842966947664	2967.7168198912677	5463.389081033251	3281.3688309001946	3069.40911383338	4395.183899962478	3134.539595035964	4045.571369921404	3711.4199047632037	5630.75649077082	3548.0366537159925	4327.007866647307	3035.2142994353176	5551.280268506068	7297.880751999581	2883.826014672005	4381.090603512017	3246.6214579986763	3928.476676857287	3383.4208455065423	2839.9713137893405	3979.0407093699996	5406.423274807581	4247.878834104932	3446.2312427054617	4788.066452073228	3315.317615648858	3662.2886806253646	2765.3647700478496
3242.070002982605	4972.842966947664	2967.6377386480026	5463.389081033251	3280.986458147707	3069.1580933015957	4394.933609297946	3134.4088296607842	4043.0944099143844	3710.827303188279	5630.60935708969	3548.0366537159925	4326.945984706073	3035.214299435314	5551.248639113066	7297.880751999581	2883.6854583438553	4381.090603512017	3246.5915264979135	3928.0041663059556	3382.7669313779725	2839.90780636272	3979.040709369681	5406.423263738276	4247.778828580958	3445.6893908235097	4783.137470693284	3314.4976632534417	3661.4820011796583	2765.1882021063248
3242.070002982605	4972.842966947664	2967.543877444982	5463.389081033251	3280.267778062528	3067.895493152757	4394.43130001262	3134.3469307688683	4037.59176418776	3710.8002454385783	5630.45538406909	3548.0366537159925	4326.846399089619	3035.214299435298	5550.970404467029	7297.880751999581	2883.672564815359	4381.090603512017	3246.5766420605614	3927.5478165073428	3382.3935655705554	2839.90780636272	3979.040709369681	5406.423263261768	4247.44686904552	3444.89004909137	4782.695851348784	3313.8151705407754	3661.2979809691606	2765.127973204923
3242.070002982605	4972.842966947664	2967.457907491965	5463.389081033251	3278.7068804568707	3067.8110379788504	4393.754017619494	3134.2437701232766	4032.605425528833	3710.17482985185	5629.848407289293	3548.0366537159925	4326.351896251239	3035.2142994352516	5550.492082015243	7297.880751999581	2883.671239549852	4381.090603512017	3246.5636244112334	3927.1142666662035	3382.2967158478295	2839.871259980694	3979.040709369681	5406.423247310586	4246.829580379983	3444.3592094392625	4782.094759268917	3313.6069876102392	3661.2417922329523	2765.0538637681134
3242.070002982605	4972.842966947664	2967.317863174919	5463.389081033251	3277.7449839775363	3067.4629958150026	4393.389474420788	3133.9576753368947	4027.1425750113117	3708.2748729065033	5628.630191263386	3548.0366537159925	4326.125965813381	3035.2142994352107	5550.3817992574495	7297.880751999581	2883.644310175582	4381.090603512017	3246.5545380144795	3926.8151147216354	3381.590810585569	2839.8353919834435	3979.0407093695367	5406.423247310586	4245.874069003031	3444.2833518860525	4771.191225384726	3313.587660020564	3661.2073437747886	2764.97399442222
3242.070002982605	4972.842966947664	2967.1730062293177	5463.389081033251	3277.6388694034677	3066.5158660002903	4393.0646256410955	3133.865379037281	4022.035451991911	3707.8060685354867	5627.770799613649	3548.0366537159925	4325.355533723164	3035.214299435172	5550.120111607222	7297.880751999581	2883.6220402254357	4381.090603512017	3246.4991289865675	3926.7045907763604	3381.0697073165875	2839.7135048780633	3979.0407093695367	5406.42322905445	4245.378066562253	3444.0617652268656	4762.883733716018	3313.496394289821	3661.175198291002	2764.914376848039
3242.070002982605	4972.842966947664	2967.1080554611785	5463.389081033251	3277.5008845055404	3065.2382293958185	4392.634400759658	3133.83304639857	4013.9476869281007	3707.4526401827397	5627.335899113534	3548.0366537159925	4324.923258370789	3035.214299435167	5549.8089661319855	7297.880751999581	2883.519209140658	4381.090603512017	3246.4840797765846	3926.5171139753693	3379.8856916316554	2839.593196040031	3979.0407093695367	5406.423225669392	4245.378066562253	3443.979664469121	4760.291306454383	3312.763194434963	3661.160581078924	2764.7806279194106
3242.070002982605	4972.842966947664	2967.0839889745453	5463.389081033251	3275.644508104539	3064.710929477089	4392.296953228714	3133.7131395686883	4010.227589923269	3707.3324416482374	5627.137522099678	3548.0366537159925	4324.18780922751	3035.2142994350015	5549.54300932691	7297.880751999581	2883.415172887141	4381.090603512017	3246.4582589360625	3926.280689666766	3377.839939748359	2839.503284561552	3979.0407093695367	5406.423205286339	4244.997589513764	3443.9434999580308	4755.460977614521	3312.6891621991804	3661.154399348774	2764.4668929813215
3242.070002982605	4972.842966947664	2966.7321176902497	5463.389081033251	3274.5301404143697	3063.883667912604	4392.0290440079525	3133.6822463742246	4005.9811013939297	3705.907841602946	5627.137522099678	3548.0366537159925	4323.8842188321	3035.2142994344968	5549.503552309967	7297.880751999581	2883.293906982308	4381.090603512017	3246.4472259928216	3926.152338222425	3377.2497906002636	2839.440051699419	3979.040709369485	5406.423111234784	4244.289917317222	3443.833540640563	4751.060609446875	3312.214627521539	3661.150223304522	2764.1940651405926
3242.070002982605	4972.842966947664	2966.714323857395	5463.389081033251	3273.6853547083574	3062.694755837746	4391.6078835708595	3133.579688411444	4003.802720237035	3705.3899148574556	5626.394409131349	3548.0366537159925	4323.7522691370705	3035.2142994344795	5549.343887374616	7297.880751999581	2883.240288134153	4381.090603512017	3246.4225672576285	3926.0337523956155	3376.7037306498705	2839.3852921352254	3979.040709369485	5406.4228551064925	4243.864431478281	3442.9445173541253	4738.118626158621	3311.9149755167773	3661.142188488843	2764.124819702757
3242.070002982605	4972.842966947664	2966.4646369521206	5463.389081033251	3272.7605673804146	3061.6469397792403	4391.441966179365	3133.29604779859	4001.4846535392517	3703.923966407578	5626.0303964823315	3548.0366537159925	4323.677914379365	3035.2142994342294	5549.223602902386	7297.880751999581	2883.1987792695954	4381.090603512017	3246.4163016114153	3925.752866166431	3376.075624428864	2839.2291451968667	3979.040709369485	5406.422426703587	4243.49175185518	3440.938460565095	4733.104519985341	3311.759735431323	3661.1394660363194	2763.9948305779917
3242.070002982605	4972.842966947664	2966.0164471265107	5463.389081033251	3272.5354159868884	3060.84351469142	4391.118875471515	3133.2163025420814	4000.4851054692895	3701.4641335550205	5624.990772303778	3548.0366537159925	4322.860944017455	3035.2142994327423	5549.097141591947	7297.880751999581	2883.1307044243135	4381.090603512017	3246.4163016114153	3925.0946503228174	3375.754143676928	2839.1800923494493	3979.040709369485	5406.420834681381	4243.176551931929	3439.9420421911855	4720.113081655971	3311.042043589943	3661.1255661891164	2763.6665796860707
3242.070002982605	4972.842966947664	2965.6568180299882	5463.389081033251	3272.105916817558	3059.922547912181	4390.841991323494	3133.185341854485	3998.6056095801473	3701.2187790426333	5624.673956806313	3548.0366537159925	4321.965416785561	3035.214299431275	5548.89592226505	7297.880751999581	2882.960963569839	4381.090603512017	3246.4163016114153	3924.930988394225	3375.508283524102	2839.149814531819	3979.040709369485	5406.417347406448	4242.953911689117	3439.7089112419026	4706.749619646122	3310.4302859511763	3661.1202745273604	2763.53415022702
3242.070002982605	4972.842966947664	2965.2751146423084	5463.389081033251	3271.970846984515	3059.8075685337217	4390.600415193555	3133.185341854485	3997.8956542949536	3701.079176520012	5623.903310539061	3548.0366537159925	4320.274047317727	3035.2142994287406	5548.663343381706	7297.880751999581	2882.684773800431	4381.090603512017	3246.4163016114153	3924.4582782517014	3375.2436498528696	2839.1440801226377	3979.0407093694757	5406.406774138246	4242.890398896164	3439.409276490527	4691.7115034724575	3310.1951886305296	3661.1115117226664	2762.916285755641
3242.070002982605	4972.842966947664	2964.861603168574	5463.389081033251	3271.6355968340636	3059.084112242812	4390.147691272368	3133.176669404087	3996.413391132034	3700.3434797350446	5621.651892224301	3548.0366537159925	4320.179909318154	3035.2142994261626	5548.51901690912	7297.880751999581	2882.67583104778	4381.090603512017	3246.4163016114153	3923.818285469672	3374.824864836357	2839.1440801226377	3979.0407093694694	5406.390893321359	4242.826236831316	3438.7936966914594	4677.791239245933	3309.8346087630525	3661.0727895179125	2762.21689100558
3242.070002982605	4972.842966947664	2964.7011089021403	5463.389081033251	3271.1960316112563	3059.0141491945988	4389.846892041487	3133.1715965804187	3994.297022516317	3699.654259026383	5621.308372781039	3548.0366537159925	4319.6292778973575	3035.2142994196215	5548.376781569996	7297.880751999581	2881.988326405574	4381.090603512017	3246.406158517788	3923.32557032401	3373.340504173382	2839.13614695613	3979.0407093694357	5406.388512325309	4242.679823655355	3437.582656956809	4660.028563756858	3309.5345285057742	3661.0507704217353	2761.183826856703
3242.070002982605	4972.842966947664	2964.6919839963084	5463.389081033251	3270.8241472409336	3058.9181735992406	4389.4832730123335	3133.156984686183	3991.676572910786	3698.223428191753	5621.041765865645	3548.0366537159925	4319.584300542269	3035.214299411144	5548.260264251761	7297.880751999581	2881.4633337821188	4381.090603512017	3246.392264151381	3922.9717753938694	3372.615522170164	2839.095405976099	3979.0407093694357	5406.388512325309	4239.998049857464	3437.423242974449	4626.060615329185	3309.278131794157	3661.018628862603	2760.0890659872475
3242.070002982605	4972.842966947664	2964.5471955734124	5463.389081033251	3270.7745706744727	3058.708530558968	4389.175887468453	3133.1440210888154	3989.7851756948694	3697.5195288331734	5620.88862133082	3548.0366537159925	4319.356765040209	3035.214299402536	5547.491627503454	7297.880751999581	2880.8006497738807	4381.090603512017	3246.3782456102963	3922.5757863985023	3369.6970449017613	2839.095329180434	3979.0407093694357	5406.388512325309	4238.293573020267	3435.697705877182	4602.828923454819	3308.997579820625	3660.953318200027	2759.476708468796
3242.070002982605	4972.842966947664	2964.191182934616	5463.389081033251	3270.25796719164	3058.372016871486	4388.531844349325	3133.1284571360848	3985.884247651745	3696.546694380694	5620.64034256563	3548.0366537159925	4319.064578178077	3035.214299336538	5546.824997762269	7297.880751999581	2880.320605273602	4381.090603512017	3246.3717993161317	3922.4087191982903	3367.9175560654157	2839.0841659758007	3979.0407093694357	5406.388512325309	4237.590920261853	3433.2400863021603	4591.975311750047	3308.396668941684	3660.7997313978726	2758.4517485994156
3242.070002982605	4972.842966947663	2964.074952412493	5463.389081033251	3269.8465332903797	3058.129693339967	4388.306176530199	3133.0629881598206	3982.4574673009256	3694.9164684450825	5619.578409201487	3548.0366537159925	4319.033979780188	3035.2142991775163	5546.216738706975	7297.880751999581	2880.268419346089	4381.090603512017	3246.348666056491	3922.1853242894977	3367.3930822214293	2839.0402256723764	3979.040709369431	5406.388512325309	4237.2209237163	3429.302654617107	4576.326639726224	3307.436947496629	3660.513213476029	2758.1748183639947
3242.070002982605	4972.842966947663	2964.038048264179	5463.389081033251	3269.586409852688	3057.52467019171	4385.874510666346	3133.039109739121	3981.9240601200036	3693.223754096601	5619.453665582064	3548.0366537159925	4318.9701128402885	3035.2142989326317	5545.491034717943	7297.880751999581	2879.803151363737	4381.090603512017	3246.319944175764	3921.814124866489	3366.4591278792086	2839.0109696404293	3979.040709369431	5406.388505577336	4237.059311647943	3425.2607430885146	4575.214237173075	3306.854442599069	3660.306574986044	2757.825767674453
3242.070002982605	4972.842966947663	2963.9986812903553	5463.389081033251	3269.2834122073177	3056.201123474766	4385.771080100525	3132.889491226162	3980.918784134741	3692.8269939965558	5619.296265178711	3548.0366537159925	4318.942616425283	3035.214298882611	5544.533302474924	7297.880751999581	2879.3781983265862	4381.090603512017	3246.3009577580215	3921.6674634524497	3366.3463724001813	2838.9507956837288	3979.040709369431	5406.388490242589	4236.693191139443	3424.4284983286257	4572.014718272202	3306.4131947838523	3659.8551866860553	2757.330284151749
3242.070002982605	4972.842966947663	2963.98040227157	5463.389081033251	3268.9110463813504	3054.9863433434225	4382.745267122421	3132.6881728320404	3980.1084572503523	3692.102035453937	5619.212256748809	3548.0366537159925	4318.632264448573	3035.214298249227	5542.853495915528	7297.880751999581	2879.3021886516144	4381.090603512017	3246.2457480903195	3921.51985666803	3365.7027654050244	2838.92562130072	3979.040709369431	5406.388388493482	4236.566680204865	3424.3853419277975	4564.9813284855745	3305.652200384251	3659.6129667222754	2757.0723207543538
3242.070002982605	4972.842966947663	2963.87575740279	5463.389081033251	3268.516168862994	3054.639739672945	4382.179928168826	3132.3810529387674	3978.6479399571917	3691.0562431309327	5618.90360682579	3548.0366537159925	4318.486048703786	3035.214295919863	5542.691534112041	7297.880751999581	2878.5810470957745	4381.090603512017	3246.17663434566	3920.662857157202	3365.465241013726	2838.8389831655913	3979.040709369431	5406.3883880761705	4236.540145810449	3424.3748051286475	4559.081895090547	3305.2952565088917	3658.8831322043143	2756.5684148118767
3242.070002982605	4972.842966947663	2963.8135325495023	5463.389081033251	3268.341378198645	3054.549406747977	4382.179928168826	3131.363329699415	3977.1349846755	3690.71333217359	5618.78800548882	3548.0366537159925	4318.431012699553	3035.2142944834873	5542.538004392084	7297.880751999581	2878.2289576433063	4381.090603512017	3246.0253551369738	3919.1762182598814	3365.0717443549056	2838.716723236254	3979.040709369431	5406.3883880761705	4236.272880656539	3423.980227271672	4553.559491025272	3304.909881525488	3656.735835462267	2756.5075486551095
3242.070002982605	4972.842966947663	2963.7397576566327	5463.389081033251	3268.170937823845	3054.525848394601	4380.352127601931	3130.7583933729047	3974.9421732400106	3690.3843101089974	5618.770795514593	3548.036653715992	4318.247200953658	3035.214286635993	5540.585615060895	7297.880751999581	2878.031501793252	4381.090603512017	3245.99377125352	3917.8108205083345	3363.6342484724673	2838.6743047936016	3979.040709369431	5406.3883279839365	4235.709837389793	3423.7718043332043	4549.3213688364285	3304.4378929446466	3649.6785290500493	2756.464052117706
3242.070002982605	4972.842966947663	2963.6795992375137	5463.389081033251	3267.857837029015	3054.4665060872358	4378.829496072063	3130.030965759295	3974.5098848898224	3690.0969672477995	5618.732571508599	3548.036653715992	4318.144891971022	3035.2142616214783	5540.171052542744	7297.880751999581	2877.9533822056173	4381.090603512017	3245.981005216361	3916.138173871687	3363.6342484724673	2838.6210413765475	3979.0407093694294	5406.388293084709	4234.950723538794	3423.74425623434	4545.927712604035	3304.4355770305906	3645.0475462054387	2756.1459661263016
3242.070002982605	4972.842966947663	2963.6676113535896	5463.389081033251	3267.8181390563686	3053.9738169699003	4375.475100836948	3129.5220444726683	3972.6286626095343	3690.021381764048	5618.6443940717045	3548.036653715992	4318.030493707479	3035.214194722834	5539.173257878082	7297.880751999581	2877.7849048566763	4381.090603512017	3245.9254400173922	3915.0683512942783	3363.605033732183	2838.5305727782497	3979.0407093694294	5406.388175535898	4234.506573857203	3423.46309372369	4542.319438508226	3304.411780350307	3644.089680578063	2756.055050000298
3242.070002982605	4972.842966947663	2963.5368636294934	5463.389081033251	3267.755170850053	3053.820181990737	4372.137852929758	3129.209033456438	3970.0338214911044	3689.8023772876004	5618.641680675868	3548.036653715992	4317.696958257604	3035.2141036819453	5536.16150734465	7297.880751999581	2877.658211400294	4381.090603512017	3245.8544893308576	3914.137455245457	3363.591588754233	2838.525918530199	3979.0407093694294	5406.38799474419	4231.730112961653	3423.263133652398	4541.734907322258	3304.20293490884	3643.9727715266713	2755.9509406194516
3242.070002982605	4972.842966947663	2963.437828205575	5463.389081033251	3267.697877577919	3053.5133561769103	4371.351905492027	3128.9350231604194	3966.989171007609	3689.742159926699	5618.611429464294	3548.036653715992	4317.555652693432	3035.2139323139777	5534.051978719898	7297.880751999581	2877.5171626667684	4381.090603512017	3245.698763293399	3913.4225805183332	3363.579364143993	2838.5049884796654	3979.0407093694294	5406.387826851627	4227.439667095883	3423.2111808687273	4540.896366688476	3303.5899610897904	3643.8773977635838	2755.867494126402
3242.070002982605	4972.842966947663	2963.3745196107793	5463.389081033251	3267.1161664292013	3053.100311675478	4368.273262595718	3128.1059676469263	3965.1932905499784	3689.6691117254763	5618.587949470216	3548.036653715992	4317.389972441131	3035.2136125801353	5531.427172261788	7297.880751999581	2876.9559409108188	4381.090603512017	3245.4987332578426	3909.0859011808534	3363.579070710035	2838.4430203197926	3979.0407093694294	5406.387704768812	4225.528626029132	3422.6229064060135	4539.693157112604	3303.340727214366	3643.579460413105	2755.7463635114946
3242.070002982605	4972.842966947663	2963.3402538547743	5463.389081033251	3266.793379272998	3052.930283238405	4367.718097543323	3127.8522224098274	3964.4155777220417	3689.6243800990474	5618.554857561256	3548.036653715992	4317.334935168893	3035.2128500650133	5522.094565377497	7297.880751999581	2876.57790330756	4381.090603512017	3245.3941784714325	3908.169151762355	3363.5208322507533	2838.4430203197926	3979.0407093694294	5406.387265352181	4223.078136498967	3422.051440213676	4539.614505491931	3303.259987393902	3643.4845290935546	2755.743130410533
3242.070002982605	4972.842966947663	2963.320208878821	5463.389081033251	3266.659220808839	3052.7214216307834	4367.605416570672	3127.7687889469953	3961.9270684504186	3689.5605916340564	5618.5523620884505	3548.036653715992	4317.2290044338315	3035.212252215259	5522.015302349317	7297.880751999581	2876.1948152697046	4381.090603512017	3245.1850444689317	3908.0153140986313	3363.5067572157272	2838.4072975905347	3979.0407093694266	5406.385911048508	4221.236949684022	3421.301017741106	4538.535288140893	3303.223243269821	3643.335261149127	2755.7352393125893
3242.070002982605	4972.842966947663	2963.248522278782	5463.389081033251	3266.2752304997384	3052.72106264572	4367.19058952464	3127.6094880914934	3961.140342582708	3689.4336235742508	5618.533538489771	3548.036653715992	4317.113406012515	3035.211752800012	5520.055850641203	7297.880751999581	2875.961168786652	4381.090603512017	3244.906489185274	3906.6491616148696	3363.5067572157272	2838.3889701798366	3979.0407093694266	5406.383343812821	4221.202263420095	3420.6986429743447	4536.295598883254	3303.1504541915456	3642.9462282337963	2755.713241613279
3242.070002982605	4972.842966947663	2963.246125840169	5463.389081033251	3266.015415753333	3052.6919456430765	4365.61853557197	3127.341153572256	3960.977385791355	3689.210653181122	5618.507715215768	3548.036653715992	4316.851889983807	3035.211752800012	5519.810870073357	7297.880751999581	2875.8670593624465	4381.090603512017	3244.6152709152234	3904.623108949365	3363.4818164890366	2838.339781922115	3979.0407093694266	5406.378967249282	4220.668360157913	3417.6929931159502	4534.887244118575	3303.0482254457443	3642.4030994002414	2755.4484310750736
3242.070002982605	4972.842966947663	2963.2427895055293	5463.389081033251	3265.674703662119	3052.690597849455	4365.155532624214	3126.7797021923125	3959.7096760675286	3688.9916330666492	5618.4988671848905	3548.036653715992	4316.2583413104885	3035.211752800012	5519.54345141021	7297.880751999581	2875.833398121537	4381.090603512017	3244.198755233696	3904.2496386816347	3363.4417527573014	2838.2660992618585	3979.0407093694266	5406.373621658684	4219.155941148629	3416.9801767106264	4533.640574110789	3302.6564248225122	3641.220026198417	2755.3607678571125
3242.070002982605	4972.842966947663	2963.212037724388	5463.389081033251	3265.6339787259167	3052.245166551389	4364.006746268758	3125.918672629108	3959.6903546474878	3688.7254390779253	5618.496637059436	3548.036653715992	4316.058847880189	3035.21174727336	5519.180040552356	7297.880751999581	2875.318316851584	4381.090603512017	3243.4366328915303	3903.963655196946	3363.433708823824	2838.1638010717566	3979.0407093694266	5406.373621658684	4218.444581142223	3416.7884240174362	4532.027271806552	3302.6553897283557	3640.102913808457	2755.3149092811395
3242.070002982605	4972.842966947663	2963.192297343041	5463.389081033251	3265.4381495887346	3051.677781290339	4363.874285697197	3125.735995461973	3957.530224500123	3688.5777163996377	5618.481314669876	3548.036653715992	4316.021100063975	3035.21174727336	5518.434174481436	7297.880751999581	2874.782171246524	4381.090603512017	3242.1800380626128	3903.526908803016	3363.4181513956537	2838.0551662511834	3979.0407093694266	5406.373558599382	4217.988998811374	3415.991511956463	4527.4764476901155	3301.98519178851	3635.2647602594498	2755.203611948431
3242.070002982605	4972.842966947663	2963.171751436033	5463.389081033251	3265.2754833712324	3051.1315187429414	4363.747303768654	3124.35808338251	3955.583164982444	3688.545443920408	5618.429826305743	3548.036653715992	4316.019752236985	3035.21174727336	5517.983424937778	7297.880751999581	2873.2306295388385	4381.090603512017	3239.9759812448438	3903.5046558177323	3363.3898183128103	2837.9621474364285	3979.0407093694266	5406.373558599382	4217.166715842817	3415.3339708537546	4526.069249576149	3301.82692936051	3626.563529613428	2755.1042246309944
3242.070002982605	4972.842966947663	2963.110027168212	5463.389081033251	3264.9792773457757	3051.130624886511	4363.67593180192	3123.811850324646	3954.589571494645	3688.205467549449	5618.397737072146	3548.036653715992	4315.909660580717	3035.21174727336	5515.334694055402	7297.880751999581	2872.857790509179	4381.090603512017	3238.724300677787	3903.23559084775	3363.378154434991	2837.7442791433737	3979.0407093694257	5406.3735310575985	4216.968233838217	3412.5638593268673	4523.9030487955515	3301.8203750095977	3621.082479234373	2754.795724493699
3242.070002982605	4972.842966947663	2963.0321735790953	5463.389081033251	3264.694598882091	3051.130397431009	4363.470146433758	3123.5577002122445	3954.198543999405	3687.878347009028	5618.375711428222	3548.036653715992	4315.767369957242	3035.21174727336	5515.329415767099	7297.880751999581	2872.857790509179	4381.090603512017	3238.342221427094	3903.146629193663	3363.37209659964	2837.354654041743	3979.0407093694257	5406.373450714293	4215.539075256204	3409.043936399572	4521.109547311153	3301.7193590948777	3620.0715633038326	2754.1604138526
3242.070002982605	4972.842966947663	2962.9828617865332	5463.389081033251	3264.694598882091	3051.129922955493	4363.230995135932	3123.3101359870475	3951.8988650157944	3687.518888453764	5618.280782429903	3548.036653715992	4315.525882568642	3035.21174727336	5514.4864236815165	7297.880751999581	2872.6645909133813	4381.090603512017	3238.277158516296	3903.082115850055	3363.3691633929534	2837.258811710827	3979.0407093694257	5406.373407216279	4215.237484750363	3403.1545344483284	4518.076940250539	3301.5686591374215	3618.7908333669257	2753.7289652463564
3242.070002982605	4972.842966947663	2962.9647185487015	5463.389081033251	3264.6791228440597	3051.1102356074443	4363.07494263549	3123.255472423427	3950.600972721357	3687.3723918353944	5618.2147754676025	3548.036653715992	4315.318558171553	3035.21174727336	5512.699969357334	7297.880751999581	2872.596217026911	4381.090603512017	3238.2479148734246	3902.9554846818	3363.368283108482	2837.154073779997	3979.0407093694257	5406.373306383681	4215.183834068426	3399.9746604443644	4509.837406583067	3301.4219607400187	3612.195941257741	2753.125323565889
3242.070002982605	4972.842966947663	2962.8836646497484	5463.389081033251	3264.6791228440597	3051.0785016095087	4362.991766402357	3123.168776612608	3950.600972721357	3686.980087937013	5618.174275754562	3548.036653715992	4315.181338108683	3035.21174727336	5512.478641022376	7297.880751999581	2872.592333883197	4381.090603512017	3238.225738644287	3902.6935393661097	3363.3602897865517	2837.135685327037	3979.0407093694257	5406.37320716497	4214.899977694644	3399.5298766406736	4500.603384524088	3301.0593323490834	3611.431360531683	2752.544108130402
3242.070002982605	4972.842966947663	2962.8123772010676	5463.389081033251	3264.6480006188976	3051.0332535388748	4362.812255394421	3123.027907477545	3950.3777291953575	3686.56534459493	5618.066433375016	3548.036653715992	4315.048115891401	3035.21174727336	5512.472441422649	7297.880751999581	2872.567820832763	4381.090603512017	3237.6936308232903	3902.430276667372	3363.3499453835493	2836.8924871191334	3979.0407093694257	5406.37295371119	4214.818552872532	3398.4620947326166	4488.26783331719	3300.8279256481405	3611.2598521406576	2752.440009442889
3242.070002982605	4972.842966947663	2962.6854665032133	5463.389081033251	3264.635160758743	3051.0051994842156	4362.575750932405	3122.346842320405	3949.1989772833035	3686.3826871971887	5618.001800240527	3548.036653715992	4314.911373747749	3035.21174727336	5511.882969793535	7297.880751999581	2872.5534631674673	4381.090603512017	3237.2595835598777	3902.369270304572	3363.3184359523984	2836.6684390990213	3979.0407093694257	5406.3727685319645	4214.687611659192	3395.386153063264	4476.278707500862	3300.4710866063688	3611.230957571082	2752.354009585572
3242.070002982605	4972.842966947663	2962.6300253543313	5463.389081033251	3264.633260967052	3050.9995020635615	4362.474208453872	3122.1613274306214	3948.991270107698	3685.9967609570913	5617.897465569486	3548.036653715992	4314.751811915756	3035.21174727336	5511.251965086878	7297.880751999581	2872.535769463226	4381.090603512017	3237.233956221763	3902.3282955421255	3363.2914450126664	2836.1346601936248	3979.0407093694257	5406.372593438037	4214.445919283898	3393.1215746369276	4466.219558882936	3300.3800388966392	3611.154092521532	2752.0005403760238
3242.070002982605	4972.842966947663	2962.600476094012	5463.3890810332505	3264.6225600274947	3050.9995020635615	4362.328955784797	3121.968350349992	3948.478612999244	3685.6531811646946	5617.7798211707595	3548.036653715992	4314.532646163807	3035.2117472733457	5511.106467874755	7297.880751999581	2872.527458487513	4381.090603512017	3237.2316672953066	3902.2554669671417	3363.2736716787117	2835.744040998124	3979.0407093694257	5406.37162600678	4214.115516594551	3386.964375337925	4455.607059272221	3300.3798834847867	3611.0085773774467	2751.9516208823466
3242.070002982605	4972.842966947663	2962.555228205072	5463.3890810332505	3264.6225600274947	3050.999326162708	4361.778604353641	3121.8941018325318	3947.4560161709596	3685.5892537335194	5617.698782348614	3548.036653715992	4314.410050697278	3035.2117472733457	5510.665586370916	7297.880751999581	2872.494448563809	4381.090603512017	3237.1604472405515	3902.2101239878198	3363.2567957124966	2835.390988231072	3979.0407093694257	5406.368395633819	4213.862824569125	3378.9424670360713	4448.633688728378	3300.2781304252194	3610.878395034927	2751.8342145282063
3242.070002982605	4972.842966947663	2962.4435757876336	5463.3890810332505	3264.6225600274947	3050.999171551484	4361.778604353641	3121.755401690747	3946.4147965591815	3685.277800787342	5617.675136745064	3548.036653715992	4314.307310484268	3035.2117472733457	5510.06994937639	7297.880751999581	2872.455389308607	4381.090603512017	3236.4002542544913	3902.0129213268924	3363.183989379698	2835.366647177905	3979.0407093694257	5406.363908540234	4213.6515661735775	3367.666876481473	4439.001139536142	3300.2298738757645	3610.861049087397	2751.7744318995788
3242.070002982605	4972.842966947663	2962.266546830862	5463.3890810332505	3264.621613143253	3050.9990255509106	4361.770346074914	3121.4973965328895	3945.8065281206264	3684.964633845463	5617.543609304256	3548.036653715992	4314.305239486908	3035.2117472733457	5506.443707169405	7297.880751999581	2872.4212470520342	4381.090603512017	3236.3094379913473	3901.6690920468955	3363.0030866217803	2835.1026656056606	3979.0407093694257	5406.357216262301	4213.627024339758	3362.770620629114	4408.111427888275	3300.1582300157534	3610.8155488748575	2751.728228622779
3242.070002982605	4972.842966947663	2962.219564167377	5463.3890810332505	3264.606369690141	3050.9677022337987	4361.722676357787	3121.4125205606265	3945.8065281206264	3684.8857481555806	5617.50090072216	3548.036653715992	4314.301880494103	3035.2117472733457	5503.060488536366	7297.880751999581	2872.3958292770726	4381.090603512017	3236.1956606759936	3901.587453430004	3362.812988332405	2834.99008722239	3979.0407093694257	5406.342678989472	4212.898202344467	3361.5776633687738	4392.785892651786	3300.052991139328	3610.781480740947	2751.6572172868846
3242.070002982605	4972.842966947663	2962.087661131146	5463.3890810332505	3264.5572313493976	3050.965326169756	4361.6854523497095	3120.8446100494602	3945.498826504576	3684.34494944152	5617.326484085244	3548.036653715992	4314.129456455305	3035.2117472733457	5502.402826455612	7297.880751999581	2872.3533505058404	4381.090603512017	3235.691727675353	3901.4706762214305	3362.7654737966645	2834.449712288845	3979.0407093694257	5406.339586586929	4212.5541566097145	3360.998206277799	4386.946739638503	3300.001574319072	3610.381966696023	2751.6158478314906
3242.070002982605	4972.842966947663	2961.757153536744	5463.3890810332505	3264.529706955477	3050.9112946357704	4361.625148933228	3120.438730969021	3945.480963276876	3683.7480914940315	5616.98894287014	3548.036653715992	4314.007826779112	3035.2117472733457	5501.144164510622	7297.880751999581	2872.2945457753126	4381.090603512017	3235.6800605283697	3901.4425942570633	3362.764627681761	2833.8302419319634	3979.0407093694257	5406.339586586929	4212.354267642309	3360.8401519698864	4357.310753543474	3299.73797914198	3609.837951418688	2751.5694625488745
3242.070002982605	4972.842966947663	2961.6779689925525	5463.3890810332505	3264.5286679981355	3050.8934938223993	4361.53560731989	3118.8938112817928	3944.601867153425	3682.2705448271854	5616.720819440638	3548.036653715992	4313.6948457991075	3035.2117472733457	5499.534665442792	7297.880751999581	2872.2521406100755	4381.090603512017	3235.1593687342615	3901.316566644764	3362.7640000118627	2833.1032036673296	3979.0407093694257	5406.338398195772	4211.918383245666	3360.46878679992	4357.310753543474	3299.51166682632	3608.6418380905884	2751.5601954131917
3242.070002982605	4972.842966947663	2961.5574796360675	5463.3890810332505	3264.5081718153156	3050.863313793531	4361.408594538791	3118.710589500688	3943.6543148879528	3682.0031108912967	5616.711108748058	3548.036653715992	4313.5778418762675	3035.2117472733457	5498.624582384091	7297.880751999581	2872.2137911332225	4381.090603512017	3234.8588250508883	3901.20491826579	3362.7446277447784	2832.8849789774586	3979.0407093694257	5406.33830805571	4211.825829625341	3360.2355608640355	4357.242974644661	3298.8227409319315	3604.805955238222	2751.5235530239456
3242.070002982605	4972.842966947663	2961.4013158252947	5463.3890810332505	3264.504037855153	3050.813048765171	4361.307143877801	3118.3802566783997	3943.2866878084324	3681.994940547025	5616.015406546046	3548.036653715992	4313.50630149841	3035.2117472733453	5495.215751199727	7297.880751999581	2872.0782361220463	4381.090603512017	3234.4349136960864	3901.093354010588	3362.7316414505794	2832.6822047186306	3979.0407093694257	5406.336732920197	4211.47171899505	3359.790930880128	4357.179194297625	3297.830356777064	3601.0172054046625	2751.4768467278573
3242.070002982605	4972.842966947663	2961.3359858816248	5463.3890810332505	3264.502347567194	3050.802563700177	4361.249497646747	3117.4502356139014	3942.616880029811	3679.1663204263477	5614.750680271125	3548.036653715992	4313.250803313991	3035.2117472733453	5494.289536810553	7297.880751999581	2871.758674944189	4381.090603512017	3234.3840279402366	3900.9368975190646	3362.6488148475773	2832.2047814596267	3979.0407093694257	5406.335460615914	4211.142154298528	3359.507554118893	4357.100153195992	3297.781123583486	3597.9470989920264	2751.462923137008
3242.070002982605	4972.842966947663	2960.8130796456257	5463.3890810332505	3264.487984979725	3050.767547047798	4361.234818888029	3117.04902236724	3941.896755632799	3678.6556545429657	5613.53730184346	3548.036653715992	4313.084145434383	3035.2117472733453	5493.892343681423	7297.880751999581	2871.537060664003	4381.090603512017	3234.2613898781055	3900.9213538720232	3362.5960883513735	2832.146909202359	3979.0407093694257	5406.334560003345	4210.704082790189	3359.1431129022776	4356.937129257201	3297.781123583486	3596.263181213262	2751.458801093419
3242.070002982605	4972.842966947663	2960.6418796417893	5463.3890810332505	3264.435096708549	3050.6950489466317	4360.9899629766505	3114.8173762742526	3941.4365112024047	3678.5556448523193	5612.14273441973	3548.036653715992	4313.0581081658665	3035.2117472733444	5493.21738063251	7297.880751999581	2871.2514204662784	4381.090603512017	3233.965411892854	3900.854335693846	3362.503116765395	2831.90222619855	3979.0407093694257	5406.330231204029	4210.340143233681	3359.001317115456	4356.751319409971	3297.5688378590194	3593.5083097920437	2751.427149723846
3242.070002982605	4972.842966947663	2960.507999964254	5463.3890810332505	3264.3965395534187	3050.656631529921	4360.860618228202	3111.60786706998	3940.9664142306656	3675.745513329174	5610.760976090899	3548.036653715992	4312.826832877734	3035.2117472733444	5491.661659794674	7297.880751999581	2871.1174961967104	4381.090603512017	3233.7330375642664	3900.5965406708265	3362.299840145627	2831.6804583251546	3979.0407093694257	5406.325662790578	4210.330003589777	3357.9640853165456	4356.643202020085	3296.9952849080923	3582.2727303192537	2751.403489733062
3242.070002982605	4972.842966947663	2960.4985701408627	5463.3890810332505	3264.3642753028685	3050.586892199227	4360.344173451283	3111.0005740774186	3940.655359880433	3669.2516129215783	5609.819649561365	3548.036653715992	4312.776607509417	3035.2117472733444	5489.080904949253	7297.880751999581	2870.9422955738	4381.090603512017	3233.6100247351887	3900.500396092717	3362.0003260153644	2831.608377853502	3979.0407093694257	5406.321416797303	4209.970415824628	3355.5194779201406	4356.536102254024	3296.824832827004	3580.780678642901	2751.3479912286234
3242.070002982605	4972.842966947663	2960.404847680044	5463.3890810332505	3264.2433883201575	3050.5779795772323	4360.253804727763	3109.141640908653	3940.3817576612946	3668.0005661564546	5609.454817281042	3548.036653715992	4312.65244755158	3035.2117472733444	5488.264970281389	7297.880751999581	2870.8842120482686	4381.090603512017	3233.4736583719287	3900.255024699756	3361.663004317952	2831.4315023216254	3979.0407093694257	5406.318597567873	4209.89762486075	3354.8820220543853	4356.467370511791	3296.8225310716794	3579.7702089961804	2751.3076023373715
3242.070002982605	4972.842966947663	2960.388126883101	5463.3890810332505	3264.160672191175	3050.565775976377	4359.671590512502	3106.4621760974296	3939.7813724684324	3660.154674897356	5609.311023689153	3548.036653715992	4312.194632533876	3035.2117472733444	5487.680980340037	7297.880751999581	2870.7571935125634	4381.090603512017	3233.405440094958	3900.0029806715947	3361.4987601683324	2831.3161052008336	3979.0407093694257	5406.300287125472	4209.889768067774	3354.5881087349026	4355.964973440972	3296.7458743084826	3578.716027447937	2751.269682504577
3242.070002982605	4972.842966947663	2960.023257513425	5463.3890810332505	3264.148064486446	3050.5191596276372	4359.320434942873	3105.716439449462	3939.1810601235347	3656.987831644258	5609.169572685727	3548.036653715992	4311.980284690526	3035.2117472733444	5487.228586597128	7297.880751999581	2870.495050384101	4381.090603512017	3233.3577027545493	3899.8311813839728	3361.425158857648	2831.2665463944295	3979.0407093694257	5406.270340711309	4209.736819404845	3354.4125825206675	4355.739836422759	3296.6621518539523	3575.5828362604334	2751.2341847193247
3242.070002982605	4972.842966947663	2960.0021599302086	5463.3890810332505	3264.1024665992436	3050.4878606608336	4358.886012318155	3103.655189020961	3938.816088589216	3645.8640911569637	5608.825999901663	3548.036653715992	4311.770024669757	3035.2117472733444	5486.585001187718	7297.880751999581	2870.068971281213	4381.090603512017	3233.1733822250153	3898.952957512868	3361.3438776388502	2831.266355516002	3979.0407093694257	5406.221722978933	4209.580665240384	3352.6837258041423	4355.551750764261	3296.6282872700494	3574.2641444382543	2751.1796770877154
3242.070002982605	4972.842966947663	2959.8874843214444	5463.3890810332505	3264.09424525367	3050.4747693936224	4358.7518820266105	3103.655189020961	3938.4635627582807	3645.8640911569637	5608.090626878914	3548.036653715992	4311.610188511335	3035.2117472733444	5484.134501460973	7297.880751999581	2870.0213133175844	4381.090603512017	3233.164004902572	3898.9419287207593	3361.3438776388502	2831.260175759634	3979.0407093694257	5406.003225375549	4209.548690014633	3352.034745153015	4355.390377426867	3296.553688707597	3571.4615746161853	2751.1073681064436
3242.070002982605	4972.842966947663	2959.809814686544	5463.3890810332505	3264.0767270664223	3050.4472094835683	4358.545327255599	3096.962362207718	3938.0678007448487	3626.5452287290955	5607.978125281981	3548.036653715992	4311.4534681973755	3035.2117472733444	5483.536300665499	7297.880751999581	2870.0198099547874	4381.090603512017	3233.0902247345502	3898.6145816285734	3361.017453195599	2831.200977471549	3979.0407093694257	5405.875885904239	4209.502969401734	3351.1093922477176	4354.4761201688725	3296.190297055157	3570.645466418049	2751.054988932402
3242.070002982605	4972.842966947663	2959.7729800210927	5463.3890810332505	3264.0468098411657	3050.3900864308853	4358.409222332525	3096.741832634822	3936.5711835931024	3615.23474246522	5607.855675768972	3548.036653715992	4311.438046985788	3035.2117472733444	5477.227909564189	7297.880751999581	2870.0146011233983	4381.090603512017	3233.037769285528	3897.450198547028	3360.7265930545773	2831.108125547332	3979.0407093694257	5405.854781468217	4209.471334757167	3350.6516458078854	4353.89434323312	3296.031403373643	3569.4393580128394	2751.0369965261425
3242.070002982605	4972.842966947663	2959.7430168869196	5463.3890810332505	3264.004979512039	3050.2447896345147	4358.382667145586	3096.361369354738	3935.253784940725	3608.691652554047	5607.679344151944	3548.036653715992	4311.305823583416	3035.2117472733444	5476.946512434729	7297.880751999581	2869.9975372737235	4381.090603512017	3232.9864707112747	3896.900469001483	3360.549176890343	2831.079737561862	3979.0407093694257	5405.830075091486	4209.4432346594385	3350.3560868583227	4352.236260158979	3295.954013289854	3568.076610197293	2750.987229949664
3242.070002982605	4972.842966947663	2959.7334445914903	5463.3890810332505	3263.8587760540445	3050.1332835023163	4358.056861668645	3096.361369354738	3934.4807880476083	3597.0475576380186	5607.40942340931	3548.036653715992	4310.861145723626	3035.2117472733444	5475.707695269208	7297.880751999581	2869.845151466006	4381.090603512017	3232.932484532291	3896.407159944061	3360.543677410602	2831.0331364011945	3979.0407093694257	5405.818686711602	4209.409222813167	3349.9708560383633	4350.71802977275	3295.9098818890675	3565.6095267343344	2750.8454519705338
3242.070002982605	4972.842966947663	2959.717112548202	5463.3890810332505	3263.6014709636406	3050.0228545749637	4357.39742775897	3095.468983729853	3931.2845741550923	3580.034782923915	5607.118522075065	3548.036653715992	4310.044068004395	3035.2117472733444	5470.171455648262	7297.880751999581	2869.744656275373	4381.090603512017	3232.900732855454	3895.875957353948	3360.4778947349914	2830.9162098974366	3979.0407093694257	5405.794966968038	4209.352474639218	3349.94172714713	4349.215432751906	3295.86459819004	3562.812340534576	2750.815899187976
3242.070002982605	4972.842966947663	2959.7123979316852	5463.3890810332505	3263.5219743250636	3049.981395737404	4356.723734055548	3095.468983729853	3930.574756410453	3562.7905414000725	5607.041299953738	3548.036653715992	4308.169428808243	3035.2117472733444	5465.209454588072	7297.880751999581	2869.6421403793056	4381.090603512017	3232.8487588439402	3895.037510723084	3360.431371779814	2830.8531639408184	3979.0407093694257	5405.771209924591	4209.317303426127	3349.928913900935	4334.682259370874	3295.7970299761437	3562.5323641458317	2750.7314407646654
3242.070002982605	4972.842966947663	2959.688072601604	5463.3890810332505	3263.489159916152	3049.939796301939	4355.556045301949	3095.2573070237668	3928.9207220324424	3558.372684413979	5606.649540549855	3548.036653715992	4306.444501799687	3035.2117472733444	5460.981084890447	7297.880751999581	2869.558938054985	4381.090603512017	3232.6659787376148	3894.7448443393614	3360.3331426768773	2830.0947390229926	3979.0407093694257	5405.7601517524145	4209.13059562026	3349.741117878626	4300.562751059923	3295.7274977624375	3562.336772224592	2750.663157063967
3242.070002982605	4972.842966947663	2959.6453366797105	5463.3890810332505	3263.4439100767117	3049.936368958909	4354.563394257699	3095.2573070237668	3927.00205233723	3550.8431142251225	5606.474158517665	3548.036653715992	4306.181919352461	3035.2117472733444	5459.294126799326	7297.880751999581	2869.450599843158	4381.090603512017	3232.6087914192376	3894.265857163373	3360.295194435168	2829.5323482960966	3979.0407093694257	5405.73785770411	4208.952479611982	3349.666486694173	4245.5022113139685	3295.6692663009653	3561.594405406835	2750.6256572476295
3242.070002982605	4972.842966947663	2959.562176156776	5463.3890810332505	3263.215768554899	3049.9351292799793	4354.418195578337	3095.215015476253	3925.2482430927494	3546.284231060427	5606.107258278527	3548.036653715992	4304.2963794620555	3035.2117472733444	5458.8950872994865	7297.880751999581	2869.368173363776	4381.090603512017	3232.530436207252	3894.0267928511284	3360.2366719399142	2829.403409071353	3979.0407093694257	5405.73785770411	4208.626190391075	3349.656102873586	4232.408905976272	3295.50112489261	3561.4145162472987	2750.59444711731
3242.070002982605	4972.842966947663	2959.414671713168	5463.3890810332505	3262.998840631365	3049.932128496376	4354.261946377473	3095.215015476253	3924.075611120552	3542.3603660570025	5605.986437440533	3548.036653715992	4303.674665690507	3035.2117472733444	5456.1629226069745	7297.880751999581	2869.3046201265147	4381.090603512017	3232.4258948475217	3893.823254596754	3360.191960132982	2828.995038030271	3979.0407093694257	5405.651169066604	4208.540250604128	3349.6138441567437	4214.240399305496	3295.2178542833026	3561.214875865513	2750.5248908218427
3242.070002982605	4972.842966947663	2959.092347043201	5463.3890810332505	3262.766619843228	3049.9301048795237	4354.257469087208	3095.18556107145	3923.538789350099	3539.551682734632	5605.707211327952	3548.036653715992	4303.575764167747	3035.2117472733444	5455.005167828404	7297.880751999581	2869.0545984733676	4381.090603512017	3232.2951381236153	3893.0810175095894	3360.1681686801753	2828.641119149931	3979.0407093694257	5405.649060771582	4208.524885757468	3349.570339974617	4212.367586804623	3295.0588058686862	3559.1668895652065	2750.4132010017693
3242.070002982605	4972.842966947663	2958.713610557147	5463.3890810332505	3262.7128861368046	3049.862723381008	4354.225730854794	3095.0439853261933	3922.2320916176222	3532.759197814379	5605.144345165382	3548.036653715992	4300.537753404994	3035.2117472733444	5452.698535001509	7297.880751999581	2868.8123097637263	4381.090603512017	3231.9657396529537	3892.8679421042075	3360.1619249063897	2828.513710567653	3979.0407093694257	5405.649060771582	4208.513479615283	3349.2702433246827	4212.367586804623	3294.8916421724307	3557.356927292804	2750.137628489602
3242.070002982605	4972.842966947663	2958.360316283063	5463.3890810332505	3262.681828063729	3049.664719205816	4354.212430527341	3095.0439853261933	3921.8195587796736	3532.345530822513	5604.52452479268	3548.036653715992	4300.160686194224	3035.2117472733444	5451.607987875656	7297.880751999581	2868.7571439659305	4381.090603512017	3231.803576321121	3891.483470096866	3360.1591602805765	2828.280892239559	3979.0407093694257	5405.610822051938	4208.499397653468	3349.072361284032	4211.302355707349	3294.671477858715	3555.25164202076	2750.137628489602
3242.070002982605	4972.842966947663	2958.1798218138633	5463.3890810332505	3262.6544596395624	3048.947717112254	4354.167448374019	3095.0439853261933	3920.5330206922918	3532.1248074160603	5604.377819530637	3548.036653715992	4299.272229916105	3035.2117472733444	5450.717939764592	7297.880751999581	2868.5910335690924	4381.090603512017	3231.693049030975	3891.30008822336	3360.1556775098693	2827.7772556075615	3979.0407093694257	5405.540431665853	4208.382843459382	3349.0446514651157	4211.248215533851	3294.485238179115	3553.6036503907617	2749.972849583035
3242.070002982605	4972.842966947663	2958.047753382866	5463.3890810332505	3262.5163344755283	3048.4416870938367	4354.128054623916	3095.025328714573	3920.3513639987796	3529.5019066602417	5604.1969011831425	3548.036653715992	4298.414605482118	3035.2117472733444	5449.635650638587	7297.880751999581	2868.5123510490844	4381.090603512017	3231.5455057463732	3891.233044010543	3360.1342800508264	2827.1111807521947	3979.0407093694257	5405.4376693710765	4208.200166250131	3349.022718192954	4210.999262916932	3294.2563111472655	3550.9752258708395	2749.7212929138163
3242.070002982605	4972.842966947663	2957.9316110293908	5463.3890810332505	3262.4042969239385	3048.3386519966143	4354.0361560471665	3095.022157556532	3919.6954340399316	3526.6774562742703	5604.1901642201865	3548.036653715992	4297.488697734481	3035.2117472733444	5449.635650638587	7297.880751999581	2868.3598816315016	4381.090603512017	3231.307284834409	3890.9104325689555	3360.116549467156	2826.5271766984424	3979.0407093694257	5405.308881793122	4207.724729967453	3348.6959141759976	4210.999262916932	3294.1969488225177	3549.6666565951027	2749.664248625705
3242.070002982605	4972.842966947663	2957.6173854770846	5463.3890810332505	3262.321330993633	3048.2008174328307	4354.013458543594	3095.022157556532	3919.5360289399214	3524.6765171344186	5604.178854294325	3548.036653715992	4296.121850208266	3035.2117472733444	5448.940632385711	7297.880751999581	2868.269821806678	4381.090603512017	3231.298409985147	3890.63103938286	3360.0682529362775	2825.698678703642	3979.0407093694257	5405.308881793122	4207.171991318135	3348.189043493221	4210.8891718630075	3294.1394114780605	3548.437541351693	2749.578134164314
3242.070002982605	4972.842966947663	2957.3425838921225	5463.3890810332505	3262.2819023415636	3048.132322794614	4353.950371616227	3095.0204420811842	3918.6961203915744	3521.9052184019883	5603.989907371023	3548.036653715992	4291.2197148026535	3035.2117472733444	5448.413426609626	7297.880751999581	2868.050406129953	4381.090603512017	3231.2471373054486	3890.430017737848	3360.004215156368	2825.0919252003023	3979.0407093694257	5405.307532352737	4207.024684381102	3347.9059424219	4210.833314568994	3294.037394010579	3548.404712230634	2749.461064418865
3242.070002982605	4972.842966947663	2957.309380908937	5463.3890810332505	3262.149770283255	3048.1181095974293	4353.731048300511	3095.014111187212	3918.3139803536515	3518.988360351821	5603.573639286959	3548.036653715992	4287.7912770462735	3035.2117472733444	5447.652638463218	7297.880751999581	2867.820012105577	4381.090603512017	3231.222899372093	3890.174402720225	3359.9735367973553	2824.7423457324835	3979.0407093694257	5405.132271603778	4206.769238114086	3347.1797475322155	4210.5465580954315	3293.85081311897	3547.3531861347874	2749.343983686187
3242.070002982605	4972.842966947663	2957.2362095391372	5463.3890810332505	3262.002838060611	3047.2911853265937	4353.714366833629	3095.0119434192056	3917.214942211619	3517.956840905391	5603.023153748323	3548.036653715992	4287.513723291834	3035.2117472733444	5446.381490559115	7297.880751999581	2867.327054462197	4381.090603512017	3231.2098924379857	3889.763401637553	3359.8658091440475	2824.6488512178876	3979.0407093694257	5405.075261731628	4206.742197920263	3346.7604977405063	4209.95547705672	3293.6367516086316	3546.3690908663707	2749.2097641103446
3242.070002982605	4972.842966947663	2957.0465273617847	5463.3890810332505	3261.840164350148	3047.1180375483973	4353.696562715524	3095.0119434192056	3916.810186050896	3515.484096070405	5602.000114978951	3548.036653715992	4287.513723291834	3035.2117472733444	5445.217044833562	7297.880751999581	2867.138095793961	4381.090603512017	3231.1804966041977	3888.202194449392	3359.7528338216152	2824.582847739868	3979.0407093694257	5404.705415954495	4206.68735190026	3346.6883719829957	4209.67757000767	3293.5240411549876	3546.3228051118194	2749.0705839863685
3242.070002982605	4972.842966947663	2956.3407565623793	5463.3890810332505	3261.520537612494	3047.1154822012995	4353.672040834266	3095.0119434192056	3916.2584928029896	3514.4072263892363	5601.244747191407	3548.036653715992	4287.502913746313	3035.2117472733444	5443.495838010975	7297.880751999581	2867.1316876510664	4381.090603512017	3231.1511289688124	3887.217349070652	3359.661532375201	2824.3799541740605	3979.0407093694257	5403.799921909875	4206.628285054831	3346.4730739186703	4209.108211194817	3293.3972287750403	3546.0174136832566	2748.5488524924776
3242.070002982605	4972.842966947663	2955.061296316197	5463.3890810332505	3261.3002176413074	3047.1025035442394	4353.661022815233	3095.0118162513986	3916.244360012652	3512.0506345765566	5601.1839599581435	3548.036653715992	4287.021667763722	3035.2117472733444	5440.929301237291	7297.880751999581	2866.992346310793	4381.090603512017	3231.1364368802515	3886.2192132665045	3359.6576304745963	2823.2808034183063	3979.0407093694257	5402.839519680557	4206.539817023588	3346.459647480616	4208.3801662333135	3293.1507403075348	3545.9883581928334	2748.2492534873736
3242.070002982605	4972.842966947663	2953.9537389471116	5463.3890810332505	3261.069421922328	3047.102100247886	4353.6060974787215	3095.01180727626	3914.028599248268	3510.0526492240488	5600.855938273082	3548.036653715992	4286.698741233153	3035.2117472733444	5438.623295435456	7297.880751999581	2866.934116824039	4381.090603512017	3231.1340977374257	3885.3338804051346	3359.6001277745927	2822.8989497332254	3979.0407093694257	5402.213915267946	4206.450278252216	3346.4224311132657	4208.18570670734	3293.1507403075348	3544.901921452374	2747.5269317244274
3242.070002982605	4972.842966947663	2952.1125431496775	5463.3890810332505	3260.4684169833185	3047.093378928328	4353.540545125638	3095.011702010706	3913.026928031073	3509.1928407935557	5599.317318168072	3548.0366537159916	4286.393054998655	3035.2117472733444	5438.066282325384	7297.880751999581	2866.860529006604	4381.090603512017	3231.0981943490906	3883.606519551366	3359.5763776596505	2822.5717564445986	3979.0407093694253	5401.803877287709	4206.095359675575	3346.3778369259785	4206.696009980797	3292.587556595737	3544.0962489959074	2747.4503227856835
3242.070002982605	4972.842966947663	2951.232584085462	5463.3890810332505	3259.561571124279	3047.093378928328	4353.416486910342	3095.011702010706	3912.338838421142	3508.5573052869245	5598.102517247484	3548.0366537159916	4285.866552200903	3035.2117472733444	5437.4226480361485	7297.880751999581	2866.8472025765427	4381.090603512017	3231.0632452389345	3883.3085477582244	3359.4204814418363	2822.5717564445986	3979.0407093694253	5401.562212663202	4205.5940808426185	3346.3757213175286	4205.527914193923	3292.4874619019256	3543.1987942829683	2747.3515325190583
3242.070002982605	4972.842966947663	2950.102887987776	5463.3890810332505	3259.1552618064006	3047.093161057014	4353.064742933413	3095.011702010706	3911.530975650756	3508.183077532059	5597.612992280767	3548.0366537159916	4280.800568747898	3035.2117472733444	5435.668207363081	7297.880751999581	2866.8341570687517	4381.090603512017	3231.060275268693	3878.6186882828683	3359.3233170321173	2822.550146455956	3979.0407093694253	5401.421582152341	4205.291039480182	3346.3185478677365	4203.428284496426	3292.2568223114554	3541.2657504224294	2747.2110011908917
3242.070002982605	4972.842966947663	2950.102887987776	5463.3890810332505	3258.253373134833	3047.086902103676	4352.869682852387	3095.011702010706	3910.984005984922	3508.108744024193	5597.519846554125	3548.0366537159916	4222.933529099169	3035.2117472733444	5434.590046915711	7297.880751999581	2866.8268709973772	4381.090603512017	3231.030355064553	3874.467346154779	3359.2002726698247	2822.4837664634333	3979.0407093694253	5401.396880391082	4204.41840853543	3346.3069959512113	4202.6276111554125	3292.211114506043	3538.5000623267433	2746.9629857339046
3242.070002982605	4972.842966947663	2949.9759310876457	5463.3890810332505	3257.9139345992044	3047.086902103676	4352.3977068521	3095.0116153955387	3910.195319684789	3507.8407076544518	5596.58292647435	3548.0366537159916	4197.400774855683	3035.2117472733444	5434.590046915711	7297.880751999581	2866.810724176221	4381.090603512017	3231.0064358901436	3868.654988647691	3359.134894586069	2822.472627249279	3979.0407093694253	5401.1764589360555	4204.339771200252	3346.306065858773	4201.25451112789	3292.0734115443443	3537.0215429815034	2746.7091637672584
3242.070002982605	4972.842966947663	2949.3025523400297	5463.3890810332505	3256.881748100413	3047.0867214850205	4352.3977068521	3095.0115764041625	3909.6398460342843	3507.1188515473705	5595.125499155507	3548.0366537159916	4196.5228876318115	3035.2117472733444	5434.446937308259	7297.880751999581	2866.777178775848	4381.090603512017	3230.9172913497405	3866.678214271428	3359.114484358914	2822.469489382491	3979.0407093694253	5401.006173193577	4203.900140741478	3346.2564812160376	4199.953423414663	3292.0161637744604	3534.9317120143	2745.961451252551
3242.070002982605	4972.842966947663	2948.901713808941	5463.3890810332505	3256.5522827285486	3047.0825258296472	4352.238760766325	3095.0115175297665	3908.899726569439	3506.250088801686	5594.320269367941	3548.0366537159916	4194.881479931544	3035.2117472733444	5434.425902490417	7297.880751999581	2866.730531062377	4381.090603512017	3230.884285723301	3866.6580114118565	3358.7435593308433	2822.4451270109394	3979.0407093694253	5400.879561825093	4203.528203244699	3346.22283943026	4198.440795480645	3291.982905973242	3534.6155935000297	2745.66742384783
3242.070002982605	4972.842966947663	2948.773160999634	5463.3890810332505	3256.3736145174703	3047.0776642467404	4352.03810969412	3095.0115175297665	3904.3651432011293	3505.9066810903278	5593.477857960186	3548.0366537159916	4194.3551920580085	3035.2117472733444	5433.95552803021	7297.880751999581	2866.6695035608004	4381.090603512017	3230.8593735649692	3866.3617278781085	3358.6350458881443	2822.2500885134496	3979.0407093694253	5400.842397072034	4202.9608911789255	3346.143318599722	4197.488874925549	3291.982905973242	3534.380275401277	2745.5387789754204
3242.070002982605	4972.842966947663	2947.696954736521	5463.3890810332505	3256.2553335866405	3047.073289933589	4351.742454951442	3095.011504404606	3903.8257574524387	3504.2554657591663	5592.171850570704	3548.0366537159916	4194.106083861123	3035.2117472733444	5433.824765694735	7297.880751999581	2866.591585911151	4381.090603512017	3230.8388792603355	3866.3617278781085	3358.5482109656523	2822.1740688453997	3979.0407093694253	5400.755835578179	4202.786219731504	3346.1073310158445	4197.285228859861	3291.9369938324917	3533.905851872797	2745.368058184346
3242.070002982605	4972.842966947663	2947.399290924819	5463.3890810332505	3255.9219664296907	3047.071791896052	4351.296210551658	3095.011504404606	3901.530632622666	3502.060670795307	5589.7759470922665	3548.0366537159916	4193.96310742678	3035.2117472733444	5433.728563414033	7297.880751999581	2866.391346741987	4381.090603512017	3230.8039755234295	3866.2851840535895	3358.538283021744	2822.139576767374	3979.0407093694253	5400.508217430631	4202.119315014412	3346.0728206199365	4197.109354022336	3291.833761700399	3533.7890535810393	2744.998892407455
3242.070002982605	4972.842966947663	2947.316189891556	5463.3890810332505	3255.1543082444277	3047.0670589718547	4349.964724332653	3095.011504404606	3900.5362982275715	3500.8713422543397	5588.852424858179	3548.0366537159916	4193.546924582342	3035.2117472733444	5432.985114721187	7297.880751999581	2866.32905283228	4381.090603512017	3230.7215988375083	3866.2473037975906	3358.41745948075	2822.139576767374	3979.0407093694253	5400.373253536466	4201.759811586593	3346.0391674610414	4196.8096000803325	3291.8168148042696	3533.7206363459477	2744.8720278059295
3242.070002982605	4972.842966947663	2947.30234821606	5463.3890810332505	3254.1196269866086	3047.056831036323	4348.517919982289	3095.011504404606	3900.1391212823323	3500.122743123199	5588.778902860369	3548.0366537159916	4193.25682379683	3035.2117472733444	5432.682556197487	7297.880751999581	2866.259107580324	4381.090603512017	3230.652333194319	3866.1785451238375	3358.395562059762	2822.139184974686	3979.040709369425	5399.5704644756925	4201.218021367395	3345.9184798856	4195.917426972734	3291.813668105552	3533.005172491214	2744.5852031809322
3242.070002982605	4972.842966947663	2947.007808818492	5463.3890810332505	3253.932875021642	3047.037184383508	4347.760152937147	3095.011504404606	3897.433129600789	3499.6973020224827	5588.607628385133	3548.0366537159916	4192.779504502585	3035.2117472733444	5432.410199279908	7297.880751999581	2866.2224314774194	4381.090603512017	3230.6255767875564	3866.16570794389	3358.366904663975	2822.137176669436	3979.040709369424	5399.08971835975	4200.303231518618	3345.751461710028	4195.587226094858	3291.79554935165	3532.6049139160477	2743.45409032233
3242.070002982605	4972.842966947663	2946.9013598288548	5463.3890810332505	3253.7632311484776	3047.00222628538	4347.581482790452	3095.011491613243	3892.5606904651377	3499.1851108069104	5588.521067586205	3548.0366537159916	4192.262675627554	3035.2117472733444	5432.104471232515	7297.880751999581	2866.181746015792	4381.090603512017	3230.5601063236213	3866.1357004490583	3358.1144763644957	2822.137087356805	3979.040709369423	5398.764430602442	4199.750455621521	3345.640802998715	4195.027420191408	3291.783422610747	3532.544909954156	2742.4761594585543
3242.070002982605	4972.842966947663	2946.6920306667284	5463.3890810332505	3253.652870106344	3046.9576063254717	4346.525397152021	3095.011491613243	3889.2862394041995	3496.160098849098	5588.228976836064	3548.0366537159916	4192.033821867693	3035.2117472733444	5432.069693309493	7297.880751999581	2866.034962496309	4381.090603512017	3230.5397594051683	3866.1348348184083	3357.971769922207	2822.1284328646393	3979.040709369423	5398.438385898344	4199.347387360531	3345.583999775724	4193.996875135958	3291.744110454504	3532.386241749549	2742.110421475624
3242.070002982605	4972.842966947663	2946.6326929947836	5463.3890810332505	3253.57475101572	3046.8914437939584	4345.738138508184	3095.0114844319446	3885.036623882005	3494.8429338673122	5588.062834185204	3548.0366537159916	4191.051345399826	3035.2117472733444	5431.640317023819	7297.880751999581	2865.9433509481564	4381.090603512017	3230.523777414194	3866.056470452453	3357.242095728644	2822.1125207422133	3979.040709369423	5398.416741164538	4198.981100993762	3345.56131780766	4193.495361019246	3291.722824005561	3531.590444554368	2741.692176046998
3242.070002982605	4972.842966947663	2946.5668344984924	5463.3890810332505	3253.288779852355	3046.672004079973	4345.370481558497	3095.0114844319446	3884.459902980233	3494.5666610684166	5587.928743864373	3548.0366537159916	4190.862082773778	3035.2117472733444	5431.631395710341	7297.880751999581	2865.7804517443064	4381.090603512017	3230.491111459597	3866.0356028268516	3357.001431819692	2822.0921942005134	3979.040709369423	5398.08964546931	4198.7678170885265	3345.5117311753456	4193.026844002241	3291.7066694944197	3531.265686565769	2741.6727655271543
3242.070002982605	4972.842966947663	2946.5082979325434	5463.3890810332505	3253.2044955770125	3046.467330806785	4344.832829882927	3095.0114844319446	3881.176490608529	3493.3889202905643	5587.269285179058	3548.0366537159916	4189.933309859121	3035.2117472733444	5431.328131067445	7297.880751999581	2865.635772933758	4381.090603512017	3230.4387788007803	3865.9020388219296	3356.8728546417105	2822.089636426894	3979.040709369423	5397.451992825073	4198.514436199364	3345.467584696765	4192.344759064697	3291.6586012660773	3531.0402745265847	2741.45816650844
3242.070002982605	4972.842966947663	2946.384361732712	5463.3890810332505	3253.0836329576427	3046.2624472352436	4344.482271492368	3095.0114844319446	3877.9592027164845	3491.4116412149715	5586.94393049032	3548.0366537159916	4188.835268639634	3035.2117472733444	5431.1538216705285	7297.880751999581	2865.404495644917	4381.090603512017	3230.193082807428	3865.849198986257	3356.805265211367	2822.02740535806	3979.040709369423	5397.19737806267	4197.9758884985295	3345.3917351642913	4192.07097985246	3291.626334850026	3531.0397255899943	2741.1979902401063
3242.070002982605	4972.842966947663	2946.2445220486234	5463.3890810332505	3252.9702681089407	3046.1760417269584	4343.879096829048	3095.0114844319446	3875.7525008605253	3488.9116889694833	5586.398800402213	3548.0366537159916	4188.122454833701	3035.2117472733444	5430.845183125396	7297.880751999581	2865.314338750003	4381.090603512017	3229.7754382169887	3865.8152731246955	3356.6603779503794	2822.014829330589	3979.040709369423	5396.761243073743	4197.851643726637	3345.243453940968	4191.950926217794	3291.609421590963	3530.9954446325573	2741.1137400770476
3242.070002982605	4972.842966947663	2946.2445220486234	5463.3890810332505	3252.8099124072487	3046.1407641279075	4343.114564425946	3095.0114844319446	3868.501511975475	3487.6039300670654	5585.873061919958	3548.0366537159916	4186.710450220309	3035.2117472733444	5430.746714234803	7297.880751999581	2865.06083557875	4381.090603512017	3228.5700653989798	3865.778134682093	3356.5603735907134	2821.9577623382706	3979.040709369423	5395.794400229625	4197.822786254116	3345.243453940968	4191.794528815993	3291.598232957059	3530.751071115985	2740.743699389829
3242.070002982605	4972.842966947663	2946.226813310744	5463.3890810332505	3252.626203994121	3046.049960213951	4342.958941976902	3095.0114844319446	3846.0804012836866	3486.721662371475	5583.823399498711	3548.0366537159916	4182.431240937365	3035.2117472733444	5430.076873554592	7297.880751999581	2864.854184185924	4381.090603512017	3228.0422985189807	3865.772447638051	3356.49599552052	2821.9211993039144	3979.040709369423	5395.63182354108	4197.803322080636	3345.2333577066574	4191.700583004045	3291.5730183103096	3530.4063814138453	2739.952055153617
3242.070002982605	4972.842966947663	2946.004024487258	5463.3890810332505	3252.5947387688507	3046.0497376316216	4342.344988051596	3095.0114844319446	3840.4994496826225	3485.5435432745535	5579.05598415068	3548.036653715991	4182.196889369932	3035.2117472733444	5429.755195896547	7297.880751999581	2864.8541721299166	4381.090603512017	3226.0888042733395	3865.7148974048932	3356.4659148503624	2821.8772027413693	3979.040709369423	5395.59595047052	4197.781494525467	3345.1610538211635	4191.514655928508	3291.5003252408746	3530.020051854852	2739.8656456338827
3242.070002982605	4972.842966947663	2945.7806243500127	5463.3890810332505	3252.5947387688507	3046.0192522166926	4341.548620673828	3095.0114844319446	3835.558125534584	3484.8684217043233	5577.59147117157	3548.036653715991	4178.924080641579	3035.2117472733444	5429.726873044964	7297.880751999581	2864.722323333004	4381.090603512017	3222.8400920736613	3865.5561126387697	3356.4577151263284	2821.831284218747	3979.040709369423	5395.463195385983	4197.7633890405195	3345.131060629636	4191.272985023628	3291.389243170949	3529.8409966177514	2739.482603701661
3242.070002982605	4972.842966947663	2945.4893581160113	5463.3890810332505	3252.5128407502857	3045.9740823552993	4341.068249225937	3095.0114844319446	3834.862074718741	3483.7863868131835	5576.920245616491	3548.036653715991	4176.976150613284	3035.2117472733444	5429.371269742238	7297.880751999581	2864.468600993986	4381.090603512017	3220.8658819086427	3865.5505072986343	3356.4232569001097	2821.7850139631	3979.040709369413	5395.355472580041	4197.724431777478	3345.109164049342	4191.045636610699	3291.170439556913	3529.7873303581628	2739.185641699454
3242.070002982605	4972.842966947663	2945.4367387937573	5463.3890810332505	3252.3757531131832	3045.9166378138502	4340.468683923868	3095.0114844319446	3834.862074718741	3479.886813664398	5574.013494875286	3548.036653715991	4176.75221954093	3035.2117472733444	5429.081968628821	7297.880751999581	2864.2709138394757	4381.090603512017	3214.5805079586435	3865.511103928763	3356.4232569001097	2821.709042897628	3979.0407093694084	5395.278203125424	4197.694433400202	3345.095050106558	4190.959378944353	3290.984296650462	3529.2230474855214	2738.6412517331523
3242.070002982605	4972.842966947663	2945.3712475142247	5463.3890810332505	3252.2719017108757	3045.8535652453415	4339.182118481156	3095.0114843699284	3834.34128440333	3478.8733630253846	5571.630115041633	3548.036653715991	4176.024606582878	3035.2117472733444	5428.356809523656	7297.880751999581	2864.0557644313685	4381.090603512017	3211.4019910057805	3865.49533549883	3356.3465045691846	2821.6007101598725	3979.040709369392	5395.110905914869	4197.667850790638	3345.003507750921	4190.925233092932	3290.6378564534307	3529.1940225400276	2738.4737121050566
3242.070002982605	4972.842966947663	2945.246556118852	5463.3890810332505	3251.953852571428	3045.7924138538265	4336.172889401099	3095.0114843699284	3834.34128440333	3475.047454367037	5571.232213704843	3548.0366537159907	4174.894782651803	3035.2117472733444	5427.314410036101	7297.880751999581	2863.7539682702136	4381.090603512017	3208.4183557585384	3865.321412230549	3356.3107159833194	2821.4806812032007	3979.0407093693607	5394.9753081216395	4197.52730098646	3344.6900795074207	4190.919208975578	3290.532469843526	3529.181087963376	2738.340817774831
3242.070002982605	4972.842966947663	2945.1827898304837	5463.3890810332505	3251.763531673625	3045.6806184586544	4333.200559189241	3095.0114843699284	3832.972217293329	3474.3903944142785	5571.0251951527935	3548.0366537159903	4173.970254082634	3035.2117472733444	5427.314410036101	7297.880751999581	2863.5596809345047	4381.090603512017	3203.0876558675036	3865.27654532799	3356.252236394254	2821.3255476420427	3979.0407093693575	5394.680086322456	4197.520987082246	3344.2816659202454	4190.756257470457	3290.3283865514136	3529.155233149665	2738.000373297981
3242.070002982605	4972.842966947661	2945.1092561215446	5463.3890810332505	3251.663213355995	3045.6559942705794	4332.281871375762	3095.011484347669	3832.205456888005	3473.745533260517	5570.293030993165	3548.03665371599	4173.3780028053825	3035.2117472733444	5425.770761261577	7297.880751999581	2863.389244826485	4381.090603512017	3199.7920332434733	3865.2724720748765	3356.2191494718863	2821.114550094132	3979.0407093693484	5394.171910281094	4197.518060360599	3344.1587216735534	4190.626102445425	3290.1127545359745	3528.924921482333	2737.388866261834
3242.070002982605	4972.842966947661	2944.7490229861455	5463.3890810332505	3251.554646721159	3045.4678309282076	4330.798802695461	3095.011484347669	3830.8513956639445	3473.5530062432654	5570.251198938127	3548.0366537159894	4172.782665751515	3035.2117472733444	5425.116914449529	7297.880751999581	2863.3537271249743	4381.090603512017	3194.0053278675205	3865.2534554278873	3356.2179884179554	2820.7521230652724	3979.0407093693166	5393.187521713737	4197.467819379826	3344.0268903843903	4190.460146514566	3289.9777238511915	3528.808963784925	2736.9568519346135
3242.070002982605	4972.842966947661	2944.494804965323	5463.3890810332505	3251.4711086635475	3045.35292921338	4330.635134385738	3095.011484347669	3830.250921557387	3473.4223111949077	5570.152733969031	3548.036653715988	4172.6401513864375	3035.2117472733444	5424.614668126658	7297.880751999581	2863.2310447152718	4381.090603512017	3187.0905563828805	3865.2403207698826	3356.205163531805	2820.7092150809667	3979.0407093692866	5393.142501119797	4197.433866347947	3343.9544220874222	4190.4167966412315	3289.9076750581426	3528.5516245495746	2736.881635748412
3242.070002982605	4972.842966947661	2944.185303586105	5463.3890810332505	3251.4711086635475	3045.316137368454	4329.465084226997	3095.011484347669	3829.9998963540997	3473.2447642818406	5569.889372504512	3548.036653715986	4169.909922693136	3035.2117472733444	5424.27492599589	7297.880751999581	2863.017254929028	4381.090603512017	3181.095531665321	3865.1617029313893	3356.180923031173	2820.6608197436326	3979.040709369252	5392.801130938287	4197.423252228746	3343.838906126275	4190.248472261217	3289.820974441456	3528.528110484497	2736.8604827128543
3242.070002982605	4972.842966947661	2943.839397609173	5463.3890810332505	3251.4696720596235	3045.240799501431	4328.712556833878	3095.011484290996	3828.7924399058784	3473.0967474861927	5569.719316302797	3548.0366537159807	4168.477569340084	3035.2117472733444	5423.508532579419	7297.880751999581	2862.793872578227	4381.090603512017	3180.4721189228794	3864.8769722478955	3356.1655137712005	2820.5895400291447	3979.0407093691533	5391.9732772742245	4197.393519864815	3343.5717274449958	4189.985878011226	3289.6605236997048	3528.23321193819	2736.7731379362413
3242.070002982605	4972.842966947661	2943.7639124483967	5463.3890810332505	3251.4686978579775	3045.1471837290765	4327.884103836997	3095.011484290996	3828.076707263589	3473.025279161726	5569.603090287948	3548.0366537159716	4164.421060081981	3035.2117472733444	5423.068764363366	7297.880751999581	2862.7395132471784	4381.090603512017	3177.6534066062104	3864.749686589434	3356.1454708148967	2820.553396023281	3979.040709368989	5389.56604551147	4197.327287264667	3343.5269921343015	4189.067758095017	3289.515881421611	3528.074864239	2736.586322600373
3242.070002982605	4972.842966947661	2943.5995401411974	5463.3890810332505	3251.442553615848	3045.0600917840334	4327.350575808917	3095.011484290996	3827.7356030585547	3472.994662399164	5569.3657730618725	3548.03665371596	4161.466649005231	3035.2117472733444	5422.530292264057	7297.880751999581	2862.678493445538	4381.090603512017	3175.6953396206263	3864.5457492988535	3356.103026924694	2820.391376098173	3979.040709368989	5387.3828292309045	4197.196143240179	3343.277638560788	4188.504191750726	3289.484168456338	3527.722621551731	2736.586322600373
3242.070002982605	4972.842966947661	2943.5315157046975	5463.3890810332505	3251.4259019996384	3044.8788765345594	4327.327068553596	3095.011484290996	3825.6525006031397	3472.8876225633476	5569.141285332179	3548.0366537159016	4160.1629855438405	3035.2117472733444	5422.35420870354	7297.880751999581	2862.6630390672217	4381.090603512017	3174.7077636554022	3864.0749767607513	3356.0660749711537	2820.25468607734	3979.040709368971	5381.774291085483	4197.135525095382	3342.970348140145	4188.207820265647	3289.442419898224	3527.1177023678833	2736.496813089275
3242.070002982605	4972.842966947661	2943.4580537565157	5463.3890810332505	3251.421213030162	3044.6421628408452	4326.834697502469	3095.01148425215	3825.124892049921	3472.6433019856477	5568.818045585436	3548.036653715817	4156.980351968394	3035.2117472733444	5421.547235663498	7297.880751999581	2862.64677145753	4381.090603512017	3174.1574285153633	3863.901804839579	3356.029503303862	2820.1462473576753	3979.040709368971	5379.477731196527	4197.051858304303	3342.888488159485	4187.612978822661	3289.314435508312	3526.6696028419974	2736.445287897597
3242.070002982605	4972.842966947661	2943.297191512398	5463.3890810332505	3251.4190977213016	3044.389770894634	4326.403290187107	3095.0114842249495	3824.6696416427285	3472.5910266537603	5568.464280018521	3548.036653715708	4156.32835054327	3035.2117472733444	5420.93245251853	7297.880751999581	2862.6434688921354	4381.090603512017	3172.946939055785	3863.535452529776	3355.912521932606	2819.7704529225603	3979.0407093689655	5371.589323274118	4197.022514256787	3342.6950076433004	4186.506763057193	3289.2227104436806	3526.6574501249743	2736.363611887926
3242.070002982605	4972.842966947661	2943.001545470939	5463.3890810332505	3251.4012359794933	3043.747716200494	4325.709096386505	3095.011484197725	3820.4372679022354	3472.5398424315126	5568.050102907582	3548.036653715475	4154.4351439094135	3035.2117472733444	5419.657676240846	7297.880751999581	2862.6309483245154	4381.090603512017	3171.439131837539	3863.347042708997	3355.8398882784086	2819.7494437943587	3979.0407093689546	5369.470431319443	4196.899552060244	3342.519146598879	4185.008634531975	3289.0762639906634	3526.6250249500918	2736.317629223839
3242.070002982605	4972.842966947661	2942.6302205057045	5463.3890810332505	3251.3568275776724	3043.4023355919862	4325.342444690594	3095.011484197725	3817.4645940856963	3472.5398424315126	5567.836342319697	3548.036653715061	4152.442920477685	3035.2117472733444	5418.934771142161	7297.880751999581	2862.6143638954677	4381.090603512017	3170.743922420054	3862.956053051571	3355.624055834135	2819.68441669195	3979.0407093689364	5369.347227189853	4196.795520917754	3342.300678613444	4181.273643297023	3289.0292562165196	3526.616007049922	2736.2515922974203
3242.070002982605	4972.842966947661	2942.365702044989	5463.3890810332505	3251.354075181712	3042.9838265619514	4323.893466944992	3095.0114841816157	3813.7235946246446	3472.4930560095563	5567.392499134627	3548.036653713447	4151.183295050128	3035.2117472733444	5417.240481347994	7297.880751999581	2862.5849265914994	4381.090603512017	3169.8418056816818	3862.4286141092	3355.3474747989453	2819.6196553758728	3979.0407093688873	5369.347227189853	4196.690100415497	3342.2445511390265	4179.091853683081	3288.3068644639416	3526.6065384307703	2736.12811834126
3242.070002982605	4972.842966947661	2942.3077499125566	5463.3890810332505	3251.318258971811	3042.7156054556262	4322.196077956775	3095.0114841816157	3798.745231824697	3472.379083318719	5566.969325999979	3548.0366537079926	4149.545874717605	3035.2117472733444	5417.165537405406	7297.880751999581	2862.583424929608	4381.090603512017	3169.3862526623734	3862.003434670238	3355.330182923223	2819.609187326104	3979.0407093686863	5369.347227189853	4196.575963313348	3342.1702427931414	4178.41649525789	3287.916067851842	3526.5694851352528	2736.0911698832447
3242.070002982605	4972.842966947661	2942.0751525619557	5463.3890810332505	3251.2582253988066	3042.4061881256584	4321.311721206686	3095.011484168899	3796.0432858036893	3472.2921370808926	5566.531100202089	3548.036653700846	4147.067920086639	3035.2117472733444	5417.126955345323	7297.880751999581	2862.576520799319	4381.090603512017	3169.2438913831284	3861.967706681467	3355.1604289862335	2819.5836621917297	3979.040709368249	5369.347227189853	4196.484687270196	3342.0395262180255	4172.0684591204035	3287.6031179153833	3526.4435972403553	2735.9997499115866
3242.070002982605	4972.842966947661	2941.972721914276	5463.3890810332505	3251.202898780326	3042.259742475528	4320.837070604319	3095.0114841519485	3795.1495255953005	3472.1964960968535	5566.3937046985175	3548.0366536838837	4143.999731653464	3035.2117472733444	5416.94995030133	7297.880751999581	2862.5746562128256	4381.090603512017	3169.0486718169545	3861.6160163743225	3355.0784176436737	2819.4638637534053	3979.0407093675076	5369.347227189853	4196.208490257695	3342.020730504435	4169.433763587776	3287.1330463915438	3526.3591914255867	2735.9685817132695
3242.070002982605	4972.842966947661	2941.824248753761	5463.3890810332505	3251.196169870736	3042.2575808541496	4320.239884751787	3095.0114841519485	3790.2956705936567	3472.0696397752326	5565.8036567353065	3548.036653633853	4143.8552882671665	3035.2117472733444	5416.65433499637	7297.880751999581	2862.5700336135324	4381.090603512017	3168.647343670398	3861.368547998618	3355.0367799899504	2819.375872723596	3979.0407093651784	5369.347227189853	4195.794990674694	3341.8893615840525	4169.433763587776	3287.0943528353237	3526.2703469267526	2735.964113877659
3242.070002982605	4972.842966947661	2941.7866334482146	5463.3890810332505	3251.1437291722086	3042.0270705536104	4319.3728264449655	3095.0114841451723	3787.801274080576	3471.743725868845	5565.105299315694	3548.0366535607827	4142.847704378231	3035.2117472733444	5416.633889470713	7297.880751999581	2862.564880873954	4381.090603512017	3168.3743063171974	3860.9692589459546	3354.927821122348	2819.3053247574744	3979.0407093632675	5369.345857711683	4195.365910062297	3341.8294455580153	4168.385625844147	3287.020327787021	3526.078688225958	2735.884817437175
3242.070002982605	4972.842966947661	2941.645564345682	5463.3890810332505	3251.087402691264	3041.977878935911	4317.601135002975	3095.0114841451723	3785.987611554211	3471.3816341040774	5564.891745158502	3548.036653413543	4141.994367617232	3035.2117472733444	5416.5833495817	7297.880751999581	2862.5564677160937	4381.090603512017	3168.1630659351167	3860.578384999201	3354.8610288774344	2819.2955854444403	3979.0407093617896	5369.311628073425	4194.05244517398	3341.775470247763	4168.174902140463	3286.6530628899727	3525.518635828393	2735.7759528247425
3242.070002982605	4972.842966947661	2941.5748378493467	5463.3890810332505	3250.6260574872995	3041.947752558498	4316.847991947704	3095.0114841451723	3781.9974991309396	3471.034377349598	5564.60306593462	3548.03665290861	4141.941886450053	3035.2117472733444	5416.498589319149	7297.880751999581	2862.5263035246285	4381.090603512017	3167.417124568227	3860.534754246686	3354.713634191846	2819.2930811247434	3979.040709345104	5369.302701739256	4193.344354292292	3341.7148954714194	4168.0210461096485	3286.4715400081127	3524.8538604277205	2735.5426055239814
3242.070002982605	4972.842966947661	2941.526357743305	5463.3890810332505	3250.3259218035673	3041.909145831228	4313.56746378989	3095.0114841451723	3780.216966532254	3470.64653225769	5564.485697233463	3548.0366513561953	4141.874301346822	3035.2117472733444	5416.344006590484	7297.880751999581	2862.5064021127214	4381.090603512017	3167.3426307186173	3860.221976661282	3354.662365035395	2819.2808870734307	3979.04070929706	5369.281577249024	4189.751359406295	3341.6990951085436	4167.438162350796	3286.005129516607	3524.6625674062625	2735.5167456439654
3242.070002982605	4972.842966947661	2941.4120855256397	5463.3890810332505	3249.8796302401124	3041.8233283069176	4312.0890927710225	3095.0114841451723	3776.7852485936837	3470.023337588844	5564.191981670936	3548.0366455215326	4141.77866411044	3035.2117472733444	5416.187737769232	7297.880751999581	2862.4845461623227	4381.090603512017	3167.320830205086	3860.157648884119	3354.516942713779	2819.271470720312	3979.0407092433707	5368.923814958771	4188.085221282571	3341.6969989923837	4167.173151076856	3285.4749930709904	3524.3099503057138	2735.4754350626963
3242.070002982605	4972.842966947661	2941.340630910615	5463.3890810332505	3249.434498637866	3041.8048686765114	4310.827843909174	3095.0114841451723	3776.1939349553604	3469.917285257313	5564.007560696045	3548.0366381610493	4141.734008573965	3035.2117472733444	5416.072324102327	7297.880751999581	2862.4609736173447	4381.090603512017	3167.2945425547236	3860.109819323203	3354.216710972855	2819.2574041524263	3979.0407091545903	5368.923814958771	4187.839202250514	3341.6969989923837	4166.90932125837	3285.369465185536	3524.007135371591	2735.412526325658
3242.070002982605	4972.842966947661	2941.278203947093	5463.3890810332505	3249.0616797120165	3041.7222689213977	4308.310174270255	3095.0114841451723	3772.307936223404	3469.825222140648	5563.796369810838	3548.0365972420027	4141.72564506239	3035.2117472733444	5416.057699258332	7297.880751999581	2862.4560446734044	4381.090603512017	3167.2637559792065	3859.9723980703193	3354.1004697515646	2819.231122352945	3979.0407089095424	5368.805476402304	4187.477143231186	3341.6651757393047	4166.369508127824	3285.219755355103	3523.7993689508985	2735.182319499881
3242.070002982605	4972.842966947661	2941.243393356512	5463.3890810332505	3248.9487783886716	3041.375171481541	4306.912564290127	3095.0114841451723	3769.347260632105	3469.4594686376886	5563.7750904041895	3548.0365034909573	4141.574095380121	3035.2117472733444	5416.008718593177	7297.880751999581	2862.432953247683	4381.090603512017	3167.2139852317905	3859.952035135241	3353.904324538639	2819.2134853708026	3979.040708461277	5368.764490475178	4186.902646734519	3341.6480120367078	4166.079701849656	3285.1946119162767	3523.566155908493	2734.9196991717126
3242.070002982605	4972.842966947661	2941.237941018238	5463.3890810332505	3248.680880983029	3040.9897144299894	4305.894580708371	3095.0114841451723	3768.510785687306	3469.3609987635855	5563.715248541485	3548.0363662260324	4141.352170696295	3035.2117472733444	5415.905700295337	7297.880751999581	2862.4044032490765	4381.090603512017	3167.2115622332144	3859.824798976861	3353.753552015054	2819.181890047031	3979.040707798329	5368.742464052372	4185.991859850708	3341.6102188144914	4165.760429139189	3285.151546461908	3523.333992466003	2734.841613969447
3242.070002982605	4972.842966947661	2941.221887685726	5463.3890810332505	3248.3988250905113	3040.906424874922	4304.472341413073	3095.0114841451723	3767.496412986222	3469.3594360719107	5563.715248541485	3548.0360810970906	4141.2468825352935	3035.2117472733444	5415.812018412738	7297.880751999581	2862.3317873629485	4381.090603512017	3167.165399228474	3859.74919760816	3353.087029502497	2819.180985644641	3979.0407068980476	5368.730198808233	4184.938159467905	3341.5287951647115	4165.107030114526	3285.132961023808	3523.204904083152	2734.7454358358473
3242.070002982605	4972.842966947661	2941.2153096149705	5463.3890810332505	3248.2202897718344	3040.545995854668	4304.0810425184045	3095.0114841451723	3766.690250040205	3469.114442155542	5563.671544643596	3548.0349528542956	4141.129395218906	3035.2117472733444	5415.780498979226	7297.880751999581	2862.263704768127	4381.090603512017	3167.028177251166	3859.683111951684	3353.06995846554	2819.1400896921537	3979.040703036096	5368.68570498216	4184.75364126177	3341.4450329322444	4164.579256623931	3285.1178517290055	3523.151053889354	2734.64694930088
3242.070002982605	4972.842966947661	2941.207830698295	5463.3890810332505	3248.027436040381	3040.2691398539373	4303.8189605591215	3095.011484144474	3765.651199284707	3468.9927833384727	5563.67061568453	3548.0303571709082	4140.9161126753	3035.2117472733444	5415.730468659018	7297.880751999581	2862.246030028118	4381.090603512017	3166.842143664817	3859.656182321484	3352.9691120884354	2819.107122493864	3979.0406982146606	5368.48828338483	4184.75364126177	3341.40219236096	4163.690788660647	3285.089513959745	3523.0747279609586	2734.6240024380704
3242.070002982605	4972.842966947661	2941.193769438706	5463.3890810332505	3247.7674310797834	3040.0795081420356	4303.407226829886	3095.011484144474	3762.9906127797176	3468.887116326809	5563.664681320529	3548.0230740228644	4140.796279984012	3035.2117472733444	5415.4682897114635	7297.880751999581	2862.229052724163	4381.090603512017	3166.6600029408164	3859.6275180337348	3352.7043493459123	2819.0572680981822	3979.040677125513	5368.228817837342	4184.580611457319	3341.3868157107413	4162.608654041916	3285.0415591949095	3522.9378331533126	2734.286993401234
3242.070002982605	4972.842966947661	2941.187211941952	5463.3890810332505	3247.535833610322	3039.5915029759544	4303.316873449878	3095.011484144331	3762.6960167585194	3468.4934935776846	5563.660941911885	3547.99010218917	4140.237519652309	3035.2117472733444	5415.420126241587	7297.880751999581	2862.199816039418	4381.090603512017	3166.465924733288	3859.5905045038194	3352.462325974055	2819.050363752754	3979.040611331191	5368.129788571285	4182.050354833873	3341.2953126824495	4160.4553324664175	3284.8981608408794	3522.926452025855	2734.069258531139
3242.070002982605	4972.842966947661	2941.1813198386235	5463.3890810332505	3247.4381596957214	3016.8372202378796	4302.9129555394975	3095.011484144331	3761.8278668550647	3468.313203596308	5563.650890232039	3547.965603633779	4139.803463885059	3035.2117472733444	5415.215339226219	7297.880751999581	2862.143232403724	4381.090603512017	3166.210225866302	3859.581269894324	3352.108583112544	2819.042551385347	3979.040533519657	5368.047521588797	4174.03686813735	3341.27875133775	4157.712951074119	3284.8590620316036	3522.9069224107334	2733.835864402505
3242.070002982605	4972.842966947661	2941.154042502206	5463.3890810332505	3247.4381596957214	3016.7656364500826	4302.839068982796	3095.011484144331	3758.2830187704476	3467.9579591093234	5563.645469405106	3547.8849932199037	4139.510430821201	3035.2117472733444	5414.637257906344	7297.880751999581	2861.86808534108	4381.090603512017	3166.1452424587205	3859.561949404587	3352.065911782838	2818.9789350629185	3979.0403723053196	5367.957851638792	4167.028063489181	3341.2704885326475	4155.3627342034815	3284.623292708222	3522.890533943013	2733.4325654684617
3242.070002982605	4972.842966947661	2941.109783944097	5463.3890810332505	3247.4270158829463	3016.707179392358	4302.361752205175	3095.011484144331	3758.0883895736165	3467.7159859679227	5563.63474857139	3547.801196823213	4139.101968390494	3035.2117472733444	5414.278874211913	7297.880751999581	2861.3130775462987	4381.090603512017	3165.7341526183764	3859.5558651444185	3351.88476404483	2818.8916934100234	3979.0399760567634	5367.636442043959	4163.98308345301	3341.263762778709	4152.671841999187	3284.2439033109604	3522.858826222398	2733.16600485621
3242.070002982605	4972.842966947661	2941.0922972765047	5463.3890810332505	3247.419407254296	3016.478982060909	4302.167573942805	3095.011484144301	3757.9809513953346	3467.5842354369943	5563.6253900352895	3547.3494760703134	4137.905774616951	3035.2117472733444	5414.117072632316	7297.880751999581	2860.868014831197	4381.090603512017	3165.300825622624	3859.5104631007744	3351.7381092263568	2818.8234738486435	3979.0390357617994	5367.372389050357	4157.364732658345	3341.238784926163	4149.804553942684	3283.9614979985377	3522.8579789103705	2732.9430058581615
3242.070002982605	4972.842966947661	2941.0565353959764	5463.3890810332505	3247.4103025176682	3016.478982060909	4301.999156827416	3095.011484144301	3757.4054006012993	3467.075849059525	5563.6253900352895	3546.9496786230875	4137.3365138382505	3035.2117472733444	5413.983720330758	7297.880751999581	2860.830188331988	4381.090603512017	3165.222435328613	3859.390668330603	3351.6086243859527	2818.8086459519186	3979.0361799865786	5366.828720223342	4148.729078922205	3341.218156518893	4147.624835612076	3283.109245221708	3522.857686831128	2732.7180903502785
3242.070002982605	4972.842966947661	2941.0520034970336	5463.3890810332505	3247.37776134076	3016.3397927308824	4301.266272637307	3095.0114841442837	3757.0812308908576	3466.766178104844	5563.623545858279	3544.4314176392854	4136.47922257706	3035.2117472733444	5413.968623071229	7297.880751999581	2860.273987299304	4381.090603512017	3165.1672452480025	3859.162015602483	3351.4362640395184	2818.791043902427	3979.0324733668467	5366.78876917388	4145.706116036505	3341.19677101795	4146.3775055357	3283.0106555169896	3522.856990733318	2732.489471888376
3242.070002982605	4972.842966947661	2940.996417623008	5463.3890810332505	3247.3701734500255	3016.3197272755497	4299.83580108112	3095.011484144282	3756.469515357355	3466.704234018477	5563.621335095802	3538.686358734038	4135.515699734631	3035.2117472733444	5413.647316709563	7297.880751999581	2859.9300630730204	4381.090603512017	3165.0888548608955	3858.7254068695847	3351.2454405569033	2818.7430751191982	3979.0134472494947	5366.332759168699	4145.521277440268	3341.189309525522	4146.182973144559	3281.4450606449445	3522.8524245929043	2731.5794937085548
3242.070002982605	4972.842966947661	2940.94505050053	5463.3890810332505	3247.3057023197052	3016.3046378698223	4298.972182700205	3095.011484144282	3755.792232708618	3466.263291771861	5563.609882544848	3537.84275608309	4133.948807428283	3035.2117472733444	5413.460405347616	7297.880751999581	2859.820142011565	4381.090603512017	3165.0625162840797	3858.398079579665	3350.8346937413603	2818.730924916429	3978.9716181812855	5366.06238071726	4144.888837796152	3341.175521664737	4145.644144512238	3280.461429400516	3522.8350426180946	2730.154831513476
3242.070002982605	4972.842966947661	2940.9392174662607	5463.3890810332505	3247.2612397576668	3016.282830956289	4298.383838342712	3095.011484144282	3755.4029152590783	3465.9680948601986	5563.5541404075075	3537.8240923446892	4133.934184116926	3035.2117472733444	5413.17902391234	7297.880751999581	2859.709209779376	4381.090603512017	3165.061684355838	3857.8810363894745	3350.649814353266	2818.7172746584606	3978.921545538091	5365.864554692736	4144.687163305647	3341.1702205437196	4145.165254126767	3278.766540937176	3522.8237616824235	2728.222142913757
3242.070002982605	4972.842966947661	2940.93026628757	5463.3890810332505	3247.2061181130775	3016.282830956289	4298.150355155384	3095.0114841442705	3754.685297017624	3465.927251344354	5563.527513408736	3537.8186746292263	4133.861203575073	3035.2117472733444	5412.951868643964	7297.880751999581	2859.6880761881166	4381.090603512017	3165.039131388766	3857.700118996432	3350.3889647306432	2818.6936797915696	3978.8427834399818	5365.857179586459	4144.09454284471	3341.1649198173063	4144.498189091031	3278.6376479133787	3522.8078925234768	2726.3329127341613
3242.070002982605	4972.842966947661	2940.9177367417324	5463.3890810332505	3247.134348769074	3016.282830956289	4297.817392448602	3095.0114841442705	3754.1222675993695	3465.8375811567557	5563.417698270375	3537.8186746292263	4132.732814445651	3035.2117472733444	5412.663422655037	7297.880751999581	2859.5747129005013	4381.090603512017	3164.96827537788	3857.6894670052466	3350.1899429036275	2818.577739818603	3978.8419876166213	5365.533527673016	4143.809647342228	3341.1593040233024	4144.201523745392	3278.325266911206	3522.7696887699667	2725.4185797132027
3242.070002982605	4972.842966947661	2940.9002625879543	5463.3890810332505	3247.0350755290856	3016.282830956289	4297.647754093348	3095.0114841442646	3753.97687286317	3465.597628746461	5563.115876068036	3537.752565037141	4131.9598738902	3035.2117472733444	5412.190818906467	7297.880751999581	2859.4045650273574	4381.090603512017	3164.8532038578	3857.392827223259	3349.744495439718	2818.4609387827813	3978.835213085944	5365.48017484689	4141.035290016548	3341.1460059670576	4144.123465785053	3277.8822472080183	3522.7150721993225	2723.8920920005835
3242.070002982605	4972.842966947661	2940.8538151858666	5463.3890810332505	3246.950665661114	3016.282830956289	4297.351248008075	3095.011484144264	3752.491951195683	3465.493033742352	5562.665973020505	3537.733521045646	4130.114775256021	3035.2117472733435	5411.969125660172	7297.880751999581	2859.3281250112595	4381.090603512017	3164.8513785460204	3856.4580406993855	3348.6354866510264	2818.4152504167473	3978.8349125210234	5364.941645485616	4139.592457551606	3341.131047887773	4143.853189804461	3276.808367659679	3522.5867910845213	2723.5377730874256
3242.070002982605	4972.842966947661	2940.7662396280944	5463.3890810332505	3246.888001522224	3016.282830956289	4296.868468283543	3095.011484144264	3750.6062157030747	3465.438075487308	5562.593607416058	3537.6971027317395	4129.704467928964	3035.2117472733435	5411.727955004057	7297.880751999581	2859.1559471332157	4381.090603512017	3164.7534013108475	3856.4073977761545	3347.8922610353275	2818.383309849521	3978.8348104299266	5364.869368616588	4139.06178825404	3341.1095437179256	4143.249277679717	3276.6141063007126	3522.342716461544	2723.2511842043064
3242.070002982605	4972.842966947661	2940.566575966693	5463.3890810332505	3246.7570661181194	3016.282830956289	4296.448303303584	3095.011484144264	3749.8657584738785	3465.168957515778	5562.255346648391	3537.6878741054215	4129.538227443182	3035.2117472733435	5411.376081568853	7297.880751999581	2859.0337342299017	4381.090603512017	3164.707747285851	3856.210473113727	3347.663281597302	2818.361415043539	3978.8348104299266	5364.697256031146	4138.952311993238	3341.066642063932	4143.00065315404	3275.536643186279	3522.328842104931	2722.965253450202
3242.070002982605	4972.842966947661	2940.540206018238	5463.3890810332505	3246.5303078954275	3016.2821936869414	4296.022499165092	3095.0114841442632	3749.7740457841637	3465.131160074927	5562.015801051537	3537.6704333472862	4129.146481004071	3035.2117472733435	5411.210408076403	7297.880751999581	2858.931610489236	4381.090603512017	3164.671076135543	3854.8453393244818	3347.381430293632	2818.32580741374	3978.8348062167297	5364.240468415616	4138.886130893683	3340.9809217339507	4142.617646949313	3275.517162638005	3522.3284305892053	2722.9260943715135
3242.070002982605	4972.842966947661	2940.445002913568	5463.3890810332505	3246.5008698868132	3016.2812622079027	4295.783623751531	3095.0114841442632	3749.3585794636956	3465.0423199748893	5561.968220574514	3537.6235346763997	4129.146481004071	3035.2117472733435	5410.872211400116	7297.880751999581	2858.9216648314145	4381.090603512017	3164.5337947002376	3853.568818631293	3346.4829938215717	2818.307530932053	3978.8347850406076	5363.933110876635	4138.610746889567	3340.8783014121236	4141.982461243315	3275.2043347502768	3522.3280806929442	2722.8752333546063
3242.070002982605	4972.842966947661	2940.0384634091456	5463.3890810332505	3246.395821772568	3016.280584086781	4295.341832970821	3095.011484144229	3749.125669526965	3464.8571534614457	5561.939309527821	3537.571301051903	4129.113695011023	3035.2117472733435	5410.576048354556	7297.880751999581	2858.752057269854	4381.090603512017	3164.1347422297276	3852.8408682756053	3345.1445627792887	2818.2738417244873	3978.834768704234	5363.676743854479	4138.359074041437	3340.763450275301	4141.203182139771	3275.1942060803785	3522.324841266395	2722.834865363863
3242.070002982605	4972.842966947661	2939.721488130966	5463.3890810332505	3246.395406027843	3016.280584086781	4295.035630302316	3095.011484144229	3748.047747048854	3464.68242860208	5561.894714570497	3537.5538713801225	4129.07472591912	3035.2117472733435	5410.382260785998	7297.880751999581	2858.721283857086	4381.090603512017	3163.580485975189	3852.7484399435207	3345.12354358873	2818.219343836651	3978.8347533993206	5363.359955581561	4138.2600882681245	3340.6679146410925	4140.47050211747	3275.1397997769386	3522.320497191272	2722.8084640433253
3242.070002982605	4972.842966947661	2939.3784413375743	5463.3890810332505	3246.2086639841973	3016.280584086781	4294.600560006084	3095.011484144229	3746.648041674441	3464.150697572269	5561.894714570497	3537.490209646191	4129.052374801953	3035.2117472733435	5410.313360065572	7297.880751999581	2858.1644468228933	4381.090603512017	3163.0547698830305	3852.6903078260866	3344.401475469516	2818.1868676681897	3978.8347533993206	5363.275137707682	4138.223856468008	3340.359546278499	4139.323217129028	3275.0065820424898	3522.318152256249	2722.4903157057247
3242.070002982605	4972.842966947661	2938.902663143591	5463.3890810332505	3246.154261954114	3016.2803676215135	4294.538640886324	3095.011484144229	3745.3893429270647	3463.5496964870786	5561.894714570497	3537.3183791814363	4128.987764558426	3035.2117472733435	5409.83021470464	7297.880751999581	2858.065042015694	4381.090603512017	3162.9518216964516	3852.6714009924112	3344.212200413616	2818.1779103749686	3978.8347533993206	5363.238045046897	4138.21814028709	3340.319340964187	4137.635452524379	3274.9852640483796	3522.316089544689	2722.1217229989215
3242.070002982605	4972.842966947661	2938.743136526439	5463.3890810332505	3246.1384148176894	3016.278186640033	4294.472256054285	3095.011484144225	3745.109805097781	3463.340399581871	5561.894077086465	3537.0118863105317	4128.936893284523	3035.2117472733435	5409.803086931743	7297.880751999581	2857.9447528842193	4381.090603512017	3162.3573005040653	3852.642128286086	3343.7256802474326	2818.1736976082993	3978.8347533993206	5363.159057747331	4138.201090115097	3340.2162843190627	4136.720256549823	3274.8106797544624	3522.315737999301	2721.998408386127
3242.070002982605	4972.842966947661	2938.725540887578	5463.3890810332505	3246.075143006563	3016.276977849836	4294.148337424352	3095.01148414422	3745.0925108502806	3463.1044353050993	5561.8657096904035	3537.0118863105317	4128.780907823666	3035.2117472733435	5409.743090191642	7297.880751999581	2857.8164595984135	4381.090603512017	3161.1766425794476	3852.6126981676425	3343.494138225171	2818.1707365716024	3978.8347245454884	5363.136655385035	4138.187628329823	3340.111995942226	4134.30775357297	3274.6393342894344	3522.315286835804	2721.927597346495
3242.070002982605	4972.842966947661	2938.725540887578	5463.3890810332505	3245.9632443879036	3016.276977849836	4293.594305621878	3095.0114841442196	3745.051408242498	3463.081896119612	5561.842212375009	3536.7359757792765	4128.681068805294	3035.2117472733435	5409.479264880318	7297.880751999581	2857.782379716197	4381.090603512017	3160.2017916738614	3852.5963732194937	3343.4009887510015	2818.1403672051456	3978.8346792463913	5362.991426309415	4138.180833626221	3339.7824593645714	4133.497784251681	3274.035649250637	3522.313929537494	2721.797121706628
3242.070002982605	4972.842966947661	2938.6926814608364	5463.3890810332505	3245.9155347227775	3016.2767910108373	4293.3523420417005	3095.011484144219	3745.0436080754207	3462.6644942025923	5561.816188975585	3536.3016239652206	4128.307655018147	3035.2117472733435	5409.182911946154	7297.880751999581	2857.7734208565166	4381.090603512017	3159.5336852859527	3852.5822580896706	3343.2495119811133	2818.1086628145777	3978.8346567230033	5362.718034510088	4138.172686439097	3339.660654000132	4128.442204100625	3274.022102194006	3522.3126876592883	2721.699636874444
3242.070002982605	4972.842966947661	2938.6478617518214	5463.3890810332505	3245.900278623809	3016.2765572966573	4292.558720251071	3095.011484144218	3744.9904595255257	3462.4748355819456	5561.796358685112	3535.476684749366	4128.02482098782	3035.2117472733435	5408.568898690615	7297.880751999581	2857.569064605019	4381.090603512017	3159.060407926504	3852.5413607379496	3343.104290615151	2818.1049387965654	3978.8346527124204	5362.623276372053	4138.169631967246	3339.4931336925874	4127.134449021828	3274.022102194006	3522.3087965357063	2721.359467895265
3242.070002982605	4972.842966947661	2938.4893341403476	5463.3890810332505	3245.900278623809	3016.2765158690095	4292.127277356178	3095.011484144218	3744.802748942555	3462.321102111051	5561.601754771245	3534.7278211301714	4127.538783497114	3035.2117472733435	5407.907496848136	7297.880751999581	2857.2267276415487	4381.090603512017	3158.8061626838658	3852.483259679968	3343.0943954070945	2818.08722254828	3978.834652685031	5362.528967280881	4138.147231981267	3339.4725878845475	4126.744782147224	3273.865721961197	3522.306036972379	2721.1020946805547
3242.070002982605	4972.842966947661	2938.364629114167	5463.3890810332505	3245.775730924819	3016.2765158690095	4291.408946752037	3095.011484144218	3744.5859310598144	3462.1306762956674	5561.472928649023	3533.300324870005	4126.978938268119	3035.2117472733435	5407.565566647114	7297.880751999581	2856.740133402377	4381.090603512017	3158.571063873307	3852.4605938568757	3342.9234967916245	2818.0670289714235	3978.834622087713	5362.509394331094	4138.058553909081	3339.430976308422	4126.188230187918	3273.671553319011	3522.306036972379	2720.7917105991232
3242.070002982605	4972.842966947661	2938.2155363934826	5463.3890810332505	3245.7262666682336	3016.2765158690095	4291.25996378385	3095.0114841442164	3744.438617108034	3462.0271113603603	5561.2211090810215	3529.9294461152153	4126.783772406431	3035.2117472733435	5407.477009855856	7297.880751999581	2856.5264664874057	4381.090603512017	3158.4473047558695	3852.367810562147	3342.7813726306385	2818.0083591837997	3978.834552621569	5362.482687849748	4137.949424177117	3338.969323686304	4125.252291283616	3273.5678443925153	3522.3058897786223	2720.763204731454
3242.070002982605	4972.842966947661	2937.9273399026893	5463.3890810332505	3245.6442496024374	3016.276475614156	4290.922333064059	3095.011484144214	3743.81331584406	3461.7144796509683	5561.068307825595	3528.5371421220525	4126.458213866808	3035.2117472733435	5406.991680287978	7297.880751999581	2856.3717437080504	4381.090603512017	3158.285354708676	3852.3228506423966	3342.5791964653727	2817.9438997284146	3978.8343676855766	5362.480248208852	4137.641089566003	3338.8058828724843	4123.857776767249	3273.435480815121	3522.3057362508243	2720.644382363876
3242.070002982605	4972.842966947661	2937.7788667896534	5463.3890810332505	3245.4460207329366	3016.276475614156	4290.752525534554	3095.0114841442137	3743.8052196865983	3461.244328999319	5561.043647827693	3527.8851538718127	4125.812849342717	3035.2117472733435	5406.8494074682785	7297.880751999581	2856.1892614226376	4381.090603512017	3158.1687051290537	3852.2134936262746	3342.298707009721	2817.803487144533	3978.8341739977086	5362.453284128315	4137.606944484578	3338.741046471568	4123.038250032857	3272.520028987351	3522.305326503917	2720.547228304371
3242.070002982605	4972.842966947661	2937.6961004966533	5463.3890810332505	3245.399161398891	3016.2763977868844	4290.317727087301	3095.0114841442137	3743.5438411763835	3461.1938047787544	5561.0242209517055	3527.32038539966	4125.478663913863	3035.2117472733435	5406.582128413833	7297.880751999581	2855.812458063398	4381.090603512017	3157.863091028158	3852.1144054159004	3341.7408288470674	2817.6248226475204	3978.8338817109006	5362.453284128315	4137.598889347518	3338.725564295368	4122.4213529289955	3271.1948778032092	3522.3047572759842	2720.5319358780357
3242.070002982605	4972.842966947661	2937.6146748205856	5463.3890810332505	3245.333856780375	3016.2763977868844	4290.018447281931	3095.0114841442137	3742.716276136759	3460.965966557866	5560.988629023821	3526.2129997924426	4125.206381494148	3035.2117472733435	5406.403870170757	7297.880751999581	2855.65089106576	4381.090603512017	3157.5830542855992	3851.7818512940985	3341.1898504876103	2817.4721496639854	3978.8338817109006	5362.41969333501	4137.594104305604	3338.5178397361688	4121.8488019206725	3270.711235362921	3522.303136958086	2720.5167905860494
3242.070002982605	4972.842966947661	2937.516129573127	5463.3890810332505	3245.2752571681062	3016.276396249542	4289.838981681422	3095.0114841442137	3742.219946659136	3460.7711496185593	5560.985544549682	3524.422104689721	4124.861714795441	3035.2117472733435	5406.403379819419	7297.880751999581	2855.60591105895	4381.090603512017	3156.78685393251	3851.6723491374823	3341.159370760184	2817.3487510076775	3978.833875850809	5362.406105245215	4137.4306682631395	3338.4710442312817	4121.56475105408	3270.460300112545	3522.302531167506	2720.357752092299
3242.070002982605	4972.842966947661	2937.4728067711867	5463.3890810332505	3245.170011552931	3016.276396249542	4289.819721895779	3095.0114841442137	3741.6979214606317	3460.3725207569696	5560.953976469666	3522.8160516435673	4124.15079256259	3035.2117472733435	5406.012926243733	7297.880751999581	2855.5184554378525	4381.090603512017	3156.6623377929536	3851.3779686565795	3341.0454915012597	2817.307183498977	3978.833797922288	5362.296176387701	4137.149475395973	3338.461428811699	4121.379313263758	3269.8541863990613	3522.300928166852	2720.271014902357
3242.070002982605	4972.842966947661	2937.455434989576	5463.3890810332505	3245.1628756170876	3016.276396249542	4289.7738888110935	3095.0114841442137	3740.6955905679133	3460.2265071807924	5560.840965560665	3521.91961667718	4123.132288552045	3035.2117472733435	5405.875716945966	7297.880751999581	2855.4659562419874	4381.090603512017	3156.1910832982594	3851.162287631607	3340.7827459049267	2817.2091775163412	3978.8337068180917	5362.092496592526	4136.919175398618	3338.33410770551	4121.144335521885	3269.525083427356	3522.297349013625	2720.16868165067
3242.070002982605	4972.842966947661	2937.4087162713986	5463.3890810332505	3245.137916607279	3016.276395730892	4289.770938409831	3095.0114841442137	3738.954942851505	3460.2102522030914	5560.814102418932	3519.429210554671	4122.319273348981	3035.2117472733435	5405.738707152713	7297.880751999581	2855.4140415948796	4381.090603512017	3156.0365691538573	3850.975330262285	3340.6094408358704	2817.0793018378263	3978.8332394766126	5361.90917706065	4136.6872182730485	3338.331473762699	4120.961157098299	3268.975991568561	3522.2890833017946	2720.1333581539857
3242.070002982605	4972.842966947661	2937.396727645275	5463.3890810332505	3245.1226360891665	3016.276395730892	4289.651483274676	3095.0114841442137	3738.026556815912	3460.1926332598405	5560.800002495241	3518.177145728635	4121.852409435751	3035.2117472733435	5405.550163933826	7297.880751999581	2855.2930221893566	4381.090603512017	3155.9781477214383	3850.893100626739	3340.4193490317557	2816.9479073711864	3978.832762554135	5361.749709513002	4136.615241911059	3338.2997597492217	4120.932246779636	3268.6359036015947	3522.272595116745	2720.0963845557453
3242.070002982605	4972.842966947661	2937.3560161746627	5463.3890810332505	3245.1183672156576	3016.2763953044423	4289.628778713185	3095.0114841442137	3735.434518731313	3460.1715017950655	5560.769313277738	3517.421347852998	4120.9244788419865	3035.2117472733435	5405.275087363882	7297.880751999581	2855.1918186924922	4381.090603512017	3155.3886145087527	3850.893100626739	3340.27684323584	2816.6872274465395	3978.831712943619	5361.558803264024	4136.550284874551	3338.2984299074715	4120.9118121270085	3267.869946899619	3522.2367111886506	2719.853651352154
3242.070002982605	4972.842966947661	2937.292663491836	5463.3890810332505	3245.1116417181074	3016.2763892808325	4289.40745002909	3095.0114841442137	3734.7230970286882	3460.163100191414	5560.744770787325	3517.1286839332047	4120.597130825652	3035.2117472733435	5405.044073397787	7297.880751999581	2855.0975494114236	4381.090603512017	3155.070833044636	3850.7866505220163	3340.211781086805	2816.6573018078775	3978.82945796041	5361.470232965628	4136.519178682976	3338.292835649903	4120.897410513083	3267.1574019225895	3522.1856400200068	2719.8402739335675
3242.070002982605	4972.842966947661	2937.2258487683102	5463.3890810332505	3245.077514841251	3016.2763892808325	4289.380709996868	3095.0114841442137	3734.4846575080874	3460.135368071892	5560.651303894592	3516.761489089912	4119.881792462095	3035.2117472733435	5404.837222377241	7297.880751999581	2855.0473678837297	4381.090603512017	3155.0035368196204	3850.7480807777542	3340.0743996076935	2816.6477644840834	3978.8212142994776	5361.408030440227	4136.199273261605	3338.2897769557635	4120.880342744694	3262.545389664469	3522.1221611993396	2719.820359472968
3242.070002982605	4972.842966947661	2937.1822185574592	5463.3890810332505	3245.027453664863	3016.2763892808325	4289.352627329969	3095.0114841442137	3734.2882111220515	3460.1216534045607	5560.591500641002	3516.460907716126	4119.313988528622	3035.2117472733435	5404.702730982073	7297.880751999581	2854.986760260748	4381.090603512017	3154.863221030404	3850.698563723313	3339.7570509065936	2816.3051397025774	3978.8142504881416	5361.310716453098	4135.876126627434	3338.2874268515534	4120.835156594221	3260.7354678702873	3522.093125767689	2719.788776221057
3242.070002982605	4972.842966947661	2937.1094204725223	5463.3890810332505	3245.027453664863	3016.2763892808325	4289.3282519488985	3095.0114841442137	3734.00121830593	3460.0744832151754	5560.3645622351105	3516.0457761125176	4118.631619984952	3035.2117472733435	5404.609625623183	7297.880751999581	2854.8848939432396	4381.090603512017	3154.845257599064	3850.6283254702894	3339.688320230768	2816.186973738687	3978.807313845674	5361.237511341346	4135.52157520408	3338.2843076824165	4120.782906921648	3256.9876640017446	3522.0787563018102	2719.736526509657
3242.070002982605	4972.842966947661	2936.9590753394064	5463.3890810332505	3245.024612080664	3016.2763885351787	4289.301711206665	3095.0114841442137	3733.144008206292	3459.9576170361297	5560.321294218516	3515.5725962113474	4118.37589116091	3035.2117472733435	5404.428086761667	7297.880751999581	2854.8124674043183	4381.090603512017	3154.619160052016	3850.5142346109606	3339.622811109911	2816.1401610759162	3978.8045737952543	5361.228318331354	4134.4578551291615	3338.2831553450833	4120.728164526179	3254.7107435317134	3522.0419727815497	2719.6979886309873
3242.070002982605	4972.842966947661	2936.78305971579	5463.3890810332505	3245.024612080664	3016.2763884910078	4289.207401005925	3095.0114841442137	3732.9351005440813	3459.88105038471	5560.311595972045	3515.384873413703	4117.732850083272	3035.2117472733435	5403.859377925065	7297.880751999581	2854.8022266705275	4381.090603512017	3154.4260603335642	3850.504266553008	3339.4693400163196	2816.1401610759162	3978.804462192945	5361.227587229707	4132.808772241604	3338.266227313946	4120.622423748256	3253.568196437389	3521.9933323920436	2719.674151665127
3242.070002982605	4972.842966947661	2936.6488803460757	5463.3890810332505	3245.024612080664	3016.2763884910078	4289.1165460532875	3095.0114841442137	3732.9248469880717	3459.8314766276058	5560.3097147945045	3514.9335885776018	4116.987216488822	3035.2117472733435	5403.5418519366995	7297.880751999581	2854.768871790715	4381.090603512017	3154.374689323534	3850.227867155563	3339.3120332325993	2816.0502454354173	3978.8043437077076	5361.226973230347	4131.474310322691	3338.253088375941	4120.610583584419	3249.1879189670653	3521.882150080647	2719.6692885004995
3242.070002982605	4972.842966947661	2936.511290388497	5463.3890810332505	3245.0232119623543	3016.2763884910078	4289.043448615219	3095.0114841442137	3732.820240586608	3459.5823940725513	5560.260796947289	3514.577433785359	4116.675270798198	3035.2117472733435	5403.212113529671	7297.880751999581	2854.753315610796	4381.090603512017	3154.2503497036705	3850.091668691497	3339.2491787278204	2815.870333905949	3978.8043437077076	5361.226485030911	4129.982866734377	3338.2295345854245	4120.610139295235	3247.807953320995	3521.73067281732	2719.642503175905
3242.070002982605	4972.842966947661	2936.4504642113266	5463.3890810332505	3245.0198300012544	3016.276388488897	4288.942104284613	3095.0114841442137	3732.781682459724	3459.4034048224894	5560.149567757226	3514.273903782737	4116.46685144863	3035.2117472733435	5403.086156997813	7297.880751999581	2854.743558625276	4381.090603512017	3154.143769469817	3849.823505507863	3339.173748556822	2815.7426448554415	3978.8043260958466	5361.225226439947	4129.514992927919	3338.1947867631425	4120.537285271918	3245.476731638434	3521.421644836815	2719.6169727643733
3242.070002982605	4972.842966947661	2936.386926951825	5463.3890810332505	3245.014921156047	3016.276388488897	4288.848311079554	3095.0114841442137	3732.7361674448707	3458.957106667477	5559.979580546532	3514.2289304746682	4116.277785110398	3035.2117472733435	5402.999601114943	7297.880751999581	2854.74266081906	4381.090603512017	3153.877037528959	3849.3381213512357	3339.1392276236825	2815.7016802700828	3978.804059738744	5361.225226439947	4129.315429148237	3338.174754666271	4120.497735190122	3244.2371733844993	3521.4179579708125	2719.5735919819545
3242.070002982605	4972.842966947661	2936.3442785503867	5463.3890810332505	3245.00643264915	3016.2763884486217	4288.776818626089	3095.0114841442137	3732.701051917574	3458.258382149718	5559.798130413548	3514.033937809033	4115.990362423027	3035.2117472733435	5402.908177165236	7297.880751999581	2854.7417495753953	4381.090603512017	3153.644096944829	3849.0991306610613	3339.1319586899276	2815.4425862269136	3978.8036705363243	5361.225046414969	4128.8637163921	3338.1535165171117	4120.491483186475	3241.201668893179	3521.3756916628245	2719.5451671362625
3242.070002982605	4972.842966947661	2936.318204781588	5463.3890810332505	3244.9906896108787	3016.2763884486217	4288.486416866925	3095.0114841442137	3732.622656003383	3457.6438791380456	5559.7797784420545	3513.9973483376834	4115.789981235851	3035.2117472733435	5402.820029854436	7297.880751999581	2854.741033923052	4381.090603512017	3153.594177923532	3848.9274918512083	3339.0776757728568	2815.4161790555036	3978.803526063247	5361.225046414969	4128.7900550618015	3338.045002306967	4120.484472441615	3240.100950196849	3520.983746207381	2719.4387762215147
3242.070002982605	4972.842966947661	2936.2689255100195	5463.3890810332505	3244.9826877919522	3016.276388441093	4288.441474368228	3095.0114841442137	3732.517869345745	3456.569554105513	5559.600162346147	3513.991867415433	4115.634230962107	3035.2117472733435	5402.750483944945	7297.880751999581	2854.739593569134	4381.090603512017	3153.5242809937627	3848.874463215984	3339.028980786162	2815.3729109230962	3978.802719472541	5361.225046414969	4128.477248272031	3337.940281725506	4120.48281106204	3240.0768436470557	3520.9490580623333	2719.390493293174
