# Supplementary material for: An improved FOX optimization algorithm using adaptive exploration and exploitation for global optimization
Source: PLoS One. 2025 Sep 18;20(9):e0331965. doi: 10.1371/journal.pone.0331965 (PMC12445531; doi:10.1371/journal.pone.0331965)
Supplement: S2 File — This compressed file contains all the results of the conducted experiments. Each main directory within the archive includes three subdirectories: Analysis, best_fit, and convergence. The best_fit and convergence folders contain the raw experimental data obtained from 30 independent runs. The Analysis folder includes tables and figures derived from these raw results. These files can be used to reproduce and further analyze the results presented in the manuscript. (ZIP) [file pone.0331965.s002.zip › cec2017/convergence/IWOA/C17F8.csv]

trial_1	trial_2	trial_3	trial_4	trial_5	trial_6	trial_7	trial_8	trial_9	trial_10	trial_11	trial_12	trial_13	trial_14	trial_15	trial_16	trial_17	trial_18	trial_19	trial_20	trial_21	trial_22	trial_23	trial_24	trial_25	trial_26	trial_27	trial_28	trial_29	trial_30
873.9429279624138	916.442498843248	866.9807149527984	916.9739305992391	906.4425386068967	880.8558848948486	852.4123515155067	878.7444830471367	910.6863502301967	880.4297618273474	900.294337482233	912.7133754646014	884.7300445858166	877.1659604036678	899.9383948096227	894.3156593379493	879.3033397792587	874.4600203189601	874.2182170816519	919.5905018082983	899.5807156972256	880.6214004977163	882.7081262096149	895.6140994801573	875.8710052460525	883.1328628538935	883.010761032257	875.9346811420654	875.599609525452	894.0900835068129
850.2365125994992	899.8877076547279	865.0810166117967	905.4896974083243	899.6423665288045	860.4737754607171	845.4289694551627	878.7247132855874	866.5725556922175	879.610070165029	900.294337482233	897.4822546123639	882.7923789871605	869.9624439113582	891.525594652144	885.1239112732808	876.8996904737936	874.4600203189601	874.2182170816519	915.6523527044218	897.1849285778912	879.6378750336119	878.3695207594715	859.2883434535648	871.5844486325518	875.8170885754726	871.8895568853679	875.9346811420654	875.599609525452	890.7246197115916
842.0733670621721	898.6979644795415	862.9513558051722	902.6042152280525	899.6423665288045	860.4737754607171	841.5182419591766	870.2445791495371	866.1058617714061	872.5896362988565	896.3336743561623	895.7280379694953	882.0038001091593	862.885231859852	891.525594652144	883.6486012757675	876.2485279687218	867.3723731645814	867.8937584267936	911.197672575323	891.3055366607097	858.6616246463306	878.3604692092152	856.668216044766	842.1933980043765	869.3287822159466	868.3271483774769	869.3851944996023	851.2595630322998	888.7390474572758
833.3968754642998	886.0581428362423	850.7941456422459	890.8707650332061	889.467219641331	851.996552447455	841.205615638017	863.442917422944	864.6138553170812	866.9571065995278	875.5459012443647	893.651124641022	877.5678726454967	862.6256094762152	886.1581153462429	883.5194125697451	876.1297653400851	865.6062599304875	864.7221952659398	894.456942243736	887.3189771812624	854.586432543781	868.5688729581158	855.4146060821375	839.4236801085033	867.4134681061406	866.2833219545284	855.5390550337207	847.5903797797957	866.2043599402688
832.3008915645254	886.0581428362423	847.0612392402112	881.4056958684988	888.8915946182399	849.6794059933561	836.4923166569314	842.9228738163195	863.6665390275022	864.6585903008952	875.1242749374265	891.8834919151099	874.6034888134626	862.3810165031928	875.6373528141567	882.264618378437	875.8040315211585	865.2070222467439	864.7221952659398	894.456942243736	870.6212518264012	854.586432543781	868.5688729581158	853.9115467318393	838.5719807439633	857.3936679691155	866.2531461948213	847.3510728880221	845.2320850469632	866.2043599402688
831.7528895960593	883.6014493105876	839.2659831903446	876.5416150829554	888.4960521470741	841.4735892623049	836.1752678016503	842.9228738163195	862.9676123578008	860.0207044213867	861.1051675518283	890.7532396136203	867.8498773750678	862.3249133323579	874.7689085423568	874.5120520575468	875.1380170196355	864.8760706205987	864.7221952659398	891.7030003634827	868.2492263278466	854.4236547756725	866.8198635777624	851.8661593094864	836.6533315947429	854.4177891244236	865.8935463605242	843.8556869055036	843.8118686691719	864.4459333549969
831.689711145586	882.0706085868919	839.1956482239814	858.1985733281451	888.4472023962201	836.5661186643542	833.8362797658881	841.1758184008087	859.3150940511753	859.0251490412411	848.99932740627	888.7887663652297	866.1069482431635	862.1774667022014	874.7689085423568	874.5120520575468	874.7924465790629	864.8727249485447	863.9105799898434	886.2193740885634	865.1608832562529	851.2920920444478	863.9860233715209	849.2303158733778	834.9903094696269	846.8577249541609	862.60921784217	840.9001584208223	840.8937548878814	861.0877454444392
831.4953173190983	882.0497012312126	837.0442395093394	855.0780684566328	887.6299462360581	833.3596436073044	832.9909801183509	840.0112068344442	855.8078981518414	857.0864255399559	844.9810169258114	888.476863133572	864.7695368525931	862.0759055441815	874.7689085423568	863.6090633945853	874.065947840311	864.5090507703628	863.6414324496016	886.1574365601238	863.6964473967597	848.7904064768152	860.1953358256806	848.8037286052659	833.3339863573844	837.601092825169	861.0968593240622	836.1732434204387	836.5138162640399	860.5087344028611
831.2482438147374	881.5473376504704	837.0442395093394	854.7495927361609	886.2586416275147	830.3147866216224	832.2594169103384	837.0967789788486	851.0664675811742	854.9131348556908	842.7373523863171	887.6350393224358	864.284875460543	861.6872984587962	874.7410296212512	857.2084278540643	873.6847448531677	863.8665603465505	863.049170854813	885.9132211432028	863.6158135880455	846.9464974546116	858.1993144489747	848.5933932976599	833.0130486629878	830.9508451072295	857.9156404519373	835.2304345094318	834.7998350076275	860.3158497662978
830.9147196546339	881.2066154357418	837.0442395093394	854.0856137297661	880.4513304103023	829.6390094179827	831.872427056544	835.9317712417177	850.3355302226561	853.5159745474449	841.6670876798588	884.3978699747391	863.5746565645596	860.8766367912306	873.7061111099953	852.9522468446482	873.4547454452241	863.8206811429474	862.4646692804687	885.5620998999772	862.7104765383268	843.4477863679239	857.2865053428851	848.4814759621531	831.5170682392975	829.3544069299659	856.9852146540072	834.8141365926421	831.6950042879862	859.9057247760469
830.3417823578686	880.8705170782173	837.0442395093394	851.9791844270001	879.7083350179192	829.4339382674293	831.6078325600407	835.2009486344542	848.6776045652572	853.4463902210285	839.7913932796953	883.2720316513097	862.8939612936061	859.9997253434204	873.2485557812767	849.6247950361359	872.8065004948946	862.8937045487484	862.0530058929796	885.3011508097666	861.9670868369864	840.455160898794	856.425238133413	848.1452890616096	831.0040810828972	828.8963504606285	856.5454929638303	834.1101539679025	829.5530568671386	859.552883138638
829.5004995362933	879.500047823825	836.9971143041813	851.1891677372739	878.894196971616	828.9364409633841	831.4283852593913	832.8144562630814	848.4718902068972	853.3510294678766	837.9715555620567	883.21488552581	860.9653664212562	859.7286562884057	872.717360243315	844.4344372388337	872.8055565981186	862.8237465269573	861.4076616241218	885.1406951312283	861.422082316167	839.5500500181811	855.3903609692431	847.4608784020763	830.4100876737602	826.2873554183817	856.5249862215429	833.9488075311656	828.1865775764538	859.2845375184502
829.2324872080337	878.077073826996	836.8188852188603	850.8972139630569	878.077770755379	828.5882158335851	831.3741071201828	831.6377010643189	848.1210571431335	853.0117167333566	835.7921622192523	882.2238271016987	859.3839319941422	857.5782796217607	872.6281968647171	842.8192001366446	872.5982351893646	862.5114084601709	861.0045490443939	882.3122903068568	861.3817226036648	839.0846766348218	854.7677523673545	847.0555403757531	829.7281701128735	825.5173296818301	856.3807974861099	833.4400826707426	827.5163073648863	858.7227020413317
828.9243049564637	875.139577518533	836.4293479558451	850.8764612976244	877.842825414907	827.9369604654419	831.3223305894702	830.7696006370724	847.8582068822727	852.7710219901138	834.3150027684758	879.6380442649469	858.3904954529763	857.3836369502549	871.0727963705717	841.1706377369976	872.1693722957755	860.310103269168	860.9071056883706	880.1278504173371	861.093839380791	836.7574290075166	854.27104582301	846.9685015324583	829.0968166059142	825.3213790978664	856.133929864004	833.2641557079762	826.3279599490552	858.6887215754807
828.8992842929064	874.235875659785	836.3128850962252	849.8385737481683	877.5677535215599	827.8050158099845	830.9203478872106	829.8231524393802	847.6535100036623	852.7124063249701	833.1164566933584	879.4388205246026	858.0745289381102	856.918370636382	870.7168309685488	840.5556064664873	871.9193494462709	859.657125899555	860.7715770373147	876.721058207168	860.2752962276467	835.1045590207533	854.1702204539966	846.9288610352589	828.3834517976346	825.1529035729097	855.8290952630286	832.7206681295435	825.7059405181677	858.6547860164344
828.6568121835223	874.0949318508742	836.236393775129	846.3734754278079	876.1904832084615	827.3659437584186	829.9650389969215	829.3153396532971	847.2168785703908	852.5159157031643	832.6657113907231	878.3603794745309	857.8620670929098	856.5715552276449	870.5151784883333	839.844271119035	871.8122338346087	859.2844895408988	860.662419520312	874.8298104143771	859.7963847068607	834.8416236409342	853.7009947939841	846.7981872860995	827.4274707586441	824.7393699997441	855.7265010439172	832.579203881224	825.130537337783	858.6114120358088
827.8474453780904	873.626084195273	835.6023011423001	846.009240842409	874.7763369793695	827.138733510157	828.2113934985473	828.6190316169331	846.3717623274441	851.9510784155176	832.1824665321566	877.691062320074	857.3318740153913	856.2685281088202	870.3467966787737	839.844271119035	871.5714126282734	859.0429234790945	860.3454892356024	874.073694647957	858.9892243043344	832.7062585370988	853.535695126473	845.3491908242731	827.4067798135095	824.65415854846	855.5655906564214	832.2393780217177	824.8735975971023	858.5773574493396
827.3745259523432	873.549417974494	835.1783141281683	845.7638026049409	874.3054485555416	827.0277883710052	827.5201971515784	828.5838095002501	846.261067950652	851.2583207026934	831.817458728852	876.860888662567	857.2639475327335	855.9179008699523	870.2852969329673	839.3996661326469	871.3240025323155	858.0121784314957	860.2097278135797	873.7361309948803	858.7689736134504	831.2556478203772	852.381168466624	845.2408297888556	826.986501050232	824.1471109559545	855.3579210725933	832.2042664226789	824.6509295277696	858.5444097982395
827.0985403751457	873.23660307651	834.998349900042	845.7064919340846	870.4518549927685	826.692357619836	825.6833178565853	828.3347162614175	846.160934064131	851.0878342879756	831.4210022406758	876.6178982306992	857.1996235863919	855.3007778819475	869.817485892704	839.0366226154687	871.3240025323155	857.149391594964	860.1903142945673	873.2289779320614	858.3985499962047	830.8540859483381	852.3177964786149	845.1710014862288	826.3993984784719	823.605077959664	854.7790044429577	831.9732694451575	824.2286631798412	858.4269593741581
827.0226999074101	872.7939312643076	834.875246775067	845.5977235646103	863.9623079410883	826.3029337531462	824.668987033254	827.5922009904164	845.4322311168983	850.2344834696537	831.3623644952479	876.4711155388966	856.8847517856221	854.5180047216859	868.4831546057546	837.3718171313169	871.0939122849056	855.5593680209762	860.003448841575	872.0649566243342	857.7424047144918	830.436332659328	852.1569035759946	844.6157193609349	825.9010100915921	823.5626027208265	854.734878978069	831.9070219553597	824.1005139070274	858.3940049958925
826.6080067958327	872.6693294499413	834.7671504436787	843.6767350384507	863.5605767989292	826.0904253105892	824.2953836262049	826.9827009500975	844.8217653113358	849.6806003530088	831.3252405659505	876.4032682433834	856.8572621662104	854.2566054246553	867.3705707167856	836.6998642670048	871.0273425257168	854.9053999016248	859.8485682448237	871.9411413786182	857.3776739697221	829.3926954654531	851.7886892005133	843.8830495348694	824.3006944844316	823.5448947795753	854.6434558263211	831.5266362208126	823.3751199820442	858.3804667435993
826.541387632114	872.447735004589	834.7101067650394	843.0778491126345	863.5605767989292	825.5844000121879	824.1260081887285	826.5965365778891	843.6446258285148	848.9575172136857	831.2178390009863	876.2246296100001	856.4010880024617	854.0851280792692	867.3295362948393	835.7130386827168	870.7111595995415	854.0248694650799	859.4138878594473	871.7587160830883	857.2924610628568	829.3850551801585	851.4557293176995	843.751667472918	823.9810963490473	823.490260157877	854.4955413508426	830.2111463269175	822.920855579261	858.161090758403
826.4808632484662	872.2201322721885	834.6211093893031	842.466670281957	860.3207646805056	825.4654118057438	823.9268129033297	826.270176183248	843.0909582043166	848.5686109336755	831.1622146901648	876.1583844945292	856.2810962692114	853.8361484427624	866.1380802590468	835.4205447892613	870.7061169346111	853.0503402359172	859.1232475350889	870.946045894322	856.6896252836456	829.1522195555962	851.2817043044417	842.9734665902645	823.9467017918583	823.368761863422	854.2539290719071	829.0604149106853	822.690278012233	858.1480816350644
826.3076009250436	872.1455004435621	834.0267931338519	841.549552215311	847.5748709614247	825.3203144780833	823.5478261334116	826.1032968947248	842.4419808987769	846.0724748727172	831.143169334669	875.9382539838773	855.9690601176301	853.7087165161273	865.875213019728	833.7996060491623	870.514607366443	852.3426357665205	859.1140556462414	870.8185137927428	856.1626569530704	829.0981426099115	850.4554484735891	842.8136219369526	823.9222135076955	823.1774246166216	854.094869494182	828.9214913098521	822.5701052433217	858.0402471003848
826.267618825112	871.9101639130603	833.2632957047948	841.421377542275	843.2069137913861	825.2689912444561	823.4257801835058	826.0443948684621	841.0693940925566	843.2277266196811	831.069324730157	875.7958692096975	855.4593210374402	853.6079693712829	865.7002016450513	832.6691322430402	870.3901121347898	851.9627642873751	858.8827878192479	869.7774526110534	855.788927667455	828.8506138489079	850.3115199056156	842.5820130761437	822.8408597029611	823.1102342697911	853.9610556355174	828.306711531153	822.3574736940743	857.6964621014845
826.1748775090042	871.3827782435787	832.5936038364424	840.7948461722009	843.1895812287909	825.2421414326836	823.4257801835058	825.9946488711564	840.5517262127962	838.8583056179151	830.9021248094967	875.5213768955442	854.8857412413874	853.5423328526573	865.4302600259538	832.3277375449402	870.2926505025066	850.2809377834242	858.6005565089733	868.8741560966837	855.1286129904131	828.1294379256888	849.9017877086353	842.3888556552089	822.5712883473018	822.7689931446284	853.936354217387	827.5732886325396	822.2154419300261	857.4346008764998
825.8328862187758	870.6384659383688	832.1655358785755	840.5493593221557	843.0537481606846	825.0371767722237	823.4060547402934	825.8853208105068	840.3673945360259	838.6264535606684	830.823612399538	874.9082618689855	854.0743374347763	853.1845100659784	864.9600531721474	831.4048562474643	870.1184064530142	849.8422543326532	858.4592342895094	867.4709616559163	854.4429478369607	827.8730118145673	849.428458645113	842.0746263520754	822.4640681936434	822.6770483461504	853.8673075181928	827.3148207669016	822.0911637245283	857.302441982826
825.7263116524045	870.4319990182831	831.4598583907025	837.8963136183537	843.0128748842282	824.9494794310881	823.3353309880183	825.8291511035221	840.1580076576819	838.3707060425536	830.7931205021798	872.5319219050954	853.1361337560702	852.5894579752934	864.5469970157928	830.0817439345522	869.7064305678584	848.7964032051437	858.2052234069679	866.7767129996491	853.5723441563172	827.8045342422851	849.3185736224877	841.6414680958576	822.2617781042445	822.590955401068	853.7328600320737	827.2839489559148	821.918510489363	857.2441072853971
825.4554607395221	870.4048643820428	831.351230293839	837.8963136183537	842.9871693797863	824.910287462138	823.296798082563	825.8143714251825	840.0495971562723	838.0462969453304	830.7399880390725	871.1533996800746	852.4565650319389	852.4729479362982	864.3974056063823	828.9490554322498	869.2789915290722	846.4705620518331	857.415459496495	866.1094398050737	852.3634836839442	827.149197358159	848.9650367484346	841.254886025908	821.5386109587199	822.4994636115492	853.6800018979211	827.1576560716043	821.783779102473	857.1806391229513
825.0996476033309	870.2606375512516	831.1915483173882	837.589670145849	842.9528162234283	824.784134453549	823.2907887523706	825.7942306989797	839.8254974920018	837.8918228364363	830.4889559399443	870.1951058554038	851.7362059902285	852.0841842845471	864.3175294889638	828.824368342609	868.9397135297609	845.5182483326465	857.3153181569157	865.551828426761	852.201266777502	826.9826477140639	848.6972934769645	840.6489866406346	821.2928620484291	822.4800721852777	853.6551858235209	826.9438924710081	821.7538612881817	857.0891867557518
823.9402677252282	869.8791871007535	830.8870241006202	835.7995843809006	842.7446928052648	824.6306349509582	823.285759497444	825.7772795956686	839.7717113994355	837.8583341423522	830.29326680968	869.859448677488	849.5889816847109	851.9396342848546	864.0290648556709	828.0861514085183	868.2799472686005	844.6385725672059	857.3017727082956	865.4901253642523	851.7863386143416	825.9379808304689	848.204919380339	840.5112937818702	821.1494668486121	822.4462617400005	853.606280180799	826.8597052284456	821.7436143342549	856.9928207942843
823.5945302646264	869.5684021455564	830.4646480655023	835.5741756392671	842.4272734885245	824.4370205079413	823.2707986843427	825.7537595109927	839.6319375238501	837.826270251798	830.2263212635231	869.4320988212147	849.0956689942124	851.8638453892193	863.7789854313501	827.9001177770347	866.856173230618	844.1429518007833	857.2718064786387	865.3707475341719	851.5502558464838	825.517066273068	848.1763186666836	840.4262382324744	821.0826142223294	822.435297756965	853.5740172439713	826.6459249849997	821.6887078877546	856.9316636505598
823.3129818140496	869.1825384351351	830.1919107079891	834.6361137741621	841.5908645230182	824.3136580000408	823.2087590127286	825.738296906071	839.1893479170426	837.0651426677146	830.1431646667382	869.1082367954685	847.8836398681464	851.6180388184428	863.5932437799211	827.328183765766	865.6764979751167	842.227399706577	857.2157723258381	865.2030554499343	851.460726748925	825.1196849677714	847.8079905722143	840.406118849977	821.0347502916562	822.3860372346901	853.5067393663197	826.4781044352206	821.645313731607	856.850265089706
823.1430585273497	868.8721818536332	829.590282525717	833.2862796480774	840.5978788924	824.2865233584357	823.1712460495987	825.7135073698549	838.9442013281741	836.7568838767268	830.0923607573144	868.9115032761218	846.4760658434252	851.243216236946	863.4248025093829	827.1568602802773	865.011175202175	841.978467628566	857.1178126855344	865.0972382366432	851.455550806357	824.9624273718996	847.0954067250447	840.1942690886748	820.9894150691434	822.3712237566906	853.4142814955477	826.4510257021141	821.6012191831576	856.7397583171114
823.1167231067625	867.7615263429525	829.3736366596636	831.625153647172	839.9004195075968	824.1382793645109	823.1656811052044	825.7023852646364	838.769716420362	836.1105880774037	829.9506987109129	868.9115032761218	846.3471652352231	851.2053633877148	863.1192996086817	826.8870828181682	865.011175202175	841.977548377585	857.079514850614	864.8826805630229	851.1750297211996	824.7413866084096	846.3954865393245	840.1184775579692	820.8727470345668	822.3506102238945	853.3193344454352	826.2691283894309	821.5432664986647	856.7397583171114
823.0906433952812	866.9142309767519	829.1186321553198	830.9215116494429	839.4980747326678	824.018790899773	823.1476554555115	825.6587487367724	838.6442872780235	835.6717619161511	829.6577720600832	868.7040950082285	845.8761506251072	851.1862263664648	862.9327549141573	826.5583750657632	864.8446070553377	841.9541358802909	857.078401610763	864.8267214400538	851.1262331525304	824.7257206790258	846.0919708263343	840.000252171478	820.8463068645302	822.2804849655129	853.174942494729	825.9243707913846	821.516907464389	856.6825635494862
823.0116024065119	866.7218454332393	829.0595778641651	830.3824499976678	839.4037812870533	823.933648932854	823.1375131558942	825.6397747427764	838.6022157660791	834.9420095926594	829.295419634409	868.508712857703	845.85218396892	851.1460152109515	862.8731065882957	826.4496689927844	864.6829711130562	841.9372364649831	856.9542313730783	864.6689662876644	851.0951682182891	824.5713703913287	845.5047635741388	839.9542105407832	820.7655983684355	822.1801879199427	853.1035715796118	825.659118454555	821.4804986624567	856.5465906624522
822.9344591667618	866.5311845988397	829.0120536627364	829.1013919138372	839.0081511603336	823.8448462182869	823.0922374102895	825.612314466499	838.4741401014888	834.0930358913577	828.830432988669	868.3327807511721	845.6639266165532	851.0027832592486	862.8322379766647	826.3858560324247	864.451685568283	841.9131979638436	856.6428759715501	864.5658100278546	851.0806958437851	824.0009374737765	843.3792406205794	839.871170034392	820.6930033665611	822.1174104755993	852.8608153605016	825.5286568598756	821.4369479352789	856.4362953223963
822.7356120323091	866.0800141318649	828.8380873669147	828.5632876551207	838.7016101176188	823.7818561149279	823.0708936930472	825.5925499058986	838.4352264698045	833.8740413134852	828.5976966743402	868.257929894836	845.4281869840277	850.8034495951096	862.8064410782566	826.3000863286127	864.3523642913032	841.8834420194431	856.5301468413976	864.4745472686888	850.9883597290715	823.5183021268144	842.1031226333535	839.7764236382734	820.5453537359999	822.063661950769	852.5801283044333	825.4268171046442	821.4012288918009	856.258943068184
822.7073823132544	866.0159340705278	828.693344364083	828.0839755643021	838.6355956801725	823.7818561149279	823.0492359494252	825.5814794751226	838.3446346142022	833.7697147605127	828.3729876347074	868.196705333648	845.1756436877938	850.631179542274	862.7870596183603	826.2947311183158	864.2391484496007	841.8663078870504	856.3911440425488	864.3744416348756	850.8154541079842	823.0423574269463	840.3753314816911	839.693626970051	820.4596532191777	821.9900755458175	852.5105091043085	825.2641415215235	821.3597832380768	856.258943068184
822.6579847808418	865.3297336972445	828.5589940995358	827.5096462149863	838.5032005460013	823.7625251922726	823.0118092263667	825.5808488574199	838.1028328186312	833.7605328727767	828.0543232624066	868.0701335698068	844.995656549334	850.5006177803217	862.7786191878682	826.2834383345971	864.2245868337266	841.8217242068549	856.1279138121263	864.1751020266954	850.8060034739922	823.01448332575	838.5843416944056	839.560292844728	820.4483761175045	821.970736675549	852.4883120025734	825.0855151887577	821.2448456207312	856.2290805312965
822.6350210773161	864.9091791120143	828.2661391972649	825.9823988744349	838.3551785867413	823.7482618720348	822.993490335948	825.5434229516281	837.9051332409286	833.7522427015581	827.9965224535764	867.588997166509	844.9141985413341	850.1833214275786	862.7713265300927	826.1831022047893	864.1216480415773	841.7928381515605	856.1030467783971	863.6250755969451	850.6816478500511	822.8608298552501	838.3311284148937	839.3628655130558	820.2910835334435	821.9561483452153	852.3963537003322	824.6962283818748	821.1422717460111	856.1289648074295
822.6251059337687	864.7273952306413	827.4823966166263	824.5280071999031	838.3179132693534	823.7469738087287	822.916904428681	825.5290327163322	837.5915334720743	833.6320822045146	827.8928854996824	867.0177088729674	844.8067105421608	850.0561298321927	862.7609278512324	826.1507694366352	864.0450134825866	841.6625746108141	855.9648382787384	863.4354176878713	850.6566301172005	822.7537646433494	836.1338211452927	839.224482621036	820.12471171031	821.9045631603124	852.3505653450528	824.5225871953476	820.908439304186	856.0935418768389
822.6055397266938	864.5915643622044	827.2533407581728	823.8375014136544	838.2204982583131	823.7457004900419	822.8777929704866	825.4959518306573	837.4723876555692	833.5539464015393	827.8619743600015	865.0249435269003	844.4015305542074	849.9656304347636	862.7490002219305	826.1335093368125	863.8794838808636	841.629282021693	855.7164085287736	863.211039441658	850.6270832158813	822.6447171110929	835.5851607399957	838.9553633522461	819.9024198227587	821.8837954404847	852.332051603049	824.3299389657232	820.8846661466723	856.0286442683121
822.5908321655469	864.4112049988079	827.0722347699397	822.9674134586994	838.0531571869677	823.7383647892125	822.8404530956517	825.4556219939386	837.4512737423672	833.527368477825	827.7755562803885	864.3348235914142	843.6777324487161	849.8837309603517	862.742700722903	826.0961155820953	863.8216252669954	841.5008151911583	855.6625101686761	862.9415826638941	850.5944205268241	822.5335409540486	834.9219052556947	838.7715679882174	819.7760106779052	821.8675273109136	852.292153638268	824.2156346567954	820.779464529969	856.0084003657371
822.507880346559	864.0041081875937	827.010523089604	822.8005592745461	837.8996494255151	823.7268388471126	822.7655429636833	825.4155634626603	837.3355370940768	833.4855721530681	827.6745347380956	863.948183817618	843.4711359537769	849.8139774296293	862.7393292037129	826.0520687484963	863.7340718577425	841.431969879344	855.6157298030002	862.6053769576308	850.4380239353461	822.3674292169658	834.4897815387277	838.7207626680103	819.7757910735173	821.846268541509	852.289474998367	823.962119494245	820.5308086423619	855.9743463092568
822.4372788959864	863.8659839226607	826.7186412481055	822.8005592745461	837.5962212366007	823.7186403738327	822.7209577597674	825.3813366335874	837.2875237887604	833.2173053560214	827.6372301013375	863.0380152640864	843.3258499668686	849.8055833026312	862.7320056911826	825.9597766827492	863.682084828891	841.3277956493953	855.4475394986162	862.5371614626278	850.419515118273	822.305080424492	834.3334351362223	838.5940306968947	819.7507684244795	821.7787587931778	852.2741349809475	823.6302188454395	820.4916399355305	855.9673779427634
822.3869430980272	863.3584883975958	826.683397381196	822.5474575258971	836.6281460217957	823.710188600366	822.6867412061241	825.3504654829117	837.223245699709	832.8346998991763	827.4972582095368	862.5079298447665	843.2357626492886	849.7560599290176	862.7157689060405	825.9128266759086	863.6469898193523	841.2082106645986	855.4323840205934	862.3723071135378	850.4113535416145	822.2201977583435	834.2547012655734	838.4403084368253	819.6987735819212	821.6817592247013	852.2379709557155	823.4053024568116	820.1602404236831	855.9012258543585
822.3267567368626	863.1738424348965	826.6223174729199	822.4323574800525	835.3346761820843	823.6943941631553	822.5669448564848	825.3142778516541	837.128423691847	832.6220621379731	827.4565941754075	861.9502071316087	843.0748174440394	849.7332365904524	862.6934868617604	825.8482714291991	863.614325586469	841.1177109478789	855.4262100262464	862.2597756805706	850.372655372541	822.097191895992	834.0559239899286	838.409319368058	819.6455564383041	821.5722287602817	852.2301815068994	823.0894879931044	820.1089066221762	855.8406754552975
822.2414132688746	863.1127025021297	826.6174005243806	822.2426237729408	835.1857258981383	823.6765437536685	822.5669448564848	825.2731471647918	837.0466060885169	832.5305613118901	827.3968802609734	861.8453129306139	842.9347136944938	849.684551968633	862.6450079670183	825.6975512736078	863.5954100867338	840.9589889045484	855.410892046892	862.0848954262599	850.3655192124618	821.9445583839741	834.0262388381709	838.276107376802	819.5179562990033	821.5069198208672	852.200189078194	822.9955880545912	819.9973758838842	855.8321441481062
822.1478815438911	862.5840667654354	826.6053962011266	821.9575265522394	834.972055105646	823.6520915064848	822.5669448564848	825.1997053257363	836.9216648373399	832.4956014023276	827.3236895451707	861.6957879915503	842.8596724217897	849.6628762728838	862.5624497354017	825.6379118279693	863.5231024001076	840.8850649291978	855.3884178703688	861.9736489144283	850.3615169787794	821.7396754338489	834.0262388381709	838.1423311596116	819.4111242333123	821.3509168512669	852.1564155218576	822.8684695569888	819.9652197691489	855.8212729643063
821.9834431937303	862.3347259004025	826.586760237517	821.6315813994564	834.802442601217	823.5993689043771	822.566662136484	825.1540702060676	836.9012255112852	832.4645478894438	827.2553460372039	861.6056834782647	842.6192677514263	849.6354748243514	862.3768255135913	825.3829227549562	863.3489160179432	840.8433915771257	855.361620328551	861.8809233151396	850.3473055898135	821.6433199188693	833.8417285377255	837.9635301012356	819.297571911773	821.2460866988932	852.0668114261898	822.7650515201897	819.7032855504044	855.8157606943597
821.9098724340002	862.3347259004025	826.5829477335285	821.6000358257842	834.7407475781816	823.5223763576802	822.5541636973749	824.9808177439257	836.7109050613127	832.4110783518561	827.2130352674116	861.3740115113584	842.583851487911	849.3165963236446	862.3313659116511	825.1020423756595	863.3210018701488	840.8102114672479	855.3423576942133	861.837729805883	850.3402746999809	821.5397581744828	833.6059932558991	837.9345315610483	819.2125457465427	821.1233232847485	852.0243303563108	822.7266571784065	819.6236142097105	855.8012481985394
821.8783222124639	862.1273064997173	826.5565841566093	821.0669020941646	834.1859434293162	823.5154030663177	822.5345516712038	824.918789809975	836.672621891716	832.2652535561008	827.1501689247143	861.2243178040235	842.4112206033532	849.2029247989017	862.2219092523239	824.6592988301062	863.3210018701488	840.7638644503608	855.3239846983914	861.642763206274	850.3354436576049	821.3716674643821	833.468226882114	837.9054376000224	819.0174553427032	821.0172294344407	851.9523213561639	822.6223540172308	819.557397038435	855.762313876628
821.8395431399133	861.8449957180753	826.5134823696216	820.5903691004376	834.106248062203	823.3467113500814	822.5269180738463	824.8323283060032	836.5981669144021	832.1881098443008	827.0999292268615	861.1302914854679	842.2699821798451	849.0759999625067	862.0291767952585	824.5338467277421	863.3210018701488	840.4254328643493	855.3136649851159	861.4413964825355	850.3333310598683	821.2830310771611	833.2454180238501	837.8351825039776	818.9926275182639	820.9658863359301	851.9042573429649	822.2904155943733	819.4829460689901	855.6565892808676
821.7890427683126	861.509158141757	826.5004573297433	819.9628993372299	834.0590246626984	823.2837211869968	822.5137519817117	824.7714286962097	835.4846349223214	832.0645865294089	827.0741101729309	860.9382996779194	842.1238002032181	849.0321713271928	861.7819888835462	824.4328280387501	863.320867779101	840.2157362518446	855.296965436746	861.4241997053631	850.3267384577778	821.2485639441535	832.9693111614339	837.780860615358	818.9858934824312	820.8568278277552	851.8944301215686	822.2414028335087	819.4512324862244	855.6518168289633
821.7599013355024	861.3494973986436	826.4600154691059	819.4569848734686	834.0483453199785	823.1744664229783	822.496564512798	824.6804745923179	834.8876365588836	831.8411694008977	827.0031021804365	860.9375051867084	841.9169494693049	848.7994840821494	861.5988265562453	824.330243712631	863.3050754604037	840.076068503583	855.2522190330681	861.362429380142	850.3107753354028	821.1702668320798	832.7586472848279	837.7037210982593	818.9754314983675	820.8515779717658	851.869857525003	822.2301453457535	819.3574331456426	855.6360234738819
821.7455640299586	861.304512811603	826.4377096967556	819.2579605687218	833.9811447488594	823.0810228156015	822.452584996156	824.633612762895	834.7643710324545	831.6310552702872	826.9584654977133	860.9193390900014	841.8032038380884	848.5950513526626	861.3210062174536	823.8300404932708	863.0380029233003	839.9849128145818	855.2164912366123	861.2665931142686	850.2685489038355	821.1560102318091	832.435973636785	837.6657682700458	818.9712166232476	820.8349468948452	851.8570459871903	822.2218488843249	819.2741058807599	855.6197306385399
821.7193995681034	861.0455169509495	826.4108738664236	819.1818816416057	833.9459584757468	823.0025819601773	822.3680186466773	824.6051330158064	834.5867257256492	831.5482906498812	826.9367186345003	860.883956569361	841.7059123912646	848.484619514135	861.1718927655957	823.7300774332174	862.9110912937135	839.9125432977985	855.1893096305786	861.2327122357669	850.188338981047	821.1365167507588	832.1565438812432	837.6309641800312	818.9622253111158	820.8260890861001	851.8467999398435	822.2179799464827	819.2298020711088	855.617573192044
821.707423143083	861.0104873169682	826.3771574918836	819.0490366733651	833.9344731997336	822.9782692965131	822.3283646433076	824.5164019900026	834.5673595510543	831.4516508985236	826.8637732439944	860.8820389522187	841.4820367850576	848.4632337784763	860.9549664316266	823.3624065100937	862.8157114300875	839.8798108921405	855.1166402485138	861.2076495368841	850.1183224463892	821.1173973271866	832.1550195282758	837.5016992769073	818.958893621613	820.8027699202811	851.8376009659606	822.1732873700649	819.0943926403178	855.6132448625146
821.7003719939888	860.991162535485	826.3331850162417	818.627471415645	833.907277723463	822.9007028421503	822.2999631263986	824.4393295609041	834.547689342266	831.4201479060116	826.8278610781722	860.8682893827769	841.3063539675056	846.7205758881498	860.8628321455989	823.1477614771726	862.7085328175564	839.8479563336427	855.0146095061165	861.1642035581258	850.0529072933292	821.0678530736965	832.1265897082126	837.4351292829749	818.9541794458535	820.78880589935	851.8169066001462	822.1581906221584	818.7603003372059	855.6031747602527
821.6896486394451	860.9625942240987	826.3295028881189	818.1912959708833	833.8804496726599	822.853378767216	822.2263413682514	824.2833135824203	834.543932547907	831.4145863973135	826.7990618329911	860.8564091458798	841.2206675323009	846.6059594611324	860.8251358087957	823.1477614771726	862.6778616120337	839.8333052536195	854.8541807233748	861.1168675697039	849.80227430711	821.0581752553842	832.0839757046259	837.4071404769253	818.952913053079	820.7807386262721	851.6600357747858	822.1441151858988	818.6728539390655	855.6000161234822
821.676789346206	860.875342036014	826.2597638827174	817.6782610615169	833.8641983583798	822.622897785188	822.2003657225872	824.0735675217229	834.5006191569931	831.3513453225013	826.7676005190215	860.7986946838928	841.1241289047423	846.5602154439267	860.7243627639941	822.9230984191026	862.6361596967441	839.816954185324	854.5093008596938	861.0943177427089	849.1596866289635	821.0462922955629	831.8199356707166	837.3374414803809	818.9520836823673	820.7636638975806	851.5222682724985	822.1405544765689	818.3796756973735	855.5855100309244
821.6687863709742	860.7199743178386	826.1159737930881	817.2254645011604	833.8481029273752	822.5063499358786	822.1393856658451	824.0134037761945	834.3420005432524	831.3370485549367	826.7629422460694	860.6920912467581	841.0641275718341	846.5592458303266	860.7065432471727	822.9153029232098	862.4689423438919	839.8143692859214	854.4671145021846	860.8295058831036	848.5843195837415	820.9993320746922	831.6810691139502	837.2780021697005	818.9496067966236	820.7324489427174	851.3960407457619	822.1053663861694	818.2549324661603	855.5683720869074
821.6532492396813	860.6390848089618	825.5631861858028	817.0366647237453	833.8052639184631	822.469161786393	822.0980782253217	823.9487223664573	834.3262142526698	831.3331818193677	826.7595721190061	860.6313541335574	841.0074227779339	846.5545360925435	860.6124572836042	822.892172666837	862.3744572978886	839.7831633197186	854.436768790048	860.8188086750155	848.5739001207825	820.9795057782152	831.5792919877817	837.2719198333125	818.9445192201608	820.7222529846711	851.0481712621929	822.0960865424548	818.1570012085951	855.5592577470693
821.622212195356	860.0053049681576	825.3447090710185	816.949907102213	833.7898489317342	822.4672659942757	822.0942585465889	823.9388882826084	834.2347684221943	831.3252257967272	826.7440376993541	860.5638170458672	840.921429086911	846.4810719146415	860.5473528587843	822.8564769334803	862.320898131477	839.7465210825927	854.3954426578164	860.8036498686622	848.4294723355775	820.9698871266007	831.5515887629967	837.2653138773038	818.9426354278542	820.694781291353	850.5758364758541	822.0460977926596	818.1052034399299	855.5477442981078
821.5515343464983	858.9712213501039	824.9339768912331	816.7820053135066	833.7780540223805	822.4403007846373	822.0612319847118	823.9266029002812	834.0798134101047	831.3077005544862	826.7334914739545	860.4811865620401	840.8907596820247	846.4731547178028	860.2595817823167	822.8381604076972	862.2552347425261	839.6956212012375	854.347139398552	860.788770933702	848.4039378827205	820.9290271278353	831.5230110862161	837.2607734329299	818.9298990839854	820.6138091651661	849.6837184267577	822.0246586839829	818.064359818355	855.5425161823617
821.5089900472992	858.4742498811466	824.6987309068687	816.5891643300483	833.7743580381393	822.404039599704	822.040581378567	823.9025853067453	834.0523924990603	831.2758576466374	826.7218354362855	860.429115822033	840.7956289726551	846.3344882148896	859.9869702052982	822.8205428672233	862.1397321631456	839.6139845035782	854.2668476003491	860.7784322365352	848.1269898679503	820.8479209966396	831.5169229662545	837.2046293319158	818.8938887785034	820.5494384926393	848.7454447775173	821.973628346763	817.9544503392848	855.5251691614278
821.4590477435414	858.2616990349684	824.2663562083075	816.4545130933656	833.7419294952913	822.3320322455712	822.0078315097791	823.8860230197843	833.8208815350133	831.2403754244857	826.5462382322569	860.3071461713967	840.7273154105695	846.3168630388614	859.9393657236076	822.7373374167125	862.0503823194057	839.4245748583808	854.1614983831809	860.715811949889	847.8342233747139	820.7952922866397	831.4991400884155	837.1919246902455	818.8771695392917	820.5176246256265	848.4866327325777	821.819143471326	817.8990144039113	855.4911845248503
821.4064112524633	858.0173477313988	823.0755897326947	816.2728760552899	833.692577374602	822.3139661033555	821.9916689240988	823.8771130112901	833.4158012358175	831.1818896793221	826.0193958872619	860.0584236956331	840.6814359698832	845.6295710932776	859.8853949315552	822.7330110408889	862.0218284730216	839.4161206823799	854.1315867836089	860.5617124066023	847.6869000841283	820.7740724630906	831.4937547613355	837.1709535948793	818.8706559496121	820.4070816201338	847.7274592785394	821.5403811880892	817.7007888606064	855.4854184356279
821.399835822744	857.9229780434952	822.794459194716	816.1824035117999	833.6173692881779	822.3069677945285	821.9760812402029	823.8186934197648	833.019023087791	831.0910156021828	825.8901477381872	859.8583736264129	840.5596672731054	845.6157443473967	859.8486894965233	822.6927627084095	861.9951314872935	839.4080401912192	853.9939420782989	860.5194461633325	847.1860845728015	820.7549648712645	831.4584918476237	837.1595537327516	818.8671161819075	820.3516782991278	847.2904094792535	821.390801820764	817.6498624033336	855.4841153217501
821.3846181880429	857.8275306123264	822.67391066449	816.1309857035806	833.4169889782943	822.2606278591352	821.9739172779856	823.7618090933837	832.8300871390069	831.0343200497123	825.76916588973	859.7887334984283	840.4889450018303	845.5383403542605	859.8229463329322	822.5832220977562	861.9864988863204	839.3860572722264	853.9261938392654	860.465451546843	846.9283339275778	820.6432509252043	831.4285251543288	837.1454937792405	818.8637952771344	820.3503305359977	846.6517258548508	821.3135260801456	817.4905899040118	855.4828765597648
821.3401737504554	857.7161980801822	821.8918230951767	816.0854769512948	833.3382193169477	822.2045735463678	821.9663639221977	823.6806654618534	832.5825349118128	831.0106599922049	825.6384810778284	859.6364690176617	840.4613851827291	845.3866288085535	859.7233181529514	822.5054904854858	861.9853310884546	839.3534432401972	853.8982503156711	860.3757779949691	846.882838440629	820.5762627454956	831.4087786214399	837.1394971404243	818.8593109794476	820.340136496209	846.040656362458	821.2332922397236	817.4818188544882	855.4721414458608
821.1836655966479	857.6560492866627	821.7898164484116	816.0691577294272	832.9734154228397	822.1584592922189	821.9464128604999	823.5937527199327	832.5217728547384	830.9245062916443	825.6383675123108	859.5945935568286	840.3370070808044	845.3866288085535	859.5777261805327	822.4857065363697	861.9824824678768	839.2791378889411	853.8570848601864	860.3164194217999	846.8146387828556	820.5420798839842	831.4053481075159	837.1361471760378	818.8555703124912	820.3294068051786	845.7968944121282	821.1382518903689	817.474470713994	855.4546043258119
821.0991306821514	857.5434218652371	821.6849461350879	816.0499017702773	832.8478053079707	822.0953727067966	821.9285607171305	823.3498468845755	832.4720542171772	830.8167981128532	825.63801586192	859.5822931915083	840.2906990475873	845.2613016021868	859.4102468013677	822.286888036162	861.9365537078003	839.2106695940732	853.7901990644114	860.2223876927923	846.3821682783343	820.4881822890595	831.3769578614304	837.1355653821493	818.8388138035759	820.3273244108461	845.5918578972332	820.9647501295351	817.4625832359916	855.4437932247432
821.0045277462559	857.4882462488035	821.6474329874344	816.0247342388365	832.5193925036783	822.0904247943691	821.9037396997609	823.1233438512824	832.4370172083668	830.757756486666	825.6377041286156	859.5052403649847	840.0021836524897	845.1118065453655	859.1473604675848	822.2434381543337	861.8877510478575	839.1942928427246	853.7664001533692	860.1306423346115	845.8855621286466	820.4656652911847	831.2633244937057	837.1222701694895	818.8332298453681	820.3180552761513	845.5013357645909	820.7668198173003	817.4613811604326	855.42275211257
820.9823612281856	857.4284813959126	821.50678407666	816.0134407068933	831.5547833266863	822.0849736298309	821.8598191905727	822.8344632309079	832.401636715046	830.6606099057046	825.6376074120902	859.5011540535996	839.5422178884148	844.846284883072	858.8472188636853	822.1888001918751	861.6583815753244	839.1487364661582	853.7653682352347	860.0994139396954	845.8083534586042	820.436095468488	831.2261802993509	837.1193569935465	818.8188530116994	820.3139546122084	845.4421258651205	820.7129445721764	817.4481179400954	855.3997449574931
820.9184766822201	857.4272277943952	821.4166977676399	815.9967888389833	831.1052711114239	822.0844400265088	821.7735545309871	822.6686468491099	832.3486805185181	830.6455261482807	825.6376044428661	859.2533157189532	838.7624109795997	844.6065711719308	858.5381003243361	822.1210517689623	861.5560150549564	839.0794904296508	853.4613649624362	860.0959934849958	845.6260099674357	820.4049335631942	831.1980948460064	837.0907072527085	818.7299907120808	820.3040548738873	845.050863795942	820.7037130349885	817.4337782868068	855.3560256933516
820.8771246745266	857.3928713217998	821.318127011857	815.98526589099	830.6411695320204	822.0658310986954	821.7467917953053	822.4393464463917	832.3347269958787	830.4159551410853	825.6376038124088	859.1623362775058	838.3785677527162	844.4687362265237	857.3663322179605	822.0279527439575	861.4931450098635	839.0003361707626	853.3500358653592	860.0904405627095	845.5594595479613	820.377764059466	831.1645644425793	837.0676500803999	818.694161963492	820.2874778814883	844.650608555919	820.6448333201693	817.4179167978816	855.3310661899105
820.849028069343	857.3704321220621	821.2463062366348	815.9786748562734	830.5622283562441	822.0611605697328	821.7231809926836	821.9452175715363	832.2996824030921	830.2480951903495	825.6375367554807	858.9741339266699	838.3347141759416	844.2174276441729	856.9555712657789	821.9434228751627	861.2557950296037	838.9614732219928	853.3474360751136	860.007877244605	845.482979225685	820.3439068783065	831.1279258690516	837.0064439446958	818.5522077261877	820.2759486300753	844.5161106195849	820.5874887723869	817.383208658865	855.3135304924493
820.8138815875765	857.333327221453	820.8110806067289	815.9635600537696	828.9613705639415	822.0547750948871	821.6125876449529	821.8815497389411	832.2736250981916	830.177098042705	825.636728219604	858.911397399879	838.3283813468004	843.8378935857336	855.407955409697	821.8726267226268	861.0238969017444	838.8827416569803	853.3474360751136	859.9700196669445	845.4283144503713	820.3122108977324	831.0396243724849	836.9600738382399	818.5252821951576	820.2510828626263	844.4236455907738	820.2275108525296	817.3297905829373	855.1883560988422
820.7973665057468	857.3211250121519	820.6987697047459	815.9201627343958	827.7189948580061	822.044488084615	821.5591109781831	821.7954290119627	832.185016849953	830.0415275048254	825.6304572334783	858.7915235136333	838.304880601354	843.8149549426079	854.6325257401388	821.8506536675435	860.9867371647044	838.722909775625	853.1656658038014	859.9307901234162	845.4223472000207	820.2806946472867	831.0153045401161	836.8242925673065	818.4684462193374	820.2162483223514	844.3683938018296	820.0083815096591	817.2110069544443	855.1066342833524
820.7611855220381	857.2179960760128	820.6569871409254	815.8885428065809	827.0429235881759	822.035038504896	821.4768011442342	821.6281669630387	832.1255128877626	829.9534032760346	825.6209304688305	858.7228853851188	838.2953018863507	843.804037405481	854.5492578133002	821.7631309705312	860.8994455995723	838.719292430068	853.0927014943162	859.8084703487064	845.3673589555632	820.2619680758102	830.9489615170916	836.6921442700778	818.422851240839	820.1462931196234	844.2804142370715	819.9217477288934	817.2084918807201	855.0665690388641
820.7510262435856	857.0870707183155	820.6457940831084	815.8646892411142	826.7482898923022	821.9843746947455	821.3841503470676	821.5508129826726	832.1218414067399	829.8866832147905	825.6069849272169	858.669602731709	838.2406752582966	843.769404782692	854.2132421437984	821.7493275016545	860.8560801034189	838.6503069541313	853.0582788660283	859.7481748913548	845.3266619792471	820.2330967414194	830.8414402224239	836.6869927967233	818.4076229659456	820.0769353446411	844.1294092191107	819.8456769281852	817.2069622400921	855.050675720886
820.69319591914	856.9715475241871	820.5777315129922	815.84244834231	826.4994031845732	821.8739887388417	821.1257189851358	821.5123157307831	832.1209961681495	829.8079607852166	825.5957486996	858.6412715921448	838.1812827136139	843.7592303245061	853.4439869147205	821.7383114539343	860.777271910118	838.5704411336194	853.0399763064764	859.7407818351207	845.2719135888715	820.2205941974321	830.6624052961208	836.4148240961216	818.4034558252716	819.9995892670804	843.9262611720455	819.7491567311018	817.1951203481954	855.0242912249216
820.6650754097852	856.8042299731302	820.5512041605484	815.8305842381052	826.3195228482493	821.8608423897698	821.1166777191643	821.461169448852	832.1086876989498	829.5471557323558	825.5913952932355	858.3526052195334	838.1511507223265	843.6513792427194	853.0306434976178	821.7353987060249	860.60010485321	838.4003286683367	852.813719736105	859.6089388459001	845.1980779601221	820.2196918658257	830.5224140167394	836.3661947153012	818.3957306462519	819.9429773752423	843.8193362676674	819.7154028346074	817.1761042284891	854.9870909514606
820.6556162431348	856.7530570731061	820.5237703947333	815.7805817781685	826.1767699590652	821.8452661837963	821.0586665121243	821.3981440065968	832.0639769381763	829.324717937228	825.5712752475913	858.0685855344175	838.1511507223265	843.6218621661505	852.8223922920893	821.7204955668275	860.399444355004	837.8656701228281	852.5924849851165	859.46337291578	845.1422452451433	820.2100823955029	830.3409467479506	836.2966382813379	818.3926117641228	819.8603532866587	843.7316168296142	819.595797446052	817.117688565379	854.896609366642
820.6382610678039	856.747361346739	820.353062779274	815.7491742431306	826.0677837573573	821.8130761218674	820.9056409353129	821.27893384819	832.0404521915179	829.2785251855921	825.5667119537678	858.0146896262735	838.1469179603379	843.6084459424969	852.7219281796358	821.717159746254	860.3216996971711	837.722257255811	852.347686594163	859.4486395394772	844.5615910848172	820.2030118910948	830.2067605429951	836.185401846025	818.3873473640574	819.728701156343	843.7311341042982	819.5020704236221	817.0681941391474	854.8877144869209
820.6042663070476	856.7455741789067	820.3195017514317	815.7317254961531	825.9387801503946	821.7935831667639	820.8957658070451	821.2690107087932	832.0056885726307	829.1506931495817	825.5580483385987	857.9396570031867	838.1384749940792	843.5846526737264	851.2901231517164	821.6967310736571	860.3060858160081	837.4913079861852	852.1524690428466	859.1722306064598	844.3444065331553	820.1911453926248	830.0195339511588	836.0092032687835	818.3637753246751	819.6313708200279	843.7311341042982	819.2927324462692	817.0433653125594	854.7793794664077
820.5919826485239	856.7208453921297	820.2236396752909	815.6887706851059	825.8494624359114	821.7661953533242	820.8865180867281	821.2256182875897	831.9763691431575	829.0591961568234	825.5535611283373	857.9033605574979	838.1360859983894	843.1798573581236	851.1854760961888	821.6935354805465	860.2978571978545	837.112619890243	852.1051391969751	858.922032504881	844.322217035846	820.1605958981181	830.0002177147501	835.841740448445	818.3590332273185	819.5900446788257	843.7063747177294	819.1933096515924	817.0094071219994	854.7356898777492
820.5835492620374	856.7201674127982	820.1480617923148	815.686308893126	825.7698235718519	821.7543306285806	820.8573838782476	821.2038336244761	831.9020677084387	829.0145851053967	825.5290936282837	857.8261092053609	838.1251710761645	843.1359109986713	850.7539094003396	821.6846071597525	860.286497547191	837.0623993913332	852.0549199746932	858.9066966845821	844.2616956551119	820.1586160753714	829.9662568086043	835.7021839669387	818.3523204064113	819.4852012463789	843.6720395936308	819.0644229559463	816.9611257686336	854.7037044962603
820.5646325472794	856.7147877493657	820.1335475256968	815.6722868610605	825.6404824959722	821.743306734194	820.8391295286685	821.1504991309257	831.769608980349	828.9619708873058	825.4464793792125	857.712863769733	838.1236507416194	843.1041238513517	849.7723497332854	821.672328086129	860.1537166601588	837.0112686493953	851.9985330002804	858.7660909701473	844.2478929802282	820.1586160753714	829.9340649073065	835.6161205876978	818.3424290791403	819.3078453256646	843.6252597206774	818.9605831675138	816.9035303332219	854.6090824504694
820.558802870588	856.6961261257492	820.0924051254786	815.6336676846967	825.5380846754	821.7160682742528	820.838073015979	821.0906689616196	831.6334635238294	828.914902873507	825.2667971030211	857.6174459320561	838.1148974369947	843.0830304280144	849.7354420438759	821.6546725948037	860.065370162937	836.9526990648602	851.97350542609	858.6657315102337	843.886714529135	820.1583856403169	829.8780430082002	835.6135445741834	818.3424290791403	819.086530621417	843.5691854159625	818.9590863143628	816.8875447951341	854.5904361237606
820.5453241310245	856.6721270562197	820.0191324059159	815.6214282992737	825.4721694981124	821.7158259243816	820.8310154054146	821.0476825083891	831.5572181360222	828.8785058877535	824.8212492483337	857.4813747553535	838.1013859720157	843.0693441146789	849.5921049500173	821.6434816340532	860.0260831657861	836.8087711791175	851.890578931933	858.2608230887628	843.5704759501153	820.1580465314902	829.8543062878024	835.5501228161601	818.3295079948768	818.6787360147425	843.4756522951941	818.7102559609193	816.8868798096936	854.5543494607921
820.5347711545492	856.6626785112645	819.7319389397062	815.6153200964851	825.1106455078116	821.7083416608348	820.8098875232293	820.8033713533673	831.5333203613826	828.8650387614056	824.7814655643934	857.2888385055206	838.0685376658815	843.0353061406776	849.5496149362484	821.6262960852937	859.9838873048412	836.7163351124213	851.6695816091726	858.0132570587888	843.301677927057	820.1576375142599	829.7149406313854	835.5372215095043	818.3168911782997	818.4397045309994	843.4346284182318	818.5603916784341	816.8722858168322	854.5478373594897
820.5225521601106	856.6577396344284	819.7243805287392	815.6076686213775	825.0035842776199	821.7058885882552	820.7954842386399	820.7689397536734	831.5232192447445	828.7434295913982	824.6715046239876	857.1349453836251	838.0619465571133	843.0226597954177	848.8189914719852	821.6091906781651	859.9134892773482	836.5290785995072	851.6188662498923	857.9396933315345	843.1546194632654	820.1571216135306	829.6210889640183	835.5086615408416	818.2794955580383	818.1560821683656	843.2945192175646	818.5109875124849	816.868049105897	854.474599485411
820.5161871333412	856.6345817516383	819.6986794970924	815.5907709387769	825.000694984216	821.7016945305415	820.7424837303631	820.7334420615132	831.5120934054853	828.6894327196367	824.5698184844055	856.8525543690766	838.0604028868354	843.0032903098657	848.3431713088858	821.5991831483176	859.851485490711	836.5290785995072	851.5853346998917	857.8703675331902	843.0508394486484	820.1563854089156	829.534774395257	835.4694255877522	818.2574289178715	818.0714290906251	843.0878243813056	818.4114672969732	816.85737371127	854.4076370932428
820.5060119192004	856.6289060098273	819.6931950489163	815.5655179894912	824.9400163301514	821.7006922681015	820.7020161360568	820.6211753676736	831.4826707531648	828.6356656958408	824.4469420777023	856.8212299385294	838.0531935842131	842.9421247818564	847.8448927011094	821.5934484384729	859.8015541722762	836.3129620235563	851.3442836912993	857.6874883361985	842.8295719012453	820.1557544896233	829.5252235224474	835.4572548334829	818.2537506908994	817.5334685778112	842.525850139053	818.3339653721544	816.8556105637293	854.3496698388462
820.4992580062204	856.6270992608852	819.6880802617499	815.52289934059	824.9262613514852	821.6773659564655	820.6754639548955	820.5936039685611	831.4458704433345	828.6228611334186	824.3906697665456	856.7775210699469	838.0481536273002	842.9275661543476	847.435056074078	821.5876790161309	859.6543068544503	836.1531740270542	851.1772772310096	857.4765843503212	842.5171803470556	820.1538559024548	829.4579663778395	835.4389225608237	818.1988811350087	817.3457522226563	842.1567111868851	818.3244854180501	816.8518816412158	854.3058840387331
820.4987283224898	856.6087286960426	819.6714430613449	815.4928224876688	824.9158976974899	821.6643076311045	820.6021687447441	820.5585607630708	831.4237202846492	828.600079033869	824.3663924632275	856.7377700883096	838.0378102901714	842.9225877703411	847.0113750497478	821.5793787941478	859.5880840629434	836.0541723924085	851.146880091867	856.9086769549745	842.0604539178537	820.1519203477909	829.3948901565608	835.4180199231139	818.1661924549676	817.2654664846651	842.1199384055758	818.2855255461088	816.8498868962508	854.2990020525593
820.4686945125349	856.5455800848313	819.6642843544266	815.4638414204315	824.9133309803713	821.6453890996773	820.5488826271124	820.5570989266723	831.4207974437949	828.5838354680595	824.326681522986	856.7137213944362	838.0220079696196	842.8929744344305	846.887998603783	821.5621676473554	859.4792225454464	836.0392832877551	851.0916216237209	855.8300397665078	841.6641945176641	820.1488504879998	829.3575729100952	835.2984965398559	818.1267739425336	817.2124055944832	842.0915353895837	818.2446297522673	816.8479814442258	854.2600186824778
820.4656052115295	856.508847443831	819.6607910417042	815.3473279285724	824.8978964995977	821.6239020214825	820.5488826271124	820.5047110414855	831.4058561763978	828.566231140257	824.3130285357756	856.6219729755962	838.0083509529431	842.8529523015662	846.729634604839	821.5013485745911	859.4792225454464	836.0307747313375	851.0085567393133	854.7954163486636	841.6641945176641	820.139957566078	829.2606576733801	835.1725511314021	818.1108162044745	817.1160188974551	842.0441219415966	818.2327562962058	816.8476292003329	854.242446756852
820.4494671606318	856.4049469464114	819.6473716432424	815.2774970498741	824.8889967928922	821.6119373666971	820.5367661499134	820.4620081117453	831.3852457963894	828.5319216528572	824.2978930587522	856.5606752861753	837.9784925544243	842.7871367669737	846.7212246912994	821.4095300069431	859.4730689748222	835.9617743444614	850.8966855605304	854.4887824246891	841.4861265814827	820.1271911280368	829.1766297023887	835.0014355356768	818.0678607309519	817.107956635247	841.9409746483492	818.1943930986341	816.8460088937335	854.2161907186489
820.4301103616896	856.3302629270414	819.6303011222556	815.2213404928774	824.8861830667956	821.6075073015288	820.5314910156224	820.4044990547299	831.3772635478603	828.5010408011517	824.2862534939115	856.5177022968343	837.9405213941603	842.7216935965284	846.605240141525	821.408408596047	859.4727859611606	835.8835763667375	850.7545212796377	854.070489373144	841.3349212372552	820.1156239193645	829.108456628888	834.930239610445	818.0534558930311	817.0884178722633	841.1899767258035	818.1628711466485	816.8460088937335	854.0947289763136
820.4131105494548	856.2191265171457	819.6248656533583	815.165767321663	824.8413086909029	821.5984851808381	820.5178857747454	820.3690639667665	831.3500626993715	828.4978888222489	824.2525851862067	856.4912378495382	837.8892984432232	842.6922177700012	846.4973751881341	821.3990406996065	859.4699764372064	835.7889107804281	850.4740547053794	853.460957111127	841.2107814168488	820.10924790107	828.9724325805787	834.836386915066	818.0294095247586	817.0524514275321	841.1364519446481	818.156245162693	816.8418029379505	853.9261140552569
820.4043034084268	856.2141844812706	819.6026567247097	815.1647800292883	824.8288793467029	821.519337815643	820.4634077969656	820.3188619079729	831.3242845785177	828.4798512006568	824.2427468272606	856.462842716311	837.8458796694822	842.6472429108336	846.1759486366151	821.3719272796986	859.4660682210105	835.7658877144905	850.397550097966	853.3112108654899	840.9924634841109	820.106832906192	828.9334200331432	834.6487927665977	818.0152505636806	817.001630035389	841.0678108229755	818.1277292030094	816.8372401182671	853.7385697944451
820.3345167148649	856.1999189806754	819.5850167787552	815.0820951671567	824.8100325991942	821.140874863457	820.457509274151	820.2594545188805	831.2541328532407	828.4764405862858	824.1908074936387	856.4091825165169	837.7638216159514	842.6124492251226	846.0981746574944	821.3006674023582	859.4651861532614	835.7629610155669	850.1607479955057	853.16752413666	840.8432403208544	820.0972040297646	828.8985545002204	834.6138363006175	818.0020114018349	816.9807392996672	840.9851310647781	818.0956408050116	816.8333380575637	853.4752133176298
820.2958655890961	856.1891979055074	819.5568066873822	814.9922712272581	824.8067733887037	821.140874863457	820.4371923151695	820.2442215734986	831.2007251697424	828.4678260611323	824.146363937047	856.3203676051504	837.6618404937112	842.5684481438375	845.9032713679452	821.2569455768919	859.4610755774511	835.7249748630736	850.1537643251601	853.1254650488507	840.7437839743286	820.093317978319	828.820869088632	834.5589290861753	817.9586658196872	816.9209864277459	840.9546238747341	818.0622465325241	816.8312898568568	853.3134061932845
820.2372198547295	856.1722874025277	819.4795671123295	814.934923557606	824.7967391787113	821.140874863457	820.4246253402538	820.2081100682857	831.1946371844087	828.4497689356775	824.1178950815107	856.2342463287756	837.547529411419	842.4679688150622	845.8364926071976	821.2350563060286	859.4515840717817	835.7081907496066	850.0839742039551	853.1193794638415	840.5572058352086	820.0604254293172	828.816659950881	834.3646762301838	817.9389528203066	816.9075586548207	840.8336622228314	818.031347237895	816.8232251413447	853.0873182676972
820.2015353530189	856.0930381885103	819.3998217401373	814.9295983376343	824.7893341428359	821.1345356804278	820.4013711970298	820.1657062780239	831.181187568588	828.4457839996015	824.0989728873712	855.941655559117	837.4921222463637	842.4540821621958	845.6751587625649	821.1954088384375	859.4386658989188	835.6955939600941	850.0210467051493	853.0629319731662	840.2243153122953	820.0523455178322	828.7969500074662	834.2604363739389	817.9370309720615	816.8852556205777	840.7508228176393	818.0051900004098	816.8163351363393	853.0622664877216
820.1382912185707	856.0291704794831	819.3352688727357	814.9246156322674	824.776318699576	821.1324824999497	820.3724903690014	820.1411430402804	831.1744602728628	828.4022954347142	824.0778322153628	855.8648756231162	837.4692707190334	842.4540715080766	845.3643646691809	821.1687587067431	859.4147650459499	835.6638323019592	849.992348710154	853.0110576372275	839.9273105880526	820.0326598082486	828.7809967118376	834.1961158384511	817.936853949066	816.8534546430086	840.725076841614	817.959092891119	816.7907961352319	852.518001538157
820.0291228311182	855.9939200489738	819.2954714425406	814.8973064178366	824.7727856561512	821.1305252107102	820.3616001690335	820.1264407582789	831.1607659139297	828.3014559415936	824.0574844417475	855.8293124819293	837.4553819962501	842.4422359359188	845.1093348265493	821.0982351383191	859.4010623944885	835.6289381377512	849.9382902946252	852.9168468309657	839.5929718422121	820.0263969197288	828.7337634941248	834.149732647099	817.935676707529	816.8081678262475	840.7227163763594	817.9549428140152	816.7841507415383	851.9496650563206
820.0214011199369	855.9903233181706	819.2578016224227	814.8551773756783	824.7462720640985	821.1277967428058	820.3451942937804	820.1224423759708	831.1366797867469	828.1899083357699	824.0470579747176	855.795833146765	837.4276631777658	842.4330566763281	844.9369236427204	821.0938088251994	859.3971295229393	835.5739821838262	849.9181620858683	852.8786747433455	839.4504103521964	820.0159126360536	828.6943971772885	833.8989838611486	817.9351735876741	816.8058880661981	840.6544142904879	817.9274132926929	816.7760463947882	851.6161974043748
819.9297998881304	855.989909062538	819.1703833713411	814.8397965860323	824.6818845974739	821.1217444097168	820.328976615058	820.1049476377326	831.1213234845251	828.1127056498608	823.9993707373005	855.787518567838	837.3922704977284	842.4245242007454	844.6746943783884	821.087844672796	859.3708232015749	835.4950653147955	849.8947311594396	852.8414382296932	839.2933152858136	819.9851944707935	828.6539322217931	833.8780191525055	817.9343607007237	816.7927670703907	840.5144643980448	817.9223482896942	816.7746204933608	851.0950840979212
819.7929400972929	855.9715733359905	819.1031500348801	814.7886347022433	824.650618314129	821.1198152498176	820.2985774915368	820.1040060608532	831.1122649327983	828.0388953299565	823.9619931281809	855.7654961148684	837.387873977903	842.4097091796424	844.6576144700949	821.087844672796	859.3588222816342	835.4880086093875	849.8714416077327	852.7100165604948	838.6630761881021	819.9753973742979	828.5946797615472	833.7251051351607	817.9300005516952	816.7699395522533	840.3191771368938	817.9180489974614	816.7641909481745	850.7634087636147
819.7140048165	855.9547607431876	818.9956020484942	814.7586317372866	824.5680783446583	821.1145316194722	820.2875353648606	820.1037609677355	831.1003952550192	827.9905972398656	823.9532959507704	855.7516709068348	837.3287072786516	842.3328849037948	844.5665683378401	821.07398832955	859.3548156636036	835.4603106720962	849.8664766476148	852.6174620412121	838.6370280162187	819.9701442915949	828.5288746006419	833.2954881702369	817.9264181675545	816.7330877555527	840.1218255204933	817.9061552825472	816.7453755033919	850.4281503211769
819.7140048165	855.9428640607434	818.9235957837451	814.7534803736378	824.3789455838297	821.104125123829	820.2865592047721	820.1015380415912	831.0841251641037	827.7284630851889	823.9528067526398	855.6684130914485	837.2552915366283	842.3292088376945	844.2620680970987	821.0246094176754	859.3082514791663	835.4445852317615	849.8605256467987	852.5754321692813	838.4221465460903	819.9696208571077	828.4922640557934	833.239659066639	817.9148548666058	816.670096161539	840.1163085315613	817.8978661486003	816.7205335251582	849.8632492414288
819.6837124832059	855.9428640607434	818.79943314896	814.7297554803087	824.3573707538957	821.0861340820579	820.2828378871611	820.0949425833428	831.0627918723802	827.6054635526391	823.9247476161428	855.6589574366274	837.2041356112458	842.2921225247516	843.7767542854092	820.9940735675216	859.2967679201691	835.4121060319947	849.8542823626078	852.5103324628625	838.3915859031534	819.9637601772827	828.4833808384739	833.1217825179409	817.8933937909073	816.652405781263	840.0089115662192	817.8925692233024	816.7020200831303	849.3988583954173
819.6290189972086	855.9402126739468	818.7534714777576	814.6361667091747	824.3266754754202	821.0721156824213	820.2670379364508	820.0903856103963	831.0268113219262	827.3568037728849	823.9172721552687	855.6519423515517	837.1666330060283	842.2904637726286	843.606982362762	820.9531512252169	859.2655164879262	835.3955675662428	849.8273924501968	852.4658839430701	838.3393864373642	819.9560746529851	828.4144294993727	833.0848832381207	817.8803266644509	816.6093921857621	839.8214741904732	817.8917413599212	816.6272173576214	848.6739370467222
819.5298210574636	855.9301476776054	818.7128707031346	814.6023658382076	824.2796238937416	821.0525388567714	820.2640869558647	820.0869792354259	830.9823923724849	827.3336047332059	823.9099803074635	855.6255405138465	837.0561930448926	842.2899089636591	843.4813389632666	820.8798755085619	859.2543175697899	835.3823841429662	849.8008284476797	852.4540276965581	838.3171974393027	819.9494728830268	828.3405348353748	833.0591943731338	817.8698654534356	816.5794526306939	839.7737154769496	817.8891774981003	816.5889776938085	848.3521983136411
819.4106459126917	855.921947855645	818.5872274461026	814.4656216658909	824.2582965630719	821.0251089191764	820.2493865649277	820.0849067604618	830.8481936150722	827.2639301407922	823.9093790025762	855.6003322789833	837.0136559264014	842.2880439735053	842.8427651971401	820.8486205176978	859.2294499403281	835.3704400085328	849.7096794401277	852.4512764092842	838.3015416351805	819.9347182708357	828.2270080416328	832.9682005289349	817.8688725004149	816.5389269604035	839.6649421456261	817.8855762727619	816.5787822616361	848.2176365690152
819.1843312906489	855.9123471942078	818.4850164169167	814.4461160533064	824.2241539080226	821.0072823628911	820.2412792497961	820.0822362224741	830.7965667562651	827.2639301407922	823.8942199375842	855.4596651303624	836.9193085244632	842.2868756499287	842.5485493899907	820.8266757070705	859.2107867725673	835.3557755357133	849.5777622261588	852.4139979848351	838.2622847884204	819.9305067467127	828.2270080416328	832.8994809197627	817.8688725004149	816.3934481528827	839.5556887252345	817.8739605466126	816.5452019027641	847.7628253355853
819.1661516022097	855.9076028281621	818.4036517666768	814.3490413505176	824.1744387523386	820.9990952014558	820.2217146169578	820.0735515559954	830.7875400562298	827.2389269113911	823.8928881596538	855.3605098909627	836.8182517086246	842.2852324988262	842.2590195389928	820.8137630367529	859.1979788830805	835.3453633517414	849.5496286478929	852.3979951327598	838.2510737298811	819.9223807100046	828.1110679104985	832.8073616695525	817.8358156130961	816.3563285184982	839.5081103186925	817.8506414031069	816.5274164981947	847.460421041637
819.136366986571	855.893267898701	818.3473265983332	814.3363285914222	824.1364728035411	820.9763411560139	820.1867458579236	820.0522892725143	830.67114005759	827.1993554723666	823.8867117207769	855.2158301675291	836.702255665425	842.2852324988262	842.2590195389928	820.8050098376563	859.1594789346927	835.3417016988288	849.2648278762583	852.3878196363676	838.2103665186197	819.8919757559532	827.9670070426944	832.7956980942699	817.833794927595	816.3279430942829	839.456701895562	817.8317717508756	816.525332786511	847.1734195913106
819.0937086152198	855.8684299655577	818.3123899090754	814.2834332658742	824.1320625640894	820.964981976333	820.1838032891985	820.0371221338416	830.6419759689384	827.164596202144	823.8845205794914	855.215185857672	836.6027674049373	842.2785696051271	842.2583637952713	820.7981555953122	859.1056037652335	835.3313459513836	849.2111583469148	852.3566388201908	838.1787097887529	819.8803229634926	827.8882874368287	832.7935230355703	817.831392521329	816.3264952204428	839.4452900426064	817.7952939047301	816.5128573694639	846.6996866487315
819.0028543129396	855.8447087059225	818.2688209296953	814.2343482675061	824.108602749567	820.9407213549656	820.1200077811446	820.0271688377462	830.551642737537	827.1434162165986	823.8797350550549	854.9345387272971	836.5035261765007	842.262927376579	842.2501126471226	820.7396835693037	859.0017962728995	835.3167077362108	849.0138236647276	852.3399559407009	838.1190273996722	819.8603795104292	827.8616212408364	832.774578258231	817.8305065974598	816.2475860839866	839.3549704242253	817.7664681352098	816.5027405998044	846.5381833593004
818.9622846283768	855.8368925350097	818.2091573790443	814.160140034807	824.093254389631	820.9005024750531	820.0905496143916	819.9932181125147	830.5281208576446	827.1218211982778	823.865284044803	854.8738423856529	836.4669008911562	842.259895976734	842.2267257085507	820.6829066667503	858.8386156610924	835.2732622845567	848.5828420102666	852.3199985229644	838.1029853680857	819.8526366245876	827.8495498001255	832.7582229069338	817.8276086717059	816.2082915882343	839.2924364420909	817.7230364716669	816.4949898094222	846.1396925403698
818.8879852044846	855.8331905400884	818.0320064191726	814.0945063091685	824.0678055668621	820.877347126705	820.0681084604978	819.9659097459042	830.4495002288338	827.063935158747	823.8633409163393	854.83984336914	836.4012329562248	842.2356846085856	842.2234237029875	820.6536005820539	858.5394812083508	835.2439446091674	848.5267693554891	852.2878805232242	838.0648753563779	819.8510340700925	827.8380022463317	832.7582229069338	817.8261529585637	816.1709983440923	839.2647335726356	817.6852307073635	816.4550897179079	845.5297690631447
818.8558901613009	855.8288605318345	817.9642336242259	814.0540722762845	823.9946482639677	820.8238669999964	820.041876679594	819.898714182974	830.4207894154392	826.9567651657005	823.8620319148899	854.8372961771881	836.3411562762637	842.2162599879797	842.21880530137	820.6281619080354	858.3714937951718	835.1977808326294	848.4993626488875	852.2804329955292	837.9835933483888	819.8483191521265	827.8061695996334	832.7372015213914	817.8235480606822	816.1205847213929	839.2646891333784	817.6212481212312	816.4267956231403	845.2560820116862
818.806005401343	855.8279721382956	817.872649354068	814.0092995258412	823.8728094850205	820.7865379824483	820.0151550049563	819.8221848506565	830.3673108684012	826.9225632031789	823.8553319722912	854.8257897587957	836.2602283324937	842.208871538385	842.2002951678231	820.6144348384431	858.3714937951718	835.1431254446501	848.232214832108	852.2517531932725	837.8879736759487	819.8454517273365	827.7591296994194	832.6954729011628	817.8211976784179	816.0902735195089	839.2377424055917	817.6192766489938	816.38523867557	844.8534073540644
818.7106335638933	855.8274894488746	817.7707884506591	813.8908553097539	823.7158915002966	820.7455110571124	820.0151550049563	819.6924049668945	830.3340672682247	826.8815688049585	823.8415189241466	854.7979318665264	836.1850435397691	842.1973774179999	842.1996395056242	820.6001347170686	858.3671327757229	835.1155356239494	848.0305785901608	852.1782581767128	837.6889956946636	819.8331100507103	827.7505787768864	832.6129760488792	817.8211976784179	816.04955765438	839.2252742893035	817.6192766489938	816.3503200644025	844.7912339818316
818.5634403479246	855.819315179106	817.7408276466784	813.8324459810146	823.568114954586	820.4676938771942	820.0110602370889	819.6431215786679	830.3018782146169	826.838284010311	823.8177425831923	854.7647506055874	836.1073230593386	842.1938601659477	842.1965615032778	820.5911701317516	858.354941451015	835.0092311787724	847.7591358407668	852.13006270661	837.5017635434787	819.8185409121148	827.7000242428123	832.5437705634589	817.8199610381236	816.0349900100111	839.219581616652	817.6192766489938	816.3205099734195	844.7376133079891
818.5388999355913	855.8148689188126	817.7057326678045	813.7993238855581	823.3864382938091	820.3839279183562	819.9903956927918	819.6085947584713	830.2768050472014	826.6802423226163	823.8118168570084	854.7491260046254	835.9562672886874	842.1884522558697	842.1876976212113	820.5557984320329	858.3260735996641	834.9832803978422	847.3902936775328	852.0196342635974	837.2978524513442	819.8041721800274	827.6598266398106	832.5424038414876	817.8185169019528	816.0285428936116	839.2160458411107	817.6184618185827	816.3104330132903	844.7187290045589
818.5080693314521	855.8032391589045	817.6394614896121	813.788275609042	823.3523180716342	820.2556440005661	819.9727039226536	819.5843422557873	830.2611928874383	826.5826062392287	823.8076905892127	854.7112124903813	835.9180629226512	842.1839988215789	842.1731587360865	820.5093567884376	858.3227013073791	834.8987232100982	847.2134694948546	851.9314017326315	836.6944005315638	819.8013277401161	827.6247818726887	832.5061348287749	817.8165178894419	816.0231018892435	839.1908119983924	817.6045483596345	816.3077575531098	844.6635147577672
818.4609503897846	855.7969048405657	817.5663752420462	813.7776110012408	822.935905189171	820.1406919416751	819.936838628453	819.4701509457262	830.2293625083822	826.4415405884753	823.8034434910167	854.6735684159548	835.9134746387176	842.1793864345145	842.148640320647	820.4943708131818	858.3133650083748	834.7903222570151	847.0993870463017	851.9205011879435	836.4978227959591	819.7954046995832	827.5761434853605	832.4760270999534	817.8151836172074	815.9900572251918	839.1709725316271	817.5917491530073	816.2965409895105	844.6635147577672
818.2561072342528	855.7818120299823	817.5411893521732	813.7717769501011	822.8212473974569	819.9394532158144	819.9115814059202	819.4639906200705	830.2082802819565	826.3681365489784	823.7960206984351	854.6198832856365	835.8354374796447	842.1783489679377	842.1459865710116	820.4677550171328	858.3131739163764	834.7515335300062	846.8098320968372	851.9049400793851	836.3843671155299	819.7872339370377	827.5531696146584	832.3737420887318	817.8128613611309	815.9869453273966	839.1640997739297	817.5742886637436	816.2331291967143	844.6204274769256
818.0206965533755	855.7715814348106	817.4808569976899	813.7288516712806	822.8135370419611	819.8535569484646	819.887686784715	819.4530052583874	830.1824185373016	826.2249121762194	823.7952107790336	854.5864452383798	835.7108151964329	842.1717167966249	842.1230998506868	820.4060527392028	858.3101645883834	834.612027721763	846.5427093408005	851.7677030029278	836.0925196363488	819.7820525850665	827.5379447879296	832.2274935036099	817.8112532698952	815.9601412977446	839.1538812637408	817.5627922926892	816.1995863018947	844.5805485269834
817.6654025527193	855.7282760154627	817.4299137304843	813.7141622959628	822.7772681932981	819.6913912010638	819.8737043664895	819.4339835877119	830.1803625811417	826.1430071777214	823.7941465795327	854.5294757369601	835.6922087561213	842.1681086626463	841.9012462190801	820.3412488824528	858.306879589307	834.3509752799584	846.4565336858508	851.6689459334268	836.0009174353254	819.7740239098521	827.5315103133154	832.2274935036099	817.8073480644177	815.929986926729	839.1513716462551	817.5534710377187	816.1436244021824	844.480170601595
817.5404570763073	855.6542164246993	817.318705374469	813.705846463851	822.6201829624925	819.6748860327089	819.8693346596126	819.3768748573533	830.1677134354001	825.9369788469769	823.7935757651637	854.5065574379514	835.6222124828296	842.1643967368302	841.7577167409067	820.176335322533	858.2946058094859	834.3509752799584	846.4148484606243	851.4579186143263	835.8225746203199	819.7688069770061	827.5198658789899	832.2168077647706	817.8048393179671	815.9235478190212	839.1135685879299	817.541375755474	816.125178114045	844.4512750737647
817.508509073483	855.5747785323636	817.1768745403621	813.6980562729746	822.6052049700376	819.6675645805676	819.8233151250402	819.2958989672546	830.1483047331685	825.79234788774	823.7911976152357	854.5041485741218	835.5577726521691	842.1619961232396	841.6518450057338	820.0457567797223	858.2920215677483	834.0714617219503	846.3483526389921	851.333134807238	835.8102669700961	819.756889786164	827.5081950318202	832.1834443628529	817.8000179511998	815.9160962551028	839.0789112696214	817.5297213013802	816.1215299096	844.4425706254146
817.4409655783393	855.4837638155128	816.9566474517896	813.6940270514367	822.4446194243147	819.6530346631846	819.7934154627325	819.2034044346544	830.1411989294414	825.7012089998332	823.790584774151	854.4755573534206	835.5267092875476	842.1556509751027	841.6463744059674	819.818278004386	858.2743455889178	834.0152453351635	846.2928464501331	851.3169549175768	835.4970325894158	819.7309024002748	827.5015412031137	832.0571599995725	817.7898368005784	815.8598827126058	839.0767766011298	817.5108358300769	816.0948640915269	844.3605528461413
817.3413319315654	855.392799978535	816.8733746181449	813.6863250836977	822.379342044731	819.6426127003023	819.778200371492	819.1577755637093	830.1356868340184	825.605422792221	823.7874118362927	854.4635103302529	835.5193043737875	842.1532734837429	841.5969198586653	819.7703678460917	858.2718733597397	833.9477558797589	846.2928464501331	851.2899754536639	835.3935473036114	819.7082072092802	827.4951276792416	831.9687725739145	817.78472002322	815.8486852003886	839.0116402923089	817.5046905336056	816.0783099212573	844.2946886287498
817.2456073216694	855.392799978535	816.7888451797339	813.6786851845858	822.3437697886562	819.624396180333	819.694662085521	819.1478959507111	830.1193791861725	825.4288529076572	823.7798641388684	854.2704544608856	835.493003222684	842.1403997904783	841.4031577095947	819.555311180947	858.2687295480871	833.9270378813721	846.2874602049322	851.0722101842904	835.2634610152569	819.691560953522	827.491365323489	831.9687725739145	817.7798451906706	815.8372384936664	839.0053427393741	817.498238063869	816.072707846091	844.1995217336232
817.240722913998	855.3633297972236	816.7584975408856	813.670276571707	822.3288758355642	819.6225429132509	819.6478680715412	819.1002207671308	830.1033345978099	825.2690086900243	823.7779713437242	854.1001852258581	835.4460718050839	842.1235071093065	841.3824413249285	819.4822039901474	858.2542029727881	833.8820020597351	846.2842394992845	850.872767841613	835.1864660251915	819.691560953522	827.4804652853452	831.9230361118865	817.7740264853285	815.8322133243407	838.9816113511238	817.4958669068574	816.0605971954549	844.1055727800252
817.2240466929729	855.3515327628662	816.7517294180888	813.6610096878145	821.8225381779142	819.6214409053887	819.629218961729	819.0794779472014	830.0702076097181	825.234492538381	823.776229368825	854.0977948513817	835.3853172979246	842.097997756492	841.3592182382151	819.2961521891577	858.2322489661666	833.854738588241	846.2821303666931	850.710203014102	835.177013866858	819.6744467501717	827.4794655488977	831.4184396828431	817.750477535514	815.8049781954451	838.9714826537768	817.4954149587255	816.0030432543437	844.0403812217833
817.1800986873125	855.3277011689074	816.7259795597008	813.6327254560548	821.7364540709999	819.6176487795125	819.5657594303852	819.0222995980627	830.0492843466909	825.1772481808422	823.7757271662721	854.0616255277662	835.3667857045464	842.0841871228786	841.3379336746613	819.1766072200994	858.2062108741101	833.841844174317	846.2810901917459	850.6158186447667	835.1306535921948	819.6696431870033	827.475627382333	831.3080176304685	817.7485126616741	815.7717057701751	838.9546821683093	817.4926312405677	815.909368401922	843.967597020357
817.1312707494081	855.2921909694797	816.7092464716848	813.6231819506374	821.72432589615	819.6121455496408	819.5366193363722	819.0009111702742	829.9866754110408	825.1322498553114	823.7750225979794	854.0105647281911	835.3353853072554	842.0841871228786	841.3345266746005	818.8430319241844	858.1619776240329	833.7584092975833	846.27574249439	850.5628176555972	835.0471629770809	819.659931460233	827.4620386448839	831.3024686513035	817.7461389012537	815.7046046027749	838.9419319097086	817.4886765270489	815.8727218994718	843.9083427546068
817.0754976383442	855.1740821497668	816.684508341664	813.6191362739512	821.4882619790573	819.60534579953	819.4914853076167	818.9886513377777	829.8759145282525	825.0807206185883	823.7739136869826	853.9141362889786	835.3330833769064	842.0645655126305	841.3323253299349	818.6870090611588	858.1518911353561	833.6832624042315	846.2642177587026	850.3767581523787	835.0382464892914	819.6535340343524	827.4526425709753	831.245213885572	817.7250697096368	815.681836569341	838.8582043915786	817.4842793390892	815.8408110084837	843.8552332495652
817.0313497911511	855.0889106436848	816.6480708423152	813.6004133697481	821.4189074876406	819.5985801079784	819.433826218103	818.9711323176417	829.7603992293155	825.0625382930481	823.7736599054115	853.8028631691633	835.3294491151328	842.0595126678802	841.3308135630109	818.3771160434101	857.9778643600507	833.671067923284	846.261504803904	850.2591333200853	835.0277566197458	819.6390253348162	827.440530739369	831.189811445313	817.6766476944581	815.6523204358085	838.7281785582966	817.4736167219686	815.8387104426627	843.8137745301511
816.9842452307477	854.9438964098892	816.6098928558969	813.5808180724472	821.1137856922843	819.5861468990802	819.4102537162149	818.9633490807324	829.6897013229807	825.0344345568869	823.7724655983626	853.7403365144382	835.3242872399886	842.021543222983	841.3264283692768	818.1634374100777	857.9481414616447	833.6657820528942	846.2439312632147	850.2531307151115	835.024047655801	819.6364380180495	827.4278551991691	831.1003058290729	817.6516309872043	815.4912251875621	838.6902818582352	817.4634093206442	815.8249470491056	843.7714081524543
816.9418045224887	854.8495791671196	816.538945351918	813.5506788411718	821.1137856922843	819.5816258361592	819.381162464464	818.9494627248805	829.5998837972304	825.0020927344141	823.7716671667239	853.7256523528108	835.3170126738371	841.9568723071691	841.3075153291508	818.0210304617208	857.8729533091512	833.6527752437258	846.2138191754059	850.1533510897657	834.9899672942223	819.621926044246	827.4097177788838	831.0101842389976	817.6386558123504	815.4565070205231	838.6297793778069	817.4284422926994	815.8152563118668	843.7365140567299
816.9253004775898	854.7872132352106	816.4915924553834	813.5467819814993	821.11340643789	819.5787511721536	819.3465273633635	818.9430188965231	829.5610621762031	824.9724209905556	823.7714720583001	853.5900636659806	835.291706982559	841.939693657611	841.2822044312053	817.8762740702185	857.8333868087861	833.6470322378547	846.1616300694849	850.1299408241341	834.9679808544024	819.554056115679	827.386940894425	830.7459578748313	817.5678488161661	815.3874901397143	838.5838190946795	817.4073998902078	815.7841619671684	843.7064188820101
816.9192438906471	854.7192156090895	816.4789595422808	813.5288494534328	821.0834475195878	819.5745620678338	819.3287632325097	818.9247701675433	829.5275763208531	824.910016471205	823.7698774110761	853.3771226160916	835.2774314959795	841.8005742608287	841.2683131404434	817.8213963994342	857.8224068287607	833.6416873689014	846.1189973890847	849.9834045912067	834.9492866246491	819.4586873330644	827.367591523068	830.6629493827769	817.5665267275468	815.3867088224323	838.518449996645	817.3531926738837	815.7057356609898	843.6963295716472
816.9183059995917	854.6462109158671	816.4442961183665	813.5280855898314	821.0815106312722	819.5668218971279	819.2987750095862	818.9024626348291	829.4552450280037	824.7739947479415	823.7691380742808	853.2522038164012	835.2747721889846	841.7562012640273	841.1655583057933	817.7798704867952	857.7979596927054	833.6379036608246	846.0774590396081	849.9562214285586	834.8860826187897	819.4461645992512	827.3519935374143	830.5979784919472	817.5327882988709	815.3261957824295	838.4824541830569	817.3134827651864	815.6721395572083	843.6908677095554
816.9176464795429	854.5924767794314	816.3242866160016	813.5263588029866	821.0728624039326	819.5592416190295	819.2961519522938	818.8925802453307	829.3957591467235	824.6281162070475	823.7677466044244	853.2259892353111	835.2684381302308	841.751893760705	841.1377075285031	817.769429149952	857.6765335837958	833.6342264452818	846.0366909686711	849.9121233941597	834.7665908581392	819.4349987643991	827.3323841448647	830.549926624687	817.5107265321054	815.2266775873765	838.4472385319385	817.2107042549691	815.6358969723973	843.6839893231487
816.916809066698	854.4307134579236	816.2872749403026	813.5243736022871	821.0683474825335	819.5441410482426	819.2887281826688	818.8805978241169	829.381878434149	824.4877311299281	823.7674635772894	853.128516574451	835.2587455749907	841.6625717249049	841.1151864251052	817.6330547004961	857.4352453397576	833.632328126965	845.9493546577753	849.9058840539788	834.5237237636846	819.3891634109705	827.2690215811813	830.5298325492699	817.5000108449203	815.124655772155	838.3834880450811	817.1716053161165	815.6247224231644	843.6793747631708
816.9137865238823	854.4010741528876	816.2523819084698	813.523623646017	821.0515171889025	819.5061310580737	819.2857646087662	818.8652197205371	829.339011238074	824.446337946064	823.7674635772894	853.0577171755261	835.2455688159138	841.6283605610083	841.0827809087441	817.576334955219	857.249764763589	833.6176999998991	845.9418599093941	849.8865954826096	834.3639012207375	819.3147142245235	827.2369512889389	830.5196267587496	817.4714113821301	815.0646764002635	838.2517989113414	817.0908073940047	815.5978150426245	843.6640304185585
816.9125558384019	854.3220715428077	816.2505954057731	813.520218297032	821.0407634543423	819.5002500299283	819.2739050743897	818.8349426796293	829.3156336423611	824.4398294289426	823.7669439801406	852.7391344740819	835.2445897895119	841.6230704720593	841.0764561516751	817.548383458173	856.8535407854695	833.608961819496	845.9028933363481	849.8565377017843	834.2704918790463	819.2723829440092	827.2295215903295	830.5040243927915	817.4699683457696	815.0329200414961	838.174177955182	817.0255434759767	815.5883746916994	843.6551676129448
816.9069572524819	853.9050132839149	816.2212399124792	813.5166288450737	821.0404735319756	819.4888440225085	819.2710250716577	818.8198663102845	829.3156336423611	824.4388823536203	823.7666918044249	852.6490399902467	835.2378607234155	841.5875088261199	841.0501067782315	817.5038769232262	856.4413852486828	833.6040243933245	845.8279492068158	849.7995037182119	834.0170273599792	819.23826705146	827.1352836470494	830.4367879129376	817.467518033447	814.9785096066329	838.050855758862	817.0207996825281	815.5833505265543	843.652225882947
816.9061124971902	853.0855477365255	816.20181077623	813.5096230907889	820.9961889011981	819.4887545624654	819.263568684807	818.8070701893628	829.3151537063216	824.3874895645017	823.7664556752628	852.6025864258698	835.2288426273417	841.5787135104044	841.007358866781	817.4612984220036	856.3631595975066	833.6040243933245	845.8005730422223	849.7302137786373	833.8630844125506	819.1604713745218	826.9526118854303	830.3677394726171	817.4639444834434	814.9431584954547	837.7359824669703	816.97124813845	815.5796977527674	843.6362644617616
816.9017089996404	853.0429346055544	816.1881885714229	813.4995567432503	820.9897797272802	819.4869985057331	819.2501883844635	818.7996131372405	829.3124356698079	824.3554859994504	823.7661351926365	852.5575191971013	835.225857054124	841.5378130114719	840.8784347029721	817.4477794660613	856.3279464157403	833.6010262572693	845.7575861922535	849.6922251015199	833.8032656780831	819.0986157785454	826.884502694026	830.3558720980842	817.4535135130947	814.9099636741408	837.5833461855709	816.9484522625086	815.5627910666213	843.6218483858314
816.8941268063738	853.0349435643652	816.1690356767241	813.4614115808916	820.9839814688249	819.4833265957674	819.2314262370753	818.7844551689499	829.3077544377072	824.3146993152878	823.7654387074556	852.5241326694709	835.2245783594428	841.5050395500574	840.872732174035	817.4332094686522	856.3169709289762	833.596540466379	845.7312639735951	849.65589699761	833.7241267756888	819.0640031888349	826.8204953826488	830.3507585195482	817.4449464055936	814.7977457177734	837.4716267630625	816.9301943028441	815.5486488402736	843.6218483858314
816.8842036191194	853.0095772173069	816.1403850066251	813.4490811045209	820.9751743316727	819.478254435798	819.2302719626417	818.7586954847972	829.302775881872	824.2131320197554	823.7644852943125	852.4951714257948	835.2245783594428	841.5021908958657	840.7752881623214	817.417595274285	856.2929658550997	833.5758494979647	845.6970684408004	849.6403350941213	833.6901900243395	819.0504500055965	826.6841011831841	830.306625829157	817.4107620238318	814.5511069132147	837.4061204150133	816.9186329672401	815.5185593671281	843.6199034753168
816.8762962344005	852.9539738190615	816.1095680136123	813.4395060550771	820.9691931169156	819.474205371385	819.2297602254512	818.7388375071431	829.2991434293045	824.1318798630051	823.7633226553387	852.4849276625874	835.2245783594428	841.4817868426022	840.6294392776257	817.3958988634324	856.2821281644084	833.5743904390222	845.668546640919	849.6261617985878	833.6104194138569	818.9972176142712	826.5625927334598	830.2297491587392	817.4017470194283	814.4218073353538	837.269694186872	816.8977464817508	815.469673647555	843.6190880689604
816.8720616980191	852.9118485059173	816.0744759440597	813.422546722657	820.9494160038186	819.4705386532283	819.2227709101579	818.717664847574	829.2946173734891	824.0440496524968	823.7632298401556	852.4751123873901	835.2242873646636	841.4705850438794	840.552625665871	817.3336088677427	856.2704216622271	833.5483317307003	845.5938422504306	849.6162125240418	833.463258759549	818.9334022232316	826.5297119255658	830.1499092115921	817.4013118986178	814.0047827299792	837.123993544865	816.8695376652317	815.451108590629	843.615250023458
816.8498113289136	852.9032106603111	816.0427692480631	813.4006616160125	820.9434387632446	819.4690209877463	819.220712792119	818.7095554815494	829.283093518629	824.0221566659169	823.7627178509226	852.3847531397463	835.223088849827	841.4678201745093	840.5297047327631	817.3101786147778	856.2241657268644	833.5167912458435	845.441687054274	849.5704711326301	833.3836478189612	818.9128866246334	826.4547597868398	830.1005687364661	817.3934093084805	813.9464238449698	837.0140865600094	816.8491589585672	815.4373635696734	843.6139178228576
816.8372494575564	852.8987932166816	815.9932500794711	813.3789517354421	820.928846187722	819.4595389819889	819.2011319445645	818.6994646954295	829.2762794546667	824.0149595772629	823.7619863657669	852.3070103606937	835.221053066623	841.4660365624511	840.3057664229462	817.2767678419359	856.171332323756	833.489088146724	845.1685098393195	849.5395955688273	833.3292712644119	818.8780528849117	826.4363792300175	830.0647559826002	817.3686293207452	813.573966571921	836.8053584083483	816.8117331066998	815.4111985236958	843.6118951397772
816.8222424157614	852.8676955909257	815.9599060037252	813.3699653309885	820.9198991067168	819.4434517380232	819.1756729414282	818.6703749203651	829.2725484930297	823.8825945539495	823.7614246848392	852.2622184323353	835.2203909346697	841.4470804207087	840.2315656635055	817.2742737235709	856.1556824575212	833.4079766202517	845.1142705898437	849.5171508920334	833.2653070046714	818.8507475791798	826.3970282414565	830.0492337104523	817.3585122400239	813.5489796321056	836.601423750293	816.8036423776925	815.4062312075077	843.6112498988907
816.8073902380705	852.8509245199604	815.921711112281	813.3555791682111	820.9161345569586	819.4153462194697	819.1675072365052	818.6624115064199	829.2720227863385	823.7330268483777	823.756481454735	852.1387719920175	835.2194410735382	841.411563669256	840.1352758299383	817.264399996817	856.1167308499039	833.33962918706	845.1057398117596	849.47770106821	833.2406944907266	818.8458740392098	826.3561678450162	829.955976342563	817.3477490204152	813.4669862088399	836.4748475534778	816.743838873561	815.4057449090957	843.607337934239
816.8021772650184	852.8287216774879	815.8875764409175	813.3268748024437	820.9047782250933	819.3877713511491	819.1572206697723	818.6519933942458	829.2696908353767	823.7228909308566	823.7514364122545	852.064924902899	835.2183449855067	841.3338618413995	840.0898801516938	817.2484391142656	855.9980053687297	833.2757336239243	845.0537741112574	849.4484574416762	833.2309393996463	818.8128678776625	826.3462222819364	829.8124144801862	817.3396372072605	813.4556830495264	836.365576014328	816.6565587391646	815.3977086720475	843.604771627632
816.7831584048303	852.8286341200426	815.8654896114926	813.3200225409388	820.8986341998748	819.3825467324351	819.1256772989268	818.650828011951	829.2691583129284	823.7138208083162	823.7496771482066	851.7682150592437	835.215940591615	841.303664940618	840.0893394799263	817.229836519793	855.9263384766399	833.1972966182027	844.9947925475395	849.3971511374783	833.2207124451113	818.8034632954219	826.3189724306342	829.8124144801862	817.3339663568261	813.3961389877695	836.1978259757007	816.6251807222595	815.3915368898372	843.6040799922184
816.7692329357063	852.826345873358	815.8596100373655	813.3150579678959	820.8711789173573	819.37996369696	819.1129851234246	818.6450033615954	829.2690348751006	823.6950582687665	823.7483151518646	851.5246914084304	835.2153238062031	841.2952816096332	840.0264615031805	817.226497923497	855.722035196199	833.1846707106831	844.9441430648842	849.3396647957828	833.2061803959111	818.7807128595048	826.2876517989745	829.6729571363775	817.3307200893854	813.3638005454192	836.1396481939425	816.5712918824189	815.3745788661572	843.5973806487298
816.7374738934615	852.7851240549879	815.843746767865	813.3059348890457	820.869293659628	819.3775563125967	819.0631233616763	818.632433603905	829.2629654203682	823.6893772042716	823.7467684767065	851.4681187808894	835.214440093967	841.2788308388488	840.0000810900109	817.2064536143073	855.4002055681706	833.1593642307237	844.9222442039744	849.2589074693196	833.1754313694424	818.7663779100484	826.2197397298954	829.5399648124902	817.3291193838965	813.3516540502509	836.0793886138483	816.5376166818994	815.3692934447971	843.59389837943
816.7231711583698	852.7728479787294	815.8252083217201	813.2981393670151	820.8598538211127	819.37653982857	819.047677180401	818.6096557929164	829.2597244906816	823.6893093737019	823.7461634481865	851.0234852542944	835.2141529180712	841.2685699811799	839.985035513648	817.1634615676932	855.2449609780426	833.1279666080849	844.9054607865487	849.1591944471506	833.1370849733768	818.7503877527128	826.1805847989522	829.4841618752647	817.3246174168795	813.3229713305261	836.0463939942448	816.5237038292986	815.352627379785	843.5883647579536
816.7187381213985	852.749223266392	815.7791800149254	813.2896912960799	820.8433659714153	819.3332747384324	819.0250683193337	818.5531253486248	829.2576967117584	823.6534164077418	823.743031313492	850.5879955638453	835.2131461668437	841.2482652575745	839.9465636938086	817.15390562184	855.1091376935308	833.1134109860387	844.8792519014761	849.0548338280777	833.0829027224321	818.7482545238119	826.1199725629706	829.3668348087981	817.3120417924805	813.2837130763363	835.8972586069549	816.4889337306263	815.3314996330016	843.5807941311931
816.7010213857844	852.651971310888	815.728184296466	813.2828769436895	820.8221312233363	819.3311159987129	818.876422137993	818.5417394184864	829.2571736676339	823.6450630822212	823.7414124313921	850.4822163854014	835.2120129574523	841.2404476310181	839.9282228244559	817.1520539201147	854.9055595020144	833.1055496054784	844.8083048714764	848.9896311176253	832.9648274648266	818.7397758343818	826.0695142829827	829.1394216078926	817.3068773641977	813.2324135238508	835.8102016685733	816.384542054214	815.2880370992178	843.5772518700358
816.6965966870043	852.6157262977988	815.6846310477962	813.2733224638973	820.769924657556	819.3309877835892	818.8605119018157	818.5058383590439	829.2469554141607	823.6337215770734	823.7393428859517	850.4498157263678	835.2113923510564	841.2144307277077	839.899363242885	817.1511100596698	854.7364572597595	833.0438098108815	844.7461081513995	848.904235908386	832.9081111966417	818.6998123820905	826.0625465967731	829.0983119587611	817.3006770652714	813.1758278898661	835.7640614778807	816.3148240285675	815.2359884232056	843.5753197794203
816.6755372301116	852.6125773394685	815.652081164761	813.2608210838372	820.7507487017464	819.3272259224892	818.7820374048855	818.4922178748897	829.2428331073024	823.6248798942502	823.7390059066528	850.3234069307139	835.2108604081757	841.2060727307905	839.8381971961667	817.1424054957535	854.2983685088827	833.0316567979759	844.6405462077275	848.904235908386	832.8471965434878	818.687484498135	826.0352955497627	829.0072755384971	817.2700951382376	813.1394387575879	835.7035139376721	816.2818759764024	815.2173530181393	843.5693277618103
816.6682299209542	852.6051107044308	815.6412374863793	813.2485850783164	820.7143008115361	819.3252383924588	818.7562173136747	818.4778430026256	829.2389129835249	823.6090533779441	823.7387674754362	850.3142580817279	835.2105369784535	841.1967099802661	839.6998737050565	817.1270342371666	853.9321510846979	832.994507023657	844.5780423760606	848.8731728406765	832.8404434336446	818.6872496425037	826.0303205784439	828.9729888137539	817.2561435366641	813.1048093552273	835.6942102899105	816.2224793438871	815.2103838398206	843.560767224558
816.6540623829053	852.5960025722438	815.6228750188735	813.2371420295434	820.6972374717037	819.3178194981848	818.7488920049267	818.4728866586775	829.2337968635849	823.5866765333917	823.7383361197956	850.2252663816934	835.2095226889132	841.1828159655638	839.5951643372119	817.1159872806054	853.4285997315606	832.9323436223438	844.552323534047	848.8400692015571	832.7785468720673	818.6846708222904	825.9968389700442	828.9160811978562	817.2481995024916	813.0658695187717	835.6922926213911	816.1979853663714	815.1594224293392	843.5602260366745
816.6423639884952	852.5746398438994	815.5934798106838	813.2261004114276	820.6917709987532	819.2983311810676	818.7202441831544	818.4719826723759	829.2289739681779	823.5399079779588	823.7377386160649	850.198798893402	835.2069027364084	841.1706321507505	839.509115028888	817.0835571652574	853.0787074744021	832.9019068167706	844.5095688325532	848.8117947961891	832.7360408748164	818.6571107579881	825.97399037333	828.9061141813273	817.223231619047	813.044127605436	835.6823402334932	816.1288081157505	815.0599289318452	843.5589989044274
816.6255553300183	852.5611299682395	815.5888298108255	813.2153061498796	820.663489790356	819.2715267017563	818.6638733752345	818.4676549650284	829.2268949918798	823.4777708809573	823.7346056763269	849.9960540117421	835.206386721352	841.134571946097	839.4359361816312	817.0766231515953	852.8210905318027	832.8821737339516	844.3935575798025	848.7370145022315	832.6423769300277	818.6527861758807	825.9624526122885	828.8632756283114	817.2165768652872	813.0217489657512	835.6645292630351	816.099788834993	815.0288914877484	843.5522421452166
816.6163607914302	852.54899571928	815.583846558043	813.1980447370081	820.6306073257299	819.2562462357636	818.6192048847893	818.4588712123943	829.2237605463195	823.4664781310706	823.7303965204604	849.762927344635	835.2044390759064	841.1209688871642	839.3934601793501	817.0296349938988	852.4031730113225	832.8727758173937	844.3785654488796	848.716776759319	832.5037362744914	818.6415191700171	825.9220476392204	828.8470505688314	817.2014376776567	813.0083203428493	835.6482145691442	816.0912143705067	815.0203252228494	843.5488336790982
816.6136106789969	852.5104988616339	815.580318119171	813.1911712819444	820.6154641324379	819.2195475624558	818.5396116883288	818.450652709683	829.2200228457186	823.4657404885284	823.729466834927	849.6047589105567	835.1995004119827	841.1077398528007	839.3608764124841	817.0085830511027	849.6537265109362	832.8661016057468	844.3695650408563	848.6124996493787	832.4556460918124	818.6235132626109	825.891066840699	828.6794068663728	817.1748248456971	812.998955807862	835.6469929283832	816.0905861432925	815.0034093419158	843.5453696625626
816.6005882946886	852.4366496386306	815.5798880932107	813.1881348954054	820.576506440614	819.1736547987772	818.4057591197466	818.4429361673266	829.2182846779491	823.4479177384578	823.729466834927	849.4788893681313	835.1971455409221	841.0945823009278	839.3178576851468	816.9706305316672	849.6114307456862	832.8321032193737	844.3654261745045	848.5376577817817	832.4171326488604	818.6172236687688	825.8016879506221	828.4337434768744	817.1618921271431	812.997069090956	835.6222611255189	816.061549868226	814.9927740517156	843.5369170692622
816.5999345161081	852.3299721698098	815.5718341845172	813.186569555476	820.5515932967852	819.0614369033285	818.3508358965146	818.4373100240149	829.2129167126448	823.4471669178836	823.7286532214647	849.3508336133273	835.1955160402458	841.0667805456922	839.2801932768016	816.9453745017412	849.3108592559516	832.7953432776615	844.3465281406386	848.5217339025552	832.4065038251731	818.5972331261225	825.7762878350408	827.9618659349252	817.1476394476198	812.9867262137873	835.6170192525485	816.0293047434757	814.9617996275782	843.5348152909917
816.5988235024024	852.1134797159403	815.5700327528984	813.1803458946379	820.5401520139229	818.9507439693324	818.2336969773888	818.4334033433424	829.2116188730761	823.415272201608	823.7258389623078	849.3170769752182	835.1942663498511	841.064092747468	839.1850798183093	816.9297919510016	849.0557098337711	832.7840541028212	844.2312867249182	848.3430170360184	832.3840260174425	818.5770023636837	825.7210602238919	827.6434143246048	817.1193811488845	812.9816487894227	835.6086969933375	815.9959013879904	814.9369153763449	843.5289679272427
816.5965138623391	852.0846023404381	815.5676567167559	813.1788076368507	820.5358853047518	818.8679898124615	818.1769653036874	818.4257523213283	829.2099513057198	823.4000487805324	823.7216045543598	849.2389174213076	835.1936516063024	841.0595010524586	839.1059621011009	816.9256534211742	847.7568612109101	832.7789690959106	844.2274644002796	848.1788030256661	832.247431277718	818.5658648330716	825.7152683320047	827.4288752116001	817.0470502794229	812.9796144888313	835.6027263827656	815.9175959435707	814.9326507067229	843.5175858990768
816.5943645459463	852.0784492946655	815.5661234159049	813.1766397027156	820.5343074796552	818.8499565628882	817.9373471258948	818.4230148192948	829.2027255679523	823.3802641774505	823.7193823438344	849.1602796348923	835.1919557283829	841.0574881490862	839.0336693816465	816.92520304816	847.7070705783854	832.7750268319284	843.8227290080981	847.7595732777637	832.1385371995138	818.5509661987854	825.6801057094659	827.378307564354	816.8669300884003	812.9765503720655	835.5994050777532	815.8922798059149	814.893695401305	843.4990697069021
816.5927475058767	852.0420855211967	815.5652892487901	813.1704892771825	820.5308558419686	818.8442691780368	817.6442866046574	818.4215460674324	829.1956969454311	823.3660960816745	823.7133216785296	849.1300981760486	835.1893348962878	841.0550863055238	839.0153457930239	816.9242804582173	847.2903839472544	832.774631380051	843.5940074641599	847.5751398268384	832.0971418535228	818.5379517140079	825.6347993011474	827.3258889796131	816.72246350276	812.9538553574688	835.596467097621	815.8642671966422	814.868032768395	843.4850830427426
816.5920356842082	851.9960505135064	815.5608607797246	813.1651255340054	820.5247580379095	818.8211755046538	816.7956826397649	818.4150786291782	829.1918896194568	823.311615994842	823.7059071205431	849.0624085812544	835.1859740100917	841.051081313402	838.9977549581579	816.9226946561602	846.8081948088852	832.7725955694382	843.560391687435	847.3118471512955	831.9447738522897	818.5374220419138	825.5443253980945	827.2792289842815	816.6415045622593	812.9460040411825	835.5922675963159	815.8556951784609	814.8322404122496	843.4821544698856
816.5919526512967	851.9717368552416	815.5587378646859	813.1634650016655	820.5104534875115	818.6959668070372	816.3390221342402	818.4063110826953	829.1811930722675	823.3029071824683	823.6971490785345	848.9541996317279	835.1827988065672	841.0377549623173	838.8927010353966	816.9171209136738	846.3783131482094	832.7681206675433	843.5182921020855	846.0733151208412	831.92598540055	818.5357794065119	825.5305273900019	827.2639398129534	816.4529307890784	812.9441802739456	835.5905515989235	815.7040447695517	814.8243721671408	843.4757239667344
816.5913782940713	851.9613508501279	815.5559783958632	813.1533108549507	820.5069962813213	818.6492984467184	816.1324663756288	818.3748834317654	829.1695084700647	823.3029071824683	823.6856809308777	848.873508938483	835.1826239351797	841.0285615500319	838.8174973357171	816.9085418409002	845.9488556492183	832.7656898951147	843.5119805090578	845.0172525891159	831.9208938682699	818.5324135992928	825.5305273900019	827.248841702575	816.2425943313494	812.943509364285	835.5898702130995	815.6650697406856	814.7934432033007	843.461679263039
816.5890514746488	851.9103369502725	815.5530351610541	813.1430830287084	820.4893752431409	818.6227707656383	815.762753313646	818.3565256184797	829.1660419276329	823.2987434263696	823.6652885596993	848.6392064524173	835.182548600816	841.0041391577395	838.6833817031147	816.8920280244378	845.8045386998701	832.7656812525989	843.5052621718372	844.557422644504	831.8897095511813	818.5286178447998	825.5250498371606	827.2292703434292	816.1734912844405	812.9417096737149	835.5874347638459	815.6112503411583	814.7861581555642	843.439520731748
816.5855113601826	851.7747528788278	815.5524808716814	813.1193704481118	820.4698635584708	818.6100917524187	815.689268192186	818.2698098423423	829.1590413474563	823.2868987988902	823.6411772287538	848.3321829505102	835.1824558765486	840.9916281453923	838.6597000159354	816.8818020933282	845.7530653875367	832.7640894062722	843.3788984157487	844.3261806516481	831.8847009391344	818.5112635473143	825.5131539111964	827.2184149332202	816.1693842761651	812.936853983661	835.5854176866177	815.5407932489846	814.7609798874586	843.418352704328
816.5853655079055	851.7296585176232	815.5520634646542	813.1118546929587	820.450199608603	818.6063643821358	815.5361078763204	818.1677062591419	829.1537001627781	823.2568015532553	823.6250452361202	848.0679996752518	835.1823754091774	840.9586308923559	838.6564509207831	816.8631384756548	845.5865664858609	832.755521835829	843.2967088754345	843.8210916124149	831.8576511723777	818.4991053641764	825.5079773535724	827.2033038075064	816.1600057477538	812.9347200928246	835.5847013590732	815.5200521524307	814.7418325843126	843.4176304756235
816.5846490947257	851.7296585176232	815.5510149367259	813.1071948408586	820.4263174674077	818.5985297608869	815.479100812526	818.1281059533882	829.1464480143658	823.1818345100045	823.6138910466022	848.0432198780239	835.1822711881038	840.947496666845	838.6219183578876	816.8491457950995	845.5176548783592	832.7523639692126	843.2868012608847	843.0725522172405	831.8351097449007	818.4886398251545	825.4946771912224	827.1772370730457	816.0600088806968	812.9343298648237	835.5820345586438	815.512756564845	814.7358889927486	843.414363665663
816.582604838151	851.647991137627	815.5492050442708	813.0930933853184	820.3883636637975	818.5858833131202	815.4511833206808	818.0617043761616	829.1369108231835	823.1760396836041	823.6063624283056	847.973133308203	835.1811177618756	840.936373244539	838.5811014270288	816.8461116542238	845.4300608210547	832.7469228393775	843.2590834214199	842.9753102131734	831.8133309734841	818.4816450213615	825.4933416962994	827.1389498900464	816.058844467225	812.9221595661212	835.5790348798419	815.4765647664111	814.7281347978554	843.409694066513
816.5799697274965	851.4891552577068	815.5476920573872	813.0786337332672	820.3530110892503	818.5791104838052	815.4369227969066	818.0057356593327	829.1327859469227	823.1727867821453	823.6007711757154	847.973133308203	835.1797435983364	840.9261683277157	838.5265609794175	816.8327267143754	845.4017422496237	832.7357150962598	843.2217990960276	842.7056298403861	831.7177592892793	818.4785991934314	825.4895065144833	827.1002418886902	816.0454468163127	812.9111755186183	835.5760798818454	815.4642804195572	814.7210089785419	843.409694066513
816.5779363867503	851.3902440169693	815.5470674844124	813.0704683746363	820.3100202794161	818.5640008161689	815.3802370056625	817.9907388598048	829.1293170808347	823.1680109359471	823.5927744988354	847.969464775506	835.176858105152	840.9170967988043	838.4609487648338	816.8317343006584	844.9659363230239	832.7082434991526	843.1702468251095	842.5311524617028	831.6654678777439	818.4762456882167	825.477797868533	827.0970636045206	816.0402011993623	812.9018857680951	835.5731995711621	815.4595206606257	814.7207615432098	843.3958303847203
816.5766110395475	851.362003999294	815.5435358814844	813.0554765045983	820.2966212822942	818.5430356447392	815.3631130994767	817.9782082630588	829.1172974678199	823.1373021313027	823.5816036370323	847.969464775506	835.1745262323593	840.8973085440794	838.3613810546453	816.8232759890636	844.9299528996771	832.6712390609702	843.1596590109737	841.8496675259327	831.6121164468697	818.4736175800135	825.4420583423386	827.0834712377836	816.0206635691682	812.8704893629028	835.5731995711621	815.4369787493969	814.7198332507706	843.3921753659847
816.5713477145201	851.2969681015724	815.5417641418211	813.0451368660391	820.2755654273419	818.5412142358002	815.3455531375081	817.9510219991079	829.1115856742658	823.0413137037624	823.5766578518604	847.9639654908283	835.1739885737974	840.8732856334426	838.3268875169708	816.8202557451767	844.9088154535747	832.6262408855854	843.0849829100183	841.7698012280791	831.6035891721679	818.4715180204755	825.4309334508148	827.0664331222624	815.9906799977017	812.8481002603407	835.5713513906668	815.3834152399654	814.7129698681247	843.3799679972683
816.5687425963874	851.2104021332592	815.5393520167693	813.0385413036541	820.2704196344769	818.5333653691105	815.3414029239586	817.9319280512199	829.1090701455546	823.0328417041897	823.5739277669692	847.9368238284225	835.1732835337548	840.8310426238204	838.3196278370884	816.8194307507647	844.8387322244249	832.6247652926041	842.7712398762621	841.6357392986558	831.5435744190454	818.4682241589709	825.4258787231477	827.0390893549227	815.9740451785233	812.8238186593735	835.5697945351263	815.3695119293691	814.7116727298044	843.3686725762514
816.5656485903309	851.1358751324349	815.5365417738162	813.0310655918345	820.2430006197687	818.5181093178901	815.2954719121634	817.9280367154363	829.1069373320557	823.0046542262861	823.5719591355522	847.9027727987309	835.16853854245	840.7987103691019	838.2253161616856	816.81652160839	844.7714932923824	832.6246823545376	842.5302100588182	841.5231104848517	831.5230205247846	818.4475537227949	825.4204679271911	827.0313863608658	815.9699296288862	812.8142606496383	835.5647966235675	815.3530450182885	814.7079536342433	843.3619624148265
816.5478648696284	851.0148185325995	815.5336223317386	813.0204806247566	820.2132797829775	818.5078873955636	815.271037254112	817.9250273813557	829.0937046880405	822.99075175165	823.5690465379585	847.8717783092077	835.1673376191469	840.7564949266072	838.173432303612	816.8019451742308	844.7482969943571	832.6241161467946	842.4747613149844	841.2852160927944	831.5220846598817	818.4430183860399	825.4157995565629	826.9312667411265	815.9648413582502	812.8071928687694	835.5591710595385	815.3397082603966	814.6983407517598	843.3534785956278
816.5329438575627	850.8015219496655	815.5312817329767	813.0110346163352	820.1848039903415	818.5033239400038	815.2585752311641	817.9175090289992	829.090458816476	822.9679883084269	823.5656010030701	847.8398309106742	835.1664550456311	840.7217202079833	838.0651522263231	816.7838318002578	844.7392368650882	832.6199665782515	842.3827671296219	841.2605341222456	831.4693582842572	818.4393756960134	825.3978622366138	826.8987198876206	815.9179965034463	812.79661311666	835.5508091666347	815.3385364022657	814.6870776583442	843.3470106842793
816.5124124641379	850.7299023525627	815.5265550364052	813.0039241981134	820.133758476911	818.5033239400038	815.2430086418894	817.8990361755781	829.0780463156165	822.9323208814308	823.5573258687178	847.8368344953407	835.1647176730155	840.6653029483952	837.8953013924786	816.7613613729543	844.712861781625	832.6183292751659	842.3449625409723	841.2392035909493	831.4567113495432	818.4314152315729	825.3943177364465	826.8820918431986	815.9090885235987	812.7819616057266	835.5364447443213	815.3306031519088	814.685333183955	843.3312517401251
816.5080341992464	850.6622011302254	815.5173513386279	813.0039241981134	820.0926455473077	818.4891222267407	815.2344089248242	817.8933785129208	829.0662750734439	822.9079087222271	823.5527276315975	847.8294381183591	835.1618781423094	840.6501119135655	837.7392344945033	816.7298921315218	844.7018889192244	832.6125315239719	842.1607435782894	841.2224888235044	831.4549630073493	818.4239491424012	825.3914799763451	826.8690979208022	815.9043995061696	812.7719479605589	835.5266428108704	815.3250427353935	814.6847310025718	843.3274400424566
816.5017214344111	850.5873737972123	815.5132503621666	812.9983149732146	820.0374249334998	818.4881167031563	815.2280248312686	817.8768935640915	829.0650144749541	822.8525840615672	823.5364082739083	847.8060878521808	835.1606912950701	840.6446071309437	837.4536345550076	816.7258118258541	844.6862595503486	832.6031412806236	842.112141556542	841.085569818921	831.4547451824548	818.4092398500227	825.3830495439644	826.8571809575144	815.8977080377413	812.7630536732473	835.5250381830595	815.3199589416141	814.6842534190688	843.3204236040942
816.49314090311	850.5607988120669	815.5098146563313	812.9983149732146	820.0214789215546	818.4848995168869	815.2258597990653	817.8709601541532	829.0235252583465	822.8181465554924	823.5270629927719	847.7918212639363	835.158320957329	840.6099876826909	837.3751906558301	816.6677802617817	844.6850584343515	832.6030745015291	842.0508037641089	841.0653215784253	831.4539534991002	818.4080023273851	825.3672907365514	826.814514338736	815.8739198114715	812.7516788954458	835.518831130981	815.3116403939528	814.6833839306618	843.3065459943924
816.4874917292701	850.4866001494056	815.5004798362527	812.9958154133628	820.0125388160318	818.4816250109383	815.2205943569184	817.8655155149553	828.9710120306163	822.7956147686227	823.5075296024094	847.7837059390304	835.1533247259906	840.5799198121872	837.1121864466554	816.5715045931778	844.6825841680727	832.6003058436108	842.0372167769372	840.908112849436	831.450678492651	818.4037096226867	825.3612367250824	826.7702020514064	815.8467284236326	812.7463784016251	835.5159961607822	815.3079498460029	814.6831056903308	843.2896858641216
816.4802793403092	850.4399262700347	815.4910124935421	812.9848727389984	820.0103526630637	818.475044187559	815.213133572206	817.8597536551433	828.9362130351906	822.7635650843373	823.502635481983	847.7551526201865	835.1510979448701	840.5763105654419	836.7333365272109	816.4991384462569	844.6820068888101	832.5824239824765	842.0217226789774	840.8776544209005	831.4109803868479	818.3992396375382	825.3398654890726	826.7357472253707	815.832075767716	812.74548480001	835.5126341665178	815.3025736790593	814.6809664318931	843.27928663887
816.4675604993395	850.4313743428086	815.4726851626134	812.9797182199785	820.0043910887691	818.4740384575477	815.2107114365687	817.8580308860558	828.9301679767418	822.7448572913478	823.476587828945	847.7325186475466	835.1468060455725	840.5758007659814	836.260657360946	816.4374279557389	844.6807937272464	832.5700193081523	842.011973035195	840.7410221542295	831.3816773370345	818.3801609589713	825.3368079715755	826.7277754564516	815.8001866488843	812.7414923216191	835.4973564221036	815.3005082041581	814.6791530722709	843.2775377498099
816.461211788657	850.3741010991117	815.4593538368915	812.9793371103988	820.0038328124838	818.4709634533315	815.204729735779	817.8574980000972	828.9282994490778	822.737935315764	823.4589157000335	847.6870662812881	835.1408950240054	840.5752130228406	835.0900142247941	816.3437735028366	844.6798486990787	832.5527964276883	841.9681070922259	840.689418340294	831.3023659274712	818.3797413543404	825.334916017441	826.7196865167438	815.7938207744128	812.7288219122543	835.4702142949438	815.3001910325595	814.6785000383209	843.2771903428192
816.4594368387565	850.3149912418876	815.4519247062038	812.9787778613052	819.9970344569762	818.466395299034	815.20162889616	817.8461904800213	828.9179549071742	822.7108833139015	823.4576303205804	847.6643300836765	835.138716371859	840.5712000645859	834.7398973429869	816.3111508588771	844.6789931449514	832.5328939532436	841.9617905316745	840.5384518123017	831.2390768717589	818.3789295738795	825.3319216925856	826.6915079903306	815.7643249910626	812.7094805682951	835.419421675648	815.2999158138177	814.6777905481638	843.2677007485411
816.448582978065	850.2594678513055	815.445149796833	812.9787252638026	819.9921055449051	818.4583362756485	815.1989742378273	817.8424191737861	828.9063578041865	822.7017883889871	823.4565866478564	847.6430789914608	835.1259796983627	840.5708496807778	834.4675342641365	816.3069221328008	844.6758531730176	832.5181212213116	841.9304074858043	840.4809016180915	831.2390441104203	818.3780588869809	825.3264202718053	826.6866516339879	815.7049058699232	812.6937052130264	835.3799923982269	815.2964117386751	814.6774978233656	843.2639821672103
816.4427252157135	850.1979907886256	815.443948314348	812.9783941177452	819.981230162146	818.4527410629767	815.1980621559185	817.8395335583326	828.8872479021361	822.6749902249571	823.4441595630688	847.588708381267	835.1177988453146	840.5703401795713	834.3122286107722	816.2887817343332	844.6693954793259	832.514781411699	841.9005614187499	840.3503228742087	831.1664590625555	818.3768418042815	825.3189729968663	826.6638438738286	815.6732333674152	812.6851885517607	835.3799923982269	815.2954020561418	814.6751591014807	843.2622212313587
816.424230101255	850.1385919544573	815.4421094886764	812.9779819111544	819.961598116393	818.4458574839585	815.197223790388	817.836346365057	828.8630688206351	822.6419808307801	823.4394920618699	847.5549317136986	835.1024906907423	840.5687091981055	834.1578785804767	816.2836777699938	844.6691411520187	832.4974543955448	841.8601966922304	840.33339408402	831.1472364516674	818.3744208998669	825.3115251899092	826.648803352773	815.6138059361634	812.6844557884975	835.3779970286764	815.2952694524157	814.6740535065449	843.2469107781941
816.4082778082741	850.1032645257312	815.4416574348521	812.9760804483502	819.9436360983636	818.4307625885934	815.1882355963834	817.8292381222972	828.8336731020248	822.6118593485578	823.4383109510904	847.4767708764208	835.0893517761843	840.5555468632318	834.0968461742344	816.2720152830027	844.6641303817264	832.4778172561737	841.8584269964792	840.2969395903752	831.0793709907093	818.3726364349062	825.2899102084741	826.6370521129952	815.595683154812	812.6766961554389	835.3715935564408	815.2952401513135	814.6735633010258	843.2460657629075
816.3744151797498	850.0936216666008	815.4407040513579	812.9742261317646	819.9410334657462	818.4243449229722	815.1861924176927	817.8274678179708	828.8336731020248	822.5905707990664	823.4366278230458	847.3964049485851	835.0868187971853	840.5357519546676	834.0506303051318	816.2442236927171	844.664012279519	832.4243618897472	841.8535476804373	840.2464902164687	831.0706527952145	818.371475832522	825.2676956909424	826.6287732955616	815.5849509319632	812.6724079555206	835.3053229882969	815.2941823492096	814.6734456164792	843.233149094075
816.3392192464016	850.0885398316061	815.4399774406207	812.9725588559746	819.9359047690888	818.4164780162412	815.176971890105	817.8270451977638	828.7610746190522	822.5673709178031	823.4356269603704	847.2037875094087	835.0867634810236	840.4956725203793	834.009878708441	816.2369733752662	844.66373937814	832.4194062013619	841.8457959813996	840.0545515408552	831.0684719003265	818.3708890476192	825.2465601925462	826.5992874152455	815.5469469279308	812.6601617493773	835.2777201411118	815.2940010367441	814.6729443657331	843.2237278228889
816.3269590783933	850.0802072021147	815.4390593456784	812.9719916256381	819.9237570836011	818.4125956588447	815.170618350912	817.825755084588	828.7258510172875	822.5616453533087	823.4345104881511	847.047801427906	835.0863489927833	840.4625432143135	833.9555330030942	816.2328009554548	844.6616453282877	832.373892523336	841.8401412265528	840.0294552377304	831.02985809567	818.3682673574187	825.2424638452139	826.5920095526227	815.5354745362334	812.6512752335202	835.1415262389069	815.2939305072365	814.6720403382124	843.2165080607659
816.3163164806476	850.0547909201744	815.4381775267649	812.9713705847147	819.9181021177833	818.4124540805346	815.1668581689413	817.8253925703946	828.6674582003684	822.5576363144665	823.4345104881511	847.0037500632393	835.0834592289034	840.4508058256655	833.9489598978378	816.2146646349294	844.6552482752435	832.352370400873	841.832910394119	839.9802811890131	830.9989123923347	818.3653633592851	825.2145752906342	826.5680386313999	815.5306355213481	812.6343519698851	835.0946904975413	815.2936637824373	814.671793052233	843.2052211366307
816.3118416992197	850.0392653075259	815.4376557560314	812.9708120588014	819.898565779894	818.4069058844743	815.1604708091505	817.8249823324642	828.6379178143094	822.5554153371456	823.4313800434038	846.9975908187323	835.0783092169418	840.4410226659821	833.9472468364844	816.1914832920911	844.6455998367531	832.3447492237323	841.7897148681291	839.9240425623454	830.9713117711096	818.3642898042909	825.2018106689948	826.5314240973798	815.5169354793948	812.6295642596709	835.0711675145528	815.292721935823	814.6707726897358	843.1978062655422
816.2974904264468	849.9698246383009	815.4371099584952	812.9705471981091	819.8740424821385	818.3954427804454	815.1475137262947	817.823796244544	828.6024818887232	822.5547739151513	823.4312029708587	846.9975908187323	835.0753372376018	840.4003889779225	833.9373186473722	816.1792754212531	844.6389995102041	832.3174123252966	841.77166607655	839.8816094283951	830.9491877488031	818.36040492257	825.1913819876213	826.5189196399559	815.5080162896035	812.6168575687688	834.9993311205334	815.2925522432112	814.670651734924	843.1973223107137
816.2686838066213	849.9538732708211	815.4362316689375	812.97032961032	819.82532231461	818.3835080836208	815.1379819076171	817.8196165112201	828.5881084771169	822.5515534559662	823.429798358223	846.9964619867493	835.0706023483264	840.3458034092384	833.9260673181773	816.1582770026782	844.6357225018415	832.2949083152447	841.7284995458874	839.8641488051994	830.9332447004602	818.356116826728	825.1859732862491	826.4211863983647	815.4888402935973	812.5924819866547	834.9854221782418	815.291599760237	814.6697332796545	843.1971858446585
816.1708298037598	849.9493538775963	815.4344276092239	812.9701119007734	819.80679745939	818.3608575479115	815.1138708500043	817.8190900715689	828.57384477399	822.5471284064467	823.4296795964364	846.9906964799645	835.0680527382672	840.3458034092384	833.9132061573957	816.1345537188486	844.6293231980084	832.2751138066213	841.6850113229036	839.7923072063813	830.9219499106864	818.3524788127258	825.1385186983337	826.2937574687231	815.46905938391	812.5653421546585	834.977317628575	815.2905244155633	814.6686689972618	843.1896857381473
816.1318451950167	849.8335296446552	815.4297475790518	812.9680264706603	819.7885553432147	818.3523296138376	815.1097041559633	817.8171854215453	828.5632109311393	822.5465045472444	823.427295486579	846.9781266183036	835.0664680781566	840.336256254411	833.9125754153632	816.1231350032843	844.6223154882418	832.268514365382	841.6143269962217	839.7741553380057	830.9104487515914	818.3461729724808	825.1074217798182	826.2014490504231	815.40601712212	812.5461797848403	834.9769455643193	815.2872259348578	814.6637149992141	843.1785233224689
816.124341604709	849.755844951014	815.4252075665657	812.9626006850921	819.7837041664849	818.3484127781214	815.082335479995	817.8141565688518	828.5596628926259	822.545716210118	823.4252253045503	846.9598813974437	835.0653106164782	840.3297671011804	833.8944352390939	816.1174216600505	844.6141791270644	832.2501742387989	841.5441629421581	839.7002832735087	830.8868290560447	818.3450059860444	825.0696686585488	826.2014490504231	815.3727469594257	812.5376489606879	834.9766790232605	815.2862553033387	814.6568292719901	843.1478119800549
816.0947521673122	849.7516778047453	815.4163162365572	812.9600737160681	819.7432316030802	818.3380937920241	815.0695080553969	817.8088054583174	828.542170170239	822.5384984337353	823.4217426834906	846.927950386304	835.0630268815916	840.3067365605608	833.8709837150939	816.1144209065969	844.6054060988691	832.2364663350191	841.426150764584	839.6738149876027	830.8613839253602	818.3360495849155	825.0465104127775	826.186951938124	815.3465120953556	812.5213314649347	834.9764295212331	815.2845834147223	814.6549474903942	843.130296366298
816.0774594271492	849.7408352521142	815.4065860098958	812.9546516448383	819.7394009181988	818.3229352739856	815.0225543481286	817.8037720687804	828.5229336943645	822.5302393469865	823.4071863158886	846.7996674367074	835.0606444284072	840.2973776652775	833.8669938342472	816.1119079181597	844.5608897197673	832.2337148594804	841.3451186567395	839.5974467124162	830.8252780183956	818.33415528136	825.0198144829029	826.1802021456671	815.3142244196455	812.5101237123446	834.9753004075278	815.2822817131243	814.654359705396	843.130296366298
816.0653008139614	849.7054578822457	815.4031308525614	812.9526381476971	819.7386854233694	818.2949532381883	815.008015405129	817.798478462234	828.5028881243612	822.4964970947458	823.3597453473932	846.7497081298847	835.0469208095666	840.2857398302308	833.8647718404688	816.107587634316	844.5510944985436	832.2334421641589	841.0679509543456	839.554350068665	830.8236685738193	818.3337780740736	824.9804498329065	826.1707798949383	815.2802527878024	812.4871879477694	834.9626161326935	815.2721960096552	814.6532331782122	843.1265246851895
816.0102144510818	849.5977292437937	815.3918932936449	812.950887805013	819.7353801696723	818.2465648141899	814.9567269749043	817.7910194288986	828.4938119170563	822.4885479897109	823.2820676921051	846.6236757222571	835.0411874574638	840.2825334973976	833.8381179356984	816.0915108746075	844.5298701727087	832.231775111134	840.803408841564	839.4214658418591	830.8236685738193	818.3280510270058	824.9571574715753	826.1255648542702	815.2672496703505	812.4871879477694	834.9538345288502	815.2662066713315	814.6514688845155	843.1236447718569
815.9899417672218	849.2837296724838	815.3730959159536	812.9465235998683	819.7318118608915	818.1825282767979	814.9281171863278	817.7888769043768	828.4685392073582	822.4706961241243	822.330725838586	846.5140890464975	835.0298069021686	840.2692886131524	833.8281000877556	816.0863757218937	844.5148777372706	832.2290116529965	840.467684899567	839.343078781179	830.8195756938078	818.3239345329392	824.9447334575813	826.1024440681118	815.2624372126044	812.4612561553846	834.9513067143706	815.261281956688	814.6507608044813	843.1204855736703
815.9531080035667	849.0458784783143	815.3708410586753	812.943319414903	819.7283622401034	818.0840448079286	814.9077052422392	817.78781746813	828.3847451926723	822.4554823357137	821.72093720967	846.2520799505753	835.0003046012205	840.2634071943928	833.8222685933199	816.0712006419844	844.4963062394589	832.2269572973737	840.3609926070029	839.2587502762026	830.8192781246298	818.3181488314492	824.9404476931494	825.9331382944056	815.2583867766954	812.4546057479428	834.9320077239937	815.255579425424	814.6491484139351	843.1130572380945
815.9340246655078	848.9006073592553	815.3288767439317	812.942271732228	819.7144817181751	818.0335775418787	814.8221067164332	817.7856689395633	828.3814675975966	822.4452683554816	821.0259371752535	846.1771823045833	834.9277908298268	840.259360047743	833.7977948694192	816.0544731001672	844.4830154964227	832.2256047699856	840.3475787396611	839.1472766259565	830.8163971098226	818.3139010710114	824.9384350350396	825.724213936977	815.2558723312563	812.4508970128792	834.921335231821	815.2534239834957	814.6473402341542	843.107890991843
815.9094962769863	848.5543808596657	815.2651831140572	812.9392171033613	819.6986752753991	817.985050004373	814.7931012142417	817.7823858908923	828.3736288978322	822.4328563224799	820.9036148062103	846.1560731886535	834.903590254712	840.2506225658731	833.7735693611604	816.0424612313733	844.4825575095136	832.2205470483481	840.2492050241899	839.135408423118	830.8052582172461	818.3010246829073	824.9176692337473	825.4068740610805	815.2500342814932	812.4401277171761	834.9072707698292	815.2407144784936	814.6434769661394	843.1042586630689
815.8903103529001	848.3049062427383	815.225341186747	812.934157822677	819.6926139055539	817.9643021252409	814.7743430429184	817.777960704268	828.3736288978322	822.4178588839311	820.7411666050948	846.1491733907416	834.9001985784032	840.2369519525921	833.7365515599425	815.9875255180307	844.4738550875403	832.2205470483481	840.2218742053717	839.11915620575	830.7954386732822	818.2914113323974	824.9127475889175	825.0982073604439	815.2444313536699	812.4364171248052	834.8834696658433	815.2110778855377	814.6420385297974	843.0951163547275
815.7864472199425	848.2420991335285	815.1991527813772	812.9211648784326	819.6694527674189	817.9643021252409	814.7606091644959	817.7770080195222	828.3512684919201	822.4176294827323	820.7411666050948	846.1273990742525	834.8890683158786	840.1972307292191	833.7228553284602	815.9383931653095	844.4674983435572	832.2151284667638	840.141806472358	839.0984385877307	830.7875472526547	818.2704605214537	824.8872914529256	825.008165957504	815.2410245044869	812.4242523024903	834.8629745711032	815.198350069488	814.6411430802726	843.0907615971769
815.7421790091898	848.1839345901651	815.147462837477	812.9189349118888	819.6630334994376	817.9643021252409	814.7563704880894	817.7727450680883	828.3414076616435	822.3897757964195	820.7290894666711	846.1047066032816	834.8850177801586	840.1796850927261	833.703091578044	815.9219540253216	844.4371077715608	832.2125246177782	840.1299219194658	839.0748438736947	830.7751202191506	818.2461933976517	824.8836935486814	824.9267478733846	815.2407670530037	812.419227396144	834.8376610632072	815.1886398846461	814.6396083494615	843.0898946342619
815.6617338649768	848.0828858052049	815.144017054371	812.9189349118888	819.6256472058545	817.9613249366522	814.7160048556443	817.7674175883666	828.336225272352	822.3753108852171	820.7124261315761	846.0845446947053	834.8693097724904	840.1611158726209	833.6929472105824	815.8906287083674	844.3958084273828	832.2096405939192	840.0951643317651	839.0649161391177	830.7557058412766	818.2350904320598	824.8758285358127	824.8104457896114	815.2403461770125	812.4151405109038	834.8262464947024	815.1792269283866	814.6355258896549	843.0867578241462
815.5760821553508	848.0298165594212	815.1341079395119	812.9177400920564	819.6106306208914	817.9612165046933	814.7135519417762	817.754774293049	828.3261625430683	822.3540950605693	820.7124261315761	846.048181871668	834.8555042223246	840.1577963112188	833.6767885199245	815.8774617915273	844.3430040364731	832.2044964707002	839.9307690661593	839.0550222085129	830.7465391640054	818.2330387100905	824.8602154382625	824.7474478328686	815.2392005890081	812.413603328264	834.8259988857974	815.1785061352241	814.6337882306882	843.084859389605
815.5190535300434	847.9375499691323	815.1272325905754	812.912073278233	819.5485536144334	817.9606933682256	814.7102928413733	817.7301697692899	828.2560761179359	822.3455801823254	820.660915674024	846.0429271555629	834.8305895242455	840.1454298079199	833.6635566636442	815.8291304235173	844.296028769265	832.2013210458133	839.8746108844214	839.0402817721977	830.7275206885496	818.2326192801248	824.8540082909419	824.710962045031	815.2390687980991	812.3929225198212	834.8230349084969	815.1724140036921	814.632096411368	843.0839401312953
815.4545193429634	847.859748293057	815.0958715992681	812.9108250413353	819.506006873401	817.9580663728145	814.7076206461373	817.7041190061892	828.2391095325086	822.3331486593892	820.6574910342955	846.0315062705615	834.7606665470056	840.1285523359732	833.6531876413088	815.8042165855666	844.2802694289918	832.1913922016817	839.7380980613557	839.027808028818	830.7263196831029	818.2262903116953	824.8490765929585	824.5584632806964	815.2364937658019	812.3600098974874	834.8185576528155	815.1522403837259	814.6294302513994	843.0828805842381
815.4277233788331	847.751516021068	815.0399717854452	812.9066036629549	819.41142028564	817.9535698830587	814.7052620377453	817.6932688812767	828.2183143701569	822.312936438706	820.5576954529331	846.027855844236	834.7606665470056	840.0968025671157	833.6420670326502	815.8014711797401	844.2772336911095	832.1829536715898	839.687310572715	838.99162500817	830.7112435643589	818.2250441844579	824.8428426636608	824.4903702832656	815.2354020376	812.334109508243	834.8149084552552	815.1482325778312	814.6192732181241	843.0819217999084
815.3938738744903	847.6266191609386	815.0162877201345	812.9063207890689	819.3351909753214	817.9502398303814	814.7029403806333	817.6837089375417	828.1593336276994	822.188611731416	820.4291282675373	846.0190222478959	834.7557664491992	840.065991363477	833.6329709963455	815.7800399058245	844.269753203914	832.1721148470849	839.677174932341	838.9621837166972	830.7039019176216	818.2242739304999	824.836530923529	824.4552771855615	815.2337975716678	812.3026299029577	834.8123360633276	815.1369610884454	814.6187609643813	843.0802678613175
815.3749144326925	847.1888599507389	815.0036636730351	812.9014575569871	819.31320604766	817.9346864403728	814.6909223532283	817.6634109427745	828.1521046290546	822.0712667283477	820.2827643975314	846.0145364021427	834.7401051400534	840.0524991071225	833.6082637623432	815.7535080807587	844.2616801709271	832.1449807631568	839.6282752213601	838.9290582395229	830.6966512514034	818.2234347690677	824.8303313203583	824.434527429602	815.2325194781528	812.2674425973141	834.8103834101063	815.1231803147016	814.618685103951	843.0783743659475
815.3204427061326	846.8966002956383	814.9957482350608	812.8969929031236	819.2956163574585	817.9316069494115	814.6864774168799	817.6464915684898	828.1064236496339	821.9927493001277	820.232063230638	846.0082749582394	834.7358396098633	840.0480026481691	833.5979562192726	815.7130063898347	844.2454673464729	832.1425369463828	839.5769066518035	838.859583558315	830.6813698396793	818.2218496108557	824.8215998448532	824.3920898719523	815.2299231193005	812.2334256614756	834.8082269447902	815.1208562079116	814.6186611000592	843.0759791291053
815.304593694142	846.8861811352461	814.986331026543	812.8864930922052	819.2797032371417	817.9039289959226	814.6864236865912	817.6348698498892	828.0909752979078	821.9675368514471	819.6586194945816	845.9758708242435	834.7299032576311	840.0480026481691	833.5887220413014	815.6743650676764	844.2260722296852	832.1407255599813	839.525662719731	838.7971125292111	830.6689366700444	818.2155725859394	824.8180811617623	824.3249871367758	815.2255491043416	812.2011570909915	834.8076147800314	815.1204641888477	814.6183770060829	843.0729521525627
815.3030145379144	846.7830698172093	814.982063970815	812.8676601189094	819.259002606392	817.8588032728896	814.6851138322589	817.6279751303284	828.0578317767885	821.9050465595026	819.449957542903	845.9348347263265	834.72525158803	840.037726357059	833.5875077295482	815.6106894902059	844.2099873817333	832.1333689216424	839.3780050016861	838.7573100167347	830.6488853338674	818.2131019954143	824.8113475530915	824.1801190763833	815.2246414967219	812.1985971336702	834.8064331089995	815.1204641888477	814.6179391751883	843.0720212512853
815.3026281870143	846.7499424248953	814.9788495723044	812.8635647622082	819.2530724159925	817.8297301491612	814.6842453176195	817.6246213882906	827.9594383112379	821.8648534089423	819.1514518996158	845.9297428356181	834.7232952251718	840.0352869047192	833.5826192440744	815.5909707871341	844.1882246257757	832.1206830588974	839.2797389465994	838.7225993617235	830.6364078819311	818.2094711565727	824.8031483278381	824.1694332518794	815.2236032553626	812.1965979197918	834.8052710612928	815.1186179270856	814.6177139587819	843.0682727126106
815.2932804363521	846.6977581396432	814.9720591262303	812.8588136689809	819.2299335144533	817.7816121780342	814.6832833877445	817.6241052665059	827.8925987519856	821.7246631177954	819.0715889170232	845.9273072719322	834.719773278392	840.0235177221543	833.5631444952071	815.5579858991476	844.1270077792224	832.1027293739386	839.173754530228	838.7070601374403	830.6250628468366	818.206043405309	824.7951756599703	824.1320734998823	815.2229471010544	812.1959575788052	834.8042727980381	815.1168315745749	814.6173713495294	843.0665508309552
815.2921107113377	846.6701403980217	814.9704387630601	812.8578039771276	819.1623598164801	817.7165105217734	814.6800018487731	817.6208023521542	827.8689672644117	821.7144211539425	819.0210082303446	845.9216856442636	834.7148270769333	840.020433533317	833.5439151064202	815.489189657473	844.0632902908226	832.0953808331933	838.9674160019404	838.6353103633129	830.5515865200274	818.1900212471174	824.7654347102557	824.0553379824304	815.2226482630009	812.1902832493735	834.803220808353	815.115407704922	814.6172688897647	843.0634008098891
815.2867972214705	846.6009779420936	814.9668006095585	812.8554952295258	819.0933655957991	817.705413705556	814.6778805834375	817.6191242588493	827.8599687314702	821.6141854656337	818.8692130311556	845.9105063864071	834.7064823845429	840.0192413428481	833.5387668427904	815.4593592243951	844.0362752001171	832.0755127471006	838.606261402749	838.6232527259798	830.5370506738914	818.1784082663141	824.7063643598354	823.962963957622	815.2212258764063	812.1863502750773	834.795320313456	815.1141960228746	814.6170624042245	843.0615109848567
815.2583133794757	846.525565755697	814.9647169846639	812.8431612563767	819.0652358019075	817.6899942092459	814.6769563520111	817.6175028604125	827.8550469208809	821.6042714711502	818.8047083949236	845.8992235752373	834.6974290187062	840.0166841746834	833.5387668427904	815.4488022658837	843.9048880105062	832.0467145356603	838.4648662446026	838.587845293797	830.5369192196006	818.1551630421498	824.6931671765211	823.8620851962235	815.219588571849	812.1614653842115	834.7879302786216	815.1109589379646	814.6168252713671	843.0587212661864
815.254904911956	846.4529591760863	814.9634103792081	812.8429883135434	819.0088202941348	817.6832339230702	814.6757034470336	817.6167675185009	827.8129042556327	821.5811629178783	818.6804372365538	845.884548130542	834.6889450586239	840.0132100144286	833.5317036552805	815.4433038309651	843.8748433040653	832.0168098361803	837.9966372964117	838.5324229383518	830.5314539685535	818.1153098413945	824.6774882781887	823.6507042024789	815.2170443626928	812.155285321298	834.7799498837277	815.1083697210804	814.6151082958153	843.0547432503774
815.2528333675097	846.4479710132707	814.9633973307783	812.842478793886	819.0057758347855	817.6811403249811	814.6743755344731	817.6139014634205	827.7621558672084	821.5001309641539	818.6284422428898	845.8594090963252	834.6823764123201	840.0098316172719	833.5190681851658	815.4195616924366	843.8140424033596	831.9285901388912	837.9028611934425	838.5129406002824	830.5265086370175	818.0904747328192	824.6746845076361	823.5739926043516	815.214252970301	812.1160919443747	834.7799498837277	815.0870450085474	814.6132628035441	843.0478292660764
815.252802297766	846.4298952271864	814.9623372227911	812.8417124006497	818.9697391788675	817.6768171875199	814.6730802580236	817.6111293705849	827.7527909851444	821.435050545737	818.6102778554568	845.8070081321536	834.6812051029898	840.0088891007223	833.4927410873933	815.4152875697497	843.742716864938	831.805616849325	837.565040930182	838.4989816588733	830.5215119991902	818.0753319139031	824.673333414075	823.5605721699021	815.2117677333437	812.1041007699838	834.7595694159905	815.0730196891275	814.6132605765556	843.0400133822637
815.2491265941063	846.4257192320504	814.9609071001458	812.840743470794	818.9630254065708	817.6741050754283	814.6706448455526	817.6070711030769	827.7487135831245	821.3533853688439	818.5954513396827	845.7897786554483	834.6726276925496	840.0068458422419	833.4397244596436	815.3453720023568	843.6968131678256	831.805616849325	836.8562471320906	838.4813358582942	830.5103563381118	818.07496044937	824.6700445948966	823.5562262830388	815.2080110537654	812.0983904720327	834.7398143086522	815.0583551532721	814.6127683660145	843.0331547877998
815.2391830855919	846.3752254778641	814.9606739035482	812.8399814766891	818.9272618911542	817.67190875454	814.6688284266925	817.6002788269186	827.7408050454837	821.3114573983465	818.5376608522384	845.7158742677603	834.6687103344234	840.0041017535675	833.4344439756741	815.316187284497	843.6811732786681	831.8015829950604	836.6185766295963	838.4681191729211	830.5093126959497	818.0683732832803	824.665588361396	823.4819086979239	815.1930330107684	812.0765379281936	834.7371532346814	815.048124064198	814.6119820077405	843.0284411747083
815.2286600392048	846.3571233113666	814.9603111175717	812.8372063185981	818.9090246872096	817.6628701824917	814.6669346176545	817.5949575917626	827.7228458189962	821.2290169345204	818.5019180394955	845.6657936395843	834.6682034524052	840.0007418624308	833.4340086115046	815.2664365908829	843.671766610724	831.8015829950604	836.4102942717412	838.3939018638094	830.4912576583254	818.0630110789407	824.6641889641595	823.4046808987936	815.1896600096494	812.0448351730686	834.7114341005343	815.0415305993703	814.6119531145871	843.0128443058932
815.2206905650872	846.3388810062412	814.958989889638	812.8366998872546	818.888060152316	817.6577785611506	814.6628935807255	817.587217226469	827.6721508871468	821.1716742225045	818.4802586125368	845.6603036276802	834.6608790355483	839.9981995870344	833.4267441105594	815.2118342699913	843.6316741838549	831.8015818535746	836.1916133908596	838.3918354904655	830.4809969158247	818.0571813803149	824.6613537344234	823.3780367040252	815.189175055101	812.043287445355	834.7078483486418	815.0358432568769	814.6119486222798	842.9823726083278
815.2118706711574	846.2661341525372	814.9573222983807	812.835752503151	818.8729535367578	817.6501489178075	814.6597085601285	817.5840710734217	827.6644197058732	821.1395998480089	818.3857815420699	845.5499672181871	834.6507185825013	839.9890230507513	833.4223193903385	815.2118342699913	843.5949692358331	831.7936815288368	836.1462541010458	838.3864932826825	830.4492441716015	818.0272468483641	824.6599805962019	823.374889208869	815.1880894290124	812.0383257819809	834.693313016996	815.0027847538771	814.6117182057857	842.9085846519195
815.205234326457	846.1489499230938	814.956022285664	812.8342513487382	818.8518698119912	817.64988273714	814.6539014588922	817.5818073618344	827.6392263899002	821.1278630251697	818.2356374818714	845.528156822268	834.6314731760897	839.9856707043194	833.4172310547466	815.2109192523466	843.591024630966	831.7762621661299	836.0884051953245	838.3754123762175	830.4012851889853	818.0020661440126	824.6563038097266	823.3336865547523	815.1855544260403	812.0362288749544	834.680811988887	814.9924370219032	814.611592051138	842.7638754748991
815.1895439848453	846.0946840952668	814.9497317020832	812.832321130695	818.8497280591303	817.6477561509306	814.6532175910535	817.5794070403048	827.6346333242099	821.0669790825156	818.1864686589367	845.4846935733759	834.6294344795712	839.9823144467699	833.4071226714029	815.201782541493	843.5801691298238	831.7149295143008	836.0117157196933	838.3486606531835	830.3962696286864	817.9863391519596	824.6407445309148	823.3224966106998	815.1854815876671	812.0338630993448	834.6285214368509	814.9594662148249	814.6111256748424	842.584206512304
815.1692285983861	846.0735601168158	814.9400238727544	812.8317028606813	818.8466157345053	817.6445449976328	814.6509329069479	817.5619431147783	827.6072470282459	821.0521933567393	818.1691912743877	845.4166914460943	834.6256235240368	839.9811235350132	833.3871260408414	815.199447544834	843.5796943534522	831.5581652101949	836.0001149531773	838.2782978596545	830.3948716063048	817.9675980194693	824.6253417777607	823.313222675418	815.1852862822409	812.0334672604281	834.5962612057012	814.9438433558514	814.6109156349283	842.5058313143937
815.1601398557951	845.985218946833	814.9328439449608	812.8306713890441	818.8246006068617	817.6419470283382	814.6485132092126	817.5567977203592	827.5225139053119	821.0313934772374	818.1368678432119	845.4069527170183	834.6143819788075	839.9810416402163	833.3464840343593	815.1911920965533	843.5747606252555	831.4679406996347	835.89677487751	838.2143498970047	830.3944173660085	817.9519668975358	824.6249989708936	823.3110986731795	815.1847139794522	812.0301802850929	834.5868545316869	814.9211986544149	814.6097711091313	842.0246331308829
815.154611221556	845.9585049464908	814.9277455036272	812.8301742245613	818.8155098186478	817.640073302274	814.6483340351705	817.5551397900598	827.481065887574	821.0032297213347	818.1099191493447	845.401799843689	834.599563181607	839.9801472489366	833.334930461122	815.1771652460839	843.573717244813	831.4335306412817	835.7973402276978	838.0829164096103	830.3929081545648	817.938373137862	824.6097157530635	823.3059397036682	815.1826763324829	812.0284786256129	834.5618622844252	814.8809581302324	814.609455508439	841.132592040369
815.1432786539206	845.888090715941	814.9223991569694	812.8291099490285	818.8154444997301	817.6326304462461	814.6462517766352	817.5536149416071	827.4794801122199	820.963811974804	818.0632864339079	845.401799843689	834.5977980151941	839.9792260356279	833.3269885304438	815.1713588058626	843.5651996367202	831.4276628367345	835.7327827123975	837.748976419255	830.3920617837256	817.9010317387241	824.6060125612827	823.2875020291369	815.1814626304212	812.0161533690685	834.5521186092307	814.8555716694956	814.60916415992	840.7119021255037
815.1354839085658	845.8736060013421	814.9221359478848	812.826618769436	818.8020582450347	817.6306380748512	814.6346097937821	817.5535669185055	827.4595530237108	820.8997319582575	818.051963788662	845.3549426213826	834.581387458171	839.9761533249127	833.3232552882893	815.1592079474187	843.5548907069698	831.4011578310033	835.7049966131225	837.4676487882357	830.3863205719566	817.8907722842534	824.6027584536224	823.2657548845654	815.1785855782979	812.0114977667215	834.5338490614142	814.84548402297	814.6086742942678	840.5934136864063
815.1240184819226	845.8719470253734	814.9198699170801	812.8263408761838	818.7839868929614	817.6298031450386	814.6133149414384	817.5528126463156	827.408421987543	820.898815275752	817.9888598898206	845.3332142709992	834.5762364598688	839.976138365761	833.3133200875806	815.1513365787255	843.552444403409	831.3935508953484	835.6974027585516	837.4621537016642	830.3818811526013	817.8698922018691	824.5936706904522	823.2483171053635	815.1731856486597	811.9903393211547	834.5120368096418	814.8183439140304	814.608194751561	840.103383489214
815.118154267215	845.845529842911	814.9116748928841	812.8258254979193	818.7666946403599	817.6254144467064	814.5955002252127	817.5516988270922	827.366494894762	820.8918594452356	817.9279011712814	845.2970983270634	834.5613957167586	839.9754712157697	833.2961977340148	815.1274256344769	843.5461768910709	831.3288589713313	835.6821238191806	837.1395932863753	830.37771065676	817.8617831473022	824.5798444095659	823.2171724161998	815.1680214480565	811.9801272378834	834.4847377124918	814.8151342070204	814.6075937873196	839.7083392310225
815.1072919674683	845.8165150786995	814.9106949209473	812.825653631123	818.7149628715684	817.6066803711565	814.5951226024202	817.5484593033317	827.3590920074346	820.8878817541156	817.880267862844	845.2820176846707	834.5567186853308	839.975205537962	833.2685828057046	815.1212123705661	843.5345083204404	831.2319628693426	835.6590599179841	837.0445916258309	830.3655599956319	817.8610708735199	824.4994749417574	823.1708556985066	815.1605057823992	811.9743466339957	834.4266386556368	814.7749246883558	814.6068897446753	839.3479680218376
815.0991930317824	845.7951113516444	814.9077381067497	812.8254548847227	818.6556856003057	817.5899780320582	814.5848514106681	817.5422723439048	827.3529100779921	820.8705978546697	817.8052213448033	845.2434301110795	834.5547556011007	839.9741202858952	833.2111508318294	815.1108051283165	843.5221825989644	831.1103234033761	835.6442449796572	836.8699357520812	830.359503158368	817.8440567853719	824.3802936613076	823.0373584345803	815.1557115882248	811.9670226762491	834.4226183428688	814.6944943843424	814.6055036416257	839.1764817208183
815.0968845302976	845.7831006815286	814.9073963128435	812.8244066505179	818.6331476315087	817.5798365989425	814.5799926368651	817.5419325262673	827.3529052930288	820.7940151881207	817.7452023621058	845.1657922415101	834.5518812891094	839.967291089071	833.1778585039336	815.1095760626445	843.5090988408151	831.0632359511729	835.6148643826833	836.8248168315735	830.3384098352608	817.8346790452773	824.367311160892	822.9915357944483	815.1475906625612	811.9663737387298	834.4103668443643	814.6791943744079	814.6037456438031	839.0058166136893
815.0890889948679	845.7831006815286	814.9041456699186	812.8235275392201	818.5589308048148	817.557918078707	814.5780475747998	817.5361197897776	827.3526415402018	820.6347437063617	817.6337747153888	845.1430959344661	834.5435000795928	839.964748253147	833.1644704769483	815.1020874049323	843.4904896129153	831.0433802764902	835.5531105941225	836.7936623965587	830.301814655789	817.8208519755898	824.3172751821993	822.8564752879596	815.1464197410655	811.9641265300003	834.3993066747562	814.6580520012451	814.6021671007194	837.9719135160931
815.0859203294402	845.771638060116	814.8994824047121	812.8226541875501	818.4280963976806	817.5314125758138	814.5772505664254	817.5330322696277	827.3514489930749	820.4820977661717	817.6212301237091	845.08281252775	834.531090672859	839.9612723149093	833.1629130002096	815.0964531631631	843.4596193898567	831.0173179304184	835.5252819755863	836.7931315399437	830.2966003981361	817.8033590773366	824.2945349965381	822.7633854814336	815.1408471607118	811.9633297909093	834.3970723287022	814.6424682736886	814.6010693140942	837.7957160999175
815.0828307930839	845.7611363841428	814.8914399306378	812.8215790709643	818.2255561523183	817.50857206088	814.5740468412022	817.5267451508263	827.3491357753285	820.4667869352206	817.6186372641531	845.0485376043597	834.5246078007859	839.9581267735362	833.1629130002096	815.0929295349287	843.3957076493307	830.9815193939173	835.4946922688833	836.7848482617296	830.2797220431593	817.7686163728973	824.2937992796799	822.6372454784976	815.1399254108759	811.9633297909093	834.3861950200221	814.6212933326893	814.5991309971434	837.775866903606
815.0786258905953	845.7534114482237	814.881293625133	812.8149335977242	817.9266458213326	817.4864183019639	814.572562072424	817.5197027038585	827.3441972262016	820.4521829514622	817.6028915803529	845.0452731877929	834.5217911244604	839.9549559815333	833.1275992229606	815.0912138540153	843.2260013599604	830.9214783572359	835.4214871139563	836.7696030914889	830.2594805042755	817.7515662738513	824.2937150587246	822.5341894431234	815.1371729587742	811.9614728374177	834.3805029769845	814.6087055524689	814.598189437445	837.6743561427444
815.0754253462133	845.7524030763807	814.8541892664163	812.8142253173941	817.6254551595525	817.4844921301939	814.5725553148271	817.5128820822403	827.330582099555	820.4230685830237	817.5969984179756	845.0357940177905	834.5217911244604	839.9520393529313	833.0820420982355	815.0896914649478	843.1315755122122	830.886219769007	835.4193150242183	836.7684542004637	830.242411153399	817.6925789856184	824.2802327772221	822.4750343525201	815.1369790985756	811.9570605169024	834.3751613896848	814.6003433571409	814.5972253260825	837.6585188217507
815.067483290585	845.7429780027074	814.8358191144719	812.8139239604875	817.4969476536694	817.482956377522	814.5719646738675	817.5045966993692	827.3079123746991	820.4165313420506	817.5642871304323	845.0196624559309	834.5212396072985	839.9420834371724	833.054037962791	815.0884840379944	843.0972151634097	830.8412353794805	835.3953306164918	836.7659149795783	830.2306298355688	817.6617378131355	824.2783929825322	822.4750183357621	815.1347322971121	811.9481787881145	834.3646688306757	814.5978510633332	814.5968439059744	837.6564386145225
815.0637119091207	845.7428459446105	814.7964287046708	812.8138339273198	817.4303136311507	817.4756387399216	814.5716354433455	817.4980198420149	827.3017762243666	820.4121071386243	817.5632296840156	844.9684835026766	834.5186542884184	839.9419894319626	833.029407870076	815.0826028568267	843.0694080759703	830.8289496000673	835.3823359993462	836.7584221775681	830.2232012889535	817.5904604656304	824.2674266448396	822.4524627480332	815.1340336536166	811.9407985628766	834.3585641558462	814.5926750862266	814.5961043484502	837.5564153623873
815.0563720159303	845.7379137552232	814.7810259241082	812.8124767295689	817.4165323256881	817.4433009687226	814.5714317282628	817.4882949988205	827.2963755644096	820.4088313474209	817.5605938011876	844.9240023217242	834.5184179617885	839.9413652118759	832.9986674352248	815.0756213403824	843.0589217938069	830.8244697768434	835.3788358517143	836.7567960266917	830.2232012889535	817.504132265826	824.2568807077271	822.4084400922045	815.1299582308675	811.93636973366	834.3581352858216	814.5889195761835	814.5956401380145	837.5228313989743
815.0561488093435	845.7268903675135	814.7482944911444	812.8124767295689	817.3698493504986	817.421452890101	814.5694783292978	817.485565820295	827.2885334011751	820.3926212045237	817.5491907387266	844.8807774917766	834.5181473193919	839.9406886257648	832.9689449381567	815.064004875352	843.0355142044639	830.8179319388826	835.3757716587542	836.753830913399	830.2198360344805	817.4972816475014	824.2519714076615	822.2687546707948	815.1291220410762	811.9313912352795	834.3545408816293	814.5793849468364	814.5942261984341	837.4632418546985
815.0477182229995	845.7165816734755	814.5893584803134	812.8111287876714	817.3557261152159	817.407999812984	814.5657466486084	817.4816532596093	827.2868078955306	820.3275060424356	817.5447420846217	844.7881867422183	834.5175225252317	839.9397658373267	832.9525763615802	815.0557063987009	843.004117296887	830.80035192144	835.3455729481834	836.7513473812539	830.2136873771939	817.4749740773133	824.2391612917621	822.169478702047	815.1286390608254	811.9310103678195	834.3536525730568	814.5741662754077	814.5926310975575	837.4255829525971
815.0391724180145	845.7040407838637	814.4919459471816	812.8099207497894	817.3459973760341	817.3752763410948	814.547315092457	817.4672932555613	827.2840156999918	820.293829836164	817.5439920984246	844.6308525915164	834.516876281278	839.9379988271222	832.9040990459904	815.0396780777309	842.9834680125049	830.7834116044064	835.311068052994	836.7452186363705	830.2032191651381	817.469879573241	824.2333508411633	822.1302053596138	815.1277387993015	811.928083404186	834.3445982965521	814.5577881395723	814.5906504162105	837.3707617259178
815.0370667626049	845.6953143584253	814.2682060193254	812.8067088181866	817.3342145073244	817.3215530214675	814.5461359114382	817.4633385107123	827.2787235201737	820.2506486568362	817.5367362503074	844.4770314934375	834.5159423440189	839.9359585052049	832.8854875135021	815.0347462563429	842.97849750883	830.7269907411793	835.2962784662636	836.7306781222295	830.1956905108566	817.4679322085634	824.2012420069443	822.1136135970848	815.1267939519724	811.9277608567389	834.3400704151168	814.5436485352589	814.5881104462451	837.3360947973057
815.0360394098113	845.6440448208897	814.2542218117718	812.8016243031609	817.3263231229474	817.316915643939	814.5452341872439	817.4621639937304	827.2776064716365	820.096729187633	817.5287006548688	844.3335578343898	834.515553992087	839.9357454514059	832.8765467934984	815.0285642956015	842.97849750883	830.720361805262	835.2777292626616	836.714198104187	830.1927567136811	817.4662601081602	824.181799457368	822.0502452916209	815.1244612379915	811.925939728251	834.3303341847419	814.5347857005505	814.583550100537	837.3267384460854
815.0353376371834	845.6015152975787	814.2354908287884	812.7944540162532	817.3212201999411	817.3089968677386	814.5406333699339	817.4610680675091	827.2687929981155	820.0757833362022	817.5267241356138	844.2611442161435	834.5152915521609	839.935053666276	832.8743208059566	814.984790052751	842.9680907656839	830.6963221403273	835.2627801811625	836.6744905132933	830.1910019005911	817.4608589944518	824.1750964730813	822.0342558705124	815.1231521227236	811.9231502775524	834.320662600861	814.5220942106253	814.5828314888076	837.3262793407954
815.0299607633335	845.5126429906596	814.2306092572519	812.7914262243139	817.3176240724815	817.3024234768227	814.5337055982438	817.4591474405191	827.2651388091587	820.0453403939526	817.5156146625744	844.2054876395873	834.514651113554	839.9346311152683	832.7675070781236	814.9518333071553	842.9635179141873	830.6824448565678	835.2553312257025	836.6606148249439	830.1892846227546	817.4482214974112	824.1750964730813	822.0254680679259	815.1198096187183	811.923090778825	834.3040923260925	814.488914447976	814.5828314888076	837.3173061710145
815.0221465576002	845.4331886845415	814.2134883771392	812.7815114987405	817.3024745497063	817.297216095604	814.5333669135422	817.4567960439334	827.2564923278924	820.0025104234252	817.506079870637	844.1977193255236	834.5138947353553	839.9340400287224	832.7342660690579	814.9249707219611	842.9019223610533	830.6714925506473	835.1617973630944	836.6240996439911	830.1810993332806	817.4358552492643	824.1737902675322	822.0028661883739	815.1155706418257	811.9134526187344	834.304031172778	814.4814516211986	814.5828314888076	837.3152375239322
815.0135091441741	845.4119372985672	814.1756912914016	812.7658179380784	817.2782444383322	817.2931336095912	814.5329177212276	817.4556411411048	827.2559083831849	819.8963926599349	817.5017414383361	844.1523475089173	834.5128084760188	839.9319676684594	832.6805931978289	814.8715884457472	842.8457127049522	830.6554103774253	835.0750546659235	836.6075161035562	830.1661420876036	817.4234899079737	824.1702475002907	821.9947083607942	815.1085947184266	811.8972716103325	834.2963171338366	814.4688215381954	814.5822905741029	837.2778053631537
814.9926663285927	845.4035273481599	814.167504177956	812.7538028430939	817.259563987186	817.2899791579722	814.5323130258646	817.4523136166318	827.255636374135	819.8948673090781	817.4931605866551	844.1181360761797	834.5120140156799	839.927459981841	832.6612988764575	814.8019415250059	842.791492374932	830.6514832681399	834.9982412712156	836.5893042190767	830.1486524698581	817.4169828618554	824.1685342343995	821.9710721841283	815.1026725080662	811.893958286934	834.2805487180602	814.4551288372759	814.5821987378605	837.2292190428458
814.9872821233913	845.3970664678279	814.1639121367498	812.7477463359261	817.2479560488496	817.2889755986488	814.5304539485626	817.4457832287342	827.2548900469625	819.8634148631846	817.486688317021	844.0687478374778	834.5102385211846	839.9269855678037	832.6588324799206	814.6885372897077	842.7873802701179	830.6427153464195	834.9611231106692	836.5449968720885	830.1339759961187	817.4023099277962	824.1652030509835	821.9271900637872	815.0957242336723	811.893958286934	834.2645733110461	814.4385967519494	814.5810496296565	837.1686343940594
814.979597997405	845.3953986658279	814.1528646011756	812.7449099486283	817.2445098258025	817.2839426242497	814.5285411903886	817.4402146441155	827.2513809331006	819.8363996662666	817.485381907974	844.0330131116131	834.5077919475611	839.9267553474409	832.6436377382195	814.4152314530079	842.7682376941237	830.6322047789038	834.9365507440791	836.5172882717774	830.1124484469433	817.3921419873818	824.1585458153136	821.9233492206155	815.0928211386228	811.8793471833515	834.2534443522678	814.4301747143905	814.5798428456075	837.1395381313417
814.9794779968523	845.388981424466	814.1436757874749	812.7403504607958	817.2401365895478	817.2822263069081	814.5275987544711	817.4382963787496	827.234809186401	819.8160576865906	817.4808540409529	843.9887494090659	834.5050770162389	839.9256228655294	832.638887261856	814.3111663906576	842.7645111391	830.6219064553851	834.8894453444893	836.3421773919287	830.0893232682035	817.3877909822464	824.1508636931321	821.9184365677445	815.0861364166099	811.874247295216	834.2361747753332	814.4201088340473	814.5793146008953	837.0643945966874
814.9729365023665	845.3643986622398	814.1326502664417	812.7359052346601	817.2292222955266	817.2768795256009	814.5161332692052	817.4290823035603	827.2313634327833	819.7976439159374	817.4676735682032	843.9409858911168	834.5045967488524	839.9122379262142	832.5871759825598	814.1767689647985	842.7464545004043	830.6092994069182	834.8873624192523	836.277195014403	830.0697041959611	817.379038086407	824.1505903618809	821.8997925621218	815.0807638619509	811.8705557096843	834.2109621246146	814.3841387213023	814.5789495192162	837.0114157918823
814.9570527555485	845.3477485542417	814.1311950024449	812.733650533693	817.2193056464681	817.2762099186326	814.5072060225541	817.4240813257475	827.2226722016634	819.784675927969	817.464937870776	843.9164901823559	834.5012114763454	839.9082541834838	832.5397376529063	813.9625961772293	842.6925727472845	830.5910804393337	834.8516141799743	836.258467456859	830.0074748959858	817.3758553669558	824.1481916791923	821.850431350256	815.0806789009098	811.8685269011678	834.15560080165	814.3564733165596	814.5786762809175	836.9708499383457
814.9466419546343	845.3298428261669	814.1305092222855	812.7303458339103	817.2160335667512	817.2749755310873	814.4973017164195	817.4235125092879	827.2165977505279	819.7700891126287	817.464937870776	843.6648246486211	834.4956671521564	839.9069135113045	832.5319286557747	813.935080849901	842.6696938495198	830.5815290131047	834.8008680685023	836.2575993719149	829.9557707110179	817.3628189282854	824.1430906948108	821.839289383611	815.0788367174572	811.8655613839181	834.0843075194275	814.3358855928776	814.5783461352772	836.9489345466283
814.9341238062211	845.3196479328723	814.1299764958947	812.727970715439	817.208631747508	817.2688906522297	814.4947197287898	817.4195280776863	827.2068327991334	819.7629583005568	817.4646692936687	843.5962741558428	834.4952212103683	839.9048055902372	832.5162887698724	813.7724946064509	842.6659550043847	830.5512293081722	834.7509672749626	836.1484157202916	829.8862850288664	817.3595798239095	824.1350467036353	821.8335316196013	815.0736510162028	811.8620176247158	834.0687794902631	814.2997458592283	814.5762083116786	836.9241931602954
814.9251415938011	845.3098285123154	814.1284601954143	812.7265002886639	817.1996412880402	817.2646767266684	814.4927757247124	817.4152090782286	827.2005475273195	819.7589260990612	817.464000341384	843.4611246059878	834.4892646541267	839.9042541524235	832.488655769846	813.7311175174921	842.6460888529899	830.4899667087234	834.7092408973991	836.112593427476	829.8856239387555	817.3583348105094	824.1226332636219	821.7388778585989	815.0712327727905	811.8577063138166	834.030686036149	814.232324547937	814.5746065277359	836.9142158192479
814.9099710757173	845.2831396078894	814.1265472831388	812.7180676674741	817.1921370693026	817.2602966741516	814.4745962107585	817.4094090575492	827.1925680219895	819.757894197522	817.4629173036187	843.4601327936253	834.483112335533	839.9034342612769	832.4332913048048	813.1840952459057	842.6377402087463	830.460376178432	834.671114140312	835.9653929488244	829.7763401896815	817.3402880410544	824.1163430996227	821.5362473683107	815.0686468717556	811.8560057488372	834.0291180992242	814.2093751817458	814.5724516576354	836.8888053060363
814.9020807937163	845.2607957976358	814.1225779620295	812.7147068524505	817.183440692904	817.256827466104	814.4686504995476	817.395624020625	827.189586089688	819.7420796486143	817.4629124085609	843.4601327936253	834.4724378576972	839.9013239136164	832.3980242959307	813.0836591444205	842.6247510679335	830.4437783614219	834.6649675506542	835.9551755501184	829.7038283522675	817.3132935685487	824.1108961951911	821.2533655233824	815.0660114147538	811.8454107758153	834.0276852456124	814.1109287824895	814.5699328927045	836.8737111741128
814.8731103544427	845.2372591445022	814.1133066191491	812.7134402557136	817.1681839551856	817.249481864023	814.4569315217071	817.3781341726933	827.1817408785221	819.6883981691306	817.4620730162499	843.2484602299512	834.4610689457938	839.8987074828274	832.3752561354501	813.0463297243024	842.6186776606546	830.4160281584195	834.6219573650203	835.9209604105215	829.606184816383	817.2837664097399	824.1040467846316	820.9504484921104	815.0639584753619	811.831216592038	833.99708582067	814.01249933662	814.5669895507091	836.8513762058624
814.8090091511973	845.2215536764267	814.1119854350032	812.7114118957643	817.1623121775887	817.2310343644614	814.4508781166429	817.3547852077372	827.1791583755695	819.672553674535	817.461261311984	843.1601860347163	834.4476600111462	839.89622990801	832.366813415526	812.9982901644797	842.5993173929569	830.4058374789668	834.5653447485017	835.8968471347291	829.5861574503027	817.2720643351241	824.1016914178025	820.7991819827431	815.0633248996387	811.8126966492794	833.987424236081	813.9536778294585	814.565239353073	836.8181802411814
814.8047341270444	845.2157681830681	814.1119854350032	812.701029009559	817.1600903952265	817.1842361839828	814.4417580770128	817.3432082153578	827.1665735006836	819.6439527011698	817.4593337251852	843.0170211922489	834.4407708643918	839.8904719781449	832.352223120631	812.8542045052155	842.5982177136884	830.3977482425922	834.5272283900224	835.6767754590061	829.5857345059952	817.2460321768873	824.0936554304537	820.7911641557635	815.0614666022574	811.8025223798192	833.9424434911913	813.8923387409004	814.5595209822789	836.7899133045697
814.7996342000562	845.1971951775093	814.1116088853072	812.6939193588794	817.1563858899192	817.1397729563514	814.4336259245168	817.3237870181487	827.1642421174271	819.6312395287297	817.4540351076107	842.9832599040329	834.4361714129396	839.88830400616	832.3350284125169	812.8260905820699	842.5833390307259	830.2927140515276	834.4225102406106	835.633983566384	829.5748321215752	817.2164006072188	824.0888903502962	820.7884042332051	815.0571481474212	811.781732345395	833.9148880217435	813.8559773007902	814.5565301567048	836.7676132482417
814.7656451628861	845.1116670082855	814.1115364684026	812.690678853125	817.1545540190707	817.1296439580545	814.4219742252236	817.238028063188	827.1561644690162	819.6239529856263	817.4438098761887	842.8271856630273	834.420102239267	839.8856631367815	832.2864654267671	812.8260178580095	842.5833390307259	830.2338452977467	834.374696821516	835.618941193352	829.5296328033845	817.1863550868463	824.0858571046169	820.7869968805765	815.0567959938214	811.754807495534	833.8936953267602	813.7599829464999	814.5521746193593	836.7531388181775
814.7409625748239	845.0500450004471	814.110953422247	812.6631357268164	817.15374789219	817.1279117680608	814.4027469749353	817.172847797732	827.122324580124	819.5935413711351	817.4429104195755	842.7640608734498	834.4144658659894	839.882056052493	832.2552127467492	812.8260138984035	842.5515392295957	830.1873958167303	834.3606874043609	835.6164800003062	829.5196633831019	817.1700985773363	824.0788844616828	820.7788877396486	815.0549834243183	811.7456655470993	833.8573472751677	813.7127922086687	814.5506288778096	836.74224938453
814.7245480306883	844.9987782516001	814.1094014394222	812.6505491545095	817.1495293639775	817.0696422868067	814.3646718823775	817.1548588250571	827.0983688452129	819.5775854297228	817.442260084971	842.2483322039556	834.4067104156699	839.877593636748	832.1462206267771	812.8235220805902	842.5485416222629	830.1817311929105	834.35568710609	835.6116080336707	829.5068117189068	817.1544889506971	824.0759301816043	820.7673535900902	815.0422683674987	811.7441475295552	833.8378212358418	813.6935610703574	814.5461903457344	836.7337184413349
814.7028697202554	844.9174919935292	814.1064066997775	812.6436297764822	817.1491217878424	817.0682995334586	814.3574207828999	817.0987823546723	827.0789106361465	819.5017364263034	817.4401555062742	842.2171544304377	834.4013308405831	839.8725152404993	832.1352492682905	812.8199732480787	842.5434836014787	830.1604085131233	834.3548287302434	835.5798132704575	829.4980010190515	817.1168146648852	824.0741028742077	820.757963027722	815.0190288455723	811.7411188696074	833.8071843927146	813.6686933685946	814.5443228831326	836.726892430992
814.6949867558186	844.9100390937434	814.1045521684854	812.6360532888866	817.1482440949602	817.0507181249292	814.3518432250361	817.0917777300335	827.0558641023067	819.4896703784786	817.439220501971	842.1943330176508	834.4013308405831	839.8677963015506	832.1212724294339	812.7681671295712	842.5383263461979	830.1482126138458	834.3506023653899	835.5637872590564	829.3987888974241	817.0205043937576	824.0712683456417	820.7195139731083	815.0078934687692	811.7348648314452	833.7907443287353	813.6297223659731	814.5438169047538	836.7149191203218
814.656638557618	844.9049722537283	814.099767404501	812.6305962911271	817.1471818220108	817.0463662370714	814.2888864495316	817.0895891581881	827.0502267017895	819.4284621595739	817.4366336363402	842.1069902998319	834.3995543660855	839.851009286084	832.1114302190797	812.751167875874	842.5309158180905	830.135669835556	834.3453267420947	835.5374286196868	829.3408345626793	816.9865061489515	824.063041226729	820.7123795938214	814.9999883611426	811.7251147756776	833.7713360460903	813.5742504029532	814.5404056105691	836.7079019896563
814.6477690130869	844.8437052510068	814.094829149176	812.6193124878312	817.1441211113996	817.0395082368673	814.2733185714173	817.0858204495439	827.04443495851	819.3298860656732	817.4362554451714	842.1027891617344	834.3981862656908	839.8509912536208	832.099732636053	812.7428447262616	842.530420592287	830.135478820134	834.3427456681139	835.4537769405604	829.2733875094171	816.9567702835784	824.0596192258552	820.7021813600645	814.9720216609518	811.7244317293832	833.721568246803	813.544001128039	814.5354187674108	836.6931077764319
814.6430792025859	844.7976720731278	814.0941208437497	812.616280912045	817.1430714288174	817.0359288249476	814.263275541789	817.0781853346913	827.043675967999	819.2478017051152	817.4332382573051	842.0930583398921	834.3977729268427	839.8509912536208	832.0703750944454	812.6440393140548	842.5289639246097	830.1351384164633	834.314630334396	835.3926519945338	829.214521728951	816.9503308586503	824.057536077709	820.677440971077	814.9506614158576	811.7231014634489	833.6856785310056	813.5384614376618	814.533559484739	836.6554313806225
814.6382134755657	844.7458175979036	814.0921167035228	812.6083708926325	817.1425749273351	817.0273165515272	814.2547907622285	817.0722091624423	827.0372616795269	819.2324173820559	817.4309898783057	842.090617950475	834.3973810646879	839.843283192408	832.032786874547	812.5761397358519	842.5247563021506	830.1268683684805	834.2761713858638	835.3105906451797	829.2097388855839	816.9438402881839	824.0550815638969	820.6512964043272	814.9237311660208	811.7225810553557	833.6584121539362	813.5297796128177	814.5250223649094	836.6397285620999
814.6294641450406	844.6546704100787	814.0876442332475	812.6083708926325	817.1400548007683	817.0174120143348	814.2531409433434	817.0706844889144	827.0320115114971	819.2051042477868	817.4258273029718	842.0897255730188	834.396883049	839.8374530498717	831.9932910671062	812.5618572659494	842.5221838840755	830.1201175178479	834.2707028288909	835.2516555565095	829.0911012991853	816.9390255986312	824.0445524427754	820.6311559421976	814.9050644237752	811.7209326132772	833.6368961357184	813.4881042946164	814.5210869163736	836.6377362040585
814.6272183309844	844.6361389251638	814.080969388465	812.6075435266773	817.1389390210106	817.0108670489153	814.2510946589742	817.0683090008167	827.0093216098278	819.1888056659014	817.4153000109043	842.0859628249275	834.3961568463513	839.8257518594447	831.9853240727117	812.5428610996395	842.5138370058492	830.1174182064841	834.2556235413574	835.2494462639781	829.0185353231959	816.9381109121283	824.0333673926583	820.602769511355	814.8966862724411	811.6979881404956	833.6309377800455	813.4848001160802	814.5204189817833	836.6300000306356
814.6235984690577	844.6033483938104	814.0770995215074	812.6075273027988	817.1321259863017	816.9974662252282	814.2467111404612	817.0675468422459	826.9785357974159	819.1835760344977	817.4102414614526	842.0597695013782	834.3933583220409	839.8113637730488	831.9842419311967	812.5217262024187	842.5102743206814	830.1075207593965	834.2404875273123	835.2432313180745	829.0077532022946	816.9263416433582	824.0281697134154	820.5778086880096	814.8769995374931	811.6847740161877	833.6282146557176	813.4823489967007	814.5195731824041	836.6253290956129
814.6211266316534	844.597638755155	814.0719378921216	812.6074862714084	817.1301733527297	816.9867394640646	814.2435535531393	817.0657030629151	826.9641833743319	819.1785359930014	817.4048634148028	842.0498380969315	834.3868681251676	839.7975589748926	831.9701624242041	812.4922180467721	842.5102743206814	830.0897637581297	834.226742313048	835.2406807945268	829.0042953502232	816.9208939021153	824.0211647598637	820.5577091517679	814.8661865924488	811.6756160222152	833.6252301110495	813.4803947339325	814.5109068393984	836.6094264435793
814.617418732994	844.561960662216	814.0364050955183	812.6072527870211	817.1287431459507	816.9747716856068	814.2370809424566	817.062739396734	826.9480356456085	819.1770640608231	817.3965586357529	842.0486426679927	834.3835999798572	839.7967892402745	831.9311834969941	812.4911537128753	842.5078329593204	830.0806184646589	834.2188979501398	835.2277972815315	829.0020287312892	816.9140608008729	824.0094893022978	820.5480258026812	814.8549045238055	811.640691488878	833.6182121441087	813.4785330372313	814.5057138376487	836.5957297338341
814.6126584183746	844.537203328123	814.0341943406369	812.6069699492264	817.1227568910302	816.9741296522416	814.2251715391004	817.0605210531919	826.9422864106157	819.172371396839	817.3871066825709	842.0439627973628	834.3768638483147	839.7886798159575	831.9233914551102	812.4907070826742	842.5066756068512	830.0780790198029	834.1872753306931	835.1741794092134	828.9967979299541	816.9129889252488	823.9895468899456	820.5447516786099	814.8544987567972	811.5989814135911	833.6066970099441	813.4767829084315	814.4987086404907	836.5828961423663
814.6105416437799	844.5290724162722	814.0312482000649	812.6064513125144	817.120399926539	816.9704846355427	814.21530511532	817.0558345611556	826.9273009418579	819.1693439234975	817.3647441603212	842.0355898290554	834.3760865766699	839.7772326957453	831.9186627119833	812.4901282396213	842.5062634237256	830.0757441699132	834.1594874287317	835.1698003284619	828.9948160867363	816.912607224171	823.9784651227649	820.5168225737037	814.8532913602874	811.5547091564775	833.6041823997348	813.4753001731078	814.4905773797309	836.5766977340044
814.6070612234768	844.5290724162722	814.0247566238017	812.6064513125144	817.1196323578038	816.9675857187483	814.2117110356531	817.0478105924888	826.9096085022866	819.1541131895491	817.3306206083869	842.0276880504117	834.3751905256244	839.7696275482284	831.910080060409	812.4886176531508	842.5051690340476	830.0724031548216	834.1594874287317	835.1132294474907	828.9827214007921	816.9091428024087	823.964617085607	820.4907733166945	814.8514659774673	811.5406995480716	833.5939739820332	813.471550420742	814.4840874758951	836.5702754845408
814.6011605233796	844.5290724162722	814.0200383983854	812.6061778582693	817.119322171642	816.9624523607997	814.2039696252687	817.0438902285624	826.8942266111466	819.1420787197407	817.3060606287646	842.0249718773464	834.3648460892666	839.7635133791118	831.905610372912	812.4884113856119	842.5024826466794	830.0624270055163	834.0929864869266	835.0653508077592	828.9663237821431	816.90772318971	823.9592508668916	820.4867803298484	814.8506919301745	811.4695686298683	833.5845653037754	813.4690286554975	814.4750103681284	836.5674740418069
814.594519832953	844.5073581302873	814.0102895947567	812.6056123264174	817.1161449279764	816.926584308758	814.2032170146064	817.0436708693385	826.8885004188344	819.1369114198808	817.0289035181745	842.0005022677209	834.3524790844474	839.7588036140605	831.8948750185074	812.4851358682989	842.4996771220913	830.0543928039544	834.0773467002352	835.0573345372827	828.9367026309004	816.9055083997762	823.9477956697641	820.4737224046062	814.8485118239169	811.4492869664886	833.5680579817462	813.4633021429147	814.4667259151676	836.5601412289552
814.5775377349529	844.5042453089166	813.9986441608944	812.6055874900773	817.1124319884241	816.9110419014032	814.1786535329338	817.0289195459063	826.8793387884153	819.1260389081998	816.5002295843454	841.999856239208	834.3476114026298	839.7537487340722	831.8849999972488	812.4810252504561	842.4947335512959	830.0503462618169	834.0637893831464	835.0222521415913	828.9137731061539	816.8965723986987	823.9453808611011	820.4671493342421	814.8476658280272	811.4433576849012	833.5484941090234	813.4546907278241	814.4524230141785	836.5550569434812
814.576001016976	844.4934662155529	813.9783617158658	812.6055109995564	817.100003354201	816.899631869266	814.1673379989911	817.0234880111727	826.8735146921163	819.1219688766556	816.3080738931468	841.9974755603457	834.3406577967585	839.7451256711417	831.8654857197703	812.4772803749655	842.4831748599886	830.0400030547311	834.0637893831464	834.9887754682527	828.8851794733405	816.8733774745409	823.943540633565	820.4614678637654	814.8467421494024	811.4179306067491	833.5221198775213	813.4515805540743	814.4466460047393	836.5544036797208
814.571550793073	844.469882277663	813.9669922479636	812.6053992369223	817.0938049353307	816.899631869266	814.1661568620519	817.0194566290918	826.8601598376725	819.0853205799668	816.2296362868335	841.9973822141583	834.3324988592032	839.7305687784835	831.8612427109816	812.474219022895	842.4785814193215	830.0279709292398	834.0614926533001	834.8862094394835	828.8769203164211	816.8626970000286	823.9394787906065	820.4546056232666	814.845408829976	811.3926479506526	833.5024918205959	813.4473011086242	814.4325990339318	836.5540508620963
814.5603622002566	844.4408824132875	813.9415547734426	812.60477487687	817.0794485308811	816.8979996835437	814.1647122474565	817.0161017883568	826.8438233196232	819.0694956884169	816.2124427261152	841.9971882001443	834.3231165302625	839.7211234799264	831.8534404720781	812.4704242395534	842.4696790393965	830.0233042430928	834.0525420132886	834.8828976133425	828.8711734900289	816.8427692710593	823.9389013345394	820.4271434295167	814.8440942739614	811.3334464639305	833.4932045804918	813.4410622999889	814.4282957914899	836.552773272889
814.548895707982	844.4405798849753	813.917732092808	812.6032630471047	817.0703747984716	816.896770235033	814.16239723505	817.0153535422262	826.832433450475	819.0670121593216	816.1995981091001	841.996682588425	834.3093166704494	839.7129269075448	831.8250757938637	812.4565296390488	842.4651790735893	830.0190079734898	834.0509443925181	834.7773750006926	828.8696475961996	816.8311390547116	823.9346262428404	820.4087062527062	814.839109323752	811.2760878680874	833.4897338267417	813.4387200710579	814.4134258526174	836.5517537088123
814.5401191832296	844.423024172663	813.917089015934	812.6020152234111	817.038785380841	816.8927710651774	814.1592185850587	817.0149153964566	826.8086882784305	819.0668647903732	816.1985561903986	841.9912654038565	834.2997759262788	839.698659862414	831.7912202705438	812.4393838163794	842.4636292526658	830.0175084732463	834.0478912059065	834.7589596055002	828.867596929983	816.8101144562569	823.9293954306477	820.3953993430849	814.8333402733457	811.2354477117509	833.4867681097224	813.4367290650581	814.3918467690949	836.5517298344936
814.5198476222619	844.4054360263043	813.9066012852381	812.600598118377	817.0129689289063	816.8913586297673	814.1558308894018	817.0147151569158	826.7437903417067	819.0659513862939	816.1804501006498	841.9896791864056	834.2872597264583	839.6519155402735	831.7361803629475	812.4368574037659	842.4590652882115	830.0116741984084	834.0454296130291	834.700789721493	828.8668258171757	816.7939491111126	823.9134021954511	820.3941985736562	814.8281449595188	811.2087310897174	833.4841911823573	813.4341670517216	814.3685209552232	836.5502811760183
814.5100490557172	844.3608745470556	813.8837876680724	812.5988010439846	817.0076044755621	816.8816002991454	814.1498734877496	817.013897487887	826.710648460714	819.0643316621976	816.1661711593433	841.9851970400553	834.2708375754586	839.6448068323865	831.6957066591466	812.4245952670757	842.4493377790993	830.00946321989	834.042941062477	834.6294471094966	828.8662868903104	816.7713034408107	823.8971750361885	820.3940073031571	814.8236316302108	811.1653661067264	833.4821771670078	813.414433502762	814.3649784446736	836.5481733480757
814.5090408072741	844.3566579741798	813.8813912497677	812.5930902989295	816.9795505176921	816.8617446638859	814.1387823433124	817.0133834770774	826.6666805989928	819.062003568811	816.1626602488606	841.9839280522121	834.2697956616207	839.6354077540401	831.654256606842	812.4152465449359	842.4403256169959	830.0078077125258	834.0366788076958	834.4879100838507	828.8631246427627	816.7457811327251	823.8607514666207	820.3917958998608	814.8137752589893	811.1442081723123	833.4743322212383	813.3997180948934	814.3608110201527	836.5462126371709
814.5043599712759	844.3530693361772	813.8789434799328	812.5897112097573	816.9544786309225	816.8541604766345	814.1315114702962	817.0128553983153	826.6435271293358	819.0598011789052	816.161650298614	841.9811421535084	834.2680532529542	839.6311783270007	831.6388385404699	812.390399263879	842.4297186108053	830.0014312058452	834.0278213136679	834.4229264980974	828.8589620900453	816.736689590867	823.8281892827844	820.3903874969321	814.8074876862347	811.1084967207385	833.4671971850543	813.3924919090281	814.355415779775	836.5412487846585
814.4963618743002	844.3522198257784	813.8695660375333	812.5885664915575	816.9437551217638	816.8524824175538	814.1252418714444	817.0122938284261	826.6179318653451	819.0558090513309	816.146914970917	841.9786110522903	834.2659581708665	839.6239641776895	831.6243263813575	812.3457704614341	842.4182569360056	830.0002918432533	834.0216399039103	834.35419435047	828.8484536008989	816.7118095665356	823.8134393306216	820.3878712598279	814.8038357543398	811.0849462304484	833.458283644394	813.3904564463669	814.3293345343108	836.5386360693616
814.4938263531787	844.3454396726894	813.8605425523426	812.5882172512723	816.9405795331305	816.8519210921479	814.1199932738165	817.011719427838	826.6058087095917	819.0501380582372	816.1355385030071	841.955615444487	834.264999224663	839.6210829457214	831.615013985026	812.325152048384	842.4068635528852	829.9980977940012	834.0193484327646	834.282368941987	828.8408945169474	816.6677203649853	823.8024934851627	820.3871361645873	814.7981758896102	811.0826821069332	833.4529214855021	813.3856491959916	814.3231295866293	836.5344001547883
814.4909153730998	844.3394666258068	813.8555140957966	812.5874939417654	816.922412002477	816.8417711644325	814.1158262846859	817.0091195723917	826.5674042005468	819.0478755928659	816.1169654961113	841.943891440919	834.2625232397806	839.6178603008934	831.5730131678556	812.3220261203513	842.4009244372339	829.997332139193	834.0180187310623	834.245174420822	828.8407078398701	816.628266011022	823.7768745564642	820.3860407658563	814.7927431681765	811.0795110035856	833.4480985905718	813.368400207056	814.3186742484864	836.5261875758557
814.4867466673646	844.3365396640701	813.8531343375596	812.5838896673118	816.9037075601306	816.8389385924322	814.1084672701628	817.0076458148429	826.5581355986558	819.029676637545	816.1045279224902	841.9368082514151	834.261310523752	839.6141421751618	831.5351889929757	812.2456508137251	842.3974069424188	829.9953804551212	834.0139614263259	834.2259442600068	828.8348429095419	816.6248507369738	823.7498561488412	820.3853869311181	814.7788773753238	811.0668000056972	833.4379198635073	813.3578526640425	814.2899819474057	836.5234288117023
814.4756275052353	844.3263751784204	813.8460344949817	812.5814630267391	816.8801301824369	816.8325422097863	814.0764705272031	817.0050483176404	826.5453870047269	819.0243862987921	816.0847796522048	841.8867455191335	834.2584230199969	839.6113709203553	831.4844076259628	812.1798526409008	842.3765324850235	829.9940520346888	834.0050166273273	834.2046198289859	828.8322696783928	816.6181518894988	823.7450983519966	820.3851796002673	814.7647916963579	811.0612671091644	833.4062998091455	813.3261871550721	814.2828724851403	836.5189118973283
814.4642649526136	844.323018402255	813.8318461524055	812.5801729270548	816.8506357290235	816.8294249847523	814.0412444900377	816.9998883533295	826.5229482466109	819.0226083268465	816.0262045494022	841.8715041111584	834.2569362795083	839.6113611424513	831.4746778049449	812.0601703757786	842.3701095888763	829.9922416790964	833.9877254418506	834.1913793041896	828.828579586964	816.6089933226061	823.716968122827	820.3848911102523	814.7375552446067	811.0536641404824	833.3031624922684	813.3035645885535	814.2811984708655	836.5189118973283
814.4642649526136	844.3227840100728	813.8314873601386	812.5797079250167	816.8474853268546	816.8275081011332	814.0330997073657	816.9966902138538	826.5114202983419	819.018491015125	816.0098733862549	841.8668451659256	834.2568160819764	839.5935520198544	831.4670987949155	811.8832865822077	842.3492846195096	829.9919002606953	833.9796023699607	834.1470045445202	828.8135655749851	816.6038945144014	823.6847590092483	820.3825856462	814.7262544419768	811.0521324054461	833.2519810676508	813.2762776199587	814.2707848780589	836.518754244267
814.4573275607745	844.3182284829576	813.8284122321674	812.5780984260946	816.8395350832408	816.8263770168548	814.0044959465047	816.9945624112117	826.5076729645816	819.0181608274343	816.0023813002024	841.8665398900863	834.2535709327226	839.5860925568768	831.4462251835861	811.5207080388617	842.3390073606613	829.9917480942722	833.9763823156048	834.1271992203062	828.799309423632	816.5916659414418	823.6169798959744	820.3820029136031	814.7223000373855	811.0417154917732	833.2314943363408	813.2013730827481	814.2677048439589	836.5127755073552
814.4561652367836	844.3110186445605	813.8270866676444	812.5766816355045	816.8205872790231	816.8244494157406	813.9900998849057	816.9928227421236	826.5063045633412	819.0157741997593	815.974999236447	841.8597510234739	834.2505774921337	839.5766380710339	831.4288795741596	811.2632091911788	842.3340028253739	829.9910930138283	833.9666944746498	834.060629381928	828.7736044618047	816.585220936602	823.541447361957	820.3804191575781	814.7154092984537	811.0409016003846	833.1885602867158	813.1739832695437	814.26266022124	836.5107922068519
814.4547326429397	844.3062633974253	813.8255431404633	812.575926997376	816.809177239752	816.8221577930622	813.955616860166	816.9922254082611	826.5037911005427	819.0134889316722	815.970108863498	841.8027494844288	834.2502551468652	839.5687464042013	831.3877584253185	811.0930894192616	842.3145017363225	829.9907376832435	833.9666944746498	834.0019842397885	828.7472063674822	816.5823200148653	823.5155235945286	820.3730337391057	814.7049568753465	811.0387503909097	833.1772765464943	813.1694250712037	814.2619751140028	836.4977522595892
814.4527054732862	844.294561863027	813.8224481740804	812.5746993639027	816.8030945772038	816.8214591624017	813.9507807156212	816.9920677100323	826.5018361667193	819.0104412442486	815.9585750240719	841.7718511756923	834.2474783753652	839.5636351570126	831.3587414237652	811.0875131889628	842.2828883712444	829.9907187992059	833.9640460061067	833.9689812028985	828.6991667229538	816.5744495049056	823.4721931044324	820.3653539291072	814.7049568753465	811.0382498437924	833.1583322851823	813.1518337493812	814.2611048151203	836.4878457028098
814.4438385163054	844.2579555223554	813.8135891995762	812.5736297036882	816.7963242040302	816.8213140788712	813.9230761966949	816.9916662885033	826.5015153199071	818.998289799769	815.9445794985171	841.7574822228186	834.242338265083	839.558508844631	831.331968648391	811.0829273494886	842.2712929606182	829.9887384511978	833.9601438432121	833.9401683620052	828.6842521144936	816.5590170117837	823.4685773648881	820.3489122022505	814.6971338121443	811.0349176442402	833.1262187665201	813.1483750394556	814.2563258702556	836.479457823799
814.4418100130457	844.2388278137718	813.8124361712976	812.570761180411	816.7855712350718	816.8144319338256	813.8954829692034	816.9892720395983	826.4998595957002	818.9871335214813	815.9386198757028	841.7417804037981	834.2396982092804	839.5575572012833	831.3128736030419	811.0120129247917	842.258728741114	829.9878573955237	833.9573108401179	833.9231844212127	828.6589445722207	816.5519637486132	823.4675052290787	820.3308111482958	814.6895199039454	811.0306792168388	833.1142357400109	813.1358024358892	814.2512894214327	836.4750567897795
814.4418100130457	844.2241136107111	813.8063135058585	812.5694857358546	816.7784216321625	816.8059651943387	813.8668392235264	816.9863303703828	826.4973024480292	818.9722944514436	815.9357651147102	841.7391767451762	834.2218916301129	839.547177130595	831.312278524811	810.9636892663743	842.2442899309735	829.9872590997744	833.9549312342133	833.9002785965024	828.5530247869171	816.5355107035462	823.4673304500204	820.3040826913698	814.6887741582195	811.0235366435685	833.1061952458355	813.1235619677876	814.2426159188689	836.4728908442916
814.4411245591461	844.2220509736444	813.791100182745	812.5684461084236	816.7773389274839	816.8022996243554	813.8635160132663	816.9824990955152	826.493932208838	818.9681151090834	815.9343769153754	841.7261974002081	834.2203119957669	839.5469902991376	831.3064646625189	810.9537411970732	842.236889778352	829.9860093064924	833.9485145908416	833.8755991000021	828.5407756272855	816.530758958152	823.4667924805881	820.2905193496364	814.6883002091374	810.9918010803187	833.1005960732269	813.117484183536	814.2360798408039	836.4700482606222
814.437668642792	844.2210694348859	813.7632718454815	812.568092497591	816.7656090310053	816.7970892114539	813.8550199514714	816.9792031692697	826.4901506578225	818.9642135560124	815.9320263504726	841.7234619470769	834.2137333518865	839.5456644935967	831.3016819920875	810.9344660693969	842.2269502119559	829.9832787471735	833.9435843417036	833.8141738774278	828.5273486351183	816.5239448561879	823.4666670715211	820.2701194229535	814.6863995283379	810.980811167716	833.0925669015153	813.1099255188535	814.2315967673816	836.469259187319
814.4350717641884	844.2209532996216	813.7314401533408	812.5595375358138	816.749388667651	816.7769786492916	813.8518720369967	816.9757078371671	826.4823916563132	818.957929722829	815.9236650133263	841.7123485417418	834.1523142869024	839.5437091516186	831.2946912982778	810.9239954725613	842.216500086056	829.98259773938	833.9171556438126	833.7862842275244	828.5114411955866	816.4864375001277	823.4583423424156	820.246911564756	814.684535075672	810.9765925472685	833.0777106940105	813.1047979055728	814.2177182846983	836.4622063769759
814.4347134376823	844.2115833580434	813.7251263732062	812.5519144171093	816.7365456174965	816.7723713243171	813.8435989225392	816.9700687765111	826.4783518248415	818.956287158873	815.917188968649	841.6778423877091	834.121074992014	839.5428698668887	831.2874505215827	810.8916613002572	842.2063367008029	829.9810488525213	833.9098432430209	833.773350920172	828.4905848170606	816.4832411706527	823.4514937753049	820.2084859240294	814.6818243620688	810.9701133249479	833.0579477308413	813.0994136163698	814.205631040965	836.457015337915
814.4340609743307	844.2041770176168	813.7216277081983	812.543327304927	816.7122075355015	816.7625027438239	813.8335085721268	816.9583197862282	826.4710871104044	818.9558443420067	815.9078445168637	841.6737509186211	834.0925316510819	839.5401862220934	831.276785346583	810.8787016885522	842.1955432815716	829.9799050340879	833.906354138634	833.7699831657364	828.4713951563017	816.4787491247844	823.438213195537	820.1666625604142	814.681663523015	810.9254468556913	833.0220564953983	813.0880003341592	814.1796370129897	836.4561964793704
814.4328903558451	844.1942642502293	813.7193652477058	812.5395820058427	816.7116134917466	816.7559479867027	813.8248018128883	816.9396809011	826.4565498780026	818.9503054285407	815.9045834636181	841.6723864959499	834.0915818206358	839.5388092529856	831.2653628680223	810.866568100327	842.1950255746988	829.9783414155295	833.9033008047933	833.7475530826266	828.4556975586875	816.468657244583	823.4326973336752	820.14578894174	814.680886279419	810.9174677823579	832.9919023752136	813.0535309722044	814.1607723283212	836.4561963454577
814.4323632846139	844.1862603773984	813.7192958620674	812.5363916741675	816.6922234094327	816.7503410129495	813.8079534777672	816.9302568776476	826.4538755569952	818.9423733879536	815.9031287666135	841.6609059867429	834.0821644746741	839.5361093382016	831.2475068555933	810.8574457049225	842.1744042043234	829.9774516317664	833.9021100089833	833.7328981700437	828.445556350758	816.4663335280762	823.415587602402	820.1434748630948	814.6805128804928	810.8847417189487	832.9584293927682	813.0156486613944	814.1524116115854	836.4555559070237
814.4317178436498	844.1806498725699	813.7192212784389	812.5328699142278	816.6633092679916	816.7399776506967	813.8014747872472	816.8941232937885	826.4516047136055	818.9332318186517	815.8998684917323	841.6410789637405	834.074176843366	839.5314350164422	831.2307204720317	810.8439045302026	842.1546388154521	829.9751116359046	833.9005465117227	833.7029088377606	828.4420159976894	816.4518761360704	823.4077377307433	820.1254752502323	814.6792171774081	810.8334864564987	832.9502218142778	813.0087656856481	814.1397868799418	836.4517437123567
814.4316019247341	844.1649263327739	813.7191195063137	812.5296981957288	816.6547370463549	816.7349472182144	813.7949245450018	816.8676921227573	826.4468008955611	818.9235881236725	815.8976930175996	841.6224589551454	834.0735537836642	839.5282953317464	831.176293862439	810.8221378531456	842.1131858233806	829.9725017837968	833.8978981847127	833.6724753478155	828.4326346236253	816.4495412915776	823.3668349949971	820.1234943001708	814.6785675548622	810.7886875160364	832.9386240832658	813.0051195702284	814.1156024385665	836.4494466318195
814.4314428638752	844.1627517110152	813.7190053531721	812.5286109941491	816.6525215711911	816.724977787517	813.7869953268397	816.8498969593145	826.444759074446	818.920194226209	815.8957895209718	841.6069873286312	834.0692646051351	839.5255689936591	831.175731346681	810.8049097767124	842.1063787872495	829.9612815317978	833.897534428218	833.6083331947536	828.3768177228136	816.4431327358827	823.358660675101	820.1208667964128	814.6779742539891	810.7864048512298	832.8977033917575	813.0009853660341	814.1035984127909	836.4468073384944
814.4312373985396	844.1617760776289	813.7189120670056	812.5254544552287	816.6399337752289	816.7122439852485	813.7809855281386	816.7991928810739	826.4296422936907	818.9155761569511	815.8948365711294	841.5983046296092	834.0654416811067	839.5105177080345	831.1751359712027	810.7916046786594	842.065262400581	829.9426748311686	833.8961804750859	833.5953656419248	828.315521708747	816.4421631646884	823.3183256600176	820.1200031241292	814.6776570913685	810.7799214503434	832.7959321063241	812.9947485919981	814.0939376911168	836.4426807572801
814.4312373985396	844.158671337008	813.7177904216584	812.5246234012708	816.6399337752289	816.6964564861555	813.747792800668	816.7718539981436	826.4253088663363	818.9058226582604	815.8911330028743	841.5915802136076	834.0643029446782	839.4976316805261	831.1534867969576	810.7913978940417	842.0576537734031	829.9295777007384	833.8922543924555	833.5868440686716	828.2834891453309	816.4321432880351	823.3137128383592	820.1082261107504	814.6775828516195	810.7733660841236	832.7367409606192	812.9900522266803	814.0544725929357	836.4360045777547
814.4311463284312	844.1535355425183	813.7172542252059	812.5223542210488	816.637574073315	816.6779077310986	813.7355072947986	816.7256319111598	826.4200352310028	818.8936262862896	815.8887721176758	841.5914601876958	834.0594968485561	839.4969718888284	831.1210140636243	810.7789007914691	842.045730464061	829.9181532764329	833.8870210742442	833.5703438534113	828.2463126001924	816.4012227689012	823.2980541217885	820.1002468752399	814.6775455085105	810.766939297913	832.5842229245462	812.9781866764681	814.0015016126978	836.4324340665758
814.4309008455275	844.1452884674836	813.7167410849603	812.5216026474849	816.6321478923331	816.6729318687758	813.7243032668217	816.6843939874701	826.4175128411969	818.8924736458795	815.8849089632938	841.5849268821449	834.0579468532725	839.4887955428043	831.0990348596665	810.7746001053162	842.0358010443525	829.8920680595579	833.886537141036	833.5231670361146	828.1910192332671	816.3986291223381	823.2977489453491	820.0972675549607	814.6774090931772	810.7586366136662	832.5321300626409	812.9420022819799	813.9281455339183	836.4312489478473
814.4305983242725	844.1255632197489	813.7153556557128	812.5207977614423	816.6319323080626	816.6704895551011	813.712521308132	816.6300078248973	826.4072294905652	818.8920030048786	815.8808891111904	841.5845713488383	834.0549684067844	839.4811556253354	831.0782073611132	810.7716507131338	842.0288662444153	829.8839883074883	833.8735148397539	833.4759591423257	828.162765457165	816.3817862021014	823.2974417440425	820.0958044474446	814.6771163553835	810.7535431348764	832.5276517732556	812.9040687937813	813.8565946376675	836.4303061108492
814.4302707452342	844.1101414717979	813.7136390052781	812.5171909711678	816.6313235434101	816.657270044529	813.7068805501377	816.4999786768806	826.3983233440482	818.8916372645417	815.8794366513927	841.5842669622217	834.0541148164423	839.4741833678869	831.0644128050751	810.7682816835921	842.0106437313336	829.8702091683424	833.8713266031972	833.4527833586791	828.143262134399	816.3776036284033	823.2970385405314	820.0958044474446	814.6755668131012	810.745087294784	832.5260562749887	812.5819036212303	813.7829654145428	836.4301538097052
814.4298202149349	844.1056119899831	813.7117625859296	812.5151711678279	816.6281477615378	816.657270044529	813.6798900602668	816.2650978581659	826.3757332183064	818.8902815094846	815.8770273654012	841.5805952695738	834.051716668133	839.4381568215429	831.0589993787817	810.7682684777791	842.0002446477024	829.8596250200695	833.7719530241957	833.4345712651628	828.1248887306729	816.3713974417668	823.2965168452879	820.0922347842783	814.6750443581255	810.7167604505919	832.512080321313	811.7136296935777	813.7668345547846	836.4274040307589
814.4294684026137	844.1044856703396	813.708137747804	812.5147390708615	816.6277743798423	816.6528992621535	813.674700152421	816.2124103787764	826.3412829029396	818.8900638612871	815.8712480599671	841.5641617396675	834.049638728432	839.4312002495516	831.0577110054492	810.7679667836239	841.986600396196	829.8572074452833	833.7345855914078	833.4265588671166	828.1003653470715	816.3675653007883	823.2961562629675	820.0777612388522	814.6741929780977	810.7051394572331	832.5095781274086	811.7002086474359	813.7638822472867	836.4242008080453
814.4292420080019	844.0675100244127	813.7065803906346	812.5145308382926	816.6260880533425	816.6517333818058	813.6615807682939	816.03121193852	826.3236829684726	818.8886390169669	815.8651917420639	841.5542328112732	834.0479557553089	839.399361418551	831.0547144446715	810.7658460326636	841.9824309533627	829.8562734239697	833.7298656757508	833.4174747032575	828.0806633030472	816.3619013135849	823.2958204060947	820.0668272476698	814.6739193965986	810.7025699239714	832.5002812045303	811.6252682832351	813.7634686031066	836.4242008080453
814.4288786194309	844.0602685721715	813.7054383660135	812.5136933142763	816.6230869209228	816.634355921271	813.6406742064875	815.9712032906576	826.2932641738281	818.8833644337894	815.8623752119646	841.5341159610294	834.047523745223	839.3544074940165	831.0537455160975	810.7639088336861	841.9772126498825	829.8535726994958	833.6926075462985	833.4133656377041	828.0724789794135	816.3464430416196	823.292579970741	820.051944131022	814.6729450214655	810.695794181078	832.4991005499992	811.6095844531156	813.762071838673	836.4164794261123
814.428599019152	844.058611680254	813.7013525101131	812.5122025458816	816.6163840680885	816.6124679681134	813.6338411875965	815.9487691610655	826.2781304832029	818.8803415517773	815.8471945723079	841.5188597037355	834.0466002285451	839.3351402909957	831.0503709717005	810.7612189424473	841.9731855240555	829.852027631006	833.6814145942529	833.4120047954843	828.065774402386	816.32266853275	823.2861873911763	820.0518656262336	814.6727287388479	810.694225673119	832.49559644018	811.6043222895779	813.7586507816845	836.4132594111148
814.428354664692	844.0472898075632	813.6969242148047	812.5122025458816	816.6150785146193	816.6020942747646	813.6326017516132	815.9208223133571	826.2702013907347	818.878303805744	815.8341840917903	841.513745578744	834.0449872534022	839.306789240234	831.0480808068338	810.7578455090263	841.9504204436648	829.8499051108752	833.653530044038	833.4103846777778	828.0637482005757	816.3120608315679	823.2805680107798	820.0508683449797	814.6721361818783	810.6921518580637	832.4885656123744	811.5846381534484	813.7332443310904	836.4130991527882
814.4279778538263	844.0245599120317	813.693893966936	812.5118497914001	816.6052438295869	816.5932875914307	813.6283059204267	815.888386849102	826.2656786235017	818.8763793931503	815.8275735342868	841.512960428594	834.0438523106618	839.2692634168183	831.0390244284905	810.7523725915995	841.9405952350354	829.84289154145	833.6369168470662	833.4075457801034	828.0632108344456	816.3098815512145	823.2748711867554	820.0502231721064	814.6718975442958	810.6836525851925	832.4808832842485	811.5797299016083	813.7023032791241	836.4102434843223
814.4273865700834	844.0201256250864	813.6920398768236	812.511770065881	816.6046623074192	816.5919574338948	813.6176320808505	815.8513650899625	826.2210163773559	818.8737269466392	815.8208129547164	841.5110086221514	834.0424484760903	839.1641143899328	831.0286915545722	810.748335996712	841.931598944172	829.8325302373484	833.6045074593528	833.4056230530011	828.0600240955993	816.304021512105	823.2653089860961	820.0476135849573	814.671829358285	810.6379884703379	832.4791782598156	811.5521805768539	813.6838045308848	836.40596651767
814.4266558207529	843.9987728865071	813.6898461487281	812.5102588388276	816.6023528627293	816.5875265340832	813.6138304820303	815.8121674364318	826.2181354155842	818.8716956416149	815.8127793734153	841.5083502993316	834.0409187828229	839.0523461043166	830.9976608696323	810.7454679959615	841.9286579355528	829.8112439608919	833.5800284444862	833.4018533476083	828.0593823650161	816.2978754491929	823.2577840036477	820.0433117117715	814.6716285993879	810.5980460481378	832.4751806745767	811.5516738238338	813.6833126855546	836.401722366374
814.4260236741574	843.979906172164	813.6878568933579	812.5093546169211	816.5981035762891	816.5830319620505	813.6122030697363	815.7713945676481	826.2146047541913	818.8706649412793	815.8111374206162	841.5046360440504	834.0393891015731	839.0418154229026	830.9675574259626	810.7428156402955	841.926066804246	829.7784779853596	833.5525891201602	833.3948951695531	828.05836212779	816.2943148012747	823.2366728012647	820.0415153755382	814.6712236234914	810.5872010566353	832.4734539322782	811.5252593228483	813.6825111102961	836.3976858002632
814.4253291720802	843.9708005084314	813.68748227022	812.5090805591511	816.5956007288072	816.5769981907097	813.6122030697363	815.7073215892899	826.2137268390841	818.8692623849319	815.8067787950241	841.5025895523028	834.0370530458101	839.0231583549458	830.9584954805855	810.7404380774744	841.9223506105923	829.7296464531616	833.538897085996	833.383019530657	828.0568629245349	816.2885322109526	823.2310783471235	820.0365889234561	814.6697456451581	810.5851623450385	832.4704788622164	811.5166610006388	813.6819829088045	836.3910473194389
814.4252145459694	843.963494544125	813.685435932265	812.5086159705033	816.5904459582987	816.5708252985363	813.6121701145746	815.6374967195183	826.1939376125829	818.868725213804	815.8063260505089	841.5023411608148	834.0287916185606	838.9819852218242	830.9457897816591	810.7344134894022	841.915180657881	829.7269881450251	833.5342721001521	833.3770513630059	828.0532497421541	816.2869464318584	823.2095060777956	820.0214702506114	814.6691257646173	810.5743758828139	832.4671445825155	811.5039220290382	813.6736285196977	836.3899817651611
814.4239275008439	843.9556566759475	813.6838793933674	812.5077799718459	816.5742670751154	816.5699519906318	813.609512883799	815.6358873454918	826.1917683950638	818.8668990277462	815.801071565628	841.4972508569074	834.0173817078288	838.9334376384725	830.9298951613227	810.7331638460018	841.891707201873	829.7128935919669	833.5291037580719	833.3677319254605	828.0511547591467	816.2842111837698	823.2004664635475	820.0172450117386	814.6641153572888	810.5697928113069	832.4562293045332	811.4910706025621	813.6676633492862	836.3819030213992
814.4218337885476	843.9425242144653	813.6815270905258	812.5025813480518	816.5700494078364	816.5697069040023	813.6059902116447	815.6263779485619	826.1654140735035	818.8648740092597	815.797754677762	841.4966366851652	834.0025312061993	838.9071725486519	830.9221597418586	810.7326093109958	841.862418334984	829.706892616093	833.5219198922409	833.3556840083775	828.0504871267611	816.2834997361176	823.1915229123343	820.0087789660188	814.6620431520652	810.5555107676458	832.4505575080111	811.4709817168958	813.6584379721244	836.3807453650005
814.420533838428	843.9215643310511	813.6793654386707	812.4985639112073	816.5673098659503	816.5692331936351	813.6031543276088	815.6214215668306	826.1386293552839	818.8614456511725	815.7945003399589	841.4962339470719	834.0005785295007	838.8901944295139	830.9083411530977	810.7312607594473	841.8563802441196	829.649417675817	833.5066629885549	833.3459059405881	828.0502660211151	816.2831697334344	823.1778280359933	820.0039810559003	814.6575267568493	810.5546883815123	832.4460500329357	811.4551445066328	813.6327531123962	836.3641702801837
814.4190463434787	843.9051746893871	813.6787550419789	812.4957758770182	816.5654666817884	816.5688240238561	813.6020172982587	815.6148756606935	826.1352357536646	818.8546089941023	815.7924041792065	841.4941407209271	833.9956198760167	838.8746628288765	830.8684773485772	810.7307512767652	841.851809844762	829.5674896982457	833.4948895330588	833.3401537859972	828.0487263895832	816.277530998873	823.1681043291353	819.9991314610882	814.6554006246341	810.552095190809	832.4305547754057	811.3842443845302	813.6243599346554	836.3578652801455
814.4180387186202	843.8932422790335	813.6786260764543	812.495674707209	816.560276837218	816.5662230523048	813.599765584693	815.605255238533	826.1303304335543	818.8493514741604	815.7882059814423	841.4920555179558	833.9925372934738	838.670221021353	830.846514914925	810.7302085820501	841.8367113415835	829.4380650029696	833.4577158181027	833.332165724926	828.0468310648816	816.2743559042202	823.1621855917504	819.994023963148	814.6525620271863	810.5517291993166	832.4244004787139	811.3525854217023	813.6212132690312	836.3546208473324
814.4168482051105	843.8671659665546	813.6767497697599	812.4852765606062	816.5499730249044	816.5656363688233	813.5970969906576	815.5968250791574	826.1288600059991	818.8423139534415	815.7873565383809	841.4871883816363	833.9900991780598	838.668675832397	830.8377855950646	810.7300493689639	841.8263867052688	829.4086818830142	833.435723599557	833.3119479068625	828.0435234385122	816.2743403990548	823.1572780509642	819.9895641215442	814.6492406858848	810.5491909250175	832.4243381813812	811.3378902168245	813.6179249428164	836.3188112869022
814.4146441126497	843.8494910570374	813.6756132484288	812.4792025442774	816.5350832126028	816.5647892693776	813.5842572371313	815.5835134825154	826.1200931774961	818.8310390878318	815.7867476016071	841.4773223852939	833.9894310940952	838.6608063211687	830.8274953001161	810.7278796525029	841.8128646681138	829.3019378749465	833.4279565286022	833.3067904935231	828.0427929542844	816.2742951711501	823.1490405728975	819.9653067675856	814.6454303128265	810.5468704651623	832.4222177805054	811.3179782088682	813.6167438445098	836.2699112046796
814.4126955560255	843.8478870574196	813.674060075038	812.4774685054942	816.5228205587176	816.563822745148	813.5738180162238	815.5827183908483	826.1144882021727	818.8269233045795	815.7863552895307	841.4721450160067	833.9887332976518	838.6527196122099	830.7868019155376	810.7239618298199	841.7812095371436	829.2208943555322	833.3956414642387	833.2987640033263	828.0421841758248	816.2662181086376	823.141990958223	819.9462793110511	814.6417839423945	810.5439015832243	832.419494410267	811.3150451660288	813.6142020463157	836.2079122772262
814.410805619037	843.8395577736948	813.6729258067317	812.4768418404918	816.5197631419848	816.5627449684088	813.5676344512301	815.5740834250183	826.1115590839354	818.8219273374475	815.7861177049338	841.4686472660579	833.9876773501136	838.6510785972564	830.7765677201373	810.7178492063987	841.7742369207215	829.2088913241255	833.383509659287	833.2812143543418	828.0419534913245	816.2603943007426	823.1377446865827	819.9363235486774	814.6410460081477	810.5388632752373	832.4181647182419	811.308001344017	813.6125302743022	836.1738085598096
814.4049812772256	843.8384808639355	813.6709231348301	812.476307468842	816.5166047351125	816.5604333935108	813.562185093213	815.5665726179669	826.104329112043	818.8178450265953	815.7860747519217	841.4670328195683	833.9863450955037	838.6474874240151	830.7524165398961	810.7138088758035	841.7717277496013	829.1772313567164	833.368099678035	833.2723380719176	828.0417405761026	816.2562663431206	823.1261558054782	819.9345583588943	814.6369611900899	810.5342665650037	832.4171647357217	811.305399634249	813.6122295005899	835.948978670041
814.3965148140638	843.8006474308999	813.668213265488	812.4741404335042	816.5049090708687	816.5523409097543	813.5463196253578	815.5575998127349	826.0959865869783	818.8165140655432	815.7856512651618	841.4665601849263	833.9849457288642	838.6436980522487	830.741684171343	810.7130176494608	841.7704250742374	829.1469082280469	833.3628163950553	833.2683150604854	828.0413364569349	816.2494491377819	823.1174130359877	819.9273714132206	814.6351665280674	810.5277544323183	832.4169905950876	811.3032208492183	813.611908159669	835.8632491024459
814.3909557440222	843.7876983704565	813.6587262445064	812.47206516449	816.501444701104	816.5523409097543	813.5322687455338	815.5519714769538	826.095793016901	818.8151577311781	815.7852214941286	841.4475116113912	833.973235732089	838.6367654495474	830.7130751858583	810.7113503566896	841.7394630771142	829.1176142059296	833.359300473438	833.2645088024759	828.0359226432328	816.2442356335039	823.1044592488927	819.9185772049622	814.6343821987904	810.5139334800675	832.4160973770669	811.2967481738702	813.6114993426442	835.8519392380515
814.3854404907952	843.7649205239937	813.6534913520842	812.4668266608061	816.5012287057365	816.5520978119047	813.5173537408024	815.5511385810987	826.0916359280869	818.8144108595453	815.7850007913506	841.4071640224478	833.9658793870062	838.6334483198345	830.6947960503289	810.7110092575211	841.7063483566562	829.0926393708025	833.332537717845	833.2560722924766	828.0309990172946	816.2289269744562	823.1029825653018	819.9104595309732	814.6340292271418	810.5089824687489	832.3942732548763	811.2926298432831	813.611451448304	835.8180091742228
814.3773133683773	843.7470650578936	813.6525198354312	812.4645280283482	816.4963305516759	816.5517653646058	813.5138807387057	815.5486029175713	826.0892902120331	818.8128341117882	815.7845128743471	841.3674674738006	833.933050206072	838.6303792318431	830.6657178702903	810.7101566442117	841.6611287093536	829.0616014450525	833.3178444679655	833.2398902648175	828.0270649380524	816.2135677144834	823.0968929815332	819.8875430300833	814.632832423182	810.50368090954	832.3896553502487	811.2816936616161	813.6099397612452	835.8155347897654
814.3755315073398	843.7400340378499	813.651898668895	812.4635397296395	816.4915940023282	816.5467888659722	813.5116560695499	815.5476854082572	826.0857217608925	818.8124413114272	815.7843277348769	841.3554042682126	833.9229313813905	838.623588518411	830.6540282735815	810.7075565116426	841.6296357383644	829.0399472244678	833.2805803126264	833.230064529416	828.0239098474249	816.2079403794437	823.090792010531	819.8652887742743	814.631530335618	810.5036060285823	832.3883675715467	811.2786988055002	813.6066482688997	835.8145615889043
814.3664488698123	843.7292017968352	813.6508522792187	812.4629045879637	816.4863827400784	816.5401516235711	813.5111091988673	815.5435944709159	826.0804853389938	818.8114981553706	815.7839515777584	841.3219885643971	833.9194849605666	838.6026282550935	830.6467918781744	810.7058783666115	841.6054356597202	829.0399472244678	833.2610742161339	833.2230856704234	828.0223419700046	816.206896353895	823.0859460776221	819.848909235343	814.6305070916859	810.5013298104712	832.3867906629107	811.2716948917417	813.6054316357954	835.8145118239038
814.3601212264115	843.7159154731828	813.6494199744816	812.46091383972	816.4707751755143	816.5383303567392	813.5053628151944	815.5334926701677	826.0778119380011	818.8102211073815	815.7837546431281	841.2937920642474	833.9147479644212	838.5847155878965	830.6443704629013	810.7036384053499	841.5677223302354	829.0244898623918	833.239077713484	833.2212029143819	828.0156496847854	816.2041473389847	823.0835706614827	819.8452501639656	814.6299687475305	810.496185159332	832.381679469953	811.2560220704947	813.6051097123243	835.8084166323742
814.3477111206221	843.7153766788837	813.648980502073	812.4601332901393	816.462259999635	816.5354666413501	813.5040145725877	815.5268577194594	826.0733700659559	818.8095581728664	815.7836054200576	841.2226820325974	833.9066144439486	838.5845657671199	830.643372947164	810.7032376102601	841.4952702947926	828.9929186068214	833.2287738939424	833.2205633239631	828.000944989502	816.2013576230595	823.0795806942592	819.8434385676364	814.6291488974293	810.4953956352559	832.3770269059391	811.244773474341	813.6022994985099	835.806759309686
814.3463659188926	843.7142251141275	813.647750145661	812.4600007500674	816.432591222317	816.5345720330516	813.5025864529506	815.523585729976	826.0647487246544	818.8086408629839	815.7834969741031	841.2064654463551	833.906124448757	838.5831277584484	830.6392027680172	810.6991869958616	841.4766151886121	828.9929186068214	833.1778720237282	833.2195339919193	827.9926683399436	816.2011585305074	823.0720698028247	819.8384038090412	814.628755621565	810.4947422360891	832.3745909178225	811.2371912796307	813.5987073815512	835.8046854250249
814.3463440521786	843.7063123921259	813.6463203404325	812.4596386506951	816.4093511036808	816.5282818076246	813.4994569848268	815.516549540771	826.05821568773	818.8070702692794	815.7833421843999	841.0394971165786	833.8979085935056	838.5767630785928	830.6339860532547	810.691605473098	841.3783792359189	828.990054066592	833.1087047183642	833.2187807837344	827.9757967282837	816.1982342639094	823.0609628648156	819.8331147284033	814.6286091988078	810.4935902371009	832.3686364672169	811.2186909565196	813.5948214363758	835.7992462291728
814.3423493471188	843.6982566472343	813.643142899159	812.4592257999817	816.3840305277787	816.5249770858593	813.4954024580526	815.5125923235322	826.0462534015641	818.8061125841562	815.7826835913086	840.6820017253688	833.8909574111934	838.5652281420857	830.6308776589883	810.6900546260024	841.2980094311287	828.990054066592	833.0853638036431	833.2150271119233	827.9692079973055	816.1930893850456	823.052151237949	819.8292333893314	814.6280155175893	810.4920096362686	832.3562049521536	811.2168148376555	813.590991543824	835.7913797647224
814.3406158445231	843.681412724026	813.641330199568	812.4587538121061	816.3654796418622	816.5238314241639	813.4928354078698	815.5111844812034	826.0447064647401	818.8045827031277	815.7824879601794	840.5345975505179	833.8853969141835	838.5549808752854	830.6258968507229	810.6860876787651	841.2128664674907	828.9891943139746	833.0588975277602	833.2095373756997	827.9598691549973	816.191514155239	823.0489109499465	819.8167579464671	814.6272859120963	810.4904347598283	832.3541414287716	811.2115639781814	813.5822944687169	835.7861069261486
814.3397945201384	843.674598284192	813.6407132850934	812.4564467179916	816.3621522578607	816.5228845085512	813.4884775319689	815.5089451713652	826.0365768660489	818.8041035640346	815.7823545805674	840.4609506167893	833.8709155148866	838.5370806203142	830.5742411899143	810.6845740578317	841.135135896566	828.9886482538684	833.040681238626	833.2012879201748	827.9559419336643	816.1899518860033	823.0427129278379	819.814067359534	814.6255673160331	810.489868012572	832.3450847331211	811.1994809724578	813.5734215712481	835.77385082421
814.3379384618778	843.6556009031716	813.640190292139	812.4551643836662	816.3514640044975	816.519290807714	813.4866613870199	815.5078152882136	826.0355354508844	818.8024439778214	815.7823492088165	840.2884113434393	833.8439943473896	838.5094283615982	830.5422449123158	810.6812745614357	840.9630611194957	828.9879682946969	833.0063826309852	833.1947022002815	827.9470833913728	816.1892950474381	823.0391609775444	819.807519421885	814.6235986369652	810.4896315288165	832.330162765642	811.1918918657898	813.5715830632352	835.7606727175629
814.3341243829152	843.6520058535617	813.6401357319879	812.4546490438646	816.3484139152703	816.5173115103934	813.4845526848529	815.5060994360205	826.0140990426515	818.7999182073779	815.7823382903556	840.139424683774	833.8139499775984	838.4934052912874	830.4973819566677	810.6773328410384	840.7632636675988	828.9872113844978	832.9974714967344	833.1637514719624	827.9392555031046	816.1884808172547	823.0344279959621	819.8046962068076	814.6229960316196	810.4889745012553	832.3180051248003	811.1695088616282	813.5676510962644	835.7324672789746
814.3325365906223	843.6433772187472	813.6391003213831	812.4540218232931	816.3420034029539	816.5156868047569	813.483524769924	815.5058552922255	826.0036145881584	818.7976790971311	815.7822882968185	839.970372519991	833.7645352825413	838.4416895682599	830.454532987669	810.6756496633841	840.4751426879728	828.9868675116504	832.9670227480882	833.1300086610224	827.9388230132531	816.1858260657906	823.0285148240033	819.7915830840317	814.6228977625847	810.4875080648611	832.3143899790759	811.1612506428919	813.5672589785162	835.7324672789746
814.3293462621863	843.6270787626223	813.6385720082626	812.4532173462505	816.3387573998436	816.512990229436	813.4830159915178	815.5038333892483	826.0009591047631	818.7960093453067	815.7822202139457	839.868601746838	833.7369956696668	838.3822326578252	830.4385124591677	810.6727715638422	840.3712913156575	828.9865067298006	832.9376467462457	833.1145563339276	827.9242362325872	816.1829342778249	823.0227447026865	819.787141647054	814.6224807327479	810.4854112061723	832.3125967552674	811.1344567850349	813.5653281378875	835.7302786348351
814.3276446912611	843.6150342496094	813.6367505137059	812.449910801091	816.3284969572835	816.5110408096214	813.4817429784285	815.5010971314804	825.9992460864962	818.7960093453067	815.7820941340491	839.8456126961955	833.6606958820587	838.3572934220642	830.435520506348	810.6701955838632	840.3543752754849	828.9858153183565	832.9317689250585	833.1012601317375	827.9212906695257	816.1802977545426	823.0187813088164	819.7758985114826	814.6222475094986	810.4839847703877	832.3115933998904	811.1149816881519	813.5652320078311	835.7150221900977
814.3273265937546	843.5976116354482	813.6350263002033	812.4494420208014	816.32725808318	816.4969100691243	813.4782434578744	815.4989553181895	825.9927864734169	818.7955024759539	815.7820288831201	839.8328131275953	833.4893494810226	838.3338393605159	830.4065878292859	810.6689307779747	840.2803126497188	828.9857692239482	832.9195722329239	833.0984301028566	827.9195113249889	816.1747148443117	823.0098772649496	819.7595202810174	814.6221461936323	810.4826139381512	832.308697493841	811.0806350103553	813.5641319961926	835.6627485718658
814.3259610488952	843.5836424035733	813.6320210678724	812.44716070217	816.3226782904768	816.4888885745956	813.4774317991447	815.4941817541683	825.982779635357	818.7923148096604	815.7819525707464	839.7891818690518	833.3355896748279	838.2831218114533	830.3437780730637	810.6665788082876	840.2162425550209	828.9852921384686	832.8966794988683	833.086363887682	827.9180365034745	816.1630546882593	823.0093991956957	819.7522658329646	814.622046500155	810.4804249218299	832.307652934361	811.0597966642187	813.554553259806	835.6372323432267
814.3243715308878	843.5579675424535	813.6308974032319	812.4463562224475	816.3207120647878	816.4808966565585	813.4745424006044	815.4877647581405	825.981249805487	818.790736592733	815.7817462317126	839.7630024788685	833.2769952942812	838.2743492030395	830.3224130334813	810.6655104713657	840.1539880505818	828.9850072560678	832.8730836141816	833.0770629218648	827.9138706471226	816.1537444921922	822.9993887968651	819.7486323184252	814.6218439874095	810.4773473066078	832.3069304170406	811.0393148780594	813.5470195416056	835.6327010380957
814.3235402467346	843.5257235908425	813.6297570182761	812.4446984595775	816.2990993392253	816.474138884718	813.4730106438815	815.4814956208523	825.9413121277768	818.7887850069487	815.7815104565116	839.7396755337336	833.2705518973976	838.2743492030395	830.2274423835238	810.6588342232437	840.066903824532	828.984989326951	832.8636490010846	833.0495028071404	827.9034457478056	816.14271362696	822.9982840072897	819.7204136468198	814.6217417549409	810.474817516576	832.3066403624679	811.0302500718057	813.5307924884125	835.6241899237095
814.3223949589087	843.5019784891062	813.6295047092772	812.4404135710973	816.2936107465774	816.4672424971654	813.4723545351425	815.471497411853	825.9300345648214	818.7879967517079	815.7812051934784	839.7030588643536	833.2483095712173	838.2583135883697	830.1701032792563	810.6545796560238	840.0089997208964	828.9846466577745	832.8635008170178	833.0174789307405	827.8911016284395	816.093885288558	822.9863752761023	819.6762088257407	814.6215538654875	810.4697291163392	832.3065083342556	811.0293039887174	813.5238673682579	835.599574411219
814.3210219891284	843.46970876619	813.62764690059	812.4396134363645	816.2854832994819	816.4638601287078	813.4687550418521	815.4598553130443	825.9167509976655	818.7872253608701	815.7805571845453	839.6799136659719	833.2350941273276	838.2449348056685	830.1699945326333	810.654452818854	839.989688648783	828.9837036170294	832.8604363134465	833.0174789307405	827.8882626182843	816.0234520026781	822.9841065999642	819.6177981718811	814.6214600032007	810.462710405558	832.3057514883109	811.0237466318779	813.503915266267	835.5855015071355
814.3183955585458	843.434702976379	813.6260130024482	812.4340592185285	816.2765304425047	816.463387293093	813.464495363235	815.4580120129007	825.9142866816364	818.7821725082092	815.7800561828279	839.6452752282094	833.2305352349481	838.2371415256096	830.1647623077776	810.6542317756414	839.9037099642213	828.9822519964362	832.8556237603493	833.013209899799	827.8492978361995	815.9554256325082	822.9778825616612	819.6037207837386	814.6211967994666	810.4528610731767	832.3051201973976	811.0215373552576	813.4995847776528	835.5741856768598
814.314234571614	843.421411065415	813.6207659354894	812.4337185913931	816.2625844133988	816.4617889519973	813.4527297685253	815.4557059919443	825.9131113030597	818.7807239697913	815.7796031233236	839.4367946657578	833.2212915398873	838.2311380275008	830.1645282219172	810.653918930897	839.7020392060252	828.9802197497775	832.8538242290603	833.0128933492732	827.8249402498924	815.918196402692	822.9744682727567	819.5834215583819	814.6209550366615	810.4416645097351	832.3042386406588	811.0199958259847	813.4915492856805	835.5172283446661
814.3139961677978	843.4041185648646	813.6163492975671	812.433097793319	816.2518323822082	816.4607651329719	813.4467847195501	815.4535715162242	825.9110365924693	818.775090096286	815.7788368923318	839.429894279529	833.1562928636471	838.2295594835471	830.1623315461512	810.6530246300136	839.5904872492176	828.9765664468914	832.8429331799351	833.0070532384444	827.7921298322547	815.8764502611425	822.971677798588	819.572027179733	814.6201588160436	810.4283855115556	832.3035663524755	811.0197757981043	813.4815985011826	835.5059478767531
814.31270325886	843.4030051266677	813.6123689662029	812.4321727977127	816.2476913195264	816.4602926625522	813.4426335549375	815.4497326428225	825.9073305731691	818.774411823612	815.7781416406573	839.4269930967145	833.1497171654631	838.2243966477977	830.1608453946676	810.6528298176136	839.3738362386252	828.9740135165308	832.8395404061908	832.9971249400191	827.7721347212507	815.872300603894	822.9707588399319	819.5660035176168	814.619973708621	810.4262138730137	832.3029837185346	811.0192028225143	813.4754761073232	835.4985479592352
814.3118186858156	843.4001792281358	813.6103150202001	812.4311657604148	816.245651034607	816.4597483749965	813.4370966224866	815.4412604043789	825.9027970119472	818.7714466185325	815.7774083350984	839.4265248941415	833.1288285648875	838.2202481901593	830.1595361088243	810.6512117962002	839.2350567724261	828.9731737943663	832.8290192535273	832.9794303393728	827.7658206502939	815.8690839483237	822.9690232748346	819.5654109628001	814.6192876724601	810.4151461258675	832.302454596481	811.0178600865459	813.4689765607399	835.4962039400613
814.3109121128882	843.3937351987379	813.6043906620589	812.4211399936993	816.223229794953	816.4554565859701	813.4283672615226	815.4384961696477	825.9007895853347	818.7671711032208	815.7764934221751	839.4251477137902	833.1011439291443	838.2202481901593	830.1571951858762	810.6491860828017	839.233821379605	828.9701279801128	832.8208194331307	832.9680133342442	827.7266413240363	815.8527696936492	822.9688815016561	819.5630513295378	814.6190339813925	810.3786269405575	832.3021863758926	811.0162809648822	813.4666140604745	835.4877871438719
814.3083563277191	843.3844475934121	813.6015480336197	812.4168009955749	816.2137665585982	816.4543487635407	813.4208924033078	815.4354922589808	825.8958041555818	818.7525597542838	815.7755102610012	839.4229047432227	833.0655538147082	838.2202259981233	830.1415548124329	810.6443706549193	839.2299219243655	828.9678437480018	832.8063736019149	832.9553396978771	827.7013841302551	815.8358844995578	822.9669575515089	819.5604839424777	814.6188722627414	810.3167001926291	832.3020022983176	811.0138242961917	813.4614939873363	835.4812469830125
814.3076048389079	843.3511473071608	813.5966191827215	812.4131149690437	816.1998034157798	816.4510533990838	813.4071125069238	815.4244087684921	825.8876358741823	818.7414181570269	815.7739824004808	839.4128975642694	833.0220699981338	838.2075854122078	830.1229023120864	810.63578429295	839.2043298201545	828.9664109248793	832.802157206783	832.9472953905739	827.651078864953	815.833377443749	822.9637905026481	819.5567787864611	814.6185490561904	810.2945725388549	832.3018450344275	811.0109041521079	813.4580489169513	835.4693106274536
814.3066790823527	843.3234286733982	813.5928375782956	812.4101784511657	816.1871044791942	816.4493478085925	813.3990256233203	815.4170707354066	825.8866374957753	818.7374664838339	815.773555947268	839.3971239955629	832.9305742227534	838.201511157881	830.09003932772	810.63004711581	839.1952477505544	828.9612968444518	832.7540188396667	832.9300598964122	827.6327519113444	815.8039910392076	822.9617069527021	819.5520533583453	814.618511539699	810.2926373519139	832.3016212614124	811.0037769695771	813.4524265317715	835.4646917485333
814.3063196599379	843.2787204593169	813.5917514042209	812.4081361211513	816.1820096156711	816.4492665398055	813.3840704627307	815.4114632190942	825.8861431897055	818.7369438717219	815.7727567134102	839.3952627321238	832.8785846736628	838.1903757053489	830.0825229830314	810.6268250839423	839.1443206694996	828.9583479567773	832.7530720571563	832.9053167395901	827.6234562014845	815.7839587389475	822.9611883634768	819.5439733499443	814.618511539699	810.2905544715522	832.3011685487786	810.9961333645023	813.4403767196378	835.4565716654109
814.306024484059	843.2674450865427	813.577618523016	812.405570259698	816.178034262241	816.449050808781	813.3707105393902	815.3721031734776	825.8830004361107	818.7308931721819	815.7721783617988	839.3925885554556	832.8463384055926	838.1491525594417	830.058820461512	810.6245377457387	839.098778749409	828.9570417395855	832.7416847828554	832.8793052870417	827.6200217113495	815.7578022433613	822.9547559119411	819.5413408247848	814.6176634878649	810.2896437781646	832.3009903015276	810.9942864049273	813.4219627365729	835.455654809054
814.3045572029554	843.2552024233198	813.5741871112064	812.4041381721122	816.1756582760632	816.4483642440136	813.3596789833391	815.3504801591596	825.8812818108643	818.721980151874	815.7716612255043	839.3900448736322	832.814519164763	838.118739729069	830.031622106115	810.6235546822702	839.059691217253	828.9509671515948	832.7219669900294	832.8475777587745	827.6166569260731	815.7221020420159	822.9464160774338	819.5335541110628	814.6163845906251	810.2866989704853	832.3007862413141	810.9936785776225	813.4113240162055	835.4465441531219
814.3036663099327	843.2247622228542	813.5676085011253	812.4034329194017	816.1743038232319	816.4478546888346	813.3157161688968	815.3108551028284	825.8797779304359	818.7149558173471	815.7710436269615	839.3861214054281	832.7931800955256	838.1148689424606	830.0175656414292	810.61868387507	839.0329198434706	828.9467692908925	832.7073957607716	832.8367244800546	827.6129776770941	815.7102759100126	822.9461790756416	819.5325596773367	814.6155875652709	810.2860421261657	832.3002430028432	810.9905571067295	813.4014412889899	835.4309312597461
814.3025810117026	843.2008733511119	813.5619712420597	812.4002874417146	816.1696395819522	816.4474021892546	813.3096977582487	815.2701711253949	825.8776360973975	818.7035920071336	815.7709533101012	839.376831777257	832.7630135303971	838.1112669882648	830.0132363296462	810.6158716891864	839.0295445221146	828.9394688843046	832.6867677695682	832.8042358587941	827.6128776751341	815.7073112071496	822.9219539464591	819.5319960215427	814.6153314231063	810.2853813335586	832.2985748488704	810.9881119564125	813.3904475848199	835.4269117548154
814.3015872357869	843.1557768048433	813.5576801781004	812.3987229668493	816.1652013443601	816.4470730931264	813.3029078246597	815.2407224012373	825.8769168192284	818.6939671687372	815.770685207678	839.3706886108785	832.7441822346589	838.099102203014	830.0060809627502	810.6102893839994	839.0224716046391	828.9360085209445	832.6782585528433	832.7714752646464	827.6126034894027	815.692533684855	822.9010047138215	819.5277986558799	814.6151703848724	810.2851345037668	832.2960786506947	810.984123689071	813.3858849923827	835.423967219492
814.3009486249118	843.1411148057305	813.5554945140527	812.3925483039582	816.1621539974894	816.4450398627944	813.281191345553	815.1843614377418	825.875965030663	818.6903597083759	815.7706293474293	839.3475164815507	832.7118997621395	838.0878086975205	829.9869545714348	810.6101057029857	839.0039062269963	828.9354152350327	832.6665729276901	832.7471856648157	827.6125828431271	815.6758394260632	822.8903720623966	819.4982819951225	814.6146260295599	810.2848058134321	832.2918042013356	810.9777709580006	813.3756358056529	835.3742942684618
814.2998580355204	843.1330702973224	813.5439038474032	812.3885510269862	816.1595306681553	816.4450055302028	813.2762667348923	815.1771961322137	825.8742744268445	818.6849724011134	815.7703718015167	839.3386343416549	832.6999062421704	838.0499864233005	829.9822608943456	810.6079931760221	838.90969356287	828.9342781596223	832.65778960216	832.7083229074701	827.6122968784218	815.6569344390591	822.8725007009535	819.4907013177442	814.6143133116432	810.2844337786598	832.2863425951841	810.9704292250448	813.3363644100955	835.3340656928474
814.2984156137354	843.11001928194	813.5297413848754	812.3776017084863	816.154858073938	816.4438659397321	813.2704013328963	815.173242272505	825.8735475346658	818.6761051788566	815.7698353262953	839.3367410082006	832.693960735389	838.0315929663751	829.9779255458274	810.6014308891434	838.9075763795884	828.9335949645844	832.6545560825392	832.6964307965076	827.6120319656228	815.6447381301441	822.8663100905052	819.4907003219854	814.6137080113565	810.284191269256	832.2851476715966	810.9652333666621	813.3207446039821	835.316211533916
814.2975362938361	843.0962261101807	813.5032438208702	812.3735405542539	816.1500303637031	816.4432784763269	813.2664403752111	815.1614171594761	825.870687420804	818.6720624454337	815.7686820045031	839.3324348598744	832.6785918810339	838.0155552995012	829.970821510452	810.5927232770059	838.8998665119589	828.9318625636789	832.6432702441698	832.692374568793	827.6110732711998	815.6197872852556	822.8572280296258	819.473873037853	814.6134606765278	810.2839207765672	832.2740805617757	810.9641255137408	813.3029095914912	835.3090346438507
814.294121792051	843.0430989956562	813.4965189472007	812.3649187575396	816.1500303637031	816.4404854816852	813.2637268457056	815.1579912559537	825.8665311799544	818.6715723648754	815.7682976577478	839.3162949096658	832.6606996803115	838.0130695450439	829.9589668565167	810.5853700684378	838.8907192040982	828.9314411521998	832.6361511476118	832.6702934972822	827.6078384506887	815.5983951310538	822.8522952564646	819.4605673690389	814.6129079220113	810.2813453115086	832.2710238139317	810.9602029163545	813.3012926509208	835.2588960546799
814.2928361109538	843.0256108718331	813.4662400906277	812.3456118136309	816.1483292555129	816.4393715072839	813.2621124426886	815.1539551061063	825.8605087365082	818.669973605328	815.7678908119216	839.2820300055473	832.6528921326703	838.0109413988152	829.952314066803	810.5808324440624	838.8587200114598	828.9291343826595	832.6301589748541	832.663477966363	827.607051568607	815.5801970304063	822.8346257415045	819.4500325765131	814.6125832729998	810.280020944721	832.2646492781297	810.9571920058174	813.2990151022001	835.2352280776868
814.2903808284615	843.0181081633308	813.4600432049833	812.344066793996	816.1477193176748	816.4387577918194	813.2590067494473	815.1495272682953	825.8483415199745	818.6680737728439	815.7675939620635	839.2072063193922	832.6439050604002	837.9952497313479	829.9381649520848	810.5751780461785	838.8115551572319	828.9282703648807	832.6275769858828	832.6081884239698	827.6062222845493	815.5690422423692	822.832605619596	819.4415469327201	814.611990418114	810.2790485325697	832.2638914119686	810.9523239898737	813.2971366147018	835.0914609620193
814.2892165744571	843.0080273475463	813.4588068642826	812.34160879866	816.1468750391433	816.4375270597177	813.240320484118	815.1468323409356	825.83984183426	818.6652196184642	815.7662886333237	839.1875845632101	832.6406016578206	837.9853879089743	829.9320274351754	810.5690783097341	838.7971600015942	828.9255359532225	832.6159985295876	832.5922345050323	827.605135381727	815.5188954377525	822.8214553576043	819.4388056622881	814.6116829584895	810.2748215040831	832.2638914119686	810.9493690147285	813.2952413284594	835.0668638449137
814.2846570579082	842.992440693751	813.4532956738594	812.34160879866	816.1447317548722	816.4374581396856	813.2234518740503	815.1444521903444	825.8364205307241	818.6593541086502	815.763273057198	839.1559848855181	832.6375147900563	837.9657530527643	829.9320274351754	810.5438799363042	838.7588162185482	828.9233760197684	832.6120839759255	832.537034837864	827.6020793702028	815.4659549350476	822.8179942597606	819.4273268633268	814.6114755417819	810.2684496226675	832.263785728916	810.935064870683	813.2941290814775	834.9736942187973
814.2816207061084	842.9415427869468	813.4413679253415	812.3396253623024	816.140434564423	816.4371519339082	813.2070594921644	815.1309915377389	825.8299434336333	818.6582216675752	815.7603765961304	839.1470569122355	832.6367279095299	837.9567237334335	829.9310644232287	810.5299751457995	838.7412671754826	828.9193405550457	832.5999880572277	832.5178557161	827.5997387570283	815.4456018229034	822.8170453203365	819.4243450831503	814.6113135111442	810.2651076219825	832.2636202991723	810.9272726353339	813.292413038631	834.8804077166192
814.2773075339111	842.9368415161467	813.4335204781198	812.338161659218	816.1392121518719	816.4355236119621	813.2012040990269	815.1245921947201	825.8256098175546	818.655814055656	815.7587444181358	839.1263209682107	832.6322939200921	837.9460331293707	829.9309186393295	810.5195950024168	838.7334729171677	828.9190318886768	832.5806703901785	832.4904522306063	827.5981412956384	815.4361073447213	822.8139364103814	819.4150340925062	814.6110784804214	810.2628435314685	832.2625550712967	810.9087739198093	813.2894043701663	834.8088830700544
814.2733885433204	842.9313516885053	813.4325873584144	812.3325542351583	816.1377751355714	816.4349311088783	813.1928165734276	815.1122360832866	825.8247522632051	818.649958765275	815.7567621982693	839.0968883888405	832.6257297133427	837.9341634040082	829.9298187538744	810.5143318061758	838.7264870299848	828.9171708310191	832.5649918046316	832.476220208984	827.5971533097646	815.4294242380151	822.8094417568126	819.4065592443866	814.6106079089213	810.2626894210136	832.2622838251548	810.8991421828184	813.2846089723375	834.7835587430429
814.2640805986726	842.9292555513214	813.4278506209217	812.3262115143502	816.1374622304388	816.4346898969242	813.1882884825014	815.0954759644465	825.8217762567133	818.6486456173031	815.7565816701918	839.0806791060332	832.624622455649	837.9162403644125	829.9244762979499	810.5065127149451	838.7115936527483	828.9150859860407	832.5458119252328	832.4685054455493	827.5971533097646	815.411031591806	822.8067478696672	819.402306442477	814.6101301031093	810.262301627069	832.2583364841388	810.8947462701296	813.2649301847432	834.5923681873328
814.2570640115579	842.9280951304477	813.4223689530115	812.3101258120324	816.1360286591403	816.433884456103	813.1797706972651	815.0760051408379	825.8211997016942	818.6449796778713	815.756483017807	838.9865880089792	832.6243192002419	837.8912824912771	829.9209537560016	810.5054262110998	838.7024563394091	828.9122136069502	832.5288276187595	832.4267036619084	827.5951987666297	815.386763421766	822.8024923751898	819.4011498730952	814.6093098815985	810.2619337805523	832.2571382463153	810.8911696459271	813.2398550236425	834.512891279015
814.2545777785215	842.9259132540127	813.4151226800416	812.2903045029689	816.1320547831002	816.4336418425165	813.1720891327137	815.0589962908499	825.821199596084	818.6425537599077	815.7564129598734	838.9660637816775	832.6218928400423	837.8723988767437	829.9168360630936	810.5046965160012	838.688986019469	828.9096166581813	832.5014378781755	832.3965844673921	827.5893397408662	815.3751488085069	822.7993793636055	819.4002383375956	814.6088541310659	810.2613562098021	832.2567278352715	810.889678964682	813.2355662223605	834.4834330387841
814.2396395845718	842.9236768069769	813.39570663124	812.2663724790725	816.1302557574184	816.4332584175403	813.1403069657572	815.0331410911087	825.8191909780096	818.6382475260998	815.7564075447909	838.8905293412222	832.6202888370912	837.8636114824578	829.9009859705714	810.4999978026456	838.6798298277068	828.9014086351259	832.4479563898592	832.3778817711805	827.5851203788096	815.3627893057521	822.7989082213101	819.3936572794344	814.6085677291852	810.2599960953817	832.2556360537642	810.8880777917545	813.2324160921029	834.4125536920737
814.2190962938581	842.9200072468656	813.387941259283	812.2509983288326	816.1301599235297	816.4312560036434	813.1170640326225	814.9983493541133	825.8180654099444	818.6298552258476	815.7563316589094	838.8481579001374	832.6141939172038	837.8566481639275	829.8906914587213	810.4985279635384	838.6738497592486	828.8975228938228	832.4173094412422	832.3642640988814	827.5789714387575	815.3561711112861	822.79697448592	819.3878263880005	814.6084524466888	810.2595001344899	832.2473821483047	810.8875066136452	813.2133209231355	834.3679953796146
814.1978734403468	842.9184710506436	813.3563564175037	812.227905057367	816.1264883439642	816.4302634149694	813.1066011423446	814.9369058568153	825.8178434805378	818.6163335368999	815.7562866040396	838.8110084936436	832.6096302002495	837.8438567295871	829.859928749942	810.497610820974	838.6730669669009	828.8962512396888	832.2380890509753	832.3458545322169	827.5771050138635	815.3471016245579	822.7953434610793	819.3847405208263	814.6078326337691	810.2593454341792	832.2408755208579	810.8874676373458	813.2063069138212	834.3442393615024
814.1897695950361	842.9160557097455	813.3514866990117	812.2140498510003	816.1241365241629	816.4285740097562	813.1022026106391	814.7210784961027	825.8171568693605	818.6001678393538	815.7561265258047	838.7246290732917	832.6051872865246	837.8274498608494	829.855901978494	810.4958987684868	838.6686296192985	828.8899544821751	832.2270024918561	832.3345174276714	827.5769913978569	815.3235455823979	822.7901997435562	819.3794835164816	814.6073567928877	810.2591324869693	832.234797230623	810.8871748221479	813.2004043370199	834.2896907485857
814.1818240627861	842.9111988176385	813.3462384277178	812.1946291683107	816.1161075024825	816.4226248714497	813.0965305605255	814.5803229553296	825.8115495759904	818.5984633353672	815.7558779793214	838.7204743265521	832.6047179422035	837.8257983021907	829.847499326995	810.4946698917188	838.6625550639044	828.8880710632363	832.2233061386846	832.2786823245415	827.5769437856395	815.300027013755	822.7874205142981	819.372089476593	814.6066091599118	810.2587639561563	832.2259523575187	810.8858042245531	813.1883612434215	834.2778941293047
814.1745959560906	842.8974230334073	813.3205999382374	812.0900663943055	816.1118012583977	816.4198267084857	813.0902750680573	814.4926881793245	825.8088093209528	818.5979490891394	815.7553432516952	838.7019154865002	832.6029878277164	837.8146160551833	829.829613422736	810.4927335262427	838.6562202769952	828.8858790651519	832.0846829326731	832.2064114306247	827.5758287502845	815.281208054736	822.786579315293	819.3591146978158	814.604986841826	810.2576017144111	832.2242115923327	810.8849515317435	813.1836647033801	834.2705261177415
814.1687402432567	842.8894346622844	813.3125152185819	812.0761660392403	816.1050775375207	816.4186179387873	813.0899225408373	814.4801026480852	825.8064696639098	818.5961489365885	815.7532983746701	838.5943574625469	832.5978894357098	837.8131752396617	829.8158501340095	810.4911485092645	838.6207531346136	828.8830708751074	831.7586009395152	832.196591378433	827.5750218534689	815.2579909264302	822.7863731249025	819.3535036492603	814.6031822137932	810.25326868371	832.221281571763	810.8844124684102	813.1810382198281	834.2680036467749
814.1638049237341	842.8893468133149	813.3006034245383	812.072689132073	816.0978884834133	816.4180257791211	813.089033082643	814.4370058059275	825.8042110504003	818.5900277560385	815.7474020758685	838.5266917536038	832.5945260452385	837.8102530367587	829.8041336695416	810.4896903760994	838.5948141096382	828.8808553850359	831.6755120440274	832.1781302823742	827.5746934840067	815.2168087272631	822.7858878733429	819.3491672444059	814.6020698722886	810.2471524724556	832.2166167693179	810.8821353827063	813.1734828840899	834.2527255130425
814.1583720057412	842.8662250827607	813.2944663877719	812.0535234033506	816.0893822665467	816.4081642343671	813.0870638184791	814.4349031848504	825.8036478828146	818.5893957374308	815.7436027976279	838.4181933110608	832.5904730919783	837.8075545701786	829.7548125435239	810.4878283902755	838.5454179089478	828.8722057238598	831.6378573349232	832.1288863373621	827.5736322798343	815.2064454954854	822.7858865909748	819.329712035309	814.6019688332407	810.2338446689071	832.2140658241246	810.8811378299414	813.1672253905333	834.1821522171115
814.1518319280364	842.8175534730947	813.2888114293826	812.03860635668	816.078985588223	816.3976710282418	813.0823165838812	814.4301108275768	825.8014107901945	818.5844379174462	815.7408678183599	838.2738337525718	832.5866754721192	837.8006084183443	829.7044891772102	810.4849602583786	838.5431839375539	828.8624152771457	831.5764784886663	832.0669995757263	827.5731557904331	815.2038122883985	822.785762366244	819.3254052817061	814.6001411165248	810.2269427272445	832.2092865807765	810.8803232125908	813.1632837104808	834.1561173757866
814.1484967809827	842.8025297026009	813.284917432274	812.0243125905655	816.0722082398548	816.3911130127799	813.0799060965662	814.4275745387074	825.7989169461702	818.5844299134986	815.7400245066297	838.2404265384879	832.5792879488678	837.7836958714183	829.7044594092158	810.4846382779413	838.5245406917669	828.8529637780728	831.541970601777	832.0639021428751	827.5728057984828	815.1962390754612	822.7854617880952	819.3122489092708	814.6000665249243	810.2152236094399	832.1987231562473	810.8795566011675	813.1607351958978	834.1267153287512
814.1484899831306	842.7907087963928	813.2811657372043	812.0122768047926	816.0678265948148	816.3808634774309	813.0783179091114	814.4177914187222	825.7954992859128	818.5830382579097	815.7400245066297	838.2134495554255	832.5640253851138	837.7781231890536	829.6978846531202	810.4834979050119	838.4769667467405	828.8429168333616	831.541970601777	832.0540627779365	827.5723085024431	815.192626719143	822.7842460835595	819.3080824443301	814.5999319955611	810.2137889354841	832.1987005348824	810.8777275995604	813.1599812811326	834.0950269327295
814.1462130927133	842.7824542408855	813.2713792501197	812.0011388602811	816.0634174523906	816.3791424518297	813.0751461856714	814.4052636324398	825.7938891679681	818.5823346327578	815.7400023268247	838.1554721675699	832.5293427886947	837.774361469331	829.6923512987886	810.4813683595024	838.4363890064467	828.8339052365036	831.5362598916699	832.0496974984244	827.5710524235218	815.1835639377059	822.7836956045179	819.2896994750995	814.5997655232428	810.2131809058199	832.190801090568	810.8759561526876	813.1577209938424	834.0684644033579
814.1421115020488	842.7680371553588	813.2640617082864	811.9862231707876	816.0602617222853	816.3735019469252	813.0743155252566	814.3961114235233	825.7932643368023	818.5820744324077	815.7399595986967	838.1452923748511	832.497079757502	837.770445132278	829.6861237324775	810.477591276435	838.4212951713657	828.8238315698171	831.5208663728125	832.0460057808998	827.5703132814473	815.1691917852469	822.7825979317295	819.2522181257461	814.5992905300881	810.2124144439374	832.1836854091665	810.8738856153072	813.1562570520819	834.0328124763832
814.1389546192114	842.7462860056111	813.2596899327627	811.9733857194994	816.0562668443288	816.3689274508172	813.0739999227031	814.3717157682307	825.7928488997923	818.578331081211	815.7399420117466	838.1391143088546	832.4889656768697	837.7669515621141	829.6853907943369	810.4747701827937	838.399792108771	828.810385058456	831.4969627143066	832.0442534492591	827.5694629566782	815.1639823831656	822.7823844521041	819.2283668517075	814.5984496460195	810.2062671878479	832.1665769257013	810.8711881477233	813.1545150509701	834.0312131914269
814.1385732480462	842.7368648536469	813.2596899327627	811.9730244936219	816.0515672532731	816.3669874439406	813.0737874959716	814.3600223452647	825.792057171302	818.5766851726801	815.7399231842878	838.1236109428914	832.4875753996783	837.7605718543945	829.6823977765689	810.4731131325514	838.3905736361057	828.7879708504682	831.4760731684968	832.0335053318518	827.5691307880442	815.1633824778121	822.7817368575828	819.2146238324563	814.5975323722939	810.2024850561344	832.1481150908191	810.8701268114871	813.1529370296868	834.0273480496243
814.1356593624623	842.7303571845424	813.247198925653	811.9664195295304	816.0468744026513	816.363321178309	813.0723680869728	814.3223751405118	825.7906103073105	818.5766116349286	815.7398126850746	838.0792691882914	832.4841166703118	837.7586476442982	829.6781084249777	810.4715459613116	838.3849454582447	828.7714914637037	831.466042814134	832.0268013574812	827.5689961186969	815.1632147164522	822.7804352125855	819.2033638579245	814.5961502787753	810.2016395062799	832.1180573566708	810.8634590964226	813.149244725366	834.0137843554406
814.132376843693	842.692461944766	813.2407451357454	811.9587385485634	816.0422566379088	816.3596256710774	813.0705700874739	814.2504749396148	825.788202612135	818.5761623121108	815.7397150216566	838.0701624436722	832.4790087662903	837.7540849246232	829.6675494967312	810.4696372526795	838.3288013618424	828.7668375309954	831.4543674958406	832.0079679290677	827.568333123088	815.1626390368183	822.7781984207534	819.1913487271805	814.5947622073045	810.2002447424807	832.0934439757207	810.854101551185	813.1492441044736	834.0042558896675
814.130895339942	842.6118201350586	813.2394207234126	811.9531614027269	816.0371509562228	816.3530608990105	813.06675996358	814.1040364922087	825.7865402481088	818.5761507369934	815.7396658291208	838.060792818473	832.4754183165107	837.7436728911727	829.6591301207387	810.4670094346467	838.3096131592089	828.7541299661183	831.4394471405083	831.9785266889313	827.5677630295136	815.1573157010724	822.7729215488685	819.1782000089596	814.5922832915498	810.1999828726056	832.076534383423	810.8493932851405	813.1461726409659	833.9942860050954
814.1297606056928	842.5955429791156	813.2394096425596	811.9479357257048	816.029318910133	816.3486193982403	813.0597798315777	814.0022665019534	825.7848347157094	818.5752185327103	815.7395005235435	838.0454889851791	832.4742622040164	837.729105454765	829.6468401249542	810.464594448426	838.2952279003365	828.7439686323636	831.4376088342867	831.9502098909139	827.5662675621501	815.1460506276896	822.7699969442839	819.1741326506993	814.5871128214357	810.1998658611789	832.0593909342588	810.8435239572341	813.1433893455278	833.9937840427175
814.1269288343833	842.569657995426	813.2392690202669	811.9466609775732	816.0252088923161	816.3466103228131	813.0514298060849	813.9564308638165	825.7818662907898	818.5746431792114	815.7392476318015	838.0413170131848	832.4710913751672	837.7141071315019	829.6418294829125	810.4636949782091	838.2857765214987	828.73998703735	831.4358618996774	831.8922276146651	827.5633053205884	815.1327767684107	822.7635046156397	819.1731151138142	814.5696100928199	810.1966243074924	832.0348094963863	810.8386275495905	813.1360357992413	833.9910812489987
814.1207613753783	842.5557557019018	813.2391337386832	811.946126065217	816.0221377484842	816.3372708651682	813.03211005801	813.940954798732	825.7800495725027	818.5741355558861	815.7390381334975	838.0082215102258	832.4684991495816	837.7073042092601	829.6384874459791	810.4629810108088	838.2820665831856	828.7380450089388	831.4350553813748	831.8783027070049	827.5528224956763	815.1124963984291	822.7510070911443	819.1528310475207	814.5442986819743	810.1955945871692	832.0268649287725	810.8374207501929	813.1283909078888	833.990636259764
814.1183949697062	842.5540630832616	813.2390079600735	811.9456468072447	816.019196189926	816.3290954453403	813.0211896143365	813.9331127014234	825.7777039734266	818.5739550098449	815.7384283395271	837.9998306596832	832.4635471879412	837.7046005291747	829.6333135734963	810.4615163952676	838.2768769712739	828.7338217699436	831.434317057689	831.8612322948061	827.5480518447605	815.1077220555628	822.7451547304455	819.1165798012265	814.5116134521186	810.1939506130079	832.0129871704867	810.8367920231979	813.1182765850001	833.990200806715
814.1155699083444	842.5262931259825	813.2388735676503	811.943364835244	816.0177233183132	816.3271540524884	813.0134185346344	813.9127126200391	825.7766513347026	818.573629103186	815.7376221436285	837.9854003718502	832.4620987537058	837.6889882201102	829.6233187374868	810.4606382683968	838.2694432883644	828.7312184283583	831.4336290672659	831.8198299213059	827.5440704673185	815.1060674872864	822.7297934500551	819.0925100415657	814.4526360377421	810.1928985077291	831.9846285939376	810.8342366493531	813.1088827668457	833.9898645516331
814.1118732959815	842.5126896353426	813.2387830823521	811.9425320443831	816.0169071780822	816.326851519796	812.9917603576226	813.890494743582	825.776349978975	818.5733090558272	815.7365600399646	837.9833080480364	832.4594389710421	837.6643682424937	829.6169761442584	810.456774183624	838.2662393358389	828.7186392536335	831.432158282749	831.7755455005156	827.5394568612252	815.1035781393264	822.7275402107269	819.0819186210389	814.4394107136767	810.1917787006518	831.9831720717575	810.8342209459071	813.1041806357465	833.9876133556005
814.1065815785798	842.497624083557	813.2384568557256	811.9405438747458	816.0141787612998	816.3212373019485	812.9884676702477	813.8667677058579	825.7757764179523	818.5730172671693	815.7352741776511	837.9759952805977	832.4544488688929	837.6456932810419	829.6080095650792	810.455539477849	838.2613219996779	828.7126865297894	831.4313677604682	831.7439915890922	827.5378506466094	815.1034153216355	822.727193672254	819.0637066840683	814.4309261341713	810.191432111233	831.9826979256176	810.8335688458535	813.0875655067692	833.9853113930905
814.1045731899429	842.4967596382147	813.2376208563427	811.9355736786515	816.0124282710497	816.3190413976524	812.9563605849014	813.7914849640595	825.7752799768497	818.5726400081629	815.733713454822	837.9742215001432	832.4428472455621	837.6316195318464	829.6060218035266	810.4551703428359	838.2613219996779	828.703865415641	831.430276624563	831.7232937794018	827.5320286811746	815.1033648978059	822.7264363113538	819.0486732556449	814.4062661719028	810.1902228410613	831.9783969905665	810.8332300178558	813.0748632897864	833.9835559881155
814.1014298725036	842.4845526214756	813.235833176431	811.9315181758984	816.0100471309976	816.3160386419322	812.9241759711695	813.7044628924012	825.7749744159021	818.5723052798362	815.7305079187017	837.9707729083289	832.4267511620707	837.6171825174723	829.6021398334508	810.4521989137206	838.2573613401818	828.7004535746805	831.4233263407472	831.7227789287141	827.5296770005189	815.102408775818	822.721858129759	819.0354966612782	814.3588936178472	810.1890893459948	831.9776885247646	810.8311436454912	813.0548550743856	833.9825747040425
814.0970772580431	842.4531879939934	813.23462062038	811.9283598954308	816.0059142428998	816.3158492811921	812.9023962233199	813.5834145819806	825.7740440111336	818.5716786015788	815.7291301891528	837.9616182371716	832.3889250645612	837.6025559372259	829.6010483839433	810.450828179695	838.2557365628141	828.6987967819155	831.4177384678668	831.7017342459777	827.5134680234775	815.1004846346807	822.7200916517643	819.0128420977882	814.3254142035671	810.1877545775325	831.9766312984292	810.8299298396754	813.0395811158068	833.9764630502599
814.0939871009755	842.451028661139	813.2328457218622	811.9250807159051	815.9976024930198	816.31470372887	812.8928599172261	813.5008341640521	825.772865347449	818.5712910123473	815.7279468884999	837.9583062154659	832.3543630200135	837.5900827906925	829.5996124258386	810.4504716933332	838.2557308392117	828.694158498154	831.408365806237	831.6928263504644	827.4866906297075	815.097962396745	822.7176151540004	818.9766896731016	814.3209319487656	810.1856909681732	831.9653795719721	810.8271160748203	813.0236277810598	833.9686959921144
814.0924077698501	842.4430705353352	813.2311687454841	811.9247605673039	815.9867523827434	816.3092317271771	812.848955709928	813.4988791899099	825.7717785951755	818.570261659868	815.72679305174	837.955089856802	832.3363936200846	837.5773921360158	829.595265615826	810.4501209171053	838.2528365088295	828.6934975341954	831.3973134933875	831.6810509444044	827.483652522428	815.0950489338223	822.7117086920899	818.9522804571418	814.316947353442	810.1824483401049	831.9579407757749	810.8240901286661	813.0077616995159	833.9649291758965
814.0894493543684	842.4401401426907	813.2274549799236	811.9199710520868	815.9792095650597	816.3054426324713	812.8320437362078	813.4838926155959	825.7717097745561	818.5696652258226	815.7251125586042	837.952428319111	832.3117800063369	837.5634093667608	829.5923517723288	810.4497071689265	838.250103112231	828.6882848280355	831.3928455956888	831.6740489048011	827.483652522428	815.0927819337516	822.7078268956277	818.9399561735808	814.3121334653404	810.1764384899692	831.9529666044846	810.8193833207025	813.0005143767218	833.9646322159672
814.0834595456957	842.4292555130926	813.2239859229668	811.9184111510698	815.9632179197642	816.3035040046263	812.8211437076512	813.476983419827	825.7710562770112	818.5688579983155	815.7233477024017	837.9491440916433	832.2985729140576	837.5535636016456	829.5836168954718	810.4487786534718	838.2500263551268	828.6823887449759	831.3863004379161	831.6714343630706	827.4836383184876	815.0906386826558	822.7067904426686	818.9085867357393	814.3040383149975	810.1742534213213	831.9509609129381	810.8186757578939	812.9971582954308	833.9645485689539
814.081862576856	842.4020364015084	813.2110882607117	811.9151470786618	815.9493961788977	816.300506439676	812.814443194245	813.4696245551801	825.770255031125	818.5678736479152	815.7228165507498	837.9480669107296	832.275396790334	837.5427819728568	829.5571509324454	810.4487770904598	838.2493646685534	828.6653910982097	831.3845098018178	831.6617344589697	827.4829590050934	815.0818112225952	822.7047619736434	818.8728753111801	814.3040273582019	810.1709507307139	831.9503354618845	810.8166704658588	812.9963363688735	833.9645196017249
814.0780721907815	842.373197287506	813.2079092167462	811.9131773405466	815.9323439730271	816.2948634902411	812.8126335844333	813.4696245551801	825.7694429695279	818.5657874752201	815.7227200274205	837.9398534627362	832.2301428968498	837.5297718579668	829.5133988480834	810.4479385232671	838.2490969270017	828.662816103519	831.372128129637	831.6481873068935	827.4828586222304	815.0759227621592	822.7029933394404	818.8481161171798	814.3034283513766	810.1684323009797	831.9496458844139	810.8136534883815	812.9933922359346	833.9644425442316
814.0662607672616	842.3604477022668	813.1977048376478	811.9120479982638	815.927985154072	816.291762753356	812.8039375598282	813.4691297742853	825.7686781608556	818.5623980878884	815.7225976163891	837.9331851201664	832.1657109814296	837.525566065969	829.4756470971627	810.4471427628064	838.2490677985177	828.6498186733553	831.3630196935185	831.6200693742185	827.482853003507	815.0723496484377	822.6970681125784	818.8462957570686	814.3030135976226	810.1680126165325	831.9480601958519	810.8055257731673	812.9923196001314	833.9643946973436
814.0548964840632	842.357188944702	813.1956982387261	811.9098143649426	815.9179690911258	816.2908508998768	812.7961700093306	813.4683768324271	825.766123001636	818.5553690781742	815.7225867926488	837.8998180144249	832.1256011773582	837.5057341234904	829.4080756531699	810.4468459100731	838.2489767147404	828.6399273967111	831.3627614949756	831.6128553396564	827.4827012062323	815.071084268354	822.6925347458048	818.8429399402785	814.301343446279	810.1654131386275	831.9473464435112	810.8026950098724	812.9920155762961	833.9590199964086
814.0474959816253	842.3536467272954	813.195586353718	811.9050588527616	815.909503014512	816.2887128556816	812.7771607649347	813.4613494738558	825.7611799745139	818.5534397179193	815.7224807107981	837.8728248981976	832.0917048279399	837.5050109178231	829.3333898623764	810.4460378580527	838.2488535708978	828.6384242619556	831.358388976641	831.6015996421138	827.4825326530157	815.0707637264976	822.684923142827	818.8401209390081	814.3006152050654	810.1623378204879	831.9404882144834	810.7975653007941	812.9918521737529	833.9584214290411
814.0465320088475	842.3536053499462	813.1946325588812	811.9038230426494	815.904997945879	816.2886292897333	812.7757657211797	813.4604814287097	825.7584721280332	818.5514227358336	815.7223674270625	837.8442962021854	832.0249571259192	837.5001545003847	829.3068401500007	810.4457681655749	838.2479879792432	828.6292783692674	831.3519723294253	831.5971665122179	827.4801426386674	815.0686968681073	822.6812531957848	818.8378266448342	814.2997195746616	810.1599454729492	831.9399638752374	810.7959587431905	812.9916180056214	833.9581726057169
814.0349620870696	842.3523672025988	813.192064394299	811.9035892769987	815.8935259936667	816.2885406545654	812.7719586480108	813.4592770236723	825.7566627204319	818.5501626451784	815.7222902083234	837.8059458149605	831.9518085623447	837.4981227175269	829.2932128948381	810.4454266486638	838.2479446975249	828.6254664387233	831.3450653378208	831.5903059575467	827.4780635622116	815.0683018860789	822.6754139725978	818.8356195706012	814.2996580941991	810.1590432792739	831.9384310280292	810.7946856789592	812.9914456236393	833.9562708088654
814.0307828326164	842.3461761241018	813.1908771778175	811.9007416699185	815.8871059366747	816.2885395559198	812.7686257809837	813.4580717955926	825.7538589589051	818.5498633193555	815.7219052990198	837.7824653698974	831.843621010996	837.4962545300498	829.1735198300712	810.4450896027644	838.2476044517755	828.6176486097372	831.3425192890599	831.5862971020684	827.4751211878586	815.067204043786	822.6667719333108	818.8319001901937	814.2993054542314	810.1577695365518	831.9368348684343	810.7940625760993	812.9910863510863	833.9381216859659
814.0293935088978	842.3436846479124	813.1907067893842	811.9001328936422	815.8807033838256	816.2885253396928	812.7635672172825	813.4568984787213	825.7475581755813	818.5497877197369	815.7215046276663	837.7031534456855	831.8149797593892	837.4943566696188	829.005981602322	810.4443376556359	838.2474184279557	828.6162351569574	831.339159543099	831.5336705439355	827.471059265841	815.067204043786	822.6603928487621	818.8293729510398	814.2990755925321	810.1548571507706	831.9357052281513	810.7930544566242	812.9905371319478	833.9294869411241
814.028602627579	842.3417050578337	813.1906597440819	811.8909009216759	815.8752552412938	816.2869563607696	812.7585528410866	813.4562138980441	825.7459348383428	818.549697650127	815.7209492552985	837.6763556440415	831.772169471126	837.4910619139565	828.9359522016441	810.4434294793047	838.2464947161573	828.6006948463024	831.3368333301446	831.5310435346481	827.467587898994	815.0671715550499	822.6572575781155	818.8285954421693	814.2988729104127	810.151373317384	831.9344993226609	810.7914875401876	812.9904232397147	833.9284228339119
814.0264974620401	842.3371678179724	813.1905021243352	811.8862207705959	815.8670461582083	816.2850867295912	812.756877110254	813.453796680918	825.7446687523129	818.5492610694901	815.7199142682341	837.5938267111586	831.7417528905995	837.4868856572399	828.7775427244	810.4428509517921	838.2457024685551	828.5996158841974	831.3344707336871	831.5076360028667	827.457275976705	815.0669931717099	822.6544122602858	818.8270733100529	814.2987172067036	810.1468790834117	831.9307321464346	810.7908988091488	812.9901997397603	833.9189670202993
814.0134795042492	842.3342406033718	813.1903834676556	811.8828751235615	815.8253307149105	816.2804729948649	812.7557523378807	813.4528284680607	825.7418440122299	818.5488765671668	815.718690616953	837.538857858856	831.7354341657795	837.483856418285	828.5227574139564	810.4418741543734	838.2436007054605	828.5985529073207	831.3329672489612	831.4828968083091	827.4457285976144	815.0668250573516	822.6461423380654	818.825180475091	814.2979915003385	810.1436434087657	831.9301699494617	810.7866886793281	812.9899531042537	833.9106324361501
814.004605544533	842.3268085057231	813.1900239614926	811.8827871043169	815.7978529954644	816.2772655391193	812.7546848628839	813.4505298495397	825.7406608943346	818.5483596424372	815.7182397969524	837.5387285152193	831.7301802048116	837.4825829680773	828.3494529443566	810.4408055881626	838.243234950623	828.5947105198414	831.3317228939375	831.4654210090084	827.4432645636715	815.0667808619272	822.6437742650411	818.824769434757	814.2974225163276	810.1377141676909	831.9267101221045	810.7838854436039	812.9897355818256	833.9007507521397
813.9999978795023	842.3227561160111	813.1899693029385	811.8813749932275	815.7926254341426	816.2738666293925	812.7537517188713	813.4472629664652	825.7394074704933	818.5476992377085	815.7174578994105	837.5137734219865	831.7292823714046	837.481990377637	828.2045528331536	810.4392653309986	838.2397556245472	828.5910450140809	831.3317228939375	831.4489207824251	827.4432645636715	815.0667099514159	822.6401023118189	818.824346226406	814.2973511731551	810.1346200694607	831.9213949672878	810.7804247240701	812.989119712436	833.8846705650699
813.9888421796104	842.3132112849489	813.1899057478747	811.8777744316004	815.7514700182782	816.2734320280646	812.7481058679106	813.443711171937	825.7386584800855	818.5462604755242	815.7170113243537	837.5052660656845	831.7287968842512	837.4748333103612	828.0268374121155	810.4388773198742	838.2337784271509	828.5853735872257	831.3292775304789	831.4401659732038	827.4430478775286	815.0664930544633	822.6386064829471	818.8239187485907	814.297155125025	810.1295862306536	831.9141922123624	810.774358582518	812.9884758988379	833.8696116244657
813.9872301351875	842.2989787338853	813.1896866726464	811.8766942697328	815.7256049783018	816.2708211283087	812.7473733420578	813.4402132095031	825.7376597531876	818.5456919669817	815.7165824408772	837.4367150193978	831.7264649164438	837.4670328929328	827.9523584380695	810.4382615306614	838.2299209640686	828.582287166245	831.3264840586914	831.4264263116569	827.4372395251553	815.0661615410274	822.6383409159346	818.8221233563017	814.2968939201529	810.1267695268419	831.9102324236363	810.7725806844054	812.9883941181587	833.8466837205451
813.9705591019957	842.2761225573292	813.1888647444193	811.8756802853815	815.6673589628474	816.2660454241194	812.7466591754169	813.4380323213484	825.7364580441346	818.5451190587921	815.7163251683378	837.3689051511093	831.7252475953737	837.4597019483012	827.8670292831363	810.438085610443	838.2260196060255	828.5819303267602	831.3257063290379	831.352192333184	827.4371545123541	815.0658973294844	822.6379096529712	818.8219816924449	814.2965294058073	810.1196180804336	831.9032322933439	810.7671415567822	812.9874495696215	833.8106752476447
813.9666050032475	842.2704170705337	813.1883086586273	811.8755153734971	815.6308953988092	816.261766391416	812.746503622139	813.4355344663188	825.7357397121648	818.5441268181748	815.7159843504818	837.3006219100439	831.7243937074611	837.4541996649482	827.7780736171532	810.4380420432434	838.2222338385087	828.5808998088107	831.3228819436597	831.3275645360554	827.4331047840938	815.0654227750576	822.6375343548302	818.8200815737238	814.2962666246584	810.1186055384703	831.8965248536822	810.7650639313555	812.9853473708461	833.7931421321764
813.9589068803247	842.2653827315701	813.1881170308096	811.8747362531183	815.5953912296617	816.2594248705922	812.7463701737597	813.4309174077008	825.7345776843383	818.5434380853756	815.7152021312321	837.224784994374	831.723608429917	837.441713481446	827.7177471160719	810.4379495392026	838.2162118256902	828.5785805665976	831.3096164711372	831.2867065887037	827.4290455812046	815.0648823932279	822.6373201376663	818.8186513582464	814.2961290240161	810.1162179815703	831.8869910529264	810.7566188554534	812.9848991222823	833.7284546291554
813.9544388000909	842.2638030700612	813.1878833146451	811.8740601075364	815.5226773574853	816.2589871162246	812.7399476804832	813.4273940701594	825.7331376625723	818.5433569467012	815.7146178271712	837.2211771685879	831.7168972338548	837.4362707182581	827.6504357330322	810.4379252728612	838.2106896344941	828.5702157619515	831.3093679870718	831.2548652579505	827.4239572469795	815.0641132012578	822.6371719759422	818.8174795851256	814.2959217615663	810.1136289245236	831.8858496594896	810.7515810066909	812.9844195284364	833.6927696894871
813.9505260265402	842.2605401570718	813.1866554668039	811.8730961743513	815.491357190434	816.2566248489143	812.734389518518	813.4244392559403	825.7314300527244	818.5429597023306	815.7139100692983	837.1757611850428	831.7152939203087	837.4264686336822	827.6076622843954	810.4378854579959	838.2040117068391	828.56688674363	831.3011264838466	831.2202771152289	827.4220122463007	815.063067789663	822.6370977990845	818.8147944311994	814.2952268311737	810.1124737946184	831.8855706238382	810.7493964420713	812.9827431538292	833.6475290035575
813.9477085351045	842.2574813044049	813.184990432615	811.8730227462186	815.4692591058134	816.2531183817625	812.7297105701188	813.4230110469408	825.7306488991986	818.5421702404401	815.7128993594974	837.0650965803057	831.7143669687541	837.416880043842	827.5733208698168	810.4378706255951	838.1705143521892	828.5630351271162	831.2768439316272	831.1725104292938	827.4217958174552	815.0626298108242	822.6368876039662	818.8125280789728	814.2946524720384	810.1107201330491	831.884927457644	810.749395589522	812.9823515277038	833.6068521286813
813.9416049452293	842.2558739556328	813.1847471420062	811.87204190469	815.4377355568438	816.2511335991155	812.7268467576014	813.4218772213237	825.7286121237407	818.5412312568118	815.7122206673399	837.0420630380809	831.7131323770797	837.4044102552406	827.5727206236782	810.4378365864133	838.1562573175325	828.5569201598568	831.2595999436926	831.1627161387811	827.4108684798782	815.0609654032183	822.6366141997854	818.8081114766186	814.2928966615461	810.1090080747831	831.8842286545424	810.7493773265535	812.9822536766193	833.601299286264
813.9368709061544	842.2515177357606	813.1842395848163	811.8712444362358	815.4171820063929	816.2484134965277	812.722409657395	813.4204043351103	825.7229466956082	818.5407447368867	815.7117213157472	837.0320312117016	831.7130700178298	837.4018449425889	827.5701580039361	810.4377572730397	838.1368892003495	828.5517439665721	831.2470666955337	831.1500195454223	827.4103429614651	815.0595788240298	822.6365583938943	818.8053414932814	814.291678335422	810.1085012569085	831.882498984495	810.7489971268271	812.982178393019	833.5984917996047
813.9346147460798	842.2463752012545	813.1826872780197	811.8702862323198	815.4052912738125	816.2480194019985	812.7183935662026	813.4190591272409	825.7149535925612	818.5401420084587	815.7113385385491	837.014585938041	831.7125894720646	837.3999218027969	827.566328025985	810.4377566030971	838.1335217099577	828.5501661839936	831.2197685222404	831.1478388881848	827.4088795079647	815.0583106420673	822.6365451352893	818.80438454321	814.2916527519445	810.108053082831	831.882141472977	810.7486373674451	812.9821196064155	833.5963513983708
