# Supplementary material for: An improved FOX optimization algorithm using adaptive exploration and exploitation for global optimization
Source: PLoS One. 2025 Sep 18;20(9):e0331965. doi: 10.1371/journal.pone.0331965 (PMC12445531; doi:10.1371/journal.pone.0331965)
Supplement: S2 File — This compressed file contains all the results of the conducted experiments. Each main directory within the archive includes three subdirectories: Analysis, best_fit, and convergence. The best_fit and convergence folders contain the raw experimental data obtained from 30 independent runs. The Analysis folder includes tables and figures derived from these raw results. These files can be used to reproduce and further analyze the results presented in the manuscript. (ZIP) [file pone.0331965.s002.zip › cec2017/convergence/IWOA/C17F20.csv]

trial_1	trial_2	trial_3	trial_4	trial_5	trial_6	trial_7	trial_8	trial_9	trial_10	trial_11	trial_12	trial_13	trial_14	trial_15	trial_16	trial_17	trial_18	trial_19	trial_20	trial_21	trial_22	trial_23	trial_24	trial_25	trial_26	trial_27	trial_28	trial_29	trial_30
110964.47757739517	114580.78103313685	105563.76407103828	72479.77517531226	115236.2833251339	104040.02429769989	88332.83144860271	110401.69616330376	85886.13878122962	79078.74405164091	95863.39967806776	122375.67687901258	120559.56664491653	131744.9602164115	116823.8652025878	103065.79624618261	71588.33444611944	104399.29345488483	79927.94569493507	80163.72720912528	101935.14462490816	115920.75393316036	113600.52255635234	125397.15761759384	114038.79691581332	106359.08762585821	80628.8682828856	120129.58812548476	110024.5020477237	101722.9352865406
103593.94473523914	104718.67108816645	84946.74705969745	67429.08521763782	78382.32599655908	99008.69852283233	84375.25641018974	93635.99473299953	79231.07642971969	77058.69506242272	92029.84840264535	89358.33235044735	109977.09373163916	98149.12338180086	114899.39344287041	99115.1309463353	62886.29853008827	96894.20048625326	70430.5846563841	77861.18685114973	89924.49545349053	109822.86948209892	105493.37466496293	79202.53359437964	104653.58767814981	51895.52193068687	59368.71362361867	105178.13120440213	99547.2239966673	89034.89453468959
99265.73579153212	79367.6505587536	76920.8302918224	63177.926944429855	75249.20742873625	88857.06267947833	76141.37084744712	72817.1993664679	30143.93302370973	70274.46438809083	74646.377411488	82075.03316351128	90482.32172211992	91221.51877796047	107376.78050163474	93895.09497015308	62875.628819826416	91242.95021265761	69023.42083448371	76957.93911455205	79512.62165403343	85747.7356983154	104638.28755706898	79048.1493484744	101916.53317618786	51895.52193068687	59368.71362361867	90806.52351750377	86058.82981981053	83137.03031894243
85774.73801475766	79099.90983926259	70706.28685930475	60184.58336991855	67277.10001178054	85955.01887780806	73962.11032601004	70667.01037099533	25931.89549588862	68982.12733565048	72801.20265084878	78792.34642854071	83961.3880684427	84401.07758862955	80254.16859116605	89493.08223529521	60901.45027933503	90313.30509836333	66062.81429823185	76466.7544486386	72973.65920981656	84877.99406796077	87024.64922099197	77730.25557467915	94368.37799739376	50557.78416320777	55587.3554753668	88327.61544992725	82760.24630877291	80184.78850728532
79011.86658037413	77177.64713622432	70615.58910027989	52264.77119105144	48121.344403877105	84331.45982011395	71533.83195550571	67981.79701767776	21879.33175541083	68546.40807455531	69956.20947899998	77320.62605222207	79841.18947734863	79187.0254394277	66660.12921412833	87606.2349305645	54956.001633235595	82896.51293780394	55908.00077645509	70920.44429294916	67161.83737063603	80743.40514413205	83022.64537191199	73299.18716481107	82380.3060559903	44864.95167106967	51452.729791019694	81269.61684221434	77019.59492231405	79209.69102744332
76195.72162078712	71800.20787839784	69412.60590919301	47722.92463579691	42659.1197756493	81996.6369925967	65114.634470252066	65161.39347600764	21337.07034590384	67363.29040917478	68059.32287929716	74687.5903782811	73217.31401086412	78506.87472902707	64349.50661551951	79619.30478263865	44792.67236220582	65334.291328380015	55244.85601504051	70453.51247914087	60574.03135851158	75521.94064567376	75068.47736054614	71922.04801717483	81147.28802961351	42481.521248413104	50056.799389723674	77697.19607196335	74142.7605348741	72130.57324861576
74830.90862248187	69396.75939688573	65033.44123408736	43467.899462754795	37090.18072298567	77258.49136478873	61481.62510109804	60828.005903718746	19286.96931863876	65937.46769479543	64852.67147998757	74072.44666872246	67353.24016567369	77029.67976274969	63295.9890811039	75069.23747626688	42659.779463587794	54636.86508484357	52769.92038143713	69446.27270549725	57182.16137615785	73860.04772129883	71641.03748295721	70258.14425701233	80246.2012598235	40939.273045315116	46971.82248878562	73893.83420162812	70406.88504953135	65009.48249809855
73806.96584438128	66263.12154868993	63261.2958455351	42556.53049150761	33336.508586038784	75032.48803316188	57632.66864441983	59100.821863007695	18683.68941518403	65165.22783635518	63132.90418104435	67708.19418609852	60842.480117929554	74742.45357020445	62299.38240792444	69637.60250005593	41372.16574466744	54135.68251597389	48505.05900028281	67148.92005571062	50244.293092499385	71933.76586890049	71480.97981953039	68352.86004131948	76709.34613574254	39460.26356337093	45629.78387621096	69549.31734440423	70029.13869612411	62949.40054053658
73352.67820078423	63870.82756631343	51136.90962294587	40712.8146384258	28680.55954863451	71214.20279880185	56528.59208540338	57731.25349834779	18504.62371662683	63445.066853819735	62093.44765912687	65345.686179501216	58878.4928223948	72566.55560093554	61428.39315829077	66850.12514317117	39134.226320736125	51885.79734794447	46171.030604818574	66019.77266328825	47487.07580132355	71206.49775932192	70897.40423697149	65545.88768493503	69813.95969359916	38323.84311763438	43597.92550956158	67575.9828966109	69019.09940457667	60685.04981805985
68560.37414071955	62454.319333021354	51037.244509621836	40700.853608363796	24057.188827256876	68912.07174841221	56528.59208540338	55933.483123194244	18258.39294148604	62421.22078225152	61645.06419799817	64063.80952703434	57192.78844698976	70551.6710027847	61183.46231986412	63849.87455457522	38709.024398767884	50586.17682201497	46070.81864744789	64102.5716863844	47339.362933880235	69954.51007243298	69395.68421954116	64155.7054601038	68643.31521361569	36224.72090968708	42133.30865005363	66185.16208460038	67907.61413334649	58261.12081375833
67175.30927160801	61719.69883333543	50513.70336903459	40314.31063024241	22863.732177962785	66020.63996794293	55581.4915189407	53132.87018764269	17926.133300347625	61981.14662731029	61083.444491388575	59467.70296647157	55973.71708586827	69074.80046152112	60602.355151795564	62187.42745273686	38186.79590570088	48134.33456633146	46070.81864744789	62913.70540277065	41375.945795143234	68118.36406751124	68939.77723536469	63676.80763550437	67352.8466784537	35787.53097180522	40338.158035865985	65859.27224225915	65117.89520846007	57723.149738338405
65429.19110664071	60728.88163669867	50255.565664477144	39638.21601457477	22101.805587847575	65831.2710278841	55388.41129988699	51357.34826438252	17812.021109077985	59275.321101010944	60410.748235492596	59233.34786409347	55973.71708586827	68100.59440862085	60106.19038729571	59079.862660453335	37411.755410067635	47564.237672872325	46070.81864744789	60350.87828830929	40107.99135013386	66978.37286078185	68367.51544421932	62235.72753427889	65806.91661512139	33324.67224256503	37441.04761487243	64352.317349924364	65117.89520846007	56421.46692679197
65142.80785842355	60176.070696028684	50088.184535719876	38729.331761078276	20975.496064555435	59680.368421885796	55026.18041265322	50463.456189100645	17471.503274912855	58811.2896809008	60094.83229576799	58479.37188746191	55513.71252573559	66456.35847778397	59580.34972616205	58121.769237814835	36753.616613914586	46456.27330141887	45744.09534124305	56236.861060773605	37192.72933477803	60740.97073880462	67910.01740527575	61443.912420296125	64103.86860496278	30776.262720456347	36296.00626659939	63340.00711334912	64750.97015506066	55175.27856337644
64651.57633626818	58833.48410405932	49931.207334528735	38512.87165434738	19202.80233935993	58879.72776444912	54972.12126500958	49501.925374323095	17072.082345827468	58600.19353050041	59716.81885521062	53151.855979663174	55319.04253899367	65783.79309732553	58114.3442141627	56186.61242123394	36704.22652313531	45848.60674635588	45647.479940173806	50048.40125243085	36199.46508798116	57767.41123746594	67401.51647363175	61260.36074393674	63023.51315081662	29996.2574963873	33956.82292613538	62819.67621770692	64176.902721222934	53995.28663464848
64397.27135113313	58103.433476039805	48700.118955926766	37896.079952644555	18952.757622672336	58467.64782907818	54718.90808724559	48630.00975152965	16667.803556818057	57974.25147634481	59216.66309601521	51872.053235439016	55060.71792104336	64659.12353235394	56805.16227258101	53125.50733852689	36604.451923919056	45422.39118684669	43711.86372368297	48192.34044925919	35348.05024488965	57007.174774309264	66602.09331382034	60481.89273748611	61718.27408365973	26892.433833587664	33502.69804233292	62354.73912850477	62366.334580823524	52484.68661740286
63917.7834631235	57850.883759975	48246.78515584427	37437.971909047286	17597.402663559616	57153.19461094167	54330.36222407459	48620.40404874411	16343.977857598413	57811.06364974713	59206.63511104864	51272.411608659066	54739.049732608095	63020.13025684937	54976.19568686575	52160.38908715114	36298.53879310031	45162.25921294843	43092.80486655168	47781.55903713578	34549.07568846719	56434.468930829666	66420.02815028297	59897.03008721552	60154.514963105175	26126.328754497663	32245.91327128732	62007.039158998334	61185.185826255605	52110.37191591608
62766.64388519149	57659.30689885236	47953.26716823109	37060.09981549137	17102.130779921572	57007.07491721364	53512.03964320472	48326.93727644888	15466.721693632982	57607.05835192841	58677.12683335685	50654.88929961217	54627.30077676361	61869.961720904284	53509.39111759859	51458.37061010666	36066.75021518935	44597.844373321765	42377.384657787195	44590.632232610275	33878.19450221384	55994.718077415506	66400.59743901182	58489.47286747509	58006.35694072199	25506.420236758444	31382.27983033628	61964.0962489381	60266.27813435889	51578.62689492228
62037.53826367649	57320.910070933125	47377.916474236066	36704.63844493117	16551.54891742372	54252.01123603634	51766.199404205734	47924.99612231469	15075.501076209237	57383.579495362006	58157.625641378	50377.123187017816	54321.57202632833	60916.02191003306	47794.046998484264	50675.7079729222	36000.53222247743	44364.745431254196	41933.82753084623	43413.11977796918	33610.05616560198	55509.11051758265	66343.11983422338	58388.20988923911	57751.16096550337	24820.85889777118	29075.807529123886	61906.9766130342	59835.03530920909	50662.986565617255
61498.67967213782	57261.419895054365	46656.94881058001	35441.98542770631	16235.212837723866	47286.21616423927	51224.80220526186	47450.24353557627	14814.29365442582	57182.87939007993	57992.47529000623	50317.799167416415	53868.59466740614	60708.79549613572	47346.72616254922	50417.253357744834	35852.54121212152	44158.27065731079	41489.80183938517	41665.468688065484	33009.553365294094	55086.91839918774	66120.03348354659	57910.618410984796	56274.41168292794	24530.62829260662	28512.234320513824	61731.691064876875	59215.264542215686	50255.087227096665
60940.96459294439	56683.85232291808	44590.846113909414	34613.51872614539	16199.616349547754	45949.40638811663	50475.69708797885	46929.53970032424	14532.663908978531	56897.3310401979	57483.84378688188	49657.07754053585	53456.04794888527	60674.84723044672	47103.35354286763	49739.76166022451	35771.34437079058	43427.55767919918	41130.12797969874	41662.52023785252	32835.55317132699	54937.96504476237	65107.459361906556	57576.964990115266	55324.86995084535	24101.564424991335	27922.3765869688	60895.43544832854	58606.91502805421	50000.00876611094
60907.38354616221	56242.39035193809	44182.88896886471	34412.0211606052	16137.542877144515	45148.61766567036	49889.68565169788	46836.82786278465	14389.946525410165	56296.91244473912	57344.26524084649	48175.13680067768	52616.59591751929	60606.78623690768	44532.34466192346	49543.40355531145	35720.91976817713	43360.00264483501	40878.60115985794	40796.79591746432	32664.802130627573	54743.84801565651	64419.424356621756	57576.964990115266	55289.755143471855	23171.986819625083	27701.688955442565	60801.095306191295	57388.80507551582	49685.817551976754
60404.25744397818	56056.38273633863	43724.992791240904	34347.28774676829	15987.571779035334	44603.812930979155	48462.32181724491	46404.49290120109	14127.644687073309	55763.37827514742	56312.54886202164	45786.10333282099	52301.93265095887	60606.78623690768	43566.50478169128	49114.13263887837	35563.94390475333	43283.984830963454	40047.07529025217	40264.67271379663	32537.33285444965	54645.18691295467	64042.52088234068	57554.88476458466	55190.25683904717	21679.22406010021	27475.221934512127	60074.0661862218	57217.62192344826	48734.06678579934
59067.306091752675	55983.93088457391	43724.992791240904	33958.009599652956	15731.172043240274	44129.75276031691	47704.479653074945	46268.40327988509	14017.2102051819	55694.00332207948	56030.60181733869	44699.103060234615	51426.077505382265	60569.93672520816	42935.20464532183	47953.69955542432	35559.1957448459	43237.32295406569	39972.010467332395	39348.610932981166	32151.551551009346	54550.40638254538	63694.35934997267	57079.20260591097	55008.21970538628	20802.8328377778	27364.5538531409	59923.72052807408	56123.03271556781	47799.87005745648
58712.24236564773	55877.04086281743	43437.13465641295	33792.30851031351	15519.812967976965	42357.08925201024	47097.7243026712	46232.520859448465	13072.92475500146	55518.949663444255	55933.45838641816	44178.33073377641	50775.95076058362	60314.10971395273	42575.84471016525	46405.38995446608	35456.47877024581	43088.366166165164	39870.15098203904	38646.850314322706	32111.878928245973	54110.89108181587	63469.47105167118	56979.73411032504	54747.977415982765	20115.406576226538	27253.421234618763	59695.054226838845	55721.977270323885	47148.87271455354
58705.8669345778	55862.00825922126	43437.13465641295	33717.723102322925	15241.918302346987	41706.28558846002	46652.88563488109	46193.61098506915	12776.492680670019	55318.17430668738	55867.977061625796	43884.52248729096	50418.553462435564	60059.942080110646	42534.66978951282	45812.21591741849	35322.011742140945	42924.995709944684	39713.201148437496	37941.55257134684	31817.08026654099	54041.66359963108	62845.29659738603	56742.39281134096	54279.69375278934	18764.304789049962	27087.628927501883	59614.731122909994	55594.7100977468	44417.64623155585
57654.25461224084	55850.867258702994	43157.10386372331	33311.258498674004	14609.357596981821	40347.05865244916	45852.25384406204	46184.86721477962	12483.311834241222	54975.400327496965	55597.574686798114	43064.76877493378	49995.0822206466	59752.90064262667	41677.4033290909	45245.43747431973	35127.49310059439	42439.02127291007	39595.80529499841	37781.39942792129	31075.504793787764	53787.45137528973	62517.30878214279	56641.52047923061	54006.874641027	18004.20403982995	27029.105036162586	59574.940871797684	55446.11322302061	43216.058109541445
57222.76210709788	55849.25098796409	42958.920866824	33144.590472357595	14084.08101459903	39489.497175362565	45661.99694437433	46151.331795450984	12119.672197587304	54794.7431781063	55478.04457353733	42613.52913540831	49769.48421554828	59227.66346502827	41559.13606268309	45085.3661421324	34964.944463785294	42396.758781970886	39464.372331224775	37485.44934746566	30573.04226488899	53630.51095268084	61863.49299178644	56492.59568495443	53969.65569066801	17818.19797236057	26872.88963342116	59380.29003469451	55414.562916497525	41918.160982169335
56937.55818746723	55833.97885912219	42077.68664574037	32972.46975005895	13931.079562086852	39045.4219030012	45477.72740642582	46151.23806160709	11880.810638596644	54357.48135454519	55414.72893165188	42200.026028704866	49414.54455881034	59133.19367386865	41407.697813883526	44818.590533858405	34939.82869754493	42085.90185690095	39417.29074621395	37121.20709883782	29750.25189942337	53562.28609628471	33280.84639870747	56261.07829949619	53879.25572593121	17656.58878459303	26554.6123225738	59354.69545795398	55334.36321341148	41018.243386441645
56376.56234476572	55782.06824581715	41789.24873687309	32659.52364310564	13868.795017152215	38910.191861110456	44793.392123187994	46151.23806160709	11647.895584357428	53657.83252399118	55151.53020783158	41534.92229150181	49372.10648143373	58796.09876145541	41277.82183581179	44813.36553374465	34740.27980656564	41552.503289029264	39416.69351375229	36801.47049601268	29498.361684070223	53129.94247850973	32482.200025284757	55788.01461183123	53804.063037044565	16818.015116369235	26280.188185655006	59049.389594217595	54960.81516342037	40601.27898100367
56294.08483067844	55666.715176097176	41588.83160005111	32590.48527916417	13775.045436026543	38152.36755773761	44702.98590162639	46148.796576402936	11449.208382104114	53270.561718169374	55106.43647452602	41174.928745108984	49346.1411830266	58370.132103777934	41254.40571174989	44760.36453902371	34698.4694895892	41198.23267690173	39415.037648221856	36631.619225589515	29211.097110132236	52891.49493456824	32481.49738612672	55544.45532152734	53618.51029864744	16591.272924467026	25891.78989439965	58680.58441779321	54867.4354927864	39712.291164852686
56127.30317307407	55577.117296367855	41316.46797793827	32447.863589988912	13167.462351564163	37846.146511969004	43539.45147471943	46148.796576402936	10791.30990484139	52053.16140454684	55074.88394465526	40935.29716637095	49296.15673915374	57790.89787642257	41138.61589804031	44195.2155930919	34455.0792637596	40578.273554000465	39396.78902925726	36370.993969592	29163.59851659723	52471.99315260285	32361.764946170497	54846.73814377502	53497.45402056036	16492.772643456556	25587.581582461633	58349.07678778779	54697.98457129217	39149.287683867165
56015.85226018009	55508.632991319246	41311.30177009639	32333.93847150199	13018.740154247296	37640.009938824514	42854.43302087039	46148.08554322458	10605.46594992195	51825.371919543366	54968.66103563464	40911.76918341158	48868.82861286992	57156.10514424799	41094.360202510295	43988.26786989454	34392.35547030329	40253.411178056595	39252.721067424725	36195.457765548905	28905.565084077887	52329.951961747945	31920.53846151144	54393.53650538082	53020.76440871436	16167.792973455127	25551.513834298792	57994.79420669347	54537.08724679437	39046.51839549761
55768.09753729811	55451.366386898146	41219.23999416311	32293.76330562946	12896.779136050092	37233.498470649756	42507.174489700476	46147.80932925663	10551.682054051409	51140.06410430545	54915.508999353995	40791.167306412804	48467.58686281734	56718.97065789198	40803.95519541775	43263.15687582275	34363.49415686187	40119.083980360316	39189.152125338675	36154.69495170599	28610.051472802385	52329.951961747945	31874.948941952975	54143.744159311806	52841.82801102849	15907.618961167655	25502.23527156439	57613.10100813414	54501.57642224806	38679.59323033324
55618.74963341878	55430.14719693967	40870.51605548661	32147.349455266638	12812.325607123546	36994.54671599776	42178.448561355945	46147.145651979605	10193.21744691658	50298.21118435933	54886.61825955445	40621.664520783685	48413.909985924605	56323.78138147325	40267.31290239801	42401.7013849681	34288.542829252125	39883.339559313594	39181.26656249803	36117.93445023118	28436.141237888376	52294.50565108826	31707.922815156697	53755.66778452629	52580.38620364707	15891.696671748708	25338.603751691273	57056.35473058593	54458.977106562495	38588.539367295605
55458.77856522026	55336.42674326124	40792.651973032356	32077.871520983837	12775.47235828356	36728.04800185849	41443.98502901264	46146.4628168051	9819.689639110768	49628.658309900085	54886.002117031036	40598.80102404177	48330.24214642805	55611.318311130264	39758.20947740912	42112.528001576364	34236.39317549235	39738.23038009207	39096.914790179835	36045.27098918857	28376.608580897453	52294.50565108826	31682.417015494946	53708.4730170411	52378.312553019576	15818.308964351096	24758.697355552213	56711.548681310596	54387.41155440356	38321.920939582524
55253.8852413852	55300.454363560275	40050.919087268	31902.72262483431	12723.984658896145	36457.68724944445	41248.34433882954	46144.99569777228	9652.875378530029	49028.58174834604	54863.541617564864	40351.777178721815	47854.30597341081	55031.641078612585	39556.5189780615	41659.07843037018	33767.3070003019	39679.37231022793	38985.68377036336	35570.89831224685	28343.59534054744	52276.493006374934	31558.742097950795	53573.71712781782	52090.59663172626	15753.418175974455	24254.568293842778	56537.73025899672	54353.847806949125	38148.97126469814
55204.35153534247	55300.454363560275	39712.60836964913	31752.287855479102	12684.629701291906	36193.61284076771	40905.94445571189	46144.75247861188	9534.021375940272	47930.94191989853	54854.681076461515	40338.9524141276	47594.97912253878	54035.227062868005	39346.538945358814	39917.96990778338	33752.13731590207	39661.137258210016	38711.066921796264	35483.861486900365	28312.902242491175	52268.25799881009	31520.42342682397	53275.31518157239	51850.23556199422	15715.104687699264	23514.454730837908	56209.307961013874	54076.622071470214	37944.15487660196
55180.85561590262	55254.39047946923	39383.09900315929	31592.611676679095	12589.906744402835	36008.52829267221	40451.77371003819	46143.115029313834	9370.016129283105	46575.184871732476	54848.09990772695	40334.29414186596	47453.72389163909	54010.49071095318	39204.15940243997	39211.45757703595	33689.53711919837	39639.5313210573	38478.52378532931	35317.257109795726	28108.691872108626	52267.8895762167	31343.795416106997	53027.17393282065	51071.06879980144	15573.467922643065	23272.04756991011	55771.16724366568	54035.22809943372	37835.09981798097
54966.90260380811	55252.05756262446	39359.62863657484	31524.33625872792	12333.789479564964	35773.70131724462	40362.67750968011	46141.08001424578	9259.5192790508	45529.89546593147	54847.709671168974	40330.68793825712	47192.546047500065	54010.49071095318	38773.761342689635	38871.76884134952	33572.64311954075	39605.38424134144	38078.871409374144	35042.83900950124	27868.44952836966	52264.47987624157	31219.956680259493	52797.92222298003	50756.870750260205	15489.945655222462	23174.796912611953	55161.958273466145	53936.18818985598	37535.511101241544
54920.899729919875	55231.46624503412	39257.074743033954	31507.10501855807	12172.220877532003	35686.178663623556	40125.869802396504	46139.334611635735	9230.29532224888	44584.7734368489	54847.052688508316	40318.77714000707	47124.00787404305	53934.714729089384	38581.179947549725	36935.28596902409	33514.915573332546	39593.47892390846	37365.0257445178	34841.31402685613	27544.144607750695	52257.47284372483	29805.292402078176	52746.76301426609	50221.12401504418	15290.296115926365	23040.862021690933	52814.80986178154	53822.63606639818	37488.978424994486
54884.099436194825	55231.30883034734	39130.34006276946	31411.090985387786	12117.921178833547	35477.16484329196	39996.86379229055	46139.28898451203	9166.01833139965	44072.49244920062	54845.68786356466	40317.219229753486	47085.42075208018	53828.816648515305	37708.234263950675	35588.023451304725	33436.73185830256	39491.292660201536	36875.34043320893	34286.081395865345	27309.130317650146	52253.02436340579	29008.876040082014	52716.72157879883	50067.439848118825	15247.815254234009	23010.397090687584	51287.233320189975	53784.369423891076	37259.11368358183
54817.21108425173	55231.218017251456	39027.4476555657	31364.49486253358	12062.034653011278	35361.02506813092	39849.73044806473	46136.82350748438	9076.087738127135	43686.13957134562	54845.68786356466	40307.638295917786	46971.870581253395	53535.19670110996	37360.93761240055	34511.518732556804	33436.73185830256	39386.95166625591	36668.41774405129	33874.00734936002	26875.80888274024	52212.77334646102	28526.192415782687	52462.26616094592	49908.23901318426	15111.941229230912	22915.79343699025	51050.10600755322	53636.16658790242	37149.90589625958
54684.577585656385	55230.55509465776	38906.73845836721	31316.554179139617	11915.489005986117	35085.50550024292	39728.46633144453	46136.53552508888	9005.578634284273	43543.33123349912	54845.65089785758	40306.2598514938	46911.23088820185	53473.7298330382	36191.04567940129	34004.54724746842	33417.25502178444	39247.60315467919	36250.60353696353	33706.710563404486	26857.30719631924	52182.824713391296	28330.981016803096	52300.2733655231	49866.37903996162	15016.687124754952	22839.57252998953	50530.02955427564	53635.13276364563	37022.30485387349
54637.512022852396	55229.433882992096	38847.12426692392	31292.735167020543	11752.932592803962	34091.001008163264	39554.92493673488	46134.46655944909	8957.941590409575	43227.093223577045	54844.845805166726	40305.13036944865	46858.338985333154	53431.112697559634	35494.036822356924	33869.76343421139	33417.25502178444	39082.30257615428	36065.92057984149	33620.57787055452	26843.48675000603	52033.506363061206	28103.514105978673	51774.67160254632	49851.432068972084	14921.08671634865	22677.248579513278	50096.81188370117	53582.376972672544	36909.01157992668
54618.19239996239	55220.8642524919	38822.26518967342	31212.90345922031	11735.511677674811	33524.73844942803	39171.20767743759	46134.34341215466	8802.404880214102	43218.47225565948	54844.82741481623	40304.4250811965	46788.10692298593	53269.22812247771	34706.131893610145	33790.37225575271	33397.29905601256	38927.77889924476	35908.77464158951	33592.72884377397	26769.363854098614	51899.84297289111	27847.980936240216	51698.51894746086	49776.624289294596	14866.62437121306	22446.518862547153	50028.98765916028	53487.9962375411	36898.26474768999
54616.70014747108	55211.340292812885	38373.142587437535	31145.695808868386	11658.53174763435	33085.31766425776	39065.417638772895	46131.131219371266	8758.324346676221	43196.687057790354	54844.809144213694	40301.56385811589	46672.429896003494	53103.691185294825	34601.6159806275	33767.91731295909	33391.58471192521	38690.00583437729	35343.3952581507	33561.11352005537	26716.89672273352	51497.6393911517	27313.574560173653	51698.51894746086	49591.34640364579	14835.95574776249	22328.331610526267	49480.64657318046	53293.348484763505	36886.315090570235
54591.234825000436	55204.5541301646	38055.27976862015	31086.90788997929	11481.689049206807	32740.79320100992	38701.74759447051	46130.171626137446	8723.374488582007	43126.10643167439	54844.80026445554	40294.09963246243	46313.87118753637	52933.659009838506	34394.39002336259	33568.0829076152	33389.17661582271	38399.81048965815	35287.297815087935	33467.51432087623	26696.58842851222	51111.40499867519	27278.02515759039	51582.26218827714	49201.18611705495	14814.784303078995	22235.29643511965	49132.95397967739	53220.80629591644	36843.97200094228
54568.04784746276	55148.153173337974	37750.57651180842	31076.56701268953	11338.080716631272	32465.116443677514	38570.21892583435	46127.30268644205	8707.305851804438	42948.34164645401	54844.61556150914	40286.34819294032	45842.93352122057	52902.993948000105	34284.67399399521	33425.09479188397	33386.76465057634	38323.385826837104	35268.4879642491	33463.487631988755	26428.862120135014	50679.74465360721	27078.833059635283	51451.945808549	49016.047901946185	14803.902402844999	22112.346219223913	48936.67564757769	53140.46853668616	36840.30394479188
54537.285335033994	55087.0184033027	36767.7738794506	31041.917916082068	11161.792033165839	32071.996677798696	38327.630710392245	46122.64143247433	8682.860503878019	42847.13208893927	54844.18356272398	40286.12182577088	45538.986061979565	52811.48548200997	34040.87979200922	33425.09479188397	33368.745420334206	38226.47299886778	35025.589211155835	33449.972058167805	26145.867488256314	50386.761365808845	27038.090839454235	51263.048011513274	48857.32207612952	14776.748883232722	22027.156767407738	48732.03367807093	53111.054884587356	36832.85044849366
54479.46115772748	55081.2009485959	36622.44111365095	31009.49791061941	11068.562692240028	31649.641160970663	37869.661229508514	46122.24900180092	8682.303091353722	42773.068159065595	54843.736585870916	40285.915464508	45500.89759296931	52337.79792350456	33788.48831510792	33413.26247525947	33359.81838187722	38196.512202552214	34543.18545086337	33350.70029299446	25591.039915860572	50231.63481971392	26912.206937790488	51113.04501081255	48393.96958117209	14766.334275455318	21790.97142533244	48509.129824160125	53100.56348406515	36822.407623516876
54413.673875335946	55080.6601101599	36359.01973399906	30811.532260147105	10993.025743972568	31044.191199796114	37640.25701444487	46118.974783415615	8660.41852914922	42773.068159065595	54841.19246399026	40284.49904149965	44946.23099453731	52158.75549906532	33674.30013763548	33413.26247525947	33352.42242339534	38174.720832752515	34473.08106017625	33280.88364158692	25463.420374850542	50051.969668178805	26902.757607497428	51113.04501081255	47897.3600075086	14735.2340648947	21512.25055499317	47941.42962242565	53100.56348406515	36795.99129832702
54369.56142571871	55080.6601101599	36288.995790144276	30474.90524635371	10968.699646522502	30162.11605565688	37640.25701444487	46113.422916836586	8626.193389583992	42773.068159065595	54836.651101803734	40283.93278867729	44535.68313389056	52018.55370950569	33592.25892874073	33404.01873272279	33337.49252040811	37975.215913208514	34306.61185050494	33219.49639368747	25396.21401364134	49689.01974406562	26799.488565628486	51030.45344621589	47540.147627662496	14733.994068771428	21421.360911452724	47608.42337282937	53100.56348406515	36782.96333534987
54360.22595545444	55070.59539843439	36122.85587314156	30135.055783687545	10871.133988320042	28993.585251051994	37554.54409635329	46112.554363329444	8598.644602400902	42771.47826014252	54836.58483997202	40280.983910199626	44178.74568832433	51880.29318649268	33481.13779237201	33396.52727657986	33333.73114558347	37910.47941150976	33920.34083737305	33194.171161490915	25113.099974008604	49328.24004106433	26727.154753425304	50979.66256888217	47435.49752281371	14721.327228237933	21022.81382654417	47454.05904535783	53100.56348406515	36775.98616482017
54352.415721194004	55021.35084070337	36013.28107984864	29963.399366116846	10858.980945642008	28176.277606868192	37505.694515862306	46109.436227562175	8587.424077121865	42742.98466234899	54830.12194538817	40276.71079495596	43867.83931154736	51759.618043849005	33386.62179588078	33393.80499615494	33331.73306754579	37907.007440397545	33808.32666119927	33194.171161490915	24859.13794599858	48981.84631383086	26676.068715065052	50956.461681596964	47227.438559423	14709.541726989204	20722.62541121783	47145.22553640672	53100.56348406515	36770.73324797237
54320.28502382837	54805.71939665397	35994.86621188698	29802.32279071015	10838.493144586426	27594.857635381628	37496.88713377306	46107.18246696991	8572.004857642169	42740.38884666565	54826.73252631743	40269.98960482118	43586.15767069439	51759.618043849005	33311.07014979902	33393.506519785165	33328.627951942995	37855.89442358455	33808.32666119927	33161.37464167917	24649.259583053896	48759.19707312998	26628.231482249303	50859.38382391053	46518.5704501179	14681.500801037262	20691.646786088837	46726.16116719693	53100.551876881844	36768.31072549748
54314.773603163296	54446.90404459557	35695.85731727824	29588.49142117729	10808.772409736688	26650.87482733901	37374.6002661615	46104.77821279119	8543.063805510521	42732.12556555595	54825.06546299241	40259.5079171225	43460.68588202064	51754.77365015929	33248.81334041138	33392.19989858265	33327.46594837756	37826.13332485996	33808.32666119927	33140.752804150805	24479.098644396345	48660.30299298822	26614.216978603923	50750.610738802876	46134.15356181932	14597.190016979803	20631.996207042957	46261.16378781386	53099.81672895973	36766.433481835185
54307.83579364959	54316.18075479637	35654.298027300945	29344.544930352	10769.487432559961	26038.25671265335	37322.590549411674	46100.63960202016	8524.323397613058	42723.56007514692	54824.45283499562	40258.433177069106	43300.97300533134	51743.2045832691	33160.334075356936	33391.82083599968	33324.836177021454	37822.221944309	33808.32666119927	33082.98615041845	24268.430614338147	48535.59079791538	26533.6402407479	50643.13791175894	46041.10896639183	14469.01229549757	20570.47702249019	45236.7851743531	53030.41831577707	36762.828629811156
54307.83579364959	54310.71692730504	35582.17107229247	28788.912758863666	10765.339207527704	25479.970875308532	37176.35592151713	46089.21944351436	8480.694012204995	42634.87758186279	54824.20990611218	40256.408505090316	43238.63863561184	51728.968429018925	33064.76108930372	33390.60502148337	33323.64881837247	37821.81784925777	33472.34200436644	33017.40368106334	24170.03032680572	48255.11364535355	26427.131136260432	50541.57572222767	45989.668388605976	14440.801498155257	20435.803148150473	43125.25429433615	52816.30929414266	36761.04767044186
54307.64973448774	54015.224593278064	35548.69242512003	28669.212717340553	10738.048152531037	25185.034332648902	37152.434287183794	46073.779544702884	8464.916267260169	42634.87758186279	54824.031114505444	40255.20624740642	42863.2799281071	51728.68354336853	32961.37376009516	33389.16177866167	33321.64707686978	37820.082446837725	33190.006402346844	32969.65384998481	24129.16460020328	48100.48860503307	26357.47995128324	50388.731464674536	45925.23256294753	14433.345187638835	20401.50591839192	42255.59462233517	52626.91371759485	36759.73259063456
54302.70736067218	53538.43945893434	35520.65066627792	28578.000712342324	10692.226913423512	25097.12727674837	37097.67303664794	46067.81630292585	8452.20310221084	42633.30729725377	54823.80254059362	40254.262569949715	42482.64267827339	51725.85794952798	32831.6179793382	33387.81115388494	33320.86214971926	37816.73271129384	33111.09662449872	32833.19109442651	24086.008124117092	47648.44177527452	26270.363800842257	50312.39989726742	45898.21761309688	14360.13077264087	20398.332123116023	41514.75904104257	52344.600411649866	36757.39245481425
54302.70736067218	53029.37613484293	35402.04982040553	28577.69407343589	10618.688211821362	24896.963378301367	36967.75527639386	46059.95666787783	8441.547683955625	42588.27498352693	54822.18016861483	40250.60896749591	42058.55410692029	51725.27078123339	32549.417767898078	33386.88238501032	33317.7878612139	37816.30069674245	33090.20595667696	32648.773079374594	24000.541120871596	47521.19993890065	26177.429386180174	50297.59666161968	45863.39559366177	14335.658117771412	20287.78755653619	40839.233875333965	51676.63523371258	36755.70280724204
54302.69946095714	52722.47761751908	35163.19334282857	28250.69119032076	10533.278543181965	24451.645194423432	36913.23146762172	46059.84468984674	8396.037335083292	42465.00047693342	54820.70796505758	40249.911168119215	41739.11128861666	51715.965589069885	32246.611906167273	33386.8315950354	33316.42134393513	37803.832102545784	32960.648838685855	32350.267741389907	23983.790332288423	47521.19993890065	26094.350763470793	50243.35510532891	45850.42143665341	14306.889335443037	20151.379489588995	40722.32091606995	51616.75416661081	36749.8971978724
54302.642694266266	52372.1464598603	34914.547565620145	28175.76138476742	10490.39307889915	24231.546857249738	36858.32864030565	46057.730155862875	8381.001119346913	41985.85382271427	54820.70335604549	40249.238364881676	41097.14383484988	51709.98087380127	31833.619766803145	33386.37740912472	33315.38524007431	37752.15320300868	32852.59891857299	32227.588474723696	23983.790332288423	47509.898362201966	26052.28735279215	50156.632018611555	45850.42143665341	14194.877856735435	20069.75187419388	40051.50268037099	50966.17371333424	36748.776273688025
54302.642694266266	52226.719988080265	34884.1535119473	28130.869148332564	10360.58357792662	23508.714776672583	36848.83359145801	46056.19664269374	8306.031255605274	41942.872426052236	54820.37764356681	40248.494287704125	40603.22580947634	51704.475037280536	31541.258655575584	33385.36506808159	33313.9812420913	37614.07452768485	32761.560793359946	32099.59840140046	23983.790332288423	47484.555710950975	26010.868386058242	50104.23706120619	45829.42468461444	14129.461953494358	19959.136291263265	39647.80582774675	50744.16461965049	36747.61272270922
54302.63148877461	52193.90735348013	34659.60383676342	28035.706953831486	10337.709558636077	23219.005788252263	36847.58915602654	46055.28798721158	8306.031255605274	41852.44040081529	54820.1814476458	40247.835836026105	40550.09459440062	51695.714273005884	31089.781022628034	33382.849127817375	33313.315013534084	37595.22744082072	32523.09979094201	31940.118875437685	23983.471714803276	47474.42752043773	25983.24501887336	50104.23706120619	45817.87629688131	14097.871991149139	19934.091652175714	39128.65679975252	50346.54256402476	36746.60500825185
54302.56325446322	52138.25522000167	34132.0566818118	28032.047797380517	10325.37941572895	22918.614412880088	36846.37010805107	46050.6976755288	8304.784610352393	41821.354525631796	54819.95144766241	40246.45879575942	40431.42226724542	51682.07835518857	30980.309601637844	33381.62720064966	33309.31871308846	37563.580061978675	32523.09979094201	31713.170376533588	23983.471714803276	47472.73571224895	25957.050022054398	50104.23706120619	45813.18540757385	14067.40031066467	19887.75972419957	39062.37333078276	50267.02731140768	36743.418351567416
54300.134322322156	52033.69171124888	34096.61289041588	28028.256460728822	10296.651767998435	22808.56071407848	36831.71270654169	46048.307200731215	8303.820574935438	41708.35501250622	54819.6586701216	40244.6371648134	40377.30952401332	51585.34789869311	30632.614901065543	33381.62720064966	33308.41871789498	37550.05737612752	32464.036319292878	31656.398261340146	23982.742066078292	47469.117458548506	25830.911000349784	50103.288115827614	45796.208404562014	14035.945039555229	19851.79002219889	38831.95193767484	49492.88996643755	36741.97631731128
54295.93680273722	51949.37244882345	33807.03772751306	27984.154602894683	10273.129762589751	22787.552813337144	36801.0145426308	46046.05581575975	8291.733670734262	41530.840745593734	54819.13008345835	40243.69220338367	40304.18824731527	51310.408977624254	30483.802891189513	33381.34476000229	33307.75317399294	37498.67746070317	32220.456541964726	31656.398261340146	23982.534323470085	47465.043197424384	25825.254769732695	50092.41018300576	45789.23473029681	13997.384784552834	19818.054781213385	38760.035759920145	49492.88996643755	36740.80608562659
54286.314725460164	51902.17972990808	33622.18113392088	27974.11071009106	10233.930990778632	22686.85196319821	36741.535042822245	46045.424494740044	8283.39016061231	41530.840745593734	54818.48062103959	40242.981399891236	40220.79443984133	51041.43215496652	30327.942909071	33381.21913993202	33306.707292624196	37488.384425882985	32002.921041139434	31651.840246631244	23982.506689104768	47461.74826583521	25811.472059724896	50082.9051594282	45785.785488304544	13956.536808605568	19754.91994818943	38563.9116543281	49066.87035648533	36740.80608562659
54285.013315612	51850.89560931627	33601.92530570016	27957.292595936815	10205.58416753964	22601.559216812006	36633.67379529996	46039.94232597363	8271.141535792161	41501.76679649282	54818.1057266678	40241.220559212314	40172.64120266749	50972.352367750515	30083.27357389783	33380.87546984383	33305.24808517947	37488.384425882985	31830.738626546387	31619.681000765402	23982.31359894419	47455.681063088276	25796.398036957606	50030.52315447648	45784.085850817806	13928.167441523854	19711.696347775454	38448.673600214584	48094.555028167786	36740.58558060119
54284.957868688136	51798.40801747471	33422.341880333595	27947.57018377144	10171.178756228259	22370.851606395867	36494.18849195657	46034.98772950351	8268.093406071752	41480.91523416222	54818.05780014344	40236.370805845116	40166.427837905976	50927.75827721036	29662.301021410458	33380.613293502756	33303.699630636256	37422.96916882494	31724.529997439986	31619.681000765402	23981.441670847133	47452.47971370175	25777.608675284195	50025.873775713415	45783.33922756091	13855.328210035392	19710.939608515448	38414.2764536878	48094.555028167786	36740.58151767892
54282.56483643036	51759.110629076415	33422.341880333595	27947.57018377144	10159.043807221162	22207.89622242709	36241.90343543036	46026.369637345844	8267.259040790588	41432.10216758007	54817.67218698651	40235.9228932892	40164.29811433152	49988.61669012279	29466.41755159789	33380.3855027539	33302.50122526247	37407.59241730919	31358.65779303481	31619.681000765402	23979.89627324104	47446.69359319258	25728.63840084155	50025.873775713415	45782.39850884343	13832.881129228528	19666.214434482932	38414.2764536878	47991.289015984585	36740.178094844065
54280.32556037405	51722.07643277774	33422.341880333595	27942.2264771884	10152.54980462527	21841.988943509637	36064.48849862049	46024.81682730972	8262.278206635143	41414.816851596974	54817.09852422715	40233.671957197635	40155.25857302154	49594.57255777718	29379.079068919647	33380.36463729899	33300.896294851584	37400.4024528578	31243.60804358671	31619.681000765402	23978.877545845444	47445.24010652143	25720.756412621362	49998.081560842205	45782.38167374132	13827.612048351706	19620.595675640416	38411.67135759822	47783.7263789358	36739.06878071717
54276.90696785973	51643.28556194936	33280.54779004129	27931.514654714865	10140.085859567007	21519.103872583237	35958.44432678117	46023.988445078416	8247.068373594648	41414.816851596974	54816.41754832033	40231.24824102339	40153.3470081554	48874.58629273167	29086.58618996456	33380.08043701353	33298.77803068891	37368.3254283693	30852.828756153314	31619.063182616886	23971.54688358782	47429.18895161102	25715.639397170926	49907.80785443936	45778.787945440854	13824.48637873243	19616.21165977823	38399.14601103832	47118.260619843786	36738.56062035043
54272.56067962679	51527.195861728476	33242.73635797332	27926.727479391142	10136.78611809295	21273.17395764704	35783.43111871141	46022.98091733432	8219.777906319465	41414.448966216514	54816.227936551564	40228.70623762818	40134.97477226356	48406.498161997304	28348.3460664689	33379.8017501048	33297.19393488215	37234.472326840005	30714.68763065922	31619.063182616886	23969.528371246633	47327.636761981994	25670.493478102457	49806.48265349935	45775.887231852554	13810.237688514155	19592.837849007108	38398.04998031914	46441.56527861536	36738.23151442152
54266.83610116774	51408.017093984934	33154.934601923844	27926.727479391142	10108.63517032308	21009.43103713974	35658.90629719858	46021.454455651576	8208.527451978149	41413.92133738127	54814.91224653567	40226.532702055556	40124.2718980071	47515.49173566193	28075.34958958051	33379.52923873505	33295.22293483167	36960.06772687748	30605.9550811721	31618.4813863021	23969.309402552495	47244.50679138762	25658.304378851357	49643.60361855214	45758.6691636686	13805.745105890226	19560.26866893489	38397.97119239575	46223.55324458733	36737.99879526494
54261.78629153124	51289.951899874526	33148.61528114592	27926.727479391142	10091.171240500742	20245.248517233445	35511.82715730929	46019.928872117525	8204.230694829192	41411.939552189986	54813.77376674055	40224.62594395931	40110.008117233665	47039.72951053066	27632.472302076538	33379.342037981645	33292.93712381547	36630.33248081393	30573.940523315614	31618.303436566744	23968.857201912735	47150.80207707676	25620.293962225147	49448.01608786593	45747.644938597456	13768.820845684271	19551.53221470434	38397.97119239575	46010.356489001366	36737.65329184579
54259.606757492606	51175.96640556758	33148.61528114592	27924.54814232507	10081.115920768902	19887.580088888557	35385.31225241328	46018.61789838433	8200.358245277868	41410.22628889656	54813.1427583753	40224.29838997565	40089.05984876963	47026.10041942113	27536.93667227705	33379.0772388215	33291.42550927499	36353.47892865267	30389.99502675706	31617.467858388733	23967.84429835198	47102.456895793286	25608.33363596329	49427.783692198536	45730.1399806476	13751.211199802552	19495.9567618827	38336.40745727746	45915.645526287575	36737.24263152605
54257.609852214395	51001.75408466713	32988.233062582505	27923.98574179747	10078.36748067983	19748.26569623332	35192.81650426293	46018.52422009123	8190.9345577100075	41408.80996043351	54811.52252847965	40222.4265778578	40083.037204299035	45286.07078374542	27432.060353768684	33378.88605091013	33289.4954629328	36194.12832911193	30157.079756500738	31616.36342311921	23967.265194494805	46811.47341536488	25587.52247318047	49371.200789494804	45677.77389346011	13730.989941024316	19463.64103602953	38304.17284002712	45905.56017831878	36736.742627679945
54255.580275945686	50873.96083053648	32836.89673167509	27920.69351364877	10062.094011095782	19599.31737557699	35020.07152975203	46018.52422009123	8188.5357359824975	41405.336075710475	54808.17396144546	40221.41423297483	40007.45908311147	45193.42767374791	27368.26847611258	33378.603980451684	33284.30722035433	36143.071723716304	30021.6527738768	31613.939407615493	23963.49174828559	46806.72618941676	25509.826449262542	49108.669222259225	45530.86607164409	13709.353178567795	19432.336824038528	37966.637891524515	45894.52611097129	36736.30229850391
54218.534917219105	50679.72776434893	32670.741035070816	27919.93084804338	10047.402080628695	19520.458365469094	34773.01556176928	46018.025773317444	8186.035059502273	41403.06600514165	54803.39927593788	40220.19851724859	39989.29741163206	45064.85063359456	27338.776151547856	33378.180692785	33284.30722035433	35679.79100303224	29833.450630901294	31613.763853761837	23961.62919598065	46705.908783519946	25474.664897274655	49045.160600689764	45265.64595559876	13653.457246923834	19241.66920767997	37822.718089671645	45885.281267679755	36735.037083672025
54201.59640092633	50527.376468667804	31907.89259575507	27919.32583624613	10041.91595983606	19082.005142516362	34502.55499149423	46017.80408699128	8177.3920883445735	41403.05564672822	54798.34068288465	40219.7948929435	39943.83982145363	45054.04990924844	27308.5141278523	33376.34615312972	33284.01814756813	35663.72868618149	29691.943950594858	31611.801672027428	23959.193883205124	46649.06746603773	25428.246583641427	48681.19816114877	44870.49456280907	13596.859208396834	19074.531595062366	37772.70863303173	45852.10409823691	36734.492471169215
54162.313937686944	50413.34004111617	31737.881060931464	27918.865254517983	10037.169869209903	18995.46023231019	33994.581874058305	46017.57329779022	8175.613622127476	41403.05564672822	54796.184490232554	40219.7439577896	39914.25003670004	45054.04990924844	27147.817815373735	33376.196389066696	33283.26275845754	35458.32525215626	29592.914550814225	31609.852621903847	23958.33667461534	46646.66819785892	25329.19009977758	48634.84531726581	43922.02771930243	13494.598854403599	18992.073862712892	37687.62091823472	45852.10409823691	36733.9282049587
53943.73634750007	50413.34004111617	31573.323146884897	27918.54274577553	10028.246524128039	18899.025605044797	33887.856270293385	46017.287879820324	8171.208463298053	41402.830678213955	54793.97611010274	40218.96541875975	39870.23087529925	45030.78877836656	26989.750951668146	33375.20271642592	33282.01814006177	35126.31864998125	29530.798039852605	31606.825026837883	23957.271786116762	46631.23011702194	25270.809721730813	48475.873487792625	43191.9153677075	13461.279540782005	18911.765762482057	37683.294462677404	45848.87226116653	36733.1384799086
53668.91989304853	50405.209073065125	30794.42713853191	27918.26731474746	10021.04419836582	18852.69132519308	33859.716789628816	46016.22197454728	8170.034035221988	41402.70046655216	54788.04207412726	40216.238005958636	39851.43369231376	44985.86325147901	26886.547944261038	33374.275327771604	33281.93218416964	35016.5032931539	29190.758983138032	31602.093676467324	23953.647176224134	46612.728093652266	25097.099983579134	48287.52554490252	43119.547156182554	13376.546034491848	18911.71887584642	37667.219364667944	45845.199560540925	36732.51512558972
53385.5994457902	50394.685602586236	30605.818732402557	27917.543902527024	10018.356395173842	18847.999337513553	33763.55775226811	46016.08553252104	8164.283265076195	41401.77150865756	54786.184690719165	40213.472345264825	39796.37493439884	44913.1102448229	26791.714615157875	33373.769550478384	33281.639957225096	35016.5032931539	28719.003192411677	31596.356467590926	23953.448354826513	46601.010066568124	25001.24409480033	48181.11189217372	42745.867359341384	13367.8501076202	18864.011025135263	37667.219364667944	45845.199560540925	36731.881622939596
53144.34292083143	50371.48689611945	30465.38916141258	27915.49805559745	10007.634167900704	18789.092408046065	33735.75384416351	46015.55674425548	8161.396794275465	41401.57099351033	54785.545888049106	40213.472345264825	39713.13505296625	44868.25647857988	26671.50435400893	33372.95823695033	33281.60227691394	35002.46518072222	28570.848998310725	31594.011056696945	23947.459084329133	46600.93169543212	24612.129143381753	47985.40968534563	42621.23527710477	13345.539658678868	18751.27337894328	37652.51424348042	45844.53557391849	36731.554647421275
53036.92259941069	50308.467738083185	30437.26418651757	27914.682363736174	10005.220795981384	18725.73273065256	33721.741961709806	46015.35229148953	8156.773067722536	41399.552713787816	54785.359024867	40212.003315828275	39713.13505296625	44744.041166719864	26606.68691421392	33372.29778077404	33281.588678409156	34998.53885354733	28450.45006707008	31591.772336839178	23942.74361135099	46600.93169543212	24400.94514759711	47639.33888220919	42582.21345658235	13337.828723640258	18729.11868295419	37641.15656049561	45843.265483709016	36730.63035428109
52898.6888064267	50053.90642128947	30223.522521327664	27913.28294266988	10003.683224008046	18704.711133983907	33721.741961709806	46014.57460062757	8152.534869237437	41398.37314766041	54784.298579353956	40210.04370142297	39707.33098282133	44721.94909336431	26495.33400312806	33371.972059354	33281.55651079802	34986.009392906955	28131.644405206607	31590.597280594477	23938.1541704154	46598.122805135106	24266.06739641204	47269.96744612734	42579.22137465923	13313.776376550371	18600.1784478045	37640.811578150926	45842.106381780075	36729.71092124912
52897.41015265067	50002.11566483356	30050.37928450532	27912.588800198024	9983.240917119456	18660.943523288748	33702.49763938951	46013.40542248286	8133.887171032725	41396.181593605565	54783.45531669672	40208.88030796089	39669.23068816394	44710.024332608424	26438.100661005108	33371.78515846081	33281.506255888904	34983.393697891624	27841.760798297368	31590.173014895154	23932.85944532186	46598.0014315989	24059.873429589476	47182.725295328164	42548.99065266443	13288.190740217568	18511.935954338936	37631.882176050276	45839.133208746236	36729.71092124912
52881.77822575208	49879.92702551715	29972.29989818426	27911.974983357577	9958.946517048014	18608.084884611537	33688.91562302581	46013.19890495824	8111.324877308516	41389.02643890414	54782.956125010205	40208.81492544117	39651.880182562956	44699.650539520764	26348.367937024417	33371.4124979544	33281.500911173185	34980.293862183884	27611.562749401568	31589.56708175434	23926.102954875943	46596.33102260967	23899.765647309734	47140.24089003176	42500.38597150337	13262.936794150719	18434.085641077418	37631.882176050276	45838.17582704405	36729.639756666
52826.84697751965	49792.965640364404	29680.07057363812	27911.974983357577	9932.611835869962	18529.560827846315	33680.89696991036	46012.09165410391	8110.434128561595	41382.528115425186	54781.55678117457	40207.75468569008	39643.85510810101	44697.49248189142	26307.620792344434	33371.1326963287	33281.4279210039	34977.00614677335	27487.925834621285	31589.336521781268	23923.140044121097	46595.32807879088	23543.96536282747	47017.199337187005	42496.750879920204	13204.129856732223	18324.029531947264	37619.00387420285	45827.39182653238	36729.5795790643
52750.43836420003	49772.953280342575	29678.8368699546	27911.913935251443	9858.361873337846	18503.02827897208	33680.20193096128	45996.087801815695	8090.0478694682415	41376.783672831436	54780.231877347236	40207.2610879321	39639.0012850506	44683.55227362807	26220.307272094244	33370.85241768796	33281.32426910555	34972.840172665936	27280.729491438255	31588.800599533744	23921.63996073825	46592.04242362486	23449.0231975756	46174.47741370558	42487.42441534951	13190.98263439781	18251.48218198181	37570.85332673899	45810.24855531545	36729.56202196334
52688.27844124593	49705.17139416442	29386.7048960265	27909.929318712773	9791.160566644456	18481.684642333537	33680.052736062455	45867.2272539227	8067.253472663056	41376.783672831436	54779.17949712237	40206.02129089038	39625.11280915232	44680.89272471282	26139.05610019236	33370.6391830945	33281.136218631276	34972.840172665936	27158.04128582535	31587.26773197202	23921.63996073825	46592.04242362486	22791.613742958492	45447.50005476984	42482.43751866821	13166.562661115751	18207.234220030798	37558.89357905754	45810.24855531545	36729.50197241737
52669.33114581957	49668.16118644067	29281.79799880514	27909.54557687049	9718.672479980083	18477.058948371738	33679.06697423977	45724.328459335105	8060.897530505909	41376.783672831436	54778.722991673014	40206.00931668084	39609.73895888592	44677.73284839234	25985.43898640864	33370.417827842524	33281.052568339	34972.840172665936	26962.82236382139	31584.351748080833	23920.005228754068	46591.77634938505	22577.259458978013	45323.767878930616	42475.12434487421	13135.745762725974	18028.25989289811	37539.757905410006	45809.57896719297	36729.418836044395
52477.14793780629	49668.16118644067	29142.89322321411	27908.56453822622	9506.666001638114	18469.275157414264	33677.471352657914	45297.640940637335	8050.564590569985	41376.5249083065	54778.52551867777	40205.51959986304	39587.43384359301	44676.30322487243	25843.08176341817	33370.40987190901	33280.0369767442	34972.06577069456	26921.755988136003	31580.083897334513	23899.317551216423	46591.77634938505	21893.56754076086	45021.68679894907	42475.12434487421	13120.792264352849	17826.296508250485	37539.757905410006	45807.24595530931	36729.194502319224
52256.03745691798	49660.05650499073	29107.17538548377	27907.841938959555	9270.643853549112	18466.95780494661	33676.762195017436	44884.1172787533	8035.387978228262	41371.74294960336	54777.719196718994	40205.13795450719	39571.13449783879	44661.68192433499	25789.164011135133	33370.24093062742	33279.43243143415	34971.76235639471	26891.87551537778	31573.67190353211	23890.45372781766	46591.63269579628	21549.34471023287	44810.42041260727	42474.88507081809	13103.361947991707	17774.890016613084	37539.64075823207	45807.10097979436	36728.850520063585
52253.578745337436	49659.21454613452	29107.17538548377	27907.20910540114	9194.240061127031	18451.18584399874	33676.517060483224	44418.852999440365	8024.040519365362	41363.936691689945	54776.17892649441	40204.4654778983	39467.755174160746	44636.24119171337	25610.090404502604	33370.16776582073	33279.026070180356	34971.67465324187	26767.62756962153	31568.90690713365	23889.804459160652	46590.11531917989	20951.688666499937	44586.0000460274	42474.36683550366	13093.286631230712	17736.301931353206	37539.64075823207	45807.10097979436	36728.199913491975
52244.64081931196	49658.11539900548	29107.17538548377	27906.826898049458	9075.718773545424	18391.20679949391	33674.84773109256	44122.93520945237	8015.070225535334	41358.32800735007	54773.05251143389	40204.18477519586	39410.30899728038	44632.50123168844	25419.679576332004	33368.68990485157	33278.44825808248	34971.59241416176	26765.94127225136	31567.278934299495	23889.391829535514	46590.11531917989	20734.39595794529	44503.24084875804	42466.240883961604	13071.460754309333	17721.18257800567	37538.576117306984	45807.10097979436	36727.72047439333
52157.747763244784	49657.12068551937	29099.485016528826	27906.362859022272	9024.164932883272	18319.31431229109	33673.83417420705	44017.74565366293	8002.151259947293	41335.86376046396	54767.2549123311	40204.18477519586	39321.87321742081	44624.65314429826	25350.39897915454	33367.891281355274	33278.29925930273	34971.47672895409	26731.50439571431	31563.024685724497	23888.85807165474	46588.26422804423	20495.22940970425	44501.96395407349	42465.773910422584	13038.677129848566	17695.752827945875	37538.576117306984	45804.679155627426	36727.24808352204
52148.500067789326	49657.093824438714	29088.3686193932	27905.859021832784	8838.720496025206	18201.081500508568	33673.268904077544	43965.89931785848	8002.151259947293	41146.83781678916	54746.8475619869	40203.76251383779	39296.537917891466	44624.2623788501	24982.417564615018	33364.27075621089	33278.03598674033	34969.689775747145	26711.18147863575	31562.213623961034	23888.348153882347	46587.87605792893	20381.447346621615	44495.17287950378	42464.9920547744	13005.291099411043	17689.71941793576	37537.476618006316	45804.04523190355	36727.044539978015
52140.88056417231	49646.497682779096	29087.610850039506	27905.0945583906	8713.78110521203	18190.85042908643	33671.22493573942	43765.66632415426	7990.712909594725	40862.08258609539	54744.00583854839	40202.96451786449	39233.381063102046	44624.2623788501	24199.639603447275	33359.93349412856	33277.796775799114	34968.88801198023	26606.36734257497	31548.475219302247	23887.367083320118	46587.842933458465	20184.403865955006	44458.22777689375	42464.66633759337	13003.937011690814	17649.709705211142	37537.331885948704	45789.886042951286	36726.48082286663
52047.52048763349	49644.23071726907	29056.780111193235	27904.500884979043	8631.048901833195	18072.42020695222	33668.543415418084	43649.5592252933	7988.815197581644	40358.04688240632	54734.49710303882	40202.394144464895	39188.70248960449	44623.60203231784	23529.441001475163	33358.88374727797	33277.26672419705	34968.81602778824	26436.06958883432	31546.57819560926	23887.367083320118	46585.60716569701	19245.657842218658	44433.735740843804	42464.393611163636	13002.790078852131	17531.823171718876	37534.05870648767	45788.18273554224	36726.22431556224
51955.71859403889	49643.05366777392	29051.271132702805	27903.831575217086	8599.973321210415	17957.374962808382	33667.94254943865	43649.5592252933	7988.7211166187835	39698.99609856114	54730.87524108894	40201.85208108609	38987.4216264677	44623.60203231784	22604.62339087262	33358.406353155675	33275.99190453463	34968.62956834469	26132.72729554191	31545.417883187074	23886.804867657047	46584.286943249186	19105.14563557246	44413.942818788055	42463.99421249472	12995.671135365345	17466.301255305254	37533.39195674994	45779.538666389235	36726.03762425641
51875.35268478735	49642.643295677786	29051.271132702805	27902.59802534423	8584.264619576725	17813.798310950522	33666.92837901029	43581.67122039125	7980.655859604185	39687.77146445274	54728.05461850786	40201.54685299443	38886.78364591698	44593.74449838156	22328.002083725998	33356.55778144077	33274.75080288827	34968.60303854776	25765.59365590798	31545.219819013866	23886.034278541425	46582.981819750006	19089.438245521516	44413.942818788055	42463.39715035956	12992.310329855269	17438.17278033992	37532.28767097163	45779.28628770947	36725.913405754916
51814.967783444976	49642.48402247324	29051.271132702805	27901.95837667266	8579.898639706124	17480.81774507922	33666.439686751146	43504.983588285024	7978.571898490971	39406.910299873576	54726.76788924902	40201.35201638786	38777.243625704075	44586.96893024172	21873.65992366534	33355.45618937172	33273.38719687467	34968.518018058785	25480.13081921229	31545.219819013866	23885.980199020407	46582.07997806534	18897.56229386416	44412.816853107804	42462.57717128506	12989.884310837433	17421.42373287506	37531.63606548208	45779.28628770947	36725.277343898364
51794.17095662253	49642.48402247324	29051.263398019753	27899.51957387196	8574.120512087768	16456.32549940004	33662.32879733018	43239.16118695775	7972.737964249735	39181.620301113944	54722.04282984108	40199.12756383571	38743.65548942412	44585.20385845065	21520.20532845902	33352.80408490336	33272.58197152438	34968.48550478372	25312.801900462455	31544.140664470135	23882.248275062495	46581.50624323311	18890.177322636977	44402.41990383974	42462.0861817537	12979.867894750485	17319.253535585092	37530.115750472534	45778.80318176561	36724.95361700917
51787.32638083607	49642.48402247324	29048.890324641176	27898.50250735949	8566.532854493154	15942.046390390036	33661.071620357616	43239.16118695775	7970.606871775607	38813.90523673827	54717.12881113954	40197.999988454685	38710.72748932075	44581.70121445425	21499.573710220757	33349.313134737924	33272.39678170676	34968.20130863441	25053.014541067983	31543.40324807158	23882.12148150556	46581.276314419665	18824.81535112671	44333.41882498716	42461.03202101337	12976.65342501388	17251.85018180646	37527.79208151758	45778.403357859665	36724.12264816617
51786.56379923065	49642.261582818006	29047.76778892459	27898.013356145242	8565.429124499251	15871.040770813343	33659.95704172389	43235.75625663178	7968.118218300337	38504.927279386284	54714.527068598145	40196.456899831675	38668.45777760692	44576.421606151256	21180.956811910906	33347.92751954004	33272.3350887579	34967.762107235874	24770.17176385432	31543.242500242366	23876.797804196045	46580.969692863015	18820.152238948624	44272.4700581583	42460.682106823246	12969.794156978462	17229.561176645657	37525.16762360945	45778.378090598846	36723.17887571716
51780.90076336699	49642.150311461584	29047.47760121743	27897.398183546036	8564.414529857771	15526.921392395941	33658.50025422532	43232.432851290076	7965.134926512344	38120.60219446754	54713.9552870384	40194.4404412746	38663.9377325615	44575.6735186424	21161.358801692022	33345.60075851293	33272.328444126615	34967.74126605687	24770.17176385432	31542.624462392087	23871.85076126337	46577.795547292626	18813.253676687214	44239.39629655322	42456.592710755074	12960.429458882654	17133.4945870815	37522.83731774174	45778.031416683996	36722.449070119226
51760.825680795686	49641.364962969456	29046.513596597328	27896.05123457611	8562.933992291077	15185.979945615329	33658.32722352006	43232.17400606023	7955.708998748159	37881.100963317855	54712.004692901806	40193.295282511586	38662.77900838078	44570.24907635458	21097.427913596537	33344.6117118972	33272.328444126615	34967.32883598829	24752.89118442019	31542.283027719473	23868.42087565124	46577.310420889116	18787.720668339127	44128.844101749775	42450.63662646494	12949.408336052835	16737.42209650804	37519.21170641357	45775.280339367426	36722.175278434945
51752.99140523277	49641.364962969456	29046.118910628207	27895.12693407764	8532.576178145715	15148.87714977695	33657.99530114579	43232.17400606023	7950.155039066992	37611.375621199164	54709.89357730084	40192.67080482171	38632.78478863473	44568.57251779965	21021.43820758442	33344.34254032356	33271.43802443068	34966.01326002307	24683.04613113658	31541.85756834467	23855.665012993166	46576.859522580635	18784.343476542508	44080.57307709535	42449.03713933047	12904.864890478368	16612.742387621445	37517.70573969928	45774.32679893876	36719.78090814917
51733.90220123393	49641.35810167093	29046.047124564364	27894.246969724532	8522.690823322017	15077.465585847363	33657.89946637994	43228.60396239069	7943.044292963422	37523.05586261769	54701.5367110582	40192.41328259578	38588.82481884802	44566.086551866545	20967.57592970127	33344.25773976938	33269.75185566896	34965.23979086716	24665.287013243014	31541.010722432886	23842.24434095358	46576.56163564529	18773.51808179065	43681.01064199986	42447.07866953657	12849.134891021364	16392.55396858111	37516.72056120914	45774.32679893876	36719.13367895583
51733.90220123393	49641.21451269386	29045.983795559627	27893.535332921987	8520.71191118384	15012.00940529699	33657.89946637994	43224.98021512787	7938.760330271919	36952.37580316366	54692.445321318475	40192.3754633805	38577.237207856386	44565.84064229059	20952.191210923873	33343.96724960597	33269.19984467244	34963.9347675685	24655.009399097366	31540.164901076212	23840.32817257372	46575.16155880199	18756.41844351661	43009.52656896274	42444.354564968526	12730.191459930333	16268.915129773935	37513.442292960106	45772.939013430056	36717.59025101298
51733.90220123393	49641.193110388806	29045.777792662124	27892.526489369553	8511.246240795059	14828.41492534611	33657.32372296414	43222.71455056439	7929.538311290594	36387.84009727736	54660.89102765677	40191.16148914379	38563.21451984313	44564.57061660635	20830.9492902749	33342.983865688904	33268.66491260426	34963.43987989997	24655.009399097366	31539.498895004064	23829.84125335777	46574.7567206283	18753.059159998735	42673.96110447753	42442.5108719603	12693.019743474533	16145.952180187125	37512.09072245178	45772.68344587376	36714.84542709248
51732.28656981935	49641.019396003205	29045.180454196026	27891.8952841747	8504.352043007024	14466.145013595862	33656.80447455357	43222.08714423048	7917.003589426386	36286.68269319748	54605.17153642431	40190.17177092749	38553.237567860386	44558.52197090382	20742.016172829488	33342.15412281078	33268.05910163434	34961.4480347682	24652.179986731466	31539.189268738646	23828.882909680313	46573.85166072466	18749.299254701633	42510.19450683558	42441.64123404318	12631.440563923506	16005.944444842113	37509.700983478004	45772.169144410196	36712.87716050242
51730.83853637183	49640.83018925132	29044.784353208222	27890.60675745546	8501.713059239028	14225.913135916899	33654.85457691994	43221.51137666827	7915.997782327775	36082.95758115257	54536.725442933035	40188.97138762365	38551.45404562714	44515.78261514928	20683.22139467855	33340.163866451214	33267.52571359172	34960.95344732415	24652.020990584915	31539.07468291071	23825.123174618086	46573.67079604645	18744.31179875843	42166.10384632693	42441.2205628893	12446.421061930072	15910.790237438106	37507.39570683372	45771.008625180504	36706.648843371004
51726.18364526374	49640.44115018365	29044.47728208791	27889.127095804623	8487.058324649392	13738.219785771862	33654.052469291986	43220.42879229858	7915.000022607829	35925.11886364641	54326.99272459316	40186.71427057076	38551.45404562714	44509.099215923685	20642.807801225354	33340.01092726137	33267.24043677168	34960.66626763228	24651.350148765094	31538.836423616387	23803.278456096752	46572.613124094314	18738.291128287678	42095.88159674593	42440.87696815813	12353.54780378136	15694.02831596692	37507.300471976065	45769.73520732448	36703.7785949964
51722.778849663555	49640.24697624154	29044.2029533156	27886.71093511594	8475.109055344868	13469.778913549118	33653.638045469444	43220.1986762171	7912.394386717386	35738.96487830201	53834.26161495327	40184.83951966237	38550.403688078935	44509.06141407317	20628.91784839426	33337.04622961672	33265.37303368584	34960.18241795505	24650.717920540996	31538.80805164529	23554.122523302423	46572.56994334786	18729.412144119477	41950.39432521217	42440.583980213625	12225.033567553613	15605.347349959475	37501.90003787949	45769.62282947183	36696.30540629429
51722.21562833769	49638.99715260195	29044.145064117776	27885.413024434474	8474.709508072718	13426.327239957116	33652.26486629984	43220.16078893194	7901.860470319258	35585.4861461567	53396.95233549437	40178.6705218228	38550.1937568048	44507.84306529606	20615.130187412116	33336.16276201791	33262.944517502256	34959.88900350616	24650.46414477271	31538.45788333143	23470.15284803125	46572.455810800646	18727.183953304633	41914.2611497128	42440.086973275866	12213.141869064983	15375.958790011786	37495.67270173591	45769.29765900523	36678.36800600138
51720.826649054994	49638.44791947979	29043.424162994415	27880.20400561646	8474.0144179	13367.004937525178	33652.02797004276	43219.8483631808	7897.555197535127	35428.54786266254	53197.86406627275	40173.857692310376	38549.589951592665	44507.14779781851	20603.143575201124	33335.44400150374	33260.16338521236	34959.27825611682	24645.031496208696	31538.291017244974	23183.883592459588	46572.406951013865	18716.324242377024	41914.2611497128	42439.89032160711	12192.342575659663	15255.30267524237	37489.15531319144	45768.79235471683	36648.700466651644
51719.382729252924	49638.32045124126	29042.922719452286	27879.45923911123	8465.840596930047	13319.484408339478	33651.12610870262	43217.93506160294	7889.604471952028	34947.413575077786	51687.883168927416	40134.57905081554	38549.33139165069	44506.53577485581	20561.91885730382	33334.52868100762	33259.59019767254	34958.645581891185	24643.894662228373	31537.70969302181	23087.429485703833	46571.81848893778	18715.921757072374	41882.845787795755	42439.73274725545	12123.590846493134	15034.800566857763	37484.76472276346	45768.658055644926	36572.43786189549
51718.479730832594	49638.25984903764	29041.454764074388	27878.887483416474	8463.348525354937	13218.818248273594	33650.060177160165	43217.71814020579	7886.185393744116	34704.69508028426	51200.35235814624	40058.7638067122	38549.33139165069	44495.186578049186	20448.079217120754	33334.29906896681	33259.24072096299	34957.257393860615	24643.396433507733	31537.011047930748	22951.700660953284	46571.570757113346	18715.386352662434	41866.58517063855	42439.4045132145	12114.491234856501	14935.308812586467	37315.59548384649	45767.81111333077	36328.9609051263
51718.479730832594	49637.78765479457	29041.08476853086	27878.10769736757	8458.23154410969	13196.62781833697	33649.003951739316	43217.419663124856	7882.516048718075	34483.83611714486	51083.659046732144	39772.730368584605	38547.41144696265	44467.85382559756	20360.014300694205	33333.46228576177	33254.51487900087	34955.937534632525	24641.294229870506	31536.13420127733	22932.452465472943	46571.22143068721	18710.87331755739	41837.49952766207	42438.441827815805	12102.418038550632	14853.627784369859	37172.546364592876	45767.290777809285	36037.10445614366
51717.190913811675	49637.2626531536	29040.87972711839	27876.86203015766	8449.984280763458	13187.100340908377	33648.66399000566	43217.08122998392	7872.308748345872	34298.15446034547	50887.95566999288	39159.1303451183	38545.4285599306	44428.13996431858	20254.608497865083	33333.39627400485	33251.16738570518	34955.644265808296	24640.389870434272	31535.384254315686	22925.927114161845	46570.92917166282	18705.94941587513	41786.21110198764	42438.1963581756	12089.87244781231	14729.193929435725	37037.2743250617	45766.61488720999	35761.172411358595
51716.157867691254	49635.42521963404	29040.85921462492	27876.84942042197	8434.196257450094	13162.037700820056	33647.843508040445	43216.60028091424	7863.844483860939	34255.49279547155	50503.22997441564	38260.06869157424	38542.55960811563	44365.227670198066	20219.255144647665	33333.12935913869	33248.97715508893	34952.38816515059	24640.079993427473	31534.058899063755	22919.311369696443	46570.07677477953	18697.44853833596	41773.746332366856	42436.898320779386	12080.2430654588	14723.971031597066	36638.92118630845	45766.342780458945	35210.3558434845
51716.06198511476	49633.826811954044	29040.73156226342	27874.701554271902	8395.79343396706	13147.288520887167	33647.284531632205	43216.04554690241	7838.457907569662	34214.66181855228	50318.96334805213	37714.33139698776	38536.55225735711	44340.64509590973	20174.28093493467	33332.65055091087	33242.22347616879	34947.88482772842	24639.30498930269	31532.54301946479	22880.168520215066	46568.92553114371	18672.454329112235	41703.97753013828	42435.83809757293	12037.939079644191	14658.143645444023	36481.71901432175	45765.72757370443	34836.960679328055
51715.78459133623	49631.44275506982	29040.379389041842	27873.354440653027	8372.229665516383	13128.488467815474	33646.26227348437	43214.77076078226	7782.4801529134	34158.397896353854	49427.513318664525	37496.02848279949	38532.85086798403	44340.58218283175	20148.453861647056	33332.364825989476	33232.907370147055	34947.60815050332	24638.317233581543	31532.54301946479	22876.433216236128	46568.23687942642	18659.03922863622	41620.824347841466	42435.097420185426	12028.868619180228	14643.800842668172	36016.43115643291	45765.45432868234	34387.66029579403
51714.67504036632	49629.75185388825	29030.57135038306	27872.75460197403	8312.71938507424	13101.156640285828	33645.6780885849	43214.3860128447	7741.081702416126	34130.82251682716	48844.84090356926	36005.21861422195	38509.13169855292	44331.675326487086	20115.375760548108	33332.02849361313	33220.4860736658	34947.15785940072	24636.413173338977	31532.287747234364	22876.38589243481	46565.404749036956	18650.65353094727	41455.11545577102	42434.803148331666	12021.283959820836	14565.437350500046	35888.963135427475	45764.65699128926	33576.24549797221
51713.74333812547	49629.427649513695	29028.72609312541	27871.810053414883	8293.428133615285	13056.865103894306	33641.56762383701	43214.14081181733	7688.766213803351	34105.101088307354	48213.877801091134	35904.31324294689	38432.517760102586	44327.28246900238	20088.355335175154	33331.50280265626	33197.58152928467	34946.864933908044	24635.167254314983	31531.18101689366	22871.529591188017	46565.38682579016	18647.71341677945	41448.96137224004	42434.46067394763	12004.920475489002	14370.427614653929	35443.429033276705	45764.364453253154	33283.72987181053
51712.78981576365	49627.83696646496	29028.07471360206	27867.788371611387	8280.143997489344	12986.645954153146	33640.48838374716	43211.70554383596	7660.356207064032	34105.101088307354	47830.824369498056	35820.87211819285	38332.34511815221	44296.48592440148	20026.277513226632	33330.22130240656	33170.93294287003	34945.90046179843	24634.628590452743	31529.823246230324	22863.703556182332	46564.514555704336	18643.867685701887	41374.904261994416	42432.826578087916	12004.186445033141	14336.580682393185	35379.69144586389	45764.17985466566	32914.31954680793
51711.0061920864	49627.60144039273	29026.77086087445	27867.011009711063	8264.189907453452	12949.001099067535	33635.87373184709	43211.69695814641	7657.841018426492	34097.77056132797	47305.8894121664	35624.695411510715	38265.00134254718	44290.993959144675	19991.746323563668	33329.40714594618	33170.93294287003	34939.54980033295	24634.38213961489	31529.381038136107	22857.841126364354	46563.29802953482	18638.256135993222	41183.86568850111	42432.5746373316	11991.8568440607	14314.550272587196	34996.741773846756	45763.775243038544	32265.900736591353
51710.13789312365	49627.2082871892	29022.108568011878	27865.033801669484	8228.120901812379	12938.156664761069	33635.68451230688	43211.67185284543	7639.530933486422	34078.53029967849	46242.32758072634	35561.67101487818	38155.91858413964	44290.993959144675	19952.783745011482	33328.14191746662	33169.837709108935	34936.59265915149	24634.32166012634	31521.906872868745	22857.841126364354	46562.44710488019	18636.021298778658	41058.101259204144	42432.49982531994	11944.246322699455	14099.430997759202	34717.28049506342	45763.275750957364	32153.380840183814
51699.84116147588	49626.60362672578	29015.54742862481	27864.60356798627	8206.637950788529	12925.32530922901	33635.47648160849	43211.46233229409	7633.743633815361	34078.53029967849	45619.08343554996	35539.20347859039	38084.8169719393	44290.993959144675	19916.38500398076	33325.9183953461	33164.353443562664	34932.985816659966	24634.17445134594	31478.733179019135	22857.761587852594	46562.05214457053	18634.35772154878	40864.766785690146	42431.155561893516	11854.331621430012	14088.596422368526	34396.74007228286	45762.22517416005	32126.249117436804
51695.63982236698	49625.52547664168	29012.135710773484	27864.195187325957	8182.110915503261	12872.781500404051	33635.43398120253	43210.40370488137	7632.010010862838	34077.05142794161	43148.08320630353	35292.23257626503	38030.66546010994	44284.76989494216	19916.38500398076	33321.20981150227	33164.353443562664	34930.94904984012	24633.549772831713	31320.35804986	22857.761587852594	46561.753712210404	18628.30570534021	40798.03935699177	42431.07463433694	11745.875202997922	14024.87253325985	33892.52855136267	45760.61868827954	32055.494976115642
51695.63982236698	49624.9002941257	29009.291688071648	27863.122305991263	8154.829080059567	12820.424307086916	33633.346223602566	43209.052139055035	7627.669920319484	34074.99124066827	41559.187905476	35270.14884385552	37928.42938381613	44284.76989494216	19916.38500398076	33316.2393616506	33157.676474398846	34928.22707667429	24633.161710840253	30878.118165932046	22857.383522196862	46561.36127005509	18616.378568123244	40681.349626481715	42430.947626471316	11713.647165865623	13992.35325888786	33817.38745628433	45759.325442517955	32054.066886144985
51695.63982236698	49622.717096755405	29008.305777082984	27862.688517679886	8153.560399264892	12709.475988335877	33632.43167409859	43208.6484848392	7625.650441879849	34071.80013580559	39989.62235544333	35258.570167750484	37923.199409833855	44284.591261072936	19911.902982701773	33306.96854047349	33157.676474398846	34922.87101006862	24632.735533742933	30599.588288309325	22857.3543120132	46560.825996437496	18587.583098284216	40577.32628354262	42430.85687037522	11657.245693043815	13903.337196978338	33695.427077477776	45756.55959435811	32052.622898834674
51689.7678669651	49620.14204927607	29007.156616524248	27862.217713319427	8150.270680720823	12572.94704020808	33630.90638855506	43208.02533492889	7624.981941033384	34030.31073749821	38523.93984668994	35201.94929670656	37852.2007596494	44284.35636141923	19861.201111652786	33296.47949763659	33157.59652564922	34917.59473145168	24632.68828633408	30562.027362579964	22854.488155779134	46560.685943844255	18522.99230073564	40535.75546773936	42430.78686058913	11585.496008509039	13852.09092368423	33028.512529440944	45756.3503612243	32052.129418755245
51689.7678669651	49618.81258114385	29006.69582258157	27861.985319025396	8078.894875555931	12443.026691938856	33630.90638855506	43207.83634467562	7624.38732964099	34020.21083525996	38031.40900408645	35201.94929670656	37669.35647681844	44283.77310690506	19788.771913491506	33294.97926522374	33156.91142908791	34910.651500660584	24631.78016606298	30465.152235155194	22853.894903514458	46560.44394004158	18482.455951740136	40535.75546773936	42430.73302742855	11530.99271134477	13802.887939565126	32372.32616192408	45754.804561676945	32050.80743638917
51688.82679205783	49618.304399562774	29005.385335807958	27861.74221191682	7966.95960277201	12354.417093810061	33630.324435329065	43207.677723751476	7620.595480998583	34020.21083525996	37381.05656454622	35006.40061339691	37520.03752444618	44283.577735485924	19708.249184135457	33292.49142996422	33156.36086812879	34905.17266082723	24631.323332618158	30463.72000984767	22852.703106935587	46560.207252022665	18473.424881627572	40507.108108791625	42430.425783316845	11529.815202956692	13768.9962407384	32169.979654268132	45754.63260008307	32050.80743638917
51688.82224612881	49617.609784339096	29005.28108763949	27861.358330971812	7966.95960277201	12264.708237423542	33630.04522267099	43206.236944661665	7613.752118802954	34011.287137377796	37139.83100088868	34867.97338713735	37446.03113743104	44283.577735485924	19556.80255786091	33205.424338135344	33155.748869441406	34886.72895517215	24630.733895783178	30438.424135625493	22852.09523229628	46560.05571854534	18450.639886015244	40460.8641505612	42430.021744980506	11519.198318064075	13739.304891448846	31932.61329387228	45753.59327098617	32048.698645231998
51688.779997964804	49617.135726664514	29004.75312976475	27859.35646758426	7956.300835401504	11932.066863117736	33629.51199828009	43204.912749032024	7611.858062033641	34010.835307406436	36804.62740397055	34692.81027657427	37044.34542231413	44283.57760837781	19532.444294509594	32984.01939351559	33154.19761233051	34877.151109363265	24629.49754076949	30411.47251627025	22851.725880688515	46559.74032548981	18398.36513416655	40397.69633343422	42429.554671962025	11490.90024489106	13689.081265996188	31639.95730939008	45752.83571932275	32048.698645231998
51688.445527331765	49614.42789522602	29004.291144884708	27858.209896338252	7941.619096185803	11908.26318723141	33629.167343667126	43203.485814947926	7606.464843669401	34010.835307406436	35784.98080990258	34628.43384937846	36915.111470459	44283.326059237035	19524.407854912664	32608.408856371247	33152.21148488972	34871.28086855212	24628.738941455045	30309.083125540692	22850.08990548449	46558.584507516556	18336.90569925429	40355.85691443205	42429.42540972471	11415.327630374313	13606.251316662447	31639.95730939008	45751.56751224693	32042.534887545105
51688.18445393631	49614.25159757346	29003.75331508328	27857.974971375235	7915.878954236861	11850.730326189116	33628.96785988138	43203.485814947926	7593.483059380877	34010.835307406436	35057.97698301137	34555.52116924946	36825.58457451451	44282.81531232996	19409.9026836993	31977.344549588717	33150.868947451745	34863.96765553608	24626.807565560026	30309.083125540692	22847.712692160996	46557.3636250106	18299.278985118588	40304.858198962975	42429.298745598586	11361.383651823278	13049.299274491696	31603.971526490877	45748.58785748023	32041.80396868349
51685.697542304704	49613.10181800351	29001.532496290587	27857.478997651386	7896.371948901652	11749.590585246071	33628.59273468552	43203.47958388187	7578.918308802008	34010.83471430857	34878.10438901739	34387.86645644528	36787.44175810784	44282.45400731108	19201.717630858195	31928.576853896655	33148.91014779742	34856.76088895563	24626.17264759859	30309.083125540692	22847.712692160996	46556.62373373554	18235.231904963206	40237.191294563214	42429.14571754562	11314.36726070453	13008.779369971395	31564.04910263048	45739.93849767836	32041.076808261725
51684.01971293979	49610.553294750505	29000.74600046937	27854.237226762158	7888.142869071674	11551.29829143241	33627.93308441214	43202.074859992	7570.691490705896	34010.19331433631	34844.731107813066	34380.10587991508	36684.51818363527	44282.276361787895	18979.006602173016	31828.244963090056	33145.665381797866	34853.49634443313	24626.046472596827	30299.924891874547	22847.08321092955	46556.08080907834	18199.26625329512	40133.861577177624	42428.36916886381	11280.587004934727	12885.208859668264	31553.298763302384	45718.77564049689	32039.920403934007
51681.970346786155	49606.28980987534	28999.897893566686	27853.68585674922	7883.2064745312455	11159.318704891422	33627.3086572172	43201.65711967896	7562.202213381767	34008.641367513264	34821.903647649204	34345.91700732979	36543.94632484513	44280.572403984384	18725.64557830521	31538.199191985866	33139.307367782334	34852.09798399488	24624.598761641097	30272.99733517391	22846.872751258226	46554.06057326458	18175.492908982305	39936.70280123563	42428.25994283012	11213.990817729544	12522.273485084123	31468.651209463264	45673.44289776309	32039.1549898881
51681.865157880005	49602.451736425806	28997.311932367305	27852.85169488693	7880.057433010839	10962.253901350705	33625.78594261728	43201.29266518259	7532.880201856674	34006.87563060759	34642.306555499265	34288.541003621096	36455.995921459304	44279.62650753199	18599.876007932955	31515.119657236908	33136.29892207506	34850.879561261325	24622.856791067203	30256.97454279313	22846.70934350519	46553.98127016399	18137.054691744037	39735.07145576566	42428.13341975225	11168.921160819094	12517.619892523104	31433.649076291145	45514.767023169836	32038.614518304683
51681.75721529365	49592.11685759628	28995.739306992866	27852.33332093775	7872.201913547859	10569.63080118115	33625.31788977164	43201.08008372308	7497.244647496946	34006.473765132	34540.045723114934	34220.74804086996	36356.5995501347	44277.92293531841	18329.405764019804	31461.160817339492	33134.723975530025	34849.57220894087	24621.187705718257	30215.287228486934	22846.591916635174	46553.50778499525	18103.305593148732	39590.33846932227	42428.07584769994	11137.430618870718	12268.152520304311	31310.112642856762	45261.41539853179	32038.614518304683
51681.04027047695	49537.81925713094	28995.574428606855	27851.849379100244	7864.807937762647	10044.653713109768	33621.35853290335	43200.7732262758	7484.107660315304	34004.00179678372	34524.71147460997	34139.239838688365	36083.76277209369	44275.64653524223	18185.175265235404	31461.160817339492	33134.01307905485	34849.47449390018	24618.850732490093	30211.343816826953	22845.73165866373	46553.33668785991	18028.719579950346	39503.934190401946	42427.791559844605	10945.48626656291	12024.837348568295	31293.40611941002	44517.83471491088	32038.173893739004
51679.92487209134	49242.86496082075	28993.66955789206	27851.75985659169	7856.113809539318	9961.82533570002	33619.25543157361	43199.59632948773	7460.051002920562	34001.06311728785	34474.309028997595	34117.51142584121	35807.39457157886	44274.98467959424	17648.775017192624	31459.276866153912	33113.03499657738	34848.06714566326	24617.53783267063	30201.708638570864	22845.561039020205	46553.25912297812	17995.8290144411	39462.49006920987	42427.62334374343	10774.813256307498	11844.928418099375	31158.17300451871	44207.7014072289	32038.04155984162
51679.66996733321	48761.49888002053	28993.253570672758	27851.732568217623	7845.063430947396	9828.939006672506	33614.83336342191	43199.267563876754	7429.239982148562	33997.85093443289	34415.266828855485	34100.71669256941	35506.88757471152	44274.86081148987	17242.274999330322	31453.31651169782	33072.89701757751	34847.77337086847	24615.63381222849	30197.307775897247	22845.46836361496	46550.987753134934	17973.108233211526	39401.62344550073	42427.22664835327	10716.520961168502	11706.764928875804	31054.61579033605	43907.494439338814	32037.397402143542
51678.07169789909	48720.04604768637	28992.882227409693	27851.517936623226	7838.87624364939	9821.256444947105	33607.80804454987	43199.182456174705	7417.035425680991	33992.83741334766	34414.83564646855	34074.862995865056	35041.17557849438	44274.447607981485	16922.97169423176	31452.844821583847	32990.31068565902	34847.02370514966	24613.604683775655	30191.816291102314	22844.623365421532	46550.790932657976	17923.707525377216	39374.48066061789	42427.0696637332	10656.597357689041	11394.010131203355	30955.609076927027	43746.41038046581	32037.047239893833
51677.90397418121	48448.02082245381	28992.806242936702	27851.371378331	7830.50111507529	9815.142904758992	33595.87525439348	43198.80145271487	7407.644261152776	33989.39506146828	34402.7468819529	34050.6315057436	34524.52801025274	44272.25254004713	16636.941271495198	31444.49663997686	32748.809178218842	34845.23814482382	24612.528295288383	30185.797774102677	22843.76293124362	46550.49575043123	17909.556113306295	39284.808571196045	42426.047890968715	10562.534769702503	11149.155542979399	30813.557174224847	43137.021212217	32036.818951864545
51677.75014578286	48285.15779048336	28992.48281571689	27850.88205330361	7814.726449305653	9807.983084592006	33565.690016789726	43198.67337121858	7380.705319149497	33989.39506146828	34397.44854049141	34044.35564278937	33836.485033960824	44269.67389729887	15978.23714561788	31441.48109956974	32654.06993457676	34841.87664108406	24612.39282738788	30185.4996650567	22843.574690697184	46546.87811546851	17885.134463133047	39050.770020860065	42424.35505310432	10545.078060816411	11059.029449588865	30605.07354033768	42814.23391583022	32036.28955579371
51677.389787260254	48101.244190270154	28992.436233035834	27849.147547825156	7793.399050574856	9791.88715886877	33429.16483464118	43198.613898291056	7355.710500656592	33988.218940256906	34390.65423010616	34027.18513436831	33302.17249765933	44269.39395997292	15805.716436084853	31439.017407288	32637.614683310443	34841.24974676853	24610.899991899038	30183.13357738066	22843.550473532647	46535.091499260365	17875.681984892806	38612.28957169932	42423.6795962933	10534.344876518046	11005.76166589658	30547.009493978752	42642.87534144594	32035.988683779487
51677.10397249563	48031.307926067595	28991.588838062657	27849.098934033194	7781.592975163427	9784.690583449283	33286.19907065344	43198.163213517386	7304.621383750381	33985.39442472033	34377.89362404327	34010.322389542416	32933.49328586244	44267.46415214049	15681.667295733656	31439.017407288	32591.808224158583	34840.142912710086	24610.839696179657	30181.29532938931	22843.54894781806	46505.71934852886	17874.577529616257	38595.84313286056	42422.971535312376	10526.340408829728	10922.455117171887	30474.463864933252	42410.434810421524	32034.87090065779
51676.10364305436	47836.70716953385	28991.366005489923	27848.93112023229	7776.054322439103	9779.188609908062	33103.196867358274	43198.15380911602	7300.72492370703	33982.008102526226	34369.06529167455	33961.21854101762	32597.017583587753	44265.506187575615	15506.784024796189	31437.93045099005	32464.592150019915	34839.44439654908	24610.573866854735	30180.443992114004	22843.41872256956	46470.409263158945	17874.577529616257	38428.73386657033	42422.57200914365	10451.194371837117	10892.360264927296	30390.9969882938	42297.52347686749	32034.6625114258
51675.831798485444	47734.05527244357	28991.045775233768	27848.927953795228	7755.365153041527	9777.869938103595	32646.561563409432	43197.94874763594	7292.858975313994	33979.98764022153	34368.39887897406	33961.21854101762	32264.191454629927	44265.132537869285	15500.822068010368	31437.24038260106	32138.430054393833	34839.436271349885	24610.335624278217	30179.4521647526	22843.34775255055	46308.595000472094	17870.390795170075	37742.84236758965	42406.15690290501	10422.647693351862	10642.036917089874	30384.017542040732	41550.66382739975	32034.41560482128
51675.79024888828	47638.79983495067	28990.719081668838	27848.82268101089	7741.255611231661	9757.86444864887	31988.783051400704	43197.78297546402	7260.499292465014	33978.61278855964	34368.39887897406	33961.21854101762	31781.281107050356	44264.73682898224	15337.250245501393	31435.216036487902	32107.13032758756	34836.950213464246	24609.882785687405	30178.96233917575	22842.8571208097	46192.278760196954	17865.710064771687	37469.363649070416	42334.18082680191	10397.442369583096	10509.112171919107	30379.15905645939	41281.011106095684	32034.324881206343
51675.68274522744	47484.462788480785	28984.440771777507	27848.66900180822	7729.132123593133	9753.618091481363	31208.55700416955	43197.61923239097	7215.6573380762875	33975.714725171536	34368.230770719296	33955.67509950511	31638.85077352399	44264.0504050374	15225.534040743587	31432.858011103144	32107.13032758756	34835.22049145265	24609.789195981346	30178.837602694264	22842.791829150578	45974.23458459464	17860.5661957931	36331.349211056106	42201.50061711733	10358.936287453469	10371.10638793082	30368.740588887737	41029.34689918419	32034.22126326674
51674.903016752374	47399.128171251476	28984.440771777507	27847.498263688703	7722.40527654223	9730.063187525677	30964.529959101026	43197.53065482667	7175.378007587064	33969.28213506611	34368.11194822393	33955.67509950511	31510.319864783556	44262.13972788826	15208.10181704941	31422.097258306614	32065.329805279365	34833.60654136552	24609.680568959124	30177.96743338345	22842.541635440826	45973.22937652679	17841.387586101406	35352.14429217327	41978.150303012575	10341.583157712459	10353.56255083399	30368.400684858883	40956.47157623232	32033.827651883887
51674.05410166898	47292.64719461499	28984.440771777507	27846.110392599836	7706.162793287489	9719.100819175987	30003.618391428245	43197.42603677163	7173.779921091939	33966.77882318781	34368.11194822393	33955.67509950511	31383.16394527759	44261.79259458592	15186.994240414471	31418.13880448684	31977.357270933047	34833.30563449105	24609.647178054274	30177.958278364258	22842.297976091566	45973.18267189251	17827.868391563177	33906.4985372684	41834.01102944193	10318.58853351349	10324.403083724774	30360.685057710103	40739.24822318799	32033.487250371625
51672.90389378146	47291.39031033547	28984.241793904348	27845.11746737292	7699.843618365042	9692.67817217107	29819.80275538197	43197.36303625589	7159.744579175816	33966.234609551495	34368.01840036518	33955.58451036937	31238.11363735238	44260.93583662585	15060.844183959485	31418.074221233575	31942.790878190313	34833.15903751899	24609.455963363005	30177.717084326043	22841.855169626982	45966.39938696241	17823.791315781826	33689.804959372	41823.63858755028	10285.41046072805	10209.667007211372	30314.831969208142	40636.2743494035	32032.766103885926
51672.147072019055	47167.171827408594	28984.241793904348	27844.703969285583	7688.223432631759	9681.483129512842	29692.930023570887	43197.24403127213	7147.3884738004435	33965.66045805077	34367.78740162216	33954.58654180687	31204.158360385027	44260.89531442707	15019.467770428304	31416.36525574333	31937.073450947213	34833.13200695964	24609.185176770938	30177.658025782	22841.464250649886	45853.67516835052	17817.978968426058	33593.29242069305	41786.03020268569	10269.274685650054	10209.667007211372	30136.163862823785	40633.94974528796	32031.480080479734
51671.282018044374	46902.47428917792	28983.722882673348	27797.18590454607	7677.474382092637	9629.053284900274	29604.00649235742	43196.95361658913	7146.03372629063	33965.4788160578	34367.69059559431	33953.31277363219	31058.586000121435	44259.596107371144	15009.554801497683	31387.20441521256	31936.034414341466	34833.08957716701	24608.721091130123	30177.537976679592	22841.287675364205	45725.57724226217	17812.851970135667	33094.083408461796	41689.62341766371	10189.876284898732	10209.394620031935	30028.642598949224	40633.94974528796	32029.770271346042
51670.96475898884	46855.87754506329	28983.68918261616	27790.440260466847	7653.018241544703	9616.358874069174	29425.543242774693	43196.87058731445	7142.947849352313	33964.87155515958	34367.629487527556	33952.03390311141	31018.246985979586	44258.10632497227	14964.54071185746	31378.876497377747	31936.034414341466	34832.56968963764	24606.90263115855	30177.486164010414	22840.833878963305	45673.76310861702	17809.572556154468	33032.582325095085	41647.1794317318	10179.115052156209	10155.77341032141	30024.66048627328	40629.95024022186	32029.770271346042
51670.470478851115	46736.2239043409	28983.59761220458	27713.94288419902	7632.2492226208915	9563.14386542408	29341.305425676826	43196.823719830165	7138.639426520247	33964.58063911608	34367.53350057182	33951.40581766619	30965.787679283607	44257.60216159	14911.374839138349	31321.083764173392	31935.98735076792	34832.093742294535	24605.470400105478	30177.45445550611	22840.833878963305	45540.74002270284	17808.544837939597	32840.52790091265	41647.1794317318	10121.97251442946	10150.274825605211	29999.65901613219	40575.44917134951	32029.516449841278
51669.1812840762	46697.196415410705	28983.59592870079	27588.706886606	7589.43571423764	9554.032260882206	29341.1826523687	43196.7301843581	7137.638801392302	33964.51595117565	34367.292700746315	33950.856828795644	30961.561059833377	44257.46154596475	14817.954712241135	31219.2891334125	31935.98242722289	34831.12812095712	24604.665504104105	30177.402709245376	22840.699007822364	45411.569453775715	17804.690835684727	32766.57285140566	41647.1794317318	10019.727279857892	10121.660827881196	29999.65901613219	40497.05994958482	32027.36891363599
51668.69965469193	46602.59549917924	28983.533496719734	27428.783550869714	7485.806421726296	9528.798972407618	29341.08093935252	43196.66003929029	7132.977401777196	33963.7144500197	34366.414228059526	33950.207789176624	30926.150367554354	44256.38298068489	14738.186185089364	30819.208156180815	31935.773811715455	34830.09906697239	24604.260810068037	30177.254097734916	22840.151796341375	45332.33027246036	17804.210402351557	32765.47248665663	41647.1794317318	9995.542400624781	10060.510671217146	29999.65901613219	40482.60360888563	32025.279353888756
51668.28837417711	46555.08268492211	28983.382135784566	26965.83763245545	7425.3091843726315	9526.468829689205	29204.398107903053	43196.548486060856	7127.818080461286	33963.63622836371	34366.217509439084	33949.13595658033	30891.842301671302	44255.30444507261	14672.462870404886	30583.17493491689	31935.73935667823	34828.38721327549	24601.74926013617	30177.14046006631	22838.957182366546	45282.81858486182	17804.00635997719	32674.22609031061	41647.1794317318	9974.460918708639	10040.363018089396	29932.335208077246	40480.64793873264	32023.201580124784
51668.22237886701	46555.08268492211	28982.972386481168	26841.63777934532	7313.440480644538	9522.967611850605	29024.786152414676	43196.377619928586	7112.866124655512	33963.59175310738	34365.521837224485	33948.58473954197	30889.880742723373	44254.312931029934	14532.70199351925	30573.160914804797	31935.591329025745	34827.028890327536	24597.597815472287	30177.03857510108	22838.05835604461	45255.24105672864	17803.65533029013	32623.959740181617	41636.93840518451	9963.080690851973	9991.072699292896	29848.17409356661	40478.589306141555	32019.804487494977
51668.06431635533	46546.96791088176	28982.972386481168	26831.315744298816	7289.35709223289	9508.316222074842	28862.82917155629	43196.17595599028	7112.866124655512	33963.553358844656	34365.10767561052	33948.44735371135	30841.34438585683	44253.212540564375	14463.970056265918	30562.511830202733	31934.758365129248	34826.26628881615	24596.321155811722	30176.95641100177	22837.66643045022	45235.26119320045	17767.70418000527	32454.483397692635	41636.93840518451	9951.822838984393	9940.564704458237	29547.933349971427	40475.920181491056	32016.59776355702
51668.06301764042	46529.2187752042	28982.922158381294	26750.922979964642	7264.144350164756	9479.370386891907	28819.878862958518	43196.00685403664	7112.089510887442	33963.30549607833	34364.67339152261	33948.1115598859	30770.548787532403	44252.52747337329	14454.20443318974	30544.132758149466	31929.991823539032	34825.7567335713	24593.910394842977	30176.908414012334	22836.81095267675	45212.28481101611	17755.660080549234	32407.084509556036	41634.65028473122	9938.925319841475	9898.651330278899	29512.084374734575	40469.051149316656	32012.23190566693
51667.99741342774	46529.2187752042	28982.922158381294	26657.287036928596	7243.0035194348375	9473.108543266451	28815.29336008039	43195.996357127595	7111.197530975944	33963.18883504064	34364.145396875	33947.971307789005	30712.841790131843	44251.09856738348	14412.257162744836	30542.23047494071	31929.772200757867	34824.95903883302	24591.949489456347	30176.837930346715	22836.471675775418	45212.142122310455	17745.5041846358	32330.55436776193	41634.65028473122	9924.752089976222	9866.971484070385	29409.334890140308	40468.834966072	32010.456776137216
51667.90055219136	46528.31968421415	28982.922158381294	26657.287036928596	7223.219182234828	9453.074728817643	28810.54248836261	43195.870867241036	7109.577689286493	33963.056219270715	34363.98436380701	33947.686478928525	30671.054851230856	44246.50218396059	14396.328043899668	30542.222176151896	31927.847041168006	34824.316668001586	24588.957603676314	30176.766589013117	22836.228457663692	45192.97799043825	17726.31585379379	32329.776902495985	41631.9170222004	9919.551061954116	9773.046079895506	29395.320260175922	40468.4554813757	32008.593617929993
51667.2585671599	46528.13176629465	28982.908452123364	26657.287036928596	7223.219182234828	9437.305749703295	28807.10366548137	43195.79408937537	7101.595183180873	33962.922214413265	34363.79118700673	33947.59231763329	30655.449722875528	44241.441345074054	14396.328043899668	30542.222176151896	31926.090278844695	34823.232751276926	24587.31766974787	30176.751392476875	22835.038842005797	45187.10085681363	17705.05971387751	32317.933745920647	41631.9170222004	9903.838354115576	9740.76132427812	29361.78553468158	40466.851240363685	32007.61862466141
51666.6113276391	46528.05232078406	28982.908452123364	26655.234275626255	7222.994833943692	9421.830366728493	28788.265483643892	43195.619580183404	7096.046337444577	33961.35248034843	34363.64629343441	33947.10573446806	30607.240172515398	44238.12184805157	14374.409806094465	30542.222176151896	31925.149699011978	34822.78389893932	24578.039661233543	30176.682823696454	22834.227075863102	45159.98872434833	17692.890683778114	32257.220657333342	41628.28720198482	9863.76340341552	9717.936462978487	29333.08929456318	40455.09544782849	32006.47195685477
51666.366984902445	46528.05232078406	28982.788806602304	26653.911397086064	7222.519226577452	9396.832100865257	28778.176470997674	43195.51145283548	7070.72983418932	33959.98834615903	34363.5849582651	33946.63213526503	30582.10487696874	44234.28808373227	14361.45253050761	30537.648927144048	31924.95937966137	34822.236123955634	24559.862248597525	30176.679346200846	22833.618369814812	45146.16564049886	17666.163615293008	32249.417185249764	41627.52794025964	9798.95621829753	9706.325104246236	29290.346524201206	40455.09544782849	32004.618652372104
51666.26477924701	46527.85929366088	28982.760227260893	26653.775140273265	7221.437385752301	9382.956067430201	28777.27910309377	43195.288629348936	7060.726419958098	33958.793391823274	34363.494316047996	33945.99177678584	30573.34041122762	44232.0314321832	14350.161491297924	30441.340538891433	31924.572795691824	34822.17555679816	24528.406555480648	30176.679346200846	22833.431051797437	45100.070138215044	17612.598608231623	32240.670452766233	41624.98181742594	9726.085122565797	9670.313817242819	29284.5324204147	40455.09544782849	32003.405165508437
51666.24034507522	46527.29324749557	28982.760227260893	26653.51903547794	7218.101492237887	9339.737232318705	28774.633766273248	43194.729272737546	7036.5162341337345	33957.691416584195	34363.45092994264	33945.84337544114	30552.96053349865	44230.9070669854	14318.03380128087	30418.634102372343	31924.283420371183	34821.34686428827	24510.604124070025	30176.675515579547	22833.281953447797	45043.04402925729	17554.600094995316	32233.294558737653	41617.675264173224	9597.567965880218	9669.825017498331	29271.676643177692	40454.534220726	32002.72567451733
51666.11057631841	46527.18136011579	28982.73655073965	26652.719371376417	7213.965271382508	9333.378676106095	28774.633766273248	43193.922173679464	7003.377442977859	33956.22692074295	34363.122899161375	33945.62623817945	30512.3569261996	44196.368500054225	14283.474963138393	30407.992969132658	31923.842051174528	34820.23551685129	24271.65438819284	30176.649914465437	22832.955159508336	45013.51114373186	17449.088462206884	32229.5686849154	41617.67052032163	9563.11535229325	9663.734106876887	29249.438080363314	40450.15184461563	32001.781192716157
51665.73805953632	46527.00993968622	28982.73655073965	26652.48551737869	7206.017576590119	9325.884577588082	28774.306482416046	43193.59403453815	7000.790199277989	33954.116627303825	34362.8769279853	33945.258346021146	30473.3546493597	44196.368500054225	14263.649383110136	30406.686504600242	31923.792702411625	34818.55228887448	24133.71242808251	30176.638307785797	22831.732321712563	44927.22715417805	17425.015939696306	32227.074533909356	41615.31139156625	9349.373134119924	9663.115728392062	29226.930303657035	40446.2585257602	32000.921450443486
51664.9835765102	46526.54197020709	28982.712657697506	26652.089501445556	7199.383400942335	9306.951789805855	28773.014072307495	43192.65713825181	7000.637146423034	33951.807431334935	34362.682667019355	33945.19634960635	30447.580208287793	44196.26896582951	14186.460937091384	30376.29062752099	31923.60839285187	34817.28415334668	23945.36161476156	30176.627021563967	22831.308712693848	44637.674204825395	17388.19694487952	32226.859048387618	41610.73194770891	9267.064896606216	9662.510606658136	29203.95417975425	40441.5973426433	31999.863752503643
51664.62000421183	46526.129875044775	28982.688980727835	26641.228608558835	7191.425402145258	9285.794657005654	28772.93371548866	43184.8683837653	6997.8986899005395	33951.5231169297	34362.35096626318	33945.08200398899	30400.87464657719	44196.23632685896	14081.213166438369	30348.48570488673	31923.327962571573	34814.24244487666	23934.675094601793	30176.6015480285	22830.585867882586	44231.50627282292	17385.09084050786	32226.859048387618	41608.657048039626	9255.782991850185	9654.368210687717	29195.571723261557	40419.790174457376	31995.352192324186
51664.404276008536	46526.129875044775	28982.67122809626	26640.240192622216	7164.580146746055	9277.519268582277	28770.487795004447	43178.447157985785	6995.449177841205	33951.41095344072	34362.10157794092	33945.03091719317	30347.138314999836	44196.22478103249	14046.222562848561	30338.006447989836	31923.049481636714	34810.0644261769	23871.932905595004	30176.469250966584	22829.61332942329	43876.49758542595	17355.89533307204	32225.783295708996	41605.095614352154	9145.8604425069	9647.63632010746	29193.08576168091	40385.01766862242	31993.742059234275
51664.35090897245	46525.96870238037	28982.665013151534	26639.492678357867	7162.76222681553	9261.169386012658	28768.549891619055	43176.25628886462	6992.487583184181	33951.02046288186	34362.02831511025	33945.026519861465	30227.863238335594	44196.22478103249	14024.100025391057	30328.15332636011	31922.48651767794	34807.31888027629	23846.726173523937	30176.449866623498	22829.53835206079	43550.37834625071	17292.18564275187	32222.884845501172	41603.93272669566	9112.021273909293	9646.008049960896	29191.342912790176	40370.810795243684	31993.73643729519
51664.08614077576	46525.76248170592	28982.659041878644	26636.86740709423	7162.680230617907	9225.662308665258	28765.61094516346	43176.19012064813	6987.039718073932	33950.525992945666	34361.84271862036	33944.9901339801	30127.074209513103	44196.22478103249	14008.687120342574	30326.89940157825	31922.43387269517	34805.040995406256	23825.653570566687	30176.42070467061	22829.407654278755	43269.64657944599	17266.485042053533	32216.94211562643	41603.52315408186	9072.162175121974	9643.367141085924	29187.791905812704	40353.61672728599	31989.877471561253
51663.99576810088	46525.687509229545	28982.659041878644	26634.115630018114	7150.256022213311	9200.235803269297	28765.437269676015	43175.310798904415	6979.168664036234	33950.263061946804	34361.52055647736	33944.87668357589	29944.28504114802	44196.12696708688	13951.655331140466	30319.458281274776	31922.43387269517	34798.563948939154	23767.47100208186	30176.377447233317	22827.28349266492	43050.337075373565	17236.48717315436	32214.065284432607	41602.993620466	9027.025850317103	9632.931338733997	29187.791905812704	40182.776836314115	31988.533886105888
51663.69097151252	46525.666663759126	28982.64927416707	26629.854074096325	7144.73280578941	9172.129954085407	28763.27254352165	43174.82221079593	6965.4825741663535	33949.77731748222	34361.30061507353	33944.835816010425	29827.305558217096	44196.12696708688	13937.146664444846	30319.458281274776	31921.568007688293	34790.58115314951	23767.47100208186	30176.30140612584	22826.583781759124	42750.89426117355	17127.817402916968	32213.473396619916	41602.88053469137	9001.150487160727	9631.514706611928	29187.551268914714	40170.12743099783	31988.005324924463
51663.29944813678	46525.56958541868	28982.634788016097	26627.590321175998	7135.058518026616	9145.268620016432	28762.623196655284	43174.693160202856	6933.852340749825	33949.621146545134	34361.01827264487	33944.34584455304	29814.037582112764	44196.06906158959	13932.683866981837	30319.415735667248	31918.75134435108	34778.5122894327	23767.340324451143	30176.2819324942	22826.44021730195	42636.260341416746	17074.640650988145	32212.884267129684	41602.17273173633	8969.837624617296	9618.648956646535	29184.774834128868	40103.679778000915	31986.506022834492
51663.21005147786	46525.55985237252	28982.634788016097	26625.87948616755	7131.077012841444	9120.641216362934	28762.45683027576	43174.29102784093	6898.729907772629	33949.500162644865	34360.56365742468	33943.80127443094	29421.94793248488	44196.06808977783	13932.49920734661	30319.406598034682	31917.6556213985	34777.14732570547	23765.637957835435	30176.253436457388	22824.427516981163	42513.15094676567	17069.17034975387	32212.51571289037	41601.58308531947	8934.132876024954	9596.080603119295	29141.01971876053	40021.6253645807	31985.892748195452
51663.169065108814	46525.550632658495	28982.62077583006	26622.687285547327	7130.174159351639	9109.978734759536	28762.402190512927	43173.68610678698	6878.677668049227	33949.18777862142	34359.99478130556	33943.54327116857	29182.1404919401	44195.90056969731	13930.127778730257	30319.406598034682	31917.466548976146	34769.580295523265	23764.897536768385	30176.253436457388	22823.923343888433	42481.38024958901	17048.975510566124	32210.323910960004	41601.154666406255	8922.18821466263	9581.141033448519	29103.560713794952	39935.253193257406	31985.823630613897
51663.03643737636	46525.43872892458	28982.611477791754	26621.6390038758	7115.770076808171	9095.41329972291	28762.174056591663	43172.84070206516	6850.080060967524	33948.455060813285	34359.44433938076	33943.273843068135	28964.243390001855	44195.79009975713	13929.606536888114	30319.403828044873	31916.368177444823	34764.746569394396	23764.897536768385	30176.21354702848	22820.82433669196	42456.915598719046	16851.163619082647	32210.275556652647	41600.56242158399	8835.372615400827	9555.223243974699	29067.221938914972	39529.849426177665	31985.800085320294
51662.78135890799	46525.31969799417	28982.604103096535	26621.390557685147	7112.303667008445	9093.407027042093	28762.134776173112	43172.60748401281	6772.082868547211	33948.02018269049	34358.468208290185	33942.705883970935	28939.450725855135	44195.70997099586	13927.51329975218	30319.372555262868	31914.727347212545	34760.37244063348	23763.380414360578	30176.208104250094	22819.914754099518	42355.20827819735	16851.110898728817	32210.112529245023	41600.19390162314	8814.99612123482	9537.47236135233	29010.063299825393	39239.292302210066	31985.787420893714
51662.4412698874	46525.2395489461	28982.59942666886	26621.147964218304	7106.515649692788	9089.809534727441	28761.420659070936	43172.51161770233	6772.082868547211	33947.61253032101	34358.468208290185	33942.23115412955	28909.033392018322	44175.55814084995	13925.193792049056	30319.36328767128	31912.144531773745	34760.18176666286	23760.098773078902	30176.16514449749	22819.887067316984	42295.58257157592	16779.471856231754	32208.997997772236	41600.07907406821	8785.562063002562	9535.729823183898	29001.83517840947	39029.40783733804	31985.760320765545
51662.4412698874	46525.22799314761	28982.5768284928	26619.691748033623	7100.529355774187	9084.912674655181	28760.72301671918	43172.43208436304	6767.8136512809515	33947.05909422001	34356.757183626156	33942.23115412955	28874.099300707738	44175.55814084995	13923.686568035026	30319.361079946706	31908.114508396822	34758.54733033964	23758.661268309315	30176.134503481502	22816.772648356364	42177.4386831367	16711.287094219966	32208.876975905838	41599.807339123625	8754.437155374017	9499.852686891465	28994.466499630867	38773.197448784595	31985.74381847608
51662.41161827632	46525.21491261672	28982.57062077518	26618.649374276225	7096.35980497005	9078.731665978992	28759.66029567094	43172.26230559779	6766.739466111044	33945.02760728856	34350.05729236031	33942.18057165212	28799.17804524669	44172.29980300523	13919.90339353676	30319.33284765513	31904.11506138706	34757.95313084376	23756.18862816387	30176.132997932345	22816.678631792118	42177.4386831367	16710.537096922286	32207.449815494136	41599.41940561004	8648.623368692857	9494.94253138893	28975.30704976445	38611.21315390755	31985.62030162073
51662.18240524557	46525.17655004615	28982.546469796976	26617.507944619225	7093.389862688663	9068.805080283855	28755.015467641428	43172.23785431465	6766.152617867595	33884.62406108972	34320.40659992832	33942.17734500584	28756.049337237073	44172.29980300523	13914.86168415499	30319.205025867952	31903.66938825122	34756.14416568454	23755.027717947713	30176.11366854098	22814.30058774451	42144.10797024973	16702.75080822558	32206.87320942221	41599.23984202431	8602.212635126067	9480.204828841013	28881.44736997993	37993.50627568674	31985.508840423674
51661.91359412364	46525.12453679162	28982.54482601458	26617.501204883938	7077.7147987377675	9024.206932336332	28753.311056812243	43171.94955814582	6766.152617867595	33846.96189293139	34276.02402407731	33940.963150789044	28739.141659338915	44172.29980300523	13911.787117273445	30319.09842700463	31903.250133543155	34753.29760050013	23754.43144733942	30176.096486194187	22813.420758244258	42138.81798393641	16633.794649005482	32205.51313151534	41598.99069784924	8504.379519633592	9469.785154463809	28838.28842540764	37884.224813993984	31985.40553331187
51661.80590280752	46525.06802895698	28982.542557107547	26616.60613348015	7067.135290790708	9001.020111315502	28751.949486894493	43171.677452390075	6766.11043581766	33735.12816623406	34270.888873388976	33939.92202995917	28669.384439159596	44171.753009591375	13910.124207813116	30318.981501924838	31903.045269535774	34752.19272723797	23754.304213927957	30176.084281081872	22813.397229247752	42104.4564580766	16561.131420952002	32205.001517793098	41598.19869512425	8498.615260860133	9458.531645753928	28784.12975790958	37713.7066166751	31985.2470212021
51661.705551339735	46525.0600232166	28982.540165612303	26616.040730113426	7026.858810310624	8975.92031584663	28748.82932711655	43171.372621446564	6763.789722173388	33351.24566317162	34265.157176787325	33939.80146675798	28667.40126173301	44171.72834105153	13902.865889059229	30318.96882517546	31901.42770569806	34747.92733547435	23752.040015172995	30176.08073683235	22813.35399853318	41933.11620048865	16533.756258750247	32204.00689160163	41598.09027923289	8412.491956275895	9436.68554686635	28703.318484179847	37132.13393246018	31984.94254241315
51661.67462259327	46524.958256550526	28982.53603377593	26615.70433444366	7012.546175498208	8882.5745505813	28744.465933426272	43171.27460239178	6760.652197690639	33332.63833073413	34208.36891954605	33939.14074028867	28658.505016457704	44171.72834105153	13902.683740973864	30318.94013070932	31900.519612129963	34746.224351070414	23740.227403883626	30176.0712494296	22812.39434455321	41895.547032256516	16437.682995609008	32202.70786573684	41597.82076435665	8303.43007862275	9392.935911603687	28637.26053247592	36522.79844525081	31984.823752433505
51661.61818212068	46524.89345723701	28982.52768580076	26615.320171197403	7010.834714868146	8832.423241345234	28744.06628210509	43171.11551123099	6758.224196463948	33189.44563253218	34104.58279871248	33938.83363705462	28591.824665908232	44171.72493458901	13901.93008884538	30318.79054101401	31897.47303220626	34744.380368644466	23735.625894942194	30176.031010007482	22812.199992068407	41895.547032256516	16375.253926927304	32200.097630588945	41597.78006824677	8283.061532071384	9258.778870011214	28632.41636560595	36285.38868496811	31984.640676994677
51661.17851159266	46524.82814825647	28982.524147510903	26615.250524178122	7008.3662958338655	8768.065500805396	28742.20313174163	43171.11098743782	6756.852253722762	33132.60501584066	34093.78999552582	33937.88059189605	28580.80642769868	44171.58564142614	13896.56909600072	30318.725483350176	31892.506220034305	34742.97482364586	23733.965530897844	30175.96730362672	22812.030003014268	41876.36882650567	16332.347411203229	32194.277526838086	41597.36778570353	8123.817973244809	9257.292850694255	28631.43507223612	36105.10784347438	31984.474654652004
51660.422408031	46524.762060697714	28982.51671147266	26614.598964911173	6995.693237133192	8748.256823056423	28741.577563345767	43170.98313049422	6754.23971086104	33116.651799856394	34089.58424259456	33937.37210828536	28577.257304579158	44171.49977865493	13890.200116525099	30318.652254613735	31889.00162027989	34742.63417753896	23732.61972332883	30175.899931074422	22811.87720072526	41875.68374924417	16312.501739878913	32192.26640043235	41597.367539276864	8098.552171657507	9256.559623493624	28631.19318424601	35953.663822713876	31984.087928250952
51660.3261522603	46524.702006707004	28982.510257766065	26613.30219078169	6991.992199827754	8739.36041481664	28741.34677562266	43170.95321594092	6754.080821425989	33093.135124083106	34067.57313706289	33937.022950213825	28574.516859761265	44169.515264665504	13885.455830367626	30318.53721601194	31886.989816218178	34742.14587225889	23729.206853060983	30175.854074555078	22811.675463666073	41874.37973481253	16239.959456590603	32184.834995024317	41596.824033659075	7997.962647844835	9252.102536494554	28630.245510549226	35355.024211812335	31983.513439381866
51660.2748255146	46524.654334825536	28982.500522258946	26613.30219078169	6987.7138121650605	8723.17626170388	28741.27952421322	43170.89659951257	6745.840710767094	33087.08216707584	34051.13990579891	33936.75896004313	28569.824000953642	44169.515264665504	13883.330520322867	30318.32555281855	31882.396182646717	34735.983069927366	23725.55958092619	30175.849718923295	22810.686323134396	41866.776703609605	16169.060895509336	32177.023858094144	41595.49931518609	7953.468792133147	9240.965944724976	28618.435290737398	35252.7358962877	31982.23742197262
51659.9473002042	46524.53206155095	28982.476571547195	26611.0015703867	6981.563316253689	8708.055868350266	28740.98459422666	43170.83630155502	6734.66139612321	33086.32319713378	34046.72621193812	33936.276417381094	28557.803902403615	44168.15324138173	13881.076277336637	30318.141987244468	31870.939453058152	34735.706232060635	23724.571662043654	30175.620162625644	22810.48481962552	41866.453995032556	16138.79970536182	32169.285468590668	41594.43130900041	7942.248133583928	9215.826779275854	28615.06428427069	35222.859567841995	31981.46646822535
51659.774958029055	46524.492703395226	28982.45651973429	26610.441847761766	6973.295387666527	8684.559899269734	28739.03625925437	43170.77242410403	6724.711587078273	33085.115417470995	34045.77726765399	33935.92985468554	28551.39221800076	44167.577383306634	13877.459736794563	30317.71993894727	31857.698041415213	34733.98035712355	23723.34755111613	30175.441848195136	22810.143388924676	41862.50856974747	16092.820252637	32158.771400537906	41592.41320333279	7933.4456017382245	9199.329145849655	28611.214432694123	35135.58782130532	31980.89104764604
51659.70070942531	46524.39296084038	28982.424358588334	26610.23150542617	6968.104092463208	8654.65859006278	28738.36610712768	43170.688051628786	6713.033454494378	33084.815397935614	34043.46469146812	33935.029258965515	28524.064342055295	44167.03499296972	13869.599083035298	30317.458714070588	31806.133572657243	34729.797019804355	23722.901064468635	30175.31235945701	22809.78705225554	41858.616620467896	16057.048631312697	32105.549910290116	41591.27739833029	7910.032804914169	9193.90298773937	28608.717792894186	34964.5993009454	31980.751468225473
51659.58207329068	46524.355106356976	28982.40644561811	26608.875066026794	6962.427099649278	8629.362724784576	28737.281590999046	43170.644768586135	6701.023772518167	33070.70693267748	34042.01388981681	33934.260059965716	28446.277066174225	44167.033265465936	13862.003145505505	30316.94471372511	31728.280324980413	34728.06443475702	23721.766169831597	30175.26218825903	22809.648575477648	41854.396071424984	16005.497714906212	31707.17032669597	41590.03674197014	7906.1055078792015	9189.333649297594	28602.074840217465	34786.41553441411	31980.179742051245
51659.48464096452	46524.266295496636	28982.337819244385	26605.89513567226	6956.247936037275	8611.653855003136	28735.389992029184	43170.58974648322	6671.728196535906	33038.54582376088	34041.76326229614	33934.14110504856	28411.696724087247	44166.27662132597	13839.795093702334	30316.714933118397	31396.87451994809	34724.972802404896	23720.18176259046	30175.170505839986	22809.467669043715	41852.58650587958	15983.108167676495	31452.298709504703	41586.97430721853	7877.960022816484	9188.43949548115	28599.89421708821	34733.86510071726	31977.67443030369
51659.298662233276	46523.80538292246	28982.2355528118	26605.775441616977	6953.729879660464	8594.259986605855	28734.902742727772	43170.53475468004	6596.233278641681	33038.54582376088	34041.38652120688	33932.793165285824	28367.4210704401	44165.88990644927	13826.60280818331	30316.375565771774	30952.870601832754	34723.55256804424	23720.10366675286	30174.99651690996	22809.05958438807	41830.6692860168	15938.512395365076	31240.160530355985	41586.47806711843	7860.722888033577	9183.378243987416	28598.911548718617	34659.08954985786	31976.43268650155
51657.850694548775	46523.454418755486	28982.076613167934	26604.656472049708	6953.309589042834	8565.980778759413	28734.175639326822	43170.419090568714	6510.084744678642	33038.54582376088	34041.23663696526	33932.58030154371	28351.054948077006	44163.8579460494	13815.582802934834	30315.32807520661	30322.690090935466	34716.605931313476	23712.88231242888	30174.845617260577	22808.387421348943	41804.83533296908	15910.931549959261	31166.99086753897	41586.374298499526	7825.108934410583	9170.830843663376	28598.272027195802	34597.01911270719	31976.326771401258
51657.41042593213	46523.318447754544	28981.534969242894	26604.195950686895	6952.767736422818	8537.782533948834	28731.578748267617	43170.29995840714	6382.129069243073	33038.533532035945	34041.09475957377	33931.89983954806	28275.693589468417	44163.408539473465	13805.18462768744	30314.451814220884	30152.527116599646	34711.4090465993	23709.85412171389	30174.67636107531	22807.438669702096	41746.87692804087	15865.025203172774	31141.21310289319	41586.18681099377	7810.789266860881	9144.079231565229	28597.240244339704	34585.089065159016	31971.25037183521
51657.26656291877	46523.223423635165	28979.9616602073	26603.92416258089	6951.834406505599	8497.44479177854	28730.65233160949	43170.23972286461	6376.594305156866	33038.04553576764	34040.36435781293	33929.269214994056	28223.823994068305	44162.29959108178	13799.472495474556	30313.434080429288	29953.338129856256	34710.039150314595	23708.829504797017	30174.22282068156	22803.95418405953	41473.90562738971	15789.040612698267	30978.743919111505	41582.10338261474	7804.224618877601	9138.205372138626	28596.84822962404	34565.47596265293	31961.722308716602
51656.34551708478	46522.05757087681	28977.74152390753	26603.692439142826	6950.531323208718	8487.893911375315	28729.9975080329	43170.123190771876	6315.165289833394	33037.25402573606	34039.57375341869	33926.73254129708	28150.581727239594	44160.97399439285	13789.712055009502	30311.70319529975	29754.701273478895	34708.50860680358	23707.990873040755	30173.66277319769	22801.52941794629	40913.786294727935	15773.789764382333	30766.37650552101	41580.70291591402	7789.365578726409	9128.353781831098	28595.34414522282	34543.800735112134	31956.087136077836
51656.101735521406	46519.8570100112	28976.78347528259	26601.834162944466	6949.362084014579	8487.170051256799	28729.180241996382	43169.96528346026	6299.792462252383	33036.760240988166	34038.5824277956	33926.31815161865	28090.059364526667	44159.205674986544	13788.23746944855	30308.738919291784	29411.61746078088	34707.68178273151	23705.517865674625	30173.27854908331	22798.699268752356	40691.13983268747	15763.807159812917	30658.31664219521	41577.5435013826	7770.696029390036	9114.256041210969	28592.845870129648	34526.44876462111	31951.850304394316
51655.31724202596	46516.02518998322	28976.55970761008	26600.149737022846	6948.083019675341	8477.380213199343	28728.00022070466	43169.87532692806	6276.161196725583	33036.22959878098	34035.952684129836	33926.17386444863	28065.51889860286	44156.19906405496	13781.836232491021	30304.141330566992	28777.87612717786	34706.499414555416	23704.197772226307	30172.83239294272	22797.777606235442	40608.494380897566	15726.545940858088	30619.465974544502	41577.09974746999	7755.008873243114	9092.97020433208	28592.348341929406	34518.49096075252	31944.945251829926
51654.619087399	46512.203705402324	28973.26941641603	26600.095269942398	6946.329994080316	8456.733929775492	28726.63280938968	43169.73177619047	6262.193699592801	33035.73838933691	34034.9028934535	33924.89102175451	27871.31004838786	44156.083537999075	13777.650931510114	30296.651674741588	28604.390526255374	34705.89669456068	23703.30199370293	30172.83239294272	22797.2765094628	40238.307466146434	15716.864013851815	30475.31961075071	41573.95906798559	7747.150088826491	9092.97020433208	28589.468536389762	34512.7431970963	31888.9430293332
51654.3930501666	46511.953187847794	28972.91013526558	26600.071390871362	6932.368980073509	8449.433955516844	28725.064421379702	43169.71660583551	6249.3890987199675	33032.563756718315	34032.36685507174	33923.47407180301	27687.196888879425	44155.43525249849	13776.744765155372	30292.559028538668	28335.2519440527	34704.262610458536	23701.324344994755	30172.667581981103	22796.1143101801	39546.46634422839	15701.340184325652	30364.74895545243	41569.96934374228	7744.33921841864	9092.612606369024	28588.578974383436	34502.96956505629	31807.86507821909
51654.3930501666	46511.94440377522	28972.881108817863	26599.709442161417	6929.134641594022	8437.917290408255	28723.00012013783	43169.65207431283	6224.597184009665	33032.221792689976	34030.70758239066	33923.171441493054	27377.304960282137	44155.102638973454	13761.142123996195	30288.209712006632	27948.774951464875	34702.377283198264	23698.780021652743	30167.5284113447	22795.27647720661	39471.70657368555	15679.61730969194	30290.35903108325	41563.84453148486	7743.017569647092	9092.472465673585	28588.578974383436	34502.62366710298	31545.901516847473
51653.02559494674	46508.175984519774	28972.584551851534	26599.555035062385	6919.7552921145925	8434.755248278278	28722.90492404747	43169.54984376117	6203.6251884271915	33032.15296986386	34029.27885113895	33920.11617743004	27175.548785229385	44151.65372678768	13752.491790371883	30268.831804869613	27660.340550943718	34702.30972718928	23696.605334423784	30164.273298359247	22794.40204261211	39177.74607044211	15664.034135201699	30013.335427846254	41561.77605037996	7741.691425193762	9091.849285962191	28588.15536485291	34500.03883440186	30804.891808028806
51652.03713460818	46501.84368588651	28972.320988633994	26599.44472326723	6909.681894510425	8424.498772353343	28720.878893068813	43169.52903535865	6197.1561548830405	33031.90111139513	34028.10743244472	33920.11617743004	27054.511695867895	44149.40702679001	13734.522389260936	30258.479778489193	27609.089483325522	34701.978031429026	23691.112392855044	30148.93221588901	22793.244330997884	39047.65599664167	15648.454174883313	29490.287253191	41561.77605037996	7738.550435359402	9091.222978920665	28588.15536485291	34495.77972805091	30774.55422214052
51651.26458068818	46496.350209789096	28971.14468583608	26599.211543698482	6907.53699909672	8395.713726902612	28712.159694835267	43169.278151432365	6189.013171371081	33030.691370495566	34027.88172948753	33919.83610479379	26977.558707430857	44146.625170517196	13730.225190235038	30207.482342108106	27350.25112668255	34701.241268399244	23683.865420247937	30137.46492279142	22791.330361471286	38946.27917286005	15642.160883024335	29358.505458324045	41561.48627675658	7732.060115181571	9089.662999299442	28587.28502031582	34495.77972805091	30769.224782631485
51650.87380162811	46494.229611491646	28970.739694908476	26599.15726555766	6905.935970142209	8377.585480189464	28707.191168175115	43169.1492250631	6186.619782355724	33030.296285146746	34027.01097616725	33919.54022401552	26951.60247779726	44144.84226530182	13700.804380717434	30175.52758268787	27168.115214363985	34700.10101414826	23683.325801266292	30132.01202594624	22789.539703765244	38923.557563908675	15598.700130223371	29223.40939279767	41559.01547016533	7729.423474541891	9084.47059055421	28586.510329542336	34493.013076003816	30613.94442002656
51649.031744603926	46490.25428182364	28969.185680115057	26599.06104641461	6904.5561163357925	8373.2328206366	28703.48405143099	43168.549091876754	6177.973161710123	33029.55923168776	34026.23310143495	33919.008316532956	26937.36284538961	44144.18976114141	13688.10818315762	30075.45727543102	27168.115214363985	34698.57895960616	23681.249574761656	30128.45660409269	22787.5095601848	38850.326004086804	15549.951812117544	28714.031206900298	41554.45252842424	7720.464594069604	9074.292907323	28585.817873952263	34491.796848811995	30437.47150856966
51648.05034176997	46487.30741554366	28968.40562186397	26598.835731938598	6903.9539766482685	8368.619142469124	28703.04708299796	43167.87811058562	6172.375515014876	33029.55923168776	34025.931020348886	33919.008316532956	26896.835358320885	44144.00535518707	13687.327127557512	29868.50263668298	27168.115214363985	34693.762903454684	23679.799643009268	30114.620505000283	22784.563259301758	38839.475431133425	15511.025957261896	28282.485681750793	41551.99921123406	7703.168700307788	9059.55838122651	28584.15592834926	34490.55491053596	30352.056876254566
51646.44558763281	46483.90017834987	28967.569210049114	26598.61476703685	6902.153218386491	8353.586994924248	28631.20042660548	43167.80175642414	6167.968596098243	33029.5467621774	34024.94162899493	33918.682056528865	26863.701997061326	44142.874857848044	13684.299609305028	29452.675420167256	27168.115214363985	34691.40089687816	23676.865987878336	30112.005048638344	22774.52793706287	38792.64799006404	15442.272910087937	27885.55429100349	41551.06964626909	7689.71317715703	9034.359473838234	28583.861215461755	34487.151155184	30232.81646650006
51644.93434282718	46482.64667201383	28964.488789190207	26598.27217618627	6900.8135747292245	8322.677374972485	28505.75577893563	43167.72691778681	6166.32054219951	33029.45518361211	34024.1813235255	33915.832508695436	26761.987280093024	44142.430547567725	13677.115040602723	29286.76662793787	27168.001314917532	34677.75562491236	23675.57527621563	30111.42517737618	22691.5579211759	38785.945933156414	15373.876970202398	27740.661384904186	41545.21822072268	7630.606390456299	9033.922058549433	28583.529776946853	34484.81687802024	30072.418957321155
51643.70596217656	46467.55363652355	28958.65527137307	26597.76188795053	6892.108370627681	8321.125009572292	28270.604786061485	43167.6794011925	6165.870023728952	33029.38542117995	34023.3647055403	33913.060126763216	26625.46611790621	44139.4299680039	13651.261479533478	29286.76662793787	27165.341354616496	34672.93387438607	23675.09851723489	30105.612522602765	22544.999455533605	38713.806883615	15270.058941830937	27486.947314493278	41544.3835983223	7613.982667155043	9032.296224392634	28582.67286814588	34484.32462308628	29965.72973864458
51641.581853903015	46325.87279280106	28958.333708600545	26597.001940168568	6889.855525365441	8312.960329333368	27814.84578327699	43167.6794011925	6158.502495986879	33029.37382250979	34022.61939018057	33910.55041350879	26494.752725902836	44135.87406308869	13624.498686768107	29268.989613357448	27162.265860779953	34671.13695080436	23674.39875939262	30102.36169671982	22099.684762085857	38678.828946761074	15236.744217417345	27394.105679901055	41543.054128803706	7589.266877529871	9031.999545662151	28581.75186227803	34483.45103282068	29902.902455915628
51636.153223265654	46292.121167866506	28955.18210632035	26596.797045087616	6883.662909028848	8309.887398471164	27722.064911640966	43167.539907917	6155.291356990973	33029.34446857995	34022.139364554394	33909.674358178265	26394.677309226296	44131.06064497306	13595.658403590347	29251.89356665677	27161.564526145547	34670.563468937224	23673.02030383029	30101.921675662612	21583.457590799448	38640.319034390974	15209.48279352957	27271.551298248185	41542.33397472402	7578.346649881214	9031.963914025324	28581.560999992733	34481.06619636205	29631.149576904783
51631.00287741685	45789.51597071621	28952.40859395361	26596.42364340941	6879.233555022858	8297.928658428125	27634.73556507866	43167.12996465215	6141.568989972414	33029.26822694398	34021.68073625395	33909.299487052485	26352.434834924403	44129.24872530801	13529.942660748524	29228.74139922352	27161.05016055914	34669.8702538128	23672.2128950997	30100.140962164864	20759.187862330007	38603.55580411011	15139.824786942978	27165.979279861076	41539.95840902726	7569.353338902458	9029.859705754949	28580.531120056286	34477.411663304985	29453.27565996839
51630.61392972778	44777.68534075252	28946.272894529357	26594.80103927645	6873.4782820279	8290.245813791926	27489.310515575722	43166.722970900184	6138.695024876164	33029.20984980656	34021.14525218211	33905.95343163733	26233.81443461647	44128.048162779785	13497.645370696147	29225.96209896081	27159.39920381245	34662.321974147126	23671.642518576005	30098.961533904545	20503.130042754266	38553.80350577455	15093.164780448791	27141.903354840335	41539.285207129455	7562.596427607978	9026.742404040491	28579.83419630407	34475.827203615205	29436.894381416605
51630.38165578359	43968.992067085885	28942.67580559472	26594.52614800161	6858.077520069278	8289.261480502999	27003.45560556739	43166.157909934074	6135.6778801330975	33029.18980242436	34020.54598170762	33905.35476165429	26109.765290249292	44126.883864384945	13472.940923536567	29223.057579556713	27159.209465286658	34654.00590577505	23671.15943330439	30097.07933545408	19829.91225585801	38532.257742850605	15072.472657134156	27115.41200101974	41538.0526756223	7536.14794691103	9021.256271536127	28579.587768403864	34472.743819441865	29427.10722048366
51630.03288941515	43729.43335070629	28939.759246930913	26594.260327859865	6839.317755783758	8289.261480502999	26985.69927889475	43165.779986518384	6129.214826459204	33029.16054021922	34020.20044644304	33902.440824230696	26008.259716311975	44124.09683370277	13451.107219630689	29221.86257095462	27157.707565636116	34644.99634114135	23670.981337511235	30095.558136037595	19763.685681506828	38506.27223126903	15041.363308904862	27050.82764206506	41534.07262235968	7496.148833759238	9014.861328664741	28579.45280152651	34471.73970886058	29344.22576680699
51630.00479819448	43304.98877628341	28936.149768620955	26593.109806586086	6835.048698313122	8285.437391692989	26710.657325759945	43165.68088340469	6125.958525939873	33029.150662206914	34020.11895770997	33902.12920716786	25890.000253227656	44122.34693944551	13440.700305692584	29221.86257095462	27154.26735313758	34644.57715982481	23670.770047387592	30095.121149432925	19712.449672663384	38502.62069451399	15034.941084685877	27039.638316883713	41527.296735532866	7390.25246656101	9006.554493742608	28578.450719603617	34471.54115577636	29339.5381971509
51629.9330666304	43203.153134502405	28932.970076893063	26592.663135350034	6787.48907145177	8277.446772000276	26704.682738355506	43164.64087539608	6125.0818859198525	33029.14764645822	34019.418836351244	33900.52891513134	25785.30074078161	44119.843900827385	13438.496208278264	29221.832474408147	27151.579455697887	34643.658416147795	23670.06540648579	30093.218231766798	19679.2684391349	38491.32749547145	15009.953545377679	27032.633093215463	41517.544386611786	7316.595606762701	8999.461183532603	28578.381968165886	34471.24350604666	29339.5381971509
51629.68713698315	43172.67133225937	28930.31076638838	26592.23158825652	6750.246133658877	8257.439876153396	26570.351328035067	43163.93964310832	6120.841051939393	33029.08359626382	34018.89410526847	33892.06308707039	25549.96319963415	44118.73002983245	13437.928279671547	29221.735246285738	27151.579455697887	34642.464870637734	23669.873090471356	30092.70159867951	19642.318897035435	38432.73312889119	14998.52911127219	27031.88178803568	41499.50925111053	7286.738568152652	8994.30002401587	28577.37052128675	34471.186651835145	29339.5381971509
51629.559960276136	43169.03165401044	28926.603591441795	26590.368052086575	6738.288257620279	8257.439876153396	26545.540397046967	43163.827436765285	6119.855081628553	33029.00597350011	34018.35117388169	33887.026692546715	25263.018408722808	44117.94044443706	13415.022202499298	29221.735246285738	27151.340963810468	34640.990969664235	23669.0849804598	30091.839395508858	19545.726280215236	38411.842110753496	14933.722382787377	27027.857920384104	41367.809651248084	7197.166220457523	8989.72123557843	28576.042489456606	34471.123166990714	29339.5381971509
51629.44429269344	43168.769632813186	28921.119573381107	26589.804260911387	6737.78386738647	8255.433866178895	26192.41330743385	43163.2702643768	6117.815165498888	33028.90922579047	34017.46959727194	33884.639648940305	25183.59002625807	44117.42494648503	13411.595723912571	29221.735246285738	27150.903003654523	34638.97275031537	23668.03440610055	30091.600879730024	19505.354015997375	38330.676085479565	14864.025058294861	27023.019425519924	41034.31251822701	7183.421560729752	8982.506856322409	28575.880864962674	34470.94150897038	29336.560875850726
51628.553626259316	43168.769632813186	28916.03772213662	26588.793469577664	6724.547468709808	8253.7417936321	25778.605821199486	43162.284225560594	6112.92358443772	33028.87401538792	34016.74645928235	33883.227500386485	25107.488801193573	44114.348090302265	13410.432892200548	29221.71178163801	27150.321152775196	34629.904421163825	23666.218419190023	30091.49138419357	19433.3295718337	38316.88431839212	14811.183393742942	27020.97688376841	40834.76633630673	7163.463938015652	8980.222925634396	28575.348128688765	34470.42276916697	29334.613318165357
51628.11928247264	43168.36069820048	28914.541088780265	26586.83589717227	6723.3824607076995	8246.17981509892	25534.480110040535	43162.23082563543	6097.012738877883	33028.83373678951	34016.677385486495	33881.69815905516	25011.51114435249	44113.85489523123	13407.270545556608	29221.666002653576	27150.321152775196	34626.799721649426	23665.774061247295	30091.297778683645	19402.361786427635	38290.19860012145	14803.95775513716	27017.64222046938	40474.402760841156	7147.420196006381	8970.93726510062	28575.208583953732	34470.42276916697	29333.095152515954
51627.7133719485	43147.32350543083	28914.469184984115	26585.936001629078	6723.153981494092	8240.101232150355	25463.673126852733	43161.891099605324	6080.593424078783	33028.69825678662	34016.448623560944	33880.78946507074	24940.89181912168	44113.215939053734	13404.637176501155	29221.634738365632	27149.80624876649	34624.526514456185	23663.267116235875	30090.688465965643	19315.7448759298	38202.45310439759	14768.510784244887	27016.28617398487	40266.78941538982	7137.37198244859	8954.564087245773	28575.1646285173	34470.37691835835	29332.936860917696
51625.386208662225	43147.32350543083	28910.017685815765	26584.786784192722	6722.030843513527	8240.083992826345	25329.805741798853	43160.99148971936	6077.361126860527	33028.62020469768	34016.389191108945	33879.795075833164	24934.54691823674	44113.215939053734	13397.645601775257	29221.604193407788	27149.802866391372	34606.30950872279	23663.016819091226	30089.88164805345	19256.19706255303	38097.590832104404	14732.158482427967	27012.211211181122	39608.60913924501	7044.240987761152	8945.942595384902	28574.85126698897	34470.348786924675	29332.936860917696
51622.583212031655	43142.33097738104	28906.191403248693	26584.096678007812	6721.620203933134	8236.723194871596	25088.972560559912	43160.13242816094	6071.617748717095	33028.55281894013	34016.261542946144	33879.735610318894	24890.832901009937	44111.797683432495	13397.05997792928	29221.56441280514	27149.756532996227	34541.65035785343	23662.351147966958	30089.39280513896	19223.61638419445	38034.945532814396	14699.695570465547	27009.134834664983	39352.164106075004	6948.413081251278	8919.90209995522	28574.274848411773	34470.26206678641	29332.738040517914
51621.99923982798	43122.02494878188	28903.54583878541	26583.49733938379	6721.100976383162	8219.02698334762	24724.12214386151	43159.42488808839	6067.911028518415	33028.34998887111	34015.30225009273	33879.27424298454	24539.224364816706	44111.191895272306	13396.49731715963	29221.510349205866	27149.756532996227	34338.2639707713	23661.604753507003	30087.141892200583	19219.151205216873	37886.51029404268	14688.327693636325	27008.014069530564	38735.842550193	6942.394722435941	8916.54709728064	28574.02426576164	34470.22165339641	29332.3293431025
51620.453542789306	43116.93774181822	28899.45097977204	26583.185209621006	6720.165296116874	8206.198715255257	24724.12214386151	43158.921186564214	6062.030573673894	33028.123381959536	34015.211530655935	33878.41251260032	24444.863007724358	44110.474334477134	13396.21488636611	29221.458356461055	27149.741541099775	33894.765118484516	23660.250584530302	30086.522676973156	19212.551962402886	37804.91225850505	14667.360909676725	27006.665115677508	38372.78236980476	6923.057774080685	8915.158865583002	28571.830608054992	34470.07803337173	29330.92222264888
51618.99445535775	43114.837337621066	28897.642750053456	26582.198047015627	6719.394541092932	8197.205444654017	24274.394197675752	43158.90246121375	6056.2984354162745	33027.830336523155	34015.197603980196	33878.14088544031	24403.673120937492	44110.28014051923	13394.01120053393	29221.404569144393	27149.72887695377	33179.96631034902	23659.724590890193	30085.94020617705	19212.551962402886	37521.81565235031	14659.462605866354	27003.566254711463	37911.520114326966	6908.336270990352	8914.762474626072	28567.9507886304	34469.99100713451	29330.538171457556
51616.98344856759	43112.728508612316	28896.035773578857	26581.823098177876	6719.327276021955	8189.638119709583	24225.60099085657	43158.89992466828	6046.226438193004	33027.08950963366	34014.51889980851	33877.30286995442	24398.397388430563	44108.00359034287	13392.572053974145	29221.335817331827	27149.728040123213	32334.65822997663	23659.65922793912	30085.323245399944	19202.368985006502	37163.90418484922	14628.949716247978	27000.5697522877	37616.080022800495	6848.2258643018195	8913.789517310055	28565.820166617814	34469.70400469987	29329.948871800054
51610.17960351412	43112.728508612316	28893.093420101333	26581.70610429808	6719.156669231941	8180.832350971591	24204.797207836204	43158.83255853835	6027.844630918461	33026.70683038316	34013.72792979073	33876.810670526924	24337.079988165588	44053.84980764351	13391.19618050487	29221.278234587964	27149.67565485762	31571.75831609682	23659.640083865263	30085.16784069197	19194.197516476055	36548.955864108575	14621.866011356735	27000.214834066297	37493.5418714935	6802.13189287969	8910.809767271772	28564.624280477376	34468.75708055965	29328.42820376578
51598.48570626931	43112.042675529265	28892.80403526613	26581.45031590619	6719.092030880931	8159.737977459245	24197.16119057491	43158.784541698034	6020.597315768509	33026.17311745604	34012.877173497494	33875.54250540404	24332.998657392487	43915.16777466327	13390.53225073899	29221.104903538402	27149.591334499182	30210.941661770394	23659.49635671027	30085.110615185178	19192.607238223034	36453.431280724384	14602.019307895485	26998.89527500304	37394.133582682545	6743.370648137712	8894.37880091546	28562.516991119915	34467.927872526816	29326.967332347078
51589.348989136975	43111.405340502	28889.94153294736	26581.17378629504	6719.023006028876	8141.593018445972	24183.79663644599	43158.39677265161	6018.437851985547	33025.05697178755	34011.4026493853	33872.970365414294	24277.805082287996	43682.35076215831	13389.943095288218	29220.70753401521	27149.53980985675	29756.25778544885	23659.066011745446	30084.97060198625	19184.91905052877	36423.82304001755	14595.89326791726	26997.781680099342	37224.699332138196	6712.452756956627	8884.912067330386	28562.157301088922	34465.726939710454	29325.290373696596
51536.82421534276	43110.84419730025	28888.134158167108	26581.083210150453	6718.92874732893	8119.184926522119	24023.122580131887	43157.7840888342	6006.831142614033	33024.804010583786	34010.63167401323	33872.182250098034	24202.769189027294	43157.24592499283	13389.707387489658	29220.399901131423	27149.478914067695	29217.611576350075	23658.576058776893	30084.932623449167	19181.40786397536	36140.04707161813	14591.87795032777	26996.89680588737	36610.32030303685	6677.211918933091	8864.313608077548	28562.03496648019	34461.98705166104	29324.06800296181
51478.30839365862	43109.25064861799	28887.115098939717	26580.657160585248	6718.834264456388	8096.704500219638	23893.8202278868	43156.9140253978	6004.874122893418	33023.63228759644	34009.321917111425	33871.03013076023	24182.508642026332	42879.828850863734	13389.630015133238	29219.216249228506	27149.478914067695	28965.165617067127	23658.241560250717	30083.52478294705	19174.824989189583	35837.11970483247	14571.527892970986	26995.894398738372	36277.35064193146	6673.4393470789455	8815.138728515332	28561.170809192343	34455.39948643823	29321.142362708004
51470.9032268671	43108.39702009182	28882.216577750554	26580.567442096	6718.3565466395485	8060.333740185149	23891.403664251106	43155.643176462865	6004.212004702624	33021.91894948321	34008.8616971224	33869.738546545195	24121.143587508774	42670.92278882461	13388.786139716089	29218.560098920938	27149.251748596096	28727.064737700246	23657.616753338192	30083.31409492884	19174.36842204406	35401.65976948435	14532.624451513466	26994.767185485543	35962.623019205654	6661.296669144531	8814.613009207398	28560.149731780166	34450.21079574861	29319.54487631642
51418.62235210979	43105.48402826547	28880.467626431742	26580.336742332114	6718.093582700094	8039.126430987251	23891.403664251106	43153.92072779384	6003.63621906335	33021.24215458314	34008.74769040981	33868.28075270365	24063.420032827817	42670.92278882461	13388.420377262795	29217.279731088955	27149.251748596096	28502.25154467474	23657.568090190653	30081.590478813298	19172.46822687042	35322.51407821657	14507.196033617376	26993.490349900505	35943.03581271371	6647.636495759107	8814.613009207398	28559.27206698407	34449.220656102	29317.50987222331
51313.96306392437	43099.30272881172	28877.128393293988	26580.28338685263	6716.626637166099	7932.221279680611	23880.168091847838	43152.862260040696	6000.594903398049	33020.77241397347	34008.46220030553	33867.591702893784	24027.565536440983	42668.16905105573	13388.175258035038	29216.637008627964	27149.251748596096	28241.254103154468	23657.105943827468	30079.470164242295	19172.46822687042	35297.037982044654	14496.11719275583	26991.470596291394	35916.82452304504	6628.837292001107	8812.953280697227	28558.796703180968	34447.09126711929	29315.68970369146
51298.947742340606	43099.15912361857	28875.639375702813	26579.981488399517	6716.026319427073	7924.4401678536005	23870.51708870852	43151.27869787314	5997.037142077837	33020.63087056164	34008.176855370926	33862.817743634594	23980.524436449752	42667.62975604235	13387.457407423515	29216.477192307964	27149.210043572995	28075.845337472583	23656.72947436222	30076.481935716918	19171.196685163228	35253.17627459843	14481.425912310577	26990.681731452558	35869.64954500122	6620.678950898013	8807.953463272872	28558.59064095181	34446.11009296575	29315.624947706965
51263.6200912879	43097.32841890577	28873.39537823333	26579.72718432165	6714.180424108591	7823.254380551424	23869.242521373293	43148.650437201424	5994.364200113465	33020.50168161292	34007.48874938657	33796.123953612034	23883.103357071916	42667.62975604235	13387.457407423515	29216.120189009544	27149.084761769012	27897.22816411325	23656.338664131632	30075.388847205166	19168.47090124873	35201.52847190732	14450.375556997715	26988.155941994017	35591.8367201791	6602.164602447771	8798.487768724113	28558.084074883853	34445.790459104675	29315.51358088594
51228.89839177347	43096.16250220566	28869.941455606506	26579.6858741453	6713.267041671071	7776.473265997855	23869.242521373293	43144.62854280359	5989.019874675148	33019.912459513725	34007.25169221715	33747.53854831369	23808.27318551365	42660.69758205171	13387.056944062657	29215.581150902763	27149.07209503058	27510.51993613197	23655.582429641778	30073.70099261867	19167.65849717837	35184.62043013613	14427.33510518507	26987.55491459032	35401.92694860841	6587.533316867235	8789.10085561473	28557.815816669598	34444.794640736196	29315.219375432174
51179.6189627766	43096.0972946027	28865.74423868396	26579.20865113055	6712.987909956708	7758.434648811599	23869.242521373293	43143.311030964695	5985.550755272107	33019.05500967929	34006.2762422097	33555.99643782241	23763.708798799813	42658.90942693438	13386.683550311367	29214.92012275039	27148.992751198537	27489.60067335112	23655.507702561077	30071.609907191552	19163.0107137351	35159.66985086789	14396.101333133216	26987.345515529527	35128.49991077508	6579.878275283263	8788.205659800142	28557.108385190066	34444.46590276509	29314.745843353496
51121.21127430555	43094.67037305363	28861.050395266167	26578.09740287479	6711.945312456366	7743.898837344658	23868.96270667724	43136.60729912262	5974.123231055522	33018.28767344523	34005.18497786324	33306.71883460504	23697.30514345874	42654.9411536022	13386.628335834966	29214.708914480012	27148.912194945817	27403.099313346083	23655.19793074072	30070.730438526454	19162.393682939142	35158.16476135448	14379.240997488914	26986.89912271158	34887.33963998771	6571.3901375696505	8783.734794828786	28555.48196860509	34443.667235528876	29314.35959842078
51118.525814711655	43092.10643636244	28857.563407097776	26578.00149334892	6711.609586786689	7741.065133423705	23868.902030901114	43133.386950642445	5962.646811014546	33017.15029920735	34004.35196931593	33042.45984046126	23667.09420218913	42652.69245394972	13386.423053332992	29214.286027077695	27148.79136653042	27278.395934063672	23655.07841621104	30069.47682206331	19159.368935431048	35124.53773004516	14326.86463036802	26985.3839227661	34491.03374766931	6557.354369262079	8779.548532341949	28553.68275828788	34441.535745792935	29313.52895733117
51118.525814711655	43091.59108904775	28852.105404186514	26577.98846780794	6711.514914163487	7740.1150344928665	23868.87705920805	43124.57744998195	5934.444268643549	33015.82523171672	34004.062749796685	32665.11854270556	23655.671639951885	42652.613878963755	13386.374583340586	29213.752867842526	27148.626768910945	27218.13383591267	23654.392793904266	30067.45274841783	19158.777177902935	35118.57187475532	14209.270114935201	26985.053361475555	34401.7325372608	6545.346024433445	8757.882424710115	28549.26723665652	34440.077752585625	29311.813762070473
51118.525814711655	43091.05101075907	28847.98523723898	26577.89602753145	6710.8969072319305	7734.629316009993	23868.649907877287	43120.994172643856	5926.487182445804	33011.10753435451	34003.47928809251	32665.11854270556	23642.276514999994	42652.59760180648	13385.862122186394	29213.529519891203	27148.550321580136	27116.117454392355	23653.11828345163	30067.322069424787	19157.645192541335	35118.2388775252	14109.753683233625	26984.985152549987	34136.752343475055	6536.610040641551	8738.728521669367	28527.20460198543	34438.0617050782	29311.35203443161
51113.4090207751	43090.83817841468	28790.59129654899	26577.72295521343	6710.730190692735	7734.629316009993	23868.649907877287	43120.07247086392	5922.231604450491	33006.238773410405	34003.424858880404	32664.359918805523	23636.41251596473	42652.59172285709	13385.76104124581	29213.106499299894	27148.52044122472	27095.531643720624	23651.241303111696	30067.318114411533	19157.335312870167	35118.2388775252	14079.607498020303	26984.984707558724	34099.06488391384	6498.968289341451	8733.167977442812	28432.809575789775	34435.66251234552	29310.436864952146
51111.76913078138	43090.19424661809	28636.88730443305	26577.669068034233	6709.919566254231	7734.371972970187	23868.53723606373	43119.77338035841	5916.484306929873	33002.10510361851	34002.713560050484	32621.460044792697	23620.94281508332	42652.591652296265	13385.520307345585	29212.615035734954	27148.464280549313	27039.84229687343	23650.346900062534	30066.74559979591	19157.168270933387	35118.19734087327	14025.728995014186	26984.418972598414	34089.7364869904	6495.13260486399	8724.929727667488	28296.977592779287	34435.269203824326	29306.287458900984
51105.54931355874	43089.66502289016	28378.46015176588	26577.60037605513	6707.108938970155	7731.4501666605565	23868.107143082052	43119.75341376655	5915.004048355693	33001.85725597761	34002.02643655459	32575.350619949462	23615.213725309033	42652.591652296265	13385.043848840516	29211.89563460151	27148.24906818884	27025.972964145127	23649.510646174713	30065.809234127042	19157.087490142178	35111.4756946378	13929.134783899144	26983.8951994588	34063.466357170735	6492.646526766679	8702.96771136143	28081.066188645967	34435.235553260194	29300.003991134578
51091.749622138486	43088.93747113335	27973.67744328726	26577.451646524718	6707.034652174237	7729.993851741278	23868.08542187509	43119.34158019258	5912.200805545966	33001.85725597761	34001.68831195153	32535.812009378566	23613.631018085314	42652.590229087466	13384.929430381242	29211.65860045825	27148.159789951686	27009.665992378046	23647.636031527934	30065.589137959025	19156.894235371397	35085.79356419431	13921.188774348853	26983.487021047647	33861.01132808149	6489.685937401222	8696.477464047155	27629.80105246496	34434.905151722036	29294.569138196955
51081.1637546438	43088.66108814421	27590.814959012678	26577.428814440056	6705.87177391115	7728.845394635282	23867.934512919506	43119.20965925107	5910.555244191935	32993.806410828154	34000.63439191056	32533.64669685327	23610.447686197174	42652.53657824174	13384.665132940014	29211.29939095682	27148.14135301397	27008.91813223654	23642.807612534725	30065.208349595992	19156.81878499741	35079.57788063847	13916.576105598695	26981.512603521896	33847.06225095087	6489.564047228065	8683.978675673627	27073.636628298496	34433.960736676716	29291.460052443803
51070.14654649792	43088.26838040101	27023.663085867425	26577.242578839225	6704.238764651462	7728.051269970516	23867.86373651323	43118.2914499699	5905.54236877718	32990.01242354874	34000.18304848914	32532.541856787746	23608.33170835448	42652.1672128347	13384.355156732832	29210.89750170215	27148.11019800785	27008.10016162419	23638.067717215643	30064.738112721458	19156.197533743172	35078.7439421751	13911.53705584101	26980.75014940619	33747.57479540152	6488.277096157489	8628.761316976987	26514.480996251164	34433.27637857704	29289.05862156248
51061.6228335556	43087.59826937168	26801.38578038359	26577.150870144735	6702.257683976023	7723.591596142077	23867.665665303157	43118.2914499699	5904.206894711603	32988.02217231512	33999.48741002922	32532.541856787746	23606.200054354886	42651.564500632994	13383.875360499951	29210.713015649795	27148.103308022226	27007.58108324318	23636.626253955892	30064.107658188484	19155.538708633518	35074.06167153308	13910.061450224577	26980.012489139874	33665.64336422329	6486.772344338108	8609.466851085137	26401.05979194338	34432.54706853448	29287.25990767266
51050.2979401723	43084.830563937	26439.282786962693	26577.044643943034	6701.497039453275	7720.115559261164	23867.533424731086	43117.612392476	5900.246738427435	32987.49676394969	33998.85358142188	32529.507388174665	23604.384444277006	42651.3412998686	13383.510826318547	29210.643158318646	27148.063039315643	27005.72070035665	23635.446893995635	30063.844312060846	19154.813799669828	35068.76924992652	13908.555286143981	26978.26932947727	33618.38644525656	6485.176348448162	8567.277886787237	26030.307612548146	34430.73366092266	29285.872073346054
51025.10823238625	43083.57557701701	26170.51265247709	26576.99102555421	6698.229511233684	7719.0389394717695	23867.43731418484	43116.95893415905	5889.661140960883	32985.347537437716	33998.58389813134	32522.864890819066	23589.822314708766	42651.13460905359	13382.693358623854	29210.60145703814	27148.034577823328	27005.711917304958	23635.099966627844	30063.405437233578	19154.610267571075	35068.67785005766	13901.889312258796	26977.6771620972	33618.38644525656	6481.5936266532735	8551.676734752218	25984.44520895413	34430.681295953415	29283.71778327186
51022.9356041349	43083.23504382487	25937.98775000361	26576.704504436828	6697.002614045493	7718.858811523366	23867.31787517604	43113.86664532683	5887.482322280357	32985.178661732505	33998.448872829904	32502.711618465994	23551.58305892671	42650.9329830172	13374.730876473252	29210.453570816517	27147.989224778245	27004.415276244225	23634.376660263068	30063.096692606003	19152.67601060947	35060.49926627111	13893.542038668553	26977.318643245464	33618.25681673343	6480.57305131473	8522.562124836259	25862.21739817483	34430.17874501497	29281.90260343674
51018.95358382242	43082.61917669834	25386.216811193684	26576.13059144614	6697.002614045493	7717.472208728686	23867.239004967494	43113.86664532683	5882.1472312506285	32984.423093600446	33998.25613865621	32491.465038947947	23483.059144699888	42649.918195701706	13370.116739849032	29210.374842796617	27147.93624670403	26986.97379881329	23632.363846522367	30063.059313653677	19150.84679964924	35057.54360548754	13876.29723490468	26976.98380711489	33618.20070428339	6472.21779781941	8520.730587179976	25862.21739817483	34430.141548415166	29280.36821452658
51018.440148926915	43082.61659995103	25252.353306482815	26575.71752906958	6695.332707814959	7715.129160418147	23867.164527778466	43111.408616865265	5869.706233581786	32982.76452680425	33998.21212339829	32490.7000942666	23453.14785821653	42648.58894931244	13359.058523287806	29210.312189013188	27147.87907352381	26964.681081661256	23631.374342332234	30063.01748917069	19150.59220558995	35057.02426226952	13830.905183113817	26975.429229157195	33617.70115309312	6464.712188504333	8518.64865054053	25751.43814969603	34429.191655119386	29278.354787605702
51017.086021582356	43082.014293197884	25252.353306482815	26574.881228162878	6693.634318334693	7711.683553007003	23866.869321817067	43109.35823121936	5866.784581661081	32982.02676229778	33998.099778666234	32489.87752493732	23405.72022190144	42647.912026516955	13356.783211486294	29210.229871217216	27147.639331833365	26700.97693311806	23630.467313380486	30062.85477967419	19150.44210411409	35056.7385343394	13762.915917515731	26974.937481969824	33617.41604748839	6448.743469286728	8491.69832504067	25632.11514851318	34427.145240449245	29276.537324381577
51016.05481876182	43082.00112009369	25252.353306482815	26573.799698611918	6691.547079488567	7711.231733157375	23866.712939263303	43109.35823121936	5863.654254448689	32981.75842942211	33998.08763116054	32489.21186849946	23395.68876646344	42647.55029615281	13343.319805007268	29210.19640491332	27147.45346492391	26466.00531526774	23629.89399931275	30062.684866688014	19150.15971539639	35056.33047557379	13762.915917515731	26974.784282869878	33617.36693734919	6440.560893477968	8482.659796331067	25396.27900395369	34424.81622339167	29275.989378885697
51016.0426327851	43081.973245943285	25252.353306482815	26573.799698611918	6688.555597149807	7710.742800420773	23866.45845654575	43108.27157034212	5858.312790360483	32978.05049597056	33998.07348574411	32481.915390824997	23391.0750484597	42647.50642875747	13333.455962248223	29209.911564472575	27147.274618881853	26318.97829874158	23629.183059851945	30062.621345909487	19149.563781280027	35053.5919869432	13762.444976808458	26974.481956125328	33616.858783472555	6438.307261350978	8455.79422676321	25336.77517049255	34422.33379093872	29275.123704808775
51015.67235871254	43081.61558654956	25252.031290580515	26573.74075396851	6683.085428620572	7708.80436333762	23866.246456513185	43108.27157034212	5855.985857809459	32976.874713795376	33998.045214325786	32481.330671012	23385.916351171232	42647.3392912597	13329.816467632498	29209.766621489525	27147.023108510242	26179.117306917462	23628.73592846495	30062.20236861034	19148.521130891764	35044.7624047985	13758.699829400393	26974.38694564025	33615.82298962121	6424.444899621924	8449.039802691572	25169.50337635459	34421.31762109743	29273.879251913437
51014.74956597883	43081.47584872891	25251.73985204794	26573.695757193702	6678.861396356748	7708.229051470675	23866.046502146357	43108.26810313298	5854.308301868078	32976.48418275256	33997.98401567967	32481.330671012	22894.594131125206	42647.11805101174	13329.816467632498	29209.56894553915	27146.95575525223	26096.020319750016	23628.480170451854	30061.837029459282	19147.5442940466	35042.6478175713	13751.071171884383	26974.350328667868	33615.82298962121	6406.5730948631035	8442.76365603863	25142.06166897655	34420.34177321618	29272.18180753315
51014.60412868535	43081.316507326614	25251.490957187045	26573.613891895642	6659.176970803724	7707.861704440503	23865.24950043285	43108.1418065217	5853.829682453845	32975.3542946621	33997.92639757254	32481.052935375283	22639.57419548162	42647.0909723988	13327.981266646962	29209.482077228968	27146.638680157317	25874.88471273057	23627.876977119682	30061.093155830444	19146.423326522665	35024.88585316435	13749.278109722181	26974.211700029784	33615.34667671865	6406.491549525466	8438.740250774594	25119.495353855007	34418.49709866037	29271.565312859748
51014.52641644307	43081.2508158572	25251.057337050977	26573.51575577089	6631.766322708501	7707.861704440503	23864.8707782168	43107.759701947085	5853.8061610986	32974.21453813639	33997.90071682386	32481.052935375283	22525.59058373817	42647.083596854645	13322.850439141588	29209.277460894595	27146.001883152592	25874.88471273057	23627.22384297602	30060.42149238786	19145.789186913586	35016.39531311201	13743.169758050992	26973.82570357282	33615.34667671865	6405.961867248873	8437.87587472233	25035.615108995236	34415.86946817557	29269.5861629702
51013.85957300377	43081.122723727814	25250.829209170024	26573.401514675923	6607.36437929942	7707.30239008138	23864.60533637613	43106.529835663736	5852.972581332243	32974.205439844445	33997.796091099	32480.360466638635	22451.821862053253	42647.033300045056	13322.359883111058	29209.026131978106	27145.395608346123	25874.88471273057	23626.936092118234	30059.370231644865	19145.12103158762	35015.51319130443	13733.989883519687	26973.338984359758	33615.09502154523	6402.799586080697	8437.87587472233	24959.8624795443	34413.84355751425	29267.980660271518
51013.76045237744	43080.78746451487	25250.761173624815	26573.163620683918	6576.3457232079	7705.868815706136	23864.10884357388	43105.736198952356	5847.294215526401	32973.854422974146	33997.70392480853	32478.861169099517	22330.782749971535	42646.89531429532	13322.300603393787	29208.678082402217	27142.227345741423	25845.838984244514	23626.69323299887	30059.115636775572	19144.935362864482	35004.53167655421	13732.338691201045	26972.226575560504	33614.68771705727	6397.232524533558	8436.147502583666	24934.344058448474	34411.06546355704	29265.77433976866
51012.13149721907	43080.60902239003	25250.70634534731	26572.99147625134	6513.546816248404	7703.862179253712	23863.73736001816	43105.2276375714	5845.76111906824	32972.37865292074	33997.58155579993	32476.655474096526	22293.147560948582	42646.656378482876	13322.268165560663	29208.11755642608	27141.18977560917	25682.577150962115	23625.747262030825	30058.358502563122	19144.714344741064	34987.51485102426	13732.338691201045	26971.439458620327	33614.50263199	6397.232524533558	8431.27883440195	24923.924341580012	34409.832812957175	29264.901271469756
51011.43301105504	43080.42597287413	25250.605086292682	26572.74281516607	6497.153982474289	7699.879778779947	23863.556272754115	43105.204254075805	5840.921342133505	32968.503976974855	33997.55344415548	32475.86248423342	22198.330577560097	42646.30358906418	13322.257146828653	29207.242548074264	27140.958029280686	25648.83309495268	23622.814019607424	30057.538658126905	19144.084681289507	34986.62933415127	13711.001762330026	26971.42305112016	33614.42343749591	6396.992518936352	8426.539032157398	24892.07549734914	34403.69157425538	29263.683099231876
51011.0958750255	43080.325662536896	25250.433314730904	26572.474620709396	6491.22229791462	7696.711866454737	23863.51133547304	43104.76049621354	5835.312404947333	32961.769223403564	33997.44640985549	32475.4933528906	21996.18961309308	42645.43349609287	13322.24596995819	29206.15313535139	27140.019150418007	25648.83309495268	23620.867716168403	30057.538658126905	19143.987285534186	34985.954157976805	13708.446936824212	26970.446088870547	33613.9511103849	6396.248657792795	8417.39376137629	24861.855234043058	34392.23444764632	29258.964531587317
51009.30276418458	43080.26274880985	25250.389874631746	26572.434943384003	6477.107597850701	7696.551590119406	23863.489505734287	43103.2189498642	5828.959697335996	32958.34120176682	33997.22293301269	32475.296080379598	21658.432935881003	42644.87873593408	13322.227611423525	29205.91533162716	27139.87615752587	25648.225169341575	23620.798829682855	30056.90365277948	19143.52595358311	34984.882879511126	13705.153386763033	26969.749452358876	33613.30386811934	6383.841132247288	8408.89053765137	24861.855234043058	34381.77133607907	29257.973577324614
51008.94698762479	43080.07134989899	25250.18143928467	26572.41606308983	6467.093249726657	7696.274499637748	23862.41756082915	43098.3910175356	5827.1943947934415	32952.98435986425	33996.97033682859	32475.269473001954	21444.443207758493	42644.81445045481	13322.198055129626	29205.876753824523	27139.291414355266	25647.323531418613	23620.798829682855	30056.052315627847	19143.241393588294	34983.78746489747	13702.54168148032	26969.291884658338	33612.274050669235	6381.620811861049	8402.919617093154	24858.59933225796	34380.737353065335	29257.681656525412
51008.79942026699	43079.87567947777	25250.139006095178	26572.16833303688	6455.556251231932	7696.252048857962	23862.41756082915	43088.86506080828	5821.67793372043	32947.70092028429	33996.611501309155	32475.198201804036	21332.933690378035	42644.46849610084	13322.190868652577	29205.79874928268	27138.750425471822	25647.216509802478	23620.582051317986	30055.230334836953	19142.804649778394	34982.640009497845	13700.414279591972	26968.90909612693	33612.166560895326	6381.288066111179	8392.877365764482	24855.8275191675	34378.60403631824	29257.61606613078
51008.61270008234	43079.80852614527	25212.64784287804	26571.93196091726	6446.9795894575445	7696.245640662191	23862.25401046381	43077.71518823556	5808.624543174021	32945.62317344916	33995.204609587316	32472.86814627804	21107.454963887096	42643.94448935512	13322.173523205389	29205.661536965603	27137.609739159514	25642.715139666427	23619.9760924048	30054.542404375665	19142.033718711697	34982.45538265317	13700.414279591972	26968.88111561992	33612.14570316572	6369.226611627758	8386.082281267361	24851.250675005816	34367.140755482695	29255.645123075003
51008.54697972998	43079.72297310154	25212.502803959058	26571.719429875895	6441.978595480403	7696.220847966455	23862.09096985487	43067.22404274296	5799.773393006845	32940.7797887639	33993.925052454055	32471.51491809558	21067.963063138868	42643.038498805014	13322.16755851158	29204.49586138143	27136.64001007246	25639.21795353033	23619.466837368993	30053.417781239772	19140.676173514992	34981.66552469294	13697.53197472916	26968.69633932794	33612.097621311914	6362.11086253674	8378.340364843574	24850.918523638375	34363.082041873786	29255.371590275696
51008.138111424494	43079.668546690475	25212.502206370707	26571.32312214773	6438.632750537494	7696.2125600796535	23861.754720560253	42778.48690151456	5790.273688883804	32937.38816592025	33992.0369677534	32471.396427326024	21009.56656557024	42641.86340063832	13322.16755851158	29202.905514830905	27132.661572618166	25632.234793620308	23618.934735866544	30052.382723059753	19139.931058915747	34981.228334013664	13697.028963137329	26968.593248429414	33612.06596547007	6345.038142077354	8371.452906037783	24850.500681055455	34362.564871381306	29255.13085457761
51008.043840749306	43079.654828873056	25212.502206370707	26570.6621766677	6435.741593925332	7696.1744171750015	23861.506357159542	42527.753231669696	5786.1960246226445	32935.447272457895	33989.27787858498	32471.04889261738	20972.10380275766	42640.49077075948	13322.11581057075	29201.730918703703	27131.595347972663	25624.669654850375	23618.74853831594	30052.013578826554	19137.599128425256	34980.76874121505	13697.028963137329	26968.498292757045	33611.96783257136	6335.519505219495	8363.354457795911	24849.829681645148	34362.002556916785	29254.239249683123
51007.579510001575	43079.3065059457	25212.501973779315	26569.825621826116	6434.0062790525035	7695.955766175418	23861.17695102132	41717.934935021105	5785.234291800763	32934.88748200747	33988.23527737669	32470.83808498799	20937.022482092503	42640.205308938814	13322.111742286059	29201.132268868412	27129.908500438145	25607.759344236907	23618.285109161363	30051.55816562433	19132.055493888518	34980.4713103522	13696.863256053968	26968.12294988868	33611.885242448625	6321.027936953502	8363.155183638853	24844.730141971446	34361.19552967913	29252.458542383047
51006.8960770406	43079.29062292695	25212.501887934286	26568.925941030644	6431.6023997730945	7695.727031033024	23861.011329643825	41227.77753202217	5782.6806927229	32933.73074127177	33987.72230627802	32470.74590213236	20848.19183272723	42639.9018027026	13322.106560307704	29201.120176667628	27129.326444290506	25586.096489405947	23617.43903503087	30051.558058103743	19115.423188664852	34979.8691239116	13696.77136073036	26968.107445454763	33611.499042211595	6305.818600785562	8360.536723359503	24843.0524388597	34360.77033411448	29251.638481258622
51006.687177725435	43079.24079406305	25212.496593221556	26567.350307767996	6420.31594359591	7695.674579078586	23860.46570972555	40723.149958397094	5781.257828518874	32933.21860234617	33986.99179520404	32470.504944653854	20752.675954429767	42639.20267829738	13322.076728083322	29200.792864469557	27128.002961070495	25564.897933283835	23617.15536527442	30051.42334693832	19108.063505295333	34977.656776786105	13696.77136073036	26967.772869315948	33610.795370435575	6280.137254357144	8346.291719701276	24843.0524388597	34360.556813202464	29249.656032952764
51005.08730093476	43078.97980644936	25207.323817907793	26566.092657748075	6412.755618985639	7695.617032672553	23860.150577154593	39927.436579886176	5778.804105320676	32931.91635747462	33986.46038521854	32470.17790880321	20693.164278027318	42638.33422503468	13321.924572242511	29200.610262300797	27125.763260817806	25549.5669864469	23616.935646213125	30051.308949060487	19107.757029333232	34974.21590850334	13696.634245780555	26967.74377733184	33609.821260981116	6252.970343069303	8333.404854881104	24842.840323901375	34360.5512974323	29249.56343879462
51005.03572665337	43078.817526994135	25203.457606289154	26564.00458645225	6408.906127409274	7695.615968754833	23859.8860738575	39417.39370574045	5777.879424425735	32930.85064989352	33984.587318677644	32469.689160006783	20538.219287122978	42637.27377178082	13321.817753155843	29200.174953179692	27118.691747269582	25535.915567627122	23616.929790445818	30051.267514521795	19100.558798584847	34967.24004765597	13696.454267249526	26967.7105770105	33608.1924090831	6241.853800772748	8324.452546268172	24837.461591071078	34359.74629582808	29249.15650338527
51004.99805337542	43078.72537490545	25203.457606289154	26563.737168556036	6404.764801226391	7695.615968754833	23859.344117170374	39055.210682832745	5777.76991213679	32930.81720566612	33984.113828418514	32469.332258599963	20529.33049978273	42635.87261898946	13321.658701147337	29199.658009927727	27115.597586087748	25535.915567627122	23616.809862980484	30051.150814571127	19084.76650745882	34955.994416786205	13695.187815121817	26967.613495543326	33606.43907117835	6241.853800772748	8319.529062493995	24814.4128345994	34358.38007061208	29247.860284800183
51004.80748481441	43078.57507274116	25196.97857136492	26563.737168556036	6401.635599262756	7695.59891563448	23858.898004054354	38850.33479128429	5777.452152137789	32929.39544501862	33983.58082070426	32468.53810705252	20286.350494329417	42635.09201737984	13321.5462735827	29199.201983625357	27115.288798238584	25535.915567627122	23616.26245593761	30050.996946099225	18992.497731010786	34942.46069653762	13693.899191392475	26967.56984004707	33606.30140802471	6235.976343950121	8309.283958745313	24814.4128345994	34357.55049619598	29247.44810193834
51004.09744745912	43078.4440268054	25192.188006463723	26563.606617201844	6396.034682556917	7695.491611182461	23858.46469886982	38729.57923164481	5775.612039040358	32929.15077905281	33983.48183337475	32467.010746726242	19644.843935176144	42631.559107282934	13321.130122637656	29198.130986089294	27115.288798238584	25535.915567627122	23615.99077457233	30050.867796296796	18485.819734699933	34910.25327241481	13692.757467139483	26967.354825612358	33606.30140802471	6234.340362065388	8303.572609239196	24812.55857531617	34357.18585621545	29247.016249077697
51003.46598714403	43077.87785822323	25192.188006463723	26563.574617422702	6391.850571137177	7695.46208147213	23858.386736476263	38483.700851753376	5774.943519208238	32929.084070113895	33983.345227146914	32465.181995627518	18950.004183015848	42628.695582678134	13320.980725965	29198.092844182043	27114.6619465598	25535.5197831946	23615.547610620506	30050.78522428277	18175.04137554093	34855.51498416458	13689.897440952462	26967.285068069243	33606.169907190706	6231.930277503392	8300.856984057395	24810.3611742203	34357.0273095037	29246.64854705763
51002.87733835925	43077.457816073605	25191.055250083584	26563.47312723335	6390.713004001382	7695.444778591721	23858.164768063718	38279.18083358938	5773.971182991632	32928.76811253268	33983.23767768602	32464.75387065015	17608.455063713933	42624.23282339825	13320.465143286765	29197.36045916393	27113.199555578958	25534.00906369052	23615.247108198742	30050.51051142001	18157.43328938428	34839.01003023831	13688.785444272207	26966.88041566464	33606.027814418165	6180.681264000729	8294.987793503617	24807.304554449154	34356.97041779779	29245.70226452891
51002.484928161524	43077.40648533775	25189.23947134152	26563.401456390882	6390.674033294145	7695.364537745744	23858.10851203316	38098.328529854734	5773.119557907734	32928.631574483006	33983.13806505075	32463.250903482105	17491.582501702105	42612.45476352707	13320.240913492125	29195.70481669841	27112.95552259547	25522.30618214237	23614.748495891658	30049.52420574005	18147.693065061925	34821.41927330874	13685.693560357773	26966.786739055162	33605.330904930306	6159.292734624805	8277.721304066632	24806.418388295475	34356.49483505396	29245.412533903957
51002.185402242816	43077.327615849885	25188.175535608993	26563.33682015018	6389.2682251167	7695.148237453072	23857.776241412175	37911.70062432191	5773.104854969849	32927.17816218203	33982.48670000359	32461.740870942293	17158.075170451775	42609.35344149523	13319.17966257242	29194.450971469716	27111.56064833827	25509.304804747066	23614.171682537435	30048.59702451046	18104.697117859632	34725.42755037232	13681.346679913057	26966.397413835693	33605.25455552063	6126.1504607224215	8273.255325877682	24804.83689326231	34355.746643637176	29245.00316083178
51002.063846816825	43076.15149585215	25188.175535608993	26563.286600024938	6388.866351427759	7694.888094035075	23857.43098249669	37378.87226895793	5773.032163234105	32926.82696900469	33982.366178654374	32459.962808427736	16908.557708152886	42609.34417982187	13318.84587739458	29194.155164906086	27110.343128066605	25508.317286331487	23613.51575050694	30048.463328323982	18036.479691441622	34674.25920445516	13679.498654167508	26966.136337448796	33605.25005978266	6038.172286608455	8271.201676996632	24804.21673064492	34355.38920854023	29244.92028106977
51001.99809335715	43076.068248818	25188.14186374299	26563.255850987007	6388.491936551868	7694.2468713344715	23856.930341395026	37201.42016149987	5770.629411913391	32926.68155009229	33980.49176722918	32457.281972759207	16813.551608453155	42570.11247010751	13317.618284037004	29193.666713394687	27107.58892915216	25508.317286331487	23612.967812724004	30047.813935704307	17900.358181826443	34490.13620627552	13679.498654167508	26965.9312537815	33605.22634141086	5919.675391117078	8263.149548542182	24801.169076771082	34355.38862350439	29244.06741264422
51001.607895687	43075.82141368247	25188.116969675597	26563.213914487533	6387.653140581185	7692.966154243454	23856.16337515853	36856.439714787826	5768.930222549065	32926.31864907661	33976.98828178466	32448.48368979098	16391.224780341403	42395.52897652853	13315.683593937305	29192.543314621384	27107.007519419873	25508.310431131704	23612.582503483274	30047.657627975335	17826.214595270103	33741.41553439127	13679.285858009516	26965.852176306	33605.21058612245	5918.906214567467	8251.210916305732	24800.009610701738	34351.82224976098	29242.76562627431
51000.61516977619	43075.20357023446	25187.85739650486	26563.143859271262	6386.568616074782	7692.297038590791	23856.033438549584	36720.749233851275	5767.783045548691	32925.51253119818	33976.35633713858	32444.638771908318	16246.255307482075	42146.32380317278	13313.188986869834	29191.174536076443	27106.927156165446	25507.451892609693	23612.35560095328	30047.541375458757	17813.53679923436	33425.6124999094	13677.95213544428	26965.77088369577	33605.20181049207	5913.038437361056	8243.427178808026	24798.688466347285	34350.523886069015	29240.6616436645
50999.195027731366	43074.89292645275	25186.601980648484	26563.06688486082	6385.745258163622	7690.804560678871	23855.057227803787	36467.72456889524	5764.934726400662	32925.25426631837	33975.411705965525	32437.746822642734	15894.242638195537	41964.186659358085	13304.19288743831	29188.136816171704	27103.315827105627	25507.451892609693	23612.256335060763	30046.883120209466	17813.53679923436	32656.65584363859	13677.352080464687	26965.638215285693	33605.17366142813	5908.538809503978	8235.357996070263	24797.284832580124	34349.052798284174	29238.27941581316
50999.05939518414	43074.7701771322	25185.550222274484	26562.967749065832	6385.61162278718	7689.138830182459	23854.709246424074	36467.72456889524	5759.884058364454	32925.08470702469	33974.31158415273	32426.280491770893	15008.534821737776	41431.69244467761	13296.836320511615	29187.145827008848	27101.892101196885	25506.093886462048	23611.941680474698	30046.789562327624	17811.996866375805	30440.252297363975	13675.33628487093	26965.507775621158	33605.117667389306	5907.458586864907	8223.080363227185	24794.881402282143	34348.78983962617	29237.445773907937
50998.7762735882	43074.645083846124	25184.945816316915	26562.786486850717	6384.243198848405	7686.1091185045825	23854.1273830564	35985.253725807204	5758.548929889101	32925.007423400195	33973.40755552084	32349.052790266116	15000.791282787566	41211.36350130555	13277.303872699933	29186.868396693688	27094.07320845012	25504.833802477377	23611.508316902367	30046.65003351041	17791.31678669667	30342.25754718116	13674.189530727333	26965.15951119493	33605.10034261721	5906.36967082907	8217.658739505725	24793.403448453115	34347.52197709119	29236.37315844642
50998.14788872853	43074.310780521955	25184.4723051308	26562.585512911177	6383.125156376775	7686.1091185045825	23854.1273830564	35638.95389877324	5757.004200499601	32924.452505150766	33973.34171359424	32041.496570024872	14957.216824927315	41134.530496816005	13251.146295074142	29186.817838313025	27088.90626610636	25504.463150189807	23611.266198792397	30046.574671282524	17759.182862121303	29632.959967024195	13673.365860341404	26964.975163557683	33605.09776355923	5904.710209728643	8190.30357713908	24789.635660463293	34344.400565756354	29235.810550170096
50997.92107375823	43073.94690913242	25183.64481870312	26562.228477279703	6378.427150499259	7685.8505820920645	23853.93971581888	35485.70568546695	5755.1949982379065	32923.95820487541	33972.80372013291	31213.392288182447	14907.494138917546	40963.6006888256	13249.733583152229	29186.42026278202	27087.598891672693	25503.50453553059	23610.418616216684	30046.3959365718	17745.066286207202	29342.498597972994	13667.643045820636	26964.834226973413	33605.09740669571	5904.0509120617535	8155.860789888162	24787.570712754972	34341.77482987833	29235.036594768793
50997.58790023211	43073.611416413805	25182.94797041845	26561.816536220987	6375.697453248687	7685.813955679135	23853.611052930446	35085.090763570064	5752.654939691811	32923.559765428334	33971.38905096625	30262.883944643414	14764.099159142701	40938.18048337163	13222.513861218682	29186.18047775488	27087.00940804313	25503.50453553059	23610.111701429938	30046.392671332476	17723.828141490776	29095.34019851901	13660.37557169445	26964.26765450525	33605.09615316879	5902.124039409621	8089.171482957904	24787.17151642958	34339.811600501824	29234.297829859806
50996.65586395443	43073.1862747759	25181.92753815436	26561.524212288918	6371.02485089757	7685.347321097587	23852.771460719876	34728.68835485184	5746.940617755263	32923.24016862943	33970.47766219414	28566.354728374998	14729.62462582256	40817.21167152646	13219.091983384702	29185.674209914338	27084.19580086697	25502.032977311366	23609.752146400046	30046.307106083706	17723.828141490776	28638.396055248853	13660.127963729505	26962.788443014197	33605.08547049924	5900.539155132366	8077.337166795156	24784.91181509104	34339.386349317996	29232.709444524342
50995.89182701066	43072.805217282315	25177.038420754576	26561.306900881984	6358.565034827488	7684.897182860849	23852.555500028106	34356.0008754529	5737.358072285171	32923.14714956672	33969.18995398553	28114.53452779859	14688.535706874536	40767.81814530742	13216.761905044978	29185.13422100038	27083.4355298488	25501.994299451577	23608.860301071505	30046.285957060674	17723.828141490776	28264.789496340305	13658.673298391917	26962.453835571647	33605.06113350483	5899.261656701112	8075.5603965390765	24784.500226967673	34339.18773440583	29232.543922459034
50995.38072576495	43072.48385658833	25173.842207572987	26560.978599579616	6353.868133644884	7684.7278669116	23852.43709966245	34250.02034524745	5725.981914323455	32923.091353468866	33962.20544937622	27646.407420657033	14636.930605818285	40762.461848622544	13215.12548274115	29184.80234209308	27078.83713161569	25500.958503599846	23608.139398843156	30046.219327539922	17701.942852433924	28239.09255108672	13658.104191013625	26962.294009607936	33604.89433427439	5893.705786328166	8030.501905360012	24780.735558299388	34339.18773440583	29231.75456335792
50995.015444112956	43072.21800506849	25169.148509228955	26560.37297696554	6351.495942683106	7684.644264874257	23851.476208812484	34040.1788930271	5712.115810718047	32922.991151746595	33929.9556018781	26764.6338836758	14602.080815571173	40762.19111757501	13213.325963671046	29184.770062142466	27076.819435212645	25499.922485954325	23607.361912834538	30046.075645613317	17696.713451533164	28218.702374828266	13657.33090632262	26962.171153225292	33604.86703043845	5886.051251875714	7999.611685041318	24778.315317511933	34337.316307986934	29231.380399770966
50994.63021323636	43071.722779754884	25164.82870936133	26559.358943339186	6345.562621574036	7683.689487045446	23850.062394600925	33436.16846475243	5706.537561608479	32922.977697830065	33890.13394724937	26638.925614211374	14573.420696984926	40722.459281996315	13210.426677510013	29184.700564731334	27076.166945378387	25498.91233096432	23605.43122509386	30046.021144594404	17681.405737253946	28218.702374828266	13656.803328970904	26961.85567868736	33604.79769805606	5881.17380566254	7985.170299373375	24758.823382045382	34336.042598482105	29230.63282112004
50994.50434939701	43071.68891172767	25105.685403006002	26558.25465774386	6334.798388685227	7681.830476127575	23849.26780199411	33378.67967376625	5704.268007174445	32922.78206423693	33774.48430387487	26525.712790576057	14554.386432288988	40674.7930827535	13202.20399221289	29184.674874427477	27073.966520171532	25498.073543960385	23603.910158065082	30045.839064074262	17680.841627984395	28218.702374828266	13655.32689441327	26961.65030531211	33604.79769805606	5873.223962674209	7972.305697100651	24663.03838868798	34334.171318559966	29230.293698492627
50994.360670057846	43071.46988689522	25082.632890339526	26556.38811373637	6329.995736416045	7678.436222314988	23848.074316539754	33303.35185733462	5691.718738565571	32922.55246816321	33445.57626821716	26194.059496529153	14488.60951224765	40476.971654178	13193.478283701152	29184.53341769924	27072.34490422821	25489.59953273751	23602.315634151342	30045.808817681416	17677.70346361452	28206.22196768049	13653.918768786312	26961.00909450537	33604.74676075029	5869.647197073208	7951.894799131924	24099.815651261964	34332.40945138283	29229.902601282014
50994.26143421701	43068.99931521219	24956.803963798044	26554.604351721304	6326.0101646854555	7673.767540338045	23845.16475192659	33187.25329874107	5684.053742651263	32921.90812406257	32804.5868227521	25668.067042215036	14428.625224753465	40405.14542578	13172.71365165243	29184.26301206144	27070.364285557556	25467.483023501307	23601.871275563466	30045.785962767426	17674.425300721072	28205.19878348069	13650.435594789184	26960.54080504976	33604.664256562755	5863.021514796808	7950.109264276246	23663.703988988233	34331.75173418761	29228.425485066942
50994.22171751437	43068.61487193384	24625.358305481113	26549.372037628058	6323.197526690994	7671.92478792603	23839.931719212487	33049.95431167669	5681.866849578919	32921.550095954764	31951.71048212217	25388.48119781764	14406.340924753826	40405.14542578	13144.226551388076	29183.900456790514	27063.085733375727	25398.471693505046	23601.572321991447	30045.77694594288	17674.276611754958	28200.32761019232	13647.230774926174	26959.526505238722	33604.64403798261	5851.274069940386	7944.9983214674085	23481.12893218606	34331.713062465344	29227.168089843486
50994.20657499172	43068.22385283121	24597.374960090732	26460.270339907456	6309.511632370356	7671.624737800965	23838.396540909525	32958.77772504311	5664.746949212746	32920.13241269447	31148.51264224178	25243.956065396465	14398.04309898983	40386.73039335648	13131.291276100681	29183.33236512388	27057.931068207956	25214.0852200585	23601.200942920863	30045.4371777691	17673.99114213427	28178.968251260783	13639.37517270018	26959.31541233146	33604.58834541282	5845.832980922698	7934.299681275933	23212.646272482812	34331.58240046461	29226.80573940371
50994.178811688485	43066.268679724104	24565.910331317795	26246.213481830207	6288.26929742548	7671.432033798555	23838.34091537362	32800.555605237605	5663.923580363027	32919.421110554584	30627.173846899103	25100.044034382583	14340.31826313375	40383.83297201315	13125.928180525018	29183.149016768293	27057.47010772455	24803.175912822186	23600.306146166495	30045.10985412866	17673.470818911366	28159.828592412563	13625.559200765238	26956.917921848682	33604.52153517159	5834.571120835776	7924.913725396305	22942.611463343157	34331.533506739856	29226.462211619637
50993.98294578272	43062.98388130112	24457.236509578735	25654.62892868581	6277.561819384879	7669.960447738344	23838.34091537362	32640.428055411958	5656.980796337965	32919.380940198316	30520.730425521186	25100.044034382583	14173.41489892892	40383.83297201315	13114.45260737196	29182.31563658991	27056.969720513574	24668.40628787136	23599.775746702915	30044.61779630881	17671.888729213468	28144.587200788108	13617.467974290332	26955.08644747888	33604.43619901528	5820.270915280739	7907.409945493339	22894.865552755164	34331.533506739856	29226.134429851114
50993.53711512476	43060.44526750273	24425.714065918655	25045.161903738684	6248.473764121925	7669.03692876754	23837.9066286883	32411.109597439867	5649.039087660395	32919.380940198316	30442.621784613497	25072.284263901536	13976.737457675821	40382.80841587122	13113.189807236036	29182.058242852425	27056.643790581566	24449.29074676774	23599.356639102014	30043.364004007733	17671.795292980347	28109.23176543337	13604.5005524736	26952.725874942284	33604.293658940085	5816.50446155588	7895.990198613968	22886.478623562045	34331.47098036842	29225.49934045385
50993.38869504354	43059.19146891862	24347.26068064633	23790.563304231742	6225.322818609825	7666.047311390135	23836.75772668537	32246.257980363178	5642.156695130565	32919.08926387342	30259.712832519388	24907.848345239134	13832.919935223666	40382.80841587122	13105.875491997795	29180.771971312086	27056.583347046508	24343.44031195516	23598.53832648716	30041.805137059255	17670.796160132442	28109.23176543337	13594.225832098173	26950.52109775392	33603.93876660998	5815.082001473838	7888.114013655717	22781.34972284737	34331.287363232215	29223.26610693964
50993.31516769207	43058.375607341884	24345.43730014903	23128.167171257606	6184.592215203011	7665.650155018395	23836.47855880799	31953.11331546351	5637.498389617838	32918.98295319651	30081.312642530404	24829.74666172351	13581.7183859826	40381.90448990638	13088.788991907308	29179.859984478753	27056.509658862185	24247.409734467386	23598.339052952764	30041.103191462866	17669.4615546658	28107.730131488668	13593.932237527506	26944.786191500363	33603.74298592303	5812.71466736555	7881.404257060215	22760.05939207118	34331.21768897037	29221.66018066714
50993.26982728292	43058.037544484374	24309.066078751042	22468.520310678254	6088.863773133427	7662.536105475146	23836.11405369014	31751.487939577324	5630.964631464594	32918.73455789219	29999.227917271095	24779.279113923207	13077.264533705966	40381.20259370046	13080.705949400466	29179.665823849584	27055.333766135383	24218.01975758621	23597.779375916183	30039.659212742605	17666.995615706128	28095.248378921187	13566.986178577625	26941.388215850875	33603.71760385616	5808.830536013416	7873.711271058749	22687.9851394313	34330.965932886895	29220.904970011707
50993.0938423191	43057.87407626636	24289.087272121786	22367.73981664236	6066.873789830952	7662.100061806245	23835.972087463917	31526.14063097126	5627.972716842365	32917.82357474401	29924.984725806175	24670.12666718864	12991.482759417117	40378.97429842808	13077.202290336108	29179.436028699463	27054.227656076677	24176.829181568348	23597.6746837721	30039.361332987726	17665.370734302065	28088.648530369293	13552.125692155409	26939.250262613717	33603.627319113744	5805.048791848543	7866.94865155847	22622.23785525397	34330.464693500966	29219.68279197532
50992.80532492865	43057.33704295517	24289.087272121786	22167.510153579344	6012.47673391305	7661.826271508157	23835.746317136487	31496.415291680132	5615.885272316656	32917.43800311485	29840.264069327168	24656.89158565998	12841.413350074996	40378.87388262031	13075.278283556154	29179.315855682955	27053.34461734654	24176.829181568348	23597.64455127277	30038.808290401957	17659.779684737245	28087.83089695865	13530.169300612917	26938.73433299383	33603.477535809085	5804.4378146093695	7862.225784611944	22572.222476920528	34329.460207756405	29218.19923736921
50992.59490779959	43057.1141607959	24289.087272121786	22165.258412316143	5995.296168671446	7661.590853375892	23835.746317136487	31490.89338295673	5602.273167568683	32916.80173817758	29810.670721156963	24645.405596663877	12720.44797654678	40378.786063477426	13068.066708384495	29178.69374491291	27051.220796385867	24176.829181568348	23597.49148075699	30038.48572849912	17654.196295536334	28087.644610094667	13515.977928024577	26938.488973514784	33603.037360497445	5801.963363705909	7843.037444653857	22557.93433824581	34329.04261322248	29218.17698333336
50992.39201438981	43055.68153457633	24288.196163454977	22156.446118683987	5994.902085798863	7661.590853375892	23835.673225405484	31446.250122001267	5592.267293162353	32916.073158950545	29782.41025209194	24645.405596663877	12524.233372361541	40378.27100420067	13056.879790216131	29178.02649922861	27040.272364601507	24153.52368157298	23597.00273666324	30037.71454655538	17640.806691904578	28087.602976426417	13506.50657835929	26937.62306949762	33602.74570355916	5800.057895008797	7835.546444084102	22555.870818005777	34328.99999221315	29214.94476032205
50992.24673603677	43054.484450300006	24283.228084862567	22153.543187219115	5994.902085798863	7661.164156532334	23835.452568843673	31428.174510425255	5562.9209741684435	32915.82577380778	29782.41025209194	24644.46192872179	12503.434279971249	40377.56916244115	13055.013992731447	29177.8231212	27035.534099273445	24153.52368157298	23596.910469157876	30037.126440969434	17624.89408992138	28087.1247554882	13496.488250461936	26936.20521186105	33602.650123864165	5799.5817508482605	7822.931900750287	22547.947433233472	34328.21256232681	29213.73784931392
50992.152928525604	43054.13616861043	24280.316525462502	22153.543187219115	5994.6356735115205	7660.9675774969655	23835.057370344544	31420.119852551335	5547.776829058008	32915.74730762205	29782.41025209194	24643.642664902585	12439.974360387627	40376.369358989614	13030.29387389358	29177.669567479097	27029.4693045606	24153.15649389908	23596.890049513644	30037.08884060286	17603.101947817293	28086.637356282772	13491.96693205929	26935.55540963341	33602.63048389918	5799.490018873104	7815.925053241385	22545.98828747108	34327.43531984485	29212.918362140386
50991.67005541788	43053.313482563084	24280.316525462502	22143.718617825863	5993.785142107688	7660.9675774969655	23834.854855922506	31400.294764461934	5534.96892856552	32915.688836202185	29662.010853933	24641.181804829914	12434.285616041616	40373.98467780253	12998.803972971855	29177.51149111851	27028.20602794192	24150.424919354038	23596.542238330163	30037.028425111326	17504.156627365493	28085.709135274945	13459.575836673599	26934.22915835815	33602.57019254808	5798.964796344566	7806.750842521569	22543.819056705375	34327.34088532872	29211.020396135358
50991.56158453311	43053.24019567151	24278.392434827834	22143.718617825863	5988.781315331172	7660.906943474315	23834.2605536273	31389.943186792956	5488.461293336051	32915.546700999184	29565.540786674355	24637.19643197184	12417.24437994816	40373.44788478715	12982.333121577662	29177.30052302438	27027.97310383543	24142.267959835477	23596.341746439397	30036.944817580355	17416.50037281779	28085.637143497737	13434.422717698682	26933.684035854163	33602.48701453927	5798.645720899036	7749.221926778608	22537.567308530433	34325.249361718794	29209.620485952004
50991.47355878599	43052.9880775218	24273.76409548436	22142.875456941492	5986.545922174546	7660.739384164096	23834.1573959437	31386.189175412474	5464.732164551721	32915.059092109645	29496.43822368138	24637.19643197184	12408.264113400259	40373.04023128658	12955.51000076398	29177.23938549327	27027.894029549032	24142.267959835477	23595.918893543676	30036.786193739314	17414.69663716467	28085.438520776454	13428.7209983704	26933.684035854163	33602.326457080955	5797.6663695806465	7713.199668298985	22533.439368095118	34325.052070538004	29208.661577822397
50991.429147865856	43052.74421373026	24270.961614344065	22142.875456941492	5986.349599989822	7660.496011526484	23832.426602342246	31385.84224109757	5412.843599769467	32914.869509464894	29446.334588598573	24633.2453189064	12391.879149702449	40372.94509180351	12877.09054909603	29177.23097139672	27027.620252768975	24142.267959835477	23595.237616228012	30036.630657695852	17414.69663716467	28084.964615879424	13423.999013947127	26933.155094949165	33602.08057198374	5796.267175570856	7646.598090274402	22532.018906038127	34324.570132154084	29208.46669013679
50991.41652875811	43052.687222624656	24270.50247650221	22142.875456941492	5986.197096099651	7660.097084992556	23832.36510846029	31364.656413004494	5410.5031738324815	32914.487895511644	29446.334588598573	24633.2453189064	12383.067838508834	40370.49016358993	12734.827228292557	29177.22980188434	27027.285994864724	24142.07891178543	23594.788136711573	30036.172024618918	17356.885784732538	28084.93515200183	13423.503211951707	26932.687741941892	33601.86411107218	5795.341694546245	7640.040214855778	22531.167283272	34324.39784945629	29206.70567212319
50991.387230168286	43052.555989697445	24268.160975243794	22142.875456941492	5983.653697026902	7659.597209539782	23832.194796252195	31286.657264135363	5402.897590590567	32913.724278036956	29445.228300061593	24632.769896611728	12375.650062012952	40369.39619432303	12733.385402151947	29177.15890429795	27026.80615228585	24141.972249158433	23593.77901772174	30034.3001582639	17306.72467084117	28084.361934887904	13421.008149287332	26932.1742790797	33601.57567569957	5793.897372174137	7633.432285010846	22526.402875939704	34324.09697774241	29205.457471112928
50991.374062022536	43052.451778628194	24267.028474838444	22142.875456941492	5979.221008190543	7658.857346108978	23832.03807107906	31264.38451056331	5388.419312396001	32913.53740679343	29443.500984761693	24632.663431774003	12375.650062012952	40367.27705509515	12698.38157172377	29177.140983880534	27026.53421639873	24141.972249158433	23591.15493252661	30031.00422780461	17228.68475193921	28084.142913210526	13412.810441386448	26931.936332131703	33599.289638784016	5790.539601755485	7629.8482462911725	22522.302921572395	34323.627746946935	29199.912639283088
50991.370557343136	43051.77611200545	24266.229751713752	22142.854111522694	5977.381627524646	7658.569817884294	23831.986733672526	31197.023438311066	5366.193081072728	32912.831332585076	29441.537918078047	24632.103252162164	12369.454983010595	40366.56098052244	12693.003197470049	29176.96367517624	27026.33664114552	24141.737405889053	23590.312991510633	30030.600766544856	17148.951908656163	28083.224148640336	13407.044046516545	26931.7414315438	33597.17137261441	5785.617411071185	7629.8482462911725	22521.671297539884	34322.017838635555	29196.546364454858
50991.256276496155	43051.57502256609	24265.87361205591	22142.831946058406	5976.373407243966	7658.551932837996	23831.511818302966	31108.961297389	5363.35032089247	32912.430003626345	29441.537918078047	24630.62203522377	12367.110678468078	40365.33282324137	12668.89501665775	29176.788629558094	27025.961663952945	24141.638344825245	23588.870759098463	30030.135533004057	17122.633002803937	28080.028862467196	13388.920752825135	26931.485066508078	33595.81629357627	5782.477835819967	7629.532488279747	22512.035352093528	34319.99306572219	29183.16557315607
50991.16782393595	43051.254183614066	24264.117477732896	22142.812823839995	5972.65974047533	7658.543861893621	23831.11572752957	31078.297610719095	5357.20210375243	32912.190259141455	29441.537918078047	24629.384056690906	12361.122076120026	40364.356825194416	12645.62911281973	29176.689990166196	27025.82480399222	24141.480084779305	23587.194637292072	30029.882346125047	17084.64555988759	28079.381658290633	13354.356037283382	26931.110133475268	33594.34940029425	5778.741953963778	7629.532488279747	22510.837801101177	34319.12411503234	29149.316576160152
50991.12208503362	43051.08942604851	24264.117477732896	22142.49968125686	5969.716038282892	7657.95869655083	23830.692348043434	30990.78507455143	5348.5714310882795	32912.15715485324	29441.537918078047	24628.66975734868	12349.605729683104	40362.61103525551	12635.465234813157	29176.322325557387	27025.735554644347	24141.073055125533	23586.353402021974	30026.869962018936	17029.198504722015	28075.981721209137	13344.330230141753	26930.835364030496	33593.91880981771	5770.754221289207	7626.87947435644	22510.6229440498	34317.95966818671	28896.31788693042
50991.03151880611	43051.05070333495	24263.094733141737	22140.91293030014	5960.376302357585	7657.10348764049	23829.96851722066	30976.006230638366	5335.613303988159	32912.149713801264	29441.491409750706	24628.652031427104	12338.950474749303	40362.21925008756	12623.511470532598	29176.183159279233	27025.074656951627	24140.472786834638	23586.074806467157	30026.23485019545	16998.089841256948	28066.9308651081	13320.672056832747	26930.703086616533	33593.89664589235	5766.535311154867	7623.602772484302	22509.658007183858	34316.386119134375	28611.775560095302
50990.91602856641	43049.71630419931	24262.179650404978	22140.682663174684	5960.272634842997	7653.917690211564	23829.040970043312	30966.656703231336	5312.798963224783	32912.12523065285	29441.491409750706	24628.577377300753	12335.241886236623	40361.635624241535	12618.961070296917	29175.593129631663	27024.503798642578	24140.26822823259	23585.00774432139	30026.157577570957	16934.92038751892	28050.027564549153	13146.957655417964	26930.546234824593	33593.89354455043	5764.8946342976	7622.466393222188	22508.67364421767	34313.71536486293	28595.8901727747
50990.73586952371	43048.400723227474	24262.056878170646	22140.681624565743	5956.889707284219	7644.10091834496	23827.89596485745	30966.656703231336	5300.176732197221	32912.113551802126	29441.491161035425	24628.5027147206	12290.390946439282	40361.27760387279	12615.656610516911	29175.454359741343	27024.316092231806	24138.801571515603	23583.58939898364	30024.98580561751	16868.89026193169	28017.80659105248	12950.19504060521	26930.326854857267	33593.89354455043	5761.187396759852	7622.177941465141	22506.598292193383	34310.764871021456	28556.74921851502
50990.716741209835	43045.315093973695	24260.090407505504	22140.465769290106	5956.365852805751	7634.150595608045	23827.5268334284	30965.177350654358	5254.978755189453	32911.94602779223	29441.11567247959	24628.358164548983	12256.31470218309	40361.24815200775	12559.868966250791	29175.163669646518	27023.375813903574	24138.52006710053	23581.867759259916	30024.236251084534	16656.45934910133	27967.75467388101	12885.027313857423	26930.19392285647	33592.74105061753	5759.27509867128	7620.212309638992	22504.639535274164	34306.070310374	28242.752875922975
50990.683922817036	43041.790811969644	24259.45315378309	22140.2752484027	5953.954280954535	7628.641286859791	23811.739653090262	30949.36098038108	5147.578283701932	32911.880741735935	29441.021643385	24627.636247035443	12202.575142856036	40361.19879412681	12529.621418096369	29174.849090116717	27021.902885160485	24138.24513541316	23578.037578271716	30023.680860579505	16496.390792602353	27964.327681769355	12806.294776487823	26930.061047465224	33592.12274007426	5756.397989990861	7618.93657785525	22501.50568584305	34292.409377412376	28014.53075347686
50990.56843615722	43040.925587487494	24258.149556604527	22140.146824675325	5952.611444915938	7624.21127790206	23765.85113887991	30949.36098038108	5091.963273757051	32911.87045428632	29441.021643385	24627.409278821	12168.752619577741	40361.152421248895	12498.265581204229	29174.72973250045	27020.948061750234	24138.2011965363	23577.4225845365	30023.595438979646	16418.876721960754	27951.64106340544	12763.53165615523	26929.522746879047	33591.42267198674	5752.633891861154	7618.90855434459	22500.556661814182	34283.88668867755	27646.972849368456
50990.23908974948	43038.82802642439	24258.136929787957	22140.05347104921	5951.85541926485	7620.118708200654	23468.31620480526	30948.23042045289	5070.859506685083	32911.80473819513	29440.963291899603	24627.294454321454	12156.2879920451	40360.37258931224	12460.638982466526	29173.678360199818	27019.683561733098	24137.954787050923	23575.695865733484	30023.49969679364	16266.708741104363	27939.693602571388	12590.475866074748	26929.227033160518	33589.96988289086	5748.62527568286	7618.4727203997645	22494.344278051278	34283.88668867755	27434.831654693044
50989.91940603469	43037.556660913644	24258.136929787957	22139.596231833497	5950.010066259843	7608.291946287588	22990.010794256512	30943.60616309429	5066.0506245934175	32911.77579907011	29440.811782019395	24626.897492042215	12147.929338637137	40359.0949478142	12450.432088017686	29173.535644335105	27019.291761833047	24137.5532936945	23573.82935899333	30022.980735451376	16266.575651190202	27889.434179589603	12497.53614985772	26929.2231821874	33588.97501411298	5747.933776463309	7617.617746183678	22491.510741433816	34283.799757531015	26666.67077411802
50989.56115863687	43035.268162215456	24258.057490984404	22138.858078812988	5948.742793833744	7605.6943566983155	22732.942462586794	30938.161787541212	5045.200860612164	32911.746850677315	29440.501698697153	24626.179727737086	12060.77638163955	40357.80656017126	12427.859090141515	29173.348545975965	27019.119196518528	24137.031219996425	23571.972817419635	30022.853394884714	16207.398392532217	27837.74358538338	12447.14929036586	26928.924114888305	33586.33798431004	5743.2816419994515	7616.107957901764	22490.83486043702	34283.731709630614	26638.203117074678
50988.766342220006	43033.347014868385	24258.056869615397	22138.858078812988	5945.934820172448	7605.576114227113	22457.23133862196	30935.593760677657	5031.799554110528	32911.73723588724	29439.478706726553	24625.927608912833	12057.392721476554	40356.61018313932	12407.158702251594	29172.932371962128	27018.677952214206	24136.673325132135	23568.53060742892	30022.240886585972	16179.373022497855	27821.792431104957	12411.20641767423	26928.80870719391	33582.948420317865	5739.941929737164	7613.430885087765	22488.60439032573	34267.786997248826	26462.52971116967
50987.3792899048	43032.84402603354	24258.044915074366	22138.74585610692	5939.603979919095	7604.504045769456	22361.240337308296	30933.798158789443	5025.6000232884235	32911.728754497555	29439.21877464511	24625.512430638293	12057.392721476554	40356.201410246555	12386.33969087957	29171.693348434786	27018.466033751876	24136.249533064016	23555.845145666863	30021.97626610084	16146.634448909337	27821.792431104957	12294.90992745811	26928.64797391286	33579.66890024996	5737.65160086154	7611.133412889378	22485.908194234296	34266.55648891727	26406.305517968256
50985.82592248579	43030.1549075289	24257.953457223495	22138.693004687775	5933.077807169627	7603.590102964494	22223.16106772521	30932.707513303627	5025.6000232884235	32911.72589573581	29439.218718762422	24625.25860756312	12053.470356229493	40355.8059888229	12298.333905391928	29170.81010912281	27018.227617379165	24136.04680635373	23524.2885078911	30020.946240674304	16142.128974847421	27818.03876249636	12167.23088500107	26928.404422596777	33572.808407963705	5736.828385892746	7609.053516993206	22485.85287582612	34266.32271004202	26334.134472759815
50984.82001290939	43029.612600136854	24257.95176768915	22138.04435789373	5931.664299206074	7603.440429768011	22223.16106772521	30926.85542239051	5021.38215182121	32911.68479365181	29439.056653085205	24624.448687952812	12050.658340788264	40354.95428264061	12201.725004959524	29170.40369024586	27018.015819712786	24133.826358254602	23387.729306670804	30020.704230682462	16098.770687013643	27794.26595886874	12072.828778100438	26928.18231914961	33567.49521589104	5735.547533661089	7605.986294380718	22484.208729889422	34266.25943986156	26248.713873978904
50984.74424689193	43028.7685806099	24257.88807774802	22137.042625425525	5929.048602851535	7603.102332555187	22223.16106772521	30921.651761155343	5017.096246371168	32911.64948064167	29438.89291891471	24624.05517008805	12032.769891678972	40354.60910520069	11852.80004778683	29169.01506525232	27017.68609724286	24133.199400360634	22817.475018176086	30020.151057809948	16090.940256504973	27738.544449346387	12014.405792004574	26927.907671543508	33545.404741352584	5734.106397220752	7605.168028371305	22482.847887730786	34265.631475007	26248.713873978904
50984.71764150378	43027.883595877545	24257.87376458191	22135.816872378287	5923.979120196309	7602.466664013635	22221.64582661531	30917.46047211241	5014.732873172818	32911.63874497707	29438.635921487537	24622.99573155431	12011.168754035523	40354.35537109782	11619.578674219325	29167.514978440107	27017.384726637174	24133.199400360634	21953.59439793357	30019.54633622083	16041.66391482582	27711.354522961567	11967.949520613725	26927.907671543508	33518.653300296326	5731.562568277241	7602.748245371995	22480.24287925069	34265.122151761214	26223.4831608208
50984.43762058237	43027.883595877545	24257.794722368435	22134.653897105472	5921.213464454273	7601.699574811446	22221.282611616425	30905.40173716855	5013.393243785362	32911.518120322544	29438.33952680572	24622.490316532814	12009.554068000289	40354.26305946522	11483.957035200787	29167.375805830994	27016.786112852245	24133.177313422904	21200.29175685139	30017.776048104573	15994.374078923605	27675.248968845983	11935.762368879063	26927.881596267725	33290.409920203325	5727.195481734833	7602.748245371995	22478.732104826697	34265.03122131864	26212.446666247637
50984.09785512269	43024.59737503875	24257.75036753455	22134.653897105472	5915.56803243393	7601.4884019265	22218.305693045346	30890.270357471145	5011.309701903774	32911.347979713886	29437.69867609273	24621.474274876477	12006.425557409864	40354.08860062288	11364.68043674597	29163.448415670307	27016.605305580113	24132.05150000617	20933.907094009413	30015.829361140135	15982.017200018745	27629.504812326413	11867.053323104601	26927.850237617	32955.36060628071	5721.822468745614	7601.759761215257	22478.13519818367	34264.79275576015	26210.30109154316
50983.58451220524	43023.28669351698	24257.641968532243	22133.880939459057	5912.412808909303	7601.468372129964	22215.207256093378	30887.56076666816	5010.183023565871	32911.20520065371	29436.003604595444	24620.449422799466	12004.913696351388	40353.540864322706	11142.7646919572	29161.86262874988	27016.07370919091	24131.559952237363	20064.950603288897	30015.829361140135	15981.204062446486	27517.693378613832	11865.907373706505	26927.77484152909	32571.883922480487	5719.417570241872	7601.2243578014295	22477.320587151575	34264.45637464993	26209.28556563181
50983.181674282474	43021.24190045293	24257.492044707236	22133.101587022	5911.597612841908	7601.283297132483	22214.608473221604	30712.484132787853	5008.620899364847	32910.95002423823	29435.934843023017	24613.349849663187	11977.87688448519	40353.293407608835	11085.233905857456	29160.21641216933	27015.927289380845	24131.559952237363	19596.001536914868	30014.89237781825	15980.757711312024	27501.430468391507	11859.137240535269	26927.56949400958	32509.415061506028	5717.439201513489	7599.570901428714	22476.276644971276	34263.79950496576	26200.91894992129
50982.86800392897	43019.27204463873	24257.492044707236	22132.594979282196	5911.1129159523925	7597.960547930495	22207.874371543578	30480.863393868094	5006.895879521997	32910.900748059576	29435.620311958985	24608.976007699843	11947.477669483415	40351.82217214417	11064.099969705534	29158.23253150381	27015.02030230429	24131.465511306666	19362.67171082239	30013.966884265876	15971.592724281278	27498.222829894254	11858.431802999288	26927.450248136593	32466.900193453734	5715.808588411099	7599.450802573809	22473.251738574647	34262.027987775065	26195.385020405716
50981.94636884672	43017.98546440127	24257.419955411468	22131.97457613724	5909.617811714389	7596.490298396664	22198.999829760378	30366.93328833277	5006.024933525161	32910.900748059576	29434.933553427603	24605.737123723186	11945.672508148326	40350.47171660577	11027.552045060569	29157.576413895127	27014.107305561472	24131.27521420402	19271.401946214683	30013.335908169327	15950.945802000037	27464.232067175315	11858.000783356792	26926.89345210638	32466.900193453734	5715.495705975747	7596.958787155888	22467.30050723024	34261.640457995825	26190.03717295128
50981.62814709418	43017.93882936159	24257.279107578794	22131.47700193674	5909.54131617746	7594.827488081937	22198.999829760378	30014.29530793018	5005.789695005653	32910.900748059576	29433.42642048507	24603.833754004943	11944.474547839469	40349.51745546766	11019.485592214378	29157.35435317538	27013.584150404804	24130.719743532292	19163.012460541777	30010.252553649945	15933.975180087247	27437.999553372683	11857.916026832405	26926.234832437287	32445.470184929978	5709.055273437578	7593.228191369453	22432.90092263847	34261.33483502389	26181.57729377498
50981.29455201422	43017.39079594866	24256.809205274116	22131.07237860651	5909.505105704015	7590.93313362921	22198.826754796104	28935.330612218462	4994.4168289491045	32910.75711780638	29431.198223158146	24601.826924638925	11929.875806363229	40348.11649176573	11005.153897970953	29156.32696406976	27013.314629526125	24130.49537019529	19094.754620858053	30006.49972362581	15933.91811863926	27345.953563033818	11850.479981985702	26924.865805613976	32424.011515390393	5703.262102049774	7588.682939382755	22388.471757927382	34261.25760718307	26169.15565351854
50981.195791184706	43013.20492493904	24256.731577773447	22130.762946320952	5909.047862125206	7584.788364221674	22198.670478858647	28522.845858564113	4986.010181526204	32910.67281680002	29429.367457133554	24600.411840554545	11924.716268361815	40346.57795164384	11005.153897970953	29155.25376394537	27008.90163946479	24130.06599328451	18987.16424577658	30005.606118576445	15933.36610869046	27278.74638404307	11840.969215143741	26923.924213436392	32368.846654813235	5700.325673624999	7573.292188930436	22239.335615732376	34261.18443815679	26169.15565351854
50981.10918978071	43008.296604568044	24256.55857027628	22129.75881869404	5908.947124825461	7581.251365068842	22198.31778328373	28344.619627897722	4975.413338115448	32910.64293160674	29423.194543390542	24598.000977602638	11908.086431165088	40319.323693273414	10998.707036138569	29154.48447652249	26896.243203064783	24130.06599328451	18974.838338365	30005.49798652575	15932.239971950916	27276.219299165365	11834.499729318044	26923.06566268202	32343.873766192974	5695.96195981817	7562.451611438369	22201.941831644363	34260.32876092532	26167.58762540742
50980.749047795805	43005.0799006319	24256.045356460232	22128.998969999513	5908.836948474374	7580.6920539822095	22198.26527299935	28244.38515557338	4967.83686019588	32910.5396285261	29416.223039536715	24596.770957848665	11899.058333087918	40290.04869525153	10950.970680039061	29152.703503393455	26628.122609514594	24130.045833242348	18959.39297451608	30005.082645775954	15932.022706706244	27270.70002503984	11832.644228970845	26922.374319256585	32343.873766192974	5692.245979655079	7552.528766264377	22010.564730140602	34259.790621454675	26167.502774859488
50980.3280091574	43005.02401326941	24255.59298152196	22128.736580352885	5908.4727355313735	7580.656381469122	22198.22052005112	28211.789153558708	4964.426607234987	32910.499814783034	29407.77953419846	24587.907960899498	11876.418550942897	40051.782115800364	10950.387183897064	29149.532905187676	26422.509644758127	24129.97522418805	18951.636920718956	30004.669772660898	15931.474856115341	27248.49354592296	11829.277667579756	26920.530226668634	32330.509013835224	5691.510834770214	7550.1401040828005	21533.589272047746	34259.06416994428	26167.466929539987
50969.32284337287	43004.40097853785	24255.077448041604	22128.356419896736	5908.0666509084695	7580.332915431256	22198.152781772293	28079.769277521915	4951.997623191886	32910.48355733711	29360.857625717766	24583.11397005529	11874.382499770192	39589.11178723443	10946.278951498123	29144.090019234718	25992.75190725264	24129.943856202673	18951.636920718956	30004.669772660898	15931.405694570074	27245.813871401624	11824.045366504844	26917.235339496543	32326.784739505172	5691.075195240137	7541.287045948325	20619.27846126185	34258.2681027609	26167.138536246086
50939.46669581026	43003.358285534574	24254.32520105553	22127.94129352079	5907.392093547191	7579.872236445949	22198.072313012603	28066.08193734635	4950.782104972612	32910.46730625215	29339.643607789334	24581.88350859063	11873.797367857927	39185.99047001574	10930.237329509138	29128.93041029242	25769.393777636044	24129.92107063691	18951.636920718956	30004.62050070534	15931.188308796132	27220.47793619116	11823.620717665382	26916.951555010048	32325.17920406494	5690.280784453788	7536.896511184651	20099.02972259775	34257.625143124176	26165.476026034226
50882.83158045949	42996.36911907006	24252.24453464718	22127.485036560396	5906.9097864153755	7578.993317494793	22197.871263647874	28034.022576373325	4945.575078167345	32910.45553030605	29140.201939260078	24581.301277526072	11873.01573380667	39138.81682689453	10921.471099497809	29118.006738072945	25566.861565663257	24129.895526825258	18948.783309590337	30004.06649410829	15930.252701188165	27203.617629154083	11821.610621786514	26916.10665449051	32325.17920406494	5688.900166149451	7532.5402126372555	19829.379720423713	34257.4490589847	26165.01236677197
50800.86404561415	42996.06829392823	24249.90831877373	22126.83172618051	5906.681945399041	7576.968107387506	22197.68106387001	28034.022576373325	4934.524722134909	32910.453444750834	28547.620801761226	24579.909879176288	11872.9773907913	39108.82126872785	10909.296349392695	29073.730185540946	25509.93927202751	24129.39981813606	18947.063161959002	30003.722228116403	15930.185643785437	27176.812819768413	11821.610621786514	26916.075759246618	32323.838266759823	5687.669032125674	7524.284046183	19591.420730460843	34257.39878970214	26164.190980543648
50648.05796618843	42994.02470702331	24247.468423263766	22126.74511743537	5906.023590485334	7576.077406852841	22197.576898759467	28034.022576373325	4924.103043498588	32910.438569274964	27452.35989515466	24579.40165587469	11871.577605216427	39084.99218965322	10891.879529829193	29048.898518224207	25473.27527474546	24129.30438881402	18945.37252044892	30003.59460908612	15929.833241837177	27173.134046506624	11821.385009749318	26915.784072183513	32322.770026518934	5685.2988778196195	7517.555702151989	19186.687306443422	34256.77691505401	26159.406814065213
50194.88947388151	42993.12809717771	24241.933144469207	22126.307716706156	5904.381910366857	7574.85162018228	22196.367257075744	28034.022576373325	4902.261153574963	32910.4189567077	27166.003276614658	24578.128709018296	11869.316721184847	39083.08570356325	10872.599469044762	28718.55313473884	25391.06865083488	24129.296066651586	18932.44384286251	30003.511346348067	15928.624926939958	27154.227437085843	11819.666225613602	26915.784072183513	32319.34487263718	5678.568830467364	7510.922884805795	19167.020944029195	34256.183704596755	26141.31949431685
49443.506828167796	42991.21527603153	24240.89708711823	22126.07475967972	5904.193103235868	7574.745132244688	22195.78894560709	28031.40874012872	4881.522272889656	32910.18897345733	26603.90176262723	24578.058598187436	11865.03578476183	39080.01821272373	10826.559825796572	27948.008360131254	25329.146108138186	24129.261372535733	18932.380127697317	30003.34194324488	15928.417323183368	27125.875384878702	11816.245725047307	26915.776186132225	32316.68119851348	5671.380752164465	7495.958920396762	19064.07022555962	34256.01658945983	26131.226415783527
49420.996648356006	42990.06632280263	24239.57824245653	22125.878025609418	5902.419387232761	7574.61136070624	22194.68779254458	28018.565004592212	4870.2879524488	32910.18897345733	26362.000535103667	24576.938901778667	11859.277319083561	39080.01821272373	10794.74518742432	26877.188346637846	25261.617486987227	24129.253176955342	18931.788423867514	30003.015858288327	15927.74536550904	27091.534216656735	11802.139438220913	26915.762472917082	32314.93035096132	5661.102281426759	7464.635760003866	19064.07022555962	34255.39608368877	26131.107326435977
49381.57040227879	42987.45197605911	24239.4768327074	22125.808724178474	5899.5669166921125	7574.240933416714	22194.09711356867	28018.565004592212	4842.160678749222	32910.176256673214	26308.459846591333	24576.275745563755	11847.847272442756	39078.79280208682	10715.137479301622	24547.62298206114	25162.936453123766	24129.2426704837	18931.46823419158	30002.936674202774	15927.353041541654	27028.618115757297	11789.218610346572	26915.749679034132	32313.847887506417	5640.301953588725	7455.225905543702	19064.07022555962	34254.84676763322	26130.634850521586
49381.57040227879	42986.40779254091	24234.819424678717	22125.734893573248	5896.238138557244	7574.240933416714	22193.924931899073	28017.41424372621	4820.563880953997	32910.170405507575	26303.78170480711	24575.926772566407	11834.559203102363	39070.833335481504	10684.02339443258	24220.11930719341	25162.936453123766	24129.22246102867	18929.96941715311	30002.44709158071	15926.16514642101	27021.367515978844	11788.099991262836	26915.74206442424	32312.481583576864	5625.974265798977	7447.647384295705	19062.667674017022	34254.35839936528	26125.16112404124
49363.81906877134	42986.11139689204	24234.655098309355	22125.70098165512	5892.7207543118	7573.1282471282875	22193.46298674309	28017.13677271749	4810.642913322843	32910.154784295126	26278.706141411996	24575.18129775167	11818.771148206231	39070.79780749425	10624.240804462694	23862.716172277473	25157.975750720034	24129.200901361914	18929.96941715311	30002.28883038526	15925.14401746924	27003.215036923244	11771.646105529167	26915.727387736202	32311.435242080403	5623.137842395969	7442.44920970992	19048.669128284848	34253.06299598042	26121.883253542306
49363.63823426838	42984.13002561923	24234.52620987221	22125.419958554587	5887.567012231351	7569.502506176848	22193.19763070852	28014.546365255905	4800.238672071951	32910.153311773756	26274.79482928958	24574.901614479117	11787.29668261529	39070.052726803835	10616.804896832573	23753.22299683334	25157.975750720034	24129.160564883918	18929.876982669062	30001.716725073653	15924.219648680528	26992.189359539694	11758.273141666492	26915.716212328276	32309.536701700537	5616.610635154551	7441.764548934496	19032.2485047469	34252.57659001702	26121.52869042871
49363.60255739166	42983.27572836416	24234.127817724806	22125.40057761073	5881.62851213328	7569.0453051619215	22192.977093175647	28013.893827504395	4787.000476566127	32910.12129975423	26269.451927568523	24574.72785212193	11761.308351354883	39069.791754557395	10586.848429314707	23689.737122847804	25157.10842979413	24128.804604317615	18929.07700581366	30000.952485543	15923.582118455392	26970.997310164712	11747.56164227971	26915.695543074846	32309.463801278376	5609.363799174942	7441.764548934496	18992.960644454695	34250.56633486555	26117.734183176122
49347.81645850203	42982.76598964862	24232.05308463644	22125.399707342007	5880.6289987892205	7568.790259142929	22192.71990818663	28008.016922449096	4785.147858998316	32910.06922603806	26265.017086103595	24574.63810954618	11758.182496861253	39069.791754557395	10577.111768146366	23311.187463054932	25155.942046080312	24128.736908724517	18928.28877691553	29999.762244799764	15923.28907975191	26945.848865603242	11729.850395374238	26915.65046221737	32308.963931964245	5599.531569867753	7440.044221773865	18980.238593115657	34249.98151227231	26115.59983413352
49345.913293047	42982.76598964862	24230.86352590134	22125.293892901165	5878.0637581699775	7568.712655530645	22192.471051336866	28008.016922449096	4769.7051821367	32909.98480588115	26263.806844975345	24574.482733403376	11752.522797297592	39069.02034234305	10540.63676013975	23105.500029856645	25152.0714722726	24128.71597441971	18927.349015399803	29999.52819480166	15923.267963514516	26939.9283960896	11719.150111061661	26915.635309186997	32308.380960774473	5598.38767483763	7440.006826250099	18972.295171434478	34248.97625526962	26110.961076552478
49343.351697588776	42982.04994143282	24228.988159450266	22124.63811826821	5874.0470710825175	7568.712655530645	22191.637162336418	28007.761402659587	4766.634075954944	32909.85592648099	26263.806844975345	24573.51674395252	11747.06636958591	39067.92677001948	10474.870794159777	23082.07420558194	25149.34227936971	24128.673460403857	18927.02602842485	29999.23626061812	15923.156562772028	26924.427474453078	11701.638148773482	26915.624236293646	32308.35545666104	5596.46028876188	7439.624618242416	18966.223260508144	34247.57477519094	26095.674866266945
49323.175457071055	42981.5610064004	24228.441836420832	22124.18792330045	5871.92351065641	7568.310844529171	22191.434608474992	28007.673216985953	4758.736075242741	32909.61870908587	26263.026003157745	24573.079415918382	11742.8084127327	39067.64068541912	10412.906818823809	22997.053229462614	25145.185777353712	24128.53556240599	18926.984728119027	29999.028230185162	15922.967105010644	26904.606949871286	11693.253950476867	26915.621857928163	32308.028692090473	5590.616271782619	7439.582131671425	18966.209202281214	34244.89070993041	26066.669417842742
49322.404041396214	42981.00004443929	24227.65908218728	22124.010620567133	5864.089278486499	7567.693847898512	22190.5997302432	28005.23408898678	4756.615637091003	32909.542782148426	26261.59113656407	24572.125996036648	11727.487029427488	39067.519819982255	10402.624340015187	22918.87146595084	25139.921851337287	24128.14609572624	18926.435002269583	29997.644863700105	15922.603175148375	26871.783803745373	11665.4253482424	26915.615859743728	32308.028692090473	5581.3309345942125	7439.362312803007	18944.663669766123	34243.85682657567	25993.70093685403
49311.676794539846	42980.61763297926	24226.569545905804	22123.433376638208	5862.588897832744	7566.828682322283	22190.391882593525	28004.539953939897	4753.7326828320765	32909.256441386424	26261.002306206618	24571.574502422176	11725.721872208673	39067.47499410408	10394.600611393118	22907.419447432272	25135.64977006029	24128.12603786248	18926.088516614942	29997.17469389362	15922.424283832861	26838.580411047875	11641.331188250686	26915.590912689964	32307.809484040346	5578.529952008807	7439.261704772981	18914.181262324182	34243.396676507924	25868.975246250273
49306.56936258917	42979.28515599748	24225.300324911474	22123.030686376158	5855.9508316005995	7566.237518388392	22190.246373889433	28003.23185612327	4751.326709213305	32909.16356851006	26258.21960844477	24571.07493295576	11712.39376203762	39067.35926499425	10381.293935490714	22887.600632515652	25134.602423186618	24128.072148518728	18925.68737838796	29995.20966062436	15922.196645693524	26833.33444425104	11620.208518140707	26915.583306627832	32307.330900338475	5576.084361794485	7439.0781889104355	18909.015415056434	34243.05980678244	25782.26009160507
49306.33300831668	42978.928517666354	24224.030413768185	22122.97588837292	5850.454287064344	7566.119151524712	22189.86471674297	28002.378509681974	4747.896898895183	32909.05704573908	26255.085316976692	24570.731858909796	11694.168550196826	39066.58216960544	10374.071124634796	22881.83436277457	25133.91388255272	24128.049099935975	18925.68737838796	29982.415555098516	15921.8693042887	26830.77725453166	11605.515539038008	26915.57648731489	32306.18677436781	5570.529463558099	7439.0532276765725	18907.92864194549	34242.77770783719	25779.43917254691
49305.50326209151	42978.02669867745	24223.142478910664	22122.857390228768	5844.661090517996	7565.901075546361	22189.5728728886	28001.547787472864	4743.255863714998	32908.895819234844	26252.782350813537	24569.942117490587	11666.869708458384	39065.658982088	10321.709087852876	22868.286474970297	25122.478907586425	24127.873033627737	18925.507835163255	29981.724776634124	15921.575693119927	26829.623256214607	11592.660546922945	26915.565613534895	32306.131174322185	5548.82371602462	7438.6985602120485	18903.445292070875	34242.21421634767	25646.088454295037
49305.032568242714	42975.525476067465	24222.159358092606	22122.604096458796	5836.97817606114	7565.603141479326	22188.830702211144	27998.292707778586	4724.3390177149395	32908.63343939261	26247.87588451203	24569.780073370915	11663.390468097501	39064.47471642794	10246.451734423745	22866.45576608718	25122.478907586425	24127.682050513653	18925.261390160184	29979.930180182357	15921.068543540692	26824.17070131115	11589.167030810178	26915.55456661478	32305.781969804422	5548.7929616730335	7438.440424204179	18894.90266402883	34241.745638392495	25630.607732023516
49304.439741081835	42970.55348902984	24221.74259483608	22122.1877538732	5831.257423640434	7562.395459805658	22188.72804324069	27996.46260534364	4715.304682871663	32907.74758389237	26247.86027988722	24569.17320763477	11637.80063651882	39063.01657803772	10230.97047881153	22850.548632719958	25122.478907586425	24127.422484577604	18924.75290402082	29979.81190124367	15920.149932871693	26816.034303612556	11582.395996972997	26915.52777477969	32305.38007056201	5545.694345792694	7438.030889205094	18885.786893326822	34241.6969993137	25630.607732023516
49302.95072353222	42967.82379347165	24221.139042010083	22121.989098864393	5825.264641864005	7561.042391824087	22187.57927756286	27995.976710793075	4708.608983148825	32907.20412906175	26247.784520715497	24568.819166946956	11621.21107458224	39062.04650324097	10220.10816663641	22849.11950684037	25122.478907586425	24127.16862237168	18924.627464796566	29979.81190124367	15918.393597975712	26798.778131420164	11576.596971178535	26915.48612782965	32305.11259008273	5544.086433859464	7436.273385411557	18885.786893326822	34241.671220406366	25630.607732023516
49302.88849080555	42967.80054207652	24219.4522634505	22121.82487364905	5820.818902991052	7560.605811077303	22186.083599913465	27994.179478811206	4690.010405711171	32905.28014420772	26247.724644448248	24568.24216791425	11606.951487396509	39061.94597451655	10208.33808588251	22848.860457213843	25121.96862729212	24127.108585074075	18924.31949027741	29973.920982457632	15917.084080191496	26798.778131420164	11575.93234865499	26915.462697604267	32304.411848128122	5543.649040890305	7434.827178321609	18885.300270234904	34241.03740212452	25620.46825841166
49302.68321366632	42962.381137982426	24216.90724749568	22121.698488571463	5814.389900869441	7560.482969751411	22184.556069377108	27994.075099541355	4671.874556760964	32903.72941553667	26247.711009272534	24567.469525766996	11589.337435817031	39060.43776855839	10199.495148342772	22848.221405216333	25120.42128787509	24126.968839093708	18923.57969123022	29971.43544192399	15914.919029426519	26798.31153561679	11569.05345218832	26915.38202936276	32303.403568709226	5542.801299541342	7432.457740703914	18884.42129686018	34240.897559765064	25614.88267697114
49302.43924563096	42960.444635860826	24214.17929182402	22121.663190906555	5812.832752046084	7558.507612574931	22183.38418069527	27990.74431469651	4667.447581476636	32903.377584136484	26247.542300686742	24567.460868573366	11557.074168475776	39060.141436562655	10170.602689719828	22848.08630551715	25120.11713273401	24126.817476819477	18923.36750942464	29971.43544192399	15914.772505259145	26794.44103568809	11562.38481036494	26915.274922620778	32302.282644449406	5542.480056768292	7431.604083787071	18883.885788362673	34240.83753971018	25614.02374852192
49302.22647082945	42959.76800164784	24202.74202569332	22121.40689097456	5806.733285701301	7558.224174957304	22183.38418069527	27990.238020021778	4661.998391889204	32903.266120028755	26247.527794652437	24567.403077513085	11534.237258882114	39060.11668591213	10144.223572690811	22848.08630551715	25118.03613255883	24126.588701242585	18922.994429206487	29969.61815736453	15914.772505259145	26793.098960233317	11557.131415820997	26915.260592982464	32300.659553154852	5540.489468147177	7430.444134709074	18883.00323073794	34240.64807501668	25606.664996058407
49301.97609963426	42959.11444261883	24196.92756004516	22121.35955562119	5805.590382706901	7556.5396683662575	22182.309309110962	27989.794908647287	4656.522378779378	32903.21605365748	26247.448092807143	24566.870312484098	11512.70177732865	39060.0725031543	10124.015368300323	22847.153394559427	25118.03613255883	24126.201682443923	18922.89447715574	29968.496966476265	15914.739841191875	26789.517665037383	11554.68777275748	26915.137952221674	32299.281725647088	5540.39420416421	7430.339268292097	18882.724322378144	34240.55553311645	25605.32530773958
49299.80427883169	42957.4792073849	24187.524556320586	22121.226345583094	5805.44094538914	7536.88845433993	22181.49399955658	27986.61175308345	4648.283166487667	32903.03611113153	26247.37755815923	24566.694297107493	11477.791470558039	39060.046760025616	10109.357092940743	22846.226749610752	25117.835874226606	24125.95119499443	18921.20068602486	29968.467903787812	15914.739841191875	26787.693377733318	11537.863831910103	26915.016236217383	32297.603251544893	5537.451697329649	7429.156407684141	18882.593640605104	34240.359866377425	25602.93813219482
49299.26513091755	42955.75133248835	24172.655337859727	22121.086164240816	5803.605207721634	7530.397744434448	22181.131532707812	27986.61175308345	4645.739591262682	32902.73200506519	26247.308233864544	24566.366645989216	11454.447371207747	39060.00756559353	10082.540520063696	22846.226749610752	25117.771972588853	24125.79568316311	18920.155116991737	29968.065680957152	15910.324974270572	26781.527421695468	11525.145443777812	26914.85117617687	32296.42889341469	5537.30075261123	7428.299814680468	18882.527215223265	34240.13728024287	25599.778589322603
49297.518354652486	42955.644789843056	24131.34907417694	22121.00117809482	5801.433507667781	7527.91043871254	22180.34252942345	27986.61110753718	4630.833954235307	32902.66984576968	26247.28308332854	24566.070497584747	11433.32608278819	39060.0066229524	10037.888896982447	22845.987081224426	25117.672877165154	24125.3573618878	18919.730816429903	29968.065680957152	15905.735064076269	26763.20453609851	11488.28841042443	26914.64712280353	32293.93411750685	5534.5696913582615	7425.75415363516	18882.315600051166	34239.92177798882	25595.966345776396
49293.18407077577	42954.3209811845	23904.482785742584	22120.37232474314	5799.0749591625445	7525.511612003477	22180.250503371743	27985.925391848115	4623.083646791371	32902.301073692004	26247.228853596927	24565.679334558576	11415.98532960105	39059.956450041114	10002.021387719939	22845.697505480548	25116.98832558416	24124.8699091976	18919.662702632326	29968.04037904768	15901.37597299369	26719.18610342272	11480.140699720743	26914.524185286857	32293.287828789522	5529.296933354286	7423.587751533649	18882.241758537275	34239.52946461033	25594.788357845588
49290.07908687744	42952.80026858717	23588.187593545455	22118.75534649923	5796.389321476774	7522.923883250612	22180.108431760887	27985.868962281067	4615.014473544833	32901.623533511905	26247.11366516107	24565.193537555977	11403.791593495	39059.89641132712	9980.853489738889	22845.44539936428	25116.68696069536	24124.438713475007	18919.555749992225	29967.93028245983	15881.984380328231	26685.13753128859	11474.868426228766	26914.152761051904	32290.88651321897	5523.320416941131	7416.628971305577	18881.43254020855	34239.10308162353	25593.67610978007
49285.910137989405	42952.372254596914	22684.093889769585	22116.564722292525	5794.403667609664	7522.509263125401	22179.299122721775	27984.880908522864	4614.114618726677	32900.61587270313	26247.11366516107	24565.040828222496	11356.062636230252	39059.80585067473	9968.12634110377	22845.032585397345	25116.019340017232	24124.403298766425	18918.493533641686	29967.675744236043	15872.49196304468	26664.93770864272	11470.400604848175	26913.95665778535	32290.392034695862	5519.0450908754965	7404.891241263206	18880.661314716155	34238.00062201201	25590.685030952518
49284.82179962279	42952.00940088514	21469.070441172255	22115.566453312655	5792.000007791175	7521.778655636239	22178.99093397857	27984.23985084169	4611.170627295078	32899.61796274571	26247.053149239073	24564.3693731383	11335.422013501937	39059.74906222226	9942.728784133262	22843.878530052378	25115.570951646943	24124.01682773119	18917.9562851529	29967.267562523593	15813.708050958738	26663.300392632023	11455.015532236854	26913.714879168074	32289.892950772475	5498.026774371836	7393.445094441526	18879.12513725973	34237.38701984896	25590.172353050104
49281.76136825655	42951.67089308178	20758.248336765566	22113.141688444284	5789.144990867466	7520.989462784202	22177.304110821806	27983.002408866738	4606.429978027932	32899.12606085193	26246.99689668276	24563.55562678894	11298.146091194121	39059.68537576137	9929.169416544639	22842.970568533263	25114.93657496277	24123.246106124516	18917.9562851529	29966.886685331046	15810.713626476578	26663.21704483452	11453.187947592665	26913.58837787797	32289.31229850597	5489.584455159625	7385.457003418872	18879.12513725973	34237.29092826313	25590.030424270823
49281.09639202757	42946.99679061724	19992.291823937143	22109.00647776722	5788.258051504921	7519.932744201131	22175.320875053487	27982.145585695096	4604.992143403013	32898.838485938155	26246.948057748916	24563.024065275265	11283.910258043306	39059.43656364368	9924.45716070338	22841.089567975177	25114.23912981223	24122.627041114574	18917.4754671692	29966.20916119682	15733.948135136616	26663.053732810884	11444.883049803058	26913.3668273289	32285.851690879153	5468.338023690241	7376.921801636755	18877.876855826384	34237.26102055873	25589.872651526304
49280.55516045978	42942.982688993674	19654.106132934125	22080.255566599877	5785.711620181688	7517.629556462572	22174.71878653989	27980.459123179553	4599.831777504412	32898.787097937675	26246.786577340576	24562.510981506774	11275.339981115003	39059.210525951974	9919.437733325934	22841.0265710941	25113.41671090782	24121.21437037521	18902.61244057146	29965.333700487234	15655.929345760776	26662.868910661822	11439.423825918895	26913.07553671748	32285.851690879153	5462.477000580344	7372.673001980989	18877.334877739668	34237.22774659496	25589.66052030092
49280.530925819134	42942.75901781782	19647.741897713513	22006.27713599125	5783.265467865972	7512.06951012584	22172.94816809632	27979.487108429446	4599.1811086541475	32898.28567149573	26246.69326484243	24561.811324367955	11224.208652697616	39058.866583536736	9916.17159612535	22839.71963919053	25112.76060399048	24120.910150092914	18902.61244057146	29964.23947789968	15378.550295583547	26662.68654224896	11425.58712087258	26912.136716669527	32268.963707200357	5457.571290723877	7370.726576470768	18876.482352401883	34236.45318523336	25589.286921361014
49280.00368528724	42942.263582581254	19647.741897713513	21871.608699761327	5782.966865537092	7507.476540648311	22170.145146934596	27976.777064830752	4593.272902310073	32897.94185516483	26246.683147139305	24559.352898491597	11165.161899072624	39058.45509747163	9905.452035120237	22838.32527790689	25111.95656325743	24120.754770120195	18902.465522646442	29963.912841886166	15301.655308797526	26662.673587797486	11421.52194303681	26911.710365176572	32185.74071440799	5455.379732323991	7361.003851016293	18876.31266691008	34235.58801671172	25587.39236810135
49279.909198659116	42941.904879163725	19635.49396527225	21607.23459456641	5782.095225275158	7504.75966671257	22169.28413933105	27934.788263681654	4584.717352688598	32897.69770527084	26246.354229446915	24555.49015653084	11103.05398650898	39058.32730699174	9903.194488331963	22837.451024237962	25111.553742553748	24120.56360512846	18899.090318046416	29963.722818067225	15198.040881723864	26662.000475336692	11412.62019211754	26911.372367992633	32103.659406353563	5453.81600516734	7356.983670178799	18875.889448338705	34234.53698972231	25586.024268010508
49279.909198659116	42941.79604130346	19633.933688474615	21303.23625283966	5781.11129236033	7503.774465325007	22168.241745957625	27902.232542230475	4575.01113698903	32897.50595490706	26245.88339169704	24551.171671260825	11056.407652398884	39058.2062835439	9893.680828588724	22837.366954096164	25107.49461621427	24119.995880137976	18899.090318046416	29963.701255221655	15019.217079562093	26661.699471280746	11400.797383209017	26911.264687656552	32075.278270126717	5452.741886427714	7352.460070657722	18874.894568352745	34232.28372342516	25585.827899386324
49279.84402807312	42941.69414965093	19633.933688474615	21173.9932511271	5780.749889439239	7500.793770542168	22165.910144112975	27902.19370442272	4565.904553697944	32896.81604620289	26245.756609751446	24550.068884808752	10889.417253414857	39057.954892859794	9889.897105255608	22833.352672188208	25107.369614785348	24119.77334220391	18898.72092382077	29963.65841989632	14954.24147609574	26661.654362294077	11379.428711759969	26911.206474190825	32023.568360416102	5452.672766106218	7351.120834195162	18872.07151339528	34228.583831616495	25585.10481543599
49279.8248607413	42941.451147269974	19631.62071018631	21156.6075020199	5780.747285558211	7495.981426244854	22165.666412647966	27902.19370442272	4553.612805068426	32896.815918696	26245.496643341583	24549.769574122103	10694.014469079346	39057.60752716737	9888.445179433736	22826.613308661967	25106.25219139821	24119.494047049557	18897.857605125326	29963.570175082346	14923.512799559929	26661.281638198787	11340.93764572092	26910.99446610188	32016.81610267357	5451.47857291776	7348.201028500345	18869.976877881956	34227.57466731396	25584.44999807072
49278.79052855095	42941.02188430108	19624.033306341735	21129.311433658582	5780.747285558211	7493.835719482954	22165.595013849532	27891.146863795097	4547.023468665897	32896.815918696	26245.014702893877	24544.732355131273	10379.896889655909	39056.15508088761	9885.762723356032	22825.24920728017	25106.13472293112	24119.179622704054	18896.538474196575	29963.512297255806	14908.653643890779	26660.25757279754	11314.463024603827	26910.835654296883	32016.81610267357	5450.976145471314	7344.57904848415	18869.65076593261	34227.30830298134	25584.322666163916
49278.47988964781	42940.64108275889	19623.25034852042	21116.144462227618	5780.4731808624865	7487.46772682405	22165.193727451275	27826.078773814213	4544.785903780656	32896.6431630636	26244.59905698839	24536.02819716254	10095.97873458112	39055.57467349211	9867.385593121551	22824.106277280367	25105.83507659549	24117.604111374236	18896.538474196575	29962.483521656868	14906.228056561584	26659.933868812004	11307.27646091295	26910.64760176173	32016.81610267357	5448.770234588166	7342.15933499651	18866.454581411	34224.884000866135	25584.257344476828
49278.24335346573	42940.59339859787	19622.703720585716	21116.144462227618	5780.386091560733	7476.929164500069	22164.249764483076	27791.42062561448	4543.623559887315	32896.58043272668	26244.43784565213	24519.152081974295	10017.627141581592	39055.092248781504	9838.698928822261	22821.96672853568	25105.534322122865	24117.44781751617	18896.538474196575	29962.284648127028	14906.228056561584	26658.10220981938	11298.72561550645	26910.578998086505	32016.40973585916	5447.691281390036	7337.222200564494	18864.706870329555	34224.5758923063	25584.126100313762
49277.52670421865	42939.590813972565	19622.395706756844	21115.862030364817	5780.365787469322	7472.543637505652	22163.931562085418	27772.202032404064	4543.445419438729	32896.37520536007	26244.27322954799	24489.16181115723	9971.934457930332	39054.649292867274	9806.895636190431	22819.624078892393	25100.205582153947	24116.875189176553	18894.45886843421	29962.085292753603	14905.695444849203	26654.65566589643	11292.118272124373	26910.53867248393	31996.566738904137	5447.032613206804	7330.217850363732	18863.257745785388	34223.65306664211	25583.96673756303
49277.10600352631	42938.365728328354	19621.617212416575	21115.260311137696	5780.2695364098845	7453.9974182448395	22163.34121416055	27741.247305452813	4543.10462781241	32896.17575987583	26241.790579999666	24383.977699515883	9921.393410728922	39053.00225398075	9783.715784053187	22815.42222879476	25097.81626460581	24116.830860310776	18894.36974017263	29961.44757194492	14905.522203877495	26645.01342350149	11271.454550255123	26910.453871782953	31975.346107188347	5446.600068484519	7324.846154126972	18862.92038954392	34219.509505161644	25583.24319934693
49276.31382511238	42938.16313125681	19620.31912903608	21112.442118139392	5780.08728121237	7433.353068206928	22163.129421383972	27721.519215378263	4542.996071310792	32896.01525693167	26241.790579999666	24165.80042634881	9872.754660366665	39049.631217255934	9777.49698971969	22813.920474460065	25096.45362639666	24116.51450093987	18892.663606624978	29961.44757194492	14904.360243674797	26628.905412461852	11259.98602673497	26910.35769961982	31971.76797346315	5446.552888246422	7315.64789328292	18862.92038954392	34219.35692280049	25582.467468109673
49276.13886431732	42937.673833836736	19619.772413495066	21110.953951353866	5779.927941523121	7412.48212606026	22162.04307154666	27700.423533202564	4542.974482497109	32895.97118063859	26241.77754484375	23629.763349267654	9854.015350484378	39048.160742301334	9774.147198099075	22812.688911576348	25096.45362639666	24115.946252236212	18892.03787907578	29960.689668433617	14904.091114325824	26625.69411110559	11246.267003146766	26909.85065132058	31970.711924185853	5446.397949781223	7311.024689450071	18862.569772903626	34218.324061185354	25581.682561484296
49275.79269311614	42936.984397090746	19619.386485707106	21108.084120115862	5779.336919849996	7400.315527868048	22159.80328728038	27643.979408894385	4542.911252931262	32895.96014213517	26241.777295731445	22679.985475955014	9794.747419296156	39047.349433356416	9758.34925336115	22812.291374672575	25095.354832533852	24115.056311356973	18891.096512988293	29958.04561209621	14891.033913650555	26625.052051198858	11234.05752100731	26909.055245552296	31970.29967291796	5446.165110410126	7309.83035357688	18862.51092412008	34218.29617774607	25581.172158371504
49275.605870065374	42936.21789316407	19619.29611542007	21104.567091029956	5778.495745932734	7393.426804434478	22158.589283747027	27642.722493028465	4542.8974539480005	32895.95436311979	26241.662910040144	21933.539785023408	9730.409128725947	39043.61732444941	9757.653221024719	22811.814225528127	25093.471306527863	24114.479381534777	18889.953490051575	29957.646423507253	14881.658945546826	26625.052051198858	11227.073462022257	26908.730219445402	31969.929083529896	5445.809815514462	7309.081046131592	18862.07874865855	34217.96213553724	25580.442022220654
49275.519776881265	42936.09875665996	19615.19509884284	21102.237031717556	5775.651082655241	7375.781577094055	22157.262465783693	27642.722493028465	4542.880212939387	32895.925249834334	26241.605684748265	21613.561934933434	9695.110265602976	39038.248402951394	9746.28101610415	22811.267241023044	25092.83081779666	24111.340835923642	18888.372942322014	29957.557665942688	14879.959341259198	26625.052051198858	11212.298432732008	26908.65919687873	31969.324703263217	5445.229367673332	7304.316214749701	18861.775293800816	34217.80668936674	25579.912077557834
49275.509919621276	42935.53674053407	19610.43355747054	21098.523190776486	5773.9414184602865	7372.47254122984	22154.47411584729	27635.06599984854	4542.880212939387	32895.91334176353	26241.60398617595	21190.901289843085	9616.462051695691	39035.012593928855	9735.583699451123	22810.90882632486	25091.83389244831	24111.049327003013	18888.32371761777	29957.382113009367	14878.286363097657	26625.052051198858	11179.028589397125	26908.623856869443	31969.046085863738	5443.6934908313215	7295.535975301884	18861.479579790048	34216.98330195859	25579.081494447488
49275.507764629554	42934.75027977107	19607.23296521305	21097.52572121074	5769.5871054693425	7371.69574623202	22153.99263348945	27635.06599984854	4542.835504446279	32895.907753729975	26241.592237587494	21055.55597379306	9590.4265856657	39024.49498758842	9723.862816354871	22810.462768508354	25090.076497499846	24110.783712522698	18888.100554367058	29957.175417733433	14877.194100217488	26616.602122367145	11122.409385230672	26908.385141066105	31968.98725351242	5440.577869567814	7289.814441599959	18861.427708563904	34216.43120665484	25578.16041202176
49275.393355313485	42933.7812815511	19606.158509778357	21093.91847371536	5766.432015301843	7371.69574623202	22153.83383957968	27630.57394616973	4542.781056966891	32895.90027520126	26241.41593271443	20829.33822065685	9573.785325640354	38983.43073770625	9721.975454195175	22810.010497582432	25089.63329670887	24110.261588359743	18887.65884438468	29956.0358958654	14876.965752738584	26610.313685321944	11115.765731450118	26908.151541823892	31968.910295986836	5438.704822928552	7286.315079352482	18861.332705643388	34216.41642542982	25577.583501108256
49275.32726843021	42931.19652905641	19605.630724682338	21091.38985451868	5763.687121248842	7371.201555575217	22153.117533282802	27625.846420412112	4542.704234162451	32895.88609213405	26240.871295080036	20774.74559326956	9542.06778182678	38778.388151118874	9720.50451188334	22808.73763369059	25089.435827574667	24109.86005883419	18887.429417688825	29955.433636225003	14876.673322381805	26606.505772688768	11102.516836796676	26907.30595676649	31968.81961567873	5437.990700880267	7285.549699284912	18861.2964423881	34215.94818800439	25577.215799390466
49275.318346210675	42930.089325525645	19602.78594245772	21090.918827744215	5759.733730880489	7370.2874058748885	22152.93584294941	27619.46694530704	4542.290286353855	32895.846032492016	26240.025870317622	20768.661680442317	9530.184646045014	38646.10572432756	9719.931998940507	22806.34920767817	25089.27029899577	24109.367429580216	18886.81180515436	29953.880870892015	14876.584782254802	26601.52385537538	11073.96024761765	26907.222698440644	31968.648660120074	5434.044643842622	7283.338343853091	18861.09799667425	34215.1488991784	25576.935866714546
49275.298538169634	42929.556241991566	19602.220011990412	21090.53064392693	5756.279287426292	7368.533747561889	22152.717482314	27616.310089014554	4542.290286353855	32895.834632274986	26239.44961966521	20751.1308718078	9516.635433645839	38483.650018223285	9714.198122260848	22804.388790364508	25089.27029899577	24109.2426526781	18886.54613219029	29949.00686620705	14876.584782254802	26598.137367676296	11073.026941679449	26907.00446943572	31968.64236432667	5431.947950413154	7282.449650835995	18860.09633304226	34213.952040962875	25576.765919782352
49275.237291636695	42925.30624536657	19600.461684895574	21087.326429133645	5754.968558982619	7365.215920387173	22152.580814121215	27616.173616054857	4542.240257378431	32895.78744687898	26239.44329718426	20749.912693686943	9506.805625847328	38331.80675238762	9711.87717892423	22802.939082759218	25089.24241021219	24108.69782837757	18885.72488799067	29947.9542678398	14876.584782254802	26595.961329087393	11059.05844965585	26906.80868274552	31968.46167103209	5429.5525891157595	7282.449650835995	18859.80841326913	34212.4466366679	25575.25602166128
49275.20780701611	42917.112196455746	19599.962534400307	21084.59927263754	5753.609341408837	7360.250752489074	22152.29843607756	27611.99100217328	4541.617923661555	32895.76262953022	26239.11103397128	20749.87426460982	9489.015363588362	38223.41624450019	9702.671891134103	22801.66949897765	25089.08745249172	24107.930736003233	18885.517735820293	29947.71922846933	14876.584782254802	26593.79950654259	11039.37812365255	26906.555457873492	31968.430307929146	5427.97150255099	7282.147831061746	18859.634681239637	34209.99426176208	25572.81179133835
49275.05381247911	42916.25195990208	19599.58683768675	21083.272753584733	5747.469448501979	7348.6930158921605	22151.928781437127	27611.99100217328	4541.538025140113	32895.71415229037	26239.005887862684	20749.515257436324	9469.28700067643	38180.64515802902	9683.430275246894	22800.385983075194	25089.056850356967	24107.40685539574	18885.421846760386	29947.264312526746	14876.584782254802	26591.35734598963	11011.535262647463	26906.49093230058	31968.305353547374	5425.400983266476	7281.740258185929	18859.243746227196	34209.88572189417	25568.482240065496
49274.82526623908	42914.146854850565	19599.304707867726	21082.48347699097	5744.066498834871	7329.529376534164	22151.83390826499	27608.971165089402	4541.085002645772	32895.67562146999	26238.78365129864	20747.355058345383	9432.83469135873	38120.430196122565	9665.873812749785	22799.869325509415	25088.81055355483	24106.302793925348	18885.212576315982	29946.24367688017	14876.584782254802	26586.648826164404	10954.483401670484	26906.07966867112	31968.260806977614	5421.750688307326	7281.569361076421	18858.527180246	34209.73878844075	25562.040806729827
49274.673500779565	42913.223625565646	19598.834211580874	21080.478275112557	5741.969319204527	7329.2380232775995	22151.766291456377	27606.440610403613	4540.191012728472	32895.630781404994	26238.60509605662	20746.94587358224	9399.878801643956	38050.614471792105	9641.876567103865	22799.533100291806	25088.760389753115	24105.74508910511	18884.90484063665	29945.918557706973	14876.584753267505	26586.064737586184	10878.96753391624	26905.93110348656	31968.207109413088	5419.655979311353	7281.33509416892	18858.372645218395	34209.48553097584	25556.33403034305
49274.43538124515	42912.86820715964	19598.29133669161	21079.98807452058	5740.118960237514	7319.53784504855	22151.246362490692	27605.32810292948	4539.842483609684	32895.48699775129	26237.907078939377	20744.850932444442	9381.766134746624	37965.4840627813	9623.352863107713	22799.248485135795	25088.739690563838	24105.09845634927	18884.732960058052	29944.733218081812	14876.584256000728	26585.190263865792	10867.690206056468	26905.91365765939	31968.187751785033	5417.520249467821	7281.023991990582	18857.520553076443	34209.18850144139	25554.93832218179
49274.37969521326	42912.35992215067	19597.59029061203	21078.946463661283	5730.464176223037	7289.419837727594	22150.704803309654	27604.583105445217	4539.429023001558	32895.277097796614	26236.108104486288	20737.196696246196	9369.08644576616	37963.04808092359	9605.448990776045	22797.576352889384	25088.59206046715	24105.076190264703	18884.662258372715	29944.297585749406	14876.584256000728	26584.100779613953	10857.347427704295	26905.835300893777	31968.017000848944	5416.553449478471	7280.629045528449	18857.276375081732	34207.701815103195	25553.87247611939
49274.36519411213	42909.891061826725	19597.197291230637	21078.700350751038	5715.538195784261	7273.403696817503	22149.512680065065	27603.615421517174	4539.087685294353	32895.109615502646	26231.352538403884	20718.86657752648	9363.32189628459	37962.70322507762	9596.992003173604	22797.35962207342	25088.471503532604	24104.925583119602	18884.604747995738	29944.131970067	14876.583671637462	26583.742427598416	10847.40956193883	26905.62594456193	31967.090490537812	5415.815658673131	7279.700314684578	18857.015095989314	34204.864824046104	25552.500011533662
49274.25147664849	42907.069875091685	19597.043437653836	21078.352493880015	5705.718361500012	7270.031662042005	22147.00250347684	27602.43085744962	4538.933935673775	32895.038842966154	26227.71822976305	20658.787597871327	9334.417445625935	37937.21070302862	9571.232835893512	22797.02762214695	25088.205028237106	24104.397954685657	18884.5976482274	29943.412292027406	14876.5817685795	26583.10253663446	10834.013434834527	26905.43792573391	31965.594079911243	5412.778233998697	7279.255844469607	18856.95570954634	34204.61344860692	25549.21136097165
49274.204977230984	42905.99237158058	19596.634525060654	21078.100615946132	5697.4048329507605	7254.028489945888	22146.212522315094	27601.359724421505	4538.700592972218	32894.959188297034	26226.05895516758	20643.22873509701	9324.507545555083	37861.20862753164	9543.261056914409	22797.026799484465	25088.1206208325	24103.99121734814	18884.593628871833	29943.237125093867	14876.581004261692	26583.060149638193	10825.039417918693	26905.40138355281	31962.936934698173	5410.700916895025	7278.690485456016	18856.853955214487	34202.94077982161	25547.34867721125
49274.11778905853	42905.3527018136	19596.433091776613	21077.676755397464	5694.087031421066	7210.627153393952	22145.412866563045	27600.70856978755	4538.582978051287	32894.91621842621	26224.66987203621	20613.965625880817	9320.012970157433	37858.924691515305	9537.520920628236	22796.789049102594	25088.025964597957	24103.46158317323	18884.589642798746	29942.717638602437	14876.581004261692	26582.65570134532	10820.700056338892	26905.155629530378	31960.127712149875	5409.637373561283	7277.490838964545	18856.753427007672	34202.60135106578	25541.04906823362
49274.10948947994	42903.4999922393	19596.304888396495	21077.302203989093	5693.614242252883	7105.463330464625	22141.83625214673	27599.84401054871	4538.316061027274	32894.85001726152	26223.187075142083	20593.919217847488	9317.247923772655	37858.924691515305	9522.639901619925	22796.50109942569	25087.843389534144	24102.88775525416	18884.587834329857	29942.028498850308	14876.579805543422	26582.265066991327	10811.566423950004	26905.0205380407	31959.508636541294	5409.636147180368	7275.914375372993	18856.565964287143	34202.35023889391	25540.197078294917
49274.03749819866	42901.37609647329	19595.70858394288	21077.182490257514	5682.283357052625	7074.46995908155	22118.795841771895	27599.628725931867	4537.776114334427	32894.81211326303	26222.326920181928	20577.578584357412	9315.369614537733	37858.924691515305	9510.17851727083	22795.892351324008	25087.641422314005	24102.69182913273	18884.572403473376	29941.599272247367	14876.575820161932	26581.691043340667	10799.207666851791	26904.906557786653	31958.784127428546	5409.48284349926	7273.9028857305575	18856.43887770143	34202.238014760034	25540.129794433673
49274.03690930012	42900.584544372454	19595.55108072939	21076.796114432578	5674.276100451096	7067.222401129848	22107.866600424444	27599.481452082757	4536.129231856308	32894.60883351235	26222.123460072682	20553.64013716531	9307.776721624006	37858.924691515305	9497.87504800831	22795.57157918358	25087.42083669322	24102.461838416548	18884.56811710936	29941.370815912756	14876.57194988984	26579.970304267285	10790.82488780762	26904.39639497781	31957.297459661957	5409.40643850917	7270.2616199567965	18856.274772503086	34201.72968941965	25539.448712860587
49274.03270521312	42899.463070167716	19593.663571547557	21076.711838968677	5666.44749444964	7044.459326910945	21982.606615033226	27599.446400574965	4534.809193303784	32894.49207642433	26221.266740604256	20552.289876221377	9302.601571038498	37856.826370341594	9491.375103406053	22795.050149248684	25087.28641085151	24102.20821703856	18884.56811710936	29940.371613626005	14876.56097602131	26579.31062256404	10776.97063109815	26903.967918726332	31956.571262815545	5409.130776665755	7270.1720420073225	18856.07601209514	34201.16344901122	25539.16203124073
49274.03126668502	42899.191530299126	19593.55704835207	21076.532942408398	5650.625274830783	7037.131490074766	21958.928272655106	27599.12244461858	4534.347943139052	32894.4386297691	26220.563585621836	20551.688679885312	9298.226454457093	37856.72204130783	9474.132669574366	22794.090359044545	25087.1091279658	24101.457381342017	18884.567629885976	29938.799669662327	14876.542849061912	26578.303667260312	10767.629646763926	26903.610344926015	31956.238927313396	5408.690151634213	7270.107960104558	18855.75557454389	34200.71632699756	25538.59124099462
49274.01934742454	42898.72090205797	19592.72319196704	21076.06832239006	5608.253134037153	7035.4846064829435	21956.184726709078	27598.949549924786	4532.128375771052	32894.137850613275	26219.49214940443	20549.74763470615	9274.702327551397	37856.15241519526	9472.097316609714	22793.274266763605	25086.885577801117	24100.603644483563	18884.54793529441	29933.737352467837	14876.528947989142	26577.366353773225	10763.124548550752	26901.983591999215	31956.04172352694	5408.42047730236	7269.3282368273585	18855.38620567563	34199.917295023406	25538.398755957533
49274.004400719175	42898.23339020556	19591.83431696296	21075.53855118315	5595.301449802472	7019.358447294173	21726.999043986707	27598.342784462635	4529.771628588853	32894.0063781902	26219.20329443978	20549.565243202564	9262.802660432346	37854.477921542	9470.915466768945	22791.559940051568	25086.33855439746	24099.579760470817	18884.512778416294	29906.373400156845	14876.524348523542	26571.93747895907	10749.478754268446	26899.575690591504	31955.75088182485	5407.320117769435	7267.22781398458	18855.311328364372	34199.00339069168	25538.073794059113
49273.97598578588	42896.054514674295	19590.86922904041	21074.471427717097	5582.23068676127	7011.236704530958	21463.949678257315	27598.16880317746	4525.681610984422	32893.79671642653	26217.832181799986	20549.23646291153	9259.20194067917	37853.9171696137	9434.701630290001	22791.411079647576	25085.905585062337	24097.245726269597	18884.51142014996	29832.571674242685	14876.513345989184	26565.140930334896	10735.417984684149	26872.292306996842	31955.49305184096	5407.232695599509	7266.8818640668205	18855.078073782497	34198.34568932475	25536.142509093523
49273.96500029575	42895.75358356673	19590.150080387815	21074.28656621219	5556.701243756497	6988.123598067723	21336.603507242562	27597.665889809137	4520.202542567962	32893.18407514808	26213.099436334807	20549.14754785958	9251.64169450471	37853.81669260732	9428.776395071949	22790.947851655754	25085.47699049196	24097.189552267573	18884.478683208978	29582.668425500982	14876.504305750099	26559.424523821555	10709.049035141137	26744.712964431037	31955.13199117874	5405.668111873065	7266.693846024179	18854.966789273327	34198.20710920429	25535.053632180097
49273.925110386124	42895.41330846358	19589.513555497582	21073.60914294264	5552.075169491187	6973.385660505007	21208.563918056607	27597.498610133847	4518.635400720095	32892.29821937575	26205.420303597333	20547.926964615195	9244.53566855289	37853.81669260732	9426.40014278781	22790.861594555496	25084.91187533531	24097.162320431184	18884.46540111768	29176.553027842292	14876.459849003782	26559.18275833244	10667.165676054461	26617.380284146253	31955.093506027682	5403.231919146907	7266.687578345668	18854.823242130806	34194.59921463655	25532.181222362797
49273.8778312422	42893.6619519864	19589.004892264897	21073.112314368627	5535.481005322306	6958.806508797865	21002.21864707923	27597.41967976304	4514.087770072685	32891.183559574805	26191.05200190351	20547.843931223582	9212.408786324026	37853.81669260732	9413.561475512774	22790.07696854152	25084.69295464246	24097.11730497419	18884.26737873468	28391.03336604148	14876.409275588605	26559.0501483229	10640.79054391244	26454.69586443233	31954.779951041044	5396.516679144079	7266.595283854923	18854.482648755868	34190.59933979457	25531.253564042567
49273.870043279836	42891.557735213806	19588.62829832542	21072.859935641514	5530.923145825698	6946.748168863201	20869.68084255994	27595.94786998995	4509.7225630927915	32889.74462329822	26184.712330814862	20547.658724789446	9209.606684283755	37850.96501156374	9386.166853125993	22789.049425608308	25084.468047914295	24096.9312614431	18884.01033976103	27177.206702215455	14876.312402561538	26559.0501483229	10583.909217322196	26096.68101543299	31954.533495934495	5391.182929956256	7266.534512858231	18854.3567913053	34186.40398226229	25530.8757884631
49273.859177014885	42890.45877866729	19587.512122571163	21072.749851298635	5514.550088217595	6944.874094786172	20753.129660294908	27594.823095464297	4508.753670108097	32889.350553270524	26166.841881501132	20547.658724789446	9198.329346665003	37849.81273999799	9375.453097431831	22787.848505575806	25083.368043426533	24092.06689553652	18883.70877332013	26989.90533816891	14876.271450517097	26559.0501483229	10520.630119589952	25787.341663605665	31954.236188718307	5389.327630427706	7266.436087922821	18854.230703109173	34178.61689581226	25529.705977360678
49273.85880730492	42888.29495864961	19586.205750799476	21072.73639433573	5496.010114526658	6941.534633747456	20602.46399601884	27593.29540843983	4506.442016596693	32888.9778015868	26134.274801634918	20547.58196940369	9191.77311196622	37849.486883193495	9369.706299950427	22787.24908262362	25082.363052801345	24033.316781458547	18883.430691199934	26818.586529318018	14876.242330883348	26558.868383006058	10486.569429171957	25380.51975872817	31953.9567151572	5383.018874415748	7266.390152040605	18854.177266033617	34167.37674159672	25528.66209335985
49273.84884723325	42886.110066935136	19585.725050566554	21072.546002433788	5463.668268580664	6938.79722467787	20527.03814448249	27592.86550100768	4502.226026003262	32888.523049881056	26130.314707371395	20547.559367549275	9184.313187048712	37848.16242442778	9352.573432086678	22783.99847809451	25081.925775570715	23857.295973305063	18883.125793049814	26614.735882539582	14876.03369932379	26558.46753875837	10479.939401344345	25115.130659079932	31953.631004513496	5368.28152778289	7266.389694255895	18853.884216182087	34162.06089136753	25528.339779370584
49273.83362240685	42885.80737498769	19585.433166052535	21072.10797964136	5451.296978193814	6932.184385773784	20505.34663217912	27589.964294450303	4495.504765344946	32888.36731737625	26124.72543131331	20547.528754052848	9179.086502271199	37847.79881151839	9347.832996687532	22781.59437094064	25081.788633063617	23679.46259685438	18882.21435794767	26600.707657915755	14875.732400836807	26558.444369652272	10476.71974135826	25037.41058503761	31953.52690070813	5359.686836673898	7266.228325932713	18853.722414947282	34152.79822291189	25527.729579137515
49273.8158278391	42883.29121267225	19584.775934894085	21072.10797964136	5435.733644986833	6931.483364886819	20505.34663217912	27588.85867717653	4489.721359246139	32887.910116451094	26124.693783298957	20547.254871381727	9172.154558830644	37845.6270710141	9332.451344051024	22777.10027874445	25080.579089477866	23492.425560035463	18881.762741655813	26582.433678805726	14875.637699219535	26558.123973666716	10465.693595876268	25013.14060805037	31953.093655256496	5349.090385806809	7266.136694489543	18853.517324565197	34136.69169722647	25527.19476561903
49273.79200078543	42882.34587314769	19583.909380806097	21072.043908904438	5427.458473635054	6928.617517852714	20504.751536018182	27587.61576705025	4485.619922703888	32886.90783996421	26124.251561844372	20547.050135510126	9160.738499027715	37843.00691745667	9324.854913916526	22773.607953792838	25080.46831700608	23071.252791565475	18881.614983005988	26575.74804577491	14875.399815373106	26557.667520769934	10456.59335799705	25004.08761889818	31952.908362693943	5344.202465741864	7266.130031492121	18853.374545957042	34117.282300572406	25527.02904428774
49273.775739347926	42878.64297230162	19583.650631361266	21071.935253134303	5423.165215429561	6926.092717004936	20504.751536018182	27584.86949693907	4482.965842776161	32886.704293942115	26123.913522971136	20546.884670491378	9150.135977052912	37841.09679731913	9320.978013009784	22766.95869243114	25080.428255722396	23043.599823652432	18881.590212858526	26543.398245388587	14875.332409897936	26557.094700226655	10449.177390838488	25001.385101773903	31952.243802360983	5343.5735092652485	7266.112907702145	18853.173500873665	34100.421013121	25526.774580150224
49273.76843275397	42876.766030709856	19583.537175449954	21071.678357864348	5399.26659385552	6925.484187460169	20504.000249921788	27584.76200032291	4480.841056151596	32886.55523310216	26123.870254285655	20546.626976991836	9133.749703119736	37840.078834077874	9317.156148473288	22746.09450902338	25080.223107382266	23008.62495312825	18881.588002815213	26539.91135081292	14874.994572636724	26556.62201783186	10444.131277802126	25000.518784744676	31951.28482287278	5339.221284410177	7266.08208933383	18853.118738050005	34085.124117574975	25526.467605187427
49273.52534687959	42875.16367544965	19582.82047929788	21071.50858433201	5392.425422583217	6918.2927524447605	20503.871315074797	27580.596796610607	4478.95062053089	32886.435786341855	26123.345252863917	20546.567365697014	9130.200383652016	37839.77474345557	9311.095266009037	22683.79013264308	25080.051640507554	22954.530316883076	18881.179844068207	26531.339244442144	14874.495943598868	26555.347862181825	10441.418789517722	24999.169304228384	31950.340951014834	5334.136628369946	7266.050820570568	18853.118644150873	34041.49120917868	25526.18894172009
49270.917876648164	42875.16367544965	19582.268880523523	21071.226975762165	5381.156900033464	6906.120177773416	20498.026923615245	27579.354552377798	4477.497787237709	32886.25657105785	26123.234966655626	20546.422291368854	9107.335571631866	37839.25432169944	9304.389173755608	22484.489810884468	25079.69785599688	22941.234433864818	18881.09296265776	26484.147923662844	14874.450561332329	26551.447105495423	10438.17634353721	24998.489737033007	31947.72801865898	5326.99832265586	7266.005589917843	18853.118285296256	33731.84097487987	25525.917661893815
49257.904239767	42873.11932533037	19579.832533631165	21071.07350947032	5364.693794913746	6899.282884607401	20493.92403919952	27579.229907559507	4475.880534335633	32885.72917886586	26123.096150748846	20545.982839794488	9096.317367178115	37837.33365588569	9304.179208032863	22108.556266129443	25079.260536249945	22935.374662732313	18880.18023864773	26478.335358127813	14874.431110872874	26547.324697865628	10435.91588213847	24997.928411860354	31946.76417270057	5323.130824127267	7265.578857895049	18853.118283770276	33519.56500212439	25524.913606669183
49256.07006894587	42872.394044583045	19576.264345420095	21071.01212869309	5348.302036083131	6898.772454337354	20463.265641658392	27577.213330892562	4473.668274815895	32885.52595614162	26122.96778562192	20545.715011686567	9089.664761394237	37837.09890154058	9301.759364650283	21645.605041404593	25078.93234632419	22917.986360652743	18879.801406851402	26471.84325613581	14874.13656712592	26530.172329514757	10434.789931709716	24997.928411860354	31943.63638410765	5311.270087313861	7265.181794986171	18853.107167188653	32982.06957945676	25524.63519077511
49255.638048990964	42871.742882953295	19575.83504074012	21070.994896879445	5322.037611026788	6894.1689242138655	20459.938140061393	27576.592974136547	4472.480087520778	32885.49216910398	26122.85523323555	20545.391604486354	9083.640567911698	37833.702318294694	9297.502242325594	21412.523841988448	25078.671745759995	22869.358513756917	18879.65995577957	26469.899910637712	14873.84809081606	26523.941789015033	10434.724103845334	24997.928411860354	31941.909590599007	5294.840746865353	7264.6619625822705	18853.096844196327	32398.786450915002	25524.52871167359
49253.815422775544	42870.981258756205	19575.553999699136	21070.81171581152	5290.498169309714	6887.4369806370805	20459.938140061393	27576.13150851826	4472.297435517352	32885.49173092816	26122.355550888362	20544.593172695357	9071.424976016333	37828.06993697081	9295.863868897319	20975.66855280271	25077.88468059025	22868.571946296735	18879.436879950827	26468.865870649228	14873.499027523818	26523.844431024394	10433.108762768215	24997.886060072426	31935.44740269671	5276.6854807880245	7264.346205327785	18853.076500984636	31195.88888473536	25524.449567385
49252.972583273586	42867.787476674384	19574.380780178097	21070.63671259871	5275.221606881229	6881.800273187256	20459.37592285838	27575.295666058337	4471.626797815392	32884.711335065964	26122.280858095975	20543.852710232222	9063.27526303459	37823.329144544834	9295.219843950525	20659.777353772806	25077.17289844564	22865.700787377496	18879.19734647549	26468.865870649228	14872.947952760598	26469.326692239214	10428.829775874141	24997.825944120985	31935.2950061459	5257.436889812845	7263.709489251628	18853.027235551617	29791.15486187158	25524.253211191506
49248.26064272793	42865.77490631007	19571.2931386666	21070.496902901563	5246.83728908094	6879.064497927636	20458.255984353284	27574.781207467815	4469.317115776526	32883.81266547743	26121.989857558598	20543.772496262234	9049.948318500938	37814.08844202396	9293.593361640378	20593.202587778367	25076.85684949746	22864.840097385313	18879.002515764427	26468.11972578908	14872.748996242708	26469.250540307465	10423.533139802425	24997.753220660685	31935.28993035163	5250.71985560459	7263.233199176622	18852.97661770762	28390.60857965365	25524.206425914195
49240.84132417101	42864.04715230246	19570.756863682633	21070.3659857441	5245.249150867054	6878.219486706764	20458.046119379	27574.494669746902	4468.024379765271	32883.75931808864	26121.817762421066	20543.466464311543	9030.996444865368	37804.70454004123	9291.574802342984	20359.451063538447	25076.450144932947	22863.120846453996	18878.997978602423	26466.50828140021	14872.167085651046	26452.43452557681	10420.926422588602	24997.627701834874	31935.28434294189	5241.635990864607	7262.38245363258	18852.9268309125	27290.766186694735	25524.19367787482
49238.73824800878	42863.98612304299	19569.492748778346	21070.076459261163	5236.251881387244	6877.094686449484	20457.477442915417	27574.44227510202	4467.531256593213	32883.7134660116	26121.77857033064	20543.35659908331	9025.06186394833	37796.80326630709	9288.70483272494	20225.993193691476	25075.478681599805	22859.017613156495	18878.92156912197	26465.34154488843	14872.012612998435	26429.903574817425	10416.798311848788	24997.627372763392	31933.22428468359	5207.125391762971	7260.485489011343	18852.916345233025	25793.050303389882	25523.714447224396
49231.64812700243	42862.919473117945	19569.004769541072	21069.98348599516	5232.160409814418	6875.140103693235	20457.457545255053	27574.182160474298	4465.85741094351	32883.680102954095	26121.32117695052	20542.559382071668	9009.689442722498	37706.515426042766	9285.273328340483	20217.293689379956	25074.88071958409	22857.314081203964	18878.73483114819	26465.186431847225	14871.582817639533	26419.28279299477	10413.627341872878	24997.375413407193	31931.3106544006	5177.696909318374	7254.119059732991	18852.806521160906	25748.88483074069	25523.470753479647
49227.37501227694	42862.82419859165	19568.38746509987	21069.691423142398	5228.681914984825	6874.644246948855	20457.442729411698	27574.078344668407	4464.418464330796	32883.59836894285	26120.929865764403	20541.198667741126	9009.689442722498	37554.51175219401	9282.91512448464	20211.965113548496	25074.7489459983	22856.471799532977	18878.73420523516	26465.083131746305	14870.821176978803	26418.975056454015	10401.707820818385	24997.318805743922	31929.400216783582	5139.788699246673	7244.694200326769	18852.705636541814	25319.600940580134	25523.36866676673
49223.64737739628	42857.31718885481	19567.065908806944	21069.49139488374	5224.646883630094	6874.476769771302	20457.435175049668	27573.72757784153	4462.9064206228395	32883.58284441466	26120.77567929342	20538.84614642236	9008.60756815875	37527.74917747152	9277.352844688257	20210.844445171315	25074.237036614522	22855.779522951725	18878.715515601423	26465.00302155173	14869.207328399894	26418.975056454015	10391.584059221406	24997.218051666277	31928.359839313307	5109.846229298788	7231.292912347798	18852.657177925445	25107.512726051023	25523.267085648513
49222.305818906556	42855.72024730035	19543.22437950046	21069.393295855865	5219.958417499679	6874.3102443764365	20456.937751088895	27573.463997687977	4459.122203365772	32883.53155901846	26119.471771831013	20527.379767690192	9008.607471569743	37463.2147456132	9271.647712979804	20209.397784124256	25073.969395123986	22855.58893058209	18878.69956340871	26464.974984068143	14868.750036013878	26402.56507410072	10389.433617814078	24997.195672158952	31927.960167185236	5081.277693395824	7207.620005023699	18852.292719827674	24840.318742437474	25522.636182009704
49220.001836261705	42851.2566759717	19499.57345444901	21069.278462744576	5215.922838736642	6874.137184255314	20456.80565127682	27572.19402596435	4451.514511345471	32883.48704341888	26116.53926409556	20474.503799772985	9006.766270642227	37394.102128792285	9263.073570274988	20209.283600271443	25073.503524089378	22855.531809488923	18878.68126996003	26464.49298738528	14865.897906622422	26384.81096329136	10389.220167056974	24997.195672158952	31927.328481526078	5069.122203677309	7189.48654290421	18852.214570833923	24733.967657766636	25522.526674964094
49217.3011107639	42847.970112773866	19473.822292375873	21069.15389990157	5211.634634117208	6873.783282685666	20456.111883096175	27571.518438388215	4445.205620365034	32883.45303114881	26115.045949611755	20302.982541779093	9003.807498900691	37335.22278287286	9262.361552755867	20209.212199793084	25073.23258824293	22855.51148735952	18878.575642406766	26464.433833052466	14865.493959308571	26343.124530765115	10388.064813466599	24997.139679045213	31926.77105741619	5061.288022750719	7172.645578062196	18852.034337834837	24570.135900303547	25521.632869948477
49214.905274063065	42846.57142987059	19436.31549004351	21069.123553808284	5210.840382310978	6873.088138273674	20455.68365352162	27570.895563769944	4439.45220211929	32883.44211702808	26114.188351292807	20097.36835600709	9000.265643304003	37305.16450658373	9259.255624704747	20209.13437714816	25072.956011125407	22855.487683333587	18878.466642797237	26464.116241835065	14865.108893200993	26333.698651027826	10386.024480825197	24997.1139078447	31925.917434122326	5060.024828883357	7166.872837897609	18851.983893128756	24482.59765454858	25521.383280719543
49214.27349781848	42844.7675250808	19228.05529119317	21065.561929612642	5207.940215344179	6871.7318040698665	20454.741978663504	27570.800698827585	4416.894624280421	32883.37910692707	26112.215041689495	19436.56301245122	8998.608864691447	37304.94068306106	9257.571104188322	20209.13437714816	25072.86321656209	22855.482955314525	18878.241070833596	26463.911612381733	14864.653148177222	26308.628461338067	10383.756631200853	24997.10118112578	31923.93234461776	5058.493070118911	7158.677606431662	18851.57384257743	24329.095879915832	25521.185721272937
49203.703351691605	42843.21641948256	19143.797714205128	21063.375161164073	5207.783751123323	6870.516371555417	20453.981638720168	27570.714885368634	4406.465759701685	32883.34938129691	26112.06049826252	18895.135164306994	8998.608864691447	37304.810113691055	9255.592110961295	20209.056006343828	25072.804709296324	22855.441685850692	18878.095758805935	26463.713133006026	14864.469438945609	26298.394271985464	10383.274317893065	24997.10118112578	31919.954316040566	5058.362521426972	7148.814471931196	18851.209372339454	24099.866820948886	25520.96329247904
49186.00892786425	42839.152329833516	19075.621386550054	21063.375161164073	5207.567519523376	6869.681014884834	20453.3058318561	27570.542468345717	4370.7695182971065	32883.34703261297	26111.009577001943	18761.754836241777	8996.6528591346	37304.754239660426	9252.300380420285	20208.719409376692	25072.69072789737	22855.416653351556	18877.164119900117	26463.21033300654	14863.862743845995	26285.847607349882	10382.732924208207	24997.09449769961	31919.778707041867	5058.341145171651	7139.998095874748	18851.083834526296	23888.012884017953	25519.74134254287
49149.25622731975	42834.71831002213	19038.778348594155	21063.375161164073	5207.542058459219	6867.80854740254	20451.32333500212	27570.252022709614	4340.464185391001	32883.34572457493	26109.742223876514	18653.236400887872	8993.850014585685	37303.278227956434	9249.58524028831	20208.30247957945	25072.62883213248	22855.321815836636	18876.05963343934	26462.999498292815	14863.635052611795	26284.30070985141	10382.68344012166	24997.09229912921	31918.433659111786	5058.1425663646005	7131.862297379699	18850.861007244297	23763.060438842116	25519.002008221527
49145.898899124666	42829.956068788386	19036.26628377229	21063.063753721835	5207.376288652435	6866.991286413749	20450.042017065316	27570.16395508106	4308.332692159541	32883.34114732289	26109.391504893647	18592.30507662687	8990.512248714742	37301.81302921823	9242.615702842759	20206.916395320153	25072.600422064144	22855.274861412534	18874.29561876043	26462.906243016547	14863.47605824619	26283.372486825134	10382.607257107114	24997.085460080794	31917.579347162304	5057.918623592671	7125.165625552197	18850.553386507134	23740.249602268403	25518.662955558113
49140.4796957914	42824.94721557474	19036.063515238307	21062.93297910472	5207.096818087005	6864.208138857211	20448.25153780727	27570.087062323975	4301.183235675177	32883.32994365241	26106.82656570838	18533.51642715447	8984.821926408307	37299.447609853545	9241.111390841987	20204.3429288564	25072.522638794795	22855.193939250537	18873.31044479558	26462.88938293053	14863.435742499783	26278.860628305145	10382.544190333167	24997.063648555897	31917.37573291995	5057.816236691142	7119.6672014296	18849.587962992475	23693.939457060427	25518.226687453505
49139.20822938936	42824.41039389995	19035.976934196697	21062.00649794643	5206.178291389047	6862.459110686862	20447.198188733433	27570.04965813613	4293.5317990555395	32883.32537105977	26105.233493220137	18529.41420852364	8979.854497995173	37297.441145587174	9240.190445340939	20200.211465392862	25072.44958800148	22855.093342147546	18871.818257488485	26462.84014071558	14863.131749915623	26277.028233851244	10382.374499646638	24997.032895893022	31917.038550045032	5057.576821826884	7114.236129616348	18849.424065738418	23688.606549818836	25517.459712115717
49138.38601787428	42823.42276678375	19035.453512751934	21059.68432714877	5205.749418345627	6861.5073145771385	20445.532090969187	27570.003262047707	4287.334619147572	32883.32082083376	26103.814896992528	18529.257833536125	8977.411110854653	37296.13943065596	9239.021975594835	20192.069338457117	25072.353266532096	22854.96630238832	18870.785535455965	26462.77987370376	14862.803417218036	26273.965418728058	10382.008115351126	24997.002155305257	31916.672280018847	5057.2882389895785	7112.574620888702	18849.213409187352	23685.8336125196	25517.08029105333
49137.78228829178	42822.347608406686	19035.25770200063	21058.750229181638	5205.71121615336	6860.945062223197	20445.36515991709	27569.983791650215	4286.082429946169	32883.315829455394	26099.117560396335	18529.25487392984	8972.985996037693	37295.19795238814	9237.408802150445	20178.853258223768	25072.181237300716	22854.816808927826	18869.502674959713	26462.729777541637	14860.94747298458	26269.37644831761	10381.685301531606	24996.952049380943	31916.425920382702	5057.184885269366	7111.966026324541	18848.79794607371	23684.431804407475	25516.535087599903
