# Supplementary material for: An improved FOX optimization algorithm using adaptive exploration and exploitation for global optimization
Source: PLoS One. 2025 Sep 18;20(9):e0331965. doi: 10.1371/journal.pone.0331965 (PMC12445531; doi:10.1371/journal.pone.0331965)
Supplement: S2 File — This compressed file contains all the results of the conducted experiments. Each main directory within the archive includes three subdirectories: Analysis, best_fit, and convergence. The best_fit and convergence folders contain the raw experimental data obtained from 30 independent runs. The Analysis folder includes tables and figures derived from these raw results. These files can be used to reproduce and further analyze the results presented in the manuscript. (ZIP) [file pone.0331965.s002.zip › cec2017/convergence/IWOA/C17F18.csv]

trial_1	trial_2	trial_3	trial_4	trial_5	trial_6	trial_7	trial_8	trial_9	trial_10	trial_11	trial_12	trial_13	trial_14	trial_15	trial_16	trial_17	trial_18	trial_19	trial_20	trial_21	trial_22	trial_23	trial_24	trial_25	trial_26	trial_27	trial_28	trial_29	trial_30
8.354627019294237e+16	1935365282691631.0	2815617764321591.5	45585274240855.125	1414932060992867.0	2.667073884342149e+16	1661303340357950.2	5166018724038426.0	79669416813045.81	63061348578338.914	2381434096675283.5	397173817100586.1	4129909926755886.0	1.4173563558663136e+16	4026603421685749.5	1507017921754737.8	1076014286697110.0	1838317849918683.5	4.572947040623728e+16	4051911777208672.0	2053140749208603.5	5155853475111422.0	4031104261293695.0	1.975141700709979e+16	9280999618500926.0	5.441858176795341e+16	1026320500369528.8	1.9671219264846308e+16	5364320660045945.0	2728169038060865.0
1617695618346215.5	1763962452574516.0	1358637596585847.2	5856484103001.099	864531627616460.2	2.0155018766209388e+16	1076720629687329.0	3148115522708572.5	79669416813045.81	4676725449880.962	2166682481749258.2	155766799284518.34	3906521905118783.5	1.2155385838824482e+16	3303779593499697.5	248702047951971.62	870440809187715.5	185821443976558.7	2.939054683353914e+16	2895131958476453.5	126825582013167.23	2025824866605391.2	1711979192910987.8	1.42726128312734e+16	8058416322432863.0	9433654666806276.0	888721118397102.2	1.4863508498197428e+16	1469093892946725.5	875487343360811.2
919570844740866.5	576348025530918.6	1142965548639880.2	5696020793895.415	449303509197275.6	1.551132922126439e+16	168116709135955.44	1544239681543995.8	39990494050021.086	1714767155429.499	2111936654115766.2	104028511739020.45	1179998293818396.8	9954802520338390.0	2384230631848368.5	111694938614093.17	594214518719112.9	40041479954538.15	2121498698090178.2	1374076067908483.0	58186517497025.82	1903499070700734.5	1062165044135326.1	2264665013304411.0	4976228963133927.0	5629631429165264.0	35225936229712.766	5732344956905510.0	1345620824127199.8	11422868253183.89
919570844740866.5	66113871181357.125	182696646507168.78	1404823476932.0195	86733312442919.25	8796256687708598.0	76357910575531.16	1124845572754269.2	15266347382685.906	1714767155429.499	1452246672468143.5	50580643057613.97	242272309990901.3	8227552189748925.0	918369217407604.6	110173010474890.1	232611180441411.2	18986040906195.418	759171480177064.2	920624172932330.9	7729082699665.853	1819323749011703.5	856909784429499.6	222904232330010.3	3228081239306594.0	4424720309662409.5	34968532302504.79	424977043245576.1	541968935071158.7	3552436459285.0156
757124675536097.2	63951592767009.6	129103156258123.64	690145295257.1006	63595042639423.99	4395133896841233.0	36554990715279.54	702994645536442.1	14400937032408.436	1714767155429.499	419666088248707.75	50271451439325.93	160763527438513.8	7370040937125503.0	727299705249031.8	21279147984689.81	224746202950085.62	17875600720482.582	30399520043735.18	394825518329398.44	1824640321948.2966	1429765799132304.8	325671626875133.06	187837028282037.22	2285094660732849.0	2613378291238084.0	6942564471838.683	340196059742460.75	421622063715697.6	1148461145934.3594
587147169279646.2	55158247457157.86	109098799880908.38	690145295257.1006	62475602045119.08	3239251581393669.5	5049254259898.137	372559670519604.06	12834039551108.828	458664675997.42633	387571776717458.75	42038228265437.195	104307179965321.31	6409035967649045.0	250878143069348.1	17741765847459.465	214444332158371.28	17564947908348.883	5433673606690.645	211282011842128.03	1394049909897.8103	1036112913186822.6	131081809255907.7	123458792238375.95	1989175546220251.2	2410060898981206.5	725913662812.6854	240668516097042.1	352958790874817.56	538685614345.9802
335513800638279.5	51051538703733.836	83706207615537.33	681246077331.543	58576286046929.92	2804818325724576.5	3474519446595.477	270537478788486.9	5748545375514.675	318569684086.7256	336763650326574.94	35501288754778.92	60701978359630.43	5781628495418141.0	66245012652787.766	7877024811333.152	207273483631090.7	16571208939328.494	2691088880105.7754	126222174691332.67	1071418299163.5941	552292557358745.25	32677711465113.746	23767843818456.867	1937295691546070.0	2239290828092945.2	392258335384.2929	66149186788887.234	206556111314730.8	369379049347.49274
234220711664230.53	33937206785238.234	73119409372026.19	681118082335.5868	55450019675428.56	1631584145450462.5	2752790615517.614	160192120720579.44	4712047799209.662	167010915215.71368	287490519552190.8	34605980163924.15	43219043745617.74	4650764111502519.0	56143460384826.99	6379853094852.667	170763518654873.2	15868304844346.873	2234980643902.3154	124144581019942.75	1071418299163.5941	506250796143483.1	20944445392681.668	23042129661904.2	1733465323031638.2	2089271951766787.8	185008982252.1436	45234703942764.734	204182946640783.84	305929527484.74927
223990599675603.3	33371049675754.652	59970075144126.04	585177542438.5856	41010926657207.17	1424177394326972.8	2294404825100.034	102236222020416.92	4535522631596.312	52369352704.44548	179199763948186.3	28977839828157.59	29086561390201.18	3442597334798758.5	36970917092254.06	5433504027331.751	33996780055939.25	12397718403336.121	855178627910.7238	116354564226265.06	1050357099365.2056	461511658782882.44	8552583670851.383	14824409907970.865	1657822951316220.8	1708735995486510.5	182692064618.42264	15593575388453.232	147743534324291.75	295123459859.07153
220382360017393.75	26496518179238.01	54201170076782.766	582759805545.1396	36398746290429.32	1298860260278397.2	801571374896.6847	79435758741819.23	3734089346034.4985	31476231679.429825	148609946153382.66	26915647952421.637	27658198165791.008	2884044484937838.5	15811742372221.084	4639045067603.903	28364054872729.543	11102654497185.553	740481494388.9835	103020170853489.31	1033751772261.488	299967914996452.25	2779423486463.584	1531971407332.8977	1132108760574103.8	1629947459669443.2	133875714325.45535	12629183931754.748	100079434179647.73	229586726697.69595
179679617058590.78	23206461659352.855	35606241663733.11	582759805545.1396	31589573311168.766	657758250913326.2	611805876119.6879	78549848674903.2	3165470773085.8716	29967117494.680416	139049775204762.73	18379176430247.074	25429372485354.9	2478945352457745.5	8335650015011.121	2992287038425.6104	23647633575132.42	11087401847172.09	686856382684.4445	92348514283524.83	1021174537678.813	234890949928313.6	1437511669377.5605	273981594499.05267	1024870969380087.6	1306686952869388.2	130257099134.40248	11950439171034.527	60656104195907.016	223587365198.26602
167231348120540.34	14517349580634.1	32062046817093.414	580641752520.6594	28139972207684.48	518498503396149.9	506478305650.30505	70511818098722.3	2390895837160.685	28792141747.724586	125700762584870.89	15630540104657.818	24642430545528.02	2056192063660964.5	6842009829564.79	2920082926829.496	12761470323575.502	9696821134032.354	596270723959.743	68237733227254.31	1005135997592.2281	210568756244850.75	1229001151574.6914	96975755854.93484	935812387783268.1	850368377445626.4	122788715230.00032	10193676625046.717	51429050254083.71	213150639913.72946
161463858549861.12	14439171585685.602	29298400536301.53	571900863613.9574	27358230553693.707	480802334789999.6	426971833698.3056	58880109583121.16	2104109390901.158	28090533038.45594	119865844921023.75	11134059384618.908	19972100877674.69	1988315626404632.5	3829740553873.94	2484416827552.7485	9879000111475.195	7234480569757.734	456011780397.8065	41887519766832.625	998901201795.1339	199267510478844.38	810469712420.923	72905887961.01593	865711023084592.5	667166003715857.8	113927081681.53223	2605154755003.063	49087857963270.71	209081321484.99573
123210644598243.08	13023891518357.42	24368271348062.2	563827162243.1067	19943771220874.914	419279318049612.6	366214663364.923	54244466232542.13	1644060734186.7136	27721237210.452858	105049627554292.53	7898889610447.732	9332863214064.244	1720293927017814.8	3191420593660.0137	2356539801689.0596	5299108849396.198	7140687013754.402	155028072064.21393	30087505903167.54	985611618975.7168	174074597431750.47	744976397694.5406	72142331201.10564	782465880507675.5	533578682293219.0	112706488747.59586	1759407859320.2703	41056881658678.516	199353925689.83316
88787104145139.4	12048028685673.014	23846427722301.152	558678323915.3826	19613104639493.375	358270199858408.25	330257585867.8316	51128824005363.16	1409883950611.6838	27342801974.5847	99283415259179.19	7416492419844.926	9045931057387.69	1428339187806914.0	2030123706840.0173	2178057815505.329	2952309535648.7725	7017187594304.212	146758417038.0929	28349237825794.035	952683978165.8536	163691248357830.53	687582231636.733	71390441899.12329	725158770062900.6	478076697445529.75	112706488747.59586	1021415208807.4326	36809491754249.125	180162062682.03638
79466954758922.44	11381802581738.572	22824632504825.297	552032485133.5188	17360114521959.174	281551855185020.25	285600009655.7279	42945767769327.99	1063897088182.4199	27129314343.48335	97215372370355.8	4174492714379.8057	8607679574312.041	126335319071230.95	345730508405.28973	1932756226363.0547	2227517129174.3413	6830750999111.904	129698057397.67676	25286997683861.566	896589509184.5631	161434054577595.75	668402368327.5648	70659554655.00604	8483271642081.014	253966696407677.3	112440524449.91547	839176105920.4742	34701796748055.87	160794896423.0477
68782071255018.75	7783206711728.428	20228404966143.125	528131447462.3723	16106940605834.572	259465997885390.47	211143222187.12192	37384972226961.18	952303528033.3605	27062592633.7329	95987357046792.11	2634909536992.0796	6248618718926.871	10417428879240.898	312300196000.8782	1782615256530.9663	2111657464589.1924	6658221032869.823	123320395835.36017	22353350393809.47	869367809465.954	141855255777820.38	555536936058.9117	70517587291.43907	1208285116927.4746	215923183724000.62	112066103276.70476	748911077290.0258	33491090724131.926	147166600225.1812
49502475516902.54	7156649380950.572	16172610362914.195	519463439133.63116	12853802243116.012	192919636616478.03	160478255320.3329	30375832306984.395	871222237901.2008	26764544216.29443	95154521822105.78	2352527637027.1636	6055040711138.911	7645296796914.549	272462217619.79773	1596392572599.2898	1603205647617.0842	6475517044734.242	120086588110.97733	22197630117605.508	852024418908.7484	124463346160763.05	538389915705.32983	70381490564.216	1208285116927.4746	197591317667252.4	111393482283.74385	380429876125.5846	28966841383614.043	123343915993.62538
33429080515260.16	6483451555865.667	13943890358283.37	492545675828.97455	12093848881082.248	138498537256125.23	151853429011.54874	29888434768881.09	823579807513.9104	26632901506.88464	75100616008584.03	1705867213580.7463	5810147298800.989	6226268812419.752	264434232761.918	1180577334871.7336	724736552797.0745	6428810718279.317	119038450214.1094	21897704336055.746	830451514077.988	109393459712832.58	529549762119.1225	69613459814.34679	1088693983075.0116	175307302641609.72	108606913100.75262	251434281719.6445	28072808692666.137	115722855931.02786
27932675831982.89	5903114902260.9375	13508469455105.496	484980007719.48175	11912441903518.043	116902362795247.02	149534189801.0361	27606309863672.797	818359966707.032	26459564765.349052	64987763670193.805	953457739620.2368	5722844959661.736	3197994719162.245	262596847190.70407	1043015812281.6321	504964912800.38983	6191769857069.773	115543501026.28905	21756775313808.945	803964283448.035	90822105443753.61	528462475951.6357	68387744506.70266	795487491152.88	124502331106648.97	104172162922.95547	232590559012.8442	23655267984075.2	101428900913.4934
25554306088896.297	4585290970389.929	11827471917356.812	476455055604.45483	11710496338558.24	104079429894203.42	145001495163.92267	25827905359310.582	680270140632.1115	25809206301.93236	60821280498669.68	810359356202.0914	5457684346762.868	2462747106202.9756	257188828357.10577	951352558451.7089	356419560023.1089	6047112400363.969	113361192401.41081	21253795111309.926	787832264718.48	79495969841115.73	500054941436.0193	67333338041.306175	659357556992.5469	103695495489258.4	101945839287.13382	228729996808.02655	21914164708913.758	90985327292.12411
23939523596179.418	3983539266226.6333	10774886814641.223	465964612704.14514	11646624841204.535	77570649724294.98	143962022918.51303	22619651973899.805	572322300865.8721	25379995214.243538	47434500244267.87	804257701844.4272	5129026885539.821	2348819912054.6753	256253377560.25873	735715088142.691	330935525810.17834	5845655231785.766	111921660404.23438	20740757179368.73	773360110879.1393	70601229757636.77	473492311678.494	63274762093.377815	586556766895.9801	102044970078121.84	97917694774.6753	223477135540.17203	21839366391291.375	84342267658.93301
16531057895830.137	3435183101443.104	10244547871055.834	449803367506.20337	11403243344815.127	67786391306990.35	142107256549.74252	21826687118853.273	499012414475.1225	25290375428.25322	33129988178690.727	498859335901.6298	4622267945023.226	1811304809742.7898	251847788271.88058	573404407715.128	330935525810.17834	5412928832542.104	107614650930.97615	19941795304345.344	762827122572.0425	66842808155875.59	451326512931.81964	59482038387.780815	524542330623.7734	102044970078121.84	97112480405.34781	208786168412.121	21348933319471.46	78789001429.34598
13127594489867.76	2242475362590.376	8813720196391.98	443652514872.98425	11360378373516.262	52286226443844.13	135227597335.37782	20762203858707.05	474698661531.3901	25139292462.89172	32714395996893.79	363714284674.4953	4479622388518.654	1726895405559.5576	251223418002.69232	304055305614.9798	328918330156.90186	4926360544104.884	101188652340.58423	19475027802922.58	729203726773.2726	64095395500740.12	390263935498.0638	58933218689.99091	445222392572.55963	98551832719315.98	93699522662.50365	203643873766.2595	21324395107362.613	73111897971.25757
11279053045434.064	1515240782434.8425	8475324301827.375	425322965334.713	11328392904222.451	48000606566312.63	132257682029.22086	20176240727228.062	372513709786.9179	24617295430.842583	31672379416142.684	345629658056.7993	3994601996499.2817	1442131236829.7815	250099956294.83618	304055305614.9798	325822806607.1849	4804893249787.463	96899585237.58003	18962198152638.79	725346895264.353	63712793301672.48	371259139114.4931	58334047746.38167	398144762457.544	95028186197402.97	88981778068.72285	203427124069.0273	21301784622183.645	70011632336.27567
9740682032487.639	605838744433.891	8194234894999.407	383961906433.9023	11268822535297.146	44413348317409.92	128842885750.74872	19663211039515.336	334200193768.19226	24574403390.700058	26906519224912.484	287233869597.39905	3514140923888.452	1395478722842.8325	247251162133.1232	268317687572.26178	301364217896.6304	4649769415301.972	91130422242.1594	17743433769438.523	713579400526.2239	58213280602576.73	367449063474.5663	58019181778.079796	292202062937.7554	84907075152015.8	85612125975.17422	195022430959.83887	21223820585445.254	68995020644.0464
8738802996133.906	504522085097.48834	6402320938780.99	354968071508.7819	11008653699962.447	32357847904001.336	124052884154.03883	15657377434305.37	316858278170.59515	24529413997.122124	23589324878562.43	207252531681.59836	2879229665861.4277	1164579139982.4204	245245818935.23785	244078963783.84875	277758435987.25287	4506138198287.6045	89890564467.19312	16857999064235.273	679323373896.7986	53497634642544.15	347062321150.3034	57142606022.46929	235305891819.13544	81975274083116.75	83638824034.17345	190783581092.56006	21193272072091.82	68268254836.8463
8344939990404.138	485893309727.87103	5749930964329.57	289449734132.4132	10684616731495.19	26080225587371.53	118393019647.29396	12367725169197.125	260501151465.28418	24333466315.840885	20452334464353.77	193316445996.40686	2571717549314.2505	1072365829250.0844	241159802987.8258	209690059348.37122	222905993998.6444	4248225960628.138	85462056819.5144	16442502569033.738	649601935259.3392	50040336975444.39	295163640766.7304	56447754826.72548	139958593867.53622	73480307636315.42	82047674062.70815	185264656636.04056	21084397080016.316	68180139794.46177
8217743242119.366	411813265001.26227	5699457737932.622	254530463236.02252	10389366395510.578	19558534487021.137	111408061502.24472	10469922433048.691	259305539776.5171	24022696375.75283	19561496534064.668	189565842003.0017	2242611075230.522	1028217932569.0717	240147730336.70636	135545050592.82648	204162807955.04108	4131884807594.65	83352432568.48471	15859381204099.18	632821403219.7446	49108761953250.15	271901106547.97366	55356069847.92757	122271303041.56267	69869470652468.44	80546672313.58977	180527829833.3897	20905555300576.24	67649347188.20232
7866009179286.174	383226306641.2144	5551220424751.905	250478574754.91595	9600036615381.86	17570464240114.541	110054869941.39369	8337528169645.624	249119184162.6485	23638458482.799797	18958016587390.805	184367526632.12106	1729431167359.8508	984917712328.4935	238176968009.746	105124411960.35414	198076241326.51633	4121711697256.5156	82780541236.1112	14864272675787.28	591042125696.7455	45423901330924.875	260234227497.66208	53754693982.16611	111930417531.59021	58087621544680.72	80149873040.48466	172017936180.58203	20852361336112.758	67114490286.8877
7727326351794.47	382844684737.1701	4561138471373.46	249648134761.33282	8773497243394.174	12252731019265.572	109795742749.97371	6762394155189.073	238441822924.9249	22918306170.947563	18686692776204.38	178989789214.79633	1361738516866.7703	864637763067.0154	233225840955.9558	99143596825.77826	168306658023.9944	4067778060725.2515	82147824391.48262	14490880033323.234	511594670999.0041	43805622252596.484	253066635756.2667	52224701550.24617	111275712588.86594	54459114074917.71	79516110352.53952	166426938999.26956	20808544769586.32	65064496758.37454
7626011966380.459	315699397824.5242	4246950185744.363	247622193849.99448	8044213552215.85	10283254681943.512	109333289655.32278	5222971350909.736	227057834140.67477	22490850101.201244	18492636390210.715	173625801416.1077	736402225252.1974	799139532550.5431	228865917666.58853	97996737587.08719	152785048092.52435	3939047149754.0957	80762972469.14021	14128766528166.719	480929884065.0432	41430760896351.74	233354594694.16498	51218800104.5958	110974699210.50806	49903406526148.73	79195657466.0962	151177706484.12125	20760716690509.746	64435281144.693245
7385901470167.146	275417434537.8769	3320060834528.9297	246703375963.57346	8036225323594.818	4659757464597.101	109303253641.42123	3653937232109.057	218550910408.0778	22003060946.772026	18459331429035.863	169030650973.0325	589187474130.1759	742859351908.0095	224430513385.7162	95653255159.63556	140709898946.38235	3924810084456.3013	80729096586.64153	13853957123534.06	446562608466.1218	36203446425770.24	220613589425.90485	50412873246.54588	109684032221.23318	45273597518857.19	78513619061.28433	143940613181.96655	20740326274691.742	63624154246.38744
7346146785322.59	236165096492.8361	2946369759867.548	243806346164.64914	7481886349118.609	4659757464597.101	108922477634.00684	3011924826029.3574	204204147118.61176	18346217480.29431	18429629660064.61	163440440830.2034	559222927544.6277	670864338613.9663	217119912509.6386	93087497183.95262	110638680131.32846	3859734033792.715	80616812640.88171	12909696787687.885	409677005114.7559	33137911356384.67	214068318238.9762	48403653702.69788	108521844152.24814	42250302826576.66	77289477633.43954	132108409794.7857	20513189457663.75	63308304999.813866
7139442543795.414	233122052864.07745	2924418199845.9033	242078126100.42545	6681551061298.842	3481152429487.995	108799004661.14116	2117573609393.1492	180707961105.43134	15684665636.641842	18310864894469.695	161588961092.12384	552902848230.2726	487716031597.9138	216590759962.7212	91081773504.27122	103322382860.46881	3788777426031.128	79846455761.74991	12346491969883.227	334378728090.4465	26371663196368.016	211196707763.35028	48031782629.78214	106697576500.22427	38540117778467.86	77273931883.35104	128535219903.1502	20409920656612.664	62932390573.97775
7007670271301.755	203121977008.69562	2794063198197.264	240351117820.81693	5150249717205.897	3015643196226.1123	108567649278.41133	1721659735597.8508	175566784917.23862	14958158115.21636	18194533445694.117	159000637301.8166	407146510943.6234	481821226069.4733	215552129743.72037	89299658430.37523	97127199085.18723	3757605865180.579	79399185413.42607	11102024815096.592	323062497503.2127	19507054604068.395	210871905631.9382	47882525921.10229	106492853749.8149	36234801680384.96	77168869534.85567	108871070989.44565	20166859392032.773	62801490893.92573
6972953883460.374	195213658681.96387	2457725973669.228	238810479645.00644	2387899698686.0366	1799256486098.7847	108229595070.60254	1555161149890.472	167170567840.5447	13541707957.840696	18130366044795.914	156258142957.0317	299058592964.10004	357418487471.02203	215399109365.73383	88797756411.31065	96591706968.15039	3695465115633.08	79019048896.12398	9528275170050.545	285199754197.2053	17501707862479.824	209066273307.5897	47427546494.04783	106031219818.09047	30280326661839.4	77168869534.85567	105159090014.12625	20091304019379.31	61488737543.03949
6927290469621.789	179453808701.4011	2183719576793.7473	238336948277.75366	1431353018966.4001	1578220304223.6763	108025664789.21819	1262337206466.328	153969423733.57544	13283519944.751654	17906465076865.89	154992427788.26968	212413552296.50327	320134595774.68884	214955380611.65903	88797756411.31065	86223759298.85268	3617914748000.6084	78850693846.30803	8995128218154.797	277225479666.021	13858584639536.285	205092107110.19818	46463523196.08962	105094180996.98273	27344927980078.836	77135173846.85324	97920638792.42438	19893353339808.05	61150808215.648895
6913697774020.038	163065306642.26904	2036673704670.6062	238272794518.37036	356640892557.3041	1377840149617.314	107930999500.95863	1065707522595.0856	146111262418.25174	11998879225.121498	17652925399925.12	154221126258.4822	150756102099.28287	308408864275.75	214221993993.28107	88397166351.98181	78543086226.43127	3453849107191.8394	78398680692.57393	7474987574575.292	249467204580.7206	10061476348002.727	202410339258.20508	46343329422.88716	103959074504.41473	27344927980078.836	77024579737.06612	96198345442.19212	19363403829884.77	60992853555.334
6865833506691.946	153498441684.826	1882608950232.6516	237822946553.12357	272957481006.27585	1295905897896.2126	106448431493.73416	901423522658.8667	128557968881.68692	10306436925.92218	17213516889983.924	153759639772.21057	139309984211.99225	305527964146.8497	213743339945.35284	87951761089.41864	73359422410.57285	3453849107191.8394	78334066125.00761	6057567134715.759	230398188525.96875	9559928328412.143	199263603176.24496	45874251947.2969	103675297459.37857	24064675262757.92	76916658046.56453	95892058743.51184	19363403829884.77	60715492314.30596
6851265111964.07	146975053851.53885	1642098439132.9539	237397490490.08145	105232838368.28885	987573161634.5088	105992470464.45746	821908575150.957	119258981009.38118	10306436925.92218	16882330376741.896	150967716688.37952	124164650417.12456	292212675595.9233	211790469487.11533	87340490374.816	66628732145.97585	3310945590937.744	78050614772.9544	4266476713151.968	217227016042.10983	8125329319334.014	195511317173.62927	45314311511.88954	103460342827.47757	23359291992504.9	76078659536.57457	94034618451.73758	19343593862401.676	60469798784.48451
6843920965722.908	145310820606.21658	1574514493188.5454	237322953470.42194	89798309055.52507	934082543260.9677	105189420205.63223	687299404445.8232	111243112991.74547	9676053114.773914	16877577391815.984	149008738547.84354	116817168986.41997	269283635462.8247	210825953872.78186	87231377850.02118	61710692025.736885	3287148545696.6533	77953257792.05428	3264035368100.9224	210093680456.7604	6073284922737.744	192949060146.80774	44953194156.797295	103441866169.54688	22629192961598.625	75810254172.79613	91768593156.75214	19272578032013.254	60160481211.09908
6818947844996.877	144171030347.18237	1394721509736.6294	236972372406.10587	81654119810.41486	934082543260.9677	104977880108.33958	669739932089.9934	90718333730.42253	9051597411.699877	16705193810780.305	146960578530.2259	108934634282.72685	267340719895.8446	208246405320.4783	86758897658.82219	57381818583.45265	3216773865691.2	77730215699.62593	2263731930871.163	196706738199.601	3295885015589.889	188925689474.92288	44460483409.214294	103294162511.26909	21245244942785.445	75279054581.98358	88245947246.27748	19173828368471.727	59719348852.87014
6815890621016.425	141996484995.88818	1381103305291.5383	236294564773.54593	78500539438.28285	828125218323.8655	103100687947.92796	656812441526.6478	83491039730.33168	9049989698.16216	16576015974298.867	145222592764.39108	108653560596.81277	240997665322.7452	206356683136.90686	86406999561.82986	51673920816.99444	2752384575334.2114	77638186656.83871	1163002219643.1477	196304858383.87573	1386934186469.5508	187899372550.33807	44172123280.97052	103192950077.93144	20884929568942.664	75150231494.90588	86208255311.08052	19165584816083.7	58981314993.989586
6814262485874.993	141185379947.51108	1330202376772.4324	235005628706.7073	78273020999.6688	828125218323.8655	102464587806.44641	646729407386.5872	82893159819.84502	9045240914.43377	16262293751816.852	144717167880.92908	107543107563.00896	215980500326.12665	204781321266.1598	85923785344.5038	49503341860.20643	2709723464241.7124	77370701692.53024	494004639986.10944	193071400428.49112	308252884944.4599	185367312393.44232	43997126730.537315	102939256776.91951	20774456398697.484	74852455577.90474	83799374465.2621	19104571325103.96	58182610482.89927
6813376252759.213	139881946525.40417	1154319629353.9297	232713031985.25345	77783589080.10704	801552175514.186	102198034587.50957	619324523914.5593	81497338102.76558	9043068065.806763	15957478719190.02	143909845446.4396	106731884727.50508	175336349920.35178	195391686602.71094	85140026816.9225	49238018271.70695	2612023328915.4717	77129735562.78586	467200185933.6499	189425702490.02292	133888025945.8496	179554538481.82587	43869205135.79326	102854861593.97527	20459638321680.383	74817082664.7748	82251394730.02611	18996215572560.72	57500618376.51787
6812526759619.986	139881946525.40417	1117373009332.5898	230788278511.75397	77492046852.01164	769802119400.5652	98769090533.43314	580529996793.873	81456705453.4861	9032847848.498209	15923303944191.062	141495903974.01666	106260503537.59079	122465757483.39262	188191868795.54434	84542007668.46243	48953312706.66072	2474572711129.567	76948787038.86848	397193422933.4714	184660482963.97644	68175271931.97406	176635942559.13422	43458776364.29437	102703780372.45226	19930228212211.984	74783094047.3641	78560826098.35837	18905955723376.953	56340111539.21197
6812472149127.942	135670297304.0442	1077755871724.8716	229993589715.10922	76332413364.89372	768914439199.5298	97782942081.35072	539393416015.34296	81268296864.02179	9030324050.781586	15804875600366.885	140090911788.2571	105952115875.06467	101954678169.44292	182074338301.01938	82164644815.7066	48826839130.960754	2342957781826.8413	76453730017.85254	307804404568.94904	178445463685.24152	40387393140.039566	175940868925.14682	43285225690.01359	102637131192.5495	19285049815906.555	74669801091.16386	76175040253.59244	18788258132223.64	54984448169.16365
6810395487225.451	133352461404.14455	951482731709.4977	225038926844.70834	75028621469.27367	767129379300.2184	97752448448.94302	474371010417.5899	81100815044.39185	9019584937.590096	15356602539745.162	139775677533.16324	105273916285.20558	101954678169.44292	169752794187.089	80406090787.01457	48692963923.49667	2290708975644.3267	75879529937.80826	163690156401.47028	173772803277.68137	37183014754.28422	170360375383.30472	42543596436.12108	102545912200.60512	18850262886519.605	74357459246.0983	72821793550.58044	18536299019018.445	53228837014.2651
6808451135815.69	131954756800.26263	931834783382.2996	223060228438.23102	74722628175.69542	761787987502.7925	97184862234.99132	436729969731.3099	80698730591.73584	9011666729.32921	15268937123382.578	139475265755.06732	104848723885.51837	101785425040.04207	165009256086.5362	76542206813.83525	47933708582.57082	2148843457072.3281	75604412197.66017	122772848867.02081	166477497366.61652	35816858002.964966	163538818826.76462	41663124869.441864	102428588343.01219	17531101784317.098	73668347912.8643	70399977959.88666	18492679644332.766	51433091456.129234
6806146934132.364	130494980356.47948	924180438889.5249	222764022238.27487	74293222460.36497	753515514972.135	96987274538.68382	426319766209.0853	80075524542.96913	8996319589.166636	15267742755578.926	138801195221.62524	104556257218.40569	101688875429.9167	161610021450.12997	76416862275.28714	47648343589.627914	2011873484780.5176	75410032284.83867	118480977455.8076	163044552577.7603	33433555510.82995	160033704395.09976	41133808266.53976	102418881626.72397	16855462902306.723	73442425909.35188	65809672559.57464	18450938639942.87	50839500416.3339
6802870918282.714	127753799331.62526	893181179893.5779	222460582036.99503	74030104466.01006	746091750685.7898	95870417068.26988	414701461327.7102	79073362095.18765	8956937178.447748	15259586369149.467	137771434030.5295	103449983481.87538	101630281423.70532	154936990158.44064	74411137508.23712	47365761693.549576	1940123537969.6746	75095861418.12424	104360573788.03531	152343740539.27808	32823532051.040012	158114813067.05518	40835602820.76993	102281607421.46983	16351564205818.244	73275434971.54242	59377273161.71664	18419990592229.668	50510324594.327354
6802458648247.108	127385772351.94954	838942475550.868	222274753983.66733	73524321046.93489	740773837412.06	95214028588.3196	409762777784.4008	76891444214.90685	8919053690.238401	15239287269778.084	135917522637.86562	102144342716.25082	101610973311.19536	147990222101.1922	72683068375.35405	46999918650.19254	1860841071285.5632	74746813128.77943	104360573788.03531	144945393340.65338	31161579223.33983	154935172408.6395	39135109918.38873	102057853387.73824	15873154384676.184	71735131000.46552	52514905758.65884	18099532993645.367	50328856441.09684
6796879095647.209	124571608366.80743	821854035172.8264	221907149789.8697	72529198279.61102	738002454670.9014	94036212405.29031	378699128879.55005	72819449717.29494	8918148268.709585	15182923352309.389	134952335209.56491	101356235848.36139	101582191417.15338	143309785106.6083	71837348338.62741	46812821697.38329	1755716022617.8372	74638340849.14415	97950560912.80891	143136079331.16608	30351686566.02002	153356448466.1265	38509785226.80178	101903114161.90764	15685912313688.09	71324772115.36818	50522145442.542015	17749168092543.96	50007534194.671394
6783304264862.969	121539304165.27734	795279906928.7786	221391252335.35797	71653110381.04865	725306267228.7063	92361341451.74557	343857640330.75507	69448079926.48973	8860653096.014706	15153583995557.635	133837528858.41759	101081260499.24524	101509569820.86205	133519819822.03067	70769769168.77003	45600981257.89003	1600294304739.1365	74328579941.90332	97950560912.80891	140506981864.05637	29912503806.616364	150225320259.11172	37961175033.9458	101824830959.28401	14923905522241.336	71069368117.05014	49309350578.560684	17571756687510.81	49913112678.53561
6774421588624.999	121222793211.03111	787281743129.0365	220683156958.2379	71437328854.53302	725032251647.0924	91160539308.86154	331568687045.36035	65729965819.65931	8832790562.789999	15145585559822.06	133573153898.6527	100761768303.14523	101463755098.9731	127857271394.15993	69560791431.89682	45549698505.34975	1426441163696.7256	74214497802.63588	96921209204.6141	139662020845.94482	29674540932.75371	147968887883.49423	37688468206.868744	101561048207.40506	13887821542501.031	69157068460.2019	42041897812.58326	17467475701683.666	49810966990.50499
6755285420525.828	120914036231.73799	733748320264.2031	219771826854.34015	71125204567.18546	715820510043.5366	90142174301.60896	323445590004.42084	62795059584.80956	8813462856.5651	15097950220315.281	131686578089.90092	98575513948.45908	101309955238.98444	124949716751.6385	68409932663.32236	45191974246.22137	1285195042479.0676	73837177372.22198	94627284558.61383	137904042209.34753	29061677238.09974	146339740373.74942	37318012714.3931	101356026703.87518	12172847151027.838	68858695969.41985	40171624627.99748	17301748254889.363	49765181992.81754
6743271034977.111	118980339836.83844	679093246936.0969	218637246659.9844	70997314387.58148	707365925157.2617	89545740064.15396	296598441024.7563	46804770177.781715	8729436600.950834	15071316606097.96	127926590059.70447	97153270177.20566	101157552091.0248	118825968686.65407	67152320669.33765	44715715739.214	1044919898138.7144	73755725593.97932	94144454196.52295	134167030391.6373	28998704451.57836	133403409533.5135	36704644788.113174	100980392456.43536	11511272164103.938	68167509647.996925	37796496630.800606	17301748254889.363	49754863639.54942
6724272332116.698	117821957456.64801	674248668594.4688	218220949928.1261	70770193198.91847	695719221444.2424	89296121675.14401	284520473426.50806	43244864227.13355	8704535201.492945	14964132009983.156	120980128769.84294	94631180462.59402	101021813994.50415	113231526796.26006	66583242465.29171	44699665574.986305	837067227204.5577	73684558758.32704	92680836832.54793	129703595557.54501	26990415911.517742	124901612942.22194	35388360874.51743	100684652012.73059	10314746729407.945	67620671353.00818	35564362093.10922	16967593837071.148	49623583467.20708
6708360248417.397	116909327209.34093	666434454956.1538	214127701184.4512	69876160945.65005	686785010711.3591	89116462806.23048	272869453885.0299	41475768725.52505	8688988075.575613	14821997962441.105	111645729897.33496	93667375301.65192	100996905239.9101	111647143795.90689	66083927574.48071	44634218625.41653	679041333030.9803	73625928266.05891	90809615261.03943	126078001181.28848	26929547391.831627	119354301850.32251	33940370270.26183	100382553998.51373	9218640750968.701	66185358421.36321	34277979825.182434	16824433113953.623	49590823030.79784
6682738850056.779	115037586454.51976	662800196175.307	206183288457.12985	69449940371.39186	662025756224.7246	88732923507.13068	258713178250.54523	31746788006.127743	8644711131.83879	14703903907666.658	105695362701.9824	92245347486.53517	100939866464.52318	109326021594.34325	64717937640.579865	44492886168.31019	510942703085.9571	73195867273.23424	90111836623.33473	124443467814.3429	26913670602.947536	115274509039.93355	30421360033.36095	100103503763.38336	8285444942019.178	60149262126.964745	33433749052.852573	16616738752742.123	49492367796.07916
6619151853385.897	114137241099.32265	607735811777.1492	203347568842.203	69444880015.28464	642691844736.7411	88213970977.36804	239804814087.03915	28960518527.31297	8626962354.306263	14680040331185.31	89288107200.38559	91929890844.4569	100934521773.98766	102480869963.73404	64325930554.481895	44317675162.448555	436136703040.81	73014985611.6807	89671866726.81267	118541369271.49518	26719828715.21139	114597794057.94174	29555518505.70334	100051085991.51907	7547905070706.608	56108243117.836136	32960043511.84443	16063008060498.445	49369683688.31523
6565620093835.002	112927260691.74481	590770130992.8153	199625987892.2707	69439629985.38246	624238308737.2217	87836159974.14859	238648600904.21756	28088717903.07551	8614024886.357355	14440837455780.43	82875884435.64499	90041288394.85158	100912974175.1599	101096195197.35538	62106631221.64562	44300431136.62766	334027252983.2485	72832644861.6476	89116475394.81857	116550398377.84561	26626475586.66993	111176141629.69252	27762077570.68383	99890339718.33131	7413381079291.952	51491358807.827644	32698758551.515194	15492834145776.367	49034618448.28182
6430588768251.546	110892084056.80511	568906817063.7051	185575276883.40286	69371388151.65796	592987375020.1525	87704772496.96167	198772331094.6291	27682207345.891304	8577845947.731294	14054239077933.6	80433973453.46074	89256831734.14473	100754970684.95822	99978639459.33105	57912381661.07724	44256537422.38005	134352512630.67596	72782093143.47298	88718155400.28539	115936563676.594	26584847104.89504	107090163374.64104	27606769183.831596	99177761869.02327	7344049984049.423	47216027681.97994	32641229352.307106	15374607280747.092	48219779320.52574
6331498569614.117	107386298770.76328	526992875514.7999	150305024100.44125	69303248397.1189	572894028246.3232	87598075798.96031	181675589038.4447	26622388800.979866	8555384949.779855	13274227071824.352	74061957351.76431	88309234799.04956	100590275202.32202	98625038322.46057	55759199268.815956	44251208128.16558	112532717577.0515	72567860069.19608	87723935681.02176	112534792148.42259	26517171433.597588	105810820997.49747	26285182704.105362	99155204134.14041	6543664316264.018	42992640055.60523	32540217092.81843	15137732862161.13	46991746622.07359
6248593964353.503	102971372937.52588	505248921488.8437	146837211116.73325	69199730917.32962	559242167510.4323	87451068218.7918	177267089792.06424	24479006507.497383	8531810204.39016	12490910321664.79	67812838856.39579	86646764509.70792	100303494996.42722	97239284907.77654	55496958423.91202	44022263935.1706	99650133012.85191	72221689251.1834	87261911907.03807	107033843126.40445	26517171433.597588	103912819895.65623	25822189794.824535	98720766253.33377	6159585037555.36	41366410191.17556	32363685634.79748	14877286468720.14	45366569243.97742
6103322658983.747	101439621119.67238	467667496854.9676	143575437483.1212	69058635825.95567	494573131524.6367	86861535044.12886	169958148347.12018	22956424693.143215	8455351873.299662	12040641925137.492	56886656786.81045	86115406480.62479	100131949315.08218	96841475537.0179	55188005895.07769	43924515199.319084	71605116532.41177	72042723913.96965	86567281707.48508	104613774805.05592	26298129882.262802	101102621233.34837	24487464853.349415	98330939283.3197	6112822149461.446	40768243031.46682	32100290881.946793	14686226155965.04	44356555331.52357
6021676713154.001	99263996207.15262	461250338557.0033	137785417943.53513	68886152823.53036	489254753137.50745	85834355868.3735	164647736195.0815	22152767921.991875	8372742924.531956	11500413159762.354	54549060093.27252	84722452314.87288	100061382100.91579	96094498876.12177	55013043511.949356	43669061946.9579	58176145508.88143	71487129427.13039	83044220447.01933	98113720361.38289	26070608062.897446	91199707189.58986	23709379598.631958	97999722029.48611	5518196828183.123	38740664101.599464	31906680125.890053	14512080294038.463	43670620142.639366
5872388987504.721	91687461399.52412	461250338557.0033	130101118695.81924	68672519483.28572	467430235910.69995	85441827471.63261	162268328354.41492	22126730132.15954	8175555145.26983	10929980788520.918	51144778275.86137	83256694097.36087	99923228124.31451	93773142783.0525	54953051124.8184	43623583129.5129	38969122401.92494	71043868836.73627	77658569823.62189	96557155412.78966	25856609470.978535	87612590347.31319	23504154717.491844	97936052608.33426	5151359266766.497	36531257695.43229	31854951164.838005	14405760653471.307	41951314750.56774
5739233510612.684	87690283006.97655	439236916347.7466	126086402986.42357	68576322819.95503	441512253771.2632	84897521019.18289	161242350827.4495	21920956907.724968	8138883686.60009	10266121914019.006	50464985526.63212	82712819305.61487	99627587110.7531	90384505552.9448	54832329966.433685	43561609265.83507	35981605556.771866	70553351557.03784	71694339014.68658	95355816044.37868	25278970064.854088	84262007573.79031	23268030471.333336	97850230898.5294	4816556575176.643	36298125557.33283	31738566801.262962	14340829778147.438	41318873704.63792
5664797819691.675	85674280166.5833	437907875648.6894	122478191574.70761	68404103077.87291	427374416621.4645	84436347735.87193	158566770631.74472	21816696412.49276	8101502510.8796425	9137386515664.459	48343212338.044266	81316994512.5742	99495668045.15729	89632548527.01485	54759553272.12778	43524135238.412636	33632655451.771976	70241329695.41101	67387620083.96647	95072203580.1882	24435335931.257694	80235248196.14424	22470747233.310066	97787466289.42012	4685748335589.796	36231980701.46905	31641787975.08998	14113403894253.492	41168370543.36795
5613423266404.125	82716043683.16115	419772822025.49896	116528798112.34401	68367909133.14797	410018138937.584	83854468940.80705	154083574112.6589	21727394975.675632	8035381948.585308	8195944551766.941	46130775558.24626	79810615059.78033	99408069448.43236	89132646082.88843	54621470509.16458	43486019527.14815	31698344069.835377	70097659849.77469	61454467999.49167	92147685272.66246	24167417621.946682	76681801188.25049	22466000684.49764	97542053134.41891	4447571527820.908	35355566946.84046	31627718701.059372	13485488674532.588	41073308001.949776
5565659052842.784	80320817870.62914	383138112560.0464	113182281150.26407	68305155095.14393	405290757483.7089	83651622385.95876	145427750327.95175	21698432156.41103	7684447874.476114	6285864318773.97	43052346130.173676	79197649940.24577	98945154146.75795	88222489725.89413	54445908391.60714	43429732107.31062	31414962167.69231	69966679832.18236	58592475512.13242	89786309330.82065	23977349421.992676	76263558582.54626	22377957599.84468	97434052556.67798	4260970256743.2603	34512076423.17155	31519914879.900646	12125932121064.908	41050582775.958275
5549963009607.726	77193852853.2045	368583085574.38116	112834864836.02122	68043474943.24949	381310255642.7737	82838692491.92822	143417262301.2161	21399429224.572697	7519645572.203939	5143191940002.987	42643545081.9587	78402627641.85428	98457583785.00006	88051729687.6242	54274205463.40866	43421938143.631516	31052549888.264297	69965570784.85315	51283574064.04946	87703921104.14973	23819895176.292404	75526400875.2036	22356817066.03835	97403376969.45546	4143126220109.1963	33279756220.470394	31397593800.181892	11382857053012.639	41048165792.006035
5512313892158.921	76901315413.3597	364919804909.7135	110403453579.4661	67789277719.73522	367162063793.35223	82807164323.16057	134243738957.74771	21327377362.126823	7415047832.116379	3719411474675.632	42643545081.9587	77787074615.38387	98409842055.58203	87612909105.40121	54195874815.21132	43286874016.36037	30671198447.033386	69910272519.52599	48283707100.87041	85706446778.59825	23745832210.782795	74912474010.22337	22335843815.161514	97231807239.82655	3854563924392.7285	32330646828.10419	31302474090.097897	9073750598388.512	41020098458.11146
5455339881887.481	76686569240.269	341393265067.4468	109000908511.53815	67703998988.23442	355679833530.3248	82203495058.62083	130536347895.62547	21228779981.35094	7332062525.584652	3484986727736.923	41472462818.9691	75400725833.79909	98357364983.56558	86873065426.00046	54017348342.005684	43247735727.22018	30632180908.07128	69373056030.69748	45657147394.73924	81931028734.75975	23461865323.790295	72074958644.20306	22321257826.37774	97081247913.6023	3713705037242.906	32040644228.5433	31272673920.009354	8605528408491.512	40994184517.90805
5353589499076.585	75824820705.4491	313710712383.1361	108074775478.65225	67352994746.50561	354829732991.2091	81953391671.348	129189009237.82497	21201174175.71461	7190206371.956292	3130894958159.378	41414029068.242676	74762603716.842	98262450961.90424	83455638363.3885	53800625583.232254	43228489787.57637	30390287928.70709	67496715744.854126	44289172824.11613	80285420247.51193	22733319996.752686	69342187833.96602	22317275735.14643	96779764805.50182	3686908668033.5986	31917658464.0609	31146181186.09095	8283745877008.568	40969380373.91078
5298051113351.177	72656001442.1336	312294271370.9857	106648582854.28157	66379554052.44515	328847418402.7931	81431649431.49974	127027686321.01941	21143564431.430336	6747381213.134305	2884390980193.218	41163108598.09733	73834474247.1621	98107608559.40042	82014400317.53735	53651502295.714066	43086011148.1244	30334905784.205116	64800845476.671005	42769845642.09156	78310885889.43756	22239157162.852245	67719673743.95848	22289423314.978783	96357339739.56586	3669184627077.4307	31875307784.845608	30960139377.83781	8187439004789.23	40932877459.64656
5289879905070.345	64035873328.060585	309368771964.13257	106242506127.98499	65895483986.004	309478397062.13495	81148029267.79109	126339744833.61896	20911699601.17003	6621794747.841126	1937026824124.7668	40882196757.18424	72829653654.6181	98002081691.38907	80932700373.82968	53369302886.74307	43003636258.78946	30264982396.3992	58823949133.06827	37371881040.89282	77414964769.96727	21881011923.090614	64003047261.980865	22256429073.84806	95828913343.4451	3649971160008.994	31845730776.123062	30719898291.67733	8104161789445.294	40727061157.92847
5218449654543.407	56687128097.47104	306981946104.7707	105463237321.00334	64801336640.136566	281737065883.4469	80871761757.5317	123812522046.56439	20838707260.613678	6606103455.751429	1628483572585.2917	40595349291.28012	72290717914.16527	97946754807.54498	80442943804.43767	52841414195.3341	42948196693.10897	30222445555.186726	57111620132.60263	33955744394.33392	77005097282.43544	17933881551.21083	60912479547.57737	22252289993.138016	94121721884.78062	3585796263707.5474	31765126308.6568	30555638016.77737	8013433402982.197	40711409956.349945
5169705831064.823	56233651092.14561	305164919385.06354	104747737706.59622	63549589216.56819	276107066785.30115	79927507709.28839	123262341145.68344	20771332361.612507	6532137470.935128	1469842361934.1309	40392317117.23785	70833144022.07718	97782076674.92766	79871011332.05527	52039341329.90614	42880145110.11889	30037324845.24817	56979474292.71291	32081302614.450367	75278201291.06787	16169482815.365427	58541854720.53903	22250947088.9987	93587122446.54848	3582716861052.922	31683109068.043213	30316933698.351486	7980039497962.209	40707540824.11191
5151327604497.453	53938247901.99561	304363946707.68463	101774580806.24736	63142573632.37588	270855491278.22247	79476227595.36017	122176327497.95834	20736352695.49544	6420923692.091136	1406345569780.0781	40161841699.57958	70059816092.5969	97729551353.03471	79783941705.2718	51812316697.83887	42741287838.09594	29824547273.257244	54948025377.3442	28238248388.100143	74351504279.65181	13215074055.672907	53569058808.15481	22241094933.61413	92733549657.74919	3535955304445.534	31459124239.24792	29829717445.175495	7946803136658.674	40700288678.06317
5127082097712.87	51357190504.76466	290313446352.3041	96674844846.4639	62226362459.25337	261647182996.8262	78153483630.14456	120532874290.43837	20674422510.358086	6308124114.296962	1325365649519.1943	39831767442.4485	68707868224.45876	97684100021.20804	79644024049.85016	51685660413.66945	42573664844.6626	29672157513.892925	54446084121.328545	24634476159.686535	70711448092.72119	11793130915.920958	52374407686.41583	22240408784.36888	90498436553.4624	3484417677465.1006	31164014137.6192	29598982352.729687	7906898950951.089	40680269996.21734
5056644203265.569	43581109106.72617	286900410825.7982	94703076374.92577	60668210911.01586	233791205785.5566	77416974985.9363	119302561848.41446	20607318900.212627	6193671053.159111	1294035467995.668	39645239455.93711	68305776614.05723	97652880616.62769	79503690981.99213	50172393111.1896	42455099804.59744	29453060387.213154	54108150028.31681	23289668221.05259	66160049664.878845	9814205410.52714	49585533896.66552	22198925924.48659	89250923351.66278	3473349614382.027	30971720277.47278	29109504878.656555	7711589279656.689	40642814637.13902
5039419497462.316	42728069345.83856	284915404307.683	89830499712.06499	59991884385.88245	223047067571.1207	76052828570.42212	116993055202.50441	20594577019.694187	6126794942.81062	1262950539926.2874	39449094136.53535	67202389070.85763	97623783929.75694	79323730430.26883	49634821385.1062	42414675830.65209	29362903670.969307	53296662908.03589	22586026580.442146	65400454796.327866	9547531997.332901	47819275462.59494	22141109167.21046	88857145498.4323	3469414881808.375	30862562596.0457	28201751678.002605	7649468432665.138	40623504859.28232
5031299852843.509	39038996018.6796	282779951286.7002	83915847282.63664	58082007115.02499	217356622813.6064	74391935504.38783	115824842817.75851	20534342572.43504	6045227019.773757	1135572175284.049	39372850974.14362	65293316940.05528	97556870566.48825	79290478087.91713	48578003037.30166	42267216146.60162	29296020611.438393	52213528586.16759	22159386636.31615	64349989932.505264	9435468266.103441	47008842929.28339	22090428809.75365	86095851750.0308	3462397938896.519	30557719972.77161	26978543163.538002	7491835076109.501	40589136874.299774
5006599205941.478	38457630539.38602	272360692859.24234	82957218480.5021	56897687749.39923	213805110972.42474	73329852755.61488	115542600702.70117	20505037736.576466	5929224685.983661	1067544274230.0145	39328547119.02379	64625420166.1627	97499802536.79185	79241817203.17966	47732838015.34334	42020584098.42498	29253713337.60938	52081692852.108864	21545499479.38781	62543562317.66705	8769775688.177004	45669302812.92003	22018794747.224255	82926847145.87495	3455308934684.3276	30304905071.853855	26468239822.58504	7375105660392.505	40542293176.11518
4983397381270.37	37516833970.26652	269808055599.06607	66434742962.99113	55143115147.552185	210116393959.6986	71936254384.37402	114850373404.12605	20475546078.069298	5878136965.948969	1007747810850.3916	39320848016.46878	63214882513.488785	97410159027.01842	79219585918.63846	46496519971.09261	41374057422.12051	29201042233.324753	52078914742.39545	21107936437.01021	62119970248.22875	8651679357.922195	45343932302.79445	21965928269.625175	77447242668.99022	3448110846830.8433	29868645186.69661	25653391179.82354	7347077006585.736	40377511513.08537
4968068138520.904	36827920053.54671	267391778954.1261	62334881382.82786	54748022206.55581	207587086209.46643	71842024472.80891	113637490134.74878	20387347117.36441	5862991842.068275	923506956662.9083	39293920352.636154	61500355941.44651	97042943432.18657	79211333897.32639	46456019940.77462	39706119689.77093	29155375180.93342	51389100735.31921	20801970151.188663	61287406124.222855	8616864759.837337	45336259474.66316	21956116442.96624	74259558641.7868	3443686146841.6333	29227325498.03719	24774798690.594997	6932426518725.091	40240173793.95451
4933354754811.338	36185380338.42673	255469659643.19998	57529158896.17924	53185537670.938995	203381693009.81174	68454172440.864716	112851269260.54968	20311146078.75698	5841275012.064234	878582864104.0533	39224742949.15009	59668829728.83995	96589957242.87611	79130504590.61827	46439453249.72233	38123214523.22818	29111132673.33462	50856398789.177086	20227387474.634525	60782464854.18627	8077443798.01084	44627073707.4167	21949883896.163864	72754658500.1294	3423822171987.5234	28192230749.50842	22126309540.572495	6655940763969.492	40151311390.48038
4905852228491.487	35848790362.93248	250868309371.48752	48109636465.78949	52357242218.27574	199131884133.48065	66729851689.18983	112226618993.11017	20252150506.317093	5832897232.145971	859465055107.8519	39177958381.06239	59358863988.273	95414535290.08696	78973548348.05124	46257146577.85699	35150041569.84759	29103622455.921173	50755164466.85317	19933108799.86863	60758888852.77483	7557724472.702685	44556354397.900116	21942092074.663864	63572935507.822464	3408766668598.7314	27308757044.63869	22004312955.54417	6518697784674.867	40055367786.84829
4883345507472.759	35484282184.84529	250868309371.48752	40565443339.601265	51498716226.06182	194250539707.18878	66312697262.78071	109994243042.31323	20228305233.04388	5818726472.163453	838066237553.2345	39122386195.74195	58009416325.738434	93787390072.38908	78853344826.43727	46075060099.076935	30913370129.167233	29076718548.910423	50646525296.91603	19888176876.55716	60350359439.20607	7334080633.588002	43265087049.76654	21897033173.951336	61172867942.108025	3334039982459.0356	27288226623.964252	21135401755.960636	6040410359344.8	40033699723.4709
4790192693959.6455	35171211249.6004	250355059621.70316	39739449957.3955	50941877630.19848	188166571913.80695	64906234082.95722	104214166015.88486	20071277279.825516	5818591110.812863	796340925596.9545	38930734759.78867	57101487564.552795	92304295127.25269	78771789923.61215	46037995153.112	25480376440.764946	28893663716.660725	50476735443.50523	19863141036.018436	60123036958.60687	7111927627.163945	43200371868.8755	21851501541.111954	51978682066.01233	3298861193563.6646	25059448595.237194	17786340697.209053	5758401139496.637	39977778731.14778
4721956414380.495	35085090566.68207	242397029203.013	39288310620.89666	50116327465.07308	180197647974.6652	64385131906.41158	101133134061.4218	19833197921.314404	5813770604.147238	702038653905.6559	38723058680.122116	56194152855.13247	90403559336.423	78615897818.77649	45919538759.70081	25180245702.055218	28644789294.026188	50324729978.39041	19705781360.45325	59557006881.019775	7053291803.756172	42856207988.66226	21846175881.452633	45527874455.53423	3292920021423.1196	21715501794.637955	17378879729.356724	5330794742334.037	39934863613.7037
4639677341782.322	33639433851.20204	239593710913.24396	38124420739.18067	49921920421.20068	177290227376.6603	62372043992.47279	95511740994.01349	19535850379.071304	5782353341.902786	671194419810.5417	38510249901.99636	55490756721.24999	90385660466.90665	78387285990.76451	45701003698.35496	24800985894.769268	28485296907.031654	50171187566.95201	19583909709.128254	59495822467.307884	6907528665.077111	42078504474.78612	21833297013.360107	43993038484.66201	3244475802730.0557	21628695236.340218	16854208687.817204	5181603036837.516	39717340898.50415
4515043468288.564	32802827688.56573	239217014956.80728	37607708377.04188	49414890291.17391	172601558661.7789	61647363034.38651	95498453980.48857	19458838127.42602	5758214721.148955	665480190427.3524	38257888627.61926	54808483755.218376	89756249303.13918	78286188222.59311	45603011669.42887	24269769205.05797	28359783576.00692	50083927815.43382	19403818393.120182	58475095411.53287	6883201800.372247	37791817764.68155	21791571968.369106	40424509657.41947	3241036277927.2627	21171889238.577953	16736248694.054203	4811153684647.84	39470710692.54761
4475927135068.844	32730735888.683212	236350623354.55786	37594521996.109245	48955684006.59051	170951338043.02145	61326301445.02262	95498453980.48857	19218551808.385117	5755835974.665294	621672283209.9762	37751601760.22247	54036726333.91081	89741377462.9478	77719766274.40971	45461391843.248955	24117617358.083847	28163525343.611603	50064890688.07617	18603273071.345592	58035641037.90462	6842840667.129762	35797383967.91202	21789611949.686653	39707727740.39905	3197407698448.298	20192669637.334538	16665149045.607658	4566194774923.5	39092955250.16239
4416673450782.444	32687222219.652794	228202570492.3552	37563336412.347404	48346379489.41537	155194719062.93698	61226852246.0584	94988589496.75883	19007052800.933792	5749204419.344928	579845484345.4896	37634318216.122345	53374034636.89254	89624147016.48181	77297411015.10239	45012254532.856384	22968468942.932556	28163525343.611603	49830308823.602684	18494946316.348866	57860259975.87425	6741641599.964662	34563733240.07338	21782402616.87419	37588736441.75085	3166319580092.903	19856026218.551964	16344166803.883636	4268557788801.57	38822529128.860245
4327406630288.641	32670519105.461052	221929903274.80124	37461202815.69361	47963641719.37668	152439549185.5337	61150975799.18363	94786695069.79901	19007052800.933792	5690218474.142067	553186438646.3777	37549878161.69777	51338524481.68215	88469251031.81744	77158447848.01884	44946104243.93226	20293382199.06514	27969271626.812347	49491692099.53111	18417887620.9991	57639488860.804726	6691553906.8016	33161106074.578934	21779586188.455353	34398527349.62444	3145719139165.907	19407871605.147964	16280900333.969704	3902889834740.6177	38667023593.75119
4317686748383.312	32646212306.51213	216250626850.17728	36702761615.71694	47692306471.04205	144399365373.6221	60141226154.94471	94274116293.54364	18937672407.27406	5684095220.967222	541948005470.95404	37379176174.14354	50971564347.66786	86923456012.52472	76964482126.04965	44801689092.59421	18426984213.64723	27653815109.520226	49435375374.101944	17779390867.73892	57363125156.81766	6651414649.770283	31986616391.808197	21772774555.073627	34265704023.067936	3059418488433.8306	19407871605.147964	16226632900.616802	3644536905738.727	37994387634.93897
4233030554132.3027	32558658062.729897	215204598535.16248	35193433717.79057	46909509502.28306	139546298630.41745	59741436346.79487	91233965209.78119	18715659436.028877	5646804727.219836	539040777265.406	37376885984.72366	49861762399.15111	81710132805.77708	76748733081.44221	44725836860.70209	17518876032.249813	27246000606.996387	49348109174.44761	17655067899.64475	56137426084.79289	6622452112.96844	30138873000.333935	21761000804.452427	34250936861.640484	2998113735651.0176	19294814555.697186	16215712135.921326	3614358857841.796	37831820054.596535
4095203479046.304	32481344491.446854	212009176260.68	34945172587.40114	46130781235.98511	134313350092.28122	58747877326.69104	90389467256.00354	18625698158.0038	5616132606.079398	457406832255.8647	37332683780.97139	49210918816.978485	79516060560.02348	76398597202.55055	44441796480.72421	15282691918.679293	26671597783.271378	49332677669.8106	17576873632.602737	55929258884.010056	6554293574.296403	29791264756.862804	21733125709.737732	34222505335.422302	2976525638572.674	19231847273.064785	16151203907.328285	3589254704971.0513	37747275414.06358
4022167067221.3003	32342374108.776237	208008902993.62772	32797710762.849014	45822796163.19541	130608013113.16843	58524094321.19887	88582868178.7372	18585479090.11117	5566436489.416449	446020665220.8889	37315431084.23214	48907389648.00054	76786360870.52324	76043001894.73262	44009707632.05066	13476345675.76255	25977014130.419804	49328659042.25424	17484306231.543148	55652014500.69838	6512394046.970592	28182241906.60105	21684309828.402718	34150641325.70027	2953486750971.267	19185680533.875587	16122235349.857698	3541257567235.7085	37183881780.5616
3914681650573.3633	32257442215.082497	203600613361.1627	32540375217.574196	45530643900.09441	125751355686.024	58237445234.32116	87964235489.50105	18527856140.16346	5564829509.839413	418636938123.7042	37286686430.5468	48710202906.75911	74493170298.4915	75885698624.49132	43380093914.019104	12815632271.89408	25746698232.250126	49328659042.25424	17335270183.1851	54084021351.046196	6492480272.557642	27359482818.346085	21657978595.438335	33596606598.420036	2945323802153.1777	19150493782.47414	16032538170.318066	3527416591005.765	36238017502.28508
3847724358963.309	32120881295.615467	197608910759.6006	32099895526.762825	44764008738.51791	122875675122.26204	57751268570.27922	87094130623.79991	18471283534.465336	5544228708.791353	395250112909.5318	37256712898.07172	48673840662.397804	74268844360.4479	75736988634.54852	42734258989.85924	12783363263.927725	25206845331.03809	49327980194.53868	17254941188.0616	53785238130.22143	6484047290.667118	25815943900.292393	21566474435.699417	33382479837.37846	2874870589429.49	18929943530.75647	15966741200.225124	3363740255052.35	35526330759.80608
3803918326071.4683	32030709879.30661	194029402779.397	31913077791.78852	43937055914.03639	117125661504.13013	56394107162.096306	86748534277.90974	18452216918.065372	5532250499.422847	384547217484.6774	37226820038.540955	48275808529.36477	73301944673.30269	75515709340.0755	42406085223.637955	12234504392.972692	24293718968.999985	49323005867.91318	17247031739.87693	53529915644.674934	6428533202.423547	23169966811.84469	21527962482.813908	31512596218.072628	2839912533175.4995	18836130877.638737	15960000935.967937	3286355729238.448	35244424172.15982
3686364429659.7744	31982486523.558933	192175242019.7562	31259544745.033943	43067004180.4788	114126916772.52919	54778496864.70028	85884554620.51263	18356207738.50914	5528127924.66902	333364078837.7512	37201688689.028595	47683045430.46757	72477316782.5805	75056621273.58302	42349665888.53871	11706449596.10302	23143977210.097366	49317231688.5662	17221884855.087902	53184947383.91131	6410991657.987877	22991516301.310192	21464144976.05305	29931524786.965187	2762497142638.408	18817718049.515514	15935850199.696548	2934222228922.717	35027041854.26338
3523758844855.394	31888563590.08529	188099782006.27438	30618830502.875393	43054912072.94322	110489431046.59969	52832487441.27662	85454314443.46387	18305082439.9706	5497748334.100502	314057483976.185	37182699162.73343	47588181508.17445	72261705283.62157	74271641285.21204	42061652931.38252	11356628632.384327	20660593844.444954	49309457445.25525	17147426427.182863	52914460130.19463	6349292978.034527	22612578500.531345	21363443405.69252	29795690063.42068	2742530452709.382	18752773333.53788	15910300558.409113	2779662587883.622	34751620124.77013
3457393474986.3525	31817639445.670094	183741356469.3543	30204595695.879814	42356825545.261246	103405937021.1315	51708106412.67396	84526073847.3722	18244150476.836487	5493701701.252864	299512143333.5767	37170410219.96947	47417294041.11517	71318371332.93918	73607192390.7003	42028568265.3772	11289491591.563513	20063473070.676113	49303680087.29722	17111741105.43972	52272199124.17061	6329823880.082435	22482115863.901905	21300560977.28743	29252586534.6763	2711997235278.6675	18699485857.465614	15864324694.979584	2724907420252.6016	34506555232.78527
3328384965273.9663	31749539614.386967	183220261126.832	30113790635.928825	39193647383.64423	102117102473.81058	50928624975.61263	84232136994.08888	18167076060.641685	5455327153.4487505	297235006502.1047	37099077066.13623	46784107534.9024	71287711649.89958	73282416220.62271	41992774484.81678	11156112245.663448	19741430648.77573	49293911934.27374	17011681722.270214	52134696541.82831	6292527837.091346	22482115863.901905	21177411308.25258	29217895600.832348	2683283374967.894	18633118006.188908	15766718487.666616	2641128575976.3354	34266182600.474773
3321210476110.006	31506086485.487076	182220486672.94714	30065650345.098083	33614979155.292076	94020283844.08618	50729776307.76258	84139713904.19366	17928169025.35038	5437577830.027135	294213777888.7751	37088208944.81419	46524413124.65042	71157134779.29095	72149604515.28857	41979557026.794975	11125604685.123158	18212800040.66023	49274131070.26293	16901441664.601133	50891788406.93196	6240108193.910107	22308260294.846478	21048744088.392887	29089457778.357105	2620762650148.1934	18560964344.297638	15684660543.63938	2518701945847.1523	33681483006.323692
3184131334241.792	31297636136.121418	181297281264.4099	29135410581.023014	28753181260.458973	91355840798.03148	50603713243.28532	84122848961.14969	17855616125.065357	5351304743.494032	293426008544.0084	36912972490.67357	46065683734.73767	70768593583.39107	71338158257.54454	41975066053.47425	11066575812.571127	16915931686.542437	49261587649.340965	16841131992.767912	50779235996.88027	6223877930.933082	22256203411.725513	20994903070.426285	28732085475.22003	2612126045914.4	18509531699.68553	15666523050.759598	2464720074895.9272	33086978754.782436
3113385058993.6562	31026325493.15171	180733534246.0457	28801230369.955513	27051885217.223156	88218175398.2313	50588712720.20335	84068549192.0831	17446560736.77157	5276944214.911383	288183038717.47485	36851220950.06148	45914203886.93204	69815644233.87758	67058076192.24997	41952174642.36142	11052534688.014957	15723803640.329832	49248188950.9178	16724796417.750011	50230064697.16041	6214357806.477506	22207134267.129913	20909944157.065506	28712721026.72464	2569927663256.9624	18451386015.635925	15641027028.661888	2335402219092.279	33080741252.190353
3107814924839.7666	30861042638.60669	175633085876.83835	28689120035.17372	26117966649.29715	83795406354.95236	50450356989.930084	84045103364.96101	16987357383.093836	5229594683.390357	285574226150.04785	36791285589.04983	45685509500.93528	68361146013.86847	64305485782.71523	41932469587.029816	10997937134.385815	15483408668.807787	49240612846.586075	16432872188.607721	48912119860.39909	6196605259.977876	22083009681.17264	20781977270.158268	28383509382.282345	2507902239660.529	18402112473.583397	15610841476.103077	2291068697494.9272	31813411110.420788
3082991847835.3643	30588312618.744118	171850689052.40427	28572550991.08564	26001244210.514103	78731672879.32056	50124418850.21341	84037746224.82155	16809876244.111069	5197030031.483689	284320781985.49286	36741651793.215034	45400555812.2565	67859855768.97422	63923500816.52036	41904119283.33905	10982489362.399374	15427136522.40712	49234383286.79976	16220742804.327818	48861725023.47699	6196262662.579005	22044204800.64839	20751810912.40802	27714817229.270542	2442928155867.294	18285000599.182842	15517004100.445992	2238385443005.779	30066861753.114983
3044323024063.1255	30382362678.781097	166168704051.1958	28359067399.133663	25849692314.5969	76434055487.76509	49785451883.2471	84030434970.81898	16443435855.002338	5150365450.482662	283861997712.76263	36694118843.798355	45361880984.149506	67856274501.37835	58875244471.848625	41884872455.48152	10943923013.717669	15256371993.816713	49225693958.649734	16109058995.389431	48827046277.511665	6195210473.485784	21966181665.770206	20712553165.374126	27132075543.287693	2270630153288.3696	18191506385.015602	15427548716.374166	2140947390786.987	29334655141.519863
3000734971733.804	30208782144.74971	161542431552.11105	28208373278.19155	25628131436.273827	71308312945.92001	49092366381.25121	83920144778.56833	15400446451.77739	5108351573.1073675	282074108967.50995	36591967728.20527	45195472076.043564	67011449909.76541	52955977317.57409	41845053615.5639	10867897167.37399	15232967885.609777	49172698026.103485	15903211031.794579	48676936809.527695	6193579886.23162	21865703512.78659	20606321040.48934	26545758035.69941	2197873086747.165	17825305457.62629	15311879200.972576	2076699331395.835	29119715207.14955
2991731089338.2373	30097483968.107574	159001451326.17923	27962234740.672318	24910986724.53181	69678990614.36813	48268604151.81597	83835372309.56313	14452207038.261593	5035181085.2084465	280758438593.0504	36523086875.26411	45153116818.40646	66138696634.12528	50503489012.575226	41837773809.49154	10808281718.953684	15063869116.63835	49155023051.710045	15697580685.486801	48471479878.34769	6186572156.466383	21746019712.685764	20571295011.33929	26453351705.74141	2159326943044.3496	17802029191.81167	15121699985.202478	2045303598976.7773	29040810831.746147
2956280835582.6562	30020640118.793346	155811386994.64047	27782541287.64997	23938423432.6654	66352906487.19228	47401290494.01513	83804572446.52281	13830005165.711506	5005928216.5507345	277315882969.44257	36271828940.29633	45121089690.54512	66056159601.1556	45257597332.57286	41809824205.82604	10757409372.94342	14987942572.757496	49110683916.4494	15356702461.889256	47658602649.818436	6172490300.647931	21658128799.907867	20439623412.41804	25962918522.294872	2045289747794.3857	17585518480.521263	15117271483.842852	1885177895971.799	28494352889.3845
2929906514160.5723	29870541158.997395	155247547540.4687	27669712635.48542	23634771654.65708	64108663512.6405	46592832815.54617	83668655018.57213	13708776289.275839	5004947304.812244	272066468728.73343	36027503108.51945	45099593397.96758	66028860524.59013	33071169354.66967	41756824170.4948	10667681351.676907	14971405207.585663	49098237040.00158	15149606037.367329	47466448307.759346	6164722620.291852	21598286303.482845	20439623412.41804	25653431211.677795	1985604211177.774	17429517027.90221	15046626065.177847	1706394575325.2698	28198649601.19038
2882108732810.9385	29599623533.408855	154714974469.52014	27540611837.76495	23322656917.219177	61511775153.263435	44055249881.665535	83608589676.64557	12821199893.031004	5004947304.812244	263958120327.4906	35775606984.53655	45072791869.40675	65949437009.24387	30083823935.78229	41646830442.041824	10523946438.293745	14948539557.518343	49054682284.62269	15071797811.828249	46655889663.118546	6156370728.909645	21469861847.593613	20311994338.497005	25528453410.059643	1923924024195.4543	17210909380.723724	15005512455.133553	1691856533446.484	28112265936.360615
2796820492887.0796	29287073916.98509	152713607632.18463	27438913484.62317	23230419312.76179	57351127778.022026	43020268374.473206	83591854396.01466	11770848187.756449	5003346629.330171	251493156048.44272	35161091920.08046	44985913845.41295	65908867345.715065	30057237106.906128	41554612401.41889	10333542177.685799	14901481496.077995	49032993523.32093	14724343495.979038	46172103593.745735	6145207763.665378	21189847133.5092	20172650231.12923	25426897620.346268	1748412806808.4019	17184559690.22917	14960747958.579155	1603101340256.925	27954050739.95484
2717127910597.678	29249085163.18236	143402865579.56757	27365660657.77867	23129573461.741486	53854656571.23638	41721807220.243385	83588114804.09299	9394221971.331303	4998795474.021699	225715549546.029	33134300849.904285	44587026046.581375	65876114772.01801	29840607122.03678	41477711409.80966	10292475134.356245	14862676561.569857	48995255088.27524	14176893923.50212	44400668151.06381	6131358133.9027815	21099942750.499367	20120068447.67813	25350116863.345448	1659698052457.495	17129469060.627542	14910976618.488928	1503651684576.8508	27954050739.95484
2642875281981.432	29240540586.00787	142642484107.0781	27340340254.551155	22971993417.42192	50094107549.42713	41492116276.6013	83519863387.33762	8634647353.977158	4996499468.788874	191958777892.16632	32228143412.804783	44566797157.77171	65734149376.09841	29547230905.18128	41373369134.31413	10271711014.28288	14783203309.60549	48980763729.97748	13634602761.713491	43956805194.39199	6110308675.781318	20813507348.498108	20044123818.420708	25161890024.987514	1604496698403.8687	17076995072.34003	14900420569.90981	1495012423979.9893	27845252891.084114
2565278391780.679	29046277777.499886	142626594562.925	27291996130.37308	22723847059.5027	47740774110.10782	39949064586.421715	83404810355.96497	7794915704.026385	4993857948.139265	156791179203.82797	31800042283.79339	44513743687.4446	65718619985.31915	29151946822.53684	41078599037.09131	10169091516.96951	14737262968.352928	48962856293.47138	13288927972.637794	43943550672.05715	6102879524.687715	20753586562.19567	19953707857.256016	24760367552.462845	1485283240075.6318	16912027655.836164	14900420569.90981	1489567169336.5593	27816687666.25199
2502910068314.023	28828267707.20955	141056867577.01218	27266042401.172066	22678252411.604164	47117986337.149994	39552971435.40824	83396169563.44728	7734470963.962255	4989151247.96982	156791179203.82797	31421082351.902725	44510913987.46923	65629153690.31844	29135416283.325558	40734750385.95607	10118587965.743975	14667470999.911495	48951686040.597496	13060103624.906528	43430853251.30506	6101536482.330644	20586263679.64159	19895610881.123947	24722749190.013638	1348273008581.9192	16727098621.273727	14900404119.082092	1445166580452.3904	27572819128.566246
2450032409949.7773	28787761755.849693	137707031613.747	27225781601.861225	22644219393.54079	45436545325.98351	39174247854.58692	83361979239.60454	7506110362.574097	4958914840.617558	119015065017.75502	29453806999.188087	44325916670.20548	65372533361.947754	29117571178.714375	40568369510.09074	9977403652.380531	14637387269.658215	48923165567.92971	12981875004.385397	42803843674.33856	6097810000.503711	20494275580.93495	19785647564.756763	24519514727.510334	1255492607001.9119	16578187649.772306	14896084913.1593	1439188974972.8176	27262454190.269608
2404583747990.6396	28643915847.44291	134568227007.70222	27216098842.257904	22384977616.2021	45063048093.25937	38830166091.29925	83302159540.59723	7388034649.083366	4954259778.721712	114396845845.60239	28265272975.024082	44092475680.2017	65074436258.04182	29112832453.761654	40213229677.83625	9946925356.53388	14599404257.330462	48885616105.77996	12829915355.518206	41694276371.77258	6095381680.88441	20335989324.84221	19652579884.932587	24461605958.007088	1103181755674.916	16437390233.435486	14889415870.41819	1437416900445.415	27080467585.363834
2394671430761.8345	28576906189.09883	133928011295.2447	27171405644.153114	22165081648.382603	41563180862.91561	38504213672.11226	83204140793.42514	7388034649.083366	4939389366.215349	103849618025.81908	20105092231.59257	43761796082.29462	64919028495.551994	29101748806.50274	39782822708.68308	9930600864.745178	14455526378.223688	48829217138.538704	12716915464.437727	40716902854.475914	6094730324.085615	20089378523.248734	19545080639.484592	24285760805.311165	912031944668.4436	16244478939.136675	14874044149.71209	1429310115757.131	26993806614.05544
2376746470021.3125	27608636316.490776	123976996869.057	27129318528.886383	21853004054.830013	41474924643.27334	38489451198.478645	83186708239.1456	7349477843.748602	4925226032.031441	97880994968.05045	14140546381.080397	43700560712.250946	64689416490.04851	29077461240.431675	39566038825.060905	9848733613.559288	14413302641.940887	48809935486.4046	12591909640.971628	40227973599.318245	6088449257.44104	19968368152.667328	19481827970.078564	24149781248.40172	769723322670.6575	16057012299.062536	14864113088.413912	1424534828949.3762	26926561198.737854
2341560736347.362	27308955092.599964	122851471245.78038	27035197129.328457	21766518567.19927	41402850597.47349	37741445474.1994	83174355071.09091	7303687469.979383	4919850139.607191	91063471506.76381	12382260082.58104	43670369859.99524	64467117272.38398	29028187020.62758	39220186080.582985	9824550344.060884	14413302641.940887	48784834531.44844	12549883313.72132	38894888757.56629	6083363601.911349	19963461099.964207	19459540844.7585	24059525925.184635	636722958134.4496	15924251800.289421	14852466030.113924	1388981584327.9058	26920209884.504482
2326414371808.4453	27187427949.929653	121627401639.98706	26876290227.610237	21760611344.14613	41056374483.55087	37279647405.73874	83080420315.68379	7300032432.746544	4912865686.667922	88552562947.30453	11153713815.772785	43515948544.71435	64307074578.02249	28992870886.193638	39210393747.73621	9760545397.779842	14392152727.926313	48672748929.114975	12465203980.095661	38356301790.71975	6069479242.940793	19935371669.616375	19372029001.617634	24059525925.184635	470887814293.0033	15885953638.954058	14838932300.122307	1359158835661.6638	26570161206.167892
2313288619193.7534	27138733550.549725	121241893161.31245	26739429958.25087	21747125158.155262	41008863161.20018	35797993494.75424	83067758069.51932	7299239652.716817	4911974454.422183	74267209531.32733	9609058904.905748	43376163124.059204	64278023925.744514	28956352430.50625	39002301393.72351	9742965441.189266	14369664562.549568	48660065249.646065	12003405388.236404	37735558828.717285	6055327716.70894	19885917496.962208	19259705129.929974	24023610461.859653	347927067509.0158	15820517650.718225	14831662373.353985	1346487066683.8032	26408299379.567463
2298471531126.3677	27111549695.872887	118683537516.00356	26701479166.134327	21711197339.55891	40427607050.54272	33213256608.346504	83029946398.6652	7283165338.475626	4904744420.37274	62298510292.69835	9095294855.017862	43230855143.62578	64224461622.4831	28946653962.9578	38785704760.84062	9737005251.817415	14338017703.673746	48465727021.29299	11650926147.785568	37440523327.76305	6049030219.686063	19774906953.672104	19083538999.77658	24006940556.09833	324566475152.3803	15771122090.701262	14816093487.743954	1295099712175.6516	26332615198.836384
2278994087480.7466	27105498684.020832	118138728290.6763	26676457616.402695	21648302409.052402	40317150532.77431	32192463644.419926	82963995561.52263	7278160049.978433	4897602936.3623	54953520515.55247	8912881774.97313	43203344189.700386	64142132739.82009	28913210279.26272	38780816446.47438	9704786554.17377	14324260434.961016	48344605138.96457	11428136086.217089	36977962490.982506	6047929709.234809	19688408618.103928	18966963406.6961	23921675125.44682	285083839788.4083	15541911242.391222	14799751053.843882	1293055166550.5784	26105152988.647736
2252946933938.3584	27033272377.69465	117945159637.82666	26650748128.059216	21600095955.71339	39989588078.54379	29796361572.381584	82901503621.41716	7272217016.603611	4892192966.924549	52499108208.99488	8888715581.803148	43113196074.26211	64054135780.30743	28850983689.346848	38760489482.03259	9691809052.743313	14280559768.330273	48280662795.361626	11134853931.967665	36852482315.14879	6047657605.9775305	19624367284.05828	18964482142.026466	23881820105.02532	246408334997.25812	15534076842.87409	14743724894.674332	1289593681099.448	25932479823.89243
2222169858130.202	26818508640.098007	116329968213.12766	26516272236.54847	21489811950.092186	39777303788.44768	27950371544.686695	82837133524.87317	7266868335.207874	4891207533.831625	49976027635.60071	8822536447.227268	43051413736.26342	63959854402.98252	28795489893.476227	38758891010.81457	9691669623.793713	14246180701.395788	48266557763.79776	10884060160.898273	36782657309.41326	6046168455.891112	19572602463.30259	18961817633.87901	23813731012.493298	227329966271.28723	15235976469.870415	14709518846.167866	1286690613669.733	25677724191.965748
2207080795563.3804	26699403522.47085	114575093464.26567	26429166390.476173	21417622385.22584	39569246602.19559	26194340162.79434	82775581099.31772	7252299665.418188	4867387633.239684	48136489838.73241	8703161997.1184	42888001123.87437	63906266164.85763	28709939630.43901	38752976907.9012	9686820989.459017	14152142653.176928	48221893990.70736	10870787742.964823	36716452276.59258	6044829747.854882	19438091959.054783	18961261029.14645	23701812391.60485	190309058569.645	15106808269.875196	14640651139.480034	1273101166982.4153	25378474450.301502
2206515011442.454	26561203087.504272	114266124608.698	26359866475.801323	21354093862.018177	38765930599.84087	25925690181.141193	82663865599.81548	7235459057.765747	4866493778.74218	46264075990.38966	8405153309.142229	42753857886.304016	63795007992.26379	28665137264.987984	38740224318.356575	9663367793.141375	14145383140.390587	48026957883.83197	10806589647.501534	36375048663.27713	6038982201.7479515	19210802981.83242	18862010067.68235	23669370643.664917	143525314983.50748	15010606626.068579	14634253811.638332	1259243720968.1614	24818666501.668392
2203441824251.6807	26486347363.71006	113668525798.64748	26165781025.114025	21347509007.36817	37610155107.053406	25878080749.616505	82518802780.11902	7206291572.775156	4852322141.77244	46098468137.824005	8270438740.137552	42337629952.302086	63748267472.95394	28613992528.7628	38734290283.8105	9604561836.19688	14089365388.084938	47979321891.21557	10738400711.595583	36265003661.295654	5997178150.784506	18917524323.64965	18849587653.578888	23465845306.169395	136916270816.89365	14904811487.23205	14626868372.688833	1253880454400.774	24249663924.119804
2160781030785.2542	26249435552.62218	113223649532.65282	26134725266.29676	21291213759.84309	37151767908.74762	25834717913.820347	82254678951.36507	7167936948.541186	4851999761.926308	46030480811.444214	8064723797.356453	42226848029.83666	63607768141.97704	28560629693.553658	38711870947.5837	9600427867.67201	14075681838.002604	47749036810.02082	10519424842.654173	36022344381.61028	5985824964.820727	18695990294.725594	18815717895.034527	23411649809.44299	136083435999.21336	14798568505.89036	14596484778.338562	1246365474103.9268	24052564791.919968
2127957156251.2764	26169424276.561485	112669102634.05702	25969018389.122036	21221657600.79334	36862528990.843506	25800295373.62412	82092111359.88585	7155836814.712604	4842849859.995222	45865026557.582596	7869769613.691055	42008087680.83154	63549688735.00835	28441223093.620613	38711870947.5837	9565647518.683363	14012664680.229279	47476683042.3558	10434759433.40771	35905608748.29321	5985254826.467694	18015898137.957916	18767704161.967564	23300167071.389107	136083435999.21336	14659137797.924892	14562316318.275833	1236248467827.3584	23993477278.359966
2094081850474.0537	25913529471.245705	112664495313.3001	25207797150.75109	21206371441.65438	35538003342.49118	25789980351.257698	81857503306.70485	7145668968.243397	4834890693.3088665	45748676745.09904	7448606300.0355215	41672380678.43416	63489307953.438324	28409244912.95709	38705895913.45738	9515357043.507217	13953099099.825453	47182505944.66522	9955229347.676085	35808752880.41314	5980957874.363293	17550009697.87987	18705065765.985912	23251518800.086777	121615679666.9403	14620498341.889683	14546288880.910261	1226178984862.409	23737629026.30971
2074490629209.2825	25820642932.582005	110537951027.10912	24880626813.971066	21137817488.546295	35326268230.29243	25789980351.257698	81857503306.70485	7139381172.560238	4806785791.424018	45633118614.748276	7278090865.550595	41352929388.32701	63417192675.37966	28362136492.12403	38700655806.504036	9484749268.089434	13942129665.554407	46766355016.77575	9944647056.37873	35643863928.427055	5979508910.965688	17350462267.65501	18645474845.85994	23227839757.11568	114010745430.22511	14610915344.299154	14532986477.718401	1219029942847.1716	23237295785.910526
2059413788606.6274	25744904178.059074	109975649867.55109	24791347113.155502	21032818674.174294	34793919427.65474	25769317307.438915	81232398090.51915	7122072847.419829	4805255437.283817	45576011532.45366	6852806823.343149	41070166667.04196	63317040524.78546	27550424989.570004	38690720914.8733	9423676689.046146	13926174077.150621	46613600846.94988	9909502476.745718	35336268701.90289	5977054715.92325	17088727767.540648	18619667668.32934	23173355446.134857	107383868740.1414	14598350079.100403	14525498083.679758	1199082158222.805	23237295785.910526
2046081040533.5107	25725643444.737953	109501528539.41937	24694305258.917946	21014066759.301247	34606813275.6406	25753315014.774506	81115739970.11679	7094402794.337935	4792771247.881001	45444686119.87162	6421386992.045521	41031138622.20833	63261758229.093216	27463958611.307777	38671755291.71021	9374322709.952211	13912356116.631668	46062367871.90138	9877585655.314299	34912975288.9631	5972510396.465665	16698553468.001984	18602563575.252262	23138758743.04785	104422599031.34642	14576310075.296064	14482250525.57429	1165049199793.8362	22410946207.22551
2027942114819.96	25640185700.35599	108319510603.54707	24526349569.674316	21011080928.17583	34551307878.06889	25723341230.186096	80370302958.36961	7066764130.083242	4774178401.552459	45352547166.4167	6149603154.3141985	40692646375.9985	63200564980.49729	27463958611.307777	38645947230.55315	9370042095.65359	13878740213.013435	45770666756.596565	9660682860.389566	34437465723.30467	5967466320.833823	16364389370.3506	18563072465.238422	23130882417.423855	97309519547.094	14567760596.166208	14472294989.052855	1126158445241.125	21869639687.47169
1998724156687.788	25574374684.68746	107903656298.2379	24448843621.731777	21009737337.230854	34475086925.978935	25711741096.09224	79829920929.0085	7024272606.613372	4737174870.794668	45095838164.90489	6095881296.941187	40646823288.937294	63037588706.442375	27451599514.88534	38628335003.83775	9370042095.65359	13858882706.838005	45288869178.324936	9549848562.43679	34352733340.30189	5963750255.040501	16123943346.978212	18513986524.811005	23006976132.873093	91240920388.62538	14515328444.775702	14426958512.211958	1116723593110.3557	21441091577.402084
1979035522690.2585	25419310222.72932	107270336094.79407	24399373594.6095	21003461013.85176	34438466161.10104	25701498936.995914	78610242824.59627	6977267285.235966	4713962092.489679	44758504658.330284	6090607709.070594	40630557858.415825	62638846565.52244	27448353576.07613	38620602776.31455	9361868525.216883	13846386325.750557	44888966532.49788	9547970682.209679	33881783445.768448	5954003692.535817	15989473890.523104	18470931780.998955	22914082486.46719	86413993797.09003	14485323964.108685	14405931206.822744	1038222850910.4113	21283962070.08268
1971941790331.0225	25408415964.95715	106867199466.06047	24313050893.981674	20996497014.620018	34266593119.00418	25693140631.506863	78113609178.94272	6961664389.237131	4690450836.01573	44544722092.054924	5907579178.765926	40609943611.00874	62425956501.170555	27445538300.59148	38613988857.328026	9300484128.676107	13844249629.526846	44609760126.99056	9482822543.857382	33684256961.504173	5925754619.654003	15981219990.006752	18388406966.48087	22902437905.50935	85667397392.95802	14473352495.165436	14354433527.645618	1024908808525.2885	21120150675.868813
1959902632514.1108	25405388041.484795	105961301588.00926	24151916889.07832	20940030323.58901	34255259073.743343	25690300475.265587	77981925288.0536	6955933767.249022	4678015163.058386	44458551108.29955	5864012401.583796	40599251554.210236	61944836635.32822	27314725855.545124	38609792749.53338	9286891182.66979	13820121891.340534	43861461183.59232	9424733159.218763	33675638801.183125	5884119724.32598	15970115567.452444	18248093295.01571	22899467737.795998	81065237528.75226	14461932868.423138	14273656168.671938	1013734553032.7886	20784864398.745415
1929861588298.375	25394235714.265224	104353995290.05154	24062134366.14973	20916855585.0593	34224529693.75308	25682003615.520958	77452377973.33649	6933774900.076187	4636336458.428159	44262630517.86294	5750170868.9380865	40577026798.494736	61449086798.41811	27230363378.200356	38594299780.059944	9263447670.17053	13799467733.812141	42964866932.02608	9370342241.16172	33547182760.662834	5881940486.359707	15933275349.214985	18170172523.128075	22865319378.95812	78699373675.4784	14459104899.32753	14239764035.01894	980096315732.5682	20523529003.478176
1896063849380.9087	25392755570.963825	103046774353.99382	23962234579.763306	20881299056.59765	34041956429.343468	25668920478.18432	77207995916.74219	6915292338.8860035	4577288779.093468	44163517398.15049	5660852184.468746	40565517517.63555	61183214999.5513	27159857574.66187	38580501499.295906	9254077960.475142	13797919023.423458	40950179212.75154	9364904831.594183	33443215482.010284	5855303592.352683	15912661065.667635	18026344820.37267	22810925372.493534	78662969502.10954	14455218303.807535	14165930425.752186	967156956143.3025	20360231480.234425
1868549583145.896	25379473892.322723	101120743035.58476	23681700051.526875	20851233408.781013	33965914081.61141	25665001932.917393	76320586454.91637	6885141020.617957	4464537855.41341	44034858482.71625	5524947992.362402	40546349985.01938	60649621262.809135	26925117652.847153	38575397482.971436	9249057373.289423	13755579298.938986	38147796148.102936	9274979014.92199	32892855096.85191	5829800258.112354	15783267157.392147	18000299947.12796	22807498807.815483	76622947511.70242	14450522575.626253	14070818162.623156	959705301505.109	20283653809.122047
1855733048282.5896	25376180323.030663	97983161166.86296	23645150007.741955	20825489078.212837	33956416366.862457	25657980633.829308	75813286937.40628	6857003145.073847	4348458424.556233	43845040213.98502	5306781955.11645	40522400412.663445	60202428209.10248	26675679075.61545	38568577566.66484	9218043654.003859	13729449180.75052	35449358976.868835	9167249259.357313	32777431023.1056	5820761433.942612	15643594521.049944	17946967149.078445	22778081725.099304	71912817851.92307	14450087002.553236	14010357324.769667	954219431323.8442	20138990346.23578
1849326254960.175	25374992133.852425	97114190372.14474	23535716131.510586	20773014595.720757	33952994239.98236	25653867047.78748	75813286937.40628	6759849346.557001	4311710246.816932	43564337634.84714	5170732501.1588955	40496708824.72741	60198475528.766495	26300878332.39485	38566577927.581535	9203210165.566822	13689005099.392756	33597199872.61042	9091437229.83187	32663757928.630775	5817273277.951003	15198389503.409197	17636366780.17706	22730958948.531536	70078649147.11691	14447785017.611883	13897940662.838371	893032987991.1027	20040606500.31076
1801144485433.171	25370641946.247658	93096795412.83565	23311842124.073204	20739204645.25481	33952580375.231827	25651935057.41657	75381198759.68037	6652015573.546406	4192297992.0139	43084227428.9505	5125952836.325496	40434941367.495514	60176456935.12717	24999929288.14554	38562567784.5832	9184285258.488508	13666870299.21122	33179078050.70062	9070653213.636992	32559891948.26035	5810568690.246129	15158167468.700813	17636366780.17706	22706467021.1137	69087557479.87308	14444452942.684605	13758914390.486294	864152264462.3993	19912800770.518906
1752658852161.306	25365940829.493916	91144573149.37407	23033774931.300602	20729884038.571358	33952580375.231827	25636387581.46189	75270849986.8665	6526573496.168733	4175580893.4896917	42477832457.41451	5086543409.527977	40434941367.495514	60169392802.113144	24433273683.57855	38559069570.80051	9137676805.097837	13633001518.101486	31654825541.389515	9028617829.81357	32388877146.144363	5809658295.495778	14403818462.827513	17267320087.433636	22680473515.216553	68202280791.54505	14443349871.308392	13603051890.698397	844749816108.3386	19837259332.07635
1729232416399.7346	25362589328.108376	89075002930.8035	22597221266.137833	20723672027.24729	33945207562.13479	25634578447.004536	75012855348.8952	6409898983.294766	4151593887.6007514	42477832457.41451	5072564797.173331	40427026922.817726	60114833684.2394	23059466745.090725	38546193376.119225	9135512658.09126	13607920613.452877	30678303223.02547	8998530338.036325	32289506350.375946	5795215438.423462	13304998270.737143	17267320087.433636	22635924384.276806	65502920936.34786	14443234169.734165	13222972795.178005	829620518658.5215	19628468632.004375
1702546678637.6492	25360041143.469875	86249205211.1821	22197269483.82267	20671016426.12518	33941484495.71225	25631341376.073	74654148519.67093	6276236787.052519	4064343399.7925224	41891502022.62832	5037379672.076395	40410273191.41299	60106299240.133736	22725353777.131134	38535315493.45374	8927939403.807198	13596096172.819536	30080784250.59209	8983249919.186861	32034599331.81088	5783777145.895228	11696814751.784952	17160089239.973547	22592885980.19416	64705282099.896835	14443074264.549812	12984615129.015087	790727168946.1766	19174995189.310635
1672741523719.036	25355232586.001507	86043351877.7888	20504009208.633884	20626663208.26175	33940305429.91737	25593075949.701355	74061854424.80185	6186204674.227669	4003246315.752039	41212200434.34673	5027642678.909773	40398457161.92611	60077558521.412506	22674094931.00394	38533738697.063484	8810312328.66769	13584317192.961193	28942442900.701977	8927199441.77729	31713392432.707764	5765679589.654957	11519024959.443548	16897755983.534798	22545571223.92777	62876410396.69399	14439844349.53376	12633878501.18003	762703608064.3204	18705319120.46891
1654909025928.174	25354706555.14611	83412854482.96878	18644834760.83295	20622518202.959625	33933282696.358574	25572064541.318863	72532538534.28761	6101607078.534502	3980277157.1831427	40582156052.521736	5012368732.658761	40371214838.09199	59971981658.021805	22532024912.737118	38530874277.34267	8786759660.262074	13563262948.255907	28332320094.383034	8826236642.802393	31592879950.07594	5748577383.624294	11267765077.071445	16556370854.97198	22425693579.18416	62876410396.69399	14439378067.369986	12105850430.01273	705667795258.9381	18525332327.655937
1644747907107.672	25343334930.633987	82356906384.77446	17095297165.751783	20535087979.582497	33933282696.358574	25571471705.703968	70792168875.18034	5977883640.086287	3979123739.966392	40464725185.62338	5006482616.532274	40325916764.02994	59786042156.894165	22513402757.77035	38522101981.746765	8764063096.840572	13557630246.674925	28000992601.753242	8775796929.715158	31544987826.011105	5736823631.033519	11084495791.846134	16329876548.366146	22352488345.45209	61677880873.9727	14438670721.996328	12105850430.01273	687622340698.9564	17893400463.50606
1633364120533.0005	25331503264.116913	79845796830.5819	15755779938.434145	20418852454.45007	33932709375.331936	25553884673.796227	70321648997.69664	5947357921.626448	3957319918.4258795	39834706940.60078	4997176312.737661	40325428235.22497	59391090658.9459	22484642026.446003	38515230229.63973	8759262159.205723	13541157613.708174	27439374763.565582	8737946887.235723	31493819279.606945	5690979400.423488	10848749695.710676	16105914098.012114	22316299079.59784	61324926340.35378	14438178979.976057	12096835003.934155	681915683100.0607	17491207700.575916
1606656691461.2927	25315876109.09849	77556282536.12314	15138579506.271795	20377783339.658913	33925380855.08762	25550600363.21019	69564457072.95815	5911153101.785825	3931379426.3301296	39661964078.30651	4981981660.021873	40302894729.452675	58944525452.421646	22480616899.955074	38509609553.2085	8716621842.731865	13508826583.26269	27166366405.776882	8688251561.645176	31424779835.49438	5683940661.779834	10416365175.31743	15966037937.753521	22298450367.957207	61077899843.199646	14436610336.902468	12087778582.125416	675524030563.4769	17303445051.186596
1592993318808.9194	25300644863.1293	75896079963.1272	13734799353.208221	20306005548.986057	33924676946.283436	25549269364.15239	69158421360.00896	5903891506.487065	3895814259.681739	38768061334.04864	4976571795.89125	40245578293.155075	58845856221.32649	22474103610.982124	38490502985.17911	8698250208.077236	13475590531.32155	26730199118.493073	8646338240.376959	31313878406.662197	5679292068.714399	9883789709.978354	15884275714.12516	22258708323.341747	60573811774.08573	14433203224.012362	12080341703.938583	643820656539.0042	16628026885.020926
1584465037285.276	25278216736.52043	75248021285.55627	13537894038.038101	20212977415.300987	33923233480.012978	25536680804.912987	68880498768.12955	5889912863.859086	3890564283.6345286	38392966590.23971	4974986010.707848	40201117835.38939	58573283655.79327	22472574943.303352	38487189469.93905	8681781204.181654	13429503603.27687	26292828689.943584	8617554370.225056	31294225026.58089	5672155957.066888	9684246643.36374	15109722633.939156	22130996048.832294	59467727900.653496	14431414380.653908	12074246257.689508	643820656539.0042	16156433773.23812
1538329620703.282	25243448544.674366	74642633988.10373	13535227371.771725	20108791123.653255	33922012721.863667	25534310949.884956	68429809989.774536	5862984211.291726	3858710361.5948563	38171750084.112595	4970235299.192569	40132170874.09139	58425434099.00861	22457194228.79997	38460913853.2421	8627672760.9312	13374454860.585379	26030289289.408333	8587884061.041514	31272068560.48699	5664306363.967188	8884099578.45719	14767436367.974014	21950742727.125904	58304128123.732155	14418918665.542803	12063469292.80391	636180756173.85	15369441662.227165
1526480546986.75	25169640537.13807	73011658243.3556	13356192158.275476	20105585737.73025	33918668797.721306	25515370461.524403	68006871816.4751	5843651087.368377	3836374332.468718	37713414038.618195	4965101240.020861	40078099593.20867	56810343737.39038	22376968628.228775	38453439933.181755	8608140140.401005	13358047797.866106	25851602954.74708	8558170865.059338	31255616515.072464	5615774115.017651	8466447014.319148	13980644951.669415	21793726751.88308	57121115040.646576	14406202755.908936	12040347147.130661	633879762460.4873	15248558073.906036
1517593399130.979	25062254441.053158	72822918812.41017	13355956875.328814	20029592099.017296	33917016851.396317	25505185994.7067	67088686995.75722	5824435974.868028	3803311213.669636	36772794876.76751	4950923649.706614	40018312127.686104	56574157420.87734	22357342763.012856	38441296568.594894	8561796945.41448	13332657222.411865	24001293139.043842	8533743652.188717	31243140471.451504	5605978431.227592	8368165284.798682	13289461101.273909	21546150861.310135	56823203206.866295	14396505736.807285	12028624465.243034	629994402721.5264	15146294739.428514
1510889084760.1821	24920728358.182934	71561593333.42415	13179970595.359488	19973569463.33745	33912313325.35488	25473489340.468925	66530221536.05247	5811502266.389763	3690628967.18245	36468782244.59068	4948552391.539299	39965796806.47987	56172515536.44859	22339524795.32141	38419468470.57003	8557095962.17808	13297430751.686972	23732388861.80989	8498242417.778104	31172390759.3977	5589632172.482101	8298815873.25897	12046097052.171743	21079630046.22836	56400041114.084816	14383045979.812946	12022030460.255508	626859789927.4695	15019942146.534458
1508837589078.0994	24846785765.30057	71106527320.55356	12943038976.888107	19949266265.035267	33912186025.850525	25462683580.225883	66280685713.5579	5780700453.729511	3659964075.485346	36411612118.64795	4939970433.576725	39928280487.190674	55976543918.475945	22324653692.171154	38382014109.696686	8489787616.375996	13274132761.642756	23667975759.333233	8481166436.473227	31096968863.27822	5586441241.50568	8145223361.278651	11903860889.537659	21005072298.71828	55127387241.43312	14348729778.116823	11971428956.112942	623800447599.3859	14904857931.202961
1506368819374.0876	24567745104.436905	68745160970.22325	12431983561.528856	19816949444.23934	33908878279.334515	25445893320.621387	66096061690.18622	5773828428.442472	3646007597.221889	36352309225.491806	4939610186.830938	39872568360.90694	55889214732.39252	22318778378.160637	38369783603.988205	8467746651.080447	13238485731.823942	23432111330.97549	8446991070.651805	31073122823.975475	5565709403.989877	8014854977.299411	11232044538.144224	20748366577.87299	55038361237.78248	14317524586.074678	11843853066.803562	618348651502.7217	14664473608.697384
1502156097316.2703	24351073246.05471	67278861404.74254	11905790152.930153	19730936069.299736	33905263632.583645	25437786436.46801	65996787902.340675	5769192822.443608	3599005539.291971	36317920762.917984	4937607129.006428	39797858176.1955	55853164179.4235	22315918818.986084	38363691924.79002	8440175911.266783	13217388913.397114	23432111330.97549	8425963378.071676	31019252108.729095	5540342702.652074	7830990307.686061	10746193706.916525	20675823510.158096	53268135685.36768	14268535340.223436	11798811810.205885	616056767115.2142	14663205423.315414
1500789982051.5566	23923743543.7572	67026631382.85656	11402260105.103624	19720132521.455826	33895682098.837914	25377740487.60261	65948715101.84767	5764427523.56063	3559721229.8625402	36297358154.63167	4936761615.837168	39671660514.88814	55597098427.10444	22314588268.692905	38359857373.66837	8387814511.187892	13051342109.856392	23396547750.31909	8413832315.208844	30938568502.234314	5493257481.820477	7809166436.893964	10119209057.270504	20600043694.013386	52390794409.765625	14164179826.86652	11734978469.911957	614521754665.8424	14248380499.07049
1495951742907.1245	23044627022.832962	64494540095.06224	10985702973.782393	19613491370.168064	33878703361.702507	25362102591.025467	65789122720.18222	5758339537.36498	3474277528.2630796	36297358154.63167	4936069909.904048	39596003460.60825	55593597409.61184	22312639697.229034	38343355075.631325	8266742762.266324	12871342209.755516	23328332886.75721	8377406416.719446	30933598223.002666	5431293171.100104	7683136051.626563	9526600305.44957	20381514604.146378	51319181190.46573	14108908479.42251	11666267867.297342	609163846831.9619	14143045761.887371
1489668669522.3115	21518802754.100403	64123791803.50583	10946869648.90066	19511590515.943943	33868127919.367672	25297776891.42176	65690080434.253815	5746520876.622701	3441090191.648357	36231665702.988846	4935343458.359756	39511186129.6091	55570086393.08488	22306436181.408287	38341927035.783356	8091682243.174534	12688926451.765118	23191040346.78591	8350375822.886541	30908839812.563843	5284949520.983138	7629527910.994545	8708173259.103846	20162622941.380802	50268885179.921875	14057895410.848436	11633211579.853436	605849349626.2662	13766914638.505627
1487676491094.4592	20090010222.941517	64073415520.94542	10907497464.471071	19365331475.51469	33830162595.665756	25285483405.86019	65584569548.70419	5741652377.576059	3393423811.330743	36174567047.97518	4932673603.098485	39487766727.05652	55449882408.203064	22294330798.58785	38341100922.39215	7986313966.001691	12505749076.941086	23135423287.65952	8293715229.853175	30868435826.75665	5100403725.649475	7556660139.630794	8520370985.086456	20095888569.78987	48776007509.29532	14048246109.348051	11513839373.329384	597749410610.2009	13305510456.98608
1482927694504.6814	19836866452.524628	63896767149.4576	10890170026.070995	19161407795.532967	33791716603.644295	25186753989.384018	65235765514.31951	5727893608.744005	3255789153.019418	36141630147.06195	4929063748.204203	39469460205.96777	55229552423.60509	22286116503.62808	38331755582.93976	7940030516.173665	12405723029.362024	23078406799.68287	8227828724.343896	30825080576.632137	5060632169.758989	7474740694.63505	8436323072.699089	20088651288.97358	46841354089.48672	14012324689.237034	11452965557.820631	595769637006.1742	13215944116.70701
1481981037250.1665	19580768918.597282	63740336462.48594	10877916959.290163	19085139850.98774	33774237033.113136	25082530090.881535	65051148017.33214	5694773568.279752	3188755214.7298164	35968210318.908485	4922841142.315654	39455680550.37634	55118733014.530014	22269920340.459995	38323269723.77148	7830093124.185461	12023677076.131428	23027085800.43059	8188160742.137869	30744429503.531624	4907970045.199797	7368177264.484346	8298225245.982893	20079872385.592686	44888321225.784706	14008410025.828856	11425476948.465672	594796041110.1531	12758896459.811983
1480979200910.6335	18479741114.50648	63693079905.18008	10859479509.238049	19053411350.622513	33768417528.616108	25058334808.796867	64149707629.31993	5684985244.128311	3076206264.256453	35800780630.30848	4919706473.006899	39450585610.7405	54991232883.9256	22251494161.258892	38300032151.984795	7686151036.617832	11880547058.247797	22993223099.761093	8078433615.333152	30705498654.735172	4690504805.794122	6866348582.297475	8210276675.707876	20049654225.419376	39749712598.04831	13989427704.832138	11369227325.6311	592683464526.4883	12465592679.983335
1480720506811.7363	18194005721.027924	63623109185.927	10839673773.824152	18841061675.863476	33760773247.182537	24949920300.2985	63465878663.01405	5676395376.928108	2298466648.8761625	35655257165.45622	4908868609.042381	39398883423.98185	54668951745.084	22232730334.465168	38273522020.02118	7628291210.312639	11549463580.759857	22805679779.970825	7922801437.16743	30562090698.36584	4566008759.646253	6643913377.732895	8182245247.20634	19963469146.041912	39402268124.63488	13982583051.88196	11351447484.981188	590033931429.3439	12086137965.891457
1479963160922.1106	17658557742.473724	63431754228.62801	10825656240.062807	18759224040.849255	33750246756.595913	24790546376.193695	63201652995.27148	5658102118.510189	2029717150.3701675	35368266712.89461	4886456740.022146	39356511352.548454	54067452196.480354	22194839207.555855	38243924597.07596	7526185204.701665	11192077167.12917	22782415105.00853	7844826134.374209	30479814800.14522	4522083540.745245	6317753727.60546	7798276365.147484	19911478307.85671	39020022497.86657	13966137138.497934	11304967249.820343	589989979090.3928	12039754502.169807
1475800053312.239	17546213612.127026	63204171993.3049	10802597289.163061	17917183820.04098	33747341897.00058	24562255495.34215	63094010514.590416	5655676954.251683	1609969733.1831994	35038577947.63524	4857232582.070036	39304784725.49969	53240397608.25559	22162851589.489983	38191579112.55975	7466696043.69543	10827933426.258448	22775674281.631573	7841922707.168388	30461661044.246964	4345006233.296092	6255948786.389247	7174786513.223012	19846831017.326843	38822874375.10358	13966137138.497934	11243969366.149595	589295279300.8887	11892413847.79245
1474513905757.432	17485531527.16613	62917178901.89189	10799211768.99922	17801978839.844555	33728118459.882454	24462271826.597668	62898974279.53802	5649240898.806505	1191850283.8475657	34377566089.1457	4835975589.728044	39267800780.86237	52863076077.10488	22049642270.154266	38188746878.31728	7283440719.526084	10492309165.983839	22763192585.32835	7619525149.164557	30439998778.390324	4332096412.12281	5398567541.031721	7083906508.349178	19720782562.654408	38019049918.898094	13959924250.827984	11213934027.255175	589098995454.2855	11848859902.846119
1474513905757.432	17474346185.60707	62576475011.828865	10786923990.884245	17672323263.70853	33706576561.15506	23850941672.323235	62460535254.145355	5647795307.447137	1156944804.202596	34012522436.391438	4808355471.447797	39188397061.408936	52428053745.742325	21788934956.55455	38177749278.19299	7276690774.01058	10349983065.865103	22750374852.712357	7466441623.798842	30424962260.977818	4303167136.979888	5223656834.979675	6914039492.372069	19639822090.88324	37656947836.304756	13945569659.112165	11147177155.112003	586972251654.82	11827348069.430538
1471998057143.244	17330015616.678432	62230825988.76481	10728481407.367342	17640447714.398956	33628038046.01657	23772656835.958878	61812617763.09547	5640864234.007835	1124634263.3343408	33689155022.22034	4760395247.573747	39077625323.24183	52281935921.42196	21605353961.150703	38158507661.462425	7208604958.632233	9991865537.877623	22742285740.49057	7422673028.55821	30391956031.018047	4218793705.8214016	5200439653.245162	6723569282.701479	19562223158.848568	37118933725.709984	13936569622.720219	11054682237.035793	586368959066.2302	11688175480.816162
1468080799432.8738	17294595234.08029	62218432428.70605	10716571730.137106	17540960593.408035	33567678436.071	23625843726.182205	61232837094.5224	5638379214.287606	1113283269.801227	33422683967.133167	4741001250.207248	39077625323.24183	52159487456.98755	21336982357.04713	38142059530.97718	7153475881.194942	9930641110.736807	22731927865.087166	7291531044.707526	30259017104.794765	4185952427.785881	5193043050.686125	5870097310.114035	19459910922.966133	36751051687.81206	13920930958.29314	10888184250.869476	585813859600.915	11606338457.58667
1467905126712.1538	17045107789.38901	62217231190.30231	10698256634.190361	17354863932.546154	33509726591.119072	23501737151.772247	60853429232.78914	5636410724.475791	1108238441.4112332	33387657846.840694	4697914924.959365	39053887239.29728	52052680305.81804	21158936280.024414	38066874206.96847	7125300446.326905	9739717530.291504	22728671309.00162	7241169444.742347	30110965589.635086	4185397865.082661	5187808034.4349	5009400238.598842	19263135267.42547	36371729802.37703	13907041816.937515	10256047902.099262	585779565868.845	11505315669.370882
1467888907539.6594	16911387590.693447	62178124318.83317	10666664736.377554	16643735846.723629	33426445274.776955	23391767239.509003	60313665853.06915	5630935478.125197	1108238441.4112332	33094355217.14431	4667439676.10488	39015443777.95755	51954785215.139984	20518106533.92116	37968558439.32005	6951659115.699976	9674951645.662962	22727089328.976044	7149742472.665023	29915299536.10606	4180483356.463359	5178365685.989957	4683163941.543942	19113732148.093445	36163956873.40036	13883492811.633877	10112815929.721804	581378336023.9884	11458497414.777351
1467888907539.6594	16845378486.895187	61978127545.22619	10658283538.56348	16325793984.72228	33276274195.45911	23149792732.156437	59872219113.4168	5630332310.5842285	1097220400.3640666	32941019731.530758	4616300529.913323	38943022430.37835	51817767944.9049	19369110112.20475	37890830185.5419	6860330757.843327	9575672194.994057	22717603510.292156	6955116735.044535	29796885424.131683	4145480702.970835	5172356998.660313	4582442335.106141	18944059272.33059	35483764726.74673	13847190040.132988	9887073969.934065	579639002123.5095	11355780950.391428
1463145131316.4446	16570556003.840376	61644036823.457794	10651238164.916212	16166734912.267483	33219755621.63466	22658177861.92875	58406235787.3178	5630236380.551568	1069635120.9808029	32835530653.068104	4545911264.164105	38937552809.0885	51556627623.49254	18832079691.006012	37690287810.507355	6684795047.626733	9447231851.902618	22701018135.716858	6823286814.665681	29766671121.071613	4125656494.3910975	5156847311.881691	4582442335.106141	18819162730.834003	35244770138.8129	13740342718.660847	9725381920.542688	574214778166.9401	11039842773.502596
1462183487412.5037	16418383672.966702	61441917394.24175	10650520096.823904	16067841426.93592	33164697496.869324	22292726508.399387	58217341258.34109	5629473255.80938	1055664332.1500553	32509469386.353775	4545487701.182494	38905169601.65859	50784874665.883545	18466440127.81113	37549197121.24007	6519230545.558946	9058908929.399223	22687833995.03072	6627884481.159038	29707705051.046497	4123339503.1577315	5154644203.100356	4385620329.3348	18633583646.29089	34954311369.934586	13671896907.875439	9625703912.062847	570438820956.114	11020635182.05877
1459729882303.447	16366298697.040615	60933874461.518394	10647557233.571323	16021077439.192726	32981991102.823074	22189955109.13032	57921650535.95536	5628612808.728448	1028006507.2325386	32437214373.20598	4520556190.695809	38832623641.53428	50537539646.146576	18392655416.006554	37340049295.7059	6332418707.011344	8582502174.170294	22678550260.077698	6536091192.992125	29602065467.043457	4121175483.1053815	5009185206.131017	4261392352.5320334	18544110993.254086	34718109997.963776	13469542511.559265	9535083119.591536	569527493465.3568	11001611081.695415
1459426929021.2695	16307479802.834017	59957588757.47058	10642230887.40468	15920994707.521223	32698413748.282696	22101884560.32154	57636611332.24298	5626101567.818982	980839746.6801882	32314361033.140392	4516287830.40393	38827746884.141846	50363530513.29366	18160199152.09337	37044684170.83003	6270516632.517827	8524562992.080604	22674598427.60882	6224792581.805351	29163187346.682484	4100889999.683192	4995126663.473803	3981353584.7053485	18184413144.43629	34508011992.462875	13375456947.492899	9282015113.088114	566818570738.0093	10720876961.091557
1457168193239.8125	16288461275.733284	59818260033.55294	10621818354.64171	15896275935.72946	32448946637.17441	21983796842.948334	57260148090.54678	5625699831.616412	961443737.4110444	32260858112.49416	4514619855.4162855	38694244467.36593	50070612859.85672	17630282238.35714	36754760145.18143	5927625381.449814	7838183704.729408	22641832448.63589	5831299580.777451	28800334241.30194	4090325032.6375494	4953762767.857732	3500373099.30454	17918222896.653255	34415679980.602234	13316329874.978691	9040874433.757263	566107523564.8931	10516728031.02375
1455696179210.242	16272808834.564678	59302159360.71003	10612811387.924124	15869954825.631655	31981199077.821453	21518740878.330692	56861656026.284134	5622793061.742821	893741041.7883623	31796336142.569695	4514143600.278038	38670146160.191055	49967572107.904305	17630282238.35714	36194933041.787056	5642872296.474608	7703673219.533281	22584204928.490997	5402274995.24591	28047225445.131783	4088873650.117951	4953314388.210724	3410745184.7775354	16793710100.296167	34164569751.958942	13157667297.044445	8793691625.88042	565490060489.9275	10322690948.704515
1453197727658.8416	16222008911.819836	59216497444.48836	10593464769.400017	15843360738.943718	31570902652.404892	21353091294.270954	56629243459.69215	5620310289.861612	763107952.2366809	31598370825.19013	4512494321.123759	38591817749.87122	49908893384.78488	17582400047.630497	35089139225.29496	5546462045.351242	7541157613.416215	22567620520.817505	3821369848.4937153	27284607093.112595	4088659916.12896	4949926970.863669	3300121498.171338	16636156346.011673	33796349318.230087	13106662044.035833	8318976145.596642	564936075091.1296	10054993057.00946
1449345259300.1953	16108456007.734426	59180752183.53233	10570752511.241484	15811797599.731974	31326882983.66331	21330889699.58907	56514913471.48377	5618482186.538595	481883803.94603384	31036167723.55497	4510497570.667909	38591817749.87122	49702873759.54259	17582308524.145924	34407328902.26923	5388106077.66439	7373500003.401892	22486810013.765507	3673735808.124239	26218484329.42067	4077213783.6266317	4927840073.902326	3227745480.8696203	16498300762.989872	33027858552.23502	13095973233.899637	8318976145.596642	561234019146.8516	9813857383.889336
1447158247729.2646	16055349853.217756	59129246177.48665	10520722444.134304	15758618652.552593	29966042399.250195	21277192821.30949	56334936487.577896	5617651980.033883	452755459.42380846	30746239674.193703	4503995779.919422	38591724470.80537	49642913527.13198	17528216902.02224	34068954501.937138	5350999906.359707	7360762344.675611	22486642620.845695	3341068982.851288	25739871510.093777	4072243504.1092505	4906494914.733562	3100502612.241574	16290677157.893877	32610574566.741074	12978174865.558228	8178517539.14031	560019356762.9844	9625844918.071846
1445905325106.6577	16050863407.70587	59120167545.97187	10491937932.07665	15730306352.40487	28191877959.236736	21266848533.834835	56229681383.56036	5615911126.372245	367804730.5094329	30272374964.242153	4502743677.622456	38591724470.80537	49526678683.14719	17398140161.17661	33553152368.511494	5282819412.728957	7358405422.9989395	22457554359.311882	3316304698.275993	23808057552.8493	4047782554.857959	4875108994.444674	3002252207.778967	16130542735.62516	32510667330.41089	12969936813.019672	8115050026.289313	557104559836.7535	8216984117.027357
1439267345209.7583	16038764584.000008	59095002561.47608	10478749443.00122	15594520240.892641	27194568928.70731	21150180065.478817	55889270242.11749	5615772877.62632	364458958.3116308	29410311376.257942	4495329413.644066	38582673872.724846	49420434141.96611	17243548645.29147	32445045258.921947	5016411626.371955	7350003052.549693	22395418760.840324	3295849128.8099813	23320537537.10383	4011732968.6376743	4872415451.402304	2936074622.417112	16030266442.585423	32244177745.959667	12954694409.150866	7939845690.9414215	551375848207.9994	8203289156.040796
1427519017326.8975	16037205003.242321	58836487442.82143	10475961606.90437	15497675995.201258	25897586705.629234	20833910809.832016	55447681694.39668	5615539087.1513815	362157939.0405337	29118347380.746666	4495145398.559817	38562989902.58838	49291179709.85937	16892926296.646458	32274253517.172997	4780869986.832979	7350003052.549693	22325546382.511402	3251144603.12374	20905385684.193707	3992849454.816764	4811233356.931575	2931834398.933722	15950059455.67439	32139421339.677483	12927885720.911375	7702945866.925923	545457971383.99695	8080543350.164643
1420611455957.505	16013347838.009418	58687853651.13876	10462704657.299866	15148491283.698214	23034277618.14265	20529550870.561604	55149179358.99187	5612081197.27198	360135886.88526535	28833612915.51635	4485150369.807902	38539531677.03718	49201518593.96923	16547894002.236464	32243732256.829964	4431055508.7007675	7332572455.88092	22322247312.169834	3243701176.7980547	20362919836.57765	3957606274.541907	4803568455.092978	2894270915.8857336	15794969169.052217	31891802701.078487	12916883996.421932	7633969850.233821	541389085990.95233	7952077741.398801
1410132690638.6553	15922689887.780354	58667062504.34017	10436520438.549074	14981607094.781511	21756751006.235382	19881664595.207344	54999361114.61048	5610129327.23369	353487728.06132966	27873625232.799583	4478454098.480213	38503971405.04067	48973764049.95982	16407810933.785528	31205099248.079086	4179870103.042661	7323288785.78983	22304737101.271584	3238297056.613798	18603737373.261543	3836780755.265019	4783874128.015709	2889027401.177679	15641277249.822487	31833239273.968758	12915083239.256323	7593761275.874756	534795544344.6292	7899138975.358965
1407506180680.1104	15892716274.570612	57503945125.16703	10407301712.74462	14918856166.682049	19830486279.300564	19440070507.01805	54976601455.47379	5608767128.723922	350333817.2435251	27671679906.08099	4463226623.230762	38458852988.31234	48942648066.27805	16007418370.722061	29885902951.59471	4073572955.0104947	7301870695.773977	22262462895.706417	3237717599.4369993	16585131833.679892	3712537748.3705344	4717323538.683038	2881320211.6965246	15636393731.721172	31803529020.73656	12902573473.754742	7434409665.180242	519276411116.98566	7823790950.164425
1403442409496.1406	15860451575.89971	57246639459.481705	10372646325.678085	14813379251.286444	19593737885.12306	18271725249.229145	54865739393.26983	5608446741.044923	343861398.457998	25609785218.85106	4451475376.8498	38414622300.22264	48918314267.79133	15919975829.068222	28997679917.226753	3756114467.2476077	7288975130.881831	22252867099.678833	3235142209.804496	16254121992.38784	3711223061.8268557	4692751707.208219	2842638626.2218437	15635592972.9448	31791665115.294594	12901156854.0104	7416195176.35981	503285813067.47314	7737655635.296207
1396467265548.3967	15801265515.88366	57155878912.17307	10335958506.660002	14700675725.636576	19074462497.822483	16015663761.028406	54652591902.0999	5607755906.41735	340358506.8841567	25609608283.982174	4447344132.535703	38392095992.45628	48552352312.69415	15836333359.492453	26998289973.8474	3593402471.2875257	7284257400.9121	22233600811.992912	3234554119.611518	15975286842.206636	3705746051.9035835	4582414901.035971	2790966831.061526	15625345954.160324	31780449448.963696	12868350522.856659	7369198450.258142	491631472032.71124	7680910919.903771
1385131826690.7551	15787311481.012537	57020606404.28754	10318416673.079485	14657307502.838322	17550616166.775185	15054640641.921604	54526893757.24974	5606219288.04709	336281057.78315794	25329918266.695454	4444033469.245121	38320066908.75709	48547753554.73192	15768880787.807032	21616772551.531303	3552507357.969558	7271236740.316225	22181783546.28796	3230992069.93467	15795082739.19881	3684118301.4458346	4516784673.923933	2751725510.592449	15613770390.978338	31710112031.611805	12857561573.830482	7278453795.751689	489930230372.99286	7658991572.480491
1355966903392.6382	15772276959.372633	56977673641.21364	10300259891.729626	14629487788.808857	15049513652.221449	14134564996.3055	54487262371.84416	5604508580.772384	324865807.70956564	24567090643.485737	4438886638.996526	38253534054.663895	48523556204.14484	15644615088.750711	20533790305.105904	3168008751.345788	7248716750.817742	22181783546.28796	3223331753.9086094	15663905793.068499	3674018990.905032	4412778194.000099	2631102127.8591976	15606720720.825693	31693114348.954823	12846282587.501999	7020941808.00244	480953690282.6342	7633626491.533577
1345877157573.4048	15725708345.061256	56852976078.85647	10287373744.837938	14593984990.629375	13982686757.515203	13487273612.566046	54487262371.84416	5603141146.366779	311556263.2719749	24298032752.084465	4422528889.939412	38147848020.877556	48403610085.58381	15352873286.098898	17220073040.738316	3057167793.4617934	7242504551.349794	22150081372.48435	3219535161.965637	15602066043.607996	3631539206.9966874	4305116108.830326	2567575417.4567404	15562437232.876791	31676682543.646	12839355305.655306	6831259578.14346	475973691080.03876	7602834543.682202
1251490463978.6533	15701202056.392303	56792710933.18913	10263841958.356544	14512778064.118326	12699390416.304274	13181176186.535162	54477008144.62015	5601354828.404933	310523469.18681777	23386247853.176888	4417618172.9510145	38096551980.58167	48331719807.20883	14867983817.341702	16477063711.94559	2910262719.111837	7225385446.724357	22114097633.764366	3169918897.653749	15413266204.96876	3569783976.556531	4270123528.827156	2454928654.0401473	15555361051.698278	31650792271.640232	12832271681.577177	6327807842.218819	470400029333.599	7551102914.863133
1245644866362.5613	15631880402.224379	56650915227.524086	10233126716.270834	14458253372.320824	11985197659.36109	12964920099.030449	54472332340.03246	5600726298.911984	299343125.64438003	22590308861.459423	4416597852.8366165	37908271753.79992	48152044910.47181	14651530594.14916	16163248826.682491	2861220807.718449	7206051785.349437	22080008798.500305	3141558613.045274	15348168362.677334	3511131996.704805	4178753907.9847603	2375214622.667957	15529843587.686731	31586194592.871243	12831835020.373253	5967170415.602806	462241396931.41675	7541085814.747243
1240976478687.139	15565461945.09092	55760198456.59425	10213903110.461405	14353077737.46109	10771329968.347593	12719642526.890816	54465032451.98394	5599642368.9706745	290575608.63987863	22301050731.459858	4412900452.433405	37592718437.42884	48008387743.49323	14577725599.937117	15992067159.176601	2771760957.135392	7203719627.711908	22071876708.678314	3128227647.0988426	15295412479.490866	3465782371.554984	4114807783.4357386	2260983128.2464604	15501093700.49382	31525405608.039318	12830491336.552164	5188896229.321826	454860998416.70215	7534532316.228564
1239033816348.7327	15536431604.1435	55714113703.16806	10189561486.417433	14285409385.898727	10297596815.444761	12409897630.7529	54454214894.00277	5597102407.958385	285400360.4927665	22013527799.01986	4405778363.963064	37056086304.061905	47965486417.15144	14463428520.278563	15633242869.196712	2733438726.274775	7174238357.889605	22050115512.69442	3087086896.943737	15272799083.1004	3455787559.7424145	4024389686.7666397	2098157714.094429	15494717096.446768	31423053375.359272	12827201250.872423	4075940465.8105245	441629038684.2233	7534155015.645466
1233982992293.5908	15496290462.676899	55557333642.23292	10135934211.31949	14189561569.429848	10288896726.183224	12353305635.07443	54442137081.87598	5596181848.816749	283438341.6048375	21819183141.22117	4399017044.991418	36881007094.83772	47881922494.77903	14391549219.155197	15539509133.066917	2699586530.960952	7145334483.265731	22032620843.46477	3062724903.8100643	15268172728.25526	3415186463.130673	4001497376.349091	2090645389.794156	15470229248.77576	31208218941.266586	12825303988.325857	3618981290.3200707	414499679290.59784	7523919925.73492
1203000505884.1055	15284156306.748203	55306573783.231125	10082109455.470778	14107269982.53899	10277551215.523708	12342582883.663862	54423017240.51124	5595502772.391928	279930706.4749032	21809022320.36739	4376741206.897624	36674065676.86431	47856344224.4032	14391289094.334806	15521587268.206629	2661157150.7791624	7117828625.761201	22024504313.10841	3051965319.1421423	15262431504.644655	3387966975.160216	3987816287.5812216	2068542770.881194	15438367002.480831	30838427080.88799	12822145444.314285	3458957747.542001	404151694496.6461	7523200437.169041
1192900293709.792	15136962206.435158	55149903796.205284	10011494035.911564	14023915948.19348	10200115646.03069	12337324337.805967	54381462584.71927	5594934319.720433	270745136.0141015	21806798533.75448	4353614142.005693	36548586731.5549	47727373931.80569	14156839398.746468	15512286670.175709	2622099419.0417705	7111322940.593409	22000631710.257984	3031797341.2351923	15228828557.516937	3353503203.1039624	3983833523.700646	2059909606.9075851	15401901362.351059	30105815018.80859	12821512617.104208	3340440316.6198254	378184779267.9516	7520299183.810669
1170110158284.8816	14968652393.90368	55047385139.5419	9947956210.320692	13938064257.927301	10111346332.267776	12295156894.000723	54340966003.56452	5594618373.483446	254739071.7972069	21796314431.978924	4299188656.438176	36215042088.1627	47652520266.32201	13964305022.214281	15500687722.114777	2595024331.370219	7089880339.923461	21986581144.860954	3015625596.9686193	15219697868.461601	3340985069.113324	3959555215.5452976	2051118920.8553622	15343851166.665325	28957107656.830982	12820856769.098022	3138362519.251638	364025914701.1019	7519628559.3500805
1146156271068.5444	14313851079.45583	54982183597.882095	9786560989.72019	13739016158.022398	10003976377.273727	12226620908.772556	54294410569.09846	5594456896.375866	251084495.27745122	21796190778.220783	4274948466.2491455	36108085781.78355	47603418402.55111	13964305022.214281	15479769872.265778	2583486124.3747883	7063250171.321218	21967037604.639046	3002406245.93003	15210666750.719776	3299655308.1133685	3951924306.0059276	2021442016.6089826	15274714225.19525	28240316790.167923	12808968886.840178	3020198825.694854	346089818843.4346	7516075752.720454
1120302200136.5925	14201824143.180721	54778379204.278984	9786560989.72019	13610843051.794525	9959973147.802368	12127047245.805244	54281064230.47529	5594205414.024106	247645220.12617558	21786528423.579178	4257056332.954186	35886643635.076454	47537988336.16516	13959291613.611794	15413445170.178839	2554461005.0627556	7052805216.977197	21946269062.69879	2991536649.355091	15206184973.86896	3294384326.2396135	3926059954.3492856	2013709025.8018575	15199454515.578543	26086221730.838207	12802488300.873533	2994238155.6667633	334158078376.74023	7510052622.064036
1106159557384.9307	14040302784.217093	54680319346.465	9779241095.378983	13528035064.406122	9934459873.460884	12077925078.91694	54275010826.17552	5594190376.218561	246490532.5653985	21757115487.488804	4245425976.614064	35718056939.02649	47508530137.25795	13959098985.375782	15399221797.30003	2461174923.1110687	7045838571.726723	21903341608.569504	2983393238.6900444	15201356237.7144	3289699221.6088676	3901399545.457306	1991063790.5937417	15173661353.13798	25586154868.59586	12795465307.742111	2918024535.270669	313233510574.01215	7502591115.519715
1100654498581.2927	13916263005.503838	54574424703.95447	9747347629.580944	13509252398.91559	9889360607.673878	11751939182.189915	54270665503.1469	5594060600.149563	241033351.84191445	21735878824.919876	4214218947.890674	35327520153.90213	47499732438.30357	13895995201.844736	15384794911.327763	2395689464.035215	6941610446.324661	21807392361.04437	2968034813.694245	15195920856.049433	3262469172.828349	3889085427.6094985	1976416868.8909311	15097071717.426876	24426646624.73145	12784982508.938526	2901344190.944045	313012118814.9119	7492951305.141021
1082609575294.7512	13811569536.725828	54412650467.23409	9730143054.139122	13450853017.435825	9868534188.502625	11603163848.497221	54190386034.22019	5593709030.002983	239403961.28177583	21693998043.33968	4154154265.0867763	34994409885.146454	47455566309.3206	13890240852.946924	15356655151.440022	2395689464.035215	6782674519.015841	21761293959.837517	2961803023.3038254	15171228014.782814	3231774462.238096	3886269417.8650312	1964854277.995926	14955394979.71746	23364832000.311512	12773105871.317656	2898296090.789304	312162333437.2851	7485097838.445738
1082516592592.9977	13764681570.361574	54342474121.632256	9689966280.581047	13408323382.438475	9827446994.710478	11598462755.746748	54166586136.83854	5593270553.391813	238124173.6786206	21603224609.582886	4017109172.1004524	34678746795.41901	47415656759.62203	13877687206.833189	15326604506.270607	2317709637.053646	6729560282.440882	21711020990.956013	2923393483.8266416	15140360864.204971	3210503924.2258344	3879133475.9755206	1953574803.7356794	14953028171.54039	23086404288.16639	12755147898.350239	2869105037.6669555	300544069483.83105	7479141638.224958
1071639470796.7593	13662186203.542345	54055907644.55344	9684272262.73477	13310723303.443655	9767451425.566887	11563054481.711655	54163812305.09977	5593091611.252781	237708244.66588944	21479166089.04447	3903943322.0794487	34351265652.10885	47388771979.02119	13869927430.290335	15264926690.998993	2278015466.630047	6631739049.246702	21670056835.595375	2921534673.1540184	15105311925.210032	3177882815.1034074	3877150951.956539	1934852494.0923364	14942592605.456512	22444134928.703396	12752493448.917976	2860005216.309338	287441567294.7218	7463882878.78306
1066115828943.206	12872314021.352215	53983681161.73905	9637718938.059164	13204784129.869993	9700881209.406067	11486016903.34431	54110163558.12043	5592760714.202319	236650149.15122098	21371759057.303123	3856780307.376024	33805037052.412815	47214797864.67714	13857388954.523342	15161996256.021368	2216450784.235251	6427188656.631126	21646106954.12512	2911598453.14511	15036159580.769268	3151593237.7896767	3871744883.2190914	1931263056.6135163	14929489836.07782	19430473302.80735	12741721235.435452	2853945874.7341895	268219595382.27316	7435366707.382951
1058933526814.3535	12090409713.836708	53841378597.23102	9624395133.204649	13174531846.138155	9673877097.52405	11291921187.829386	54077662018.83541	5592366026.257323	235213450.08852315	21267829145.469086	3660383527.644337	33111530187.186607	47181016872.994156	13839510269.040947	15042870745.374815	2201177033.4835215	6407314746.141881	21645798949.511578	2901705494.9693975	14937355720.939934	3120309233.0525026	3867713768.3256407	1928388011.9167588	14895757840.51335	14548780669.80342	12729018614.148052	2851636676.182142	252605113797.15018	7316798859.626817
1044988118815.0371	11455320120.169436	53727814262.29433	9592450557.64804	13141728209.718725	9638272577.871689	11102505199.019613	54028556796.03569	5591436534.324267	234174397.46178064	21220198260.61577	3632586749.2241282	32341993163.92623	47130200509.21766	13825487223.107126	14899883746.51683	2169069439.0359883	6098535925.717657	21636384697.994663	2889224178.022083	14909089095.421143	3097290923.6240125	3855547203.747474	1926312877.5763571	14847978930.337145	13746347733.352026	12705716972.002249	2848403949.922509	248673248522.25836	7256643216.824572
1043071917214.533	10695989522.921217	53631943415.97342	9482391233.192318	13097200742.638199	9618506805.26178	10898805990.192974	53962121837.94012	5590665890.39	231464261.82672772	21098061079.227592	3549625769.7556987	32055495113.34313	47117044699.91425	13764933297.047142	14625001332.728868	2167669482.739158	5932395403.44313	21621798966.951305	2872016287.684719	14874035365.264202	3088531980.7938437	3849002513.025182	1925028291.1615074	14839420856.000916	12745535062.355497	12674858326.143232	2847618873.9994354	236400409480.3685	7189467915.111358
1020837314201.631	9866088073.290962	53020960915.34793	9407360785.610504	13088191492.760807	9481703113.788809	10701664976.7917	53849784168.23015	5586563313.468799	225876559.38130534	21074444323.80282	3462141710.5885663	31345923398.81789	47059382908.293396	13630983111.751308	14238609551.819706	2157331462.6366444	5739606533.509343	21591653562.221783	2852577733.080968	14786021280.910122	3080849603.6304417	3846822370.775023	1923414533.8596206	14838146340.547104	12114228968.733685	12656556475.189987	2845307221.3074985	222122278634.11273	7023577156.399751
996740311101.5066	9565153185.786707	52916130817.802376	9331621082.884716	12841134796.40274	9435353374.488697	10490697056.659796	53410272720.48808	5578262062.007914	224148303.07498178	20945442146.339382	3351592548.077209	30234625206.767338	47041346799.200935	13541471386.856375	13445870581.708746	2152609258.340966	5587253321.15047	21580539495.036823	2843721674.0648246	14687724873.530262	3078055504.532334	3844043164.9630094	1919268257.313407	14827616003.735142	12111610484.233627	12619069806.23163	2843317333.119567	208386090727.52768	6865426817.798334
913557085899.2162	9066124820.972841	52813538259.3196	9210408833.22242	12781735258.311638	9284792754.174906	10307997098.681328	53003045125.11141	5568891737.760074	220135451.28770283	20929529382.135944	3343006726.0156274	30181965831.03447	46915961308.60315	13539907035.429323	12841266406.723545	2141950866.704305	5562812152.236724	21488321126.635708	2831176884.591361	14671432834.642471	3066843224.3150573	3840172519.5164533	1910289232.5679057	14827048932.15963	12064451004.322384	12617985429.636074	2837286144.9361343	186701278150.23334	6781688217.992002
818384377261.2261	8933166634.365782	52615237814.53305	9059778620.7688	12743355913.947601	9258589940.016436	10085212989.977877	52968469710.78981	5563002371.052142	213463592.1839562	20903590419.110348	3272878517.216815	29739060975.607468	46865138352.056854	13539095714.064888	11826745415.89776	2141065673.875562	5542791512.861136	21386877774.805756	2824611751.6972914	14661141278.882034	3060769853.30982	3827190649.100554	1903379377.8716989	14803826791.58211	11829555029.505665	12605781343.550135	2816730942.399936	175541058116.68436	6642517870.354649
752788120927.5536	8726164533.707708	52448743479.92609	8885023085.525986	12703733938.588362	9217052144.101486	9793150649.451939	52647820316.32957	5555898425.890066	202668236.9901323	20903453327.85898	3190168653.7067456	28756097097.99726	46846435495.76241	13538744799.27677	11586478317.157063	2094150362.7458396	5532686316.4045	21217834182.404022	2783585988.380399	14630324221.481983	3048874889.7210383	3808538438.4157968	1901544685.2622354	14795046180.415834	11738446919.995853	12596755380.866945	2813313328.509097	161055034487.36282	6583383170.272542
655956257412.7766	8653412508.496616	52395567100.503395	8831888858.646984	12686393053.44701	9190542832.333662	9458065826.05603	51940009687.06449	5549383149.03408	196604581.26602435	20903453327.85898	3101819476.6757965	28669571607.130756	46668003712.88718	13535126063.635725	10512097115.56954	2054110682.7088482	5497009795.192701	21061958752.938957	2773760034.7177815	14606722824.587929	3040399948.118382	3785386975.072925	1887919982.1026587	14770560706.67357	11647121520.106895	12590838507.195353	2798381100.2314973	148703528765.7351	6574202997.445444
584010724346.6879	8614314241.665197	52250840268.49066	8692760944.08626	12611262954.447517	9152260724.688658	9118779677.25132	51537145988.873436	5543323898.27387	188078888.52856755	20901296780.032097	3052520713.2874627	27747604695.21482	46628233902.68224	13529539411.144808	9460957441.695824	2029729750.722504	5489570626.235799	20961324207.122604	2765764270.3037024	14564937570.95581	3034942634.993667	3721277706.751707	1880772005.7257988	14728449647.92539	11622166724.807148	12585502179.27856	2779518951.1699157	147731109613.40588	6481634386.626256
511491817362.8979	8554768992.025784	51980152463.68379	8384069342.001052	12556921765.10343	9106003572.002895	8662673675.15503	51173695489.46543	5540710226.32823	169854217.37121582	20887089371.638836	2816637632.55755	27563806243.336582	46547839466.7931	13523485300.189034	9405157426.612436	2014330385.9787817	5452096050.873367	20944130137.378666	2750578255.5825715	14514936998.106775	3030146715.5609736	3630679336.727733	1878082720.1085684	14713846798.442566	11434157401.014006	12577940043.70547	2768449983.675858	138602071927.4618	6477216786.932603
458062985150.1684	8517139766.932141	51606704071.324234	8213401089.596512	12511631983.096985	9106003572.002895	8504616421.200304	50578213616.064285	5525452840.036911	159117392.84505758	20873584452.938385	2703289469.2613416	27365383256.071465	46467075947.33606	13516218015.595583	9385066302.653978	2013171363.7001681	5352332724.541687	20746382696.23203	2744957945.316453	14504486787.935884	3003348042.830522	3410202813.2218666	1875165572.941606	14577295788.326344	11341879549.199686	12576494410.529142	2753425756.5871415	133219330873.83463	6474113585.277427
425941886482.0971	8485732222.012037	51528809624.00219	8182340128.619689	12488924817.340517	9094866971.136686	8426143632.219187	49933029496.53829	5516623357.181729	150997630.54747447	20862021608.24534	2629484927.9373255	26595309534.31302	46381532819.22109	13512315046.101728	9244525881.284996	1985264339.759221	5206746978.651423	20567511459.57831	2732681239.9038124	14470893211.119728	2992303550.5714135	3317250398.636217	1871281371.5736864	14477225134.381937	11249731253.374226	12573935121.964106	2732746733.2801194	122931107839.63159	6462830543.022443
385997930559.71545	8420132117.344731	51299849010.915565	8128910641.467723	12427999289.354008	9081065020.382391	8400622115.940571	49483315475.33145	5504516414.841518	147241487.0902706	20841265995.69967	2568501151.375678	25722279017.966904	46272872270.24848	13512315046.101728	9203610999.781744	1977263332.6561217	5144466236.488996	20204148785.174335	2722401628.4496117	14436081605.644154	2983146418.1068807	3254941212.35699	1867468695.3340938	14358527680.64168	11240838770.10662	12573158116.576702	2666348723.344964	121447772249.80507	6462830543.022443
368916595772.1184	8346293326.720733	51154028082.58594	8065573025.192445	12406302314.48551	9056975123.337809	8386320474.195649	48856720237.01538	5499414804.303473	136773073.58789536	20801236650.1747	2422644451.425211	25158011300.98277	46086183758.55942	13511950851.361467	9171785675.937597	1971916534.3128092	5118964963.484888	19341664835.826355	2708698898.008489	14432913796.475838	2971459480.236982	2923155547.1438394	1860319695.3723798	14189796485.866253	11173891311.126554	12572245790.451824	2614588897.150244	113649909997.86867	6458005639.762037
303451052706.2692	8325661519.596932	50890232408.70037	8057850301.757162	12378594131.837385	9048063350.1635	8364832275.185885	48856720237.01538	5487238857.019771	126914335.71313554	20774783074.68607	2398036892.780467	24919432223.796738	45955882942.231926	13510798537.231647	9148600194.601849	1971068832.128122	5110853266.370367	18838242386.398438	2705600799.241953	14408454064.737766	2947049642.3775015	2321467526.48551	1854532793.0097792	14131789560.705044	11169234371.484682	12571709537.738909	2594862109.4734263	111912607893.56396	6428573868.450617
175153137468.86017	8267453535.522262	50822458630.84217	8029079008.9529705	12335753440.211071	9045826483.407366	8349794514.758408	48402108258.49743	5472710556.822145	118314334.19010516	20773339767.18758	2351249885.6059127	24687222321.908886	45830079622.50151	13507589332.980984	9112882844.214575	1968922322.0108702	5058914290.623538	17794996477.874615	2698420782.08233	14385542416.070124	2901895368.202338	2183626274.9267964	1849510041.3049428	14057215377.319328	11008393892.433676	12563964950.895653	2569457373.0321693	99922371562.27232	6418675141.300338
89099998742.05917	8206762359.780918	50798886247.79021	8017445334.85762	12311891847.804386	9041854115.293644	8346199473.272025	48044480204.6361	5464607866.423153	97141097.23601684	20769280918.28624	2291846505.827572	23795381173.75499	45456160150.57365	13504961957.545385	9104391621.124498	1967444463.192869	4985165753.615462	17250126871.2326	2659195775.166912	14347597239.174358	2893141517.4884057	2183626274.9267964	1836677083.1412408	13840008385.8275	11004733445.150301	12556165389.36912	2505055184.205018	94404576307.19618	6384803996.957706
89099998742.05917	8103138205.692331	50749163251.82748	7904567100.86804	12276239177.153715	9038974073.65543	8339258899.540312	47599010565.90017	5455836137.919559	80558250.68865933	20750425984.879936	2260472671.9176545	23285878231.1809	45256618740.92336	13493612086.869658	9101563736.485294	1967346008.219049	4928166657.370152	16486729124.587132	2650785124.446489	14318497479.833097	2886159193.908048	2101306927.1435144	1820583715.528039	13554383794.608862	10870135414.17897	12554152565.917276	2333707971.795864	82993873513.59116	6287987960.343594
89099998742.05917	8068941205.372492	50683218536.81624	7849238795.247494	12239091960.985966	9032201262.29007	8337367127.879464	47008963514.71115	5453910262.52649	71676809.01395297	20715045255.673573	2210323555.006878	22743825872.607548	44909810926.228645	13479773023.372372	9085551618.321947	1967310963.7772276	4816727079.640915	16402728630.923635	2638830036.1832986	14244768598.428297	2881901504.6929817	2081043829.2516284	1809090313.2009757	13349398331.432589	10870135414.17897	12553488074.559906	2244512257.4047685	82269387107.53905	6168789880.942382
89099998742.05917	8065198686.864704	50611335207.014	7762748633.840329	12195967849.951681	9027746572.122702	8315610605.439094	46575378109.500084	5452412008.707731	66546309.36047393	20681496552.949963	2125261872.3199272	22742556850.450256	44813495254.79126	13464054328.901072	9074819441.63004	1966971048.3161623	4762399981.957229	16114468181.866484	2610922869.1750584	14171465208.147224	2879665877.310938	2044077913.2067275	1795026904.8168564	13143390277.79313	10840576146.80706	12552476002.20659	2070661464.6054294	74064208275.43994	6030022148.838096
86452471582.50879	8044958468.134758	50535419757.49378	7719951407.219212	12158289617.862593	9023328310.195946	8309301106.664852	45790192612.32414	5449970020.416238	61318870.464442626	20578905856.659397	2078433861.0382469	22558983468.523	43754404330.011665	13433486217.002083	9071366144.83492	1964003806.05106	4678059524.815855	16066159238.24078	2596477579.720337	14013570779.088646	2879665877.310938	2043987459.6799612	1780839021.817808	13061246910.797361	10825157077.079615	12551004390.209997	1967833053.3384795	67808050084.275314	5960151995.88342
85699507578.39038	8028728111.164157	50490052146.49465	7560249383.492812	12140968139.863445	9022904279.646935	8305664465.356459	44589078997.88123	5444830277.16233	55457440.75441212	20513451242.19026	2067588627.2598577	21994674667.042088	42820031145.470985	13427824979.786667	9066178937.72169	1959907626.983293	4626047747.629673	16049943108.0587	2585247953.4001427	13924453601.100418	2871327348.811173	2043959610.2073257	1756689789.7382708	12646720988.2911	10720550481.47284	12550690349.137836	1643118389.651706	53101458555.60133	5902216641.274742
85170395347.24802	8026762206.966302	50482908552.284424	7447048238.571521	11995108129.660894	9017075488.472378	8287840907.992088	44344237477.628815	5436553945.286446	51607029.632695116	20498244893.11882	2059294541.1151989	21638035380.590004	42394583098.4572	13394164552.292597	9065421039.465797	1958366027.7465472	4602735108.568069	16042834798.150324	2579160280.2476134	13919144831.588566	2871327348.811173	2040803960.795689	1730324417.9539356	12532309422.267511	10685826618.933348	12547040909.868086	1460530198.7861688	52417931480.24939	5816771421.946522
84134806504.07213	8019048487.517668	50477969232.4013	7429571201.9956045	11756791395.747164	9013475099.078669	8268757828.412382	44000375168.230644	5427996057.46104	49401801.77919035	20432799920.38492	2037030082.7496326	21499804984.683296	42119454347.64755	13297618687.813099	9059332668.41465	1957855886.5983996	4573757845.31826	16041577693.910025	2568591271.1021514	13917284555.518858	2867761139.6128497	2036324355.2604663	1548953548.3864956	12426123814.144691	10679325456.554613	12540966532.839962	1103817402.014515	47383819275.82177	5763860648.379755
81911765153.9968	8004353250.110082	50452518398.69773	7355511638.977576	11537120902.286888	9009606685.778471	8260482329.913158	42895186307.90631	5417268215.561121	48322940.01170004	20373354458.936012	2026125885.1648784	21442445490.616924	41965904730.45479	13262618691.134901	9058213889.284416	1955021455.80166	4550715594.509925	16038649022.27042	2560353567.9572964	13914017760.715818	2866193825.75637	2027415245.7313516	1470056077.2620218	12330515635.30423	10674386821.340229	12530739329.403446	996142460.737376	43836524175.4304	5740702200.68558
79789899540.05943	7991810848.451328	50379891633.371124	7325455860.302659	11417252553.13227	9003389418.060703	8256711423.526339	42478428993.48929	5415793276.104321	48322940.01170004	20343727147.997498	1990414043.8976703	21230889854.546978	41866930493.489	13261240909.56983	9057301594.419495	1952264698.4597094	4523575416.253459	16036046222.488073	2557591644.475618	13907758597.641212	2863500150.638445	2026104001.2219899	1353599776.133301	12287159097.186758	10671549363.2813	12530376327.317064	823538785.1525526	39021069365.224266	5733450698.62664
79376658190.03406	7974000855.83707	50314110644.09961	7296614038.674044	11360372390.046446	8999892206.407436	8256588671.642566	42381962922.58974	5402758214.230744	47863204.712589994	20290381234.23638	1971937883.1685898	21073990851.01458	41822263490.0045	13259395353.710585	9055467320.322115	1950441872.7415552	4503060319.668966	16031791017.827765	2556764795.234104	13901511028.87437	2856558761.9203334	2018844449.7526128	1254166920.4238043	12287159097.186758	10655102512.020193	12520675166.89787	775855066.9670951	37181200680.13825	5730235739.24829
77695840371.26166	7973075569.389447	50274836974.32287	7265269791.9411745	11184056698.50777	8994733609.259432	8252814741.597087	41815940589.207436	5389194642.9361	47305341.18535982	20233132015.842457	1887037071.429356	20921397834.73167	41812357503.318054	13233619528.248333	9047211594.000065	1949859034.4351866	4482447487.414627	16027915714.842646	2555015620.483351	13895134150.697412	2849113337.3648944	2014386134.3699403	1227215566.4663599	12238125454.813635	10650686683.353962	12493858659.310642	765772117.6937492	36573149378.44517	5702264058.609366
74904592681.22716	7972133850.720118	50247611953.73558	7250789044.137404	11126454567.04904	8989085959.872372	8251319382.219832	41183768238.32899	5386857874.316753	46870612.58216287	20174614183.89053	1841917616.541222	20776168351.00591	41812357503.318054	13221629558.467993	9038462787.293	1948920427.4268801	4464865089.895355	16020445775.194	2549873531.6269445	13889299149.644985	2846160111.816242	2002156224.1151218	1220227322.3209171	12113787782.532482	10650509218.603022	12484734430.01787	735822492.1386007	36339538215.918625	5701237295.332583
74711491474.85706	7971787007.18348	50236594956.40231	7247738408.608379	10909790574.485695	8986106106.635387	8246517272.2136345	40792745852.45551	5383612007.340965	45631599.4867421	20140226905.095573	1700751621.7327442	20593871043.266872	41788336534.84398	13161832857.377237	9030842068.575703	1948692777.5389922	4455902429.659691	16017604444.801361	2546844959.605102	13882277574.040422	2840353988.579534	1995208937.8928103	1215452737.6264174	12113590084.175463	10644107680.189905	12469295950.632732	730610090.1171207	32108438184.3784	5690651108.702372
73743356221.23026	7970937798.144763	50029004600.881065	7239526810.21096	10591471627.197182	8984270490.794209	8245731057.42836	40459847477.91332	5375949819.536784	45510693.12620751	20067016978.9488	1657578576.2592785	20377385666.268368	41741069018.5243	13062063775.809721	9022920119.207659	1947960401.682811	4447926799.692159	16007188339.112705	2546204585.3195705	13880081755.581469	2836491888.1067615	1989982077.1715584	1195403510.9283342	12109204476.213192	10628142877.748695	12465639412.473442	697224719.6662042	31172442686.350502	5687273170.699359
73275542638.57019	7966615762.037614	49980090450.04818	7190872581.215755	10325416991.162287	8978399890.08773	8241456935.009498	39904875923.09908	5369580331.76605	45098666.33137571	19982090685.323612	1656407663.813062	20315796283.091225	41658158585.25232	12972214542.57974	9019870028.5688	1938437200.4568589	4442246491.991446	16000315385.762482	2546204585.3195705	13876557672.4594	2827302852.1677394	1989054731.1791272	1111943827.1227748	12100781362.209173	10625336068.801474	12453478501.137573	682314205.1593252	30865021579.20193	5669867963.676164
72486211357.11703	7965856274.91295	49979886157.11177	7180401646.449372	10196963961.822668	8965775291.719112	8236021494.122671	39766489113.43638	5358081062.331444	45078380.52173247	19938124288.898144	1610039508.6204655	20272908968.129208	41474631037.37983	12923451876.289978	9016427598.412462	1921365632.0193577	4439536815.905598	15991717092.082865	2543525970.0931892	13871169023.988247	2823608060.065638	1973225621.1958315	1084055936.8098328	12044897907.416903	10606048980.815184	12439238416.340248	666648759.3753337	30190315780.610203	5665857142.630044
70985631008.58434	7964095169.576521	49924445924.03213	7162560885.893291	9844899107.174543	8962262722.023106	8225893256.956287	39564229183.53998	5357217320.889855	45003440.58541559	19687393102.997746	1534268033.087221	20202922222.94771	41444699911.141106	12922147227.926043	9012274118.182508	1898344890.1343055	4433398744.470597	15973971207.247301	2542220548.4228125	13857003903.419712	2804137730.4013004	1953925281.970032	1074681411.7834074	12039835274.78752	10564829547.248528	12412243730.583427	663783977.2386624	28498401888.496834	5652692581.816032
68491795590.439354	7963735101.693381	49880243512.34475	7076042230.769654	9554574011.067251	8962262722.023106	8225333970.750864	39465484474.19026	5352301816.713442	44949947.06430307	19592215665.440414	1461862449.357062	20013285055.476723	41433123391.98458	12902863156.47299	9007994328.903677	1865839570.6165357	4428625213.681337	15937794526.748472	2539653821.2658234	13828654545.783884	2781200025.2634525	1946755172.753092	1067114582.6699668	11972461838.051641	10545397535.871147	12395169385.892582	660190453.7661939	27107056902.327625	5645044692.484058
68194841220.561325	7961588234.099387	49839108170.734344	6994481080.385517	8689740787.645052	8961721569.397575	8219875896.289809	39380892925.444305	5333279847.030627	44925365.92878593	19546540247.874943	1426251536.1603675	19774689590.876656	41398274086.68403	12878771329.792944	9002820970.34656	1841384827.5557916	4424169001.350637	15842615002.829052	2538654234.6957808	13812297995.19156	2751295558.6956773	1941662397.7190924	1052144162.8981543	11911175216.200777	10530092312.404783	12374528142.680826	653087222.4715145	26658098444.433334	5634900471.2862625
67135709639.07319	7958545322.265948	49773477007.36055	6905800019.00712	7629697215.846108	8961353245.833769	8204921188.722869	38744396253.180756	5291778881.703643	44158305.2359739	19416190642.79362	1363359345.6510217	19675794557.103413	41268467135.94209	12872412267.262632	8998198135.496552	1807030612.144338	4414673645.58488	15501388814.189882	2530914876.3773994	13792118778.591356	2736797697.8956923	1930768616.3702273	1037411179.4426541	11741092300.701752	10528731676.808859	12365825479.157564	652472843.4155593	25943316391.05254	5623878887.879191
66809067995.67334	7956513010.0646925	49732510477.327095	6772827989.036592	7261698229.1139765	8960199037.62071	8198145678.566817	38182785873.93351	5259268494.288021	43879605.851680055	19316052499.190598	1283120872.741023	19364491896.444344	41107993295.80065	12830518638.80257	8993995178.192251	1747919157.0959601	4361859527.603807	14506911698.312056	2517631597.7964764	13766888703.761139	2721212406.8928704	1912268287.5497096	1031734983.0142902	11644381952.542341	10397204157.921442	12362182108.328516	650589227.169058	25720550160.856117	5598281741.976954
66396977409.45443	7954289056.901994	49728966337.873215	6631771144.916018	7066804248.283492	8960157241.818392	8179028756.907638	37963672716.07454	5147423388.945582	43550257.76879553	19273662788.863934	1243010094.2918818	19308682363.502842	40971534973.89345	12795807045.760546	8991379167.97407	1747400901.8774314	4279694314.063374	14226527311.182196	2509874320.1806307	13693372898.875298	2701530303.2836227	1909900479.9016204	1027341615.6315387	11552473273.815163	10392256139.70415	12339189413.19529	649721327.0212203	25529349547.24984	5538518240.345441
65219471070.83889	7943202544.606171	49706014261.69242	6585067781.4631195	7046378426.082415	8959380083.440756	8156545507.221968	37960986616.06843	5028177663.611333	43258546.65512887	19248261699.07636	1227752000.2043374	18954070049.448536	40816696018.35696	12758453577.102795	8980743206.806137	1740048449.7238626	4244724740.334195	14010320376.056007	2502640556.3855453	13596571885.026806	2695303203.3232203	1909758405.5485888	1022828207.1400497	11432472083.871462	10370385340.319033	12337589508.01321	647017942.4933596	25502226091.407253	5518567338.702122
64883144324.43644	7935264139.605234	49692255279.51354	6465592757.691457	7012076115.174426	8956662004.20447	8127083928.323788	37944958410.9278	4928486379.527479	43061307.5561763	19195291852.883736	1201664948.5353918	18504843230.81193	40650013231.91654	12671734105.42371	8976220467.55701	1724019194.3055084	4201682528.653612	13515967417.995663	2497964101.084995	13524794577.178715	2685363984.2939534	1907384768.9630723	1004192003.8778527	11125717971.024206	10328509628.594439	12312451358.825672	645019364.3955449	25439349631.33445	5495340721.785894
63315863921.68531	7929550354.203153	49681738653.662796	6359883808.489463	6996208936.733051	8949496504.28796	8104311955.884616	37925779079.71939	4670084469.718477	42950287.81602568	19181579560.97675	1194610066.058128	18286334088.963703	40306098143.36661	12560216546.89173	8971582715.765617	1687505463.262934	4197074082.8445854	13432646990.580976	2495034597.8995295	13462392052.708923	2675109303.2485013	1905953957.8621197	999825809.6113671	11022230682.577942	10296197227.790918	12273789464.531687	636011845.1627121	25414126501.105927	5484407280.85678
63052578566.05581	7925068732.688053	49667010817.06096	6205108009.303216	6730589511.809155	8941643806.944326	8087352769.876477	37907417376.68813	4636896078.985622	42413520.19445364	19167457214.3758	1186946735.6460326	18275868446.35285	40149005487.46676	12469457645.908396	8969444490.08037	1674859488.5022607	4142164381.647302	13260079876.27348	2493797835.192298	13296571124.305796	2666975429.201861	1902267424.8815658	995211689.4839151	10213980439.802729	10248113793.579725	12243729648.3748	628793583.3262843	25334512183.40264	5456019465.970619
62782077186.3483	7923964174.436807	49619914002.72129	6171710537.441211	6646093800.061615	8922982773.42326	8035536256.1084795	37798172696.95883	4326569423.638314	42111541.3330198	19139125554.478294	1184392165.8173754	18180636617.78337	39940404629.69224	12259905999.530706	8968979384.699343	1666845819.6566064	4023861290.60386	13101217698.724155	2493171069.3455205	13147888430.73623	2662025453.0971255	1898934940.5464966	991668898.5998987	10071293401.523228	10233697873.658	12204227116.912664	620428331.1308613	25241901989.396976	5417603642.758092
62735238435.75173	7923000854.283186	49588638244.96554	6029247770.630027	6511956080.771184	8897377050.798296	7978879579.965636	37725617093.35377	4059103487.176433	41885847.03378468	19110425781.75388	1174749336.3560832	18042868716.207874	39884642903.32586	12235947344.775173	8967353863.421442	1653559120.0351262	3859932314.0824738	12882543192.03907	2487327665.3868446	13103574399.526985	2662025453.0971255	1896459428.6679573	981377376.6409335	9699934417.174658	10228912336.335297	12200977790.191027	606979222.3283838	25071856841.836918	5402206017.079964
62537593437.96176	7917857965.8856	49577672302.811295	6011178875.405527	6424443424.807793	8884417697.861341	7785584292.193063	37517098595.03195	3920578912.6087956	41718695.0599781	19089848191.409164	1172367839.7195027	17989081746.722786	39856255824.01423	12177995297.610256	8965341944.189014	1628532473.493585	3734753527.010514	12512273852.062166	2475417901.846382	12917597122.717968	2655408341.718534	1891088566.5061088	976486748.1522458	9076291990.880323	10201659307.186583	12200977790.191027	589549609.0711062	24908663322.685486	5344375214.008839
62149556056.812706	7914820126.735343	49547689889.99649	6004414916.797776	6348913676.041453	8880345246.069603	7514376325.081544	37275728612.434166	3376181194.313096	40449638.916940674	19043140477.385517	1169448852.922169	17955794147.872147	39756833994.5415	12106239726.51215	8958750293.13437	1603071407.8210309	3585830821.596668	12233041880.668968	2468445984.425175	12463776101.020763	2642909366.872316	1884496308.432962	966921939.7846482	8784574474.5415	10171740590.890207	12190258949.365067	586406237.1358116	23608717373.8245	5273011975.6550045
61841697901.71341	7910681161.266332	49516591268.65577	5964964649.969576	6330823179.399071	8872571722.049118	7504598695.408309	37114783584.910484	3252522936.5294766	40014122.67858208	19005624776.359596	1167197868.6181748	17940081847.5923	39722359902.358505	12100566260.133883	8956630826.020317	1480807722.7740147	3550558338.484016	12071448696.796898	2449621230.600403	11842652627.879776	2642096977.9624286	1870697327.1128452	957481293.6774932	7660343573.757145	10129832996.540512	12145311485.382883	574580695.5689797	23338523285.52132	5239190746.580908
60536372344.40237	7899216601.560114	49492288550.5053	5941639845.834577	6290298079.278708	8865047639.0962	7385056444.79519	36813270929.40073	3210833389.3489785	38558678.90973203	18975130962.93022	1164973722.6669183	17886820691.657528	39596093558.120415	12048387732.562105	8949433079.680481	1443364386.686352	3550558338.484016	11974826136.093843	2440779672.3508096	10221380521.428337	2635955085.149798	1856537030.0274155	946500781.3500829	7415098382.58604	10093359610.212347	12059582029.067873	561805848.0499005	23013298174.902905	5142168881.951378
59230276745.416084	7885865584.070462	49390798051.49989	5924126723.722778	6246733461.670305	8860787690.547085	7081916190.421721	36788851913.89823	3095172233.0989656	37025552.15391666	18887513270.443497	1162348869.2655194	17883604219.61376	39351079354.23133	12037769986.183725	8940646216.842722	1416814767.0074744	3545475141.5718613	11593707425.953003	2417943033.315657	10100958071.128132	2634090296.6011086	1844870943.0514812	938013937.9184247	7277959932.22568	10057220845.41765	12028241150.041779	555218632.0002939	22418254259.47886	4728685886.631346
58908033081.12576	7868831265.074666	49316408542.830444	5896165207.746514	6203120446.459358	8845533845.628277	6891144645.496602	36630646405.0459	2908329091.8087316	36034115.347006366	18762918903.85432	1160872995.8706694	17876180472.49979	38905232831.600204	12031952382.423336	8928667347.641348	1409704416.7734613	3525438425.945676	11204574074.714384	2374727122.3007298	9956653532.501375	2633636718.446853	1833834009.2916183	936139847.5567813	7277959932.22568	10035577376.408783	11984550793.341421	547746876.2052678	22219579259.51316	4249816288.459834
58113815591.69235	7832258035.118137	49311580484.09206	5871485983.989694	6159119706.330738	8842863103.275394	6856284447.35564	36512067051.256165	2550484429.737213	35337751.5900107	18684858480.284855	1159237391.7886896	17855420697.42558	38069680247.63946	12015989435.87698	8921513324.746296	1291569410.7123563	3494553692.490832	10954465604.663496	2360173735.486913	9765418559.407396	2622025201.498815	1826020980.0670779	930999313.9973676	7231403976.517174	9945161824.22511	11949812985.90677	545305209.5469593	22185300643.09484	4175022140.329374
56818766788.322136	7826044243.266622	49310967834.7311	5822879543.827337	6104944230.16242	8841376918.163801	6828559781.969482	36338069016.42673	2237461495.8349214	33236309.10625098	18560262139.874714	1156710140.1217775	17830230923.646244	37526912980.19987	11972926869.901403	8910958755.780039	1199776287.6806793	3465197618.521187	10906759750.99102	2346743486.200194	9512572036.022161	2611287642.5656776	1817518433.5352376	926974739.7085977	7186999939.465687	9799006146.132143	11929878457.98021	535330566.880836	22027547475.876026	4073065505.861303
56640912411.46197	7824257584.007234	49290677133.92394	5788106391.081499	6048516900.303252	8833436251.13479	6795822453.674273	36097837548.4355	1710694584.8357773	31284213.487471826	18459147972.964195	1155138365.513621	17817457630.066532	37067246614.17824	11862979713.923973	8900414738.25036	1080438388.267298	3411169537.5780272	10851793801.122591	2329531535.543873	9423763761.981787	2586852329.3352118	1807440930.5675519	919752850.3910897	7004407477.920955	9798303717.791845	11916652961.664055	530782072.00026816	21965217126.62754	3972513416.6676655
56593076825.29268	7811621339.431116	49276345167.998245	5772483143.997071	5984854000.297608	8829522346.641138	6756758440.135691	35880747492.677414	1661818756.4170907	31172796.491746444	18213775204.19492	1152643342.715282	17749873076.94337	36258759743.70208	11833980557.313738	8896419042.793648	854626492.8230629	3385370906.030333	10743918812.035097	2308407253.1791725	9361496756.517717	2584010797.944044	1793362239.7102265	914134438.4789004	6908697094.598563	9783972492.791061	11903159278.367563	523441520.6447047	21694143948.609383	3877557293.4928718
56446019669.5835	7808862612.269336	49269906285.95161	5759731057.366063	5941129541.163653	8824847486.577017	6710578328.878102	35313671046.32266	1659092040.9550629	31141679.188479707	18053349346.269608	1151822249.5315228	17717680915.02824	35757760927.49332	11822089147.543875	8861758286.007532	823804621.2772964	3292078828.750421	10721709044.808626	2296304254.9858575	9260444160.532032	2583302871.905382	1785611901.5099874	910843348.669085	6868873233.352088	9743066919.3011	11879286097.628397	522885557.5280907	21546755086.9203	3638964734.8764367
56360405308.25004	7807456694.6691675	49255964293.73031	5736437598.089525	5901643195.315195	8820271115.394564	6688658984.749158	34847285287.73122	1646614890.9904656	31140990.41970465	17338785048.532818	1150299278.340481	17706143687.321014	35299403731.97275	11807623991.907694	8835297734.750967	811387228.7092751	3126295423.563811	10721101032.188847	2283776446.953573	9053251802.454014	2582147917.2708373	1778137129.1251802	908661807.7505139	6781740799.627894	9699403560.12101	11849794015.314392	520160267.6085777	21371740923.711227	3592725831.959656
56144372309.31734	7794579546.611846	49220120334.89045	5721821763.5838585	5894105910.32053	8814621429.6552	6593484804.088781	34607051123.75175	1641784450.083137	31079774.627585918	17187336138.233395	1149358673.5592349	17669588674.24455	35238127851.05173	11777069742.179426	8801638414.19002	805975885.5980006	3021085148.858435	10716685779.86768	2277450131.3713174	8915693429.403519	2544760677.4064965	1769425326.0360181	907851994.3251598	6690946940.274039	9681055885.738413	11823701573.775002	515153440.9193072	21179873595.9387	3463647897.4614654
55959609206.97534	7789942833.49123	49203234191.450584	5690271476.4841	5835047819.616799	8812895176.60835	6578622880.112861	34420008854.94271	1641784450.083137	31017824.045139074	16959207421.061565	1148148382.7639792	17668275991.69113	35105113464.95962	11726664670.864815	8780994293.115803	800119306.059328	2799701523.0018167	10714589532.959217	2224103560.176449	8897754395.174147	2519561674.683265	1745000642.4119804	907472917.7046305	6656626164.307551	9588931465.135923	11813216656.664072	512432709.1816736	20849238677.31896	3365468952.429251
55118653846.768456	7779181276.819915	49171157081.12623	5688382365.840942	5818594280.882474	8812556578.916513	6571866122.954177	34365534624.027145	1639118394.5329602	30891844.781639323	16353623936.698069	1147204019.0616162	17637144887.203514	34977429227.99867	11698815373.940603	8756141771.38499	799573391.5258554	2473942491.434914	10713868368.1891	2192958577.3366103	8877063306.859032	2476648804.1933246	1728711766.3028066	904872521.2862285	6640857514.00872	9513791379.351923	11803782809.226444	493694854.35601526	20800983587.350662	3299411944.892589
53936788137.76111	7768228700.383179	49152967462.543884	5661296037.788104	5774441942.234248	8812556578.916513	6336190233.286115	33917376798.51005	1632239998.6480606	30891844.781639323	15727592905.754227	1147138286.450546	17615840862.832485	34866891476.30748	11666066838.111782	8703792506.072906	798546946.0359164	2459437686.038718	10713711450.74294	2172196420.702424	8870867972.065985	2457967649.276577	1702513814.55706	903506982.9105356	6627261462.038476	9455128904.882364	11753356803.365482	472984014.10241663	20289986602.40806	3268320797.6965013
52717296076.573326	7731209568.224684	49126963092.469765	5653126902.22462	5738137854.599638	8812249361.513092	6234914172.91607	33809408862.197334	1627229524.5065014	30888583.832150754	15063982029.351368	1141731060.9964087	17575682114.519722	34355914744.116127	11617544577.780243	8670548963.720406	793953000.453612	2371017262.1437716	10712149916.245792	2105260061.740225	8862318702.912199	2398347066.2943563	1690633704.288434	902511499.526196	6604997789.368641	9383672379.99596	11713803286.856236	458500016.86680984	20179738424.078274	3249051902.1952906
51724903771.513306	7698297741.344324	49104147383.387794	5615753655.519802	5623617300.097632	8811025728.000431	6039948085.932049	33680193552.079224	1620575014.674829	30842934.261176396	14533631532.877007	1132632742.065864	17562639509.922695	34235083750.48801	11594878502.899633	8542149867.233691	791485598.8399503	2348787115.015645	10710302959.084532	2044200464.2776556	8789582699.711357	2348393617.9323654	1663114578.5379207	901144491.1584105	6574874310.892486	9196299463.972523	11702919221.123337	452405144.2119496	19691350623.62335	3203464882.3148017
51490411815.5961	7638100873.994444	49076730181.66256	5579986243.183785	5487826555.614261	8806949067.563065	5720630495.563286	33553739857.187523	1620528214.0947933	30840964.821844388	14267117033.122501	1129212721.035494	17533234582.544247	34083607287.88854	11588033528.248732	8520312994.336691	787662751.9957618	2293227506.700118	10709824914.947853	2038991966.5705988	8752137568.653902	2266457629.960736	1653380394.3172925	900372320.2397641	6547808757.044337	9025546387.28574	11699457180.643196	450711147.0709006	19564536402.359554	3125200013.0064077
50790934272.18575	7593788959.852889	49048094085.149345	5534920035.539936	5433202683.743862	8806187626.427443	5521754436.38158	33313165770.20113	1616056971.3997447	30714922.87970064	13681265902.284973	1123164464.9586728	17514316666.894478	33876482212.214092	11562823760.993216	8449573536.652155	784306208.2146373	2206262717.2334247	10709565367.920305	1998092265.059068	8706798376.092138	2242059210.4334106	1631011047.5297697	894676246.1740824	6485397394.144652	8619354273.276617	11680147802.747162	444039967.0522922	19162567393.466625	3049651444.5109763
50330896403.77405	7494155728.234454	49009871603.96423	5454933907.369217	5420249872.176004	8802221012.27572	5518750264.174368	33019159225.48259	1603637204.5678737	30516934.27286014	13369126791.274452	1122453491.931636	17499450836.81464	33829462413.594345	11554679794.309877	8390423424.750144	775068423.2978877	2187832067.8327928	10709318282.510101	1956087649.9197104	8671945611.784409	2222446178.9528933	1628458839.7957501	892379081.5299677	6475800451.221735	8228034862.449264	11628434443.764027	433245677.6593638	18625228890.452763	3006857451.373889
50123195723.081215	7486227680.879926	48978670337.211296	5421008975.209659	5393523985.412437	8801310600.429884	5485895341.196726	32626544823.76588	1590908144.2329013	30290312.101023756	13227346808.031925	1120972342.5465977	17496739808.00886	33788725043.625988	11534632813.963877	8379541302.091744	753689970.3746239	2167379953.9114947	10706935393.3663	1911631322.1253984	8656472127.089045	2192123194.6254487	1623704633.587805	892131669.3088052	6442240870.834008	7967677918.814376	11626954918.94926	423329793.6781347	18452499700.52917	2915768178.0725284
49938131639.22837	7484360977.021477	48894865169.6886	5375589210.341322	5390550843.270218	8798730528.639755	5473323742.098744	32348611873.682373	1576635998.4814293	30012094.104731765	13218195191.19873	1118264421.6268842	17483163225.714367	33609577828.000225	11530331116.56984	8301906422.980616	742926191.7267277	2161682679.850739	10701593767.000097	1856425955.8769512	8637275396.134497	2184595771.0581546	1612984481.611659	891095734.7249178	6383592440.129021	7453701169.491512	11624412781.320284	415423841.1783942	18103955321.946056	2794637288.124452
49862725370.85851	7436409598.385133	48876697830.054565	5362035916.76772	5382965065.228874	8797411744.393507	5469480083.483853	32081448041.100185	1568045401.0786357	29761225.164263807	13209898575.566965	1114477338.8249772	17462225784.55806	33524791031.106457	11516068689.410803	8289763776.868244	722613425.2301186	2141741558.6066403	10700573270.899878	1849076298.5095472	8606550425.838505	2180716703.3419394	1595115102.0416105	890709464.2653502	6340892067.940003	6938472033.986665	11623479052.466635	408136089.53813213	18042783721.905293	2724847616.6204863
49775253952.601685	7421840068.818157	48850107812.732376	5347174526.840032	5375620792.678819	8795376295.160042	5467760200.832379	31791035051.275803	1556950958.816195	29740037.04181565	13207503206.56862	1112221917.1376858	17409613364.399055	33445931848.065956	11504403578.627989	8273983087.503592	697993920.5343654	2127828858.5807219	10699839964.587896	1848483007.4334533	8596671480.481913	2158286149.6606545	1591571558.3231435	890606327.9586272	6290408979.473365	6156523422.237474	11618370547.925577	388150947.93024254	18033432943.466164	2699138438.084827
49765663303.55964	7415716995.446128	48820636218.810104	5345814081.193412	5372478645.147269	8794448192.922947	5464962848.679313	31509851251.843655	1553231706.9082432	29462801.67524813	13204393493.888325	1111508381.576843	17389442524.091167	33401421645.553196	11476460935.288593	8257363619.031074	688950853.5676413	2127817997.4103153	10697020510.072947	1837626328.331927	8589703778.523781	2124480376.393981	1577973450.4568982	890220629.4966683	6279426161.779011	5921254124.939953	11614042428.385555	365181390.5514045	17902257916.547356	2685866718.6140246
49737650428.78182	7410195200.826816	48742817457.888596	5343160956.11784	5369216053.495276	8792488427.926561	5460361103.982051	31065695148.419857	1550164994.691113	29245884.82893167	13200052857.30429	1110028728.2256787	17332562163.51987	33364979621.233887	11448775310.94357	8243247783.076588	687544634.3273104	2125665603.9864037	10688761006.888836	1834538891.0789695	8585444986.946987	2102091936.460379	1566167466.5619266	888343774.2076992	6253576069.628078	5759665066.320086	11611281579.714392	335284171.3833348	17830078620.08431	2665803412.354348
49724731112.15502	7410004368.679347	48724748392.97126	5342088752.320787	5366413632.88981	8788670743.065723	5449346197.308317	30954544703.612446	1545444906.242579	28854666.395967674	13199279719.90372	1107193573.7550561	17328801050.738316	33268335716.875042	11402535153.037771	8239506141.490948	662508688.0490279	2122639554.347964	10688761006.888836	1829421526.0917277	8581077584.990092	2086756540.1109712	1561306036.8551662	886263804.4666753	6234893420.180726	5606571206.621304	11609737627.434	313360271.6913818	17676353479.51471	2620471360.7991185
49676912736.34149	7408691357.8268795	48681600907.45671	5342088752.320787	5362226866.617689	8782543429.337652	5434593067.931272	30611722483.224606	1542962397.2624393	27916313.465072937	13198019488.134172	1102214141.2617505	17282907722.254734	33102696722.599564	11382210640.686596	8212822558.6528845	644662883.5042211	2118891474.736899	10679623103.413929	1828463103.4959087	8579969114.57525	2047054247.2576265	1561218284.9489326	881105194.776515	6214395010.2870455	5451440924.534704	11608979886.642809	297056911.2366039	17666319546.851532	2605635599.8549767
49502971006.81259	7407452242.660028	48667847740.716034	5341084653.093455	5359772647.336389	8773822632.534094	5406054048.465528	30611722483.224606	1539696664.9921474	27670453.913539592	13193734429.660818	1101050148.1091852	17221741963.969673	33082537233.98637	11358346736.35013	8198500328.592402	630035355.3599238	2114023308.9022875	10670906196.01291	1822773006.2307608	8576872627.258005	1997337147.8964148	1536849356.7683182	879841305.0266597	6200710914.664676	5438617217.607842	11607651458.425386	263193744.05281565	17592162450.19256	2585960419.544514
49231376286.90553	7407426834.318979	48566777863.1899	5338980060.069374	5352451691.675034	8770003680.59965	5400224232.886589	30273523908.46245	1524499692.9781423	27670453.913539592	13190586687.002258	1100346538.222674	17213279417.28112	33065701509.525772	11344822300.219921	8189469668.966183	629184632.014732	2100620470.6999528	10668467410.081142	1819069528.5140042	8575146886.916522	1975253140.5465484	1536838853.4607832	875799960.7813523	6148965162.789901	5390453918.173316	11606259504.429907	233404835.12781456	17565388838.731297	2550442710.2218275
49203907024.42118	7406929120.721081	48394258553.791275	5337963882.950586	5349333348.49314	8762516057.481258	5374451182.593414	30137806726.800545	1513083552.5889747	27648849.61384979	13187263311.771255	1091697418.2997098	17173909290.19702	33042880803.251865	11330104738.20127	8171135716.740594	619362684.8406992	2074191553.2158492	10659621396.698875	1812449052.3548498	8572847745.768643	1953866432.710389	1529129741.940476	870436946.1739898	6113817408.374152	5341810889.354282	11602217771.874567	224285117.49947965	17486333637.478962	2516165847.049474
49127938883.44201	7406929120.721081	48324111597.36946	5335192609.118296	5341051815.010109	8748640543.409061	5353943560.565181	30092564005.601112	1503061872.052661	27604395.4387664	13185439653.452698	1090755744.550926	17163129807.385233	33028150492.489124	11330104738.20127	8164172006.110374	614676506.4596552	2057308304.455759	10657971913.736168	1808812719.4812417	8570054854.661511	1944957199.069712	1514767239.2124388	861505320.1319189	6109550944.116989	5309506557.63033	11596752937.174334	216181105.58925194	17410779051.628586	2493417927.149117
48982240608.39031	7405934919.275823	48022692251.86001	5332436682.171791	5337780584.63742	8732902746.410791	5348918584.508472	30035890203.453056	1502160233.7814682	27371389.016674813	13180012762.275322	1090642499.883693	17147084412.152372	32969426283.23877	11320605725.53475	8136584700.351463	609915012.5654106	2053486549.8388762	10654494636.301184	1804008660.0110838	8567732282.033978	1933355692.4802353	1506721814.5785823	842233755.1884055	6094463228.399149	5257036501.117678	11590713596.49269	199007165.2200325	17368196208.16494	2471211140.3129992
48912518132.06009	7404351173.951296	47816566388.32306	5330509989.45237	5335713857.539802	8720973184.10222	5321657312.998597	30032128759.070747	1496816786.8196518	27297068.23430472	13177586347.236813	1089963134.9591587	17143902882.056833	32841072475.82801	11311651451.628136	8114850895.451445	603647746.1340843	2052550254.468308	10650207668.289225	1796514641.7214916	8558161799.926618	1916442165.9873629	1496797302.0204465	809750844.7705272	6063301155.94848	5246563305.614148	11585741938.34386	185749846.97568715	17111314389.421085	2424296183.7982607
48884076394.70634	7403757572.905622	47766229366.22889	5319764011.624053	5332489760.748085	8692320545.249018	5300667889.121804	29995929016.59099	1494100013.703179	27091964.342340145	13171050417.806828	1089896552.3000252	17095930584.836565	32807491983.677948	11298129690.12707	8075026872.865748	600189987.0584897	2050874650.777266	10639232307.987785	1793740287.7280822	8555169848.641282	1913758801.8863962	1481939614.1895158	783378984.0318612	6052821022.489913	5229995989.0539255	11570450578.7918	177673847.038028	16982483838.445492	2368333627.1701016
48870821345.29368	7399786414.344665	47621574876.82211	5303564876.4962845	5300319664.45476	8646494258.638708	5248217136.4093275	29920636078.710735	1491854000.9184296	26945999.42655533	13160597329.936378	1089032550.5607271	17091146055.648155	32777171167.459377	11290187149.073605	8023931495.062222	596578648.7868651	2044561850.4827738	10621118940.180092	1782031912.2114246	8534954298.19011	1908348958.7021759	1451872141.8619409	776365353.2542306	6044963765.187179	5206609944.106116	11558894794.419025	171339835.02855065	16804518609.19612	2312033024.405738
48802386141.91867	7367637164.181453	47478428544.53998	5296245542.5436	5279806407.17113	8624014940.39266	5170591696.989059	29848598679.49898	1483223456.985855	26708488.062070124	13139601151.519709	1088440979.2735183	17088513554.402254	32712827200.019436	11259981619.894487	7888514846.179476	589245732.2442414	2038329986.5219228	10595779572.950197	1777234711.602433	8521596645.813063	1901540006.5317152	1437819629.9892564	763987836.7962075	6044963765.187179	5184328991.275731	11533203278.818241	162154111.00720832	16777224004.81848	2278966344.736688
48731137556.879456	7361543262.755965	47457558848.14778	5293749107.630776	5273089493.081579	8595128009.835175	5095863220.268465	29756468951.274464	1482748313.6806748	26572546.9396434	13131260969.957859	1087618284.1517167	17076883856.215475	32674797073.63865	11238586207.03812	7754649847.707481	582944625.1186697	2027784963.9201806	10580181866.016624	1768866062.653047	8488023969.474042	1900613447.760218	1418446021.8158178	745427379.1953329	6044017224.180045	5155051805.008868	11505344614.878567	161005509.1125414	16721081424.20568	2248336525.9691334
48720853908.82037	7360870199.8530445	47412672476.70153	5280100266.309194	5253840710.915127	8575214342.802566	5064518862.117955	29714490025.172184	1473533986.6863825	26479095.810923047	13103719231.35035	1086781438.2416537	17071112283.593594	32654569507.467575	11212462555.131708	7544315947.198446	580205344.4138528	1988270924.0219402	10576648562.21429	1764983795.720317	8432913188.513338	1897179422.973474	1405472336.0911756	726729403.653787	6041110866.968721	5140252751.117588	11491255671.782099	160880585.88766742	16569725563.881338	2159532287.5432844
48705671107.13628	7357136639.749769	47387788479.81166	5266939105.621856	5237922900.406189	8552983979.793833	5022115063.8804455	29661928205.319794	1466149935.5756538	26386065.89090995	13070466682.806864	1085718152.196845	17069771300.983198	32628982635.37368	11207921321.34085	6863206624.826847	556038348.2881794	1962451636.0021937	10530432342.273638	1745160170.7967021	8417560461.783626	1884921870.7182207	1399363775.1964047	712336682.0736914	6037657753.655019	5132422230.030325	11485174667.731218	160637351.90008098	16438403585.709425	2119808401.8047142
48686227945.651115	7335047526.209039	47359667068.03364	5257785615.775323	5209484304.396763	8520314050.297192	5002765719.249414	29584633212.31091	1457163276.9189749	26231943.811808143	13015477814.232014	1084767563.5110435	17061623375.567245	32592912408.137703	11206705771.197803	6235699246.095855	536727140.0640985	1957445148.0913672	10488729878.656391	1741877044.6908038	8389723922.021464	1884005412.7477932	1374901240.7187366	684733932.5085729	6030568956.217308	5110456526.957867	11476057235.112822	160582177.55357805	16251539212.112223	2074024052.9100304
48620039866.07808	7310491228.967553	47327906124.72414	5246548123.362078	5131609751.114946	8469034159.9480095	4994258850.911709	29576100421.947174	1455725344.6791625	26201091.8934672	12990067034.69784	1082908225.391706	17058889562.970564	32575991689.557076	11203065367.720814	4436228199.407331	535486099.79517555	1948101778.614234	10445465778.892975	1738360537.9215243	8378681353.395171	1879312134.792442	1302158745.3815644	645924694.9303668	6018545595.761658	5089052841.473326	11456892672.922483	160551776.7644749	16034189407.787853	1997128300.7463028
48545392946.74755	7256879289.866013	47311331786.00568	5241420360.673522	5081140323.095175	8445344596.099371	4985389632.962676	29553867269.67631	1445236325.3117647	26096534.02289616	12879454242.898169	1082800795.570176	17048993290.005432	32533881837.05406	11202506518.237148	4314964926.809572	530006766.81631917	1942128062.2098813	10361661331.748156	1728846849.3276522	8343257574.326395	1874402909.5630112	1258183688.6773052	610265415.3960216	6015376316.110414	5081192341.207901	11445389714.002756	160090379.21130666	15765488009.337439	1924000889.750806
48275238861.43937	7213253934.264922	47291948741.97911	5239999002.817291	5052091226.858588	8412235339.315355	4977550435.271274	29551570266.69034	1437308480.0289755	26093443.16448665	12875201161.731928	1080801065.270935	17039695002.150028	32505390221.15338	11193167119.586996	3926437230.4874988	526998075.11544985	1937068163.6425247	10351181583.510078	1723734513.6731043	8329885637.252655	1872298302.8324275	1198113007.6743755	546769390.9643553	6011536742.496802	5076740668.202267	11443235293.999151	159762290.82878745	14854978771.872232	1848865628.8488212
47894534346.392525	7161188295.912108	47269166578.909615	5215718751.971456	4961857294.886911	8319564389.952701	4972458466.066979	29547692262.556427	1431291415.6730223	26052873.83723525	12865139530.657984	1079604566.6508403	17030686437.536253	32485717069.335575	11188532191.05725	3617045567.411265	496121190.2781142	1914894558.9063053	10326560883.856453	1721717226.0224564	8311712873.150723	1870437852.2803478	1107978809.5564356	467748138.4792294	6008970303.249035	5063328285.332704	11442349322.607805	159208348.807721	14456586265.019102	1841555797.3979864
47825421702.87498	7157313581.000083	47205552262.39131	5178808966.155407	4937322614.596529	8286943768.194096	4960304905.110825	29542482184.19128	1417289077.0049496	26011731.38779005	12843100993.65989	1077688443.3927193	16998934397.51067	32463865300.80689	11182958598.446959	3509293850.004124	487138641.9395658	1906745532.4646468	10305334095.643167	1708080079.4938989	8264325773.87416	1868629430.7911415	1031628713.7750335	390325807.0155573	6006869390.158623	5046784472.113363	11442263525.71922	158638390.51890898	13037744825.538992	1802380372.6000443
47712942516.676865	7144887397.227179	47197097887.34624	5166834685.472	4799525803.310896	8229879783.533902	4927122717.166908	29537922875.31198	1407581790.9353735	25916222.62996145	12795733589.938889	1077001494.9062743	16934141500.27653	32422273016.316593	11180816340.768347	3483513011.775533	477195946.74452305	1900578000.7796364	10208147746.062273	1703659172.5362284	8249414092.594726	1864169389.2155786	926412977.8179812	321942816.9172655	6004548104.870942	5006922754.001991	11442114878.467838	158613714.65350577	12515358049.027996	1778325027.338189
47620226012.3507	7141731174.71341	47169128819.94236	5160182956.223482	4728070780.922615	8219267722.697396	4861744139.103505	29525300499.74753	1391836653.035557	25756954.452468168	12785823755.942831	1075228461.3737042	16915514347.061777	32339733094.450306	11177498073.38915	3468501941.204023	468169622.08851326	1898903120.350293	10198555561.543789	1701329286.382093	8234392155.809929	1857411134.9417124	669118069.7561631	278071633.09944767	5997835445.928696	4986325602.225192	11441900936.19668	158421443.26987517	12511936367.783342	1724741931.7630816
47430832241.070946	7135838225.323105	47158545519.5365	5108842881.113276	4604162547.342246	8198340455.813537	4756808482.510758	29507159040.955257	1388144937.506564	25746549.494239874	12767931607.62088	1073106190.259921	16815645080.888227	32119809274.409126	11176251321.594109	3459514330.753044	456466541.78544474	1895998516.769199	10063992363.228714	1693324693.5771499	8214495337.564434	1855158054.6330402	618342987.8144987	230976282.07783216	5991476680.457216	4973656962.132588	11441786990.864521	155450392.7911869	12374159953.999556	1704178379.681478
47086575496.35719	7119799365.008324	47043032521.68216	5104944603.652696	4581113515.8512745	8159842612.431181	4542696427.123248	29463337405.573124	1348216729.0607116	25671932.90027905	12681629528.948996	1070597387.1161864	16723134952.029516	31871253304.913784	11173353964.295427	3456047456.618053	447838545.95050305	1890887408.012959	10035864224.176207	1689469746.495756	8162255221.500026	1853724822.1497521	544178987.5434469	203974033.78337386	5984381179.443143	4966491783.104093	11441749919.747736	151843571.26888025	12350537853.643078	1698589850.6302545
46614794478.48846	7101743810.051055	47002116513.608406	5095851229.3473015	4540144182.892944	8144080724.484967	4447314042.455167	29428698046.344692	1321989199.766997	25632592.750916444	12655348500.89129	1070143621.6427085	16522163176.712378	31681640523.39712	11172699649.262596	3455478494.678209	440020350.51547086	1885192974.7834494	9928305552.030241	1683699553.4367726	8155387942.231896	1852407898.553239	503350742.82839024	189495615.8860383	5970713868.865626	4951642779.621873	11441633997.379623	148960992.54255873	12277783999.977642	1649784319.5687397
46466520602.09787	7096287079.801049	46974042277.01471	5078768771.127924	4511490310.8761635	8141654699.599648	4207480567.383132	29370723056.83542	1291029683.320239	25113892.98324629	12643123636.71287	1068181623.7845253	16484812820.255238	31458190488.95967	11172555066.985098	3453133710.293942	439225196.4184772	1879422664.5091074	9924537471.022865	1683580194.229228	8120420898.45479	1851706368.8445716	499586408.08297175	186743232.40814427	5962904436.56638	4932860904.973039	11441610073.112364	144349752.84291616	12196586115.981003	1564239756.1249666
46390493770.03285	7087511046.153888	46936407147.106064	5062127307.386917	4455276089.998888	8047793269.815513	4095181962.987057	29302521735.888233	1250530960.961666	24752596.56532411	12635131072.562756	1065989107.5906802	16448056610.823948	30207564400.571457	11171265731.411535	3450606514.34307	427802856.8481451	1874584445.2969525	9848130561.421318	1681162043.8769705	8109984855.32064	1848849336.9933305	499586408.08297175	186087692.77992117	5952857080.814485	4920423221.997715	11441419375.290522	140065459.64014027	12149112990.738483	1528842314.7384615
46078085007.885635	7082625934.826657	46916821190.554016	5054558486.911308	4428262205.124303	8010995815.197447	3827946039.3732343	29192345467.068794	1233171217.8841715	24615640.78947125	12626573987.159409	1065571130.8684003	16422467421.146154	30080370997.48632	11162407511.726357	3440718613.9605536	417211355.9632823	1867288712.4845014	9836501697.564018	1673892461.308237	8102700305.546104	1845877267.0353873	499065590.8232451	181766254.14366844	5941010827.303578	4904746195.913029	11440308556.941814	138206716.8705431	12100132121.003586	1496006004.4179235
45761802244.6819	7057952368.247452	46900078844.877525	4962641252.073237	4413548871.236444	7986868449.57289	3355657272.538171	29192345467.068794	1225990098.124352	24290851.72095535	12602937652.005667	1065304305.5504177	16410401058.364613	29502735147.088947	11150917580.304752	3438009964.4750385	410451045.57348603	1855799133.361441	9755942513.614794	1673221989.5576468	8098217367.700655	1844116231.9813607	498916460.27259356	179407859.07519484	5914675396.069448	4893966532.18933	11440225749.014673	137140436.2917649	12029801820.15771	1441529399.8424017
44866833548.33421	7018671577.8206215	46838015655.50586	4960061344.162679	4402926937.285558	7963230854.244936	2961314858.0237556	28978738333.06568	1222504186.959004	24140889.548203707	12596680702.833696	1064766575.938003	16382377497.506886	29282820748.438473	11141726125.199232	3436984198.959209	400415439.90112793	1851468353.1191113	9685075411.91768	1673152776.9811065	8095902987.8206215	1843843899.7301855	498801046.37421674	178000822.50893027	5897953484.056347	4884047463.292574	11438211119.754774	132033372.03318384	11665633049.613623	1403437183.8096688
44037867771.42967	6933451455.973763	46799187789.07422	4956298237.438867	4402926937.285558	7940384051.389161	2586363606.937841	28903461647.107655	1214210639.4011858	23916930.28831189	12589157336.650238	1064151727.3350267	16358157160.305834	29086318286.27201	11130629816.254658	3435717506.787751	398637714.6209311	1851185264.1344736	9597799149.50692	1673084180.2156188	8091723109.728145	1843664391.2628963	498752075.8363055	176349496.40307075	5860328993.516548	4840756295.519456	11435712402.421623	130856320.14737071	11478080778.56188	1393292403.7895415
43447248012.377945	6890684503.623839	46750931907.42426	4951999560.246598	4400331004.454069	7895110944.571972	2005096558.187989	28823250534.518772	1214090495.4814715	23719638.949491747	12584206914.955757	1063679723.4338351	16293532220.74665	28671204819.17865	11119891277.042759	3427103033.602251	391502183.5713126	1848056390.1511097	9567499978.463888	1673023684.6045384	8087923741.879488	1843337562.5373397	498651080.9459315	175555688.71073824	5797613515.998272	4804908014.889563	11433860229.645252	128330303.9129473	11374833119.628061	1376300500.1298378
43203543484.88824	6877598603.182315	46676466918.73712	4938528736.496826	4394957905.528765	7891874003.753998	1672393269.378961	28699943535.706448	1213853283.8034687	23651681.587981816	12574385277.377909	1063445760.923573	16227939428.149216	28408105335.7989	11108006204.143568	3420863065.584912	383923537.7776979	1847351141.1203303	9302004138.918194	1672540044.4359996	8079001064.835089	1842795701.6107767	498634276.44021195	174069686.65150836	5756457359.192651	4751372661.1678095	11433776374.503973	125179288.43877615	11222881442.120123	1375812914.2164183
43117683144.30145	6872948109.002201	46608155676.603874	4915189874.750682	4372851496.068098	7884331912.087676	1608842835.246328	28599330229.21896	1213176679.622961	23634147.57688277	12561942518.759548	1062590327.2171949	16094348045.400528	28119940280.80018	11101459102.016266	3413347734.1069536	383761062.26520765	1840333583.7154975	8937168692.743805	1672319751.1839433	8070344533.601395	1842462901.900592	498239194.8973791	173669796.8177069	5732068373.726645	4710817248.669458	11433588170.597029	121512998.0955302	11111790617.64865	1372388354.24365
43073094749.866585	6872366603.838134	46503760664.98249	4891896971.988277	4369342104.309402	7877107369.143712	1550901400.1634333	28483976497.771008	1212068051.398729	23599088.299693186	12554949464.903141	1060721826.5499722	15866861092.332176	27723125303.680553	11092460074.89199	3404716547.4663014	382390330.9894568	1827294375.7495615	7988630375.299916	1672091902.5463455	8060834056.78069	1841494739.5621917	497419447.7024818	173331487.13554215	5655546904.036971	4664538990.138628	11433389061.865602	119209491.26373722	11023719584.175386	1360491877.2432826
43016439800.87632	6871290805.438854	46428431724.1374	4879635596.412724	4363745996.649659	7871468861.030135	1435140145.7353702	27999798411.636543	1211801074.2389302	23489542.085803337	12554949464.903141	1059467680.1444696	15434442416.837141	27354518871.95613	11089696701.89395	3381974100.6323543	364902059.10143316	1818226129.03196	7213284582.950008	1671841104.510866	8055814915.0462	1841130312.0072627	497187174.60846907	172769724.1150676	5598167078.878865	4551814978.270968	11433159895.868166	116940222.65371631	10946204103.953512	1347122069.3849797
42995914409.74764	6867735935.736897	46319134195.73335	4855081839.915121	4362064363.527227	7850765917.600822	1425856117.4043038	27803776342.038315	1211057848.617597	23382915.29439465	12553636196.44688	1059212997.6534821	15349881597.660816	27042551273.8304	11089696701.89395	3349440594.1400504	350674988.389782	1804586891.506557	5959571572.016895	1671713307.6583796	8054068722.282106	1840649498.3029552	496213235.859401	171617508.49965805	5580730507.287245	4540186649.702049	11431773380.678965	114486396.84967026	10743230598.167978	1339565803.473632
42993634277.740746	6867295761.030286	46114013377.57234	4846100393.955505	4359955442.224059	7837016769.734329	1424484592.9421828	27731614297.7684	1209476856.422527	23319964.01301793	12552584868.045465	1058919020.1382831	15310009612.576637	27030955951.143238	11089584519.359184	3290150011.860871	333916018.5205073	1800256496.7792556	5085873705.815473	1671619019.9978478	8050080870.762092	1838568153.1761184	494490007.757495	170797738.3459779	5512891525.606197	4517381246.913564	11431586648.226025	108314225.50537908	10695616153.891848	1327562985.5172355
42934853913.52592	6866802863.206444	46005375561.22158	4815371268.466849	4356740171.008757	7817228379.635925	1424484592.9421828	27549895913.292255	1208002033.6358006	23223467.743194442	12550593198.463675	1058635326.7774469	15198957458.461117	26980999009.75019	11089416403.224148	3221950023.6824236	319353862.932632	1796308264.38504	4506957527.398179	1671526636.7944453	8046374539.694677	1837462411.4159539	493523610.6363982	170131098.44862065	5495648347.219416	4505841998.70541	11430694278.699148	103277519.44208741	10674626051.436703	1321193964.4169
42897978942.081215	6866402412.594426	45858386618.1628	4815259485.368957	4355647435.962072	7806311618.344203	1420755816.5446172	27447612325.50445	1206318750.373169	23099153.85313233	12547596815.322783	1057245104.1590875	15168471730.43808	26969616875.761246	11089012964.819206	3187905334.0539455	309728954.8901619	1793968069.6952844	2809401918.063979	1670481587.0724032	8037898855.033734	1834882847.893216	485772450.80687386	169237097.14553678	5443308074.719417	4483217824.763979	11428185945.348738	97640431.56086005	10580161486.533358	1307612029.293275
42855165970.94081	6865915106.148039	45741444455.59653	4758856561.507977	4354919168.762155	7795438069.411779	1419144537.214418	27435761173.70859	1205408434.1671734	22979707.64613586	12546275380.203642	1056845918.9137967	15131760983.271109	26937251132.70962	11089012964.819206	3153546080.835286	302470293.2637562	1792037973.5683358	1577525752.4078968	1669745043.575653	8032746632.492281	1830601621.822624	481147596.6906059	163900729.56344396	5382547687.90491	4470056938.830763	11426267306.071978	86787319.55215976	10535482174.03824	1255922165.4389517
42723930001.279655	6865171636.002736	45639648243.90385	4740963711.779628	4351937100.764105	7784962884.78513	1416046202.8668652	27416831349.986412	1205230932.0026035	22836606.262751564	12545942948.706215	1054843936.1342254	15062508613.307991	26937251132.70962	11088672184.631176	3145795961.590419	292916398.95802397	1790933736.526353	1246562232.8044503	1667626817.1948447	8029627280.663345	1822459277.7282782	475371626.92189324	155252432.42273632	5323957789.828478	4395709096.293712	11423883377.527884	81900399.91767308	10493904213.159712	1203890802.3785052
42641638927.73496	6863451859.850942	45595294414.47626	4740963711.779628	4349392523.137465	7782042394.471634	1415196230.685118	26673500494.010967	1205037411.2467675	22457521.607123844	12545523724.664558	1052537781.8308314	15062508613.307991	26866455225.121452	11087475444.864334	3140885491.4567437	274466140.74666864	1784537654.0822456	1162896144.6208773	1667296186.602124	8024540233.794129	1811334912.4361556	473861825.3341785	148401610.96708295	5321421618.4715	4375024533.554635	11421169140.271418	73800287.63055803	10470306682.196661	1129223206.2041092
42468425280.692116	6860167212.63193	45551035051.26902	4740628553.08638	4343565044.014091	7774723350.40857	1413714776.2547836	26124085049.27503	1204482371.0549572	22374078.890739642	12542684163.523619	1050782886.5394958	15031965901.81255	26797064558.995296	11086847614.123606	3104131582.211335	253502164.72872776	1780455834.2950735	1027257287.721095	1665490278.2089136	8024366605.159053	1801578257.5036542	471330962.03344965	142768356.7012908	5251301988.5917	4351565612.972661	11417995730.552473	68107706.14808711	10396483906.059868	1095637276.1941557
42306949699.062	6857825550.250941	45551035051.26902	4740628553.08638	4340150590.302363	7766383016.219869	1410760628.710032	25486670832.295418	1204108817.8460078	22196801.773106024	12539452209.182997	1048320898.0655988	14972488389.502396	26717083093.362724	11086020640.266624	3088513780.643576	235698544.50765166	1777605815.933074	1024660346.4614904	1662160696.9825566	8022618962.49122	1798014189.4669363	466100671.472565	138454322.4788763	5220923741.065173	4348472115.9254265	11417156321.591652	67243819.61397696	10235982894.829117	1079159138.2909367
42115319531.36888	6854828094.9895935	45549749539.75076	4740228401.141431	4339868536.860896	7762140273.916486	1409892495.8612783	25182078797.350307	1203126305.659015	21915391.06287427	12537330370.60925	1046434490.4164561	14891407269.616602	26528107942.510586	11080475940.782854	3078080427.9055867	225794799.97250018	1773819591.093035	1011938292.8903717	1656283571.7251735	8017274140.900039	1794745318.0543783	461329906.3725191	132144389.97571784	5192295848.163625	4323797376.717588	11415986789.280193	66377276.181750886	10155806433.369217	1061813434.5228679
41873804921.940445	6854004818.870643	45543939973.03136	4737050237.282229	4337695033.918677	7752927750.474442	1407672938.3666427	25079515712.529507	1202110393.9122248	21887722.9836859	12537210993.615229	1040769590.3055465	14624930617.96519	26376201790.104637	11077784734.457472	3059303867.084923	202612649.86293954	1769743730.4584968	1002652717.1877205	1650193770.1322372	8017274140.900039	1794493786.5574691	455967738.05920804	120107964.19938348	5131766686.084409	4311917479.421523	11412506998.50172	65817055.22339803	9197155515.449747	1020160360.8616502
41703186020.0042	6851282722.764259	45530511640.33945	4736857407.722818	4336203467.550826	7739924761.517505	1392735951.6632886	24885746949.489628	1201616893.9205317	21748489.46345034	12537094558.43226	1040055269.2593528	14067759135.24381	26312963679.39648	11075942150.970425	3032338036.791248	197123282.42397052	1760422140.4078538	991587290.830372	1637813668.483296	8014937146.887972	1791679246.61995	453330939.0493803	111917286.81036708	5115322899.016889	4296959510.594175	11410727580.840082	64964604.56256516	9007974657.965889	1002016127.4050658
41694827625.13755	6845158465.20235	45393710866.990456	4736368278.020976	4335266346.262657	7729039852.533996	1380363093.9567564	24710113065.924843	1199429345.3820448	21539022.867775213	12536968332.526339	1023929420.154098	13657715829.083776	26061709880.275623	11074299121.879423	3002920734.399697	192185878.2226815	1756549843.0083826	987647031.858673	1604553280.8628871	8014882048.787252	1782937158.325511	452704195.42993593	109263009.60950427	5102099370.456277	4279398726.539093	11409841916.4739	63757145.61680089	8397946007.186973	986646437.9424253
41088932641.523605	6844517825.445523	45178125287.792465	4734249630.304397	4334120655.717227	7708967596.440613	1374767500.2515738	24063923504.287983	1197513682.0365634	21193990.064792097	12536648342.05341	1011632766.2850306	12345818217.079466	25417559639.22023	11073902890.936632	2982454726.8704815	190406229.83565825	1749765956.977949	987592581.1948013	1566645643.210455	8014755802.664141	1775825004.4680197	448498605.7175278	108630970.80031015	5080459454.715296	4271273083.336895	11408075917.694334	62949125.98161531	7305000559.325565	978699529.7149446
40908659076.931335	6835648636.496489	45078274331.30145	4734028500.454884	4328867279.901105	7688723410.412163	1363304888.352583	23890630781.864113	1196912147.5152802	20742986.431114417	12535974704.397018	990169639.4501096	11986385026.650707	24861959624.768696	11067563531.799128	2922595831.9836235	187317449.7890886	1745904649.6194103	986229061.0970241	1558765803.1534402	8014678443.94962	1768335670.5213425	447640078.4621375	107470139.82197578	4989515737.628987	4266780388.974677	11404853526.164165	61791533.793083355	6012930500.893075	962609195.9392622
40753227538.62741	6833021231.73959	45021702608.70881	4733114862.809549	4327698071.175753	7667148178.004859	1351440690.0517733	23553977700.744106	1194894384.4733644	20614512.541740775	12534995080.225126	939219315.3885746	11615424301.997116	24531005182.097267	11065351641.99515	2802991781.58773	182951913.71667132	1744009830.3886166	985230461.4791261	1547944970.3864615	8014417641.021007	1766870709.5460715	446027781.6109956	106447081.6154055	4951835122.550011	4256191557.067527	11404779322.922798	60740055.09661291	4108554363.1147833	948717422.1240104
40620532806.90034	6831975472.367138	44939784531.10739	4732598709.945894	4325850014.053097	7591327555.046847	1349163446.7096252	23413771959.939087	1194825094.3235857	20513792.86691534	12530564522.820314	911033841.9275806	11013397907.575138	22607288941.97409	11062436644.427906	2641232763.5045524	182651967.79419425	1743874791.2457662	983778162.2270321	1531757945.4026775	8014359001.396035	1763193096.272072	444800712.812685	104110937.58216196	4932996263.252292	4237840508.3380933	11403361544.728033	60517551.02744338	3853359691.222094	948104060.7843399
40555848112.06432	6831719212.543454	44773372873.93215	4731824165.882611	4324515251.425625	7506380027.864285	1342705131.2600873	23277966464.315292	1193893730.7025726	20425581.829394754	12527517670.308935	862099579.4079275	10430543686.946325	22054582761.40723	11061342673.872278	2551245618.6435347	181766633.56669557	1743853468.047509	982914743.0257623	1517477566.5669596	8011610162.206329	1756892083.191687	443938820.2248509	97932620.42071925	4921970816.246451	4226767527.0296135	11401350858.767244	60284423.44063451	3340208897.657067	943217399.8259546
40550156848.266106	6831460743.876945	44702682627.65673	4731459594.719474	4323920847.850317	7500011044.744827	1334916398.4962351	23206828156.21532	1192687952.13656	20166384.044099588	12517691839.140686	708532287.0985911	9474870173.821667	20747161197.24728	11059482479.22511	2485297086.393259	180210956.9958525	1743600939.483225	981195843.1546053	1455523794.1334739	8010997506.960813	1756459841.1818354	442481111.37792486	82155765.00957873	4911214937.462421	4210654973.3282175	11392166024.50111	59860054.90100399	3153929643.0619354	932634413.2389543
40524057946.18873	6831449313.23538	44684882785.03198	4731134837.200506	4322767492.972072	7493499324.605783	1322545416.3901365	23177492385.67792	1188253493.0266852	20000674.49697245	12495311051.559534	619036583.46324	9154811986.760399	20052296064.71923	11059318892.58571	2334062318.1258698	178406734.66510886	1743409960.0145764	979202419.2163357	1425830618.1447651	8010227611.696241	1752682697.562134	442458724.21162593	77759421.72699378	4883028021.884048	4178751586.376711	11380866391.213665	59113662.037144184	3031002307.5761485	914336005.7053163
40520048266.53242	6831325987.629475	44678526157.030945	4729667385.3366995	4320484509.077695	7486580816.671494	1310453718.4619467	23130929339.96963	1181054483.0855815	19846464.71523538	12466630474.646887	572761407.6435136	8896880642.78837	19739979625.643032	11059158356.688345	2327461695.094897	177277758.51622316	1743381353.0129278	977964882.9022787	1413709674.897285	8009372464.336534	1748738973.6885161	442248866.75803643	73326878.77961934	4868116720.479907	4154672854.5257797	11358617643.13943	58541130.9024115	3002944133.049419	914336005.7053163
40314474662.14816	6830849133.196695	44499844173.70483	4728419236.000017	4319322208.210167	7449522609.432362	1296413467.8358645	23067234772.118343	1180978387.5697675	19792696.199907664	12372549038.347225	468408549.15181184	8419784370.068384	19475594421.235657	11059132321.026926	2312228620.62366	176806231.14327163	1743357679.31046	977214517.8049792	1370505782.2163777	8009106260.507626	1748634006.4720242	441639314.90803856	68710701.45086	4858501842.397121	4120023871.9586425	11347311739.046106	57519563.40402115	2831815396.3334584	914045089.3739359
39995171049.446106	6830234534.228349	44489707321.700005	4727156627.799128	4318103545.84102	7436828172.294442	1274881978.6961977	22923427279.76722	1177312965.6865203	19500999.421262413	12324060730.187788	412428547.32400304	7800538142.152967	19054961876.953976	11059097819.707972	2236679742.0374303	176185644.54637146	1741711408.5294383	974820910.2431629	1354856400.9379	8008623367.092437	1743984684.158311	441418749.55174273	64289301.603236966	4825813483.181838	3971649269.7934604	11294927003.718973	55861515.88724631	2823279493.034411	908295035.6664392
39887094812.21262	6829343465.364264	44380686029.37078	4726369676.127072	4316785891.444407	7436346527.9538765	1253256148.0234559	22831379048.191235	1175922944.571801	19164780.61770233	12278891998.221952	392665115.30954146	7063305599.277922	18814096160.50668	11059079046.023651	2184690378.794156	175177485.55336487	1739996876.098401	974820910.2431629	1349214727.1820505	8007410252.576454	1739206747.00927	440395842.44595784	57079909.87304748	4778351659.098369	3880604359.433108	11271445607.834759	54498923.37718341	2665084833.367514	902756977.6882033
39427963706.64617	6827373109.72871	44199065764.0432	4726195953.820881	4313862468.875343	7428497148.265106	1253256148.0234559	22738223423.62071	1175240880.7274234	18928798.652137183	12214150064.538692	300992140.913829	6691051802.318748	18500401741.990707	11059050299.16806	2174605449.3574467	165183097.21003276	1736235300.1767168	974732920.635946	1332882885.5213003	8006249187.97521	1737784788.603702	439674679.0865094	46452136.13219336	4736872496.783689	3713499521.4640155	11203803296.81224	52484154.19904382	2654049827.3285456	900591973.1903412
39285858370.362236	6826211273.634524	44000239684.015656	4723258114.647553	4312135656.4782	7425349518.360113	1252189074.9813237	22698843096.939648	1174724122.5289316	18412179.84392115	12130994506.373371	297381197.08484346	6611937611.239068	17824117232.15506	11059029447.979534	2171145574.822873	160947280.09650373	1729527677.1598544	974671605.1052544	1331925272.4869757	8006008970.047482	1733157038.5335836	438936352.9275033	44595795.26456597	4698527422.633805	3658765611.9515853	11115625805.670868	52140716.40166875	2628426983.196273	893963355.9950902
39175209238.013504	6825470641.234454	43930995814.664215	4722495140.570412	4310725766.24319	7420101993.503103	1248503934.275486	22635194968.914948	1173464381.6060727	17506994.35478255	12063585513.976963	274997607.9704879	6382808805.470881	16750986911.021683	11058944321.826445	2155953782.4304276	160581775.1913886	1727000651.7299366	974663672.0156643	1301849609.020737	8005574611.549587	1730731046.9114866	437353254.2622121	43270141.46582441	4583314693.546119	3635456083.506934	11003534516.93294	50830222.026822664	2597761479.7665453	891724910.1496189
38765419223.99902	6824570818.725791	43867600566.9121	4712834105.323632	4307592117.002548	7415970806.470473	1244303440.5957317	22613409699.807854	1173236136.9660764	16913318.689856917	11987070036.37196	258934000.10884175	6196024627.317459	15867109270.548033	11058904266.741058	2131386625.985493	159439731.77075416	1724390983.013401	974643687.3355311	1284577084.5404491	8005128267.0372925	1729288918.5149982	434558032.46999437	43170347.01766806	4537786689.087857	3619275122.551707	10835154828.561684	50624967.87783083	2597756331.426313	878294257.0547197
38412905171.215614	6822237636.954529	43718849439.8743	4698182126.5200615	4305412651.046496	7411198508.239225	1233619618.5794857	22580012321.31585	1171849054.918128	15899766.496048786	11928644508.216236	223715618.48687562	6145877632.296866	15159354302.594763	11058856808.612171	2088626065.9926183	156904677.19737202	1723168367.4672759	974602725.8468915	1278404490.34151	8004933809.086215	1725914966.6024733	427597670.04230195	42729935.43564518	4445115081.037225	3619246994.792813	10814980388.351553	50077433.50604079	2595206892.404047	873751788.1837423
37493636622.70581	6821248069.104867	43076113280.42005	4682133171.973807	4302561391.469376	7410201942.5034685	1232799048.0932832	22569977633.127834	1170928613.5566027	14997466.896755641	11901558118.999054	186295009.33661562	6060106526.2008705	14667660149.973469	11058836406.151548	2071895042.4270973	155468151.1494648	1723017643.3010933	974262732.1804092	1265478411.0291831	8002119047.532095	1723955487.068067	423577383.61964583	42463565.60088864	4419391879.024571	3616281342.0906596	10637325400.016039	49845351.44245451	2584257124.6877813	868226260.1090842
34962020526.5402	6818938061.243622	42671777890.95293	4679146909.335695	4298336663.754264	7408391612.21511	1227250013.0114405	22551049586.462925	1169433749.999183	13319210.745492378	11895864925.748125	178605625.54320198	6047432567.56515	14461538631.798084	11058813872.46033	2049194267.4434066	154354303.98876417	1722850045.3929756	974046744.0031968	1262843104.9277956	8001095011.091394	1722282193.109481	420350008.933105	42081516.38380589	4360192159.988675	3609268823.341251	10486624922.089172	49078888.13105131	2571719396.7022557	864288892.1398664
34503614395.75298	6816034891.084244	42441138942.714134	4677071983.90716	4291980859.0504317	7395037185.748293	1226449354.7117515	22471210105.596767	1167159329.8546252	11387388.78578751	11745995845.792171	176647182.23038477	6044040852.2863865	12689920887.987652	11058795374.12364	2015936973.7720158	152159080.79365623	1722733385.5870528	973965133.5562718	1257142883.4553916	8000781093.243927	1715390150.0676486	417816765.61550015	40977602.584727414	4340369010.456794	3603771220.938433	10400626198.782259	48484317.38776648	2559699204.7974424	855192494.008893
33522883333.100315	6814544536.168384	41394592789.08366	4662291308.655307	4286344395.332135	7384794591.093202	1225480661.4893262	22401689070.4024	1165839100.7621286	10101195.766352272	11697871733.562958	174033621.6664492	6042094624.882932	11840650324.998615	11058768284.802303	1997857128.4385648	139308808.15582556	1722525706.7846115	973654691.0408362	1256036368.1484013	8000198565.137396	1704561875.9437015	416083308.81191564	40630388.99037207	4278070444.377683	3597455835.0512257	10205569874.244274	47466840.9370507	2532140599.476477	854721066.5352081
33326090474.22765	6810769652.292431	40309246551.73154	4656830049.958329	4283966178.67314	7382924013.06157	1223254568.4637449	22388156144.40183	1165099189.991642	9958149.405341242	11662446287.71738	173141092.62450102	6040926458.201788	10491423688.78818	11058700562.588102	1984764309.5586913	137244333.98443836	1722525706.7846115	972999845.5997392	1251872021.0445	7999938137.796528	1674021694.4710457	412953904.72372186	39602845.137960404	4172169656.3496604	3588965726.0919275	10162528692.629864	45814599.45736222	2526849008.8764815	849956076.5157344
32960698042.41894	6808452022.164347	39964004200.177055	4651256776.263474	4276450343.756151	7374647203.1540985	1218868175.695716	22340740735.946762	1162496120.087474	8823356.809718104	11622291958.755499	172684090.0314989	6035638322.227845	10139087277.944065	11058686703.847696	1981510513.5324934	131382377.84329674	1722225247.6233025	972762037.8882712	1249775537.7365909	7999670969.413403	1615958649.871977	408800550.63772196	38975607.31013575	4151710899.478876	3581244377.110539	10126903799.502666	44222170.89026741	2520411972.1079097	847632907.4322792
32830357005.723095	6806578942.745229	39632057346.97802	4647914553.352316	4274909361.392211	7369430201.480286	1201467050.904865	22318037584.779877	1158504283.0794783	7395843.7972379085	11595696080.396492	172511671.39227998	6030436548.617033	9549897553.845194	11058652549.585161	1977986812.5365877	124032638.15899093	1722139485.5123308	972138249.6542115	1248779271.3996959	7999670969.413403	1502887328.242599	408276298.53834003	38052039.7121868	3935017438.0326877	3578929124.5581784	10102105068.311008	43220296.76388636	2518786005.8280435	847632907.4322792
32614996074.843212	6802467272.580666	38721273168.09694	4643607634.948792	4269008934.167207	7349491868.610302	1188664163.382309	22305184439.3529	1154668898.7754595	6983246.001651857	11575702387.157352	172343462.50830793	6026393702.170149	9403722128.141914	11058569048.995413	1967928407.113396	119506736.0442912	1721848808.2938182	972091102.2872866	1247863863.5610707	7999662340.973557	1352482712.184725	407025736.02523845	36044626.24331264	3866517440.6938405	3575215581.526368	9995143323.490835	39635388.36633308	2516330388.748102	847362615.8886073
31979044778.51805	6795605840.215731	37833002060.59277	4639685826.856667	4264615543.9004207	7343745653.194958	1167151593.249528	22279415528.131065	1151093074.8392446	6702232.1338670915	11567729695.645256	171970264.1284626	6019063242.238027	9307378976.605398	11058475634.731358	1967082637.0275886	117215558.74456476	1721758024.6640787	970206643.0399237	1245994765.0705335	7999647638.928228	1270852699.7655647	406112167.4734533	34567634.768255085	3846894782.8032966	3566841407.992921	9982616199.766497	38516695.51515885	2510335129.8345933	846920926.4091225
31279504211.422386	6791007939.436117	36970823985.20474	4634628418.410971	4259970350.9127316	7338917591.233003	1149729643.4002695	22260239847.172756	1136774511.7172632	6643510.48380816	11566858532.451632	171653997.49494287	6011183429.533782	9168702910.451544	11058264177.851154	1964895450.4845886	111378530.07411134	1721679589.7152257	968341455.6771854	1237923463.543859	7999556608.796249	1184016343.4551547	405558202.010925	34161684.56097648	3834590347.0855427	3565390268.1966906	9937012224.897364	38295210.57638183	2504807058.6396184	846482023.37262
30603496179.21655	6787481916.422487	36773643304.66909	4627509243.855386	4253934743.56471	7308603186.055563	1144238653.219769	22242616202.09572	1120114173.094547	6575868.473014687	11566154320.103926	171318555.57172525	5999246816.984071	8914784376.386738	11057953018.569437	1959971054.472648	109718354.58263783	1721524142.7386522	967343666.7254683	1222245514.9280698	7999479081.963048	1150564020.194024	404515271.7137935	33250918.2869597	3780999048.5735054	3563379712.5478115	9859579276.782835	38034095.98722891	2500226644.732443	846104193.7114825
29991037877.99664	6782857666.8428	36590772909.38161	4622635283.129238	4241896701.142093	7295299262.080471	1131754672.9007742	22229832554.97317	1108432722.7416832	6304897.361550674	11565151337.622473	171247860.39056316	5992936868.270248	8875698234.054731	11057545232.43064	1948965967.8296804	109090305.0195342	1721472883.016867	964914913.1627147	1214721743.8977451	7999436470.711036	1030946429.6916994	402506942.38883966	32745576.917925622	3748177757.7026334	3558555314.3685803	9822335542.93513	36384158.85020763	2499240596.9619036	845684279.0632787
29715949882.56356	6769984374.050395	36448032829.14729	4618708402.5978775	4212770703.347277	7278380666.14145	1110561793.2160192	22199020070.21463	1082433953.5669105	6275926.352881538	11559655470.808022	170073635.84207433	5984782739.934003	8871700428.625435	11057267783.706165	1939221979.268893	107333939.65896717	1721461877.228104	961139913.3080268	1210399408.6187315	7999324810.994956	988343923.9659864	401393308.929207	32647408.44343301	3730588343.324363	3553989671.624767	9812679508.867836	35244315.0395954	2495331042.2337365	844236547.4781516
28104431892.188305	6759802629.531412	36259662037.12389	4616210821.652725	4184156033.664537	7264204402.405389	1085603434.2734425	22173198095.29168	1045716438.3634481	6189010.854449123	11555550501.134157	169141408.98261392	5974556951.1259775	8866675543.536774	11057127842.214909	1915452406.9313765	105754519.54362145	1721437023.4290457	959021434.6982383	1182917878.3735332	7999143956.126217	899382078.9143841	400650474.62137127	32647195.399846442	3711307666.147598	3549690377.138808	9810376216.544962	34576011.79353943	2488052734.7682376	842390092.7652863
26750055286.314224	6759523253.018778	36162109455.23588	4614521700.002263	4169445483.65355	7243856740.792482	1082071150.909821	22168082847.606434	1014521776.7509766	6167674.04024159	11554647266.554806	168158095.38141164	5928934008.443296	8863429385.753483	11057050683.69548	1878487488.978119	100051727.29069023	1721429642.4332156	957896033.8697706	1173894074.3090317	7998939738.69575	889653086.9777123	399162484.16614586	32601313.368875034	3706313796.803752	3547481699.702338	9793886699.951479	34049814.392214306	2482739622.8088346	840394580.9514064
24169644684.30645	6747627752.159889	36156931960.85658	4611596153.494679	4077199015.7854185	7208840321.579994	1079274568.5727665	22150774427.033493	988769445.4514114	5948046.256458996	11554580166.052088	167744762.87868437	5905732473.024887	8855749271.608004	11056890365.948334	1847546365.8259573	98075667.5196891	1721422477.3253212	954004176.4005375	1157687550.1280832	7998462052.844827	883832043.8262395	398325127.0051253	32569079.95770803	3677706668.666772	3543043419.167172	9787754935.740198	33537473.43434042	2467773171.0863514	835387083.9756788
23745933926.876118	6743077154.324698	36153858452.007744	4610663849.876549	3991183928.9800324	7198948585.318803	1065223162.3491902	22106631946.214027	984780748.1614823	5881042.969553042	11551929790.48291	167422646.6992841	5779669977.003111	8836844627.909544	11056311359.603296	1795152069.9454463	92772649.76274489	1721408929.2048674	953468856.5649235	1144816934.6406028	7997982976.439283	867247480.1089121	398181832.7336877	32504972.266630106	3677407480.5184536	3538547776.2464123	9775377679.622826	33067741.609703183	2448142781.1311913	830103169.9747664
23715598427.461468	6709234853.936186	36152345110.72382	4609944912.500686	3932556614.35874	7177885169.066969	1051659382.091815	22084417768.739372	982058810.3586547	5645412.742487596	11545390393.74138	166844889.80348745	5668040408.909805	8827536644.848564	11055564918.28732	1770521953.4207115	89086723.09578848	1721384673.019857	952798174.7956666	1141548654.1237855	7997526098.648741	858524479.2666283	397578970.9641776	32484528.407432187	3673901979.537499	3536185835.44387	9762740630.894823	32418395.768323585	2411806982.1394753	819924742.0689262
23425261003.38272	6703919136.359993	36145551652.28057	4609944912.500686	3827624593.120457	7173075720.886428	1022539336.3313009	22056949698.95164	968937532.6626985	5524940.699501322	11541793655.770731	166683477.45080203	5564579066.8634	8816099147.301203	11053623893.554678	1769436406.5576181	87913482.36575228	1721368762.6781366	950643910.3053123	1128327115.8002605	7996943403.527215	853453827.7485701	395938322.6354443	32475456.018515196	3664235538.047423	3527185420.9726853	9737668942.841385	31650454.891508818	2405188916.778314	802304446.7786874
23414114368.118317	6703076620.075825	36123708822.40867	4609922026.437739	3807176281.320957	7164175942.076361	1011242253.368849	22052875261.34343	968282354.3106618	5376005.423132843	11538852594.649113	166347367.102084	5364222945.0276165	8808880519.042707	11051532623.759315	1768219096.7996163	86302274.46273227	1721340461.5885808	948076160.14675	1119122296.7985084	7996103778.9159	846617237.0198325	394710026.8744402	32465348.48508396	3653204289.922202	3519690803.8905168	9689777115.484308	31351919.44633748	2344473215.6910634	801159794.6757975
23376075142.185635	6699814389.637337	36048635359.98005	4609876848.830684	3770536035.6003985	7137852236.393857	972496575.4288263	22046301077.944057	967128325.4935611	5297437.109349512	11536241723.991524	165637220.37510037	5275183815.323454	8780159885.05401	11050246774.612371	1767308375.0855718	83402303.30881208	1721279906.2657464	945950865.2025796	1093762145.6546798	7995948683.30609	838220439.3245177	394439093.7977197	32463429.60912957	3622840140.950968	3514775082.3220687	9677922195.616543	30658817.649227813	2319963374.183305	777430378.7553009
23292097503.506683	6699047253.8237505	35980154526.64796	4609863515.819693	3747684859.989396	7126202332.344444	934483474.2109208	22044644191.860443	966596880.132507	5260964.034330132	11533458748.477972	164733523.91608036	5111163459.280874	8766730898.746038	11047891601.799444	1766896705.178577	80951387.76846276	1721203224.4386995	943287832.0684462	1077951915.2072642	7995791936.024375	834307243.2506579	392609321.1846471	32461006.33887868	3589726780.858541	3512661065.4192815	9658139767.941557	28939608.42002135	2305428865.569928	745050325.8826845
23208987632.23023	6683880526.026417	35891764711.90033	4609810999.7658825	3705639167.0245132	7118316341.691034	914547688.9632818	22037506798.982414	965555047.6984395	5239667.701455499	11523792148.857084	164499578.88646665	4885788465.810019	8757115286.498758	11044130781.547928	1765895131.6762118	77860982.92730775	1721040478.3470657	941172899.5962374	1050537902.9648923	7994799710.308794	832816932.0023705	392117604.20207095	32458044.71793652	3559853055.314391	3508408829.094839	9647867933.399204	28513201.239357155	2253805388.047747	720956493.4208488
23140832555.349663	6680279193.813375	35782268371.41302	4609506298.852808	3673273101.0411296	7115224173.091604	892376206.8085079	22028935375.62007	963884931.1405232	5149330.850986746	11515824681.649311	164113971.61830688	4608485594.173311	8719980897.303263	11035734276.277681	1759824028.484557	75299920.9985985	1720936926.3415606	937362473.7434832	1028285375.3356427	7994097470.896236	829621363.0562088	388344004.5898934	32437611.860891763	3508837778.411985	3504719017.369083	9637316425.390028	26867583.024178572	2217349292.377547	698170069.0014904
22787375510.54736	6676664969.12729	35745766344.581215	4608969281.604	3605712198.4840927	7103005156.087001	880061268.3750207	22027921407.838455	962561581.4175032	5101958.557096325	11497506289.673935	163790032.8490249	4400892593.418346	8715574572.615553	11027188861.710865	1757531009.8003895	73256587.86196344	1720701157.8764431	936337887.1611834	1015870516.5446142	7993849054.184642	826665128.6498983	385479011.73449045	32392314.23155021	3486014670.7680798	3500378826.5617633	9619175600.866081	23489914.11563906	2144394985.8253355	684221023.2202861
22442317384.163162	6665498124.705763	35514319842.46476	4607154530.511899	3563794391.614019	7093380572.411841	873318419.0353717	22020776372.21515	961468508.5767494	5061699.320714305	11487481111.530245	163669143.63027906	3832801907.9934254	8714228789.47128	11020342457.087757	1756878556.9701989	69220342.57057075	1720701157.8764431	933766073.2888558	1011536062.3623546	7993190545.177863	822563102.5494444	380818145.20829016	32360428.405517876	3468811831.9299827	3494992783.3610682	9587976226.07775	22404459.45728267	2053000954.582292	672958369.3647257
22169770039.276764	6661506251.478523	35142551724.47687	4605823652.403657	3506128730.8515186	7085499207.457044	865644442.1064522	22012617602.52512	960971641.2649158	4939804.106895993	11483688633.165682	163513867.8842978	3713783660.028584	8710943690.632515	11008376869.992313	1750535738.7907562	68426631.86344387	1720641161.1956086	930511496.9305567	1007143457.3121376	7992490501.945212	820493417.099797	378814822.371247	32269620.627470434	3464621218.6506305	3490411329.841427	9557531591.129776	19081528.30787645	1960423224.695023	642750878.5558048
22058032544.891872	6657924213.399128	34868184142.19678	4604898402.356213	3422251740.0364957	7060011469.691978	850772941.5300469	22010558299.819088	959224557.0731428	4858101.9466662	11469087886.806444	163465479.9932377	3584612660.0892744	8710463891.962587	10988993309.885134	1749782360.192759	63046812.680919595	1720509917.301362	927101357.9158154	1003178726.4672197	7991942960.049877	814082572.9775761	377279466.67666554	32148279.380995832	3455745130.571194	3477203918.068329	9539650849.67182	16292325.908119712	1824150718.1129575	639461465.9449657
21950312475.846043	6653174853.465683	34508940253.575325	4603270313.240308	3377926953.453104	7038769843.788977	844964305.1568689	21999024288.558834	957864007.4277983	4656216.873263662	11417315511.222681	163428594.71630272	3548540470.7551727	8707268864.606026	10978772217.277994	1747273538.7532675	59968339.23279343	1720419378.9762123	922468741.4656203	1002521080.0528892	7990239489.4478445	813913676.9054945	375540140.8606082	32034243.950396232	3450136709.2288566	3465888473.1419096	9472114154.361982	15027762.665382419	1713498180.219312	630419286.1852919
21769196323.854275	6652937769.379727	32459173645.80204	4601023720.419473	3208570969.6888905	7023463836.912219	833333232.8612432	21983838922.39841	956001953.9023213	4459963.20355337	11382252715.444498	163421109.10959464	3545827607.039914	8705714674.07828	10972843764.53592	1742537288.832808	58591815.41383341	1720257390.0011327	917787806.4471916	994580949.3014829	7988113217.524115	811090060.8934319	373106937.07699174	32026839.51503256	3445260989.9625983	3457689353.0718102	9438774445.84332	14557042.995977005	1658949507.7048838	613305242.8232521
21638700794.679245	6649564896.083757	28978967156.035954	4599031968.995801	3157404032.574225	7016666177.43549	831831968.9780692	21955459503.76879	954159208.4698046	4266970.117769708	11224576110.175627	163353601.81590706	3542022848.2586107	8703127998.759815	10969712581.217419	1738678215.854576	58280117.08348998	1719944277.7003136	916021257.5018334	971926375.2927637	7987635493.941693	810493614.1925141	370862380.3068291	32010100.784037914	3441368267.3554845	3445063642.5835896	9387318791.919912	12906489.25762497	1627705291.5762537	591719829.5917332
21576681442.555405	6645149606.756869	27244664158.33193	4579959055.515771	3125481331.423169	7015965803.196053	817583980.2388077	21882609529.97614	950368020.2894759	4183596.375304951	11206443997.378614	163311171.1387455	3536579822.301726	8701183049.220444	10959422847.862494	1736913751.3315094	57016337.73031761	1719871092.008666	913383600.4969791	963310274.6307099	7981018992.794487	810287510.4277376	370752552.2440507	31873708.71715502	3431817406.15563	3430736585.461776	9348021583.43242	9868560.948249094	1617873254.1573405	539259771.5073816
21526551844.721676	6641105098.370621	26331153375.734688	4567899757.98967	3031639718.9323874	7014899092.442288	804444163.9364337	21707945145.529274	948764418.0376163	4183596.375304951	11161316431.310493	163279411.2104417	3536579822.301726	8698280922.82092	10952680859.621803	1734886763.173679	50649477.913981214	1719240698.8765662	911416762.9699547	953311292.5154274	7980387252.486393	809856407.2660494	369804045.18965834	31786545.544535004	3419682871.5339684	3411372098.7769856	9341205008.619108	9404766.614040898	1612164294.8716595	496831557.5393972
21436712480.381863	6636409657.566138	25829773211.763977	4553549977.934392	3027792289.6078215	7014408941.948444	790890199.7487566	21599899405.394123	946299826.2565749	4148026.145092062	11083197134.986832	163252801.8798181	3531543492.2061377	8694299654.836576	10946830402.80004	1733724185.9891448	47088826.099814735	1719060199.7976086	910499937.5740715	950484541.2657433	7979115281.056118	809499006.9724835	369041604.0716498	31663245.832647637	3400753562.2626257	3387415457.5279856	9339817451.822714	9348387.414093364	1591714786.61076	431011489.08163005
21376267109.699196	6634235521.406497	25497962477.586212	4540943792.972915	3016806497.9094806	7013737034.61366	747413890.3278847	21430979891.140182	944532788.8596361	4096182.398207133	10954999361.718641	163212417.3247299	3528493250.2078824	8693406175.822943	10921905622.244913	1732001551.4401255	43539403.39116427	1718962751.6301796	909156847.236071	948793421.1003647	7978989111.69136	808922105.4664342	365750565.9466051	31641922.83463475	3387942983.87919	3360521032.291345	9322403651.076187	8852371.475521222	1586122368.256174	407035770.36618954
21346472827.626587	6628392710.57044	25136376690.14042	4526186028.634418	3014094865.31089	7013459979.332526	729106579.6548256	21376613707.961067	944157997.4995658	4036161.8195383325	10835651481.955397	163192893.38552594	3523201549.8575325	8689996591.666609	10920650885.579645	1730277587.0665455	40213988.73639587	1718803647.2380273	908156691.966826	946101203.857325	7976371880.300938	808007512.0154855	363470426.731561	31578363.124917105	3372411388.0941963	3344254496.8164983	9320269425.114468	8616695.21502844	1581467099.669015	358256877.1683625
21288307363.986988	6622184539.090591	24982563272.858334	4519020615.412169	3002309721.246104	7012254558.2594795	720972011.6117896	21113304182.838226	943926030.2895048	4022668.5852014152	10783174860.03025	163180321.08143237	3521359680.069661	8676901670.52423	10918884945.08732	1729586433.373707	39379066.77204009	1718398813.2680864	906639626.5575223	943214930.1905736	7973660881.7912035	807990743.7536784	356316169.5593647	31442258.13029353	3366603767.937752	3333679023.524074	9296070030.045872	8549839.841497703	1566661997.984546	293722284.8862456
21275973992.478188	6619061730.765467	24957544421.575768	4513248189.184315	2996042937.794099	7011346389.92311	675205742.2877636	20859868168.42877	941642381.6583428	3968843.163235992	10590990450.095232	163165951.647421	3509589384.09504	8651677892.025898	10918456892.105242	1723217591.5377276	39165628.040536426	1718090895.188513	904353308.7167193	943005217.1367345	7973012431.061566	807458912.5743583	348470376.1761264	31237903.819550466	3348506444.461528	3324503771.7895885	9284910969.210485	8268384.103059902	1564409325.329248	288404571.8301039
21251518746.078766	6617519781.865444	24897628998.140057	4511985194.428988	2993186977.350392	7010961749.761232	644134561.5530665	20271110872.9201	940293410.6067258	3733814.7929891516	10419659353.804655	163148451.01348293	3464909953.1057773	8631977951.589085	10907781627.625904	1721531596.1109939	38118914.60259712	1717634169.25716	901494009.3822857	935345006.9481564	7969451756.918621	805381491.6616518	337182524.1811805	31194300.487867646	3344705612.5798306	3317708181.8956666	9277467032.364794	8199293.310450573	1558208488.787489	284254525.72340244
21235341416.314545	6613965927.302853	24849236200.58636	4506564726.519637	2987624164.925709	7010542496.775831	638868714.3489928	20009178732.352547	939883726.6813316	3092859.0919255526	10365862497.650267	163128648.14069062	3454792489.6884866	8613799194.246721	10899554283.242409	1719458568.045964	37561655.50084572	1716969116.5895956	887349213.1512355	932723731.1166489	7965269532.543099	804707372.5902107	333077693.38727003	31080088.603760198	3332139591.183693	3313153956.7984953	9268978730.576077	8018192.839303768	1557021733.3919187	282742257.35575044
21222537956.847393	6610851754.443377	24829088985.868263	4504380177.302887	2986889449.285925	7010300679.004751	634800086.0473572	19787136709.54266	938444907.9987265	2935813.6782752466	10233350863.104742	163111146.76356485	3438728369.993793	8607073885.929024	10889423990.89277	1719248585.52239	35902614.29475554	1716465880.936101	862130943.830731	932214990.4861715	7958617357.841074	803310564.9563757	331575236.41757786	31068361.52805452	3327118684.146656	3305286535.605332	9261897005.376225	7985752.882091583	1556486126.0655584	281997981.7136181
21204824689.62984	6605512693.994057	24827710312.09617	4497951637.923477	2983855722.8647943	7009702804.858306	631390437.352909	19469227883.73942	936441118.5905446	2557725.1901011304	10157506756.567724	163073632.63777053	3411189140.193766	8598096695.833462	10887656421.78489	1717918596.818085	34404828.30849479	1716255684.7120519	852764592.7469103	924782348.2823514	7949034733.829501	800833319.6528103	323245941.9157876	31056359.7039617	3312734697.9339266	3282545180.9714823	9254757587.35086	7973226.582938122	1556113328.2420878	279946977.98219895
21181654478.60193	6601247344.8789625	24827710312.09617	4488467706.199509	2972999646.1750264	7008144346.164828	630169470.5047016	19308238323.408302	936100331.4704216	2353081.9803345683	10117338261.040438	163048506.18654588	3328460122.709339	8588922254.568995	10885233561.704798	1716026094.8745656	33058568.974479888	1716179732.7471936	850281911.7029907	906891008.9141352	7933577159.257881	799467399.6863242	313552286.0476866	31050864.380992718	3309507854.4304957	3270088508.8457932	9246991786.433971	7639869.741240494	1555805146.2979777	278469586.7558464
21091146796.92439	6592188992.563465	24822409536.85309	4477970156.689071	2958974302.724419	7005760357.042771	627742946.5425472	18684126624.63281	933626658.7469734	2189160.422987405	10067222038.602882	162904721.6759546	3207463383.6428003	8575592244.402941	10880738635.69886	1714636458.8581836	31781715.040640574	1716092273.3665164	834539773.009492	893304992.2695557	7928733650.879612	799261770.1453154	310326699.5523201	31043424.45894132	3305986712.48138	3252122461.519987	9238797695.172775	7506438.204045313	1555579086.2561746	277683205.6272663
20915327049.616734	6589765678.978474	24821684106.302975	4460301388.762409	2939690575.141093	7005209821.851315	626443603.0136998	18344681036.425037	932175997.5077655	1937029.933847177	9970679873.353046	162725134.95840797	3173976702.987654	8565760178.1978245	10878902731.187944	1714427778.6728044	31410367.211888902	1714260276.325291	827626902.5737674	886732222.2109557	7925818107.880151	797461938.9300029	309877873.42985773	31036824.9646306	3298465329.3240147	3243668804.8846955	9236186298.36353	7154396.643821551	1555375111.202331	276944112.94523954
20702555448.350983	6588320549.813791	24812748225.520847	4441861058.286756	2912366596.7051787	7003154329.383615	626116987.5625839	18107856019.91738	931406176.6415774	1764746.2484104359	9904587643.25008	162041700.52479765	3155371555.2610817	8531074536.972408	10878640729.270275	1713926257.8491597	30854976.98729151	1713936074.7685947	825839183.737229	882247032.2705356	7923456680.570046	786808050.1107972	305641175.3290566	31026930.274525736	3291332949.0941916	3231678797.340872	9231486658.067993	7134108.189830316	1555139025.4869583	276394610.0040657
20541406581.92189	6583932619.2066555	24809334938.3208	4430425691.79165	2887095629.640895	7001903342.756376	624771366.1048341	18079001817.688557	931405218.8728209	1533789.7632035045	9826174388.051882	160583630.09942028	3103823673.535939	8511084916.15189	10877120213.140627	1713262741.061288	30774504.57217516	1713078474.4608464	821725228.8925472	881189352.7860447	7917458734.9572935	781242326.8141016	301069759.96139336	31018528.9899911	3289510962.7749696	3207129665.87204	9226245067.229462	7105316.586141683	1554785923.8259757	276370378.4428272
20286747059.231075	6573658291.252669	24799946688.878616	4414255244.44558	2827011436.122632	6997338524.090694	619911290.9067296	18041376943.628113	931123015.6249512	1500214.0889600578	9769400526.426455	159974232.8648073	3076199459.1197577	8501590518.594562	10872178837.191181	1712625725.8529778	30455059.863794595	1712210737.0767477	819611145.9016279	876581820.6597638	7910093357.776618	778526931.6526669	300746552.79967326	31009407.17468624	3281450559.9603615	3190103203.331743	9221398453.238688	7056697.223641392	1554623582.057953	276257490.66661775
20265730391.157436	6571604254.201378	24759306881.702408	4405134855.503902	2796979386.3548856	6992794366.165119	615057268.5304263	17982943947.780922	930946255.2532977	1499456.6693650074	9718191783.094807	159350515.01794457	3052797011.3153696	8478202686.0624	10867832712.005802	1711693208.3545752	29945739.121003877	1710096778.9151037	815975473.8909522	875555078.7636193	7897293355.711536	773058457.4398905	300101936.488343	30977425.571753588	3279676360.5598774	3145907270.400986	9215804103.72471	7022587.091323419	1554236996.8177745	276190012.36473364
20150897198.761425	6569415087.012576	24740932386.387474	4386233589.435354	2791267091.8389792	6986896868.35384	614362659.0028716	17889279234.44527	930828953.395443	1456092.1231999325	9609422605.828331	158620773.36897266	3044751053.4668226	8465888778.602042	10866617148.63454	1710775721.613431	29807173.111770287	1709492967.923636	805796758.0840015	871812688.4887247	7896125859.345599	763475352.659503	300031434.2582192	30967178.946338654	3268301733.4613347	3067620792.1501493	9214564510.37652	6954475.646322612	1554052294.2702527	276087995.2024607
20053727022.4275	6564775576.503156	24695368012.406567	4376267218.633245	2757690282.965027	6981475364.45121	605135866.4577745	17816210706.05144	930813255.1670226	1440159.5259265734	9370434997.321861	157678275.51073617	3039553192.345184	8434954373.950182	10865470095.287373	1709851575.5567224	29553578.969630957	1708544243.3325353	797045874.8285227	870984881.4169604	7890266542.646871	749574611.1422414	296292080.1490221	30945640.81782418	3265017358.2077885	2896157700.234282	9206743052.51936	6762984.430058357	1553964935.685454	275973535.28885657
19950093504.46318	6553538712.241056	24658196378.88172	4370932006.72075	2756802319.595915	6975796160.446578	583869103.022749	17726872296.299824	930744255.7576746	1369047.6028086464	9273811475.937391	157416721.22703978	3036529037.071659	8426451933.718819	10860230008.950308	1708976592.2697427	28876554.724548213	1707189023.0864103	794004800.8341668	870876827.8688462	7887757034.328264	732345771.9254488	295581624.5769055	30920534.456569526	3256191669.786691	2750321728.318486	9204649150.476158	6756690.392638652	1553895290.030272	275909104.34252644
19928811510.807003	6530676356.846773	24612031063.540245	4347634850.961149	2727505037.9612308	6965369201.307619	577092889.8296366	17540087999.19042	930734754.5852982	1341181.9787090311	9246197272.546541	156612247.84791258	3033705309.7219257	8398932903.561729	10858650828.075203	1706783503.4082394	28441345.72627545	1705040927.3131602	782493034.3064543	870807388.2815052	7884820545.127235	712693702.7526817	292664091.23878676	30830744.731734212	3251783910.8147335	2587661127.144165	9199145854.470373	6721360.85937264	1553585557.3403642	274351660.04245406
19865815234.3308	6501966434.844205	24566080561.392372	4337387084.174295	2718499993.528916	6963390378.918454	565137986.8368421	17151051254.070324	930683289.1271306	1276219.7446310157	9180467480.921204	156460043.83144403	3031535522.6369767	8390604039.312302	10858463006.68052	1703344339.975927	27507323.745148122	1703907734.5342214	770964465.7644255	870697776.4297768	7875944297.231981	704564515.6375536	289393407.0041882	30772194.827548478	3251641014.010548	2447180118.1169505	9196522858.810236	6585761.408849021	1553581102.6985116	271015647.7810142
19804742358.18139	6459183703.466145	24490285397.270573	4327404166.141884	2711681554.9364157	6960987769.095841	546144978.862194	16861758233.14352	930533366.9822838	1202052.244500901	9061693536.074684	156404020.55190253	3028268079.8141026	8385984194.330355	10858363174.942064	1698762121.9852607	26955077.72601345	1702282048.2451668	765517231.0712037	870393407.2545882	7867472866.339481	689357159.8623183	285606346.8646725	30711804.334060635	3249382636.560039	2419799162.1692157	9193540362.305508	6496660.212293382	1553208694.9437494	268235069.385356
19768279409.50721	6400408082.818566	24424067962.203045	4323845121.925876	2702073661.2804956	6943811060.892895	540957702.713881	16563454673.469372	930386495.2352959	1131383.6460609997	9037205504.8612	156267464.15974918	3016138033.1616087	8378147003.76114	10857339992.287346	1693702360.1756694	26866499.129932795	1700851815.4508762	754543357.7102869	868612229.0364074	7858291460.101811	686921129.3249366	282421212.5201612	30619314.70484889	3245364072.470437	2412895200.907582	9190969784.48161	6347487.812861238	1553054079.2551022	266403299.12346947
19726028234.695118	6361894897.660296	24272988994.61115	4315565560.00053	2701887580.3181877	6916592135.445171	533027530.2733908	16388833071.457531	930164247.0899801	959899.5713740363	9024403513.136745	155415072.4477765	3002206275.796416	8365731215.399388	10856878454.690449	1691785090.4161568	26690815.55004897	1699568164.905597	741756225.8423496	866324149.7064154	7854142518.789485	686141322.2187778	279735501.801284	30612416.554965105	3230807625.053377	2374730664.259633	9190800223.609074	6216201.806983354	1552823150.244082	265188720.31202137
19709215401.713055	6339764781.060469	24103701687.695023	4313209653.702272	2701688441.147737	6875242691.749687	521663166.3424623	15893013591.397955	929818775.0209191	896881.7621158715	9020908463.344257	154872972.46221	2994133010.6878977	8355539586.212268	10856482629.96987	1690341921.1980503	26583551.58203742	1694079176.9227402	729037587.9261366	864817659.544391	7849731139.176837	680098108.875507	267603305.27616286	30604681.75686112	3224027265.3916364	2352275767.481211	9190142379.038012	6141304.806172195	1552654694.0897205	264366372.0823914
19672806645.464592	6302832732.904968	24055281343.196415	4313052092.222715	2701281207.318137	6834035981.0099	518216894.56761014	15678437269.610376	929465087.7511619	825108.6634911085	9017353804.967545	154217011.47788975	2991058301.3624554	8351013041.10853	10856264416.010895	1678403535.9071536	25672116.617177766	1689916255.5488791	720118124.0567732	864223187.1091444	7845446347.499694	675586942.4415816	265466162.86065695	30522008.282365877	3210094584.3011713	2341864733.1382475	9186888433.465311	6009759.087925894	1552315755.4449797	263373702.8843504
19664986667.78011	6272292299.980437	24032848465.587852	4310890977.128025	2699499474.6870275	6824208188.531323	500357953.5562895	15674460289.033504	929259883.4825282	795014.7534102639	9012730775.815018	154111037.60897163	2982490270.843595	8326194999.004146	10855869305.373108	1671110005.36036	25460913.09652275	1688413511.9296265	711881034.5956588	863327945.4640591	7837395318.435027	673412566.9276725	261450791.80002055	30508507.259758547	3202537366.1002607	2318634520.3250995	9185625762.96583	5837105.641890497	1552052802.6867373	262910744.0807365
19643817989.46295	6244214941.919811	23930598264.33838	4307884728.011244	2698004681.20055	6802847649.543688	477301611.5303157	15620725251.211422	928716636.8599397	741505.738071265	9009770046.332546	153572109.69670713	2978911913.6988826	8310284023.52163	10855850134.872366	1658363373.3152366	24996812.562609483	1688220457.9664805	708574190.0567238	862831434.4232966	7832744529.51667	669848170.2254962	260259908.87984926	30507021.652350843	3198153256.260019	2293005542.7628694	9184457135.807673	5568018.409729474	1551685931.3002324	262763174.30855948
19640955695.369167	6233769182.69518	23806573020.68551	4305766429.905418	2696229508.4481792	6782871792.747667	461946196.93860704	15596043258.750875	928637952.7840058	692406.5875377005	9000855628.231844	152998963.40751705	2970402487.7321215	8297500465.771603	10854086800.306473	1650865470.270722	24636975.578271903	1688032659.0609758	702567637.3532883	860449898.4918896	7823347047.373301	662990448.2135614	259321787.1973344	30500081.22837557	3181174919.8399796	2282037724.449343	9182346820.42788	5556666.111550691	1550975541.4841797	262762151.5940979
19632305839.979477	6199791482.412569	23784949326.049896	4304361880.777755	2691865131.8704762	6748762138.955626	441431724.52544606	15558600326.405237	928042632.4675053	653823.3523535063	9000143295.919472	152534010.64086124	2958594179.559715	8277014746.884148	10852870447.97896	1633722465.63313	24142774.01090593	1688032659.0609758	694720176.2661183	859116651.3930377	7817434964.607667	657188942.4000243	258020844.33894733	30493849.81129666	3164059148.5285287	2251328640.9088507	9181594126.635683	5510380.391871138	1550545064.7730775	262440288.85062054
19616732546.380524	6123620875.202369	23767776364.506588	4303832598.395256	2690601725.057468	6735115326.476275	411495916.350792	15505474951.265694	928042632.4675053	637603.8268666451	8998139308.858414	151458755.0055445	2951737131.007377	8266529074.488766	10846221837.472576	1605663133.046473	23130838.930520028	1687558505.1523368	685560443.6595219	858680591.3678849	7811859503.707238	652559259.700846	256971209.22099394	30485103.097957455	3124207638.001449	2206605482.8120456	9178228020.338629	5501159.00074097	1548937992.028069	261260999.85920012
19604623675.745594	6091273714.324163	23712406590.38315	4302810019.1507845	2687087688.386453	6714875655.214281	398165684.1786372	15384164425.765522	928035650.327037	629009.6455960161	8995410673.414427	149255930.75377566	2933599217.0767174	8257538981.938712	10842689613.223808	1586950060.9902947	22821453.54746752	1686388108.452516	679750067.4177947	858414831.7630205	7809003506.2163925	648467962.2611005	256207629.48200998	30466250.05062434	3103511365.134171	2130546156.7854204	9177356140.43042	5459017.569970146	1545652918.6675656	260674768.82046056
19543720044.230988	6058531061.219052	23690513366.149624	4302154018.919865	2673103768.219175	6699768724.040793	391735556.94276327	15369128036.927338	928034398.7246323	617118.4776284954	8992295110.0383	141364981.13462427	2923881013.9114137	8235908419.600501	10842442230.945227	1560860099.1753407	22345386.332886808	1684673977.6970882	678288749.6833239	857885088.7859732	7803459938.988881	645805243.7861623	253130597.68330607	30463937.079743147	3087031051.1636863	1972108176.679112	9174929926.723303	5385027.64499475	1542530683.5619762	260165336.3587822
19487771364.40061	6036866359.066953	23641721535.293816	4298905648.971877	2661501505.3119054	6669196389.027854	385844559.8437973	15274299238.736702	928033333.6399306	586965.6669346414	8984040082.813166	140266454.11882353	2920738536.5623913	8216986445.547546	10841283199.058928	1554841287.8427413	22075189.503851216	1683229999.9688213	674176657.351547	857484801.6846249	7799328233.309094	644930285.1361359	249172816.72325218	30459901.230245233	3077330523.6523085	1780550760.0217261	9169788410.751722	5283565.248499327	1540786922.7281082	257610403.23029298
19437898427.77213	6017640716.31329	23590636807.569645	4297876302.569241	2651028894.569538	6655479760.780184	380329123.7646569	15259189460.497286	928029869.4870777	565781.3023050884	8978188706.647413	139036438.17631096	2912294971.1155252	8216808398.2461405	10840257390.088234	1537775790.0908694	20443579.555896014	1682463736.9305663	670187256.2632952	857036286.3897074	7795878027.07079	644562963.6648585	243157239.4964533	30451766.82349662	3063853710.831719	1757708905.842173	9164844599.206533	5207876.436838985	1535513364.070223	254996480.42035556
19432250307.79321	6000206707.995688	23431537879.563015	4295665701.874524	2642683784.952712	6654010509.035323	376934445.1445037	15179028306.428764	928023908.0004866	565781.3023050884	8970683983.453316	138672465.91451466	2908475346.1445584	8195145219.301937	10839764353.809023	1523459008.252288	20244986.5271499	1681165215.5364215	662362816.5761737	856772378.805945	7791282678.248764	642726459.827299	239498847.88566217	30450792.516556002	3052546231.9835377	1728870235.2740755	9155983859.292652	5134412.198096758	1512034193.044699	252307439.8126871
19337389832.750175	5985666864.645831	23268397302.82709	4294381576.1491776	2636303755.6915374	6650956520.189795	375228972.2258795	15166064744.082329	928009945.0338178	560321.2288983067	8967008004.813532	138319150.15693477	2905757663.635824	8162742932.791935	10838525902.943949	1503626026.9833672	19623071.271129653	1680265958.698832	651833888.7907264	856442230.3418412	7775785485.149988	640141428.9658141	236705436.1660399	30447031.68872898	3038076358.05612	1697510823.6281621	9151839721.705132	5062120.143095681	1492103787.481631	248753793.3522273
19284338646.440525	5981728324.268884	23201725407.579636	4289395978.4989405	2629487292.910969	6647628606.897546	373637855.47941875	15121986257.461811	928004417.3765402	552543.1484344896	8965783116.156378	137447660.676384	2884910921.344738	8109781370.069057	10838525902.943949	1483810008.6491377	19099755.58087128	1679536383.0263133	646970597.2792886	855255612.130423	7743775694.660231	638895882.7315762	234680450.1855688	30442149.64711417	3031923080.017476	1694369772.0013103	9143523805.973436	4959431.931139566	1481488262.7255392	248042796.45405927
19282466939.38727	5949783963.886171	23136653541.93663	4282438685.8339114	2623120118.1011744	6644832384.5071745	371967365.3762622	15094834611.930275	927983922.3887498	540413.7327502397	8964471116.761272	136950233.04207397	2867933073.1092563	8095327420.243091	10837751379.357958	1442196801.505963	18912249.5597158	1679507824.1606402	630634750.6863724	854875715.2574817	7702784578.875578	636479794.4181666	229163492.79080546	30433644.215354852	3012959575.191628	1662678285.4549968	9141399337.732784	4875718.236163929	1462633799.2111557	246698139.09600216
19248050766.02716	5927291695.518194	22953455026.373066	4279367283.400385	2618365748.5298285	6641514392.101242	368664081.1004746	15094834611.930275	927967311.9842492	529665.7642071088	8963147910.558825	135601986.851874	2862021274.9173284	8064573473.20608	10835614249.313774	1402864288.109451	18536430.340484995	1679492305.141013	625186077.1071287	854678001.5553378	7670004888.142995	635653798.5111609	228052575.03381962	30424771.912035856	2982703955.5902195	1636935205.338144	9139854566.787428	4858528.400030283	1453704342.6719372	244979783.57749552
19174734940.48472	5921932044.288884	22771692973.159653	4275137886.354912	2612644046.746642	6640729700.471875	368608803.2638009	15094248493.687704	927964667.3399255	526544.9204912572	8961714203.760519	135025946.43451783	2852455450.687921	8031106782.406577	10835262528.25856	1363783883.7458558	17649873.89810003	1679165042.264702	615166965.6024858	854239733.6157242	7660858317.438727	634247615.8293787	227697322.30390579	30417183.413990308	2954543416.919549	1632955459.0552201	9136580152.272266	4841990.28179886	1442734126.025385	243392147.35178494
19096123056.02126	5878648228.922353	22390554877.41824	4270942981.5556226	2604371727.92485	6635769799.19892	368375169.08972377	15081172667.0754	927954665.3280408	517837.2847735739	8960479016.957373	133830603.94409832	2837641803.350209	7990284321.898474	10834062565.898716	1359903374.2352917	16285581.157864088	1678459639.440113	598444580.0725106	854014258.2805963	7647894863.57553	633254693.0436306	227619119.4919096	30413046.364453137	2886317019.838091	1623986271.6701586	9135489788.59516	4768962.923318918	1427708202.719191	243392147.35178494
19039481560.28824	5839986121.077121	21971724557.00347	4239137452.4854674	2594997508.861101	6631940856.702565	368036278.4923351	15071762829.14276	927947650.3535708	512939.4518916076	8958923166.011772	133435453.50197834	2829751424.0082455	7961779683.930415	10833970366.12014	1354734148.5146306	15709947.202980617	1677471592.056316	594175271.1886936	853554085.2219332	7620017543.116442	631063975.3466843	227573853.80381703	30410652.393934056	2801912082.613252	1595119960.7428398	9132818053.208282	4686399.833936007	1422219197.5825782	243289269.51619226
18946778937.515717	5782864991.637105	21480368886.485954	4202704166.1649246	2583695835.233453	6627055350.556683	367586498.3550038	15061354401.698477	927947637.431464	507410.9766482152	8958267599.431646	129629379.81739812	2821731461.615438	7948160528.278424	10833625325.563875	1347508745.1828182	15249382.292024704	1675068087.7345192	589869622.5811514	852417682.8954842	7616782734.00968	629662477.9471233	227503028.6330211	30407546.373828486	2754171059.77198	1554066264.7888036	9129428474.692453	4612023.749494456	1413803385.260758	242841111.71671313
18888756257.32683	5720912273.281292	21120652041.451015	4151803643.7496834	2571411345.9293566	6614236819.06618	367330814.15926987	15050301852.027723	927942735.8260643	506177.0347869938	8957827249.539633	121272606.88379996	2811743407.709799	7845730793.107058	10833505862.481588	1324109514.1313796	15116796.890069438	1674120241.3432007	583881136.1851436	851046535.3267088	7588833057.8561735	627993770.3442017	227471578.0201785	30399018.81067742	2700942473.9856553	1502211705.543951	9124722850.067575	4444634.038909405	1402041141.1909664	242194445.67243412
18760844282.353104	5692591743.090394	20383833882.558544	4141540615.379609	2563705859.724677	6610690404.917717	366700985.9830359	15040118378.436247	927937208.5591652	503651.1612223414	8956601396.379383	110770136.32324155	2808544339.2466764	7643962307.8420925	10833505862.481588	1308900780.0648584	15103504.621795319	1673853161.5866086	582231477.9795897	849592215.3407573	7568362182.075408	626032339.2607298	227436261.5845547	30393285.59075769	2680590178.4114113	1434086993.9947274	9123310386.208834	4413519.66729369	1386887060.0361118	241937893.1642231
18738542137.978897	5586357466.025919	17228558760.582043	4114868378.5882316	2548196276.0616164	6602227720.423593	366514145.87307656	15019170483.594263	927851383.1848657	500844.3991061839	8956524986.141035	102580918.21354832	2807711781.546786	7618785675.764215	10833408250.883492	1279227555.1678193	15064977.99501846	1671870271.5248191	577174729.7036108	849109088.4691461	7541843340.867784	619706056.9604582	227003079.62372273	30390788.29235105	2676825725.3007526	1368721917.304487	9121737157.40419	4380737.211029273	1372848759.2628624	241220766.1026217
18709303205.076805	5559847500.113053	14975719762.624878	4069433859.554768	2528534416.6622176	6597762683.1489525	365579152.6776897	15006618956.499874	927811828.8914756	499456.29135488323	8956290583.59546	99021961.1432398	2807179019.446037	7294509843.349183	10833237653.790224	1270495533.9146192	15004294.548150036	1671650757.629451	572454010.0881644	849060899.9345199	7530689362.975292	616798375.8833159	225509376.37785196	30386145.379896406	2672952468.8939795	1337135110.119089	9120641265.843197	4219308.9974692315	1369236396.3176916	239515803.7530575
18632815448.732174	5523477196.4587965	12877793019.88458	4025667340.639087	2505052203.070886	6567757549.367672	364220043.7102591	14960528150.974873	927789954.183972	495885.0257090973	8953945233.177187	96109769.18504371	2807109311.4439325	7174637228.881701	10833165940.415037	1261892416.5016818	14915094.19583847	1671423554.9414465	566665619.8694233	848760636.7976934	7530679543.299204	614028812.3687859	225359471.0040754	30372291.78754546	2671340111.483539	1285676802.3765812	9118308777.841064	4130060.3694397905	1362876443.6046298	238635572.76060098
18449148398.03676	5508996822.376439	12125020576.410608	4007232861.6728325	2481540480.2749667	6535208374.174741	363910491.5292028	14953253224.90133	927577092.5730995	494092.7420431266	8953627930.783081	95203541.86431497	2807077817.470496	6987445582.198419	10833015940.0784	1241868748.796137	14764487.851239447	1670370716.2078323	561732821.6423938	848587408.0340999	7528636567.526354	609383989.8988193	225225854.73476228	30371908.549760487	2670552917.5594683	1277956481.3040388	9116926411.002974	3849740.5458472287	1362081040.3975186	237532732.5396497
18395735907.91336	5502198948.106186	12125020576.410608	3982213824.9864106	2471252534.046389	6516773760.272257	363340564.6398608	14943827325.1149	927217616.4070534	485525.8095569498	8952624640.896553	93886031.14240879	2805906431.049113	6878022662.081911	10832916162.26534	1221125448.0257676	14692402.848622814	1670017897.2697537	561429274.3926154	848548000.2354523	7527936007.064859	607895680.5265887	225095891.72450402	30365818.2110584	2669590190.406441	1277956481.3040388	9112160932.572197	3668391.739327648	1361622811.0017552	233956501.82667994
18327666293.248524	5498219509.780342	12111462924.667046	3979246012.1423855	2416350937.309199	6474234861.170927	362872173.33415264	14942200960.290615	926834231.7821066	482513.6354918472	8951919382.939957	93368997.79679105	2803947920.6144714	6877325909.632102	10832716049.725677	1207547290.1244557	14602129.505173065	1669809472.58021	560867841.9790195	848442665.1761047	7526325508.029095	602360909.6000494	225004931.78695676	30361170.704625186	2669519268.2656183	1277646376.1245263	9108448621.651777	3396753.6481167274	1361474300.6188376	223853552.6544359
18255739204.27765	5497243553.579011	12106877539.485285	3973206557.4083004	2377814753.746826	6445968933.62218	362032306.3890977	14940450403.824831	926593013.7504197	468750.201056728	8951861017.088314	93180270.13811807	2800956670.8618464	6763116306.288863	10832609834.327244	1200210169.525029	14521843.105734609	1668098934.6405573	560116624.9387469	848029375.6840694	7525911453.574593	588551543.0359064	224561224.19840696	30359666.32549393	2668940454.5508537	1276938193.7435927	9100956682.319118	3344925.9535672767	1361265200.3554604	221330385.0388315
18238160733.8954	5495530050.209435	12105897994.778034	3964544094.6574903	2345535846.801697	6362646072.621017	360820500.9220386	14927814811.694304	926566146.9535892	462645.89388020855	8951484082.890297	92540723.63064526	2799193840.9224505	6718434861.131603	10832086057.949102	1194919901.0738504	14377546.603879653	1667663318.4852345	559859695.9861543	847930759.6727148	7525024909.933375	588551543.0359064	224124760.96694177	30357993.477734525	2668156873.5649815	1276889904.3143601	9098041384.73357	3277186.577557063	1361035280.5304286	192003396.82161272
18108356316.771263	5492258290.457815	12103456404.602646	3956522411.5569286	2309326691.0191903	6144196766.212057	359226748.00298613	14924819307.42182	926566131.4019587	461282.10500709125	8948832497.924028	92502216.80061081	2793902431.4684815	6655598806.62676	10831815638.49779	1191579117.4551635	14339230.56364939	1667618154.6211863	558646595.5609255	847906754.5777607	7524933803.286372	584631201.6011872	223095619.72023907	30354823.437171694	2667503839.3900766	1275655270.0288599	9097399773.848492	3277186.577557063	1360800989.5912967	191485836.72535422
18061379402.731533	5490727052.803931	12094118673.750479	3951215911.3741693	2292045360.5596933	6083646686.69517	356861040.18735987	14899434854.711721	926566131.4019587	452479.4483000695	8943620577.667736	91642211.93545306	2789833728.170532	6475426389.437661	10831137940.8151	1182415650.64327	14308110.964834685	1667423749.7771192	558258851.0551147	847783264.3941507	7524933020.900953	584493794.3095622	222631495.7779824	30353873.28974779	2666026077.2913127	1275199424.8624866	9094988449.778757	3181499.2737446446	1360398392.1073947	185020584.84410363
17972165475.82498	5487746994.108814	12090059923.007061	3946788039.470138	2285273243.398077	6039239918.824474	353911103.8038133	14895584256.600403	926565533.8958118	448105.60352263146	8939653220.477823	91244263.99519552	2778067310.724301	6246457566.020692	10831137940.8151	1171795704.7130966	14262490.906050984	1666961900.794559	557802412.3167107	847738389.2113421	7524871090.972553	581776987.1675503	221833632.30487874	30352948.50245089	2663422528.4638557	1274185534.3924754	9094135967.947557	3148931.942822552	1360041731.8440328	183650721.8429902
17848882590.703842	5485710849.08144	12084438785.635124	3920565503.080307	2283426659.31376	5778095224.967814	351109990.5161201	14882768214.367641	926532643.1619126	445847.1266977723	8937503504.247272	90739403.21904436	2765197702.10161	6096062031.667322	10831102457.558922	1161041414.8791685	14234546.635225216	1666918258.6154366	556675920.055323	847724255.1675884	7524866195.670463	581193467.4557216	221420746.95879555	30350775.135808084	2660456082.853932	1272757032.3550284	9087521490.954206	3082885.404509063	1359424248.7579072	180578166.77448896
17819119338.398766	5482471874.760615	12075128539.388636	3902335783.6518154	2273376095.328062	5706781182.840682	348518697.1439785	14873873915.35339	926518122.3921821	427476.4063935702	8931245592.590775	89306113.08828287	2749549020.675707	6011548358.4697695	10830403195.673447	1149535776.950842	14103358.156252382	1666755819.1071026	556091906.645784	847675099.1451321	7524863785.011896	577517387.8713264	220376064.58854792	30350051.19937448	2656576977.38677	1272381234.9580255	9083736144.754396	3031207.12081169	1358313559.4637718	164069813.60115838
17377638890.702545	5478744298.770563	12067045691.057629	3864962047.196599	2263372410.1901307	5692127946.182525	345175110.33234644	14866578067.331356	926435424.7801124	421138.7770882947	8926282035.431335	88873007.83906822	2745536672.048283	5952797012.63003	10829707226.801804	1138228100.675778	13959775.182291627	1665720831.526824	556037444.0796415	847662283.3543952	7524858577.954606	576183792.7463917	217462570.22437263	30349666.6245195	2652996271.535859	1272283457.5687544	9081742486.572165	3024965.0062431926	1358059942.3083692	159820555.26458773
16895875583.926397	5470235662.467911	12051674186.667192	3802730295.1510177	2257254329.037945	5149281599.366008	337085211.7460943	14861670385.290806	926288384.2804177	406069.3467833757	8922146124.720583	88333342.34626195	2743240585.258687	5926709517.496333	10829005193.155798	1125285544.1731195	13889346.150013069	1664793134.103038	555918254.3509511	847651514.6707928	7524854903.33936	574160830.4394833	213858797.31324664	30349244.951805525	2650152389.6885896	1271843823.7577457	9081722918.855331	2961176.5283832126	1355067401.0379066	152484359.02160966
16397071489.710144	5458790765.279517	12047744770.8809	3781311646.3226876	2249590837.2572274	5006377789.06646	332002121.2422603	14853471116.981796	925633112.7212454	386593.1617136541	8908310232.011166	88132465.6317847	2741920366.1761904	5900768778.562616	10827006437.209661	1082520069.821649	13851298.899492944	1664058272.6706548	555840137.7767539	847647876.0193467	7524845165.39932	571667015.8432082	206355961.68486106	30348516.718978643	2646937228.698053	1270976946.137796	9077154481.662064	2803221.355265556	1353010630.1127107	149748620.93117565
16012336048.127779	5451872483.731212	12035567197.438913	3703702314.415459	2224073066.08504	4765630475.2602	331702429.84840477	14835220622.639614	924996493.6486037	377616.44113498507	8897526447.544271	87650454.19108814	2739965414.886748	5873027199.142913	10826420441.646975	1047523418.5098846	13831131.736399196	1663284704.7911353	555802467.5532565	847640443.2231841	7524840998.667584	564494618.0990802	201287598.7693421	30343297.172001157	2642164696.9993935	1269759786.3014216	9067789248.1073	2737672.185011316	1348781694.1410162	147143940.7859551
15272640470.931538	5417109617.209511	12013418941.632591	3695058980.857779	2191469977.536189	4755243379.90699	331135563.7007357	14834124842.989805	924106671.6913176	361624.5950844192	8886085998.339956	87348721.72816937	2737352869.492105	5859418859.871323	10826213130.241665	1030773115.816456	13747470.531519847	1663233448.4780948	555180960.7368875	847626555.3896718	7524837807.674775	560516737.6157414	199928605.39326313	30335225.256678797	2639941482.5660377	1266730617.0522764	9064409094.926075	2711547.0258054174	1336124601.0955002	146072435.51217094
15229007118.320341	5390815439.760213	12008236978.46737	3661452616.83193	2160929217.5295296	4681945638.949752	328585496.0850523	14832642577.580933	923598552.8770251	354453.6437692364	8879631760.893177	87159324.95229138	2735801764.262669	5788902018.759092	10825445525.425758	1016895859.4371535	13720465.737083646	1662105235.1298652	554510603.3085129	847595917.0218767	7524835197.782876	550640632.2725334	199741899.9744262	30331885.035978623	2634414501.0785	1254430294.2935631	9062290201.41312	2659528.997593166	1331865556.5687037	143798617.13951316
15165323599.869629	5369130853.009037	11987700408.060606	3635381068.2548795	2112727340.2497149	4634771586.099763	327726395.1010222	14823088138.060337	922316521.7897588	348647.40289725154	8874351282.243414	86843035.99505581	2734164620.835494	5734264962.2969265	10825199265.315136	1008744355.514091	13691179.230861316	1661649325.462659	554087610.4303725	847563356.9613856	7524818796.128484	546880443.6388854	199741899.9744262	30331672.82399977	2629653610.850064	1241412222.0571449	9057426781.133545	2650472.0046939547	1327540764.90111	140754024.77839813
15160447648.638285	5336138228.167509	11933855537.19724	3615417651.3084135	2095466413.432271	4616975097.969568	326796314.0122954	14816562731.146008	921290250.185334	345458.3293961218	8873550410.883457	86497434.25185443	2731451410.9895663	5686808772.083019	10824787581.592907	1007253024.6645341	13646062.228770351	1660991002.847698	553273403.79882	847497532.5531253	7524791266.267814	530135336.97174066	199467225.8123501	30321860.883444786	2626353094.705453	1208006959.0185623	9057021219.440975	2631020.9227626864	1324507808.2266736	138280297.78154945
15159509538.307783	5295291513.913665	11905257654.449802	3591564578.1517286	2078490812.0043924	4555564839.348427	323282193.4668773	14812465486.788097	920793792.6968011	342881.6501131795	8869633492.627829	85909522.46898182	2728966346.3828096	5636425017.673358	10823405106.605	1007135770.9334383	13592154.684465585	1659734140.340166	551855582.3582968	847443147.3198447	7524746165.94141	510855002.8211145	198853305.23397234	30302608.789382093	2620323459.0525365	1169388388.4217157	9055544156.829035	2574257.8191312733	1317650017.1670134	136253854.6082716
15149983309.733383	5279890549.897334	11897098076.475243	3560063928.6262293	2060864683.674873	4460455592.486377	318567880.219439	14805615633.869223	920496491.7512916	342574.8783228759	8862818233.921934	85336100.58005846	2725896333.158262	5585019228.902739	10821125869.479862	1005592179.0927465	13436188.210754167	1658163742.9814878	551130480.7320517	847430607.8043202	7524677752.301664	474500141.89369446	198158405.46735758	30301732.197822925	2614150643.16897	1104655304.1626434	9054340958.466965	2537334.361920165	1300311685.0041986	135154644.6246432
15136999286.926785	5265101994.696247	11881566938.974367	3549624977.0850463	2056867243.5373347	4353017043.279123	318341266.2106	14788437528.192858	919981051.4599342	340400.79583528364	8857185132.668118	83641617.34837013	2722904408.9986005	5516347702.4130745	10818043785.460718	1003306537.1153383	13372520.237230102	1656634734.4286387	550712852.6830215	847356492.9758073	7524591340.158345	445272210.14249164	197286307.72276464	30296346.939167697	2613436848.084776	1092491638.1741986	9052355863.58279	2531602.0706442613	1294042903.8454413	134121291.60578364
15129099006.16703	5247584148.878908	11858292231.853868	3548737738.121792	2049968755.9391997	4286098358.69788	318273641.5126152	14784537080.242231	919780623.4588667	338783.59443262964	8851880994.683334	81645943.26116127	2716309116.397904	5392829738.497543	10813805575.604263	995793158.5991889	13341219.39317814	1655884002.548224	550155924.4271193	847350838.5216352	7524455079.076428	400071930.6909895	196571258.6716238	30294933.82696951	2613145146.551671	1081292643.9866009	9050309531.808714	2511990.3560429197	1288121761.3048358	133951647.36362897
15128869821.618147	5243668934.275093	11832344181.918549	3543803584.895362	2045110563.6294527	4205200318.0865283	318134788.2586102	14780758666.329466	919344631.2399584	331373.20244673424	8845130045.465218	80386571.81022099	2698872149.543331	5344291526.370526	10803018097.30348	988944818.4480227	13292631.530578692	1653338286.8176377	549829309.4438189	847317821.8206725	7524364628.286734	371318208.2089416	196505317.40543324	30250676.17493303	2606110400.3622007	1068557215.7506512	9048791799.262665	2503045.2271412215	1282784097.868447	133831203.83088997
15120805241.156696	5235432137.79837	11800693440.976091	3539023621.352393	2040236535.8458054	4088956386.4448924	317856599.6662116	14778985885.6602	918868171.1781878	326517.5056004904	8830250379.403322	77584446.10472654	2674672905.87019	5315419536.230372	10797918724.634537	981353995.723089	13248104.170921244	1650632134.548699	549221588.4857465	847255719.5365045	7523893678.9151535	362903332.24201983	196336886.75480023	30243266.241848953	2605846017.785054	1063462044.3509417	9048157246.541029	2501406.770586898	1278883438.2273145	133026288.2104187
15082908028.812527	5219343298.779501	11787184508.471485	3532511194.2194057	2030401653.719378	4067007542.842827	317722531.7513755	14776161480.055065	916101232.5346453	319127.3070090227	8822569566.12225	76885555.52387866	2624255477.3885045	5276245237.174196	10769651866.855583	977786415.8999932	13183459.484351737	1647249721.590194	546835349.2612666	847166135.4554851	7523551655.231299	345251855.64825135	196121363.48730674	30240450.66178853	2605037862.342096	1063125315.2761357	9047733948.091433	2488173.4595415015	1274619598.7084777	131538220.47402337
15041198406.999334	5203573323.450606	11776149926.97774	3519628972.7043657	2017747544.539774	4065488195.934008	317171292.9943415	14770063408.04491	913992746.328558	314127.43457707483	8816721263.485218	76864043.15968886	2581651413.149623	5264992439.982355	10711433153.623737	972785955.1678807	13054767.837343108	1644975694.2946682	544644429.1342219	847062470.3133312	7522520275.571449	332029304.66965747	195823278.5501114	30239010.361837864	2603291863.742965	1061852952.8082683	9046881854.317297	2482981.0671016653	1271896623.0825078	130832671.5945764
15020234109.70015	5187864147.658781	11766820737.466873	3512562204.6484814	2005541525.934573	3943682918.305252	316571837.5577591	14763907836.386301	910143460.8212813	310305.29412536934	8812745735.217365	76624995.0538381	2550877864.4497356	5261625199.516151	10608080700.576166	971544253.5156872	12972159.498284452	1642537571.8218355	543510285.9476042	846959290.6067327	7521842529.423698	318161177.90146077	195489042.7601549	30236993.124109916	2603178064.1517715	1061632770.9767054	9046725527.301523	2480593.499142049	1268298195.888235	129927258.0875056
14961383511.57306	5176343422.385366	11756555513.818977	3504769837.356477	1994585329.9000256	3863148092.032683	316233004.93629426	14756580945.911638	908477411.0737782	307747.1138657241	8805985277.992445	76058949.24152309	2490867627.867105	5253938217.135567	10497243338.743889	970510844.3870916	12751183.79156422	1641252421.5176966	541647235.7664723	846782585.2390194	7520622380.015388	314432738.64975977	195020712.30938834	30230284.617044564	2599937195.9685345	1061630553.4789357	9041603222.986004	2477889.64006589	1259208340.6789668	127217176.87528561
14946299083.548868	5148139245.59473	11744892504.392584	3480577368.012014	1976135826.3754683	3760041487.9997253	315362468.84151214	14751611566.693275	903687778.9820954	303014.00557960727	8797751871.86955	75258486.0367365	2470919784.54678	5248967558.139392	10331301545.04329	968622659.1786535	12663668.773062224	1640924898.2853599	539019842.6683868	846565943.0592831	7519306858.651893	311665228.95116794	194008184.6958216	30225778.04104079	2587459256.7666388	1061485457.4231862	9036981162.638083	2440674.2282030783	1258880992.302402	127069200.09031564
14931046681.329023	5124745435.642147	11722903960.095808	3436788195.008654	1949329816.626173	3528537736.728692	314492144.27700984	14749172800.011389	902936405.2903085	302086.9426568913	8787452949.547174	74923932.22442229	2397041561.8016677	5243185491.781634	10027235498.592897	961880445.342755	12465845.04006415	1635092845.7157586	538815537.2706697	846234620.5787184	7517087873.572557	309569424.01297784	192515725.36802402	30218733.43390037	2578271282.9683595	1061042128.0339755	9036630020.213457	2393383.4870781796	1257893350.1003382	124902960.7545999
14914366430.777529	5110346912.895437	11711252470.902956	3387388677.9718847	1920109509.4997518	3284490183.1245055	313691845.40601546	14742601778.046223	898280754.4386777	298107.56145100715	8775193171.02947	74828108.60723922	2340494713.730911	5242049488.046484	9974840795.082674	955197627.8610373	12387665.773700258	1629622239.4915066	538158122.2879912	845740676.2726786	7515942689.18036	308437101.252811	192399594.8276889	30216577.13688115	2574681713.226864	1060363099.8775336	9036102918.384214	2358775.8416414023	1257029346.5347257	123936510.15313742
14890423560.704988	5097052428.462826	11689042906.11734	3337389073.726218	1893469133.0770993	2632312604.5483246	310809143.5956913	14739034092.480068	894707804.0389379	294147.70485700964	8770213423.205217	74794052.02302663	2245648523.1490936	5240044436.8716	9914816654.199518	946803961.374921	12060175.775642928	1624613191.6020803	537039649.1049149	845430533.2651274	7514606532.090343	306144414.02706695	192384198.08074036	30200181.885322735	2563686391.106112	1057272481.8873205	9034702447.470436	2277098.690948476	1256766931.4963362	122123290.2329894
14816464596.074694	5083671890.855222	11679701461.72188	3313579684.187359	1883454597.62126	1817918475.4859755	310704367.50211555	14733172547.807114	894466590.4034452	290047.2316374053	8763545221.003996	74758902.21956526	2166759486.008436	5233249189.037312	9797820179.949028	939536136.0202669	11994529.392452177	1622533711.600041	535751885.7492274	845328438.5723747	7514097480.630795	303421418.1730153	192270834.01641396	30198470.499148253	2550767666.7956023	1054334455.6882837	9033619710.747692	2154912.4860679563	1256372494.5725732	121732789.77719839
14772788750.193493	5067891515.276318	11678644461.423279	3268231600.843021	1879975778.455034	1426670155.1525393	308469998.8356021	14717702665.314636	894413010.5887163	287313.39144326403	8762774586.408802	74730929.67163005	2075923355.2608867	5227079038.716668	9741702642.248116	927113576.1597091	11815927.397265993	1622433758.137317	533469084.73836774	845149733.2108215	7513806268.666043	302614309.45292294	192242987.0934066	30193943.869676862	2548856803.0639477	1052951361.0808766	9031812434.602097	2018389.9240471928	1255948705.7194998	121296806.38019906
14704359423.346565	5047834608.328888	11674248107.557194	3242270883.9051757	1877854328.3610477	1173686759.7531705	307699219.9511122	14708300777.719446	894268527.7279339	281455.20958800166	8745240157.328285	74665279.57966657	2068396082.695097	5213471250.748274	9723924086.574978	914676338.1663585	11740145.607051598	1621112084.9829862	532313703.15541875	844864046.3572496	7512917444.712589	302465058.717693	192198553.65566617	30193129.48220409	2542201841.1795716	1045463845.7900358	9030619436.824356	1843930.7484683704	1255688037.8035657	120707253.832998
14695025184.169085	5034957541.944425	11668371693.561417	3230562974.6917167	1876182345.0698874	1173507156.9562	305720416.3718608	14699827166.727846	894005952.0070249	279094.7299002141	8732161317.450804	74601435.29570739	2055551188.9244606	5205612395.188401	9705218566.142086	913030977.0824239	11650208.185229158	1619119449.7287014	529007829.75914615	844809455.1438813	7512669295.354593	301218862.7318676	191943351.51240203	30189708.442457646	2538966410.8161407	1037345278.5166267	9029659951.636335	1654344.9593847245	1255604505.3237534	119822526.13951382
14670335627.430817	5028612014.260267	11664446858.47165	3228500475.3897524	1874822644.9407997	1164590348.8392327	305476449.0922014	14691718812.45456	893638100.2422009	272833.50453018124	8722648542.005102	74563477.14111331	2053607398.553098	5192545182.960784	9688469081.83704	912880862.4900495	11336807.803998137	1618932730.883401	524904516.0430934	844804044.2678355	7512197682.340941	299664238.17967534	191451808.75311318	30186473.86321573	2534483137.848556	1008526815.5617157	9025514958.62588	1505916.6348172952	1254516527.1128678	119336649.60773219
14670335627.430817	5012402592.353907	11644810873.730442	3225052508.4373355	1874196999.0935845	1163319212.3218963	303598004.3090644	14687366828.37212	893315447.6760359	270901.57825253846	8710175210.288527	74531185.29124752	2048187088.4849706	5190624111.351607	9676471936.408104	912033488.7702283	11054072.504238468	1618802402.1202316	521184596.8132906	844803169.8702488	7512121314.457804	296152293.0060475	190029862.69332775	30175940.4543948	2514066158.9755287	984442647.217081	9023895932.704206	1392843.3356825418	1253960947.4324188	118899999.12222508
14657190394.895063	5003781601.148	11632713416.338522	3203414063.305812	1873484788.7449305	1163269857.367272	302051780.80909765	14674174482.144268	892364373.0919573	270190.318848888	8708545902.832676	74446392.61337475	2047547234.2397828	5175770916.8196	9641857390.449266	911831854.553688	10799429.804814655	1618481162.4302397	519483877.28948206	844803166.5054443	7512050463.950806	296041157.19841856	188301669.85614604	30160834.2875452	2507500529.987358	941321063.0131278	9023553877.15017	1364958.937990666	1252272659.2368808	118735836.69945055
14633015769.170944	4991710787.669257	11621340825.548754	3188290245.9512024	1872467443.0893016	1161343164.2519946	298515878.8449499	14658188475.313227	890528788.1657661	268922.2617894687	8707828561.659975	74277932.17802721	2047547234.2397828	5171258088.685234	9609006383.74453	911155461.8570355	10563701.863154266	1618385443.5609562	512583206.3213282	844787871.5004842	7511746563.200473	294674006.24231845	185527132.06126273	30154254.72482297	2488314879.0547385	919981033.0499271	9022424548.150572	1271772.0850599306	1250981546.4448595	118160035.20899779
14625462868.005413	4987172462.815835	11618454119.538	3180601265.0778985	1869971399.1698356	1160342643.0852423	294862187.8555856	14639996501.672806	887648108.602395	267620.67713919503	8706994574.40078	74081004.57559238	2047543627.614334	5160866546.005369	9533835027.228882	910776679.2491566	10303549.76832739	1618302033.6825376	505818131.73141056	844773019.0343624	7511111250.547338	292384506.6774659	183952241.36210766	30115951.711439718	2483667022.025187	862645881.9303079	9018801927.947245	1177689.0709986908	1248151545.9103274	117801589.73009028
14615190341.222805	4984231890.550675	11617806007.179945	3167985119.4437885	1868198282.415583	1156998264.3440351	292404395.729336	14635939691.222477	886440934.6697551	266335.91148588294	8706210464.193153	73971828.27828327	2047452094.0985203	5154825129.520025	9519583640.880484	909657053.4415224	10172388.589560973	1618273386.1894364	505543193.1219497	844766000.9301312	7510861645.556543	291841011.4872905	183736433.5672014	30075078.580140635	2470805405.0060806	799812687.030582	9018328617.05735	1143341.366285428	1244957190.16796	117101963.36834739
14602820574.857754	4980932209.591007	11614293907.789946	3156445271.298924	1864989585.2465782	1153898164.1571615	278532858.7291558	14626653511.057905	883540116.8748181	266316.00795924437	8705114284.655954	73130702.98488286	2047288093.1120446	5139903321.9309845	9494165104.23134	909061930.9454463	9980330.79752661	1618196689.2720768	496730982.2209589	844758379.7076898	7510781146.929294	289244963.7442087	183495193.14729172	30067366.720162198	2461368319.388261	748413420.2348342	9017762037.101446	1142544.6574657036	1243638842.9046426	115281076.04547432
14581036622.003399	4978643304.80269	11614204470.568565	3152541925.070708	1861383124.1139781	1140882256.7106018	270467442.8357841	14619113468.515911	882520496.0848734	264435.02573567803	8703309444.991522	72541572.3512506	2047088598.6971922	5126713434.815629	9488971409.926548	908140771.5227723	9794864.771912942	1618150358.1169407	493301834.49546134	844743805.6890081	7510379795.493784	288107962.57906365	183003047.7735053	30042211.318114884	2444427510.285452	743891796.0092157	9016901391.390007	1136705.0827874583	1241302071.1852176	114465703.34597586
14558265035.749098	4974099062.893861	11612457511.440569	3146058906.923771	1858768376.3234303	1130894923.1381903	267931146.9656115	14593837895.70676	880499327.4223651	262075.5049444228	8701418298.592735	71886758.03760907	2046970745.996562	5123930417.997557	9482314226.759089	906459712.8309588	9633561.057441827	1618135404.2631874	486812569.8467733	844666686.7332278	7509932583.476317	285890260.3254842	182661946.86380675	29968456.86111956	2432873976.3860335	723929862.1783727	9016607722.988478	1135431.4596140818	1238950465.35578	113563457.56718515
14506476640.059977	4974030443.441827	11610547488.349375	3119737640.465642	1846155728.803179	1112036957.925782	264261754.0958968	14542160018.083445	875702924.982772	258663.36221100713	8698668097.128712	71129014.09204338	2046579791.0569208	5110147111.298346	9470887847.063704	905779283.0941418	9563691.99816959	1618113338.7501235	486646495.6859881	844551669.0153147	7508174159.040003	283366652.13975745	182253351.640615	29845667.064645167	2397158062.770722	692353824.4381393	9016490469.282915	1133879.5635099497	1238209790.5373602	112771372.40668496
14482072377.386148	4973578376.211651	11608891804.119259	3094831553.0351243	1838039389.0492895	1068033766.4259837	260990733.16641805	14491182454.886738	867547829.193635	256769.04480129865	8694998961.15496	70919320.73291564	2044578594.2901747	5085780850.712531	9455821942.130741	902201051.9939733	9416529.366755074	1618075588.8860836	486433233.47171605	844450408.5442487	7506148358.023059	278107232.60037756	181686079.8927993	29823318.569842733	2382440462.836872	667962386.658543	9015936260.894243	1132330.4301898982	1237765112.5073051	109599088.52857381
14421733602.127634	4972787893.590421	11603669602.33798	3077871141.1432953	1828335786.265311	1035491492.5985404	257152813.27048036	14370160767.953424	861844131.4561342	251624.3202215443	8685961329.979744	69069280.42096238	2043479610.212952	5077705209.634291	9442262424.955664	898005510.4502054	9329121.408894794	1618031862.0152988	485967464.30952424	844291869.3928202	7502161646.699441	277936079.2315068	180199326.77573758	29774582.595789358	2364625562.8092723	645869426.3211672	9014902235.563719	1131851.3599811762	1237642679.5436609	109058943.60464105
14378378119.80636	4972671019.125304	11599930620.146574	3055437269.085226	1809876508.6654246	1016690934.1781273	250395619.73586187	14217690823.06417	858201953.0124918	250677.0287710358	8677907119.04403	68241485.46123703	2042787247.8485718	5069333867.955549	9434254212.414076	886475487.2854502	9189251.997402368	1617999520.462944	485966694.18424237	843843650.9293685	7498459607.171926	274797126.2955901	178453451.92407855	29725266.762086447	2359626303.476426	627415682.0709448	9013814664.685587	1130489.0317567438	1237529678.622593	108282134.56762522
14334451285.388065	4971984141.814816	11594438332.738686	3048980422.1986203	1801009313.6794147	998143958.9309981	244420469.11050585	13978832768.547262	854551021.7130667	248659.7606368403	8672859086.114225	67693412.65779832	2042283223.953595	5066735772.322497	9415033079.03073	875641908.2155772	8809466.782191996	1617976015.3244538	485960509.42010015	843632183.9411931	7497244171.10019	271477709.862255	176492413.34340337	29707181.916593935	2355630432.3780627	616404517.7529305	9013221118.742107	1127801.6498637116	1237077887.8451056	108095131.96892956
14303012556.218266	4969063965.461258	11586579723.447746	3044260594.7452865	1790896460.1355944	998092337.0185905	242980406.54520994	13796725771.16928	853341909.6088501	236197.7705042017	8669090415.549637	67148131.41483706	2042062210.955647	5061602022.002893	9412826314.203438	871996277.6211891	8777505.016478248	1617902473.0670044	485680205.5216313	843383113.8523831	7492835783.938322	269397902.32108736	172578485.12442145	29699671.18113235	2353936640.343323	605144335.4108207	9011730866.818981	1126676.0373639858	1236491661.827021	107987717.3916997
14255943805.002058	4965403625.565379	11582670690.786001	3043563372.1904745	1779136918.0672376	995301406.800682	236195792.26810518	13718725337.676798	853008046.7967992	234924.93432612185	8667895479.004175	65601379.256974936	2041918056.4358475	5056908889.005038	9407599489.698067	869216868.0469624	8758419.51342857	1617747344.541072	485161113.5836842	843224698.8341156	7487666885.857005	266394266.83496577	169892134.63577956	29677179.820916314	2351520921.9647617	594346678.2622312	9008888589.201649	1122890.031964777	1235512291.3739698	107362674.31077771
14234117200.646133	4963179694.141397	11577338473.259436	3039121496.345905	1775896015.3338397	992478056.6415981	232766382.48095575	13611617461.516117	853008046.7967992	230568.77189092606	8667847273.549522	65409531.01352785	2041715111.247127	5050398525.286476	9403213207.358358	867423910.6245774	8742428.831001315	1617657049.0674176	485001922.0127042	842566457.3839093	7480451559.967714	262841920.16160834	168808473.2135933	29676936.034726173	2349263705.942451	593666870.1780305	9008369542.868841	1120712.072790174	1232302543.1831062	107087591.64769593
