# Supplementary material for: An improved FOX optimization algorithm using adaptive exploration and exploitation for global optimization
Source: PLoS One. 2025 Sep 18;20(9):e0331965. doi: 10.1371/journal.pone.0331965 (PMC12445531; doi:10.1371/journal.pone.0331965)
Supplement: S2 File — This compressed file contains all the results of the conducted experiments. Each main directory within the archive includes three subdirectories: Analysis, best_fit, and convergence. The best_fit and convergence folders contain the raw experimental data obtained from 30 independent runs. The Analysis folder includes tables and figures derived from these raw results. These files can be used to reproduce and further analyze the results presented in the manuscript. (ZIP) [file pone.0331965.s002.zip › cec2017/convergence/IWOA/C17F11.csv]

trial_1	trial_2	trial_3	trial_4	trial_5	trial_6	trial_7	trial_8	trial_9	trial_10	trial_11	trial_12	trial_13	trial_14	trial_15	trial_16	trial_17	trial_18	trial_19	trial_20	trial_21	trial_22	trial_23	trial_24	trial_25	trial_26	trial_27	trial_28	trial_29	trial_30
36903380732.07532	30223992932.961147	19586570615.374073	25190352779.685886	18906917116.625954	20721500554.927475	17240787824.43965	21218706754.436337	25959379679.973366	27032315446.08187	25280545762.179173	16037522001.780539	33016583359.06776	23760563734.761044	11469601586.766848	18546578088.990047	20676968435.942867	16166049749.19846	20792569002.221924	14993159080.303928	14969746925.476799	17281693562.051662	21109184779.49865	15875255838.472702	34098199445.761906	15215317349.857729	11790385657.9444	38201315433.73593	33573185465.06921	19206778033.86033
32717928764.302814	23077447507.424816	14239536351.919163	18212055278.09442	17983270277.33627	20069375780.146465	15530084874.0132	17844333718.75068	23608597913.520077	24405950047.804436	24687947058.10665	12846949309.780876	30326787380.69881	23453012614.09298	9801145094.4653	16822105287.403269	19108463162.304104	11073624541.333559	17895342617.068954	14667805084.794239	14799894464.193132	17072100152.160812	20562572941.405434	13755091911.19912	32232890539.568745	14629672487.586119	10827845367.945282	29821102181.529293	30002698371.68871	15111741898.705856
28384960173.581284	20810751154.71773	12468472651.559113	17591166944.90294	17983270277.33627	19709261749.703735	15365541310.958185	14525796979.510122	21448358596.70416	23202021490.470985	18017221631.062355	11541724107.565077	29541588500.21035	20658775230.138405	7874954910.709472	15909523009.842657	15858021157.166132	10357790168.132595	15487886712.373362	12415844781.859455	13632109535.03516	16931652539.640938	19558090053.031075	13755091911.19912	25974295223.02995	13293637292.441639	9296138542.865643	27483636051.844574	25263578952.10054	5225668949.955617
16051643463.396408	20108745237.53199	10749199789.837917	13838761172.912004	17551749870.404118	19167472570.991257	14119828005.32751	12353889545.104929	18727075700.72634	21524680859.061295	16863322956.580631	9176684001.314497	26833484257.437527	18268080926.436665	7663968294.190178	15834167173.4451	15520815261.88397	9914788449.788397	8131474868.499741	12259373971.504692	12623608689.06529	15844413498.202728	19006044961.731174	12965315448.615189	24049223846.56702	12160906074.774332	8349389565.863363	24081822869.403606	22971479269.881737	5225668949.955617
15305601940.990952	19774625501.353546	9842193872.61464	13244037343.973564	16973803697.42392	18699416364.19976	12202861123.5029	11267576528.694841	18537661070.657146	19861790393.586246	13277359083.78334	8689284763.946257	22613234324.324467	16026172072.36073	6925846064.899508	14995227281.306536	14555362930.750229	9071354665.60606	8131474868.499741	11513857942.150694	11629809672.490969	14428352758.118341	16830781044.379961	11664063263.85878	20634867246.00287	9645655456.868025	8111730036.886809	22737810799.898396	22511077826.058823	5225668949.955617
9966678361.84453	18405670027.18131	8303835792.137867	12834091406.991405	15087944110.631498	18335151221.451885	11349576219.05539	11119591393.127626	17316550261.01679	16239892398.947386	13216733669.94237	8282745749.903037	20085499501.089745	15543133538.207722	6634632805.722183	13861604595.936573	13488623635.060238	8246802585.5935135	7288746768.478213	10951436720.132704	8964670461.186802	13970122800.081581	16081054650.947548	10040601533.77754	17703973612.881046	9495363715.758354	6981662572.789394	21888553002.322567	22229963629.875404	5178634409.038131
9956471153.947414	17722472828.761837	8113719992.487574	11108631740.14953	12126558405.78627	17150923199.1348	11041931139.776707	11016628817.771208	17109412615.39	15320936992.981201	12971392672.987658	8135930243.744021	17329175930.922626	15238090272.01829	5896041800.92875	12745580171.1121	12510570094.656242	8036543895.654281	7153920050.517554	10563541659.44889	8640135145.031826	13784790083.429108	15242290198.489798	9688775099.059816	15358142029.468176	9357672294.852808	6944922940.317237	20080344905.149426	22043277408.180016	4848073774.299044
9554571905.171324	14579171419.994629	8034447083.868945	10144288811.477516	11879769970.545431	14597156686.679117	10831593149.389458	10950550193.725405	16509914866.731014	11757837095.3187	12755067120.125626	7847924821.71007	16565391960.121313	14269168373.686234	5804199462.719133	11031707412.879124	12456959808.26101	7532729386.005545	6717282446.207476	10461323499.908602	7424294174.585963	13578096693.325947	14966605047.247803	9183743058.624796	15345031963.268679	8772532611.924051	6637428657.708691	19185468354.03112	21711080787.963074	4823110642.168675
8934205973.082727	14295679582.6569	7995995083.627221	9587672679.301422	11468981300.549688	9306701699.141668	10525371129.516825	10781893194.500801	15968634935.099548	10346557347.209557	12183551583.681576	7667797777.947715	16541440462.496264	14159644632.766603	5774814687.964906	8798826216.89157	12398011657.252005	7383984140.056901	6580394370.016464	9511697877.449383	7161066284.2118025	11860364023.72408	14334711917.359	8740677788.653246	14738969962.715805	8231371650.214	5779330796.815372	18575102006.92358	20868211810.420383	4737677815.641949
7097878140.220257	13696335736.865635	7782176881.125115	9185569988.94626	10896355619.095974	9239410864.524801	9659725829.908876	10519529434.11408	15662160146.520718	8841371835.962925	11972891747.539904	7165174187.751382	16357751492.189981	13796780610.909332	5641404832.379995	7415432773.658729	12021213328.059559	7343646839.863718	6310827114.997393	8060138881.047196	6737913786.450901	11860364023.72408	13724502271.731802	8469503467.091824	14647719846.07326	8138122194.63487	5692085997.531868	18503819160.879166	19961834705.18894	4676474091.597506
5927268126.752024	13345399871.296936	7396562065.061399	8495785081.325845	10662417585.853588	8807179047.734005	9472791721.569208	10386274389.125523	14793695940.060696	8468832015.460502	11679607874.458595	6980771712.578157	16287117743.859957	13179362584.372608	5287898996.364786	6953379408.079649	11650870395.663298	7150302885.89628	6283979152.458134	7645741928.376946	6332542611.112596	11600397547.2919	13555052399.596615	8280104379.3346615	14233170422.152061	7631701686.112002	5654479512.230565	17797796488.845478	19235996830.813072	4628837438.781993
5754678397.051149	13227413158.490376	6856041915.897974	8242075590.477116	10551866873.551334	8327473885.678755	9428409104.426872	10214651117.322609	13674962441.665451	8040001676.376752	10666126461.459635	6886850450.780118	16227462047.211145	12367561340.286997	4608327684.616005	6318621878.443865	11117482583.698584	6972987376.810495	6014845204.402534	6723739187.904015	5760944506.403162	10910000286.077206	13158710916.576359	8252642603.358164	13795208931.130526	7256914309.30119	5576565037.492979	16899907131.262932	18330858173.627174	4554133172.759987
5707727978.903051	13142139298.960892	6551267864.144222	7750118290.838066	10376270079.980219	8013582769.580122	9132836771.591082	9925584904.886934	12678081478.709524	7952730486.259672	10586855225.272997	6772986993.532622	16029748532.09156	11624715499.261679	4586208093.951577	5624119715.664099	10778615903.835627	6965559369.084616	5872194846.533512	6333724698.278384	5590125082.291187	10476772137.203175	12692526464.761059	8242340226.144918	13501510550.347403	6866949087.153202	5405664709.832804	16325861918.632128	17502270492.15242	4529682903.839776
5684020623.063553	12961546598.483063	6244179793.791451	7352032998.577314	10287476898.839216	7273418643.08302	9010008164.984245	9459888924.292068	12008135610.891058	7142373353.743696	10243503591.538149	6772986993.532622	15786116754.066996	9845077655.287779	4502240219.006687	5448755370.492818	10110687396.911549	6906113407.988205	5802638950.368623	5983961095.308207	5254141630.339224	10137169259.793196	12429484504.112598	8130378580.9549265	13103074868.472792	6612326962.257782	5124000480.710746	15804419331.944246	16669394173.500786	4428523721.326651
5608742545.308494	12781473923.555542	5958361125.375236	7352032998.577314	10122764544.207619	6956540108.203391	8830346911.362244	9284771619.275352	11253867458.710125	6893355682.070222	9894811372.488407	6764286104.885818	15684151354.776207	8805020700.802275	4233570143.9941306	5216473785.394216	9832398960.089386	6775809065.393726	5733383688.735133	5231209793.331641	5220007257.666349	10061578027.325882	12236999931.733202	7998095054.759985	12824976420.051218	6312036151.735285	4648102282.608477	15429999449.20397	16083948037.3694	4350305245.607664
5165756890.374064	12676507329.769419	5872165578.211995	7196311542.576044	9521928359.417435	6473920131.043288	8582608259.288067	9166174701.721281	11253867458.710125	6777454133.901513	9731008305.030445	6718704985.447627	15525625254.544819	8016444852.660822	4233570143.9941306	5034840532.439875	9615674751.692793	6700757228.29229	5712669312.407479	4310935680.637813	5177475549.78783	9911932476.76167	11723570969.232586	7920410604.941607	12705127705.033897	6060847818.841337	4395918281.917447	15207094318.589228	16075905103.610926	4255968558.1097608
5042057202.707784	12567017520.189772	5707448869.150834	6438997667.661751	9194713407.64526	6242023155.530621	8459380080.332497	8899408592.47829	10747246540.053621	6737380592.975069	9459773741.953428	6683154520.40435	15319280994.680967	7749753295.445291	4210527887.021227	5034688008.587849	9054579241.335627	6695481586.468819	5684727652.848439	3829796880.5241766	5061578454.785263	9672611730.029827	11592930700.388912	7889355327.344524	12552621754.366564	5969172624.589663	4280095944.069985	14967780484.111355	15723477936.604015	4208274432.8655005
4941615740.796125	12547787943.357994	5628816051.015478	6421883935.166683	8963435304.215197	6171898472.415096	8175855330.821954	8761147612.922773	10721776360.38211	6535938239.614105	9368486578.763607	6667967061.993367	15194032710.114693	7618162318.164718	4175317828.5112534	4862206458.837533	8481145627.35552	6686125932.663731	5552557330.701586	3661510377.0670967	4726216290.758547	9536559059.599384	11371593940.640158	7803313709.741953	12427349192.585335	5943529867.036112	4182465395.4164476	14186032470.306934	14933559108.063295	4135596467.20796
4593580331.033918	12517125336.762905	5552029280.122102	6382468903.95664	8660845918.357567	6126483976.899527	7785740618.945444	8656009546.638186	10658779547.343914	6281037921.820004	8806064200.445438	6662017306.286709	14888144438.48362	7545701072.744054	4158653321.818762	4714462060.9089985	8342459666.61178	6655302604.229506	5450228083.011756	3656606118.214862	4682543622.951587	9249290680.537882	11101551124.031979	7707402705.704319	12094686326.364128	5869159607.821336	4154782582.3633385	13163387163.676546	14650158369.599262	4041859553.9914107
4553817516.639771	12255202139.805622	5339030454.431275	6304970881.256588	8467065956.248041	5928799072.370517	7229632689.817959	8568402749.882775	10635055306.34716	6210373641.726219	8767527765.809528	6656903177.005482	14693725062.66157	7516847362.881505	4029240875.8729854	4611079609.784585	8035895915.337045	6647908725.707047	5358902570.095823	3655780514.699756	4480387661.956072	9153682729.893353	10991239136.191292	7675588309.2797165	11922425394.801466	5795218556.321098	4133351018.265998	12536073929.054052	14133303667.881903	3955629384.483016
4468182687.149462	12120724128.327015	5297318721.982868	6230802802.445579	8443307343.15582	5476861118.673894	6768158827.409255	8556541101.063667	10502955784.233849	6151008203.937135	8713931313.871271	6653817156.318235	14578959058.207085	7380352412.632718	3863672717.0593443	4345117776.44708	7981692610.785638	6635883952.232328	5207657153.009097	3623570735.130557	4435188415.190783	8951317211.542774	10890449724.09705	7630950018.9823885	11855488054.060728	5785125536.890575	4107881803.3995132	12342307562.613525	13898623314.868986	3840744749.8431606
4436234203.399072	11945186967.957777	5243371375.813829	6161969701.656042	8409651333.215594	5375595938.024406	6570479650.302211	8542443889.085151	10384590767.508892	5892840817.862355	8492359846.091557	6642532153.398026	14318814243.691048	7291478647.317159	3707510389.218101	4241981759.4564614	7915949714.213927	6620351474.760321	5166289768.62956	3604136896.1527114	3946504655.041354	8707141638.097557	10783309611.73022	7617555216.277822	11693512158.43196	5745985997.593273	4072904590.7535653	11976885113.633463	13531047611.431917	3662883359.7457514
4436062082.248862	11867484944.884907	5217395258.900536	6097403128.962994	8202892263.076058	5318479067.642855	6478520443.991286	8492740107.807164	10251729015.098396	5657977715.849677	8362584522.484396	6638464873.455813	14224674080.413448	7265970548.006219	3541830048.0638857	4010516024.1297865	7809175161.684874	6589126463.203836	4914806670.421619	3508582671.899497	3676963299.1409364	8289939799.151684	10631163984.83523	7509995802.027754	11575738102.290659	5677053738.346739	3979504860.2496586	11836316829.045296	13430471011.644405	3577108026.798445
4406078488.189123	11833549102.948809	5198618944.847786	5980211783.166448	8081229613.368815	5157193788.133921	6040561875.2514	8464183985.298178	9957130697.567526	5377804701.220115	8304385553.986505	6636007665.89571	14179006530.896788	7240901297.080627	3489271195.5835614	3886990978.7423673	7714574998.791492	6516858934.494413	4767047431.757903	3456905656.9916496	3658918441.1036015	8211133748.55792	10445361226.742605	7451293131.685282	10977197504.800314	5656057230.781156	3928441682.3102627	11564225307.277554	13350190695.783354	3508231609.199279
4381032709.681988	11559156004.811998	5127580128.048105	5826892387.706996	7764524667.549047	5103044003.759624	5940899550.215302	8441565000.709284	9324209150.654993	5270055423.597913	7767643218.074967	6607888613.083491	14048233649.201546	7114337553.592567	3383287019.7564435	3605841957.739218	7696371783.596191	6458850881.204292	4080313173.3849134	3388936199.3575583	3535494190.449044	8087733018.434195	9741484234.435482	7385468622.3517065	10699950288.540623	5642644925.826586	3870354351.2100534	11553645622.181995	12948431318.277157	3342127456.2068367
4368859076.753198	11501868754.241259	5065069123.595938	5600544438.570145	7444482723.71552	4964840934.82893	5940899550.215302	8405649306.270092	9324209150.654993	4921459243.448494	7379351574.558747	6591805048.713662	14027236843.05304	7091428616.979997	3328821590.092804	3589255360.579664	7588450587.982561	6341368453.823046	4080313173.3849134	3363616115.554203	3341447210.04126	8041293063.144415	9718354854.955194	7306793714.354382	10500142185.156986	5580575316.439742	3840273328.244502	11453064058.630554	12631859422.131111	3147532145.006687
4301658943.24491	11481476994.034054	5013103327.088578	5463271386.355714	6535670155.929969	4746481120.935065	5938039483.583229	8403184469.694964	9119842058.672	4626703958.714856	6910192147.578919	6590016501.585251	13992072605.271357	7027057387.584097	3196578759.684283	3517700908.0932636	7496234057.597106	6257893072.625702	3887076935.7792826	3344240933.5187674	3263774711.4212646	8022627249.570203	9711738770.798748	7164338861.026098	10320393912.913221	5517128746.259447	3682771553.9191804	11328282722.658657	12586344873.588629	3026170417.362923
4270700423.486983	11362551487.205624	4987427156.122124	5410091466.734732	6108216081.320906	4654409108.899692	5889475172.54476	8362670874.327364	8883118719.007288	4404199570.644536	6777670681.299616	6549187161.200349	13938809816.03561	6936487312.504033	3147451898.097641	3492133363.3687477	7217807995.175335	6187336978.411732	3726404483.2766085	3321927042.6409116	3209624043.0879297	7984015360.230812	9504272642.136728	7108753137.932142	10107481155.400684	5499326047.327868	3615741708.94482	11271670274.899029	12370693515.13312	2955132273.678613
4212160702.0573597	11178139189.355358	4816100444.689736	5383847966.63867	6037318536.256276	4369148435.054672	5851191472.552533	8332061749.138901	8836407391.315346	4268919933.132819	6710403439.422041	6526935993.390503	13499008421.421597	6796515797.267992	3044220463.1791515	3351818236.689884	7047936999.429129	6174101663.829317	3438368322.636483	3236860320.6147685	3163847208.7775955	7963276720.63701	9360776403.04201	7046906706.556824	10017373315.966969	5449084553.570257	3572223894.6405334	11055023897.121881	12212093723.765554	2571752298.258283
4162076599.4519076	10940016886.70768	4785886511.906291	5295674656.572165	5806492293.003932	4288033898.746467	5749848919.561743	8320460837.180897	8647231785.2151	3667927918.547989	6545706242.1641865	6488314211.456649	13285909634.637083	6641306635.518086	2934575741.078424	3302569720.881204	6958570117.942802	6003821115.695782	3374350731.0934453	3180644463.6598396	3119123658.283991	7820417930.759313	9303870385.375801	7041128916.280045	9894099256.359955	5422729491.781882	3404984651.4476233	10986838302.24037	12037950730.659973	2448828881.2846837
4130096234.746063	10868178934.021328	4676856221.128176	5274426533.985541	5617016950.836233	4280956172.156268	5685844775.289094	8257919670.474301	8620720103.627174	3635939949.0379786	6489359052.761363	6473231954.720478	12934616508.312452	6519130429.059477	2883297698.870741	3279374408.5998306	6792697634.448625	5821894658.064314	3154899033.8083725	3141833234.2863607	3083290517.586053	7701843013.204147	9203710391.842424	7030286923.596289	9753082181.657104	5412973984.512295	3310793774.1072235	10910896884.22208	12018744116.370838	2414561798.747633
4106156374.8945513	10547887430.397728	4612232311.709196	5089125378.793076	5608780822.570575	4280956172.156268	5651120209.216628	8133994331.00435	8528517629.928751	3588730924.724997	6472145474.576694	6420401515.501604	12558910507.216421	6493458245.922447	2834660342.50165	3255329244.4268303	6664089325.48294	5771106981.6549015	2989387597.554039	3074369821.8142624	3041258154.9700785	7620854861.452627	9175412189.519112	6983127962.487682	9540641679.539919	5383143185.282595	3125252573.795453	10842510276.372305	11867724641.15146	2300839073.8158393
4048667940.6553445	10213637324.795237	4573866469.652084	5038730461.865788	5550194286.525008	4261591809.371086	5604499031.0379925	8022783965.072598	8347104805.517832	3428444045.2692623	6423721059.108297	6397426948.148058	12208803261.871141	6465980162.348579	2586170123.272064	3251910382.0750346	6546028156.868237	5770850435.903591	2959943259.934308	3028491979.3763423	3010818605.7278447	7504512109.678296	9170477262.125721	6956280709.463003	9274956158.636234	5301432355.087358	3016085669.7135143	10755981218.370178	11493986553.543894	2159381824.3109956
3969032204.1963882	10147531076.560986	4551280057.231787	4950547794.462298	5516979085.302163	4182206508.313336	5535127867.224264	7943349902.321359	8056933173.087712	3414519262.907657	6385275784.822781	6360748026.289757	11866514010.30028	6424745514.849358	2509999513.1738653	3204649732.9360905	6394477060.659538	5750483543.338825	2705530169.261692	2905082402.787471	2980230698.364857	7401283645.802973	9124236675.573978	6933705518.892008	9023043193.653463	5278186967.881037	3010771509.7346277	10633892517.73112	11008407928.32005	1897246314.5690374
3922979028.3124137	9655883050.824617	4550363710.24424	4798866900.517411	5457362963.812582	4123620818.545949	5491042932.898065	7873435030.8711405	7691572912.534573	3251935156.522697	6370078594.58551	6354845837.598274	11242048931.379978	6399778315.421433	2470999052.72322	3198236274.830282	6311207712.468798	5711801809.18051	2627412580.73119	2892279422.3817067	2945392926.982191	7374961464.113484	9091421440.449562	6843696848.376755	8904170778.92626	5265522385.431817	2951618328.0281806	10411982422.797543	10817265528.070839	1814000254.8542624
3824107704.868334	9301399242.63593	4549046594.011687	4631526261.623896	5453863688.651562	4081652028.501989	5488669092.470794	7645078487.559849	7397141728.943132	2960675454.1092362	6310028726.699401	6352388283.114093	11027019359.825949	6397944660.957174	2466850009.0360847	3169748003.537953	6268539986.831092	5662335229.557013	2539255851.0837884	2869452525.312129	2933242649.29376	7312366187.374566	9007576381.700064	6783396298.7557955	8835242868.608416	5190206934.965432	2810911502.725418	10253436960.379665	10296472475.778975	1779058700.5694754
3779237059.250965	8793892926.239021	4547737752.8739605	4496736621.107442	5365476677.489798	3982395077.66468	5406300130.462723	7465484293.177238	7378159516.387743	2883435411.6177073	6292497316.48856	6343526527.199058	10916369235.613836	6388989843.6882515	2466647145.4737473	3139726852.262463	6119854496.967642	5591154607.049643	2518567856.783451	2860290492.498431	2927546756.6006303	7246110570.935286	8910470995.620024	6727045131.813944	8804248806.282934	4790783149.255802	2660041947.830214	10138435574.08733	9966893562.521038	1697543578.240642
3734141658.8721256	8662503878.491535	4547342017.423364	4345281680.866563	5310671156.004839	3900478008.081285	5313599707.7723465	7330397620.239995	7378159516.387743	2820473989.7865257	6194463262.463155	6314346288.103685	10588367470.509573	6376673493.4815	2452802167.4392815	3120401720.588348	5977370440.96725	5449108784.373059	2416252845.6816936	2830404087.7550077	2876598056.2629685	7153551995.29439	8880382729.693464	6693840185.7051115	8739619353.40763	4790783149.255802	2622427616.2814083	9934488622.553007	9459028179.276169	1642553699.7494473
3722636249.674683	8095596742.23052	4546076441.43597	4169805014.237245	5310671156.004839	3868115838.17034	5198274195.86282	7244968465.506638	7234256723.492858	2800994978.4472814	6192105982.547909	6304822315.03949	10391497396.914738	6341616721.112389	2444166148.65556	3068005698.7448273	5887875384.418132	5336806139.892052	2218846011.0275393	2787695262.853131	2840299966.8300576	7142953104.310947	8862176940.327152	6631422191.236202	8715561813.57161	4543951529.671389	2597010589.9378595	9633841312.76653	8968818369.974817	1627719836.4239206
3720843277.9054623	7975879198.0457735	4543587576.8511305	4109540250.5610504	5293013564.628933	3823097271.127202	5158800688.90826	7152981211.176356	7123278397.69142	2727634157.477801	6192105982.547909	6279682530.320116	10377866585.56741	6247389054.064933	2440739571.023653	3053970960.7403727	5809095195.449104	5254807083.676108	1997306951.9980602	2762138481.7709575	2812582255.4072757	7091935789.302158	8852889317.763283	6602963413.306774	8609539612.437088	4265913638.4072304	2547649139.318033	9533032456.627014	8772794660.207834	1614294159.8186753
3669720725.8226643	7896788536.013172	4537519241.090613	4106909260.655937	5228823883.021108	3688556450.3981514	5155290219.092621	7057863906.291624	7098641891.944084	2687756986.2267947	6187510020.489895	6231163149.407649	10246232453.25684	6227303785.849839	2413159767.2003055	3049513196.8186274	5774517099.7475815	5117838946.063414	1816910915.3994284	2755478287.9188843	2782920940.9181156	6986277414.563091	8798213227.297613	6478450118.286163	8290974829.658277	4085218381.400539	2432657077.361439	9496230319.08142	8539199851.709423	1611259393.9089332
3435423738.863187	7810143327.372754	4530029857.41032	4057768916.96529	5217353108.1598835	3464138921.556286	5129960410.912033	7031339192.164325	7025190557.823267	2648047355.4855666	6166891572.330632	6200278660.137687	10172810098.761787	6218121940.184539	2411347517.1338596	3012850054.6279955	5709287495.648054	4965223465.76479	1650409670.88378	2755478287.9188843	2769087386.2033224	6917038947.880841	8783335029.662424	6442110050.8822565	8192313199.726441	3917681674.371353	2367193176.1989803	9377135852.968319	8045647206.988294	1593369731.5277433
3405271724.87465	7672150966.540545	4508586473.049238	4056228451.423329	5187747506.053123	3314410706.4732714	5106460141.521861	6973624337.061621	6987153734.867828	2639235200.6890664	6158718843.044377	6175186027.924372	10137004160.059175	6215640400.606052	2388014460.6796584	2967013804.495371	5645066301.264987	4923273283.577325	1625030005.6046243	2744197656.6016164	2741657199.9256988	6873880975.533827	8745524280.946886	6257813259.291201	8161790520.792741	3730983571.8387446	2330291356.6280155	9346049608.08728	7793174392.240968	1575185678.9357924
3303384876.2084494	7504316189.759826	4474857954.854512	4053272786.616308	5146206422.306085	3201152300.487183	5095945126.760608	6931598808.918015	6943212603.102499	2566609682.6652255	6138940643.844588	6167381883.033372	10058599177.495413	6207683940.775923	2380338036.072441	2924123711.144874	5575718699.922637	4890523816.341385	1547531308.5707455	2725057630.8772626	2725559650.8489823	6785729129.903382	8681831594.610289	6158877529.061234	7958245051.183901	3586036347.3473887	2277565046.083397	9345788066.522556	7311524646.155319	1530592202.1002128
3124357439.9377747	7399226115.895012	4449225099.998551	4050573298.775934	5121144948.087989	3109662039.2187405	5054590342.820038	6889661563.79798	6857675374.561684	2559297072.0860724	6122334156.220011	6156433844.554998	9999706086.154709	6182767100.101732	2365817412.835098	2905343794.619764	5536008492.013258	4890459485.025506	1336195064.8601213	2685626183.6493287	2717847831.082589	6537207692.578349	8653056812.40272	6127720387.112215	7815191928.727718	3562854356.429709	2228444502.4889593	9340979128.181944	6968925000.2799425	1519464759.1986427
3121203927.2556176	7269734543.248465	4411530380.127618	4047897927.5451965	5112800438.858832	3064568902.953839	5034866958.900443	6818563650.606276	6766452900.549453	2531099717.384901	6101715400.247643	6097968782.393533	9915296942.702301	6147680463.92103	2353231584.9527245	2867342794.850216	5489622188.549812	4870309801.89183	1268385346.139324	2648141429.427597	2704780766.123044	6451286095.674977	8609322604.225645	6088394121.675849	7637681592.619327	3439848715.0506053	2192925899.064876	9338628919.621832	6810670712.553919	1491195449.4357355
3111521532.8957148	6773386552.637826	4302719502.440689	4040226806.739026	5107155304.583719	2973465899.3616247	5015350276.033494	6726123548.556954	6618145132.343044	2436153478.3490357	6094094575.316183	6080535097.758682	9797666415.252277	6120976313.340763	2331680257.247164	2817547583.852722	5409385899.466418	4850743810.396102	1229753003.9811974	2624279842.498661	2698937610.9839034	6429312038.273155	8453971179.932244	6015060296.920936	7362624732.313873	3287981622.042536	2132636903.7889762	9317372554.106281	6736656466.339379	1477433696.5954292
3085184773.4440217	6510452610.585819	4203953073.676061	4025923261.868569	5102275175.268932	2880098917.220044	4989470193.487734	6608737808.061313	6472410760.327337	2430579683.4573913	6046347805.000027	6073930078.038796	9736411764.551619	6080573651.427748	2327140412.6780944	2812094073.421694	5368607173.621628	4833664301.449481	1228182956.3529856	2610377372.588443	2655896076.4415703	6344890642.349123	8303855515.264971	5815066826.924971	7107189579.573266	3226370573.3716545	2063945990.9790664	9297934203.289244	6601131093.041262	1432511715.772562
3041543122.65209	6173046579.658485	4139548536.2558866	3992916886.518893	5099162305.13108	2862696883.5191503	4956046729.780432	6520386173.728625	6472410760.327337	2410971899.898455	6038321501.831736	6052737659.078897	9666072324.225304	6059093709.413196	2315737100.791219	2780841859.3044147	5322538321.0940895	4820630776.196184	1223350233.6417627	2520089816.678735	2616970478.9771314	6247294270.426466	8193028644.587354	5644111376.788556	6703001411.950744	3225686687.8415594	1917634687.8075442	9297726479.210484	6539923494.868075	1367080210.716493
3022784671.1557155	5751530767.19525	4075669526.7678914	3982480293.053628	5093612064.773963	2829948390.95856	4915465605.459681	6327710658.282362	6416466516.5491295	2409757961.7485795	6019702060.744095	6032687302.677568	9601702243.889774	5910170573.643314	2293049043.5053563	2759034226.6539865	5189938466.495605	4807761451.329808	1221858698.4015667	2492676489.527898	2551191968.523461	6184983999.061238	8047411697.141154	5391980328.844901	6121274326.765383	3215582775.6295104	1820467337.5461097	9297695082.86543	6512767008.892592	1329589785.4611835
3005286923.831701	5564280056.357535	4019847596.9632664	3900344566.7238693	5084703968.912136	2785445853.5105486	4782197013.002909	6195472561.315411	6296410290.328453	2407375386.547555	5972695347.070771	6003743378.554142	9475994087.442675	5882656108.972457	2241331621.8856053	2740345407.2753754	5185153580.469822	4799137187.835493	1194298430.4056797	2484374189.7754893	2548437281.686884	6164285320.560007	7878007973.300293	5242974747.7922125	5842707022.987175	3188858696.94549	1776462414.9582539	9294461775.29712	6473721052.540571	1285117977.8917673
2982787753.1167445	5181940054.193429	3993094089.565415	3861600911.011983	5075933769.809281	2785047222.16981	4739497857.741528	6118934268.284889	6200757736.993652	2406509574.969892	5862762713.049121	5978275696.934231	9108116737.075033	5867987453.729254	2172606920.9494123	2682004002.308757	5179918332.219824	4791791876.694601	1170366026.994121	2474087773.1199627	2528227982.8679776	6128750267.200157	7785008658.726722	5110250649.154945	5621041733.148489	3168607037.627893	1653242703.6717029	9259611649.738531	6470348751.883212	1250589844.1624527
2977649557.4676714	5071588924.231404	3969068736.12498	3856654620.0201793	5065260675.338643	2771099274.3103676	4713572849.499993	6081012310.04296	6157720568.617365	2402261881.237121	5835326889.683792	5962875174.4613	8555234746.764929	5850282535.780545	2086562355.0716152	2663325125.939465	5179918332.219824	4790237444.114836	1163195069.6458993	2448963645.8274117	2512437072.993465	6088289997.336018	7577300233.467586	5051174003.962555	4351908561.289479	3140559706.735527	1572280182.544332	9231641382.316597	6449187139.556326	1232364889.5385616
2953686254.911653	4958391357.585239	3930176123.576584	3848268082.739924	5055898822.219077	2766318480.680037	4685580654.578812	6064260534.880377	6096794004.303682	2399093877.5432568	5778409810.02628	5950903931.293612	8415912884.349566	5787873444.34552	2078146450.902243	2654289537.4834685	5143360610.044582	4785208495.852374	1114500998.9557881	2426964083.7155247	2507450643.721333	6079265055.657755	7274881639.204489	4814740264.751443	4206478868.6029916	3104085325.3480206	1520328661.2259202	9200774933.4411	6445980268.490112	1069335556.1482451
2924230812.8789945	4888163260.563992	3916607959.076485	3834195087.9125924	5040903164.741822	2751055408.2795973	4641283383.091314	5963207846.88675	5991333953.138749	2396413597.4275765	5718579728.362821	5931912316.656605	8275066163.731534	5730472232.457789	2016671712.2674792	2607989280.8132925	5116048273.211807	4777297850.866428	1111390912.1361766	2420702445.6949444	2497595944.714649	6073923984.45329	7176550369.803796	4787236026.300315	4100079207.1009493	3093588426.601463	1503943607.537963	9171072292.838923	6445376977.569289	958621209.9885412
2924230812.8789945	4866317941.72866	3907176037.5856194	3824176785.812115	5001796390.845315	2742786540.2761874	4550561785.797172	5957848026.512447	5980949200.636782	2393341496.8724556	5684597787.289243	5925736801.384044	8217473390.365025	5663801188.674409	2007641179.7071147	2496052132.753869	5030583497.477814	4768234406.544385	1104130016.541583	2414665059.688448	2464021313.4862165	6017753490.193059	7031519116.800159	4782670601.189856	3957392558.9942727	3077003578.1505814	1486495597.9929848	9170989126.287262	6442515635.83948	846945264.8784811
2913009759.3420744	4713196138.023995	3905765896.331963	3822750624.7113886	4988679740.112102	2730675321.9134173	4422906567.158	5907867281.744757	5947566843.2336445	2385584596.548745	5657362669.801294	5916016172.295734	8062575291.098024	5636800467.5869465	1943706711.5132618	2358092020.4831553	4975674543.041842	4751119529.942988	1099453614.8512464	2408986618.117242	2432349934.3541145	5958418291.934103	6857662646.214446	4714018716.829808	3940994294.851787	3043811416.6264715	1466745122.176148	9134054581.862185	6435845761.847651	837629389.9282714
2905111266.448442	4375556657.496294	3898208221.770779	3820339663.9798174	4949841315.812634	2723123648.4096236	4384690203.946532	5876545537.115666	5922895554.989086	2381525113.5092707	5646479697.436586	5905955521.526658	8035481135.740423	5603569498.747297	1926443738.3837178	2296629977.5705056	4939185226.541978	4742053402.5689945	1092719037.8631773	2402884213.56943	2408674809.8164644	5855161059.000017	6667534617.693094	4686014272.173596	3902790475.3744555	3029741242.170476	1459792858.903409	9113915221.384253	6430329647.250497	832029201.1209326
2891162418.0786076	4170819472.583272	3892590290.9662285	3815112385.963314	4932083613.518094	2704630859.6035204	4276658366.04698	5857319106.074681	5915689949.536558	2373104899.624854	5616982122.223547	5898515173.189955	8032563910.781534	5602146856.666633	1892406266.4163694	2214588112.0111003	4933998734.423658	4724046807.603308	1085757673.8057237	2397282423.39552	2373230538.106756	5768143609.43937	6652729192.508201	4664968397.333446	3815286113.9453955	3013006345.7759657	1406793349.8525078	9091375449.80449	6423901512.592805	808473213.6874516
2845144876.571708	4055524206.3883305	3892296914.0341506	3799549862.9938164	4925941922.614621	2684200886.5247183	4264725937.9419627	5811836549.898791	5909727198.893778	2359382954.2293854	5535844632.679094	5851345610.115482	7994755194.450513	5598911198.384035	1872171356.433725	2138975205.9328396	4892391620.73734	4707286880.155659	1084413356.528133	2384919639.4331994	2326741451.384936	5403448042.868063	6534829849.837781	4632228196.064282	3746489718.375507	2942879614.5279655	1373368672.7209525	9077497428.502413	6409101212.78621	792830995.8434695
2809309942.3579183	4034480506.7777286	3890459484.324164	3759992033.740557	4878143847.999879	2675806420.786385	4262544593.938709	5803328162.806646	5868613182.30264	2348065626.6805463	5495270590.390146	5805662797.472705	7953926495.432396	5591282637.401932	1842241458.0679872	2122963041.1603425	4814568362.642461	4699659720.2887745	1082810329.936556	2370185840.4203224	2293106135.347636	4469913087.917704	6436928342.009616	4626633842.256668	3730329811.4252386	2872611729.4852858	1372585271.7571406	9009913444.177687	6396616263.979801	779867213.6030376
2741662494.9815626	3925555722.807022	3884162543.1809626	3750227207.947007	4874056138.708451	2671102179.092358	4260816494.827104	5796570634.106894	5832684554.782556	2321550532.965765	5484247698.584401	5762096835.727562	7939384186.363647	5583438479.030671	1813330166.1138165	2082872947.7306547	4696640838.498721	4691536930.27077	1081973664.5529099	2358982264.4202013	2244747057.0279093	3898244243.4933915	6409788484.696621	4621879038.367442	3702998093.896106	2829471153.131262	1369574829.9453807	9009222894.3969	6368315394.474975	774715541.0952005
2712200247.4191327	3851615627.190844	3879788343.997003	3729409389.061758	4874056138.708451	2650840260.970933	4246691545.452528	5778697205.682752	5792188317.816791	2320754204.257319	5463794794.556686	5727997382.755003	7935730377.424902	5567161002.925566	1789306527.2817576	2034987369.427179	4622408030.933914	4680861924.824499	1081404218.114253	2356501532.160844	2223934455.2804084	3883197827.564138	6365106775.221949	4617361343.922078	3669830759.7651014	2827035747.189018	1367024403.5668385	8995156785.316633	6340728009.039768	751797631.3122066
2698109850.01385	3755279864.391752	3874088465.0525937	3711973303.8731484	4873647171.524783	2624425800.690983	4236264501.395033	5761369318.64691	5773966283.860855	2313196085.4486923	5448072060.922728	5672353095.016636	7904533567.847121	5532536076.900248	1760900940.8399146	2002708382.4952073	4557654444.744771	4649959209.887734	1079811604.743196	2338788673.131518	2198434062.772114	3770663527.2204814	6348556110.780149	4608075665.617676	3632247650.749801	2818723959.194637	1354647456.6193717	8987888536.75945	6278053592.994693	749089575.0290171
2696144558.1154547	3684158713.6021657	3859545761.59426	3697859143.2723236	4871920340.897518	2622704981.9218297	4223501135.7556105	5742567161.837931	5682795621.780822	2311008922.830517	5420497243.204726	5596021360.68807	7836520788.648104	5514328887.797998	1710330322.1270332	1949542045.4207127	4511608633.409094	4621604685.255264	1079167214.088314	2294805301.4210916	2168293190.05142	3681519000.8246975	6237538661.577225	4599381165.7238455	3622607788.7724533	2794036072.31378	1323091478.4371376	8976263526.37813	6234611935.265777	748675908.0743686
2685569866.193729	3655402668.2719536	3852676287.6017118	3691303485.814916	4870453834.3457155	2613130443.8752494	4222142797.1137295	5719373612.735797	5591966696.780255	2301109124.995802	5401723863.872817	5355384638.004152	7814696470.318657	5483585986.16568	1674796879.6542776	1934660198.5653367	4246042458.307344	4593523280.356407	1079108813.3542662	2288604736.4718385	2133801594.540388	3562291440.94411	6174090899.901333	4595617750.15995	3597404464.2235045	2758992127.0593696	1303790842.6079822	8961335909.133831	6204197295.493541	748041673.166561
2619464989.09197	3627854257.7385283	3842270103.144941	3664857890.665663	4868364277.51038	2608166427.1359463	4219556500.852013	5688371985.041599	5564805218.093842	2296913647.558057	5359418788.280475	4991457503.401169	7779199746.759593	5461108170.100472	1598030927.5899653	1901331778.9743083	4141944713.0080347	4562773670.347659	1078468790.7092254	2278660413.4952927	2094961962.9949527	3549003345.3502455	6113688468.580736	4588440153.582684	3548791766.903361	2757541082.13725	1296267281.763492	8953872210.06837	6097881665.708928	747394802.6829824
2560579710.860932	3602108194.324029	3827543553.04127	3619048828.7168283	4867448180.901415	2606752663.3115125	4218130208.734921	5623477458.574462	5552058516.280265	2292941818.945823	5286229075.090835	4775436591.244616	7769799182.339293	5452108167.969574	1592176960.0611477	1770219966.1233683	4043732855.2102823	4439927769.434789	1077284710.4920692	2260374439.399457	2045751162.7739668	3504817793.7595334	6039713148.333015	4536346850.257557	3508722258.413412	2751619178.8070564	1274948133.1068802	8953506896.916527	5876937980.203561	744223945.9930296
2453013022.8109245	3520561025.5546913	3820901345.733084	3609342411.3070874	4865935573.920448	2602117563.475773	4216879967.4805107	5587516945.642031	5512095051.17905	2292768597.5221877	5285893293.69669	4433160076.601311	7737469924.437666	5439630550.070953	1580640096.8001	1749085597.8420155	3944226148.2428637	4384660743.675765	1077064490.891842	2232590502.6479473	2022461265.147006	3480426329.662873	5991878935.873831	4514413624.641034	3475163075.0558147	2735336335.211448	1269131350.425176	8946304401.68658	5837696158.981751	742002994.7143354
2415417488.5163603	3423743107.825469	3814324950.8318844	3606571136.4961243	4864273436.574092	2599498436.8431296	4216410380.939819	5463353725.502517	5504199957.395496	2288905203.4784846	5284120133.954384	4206826761.7676992	7715437582.19463	5400750714.242749	1575083086.7359085	1709823381.6308506	3827850973.844235	4329169068.298552	1075385213.4774678	2109761512.5752969	1971780153.3500588	3439130100.5060043	5839046726.4379835	4381717451.203686	3451422953.364024	2732631459.1177006	1269131350.425176	8936016487.743929	5683368771.452103	739289582.3979771
2285343022.9226093	3373749982.566593	3778789592.1753974	3601429966.2277756	4861442154.67531	2598219925.392232	4214920052.581243	5463353725.502517	5490674297.426678	2284499279.288123	5250726751.535132	4147399226.8025904	7674653024.027138	5390727801.2135105	1484379757.0317092	1684149136.5670702	3620862239.975592	4296643214.641346	1074729663.0431745	2035490982.8896556	1943078108.2537637	3429588524.30855	5782207771.163052	4337465782.764806	3447408737.036669	2726840007.1566315	1261522470.867259	8909946987.442987	5296702788.455658	733905629.4170189
2244313816.6667895	3276156301.4099407	3752776994.114689	3600159843.542702	4860007861.158373	2592804877.8623233	4211737254.06666	5463353725.502517	5453680413.528316	2282424425.709885	5185200824.468764	4073436063.5047283	7642023359.923779	5372258638.397234	1443595072.2092237	1669630436.2519302	3423499583.1203575	4277205296.668316	1072278658.826895	2012032144.7973206	1887232042.6299775	3381545221.570607	5767325384.665266	4294749755.32866	3426596176.2699475	2723881125.902038	1252450931.3021374	8892670693.408718	5230935646.939934	726670678.3686584
2177347675.639681	3238203519.358579	3681128148.432537	3595085797.2402744	4857238026.372705	2584465663.5546927	4206235382.2036667	5434240644.000063	5401027583.767451	2277218839.901705	5181626699.255824	4007476941.9732504	7613961414.451087	5357424567.145669	1421027425.2594845	1638290401.6428413	3361610775.8014283	4250336878.584916	1071030617.2931824	2007598033.105279	1842554281.0810227	3337097120.2014227	5755299366.266634	4184553111.503833	3416711419.0821643	2715404977.827323	1241781138.827115	8883139249.191788	4777662119.7022295	718040873.3433414
2161340033.71685	3229032026.4420776	3598948760.181599	3588923484.9650564	4854952515.097271	2568459327.125773	4203370598.5849304	5424229957.211241	5370650747.4483595	2273359130.665435	5181626699.255824	3985350083.1135497	7597913357.021481	5328841219.914951	1407061579.7088165	1615290635.2364206	3269892786.591652	4192977862.1549745	1067586769.689878	1958793037.5588083	1711981366.2361705	3302197929.3397837	5732295649.210324	4162395450.8038125	3407286543.3558125	2698500139.1956673	1202613756.4103506	8877734077.657646	4700310134.584718	718040873.3433414
2126277466.238488	3208246230.6970873	3541691677.057458	3577211765.7357535	4848994778.67392	2553148212.5818577	4188967441.8958025	5400587310.474932	5365933829.922379	2262547422.198574	5170367677.451221	3969824034.009598	7497253250.793257	5315112084.949254	1383636243.44817	1591472173.956985	3263651680.2521954	4108097620.1436195	1060591689.7330996	1954472829.6732938	1690143854.6688497	3289627796.09317	5714352662.472222	4160441555.392599	3388879461.778532	2694493061.2904954	1185376658.7763412	8875651244.261326	4686018932.747063	717686765.1908227
2123035333.4379318	3191259040.312788	3476854543.9146805	3570028391.99978	4840388658.39093	2540920072.3596163	4186700250.6001463	5383342188.025619	5365219692.965813	2260391218.394895	5165288433.9201145	3840306513.2896466	7372820465.442407	5304812669.039415	1372414499.701184	1585097574.4893425	3241143276.4500484	4046583945.511639	1056340726.8860258	1954472829.6732938	1631274915.486948	3263528114.271122	5687389736.166784	4135970084.3092914	3369193554.1256266	2679463296.2194204	1171284660.3563466	8867315213.863369	4677218316.341787	717058893.0566895
2113602442.207686	3170332913.4937916	3405630046.2355156	3556509792.2780848	4829672580.831506	2536415165.437716	4181844879.0449986	5356017980.703311	5335055478.583088	2259641622.0849333	5144314658.996723	3699426044.397502	7185252497.209959	5280702681.003923	1355034379.3732288	1575091559.1619642	3181995831.093875	4005541067.1395087	1043186836.6423498	1944123993.5658238	1631274915.486948	3246280541.941204	5661129055.380056	4126777168.1290035	3349839284.87258	2660081861.1959915	1170741251.3384902	8864531040.176434	4606603209.043935	712834605.3781877
2089738742.8253827	3157330723.6723595	3364290531.384239	3543829303.0886173	4801463163.343721	2532640562.6103153	4178865768.8687243	5325270015.168413	5322072481.2938595	2259315066.567726	5123319340.427862	3587387196.7197056	7086960711.410126	5263855837.34281	1353245897.067739	1546252015.0485156	3174449394.1589565	3936588258.913357	1029344361.7356522	1908307545.0634809	1627076037.7888756	3213271218.720363	5651855196.435897	4124799641.7281294	3326051497.3493514	2638566905.280102	1159976040.8106947	8859785286.90487	4565325348.728424	709916573.0654095
2072232603.6939597	3137549585.2493825	3259616488.7145734	3519525317.516905	4774642786.068871	2531050536.5566235	4175196259.972323	5241486743.486457	5300699787.633028	2248747169.657162	5083487633.978346	3505015649.4660587	6978882807.270069	5259009211.9623375	1347901006.513849	1525472247.7374313	3150843513.4811773	3863239210.815442	1019452699.4607735	1906557508.6211004	1618986678.7156882	3210158424.778161	5648782170.2234535	4123872198.4634795	3306428659.870483	2626800372.1330404	1159780421.8446343	8857230127.21913	4464029880.145656	709359932.7270001
2060026375.22276	3132531213.09017	3216013667.605795	3517372672.23281	4756351287.95534	2530470942.0635557	4161149270.7614417	5228262678.661364	5255996933.320648	2246662581.7669263	5046398347.795288	3480188223.0635557	6927513131.922452	5169600843.939417	1340464704.0889678	1509228102.1931207	3123838182.974249	3756889172.135891	1009374793.9786377	1903022247.3582897	1616907445.8003552	3183128227.307165	5634451903.275573	4118602068.2121887	3293674993.85139	2590008172.100769	1150183465.541048	8857160786.715115	4431749886.907512	706741763.7297156
2059371412.497079	3112216082.1608777	3156494881.2800627	3507739443.1954627	4734059312.895532	2527839613.247677	4144400418.0929966	5205058334.387218	5234590616.039889	2229176186.11334	5043512388.809005	3459797888.2805014	6908431388.092021	5156270662.637049	1337504216.9550917	1477369141.4230647	3116002453.4428964	3662754104.269548	995513200.475601	1898318600.6408415	1591586267.2281609	3160567022.5773845	5607979819.349321	4113373611.552481	3290517499.5760913	2574583191.3074336	1144875688.4157007	8855688893.078733	4389908716.781565	704199654.2396951
2019533556.3884027	3097761820.13881	3121228437.3303447	3480860798.538281	4694705268.001063	2525720491.3975334	4108956173.3180566	5196110516.24507	5220570220.820395	2222299056.643424	4974109436.243304	3438987360.1303377	6880982201.59955	5119887002.324172	1326041897.9087458	1464480609.8800387	3108433750.345831	3591956343.0764513	993211862.2782192	1889911006.0435867	1571250605.2620902	3131000216.3656883	5591350465.132134	4110519468.4390616	3282558113.282818	2573465521.546227	1140723906.0309317	8854429322.005848	4359780119.696896	696331636.6005563
1993059679.6705008	3033882192.575185	3042282936.8168445	3456247090.751257	4600195278.058954	2520791715.8400035	4060610520.3807397	5181421314.124738	5203456520.550934	2220143178.1613007	4949051439.908852	3351696260.1433597	6836029716.445538	5111155955.169342	1322255872.6832442	1463063373.4081361	3094754879.603943	3373516660.3655915	990854074.1445665	1882963713.859891	1571250605.2620902	3128673292.825032	5554567470.547308	4110046264.119508	3271424369.0743294	2560757092.111231	1133443554.7972617	8849472436.881485	4340410406.166172	689503567.9976679
1948879268.5676332	3011810223.2819405	2994481267.083313	3444733613.428013	4530318423.48585	2516995393.2500567	4046500820.3767676	5168695468.411948	5166028559.179208	2218783422.9303136	4933381410.439095	3310779021.8299475	6796163402.654271	5077078723.850998	1313533730.4715686	1456632689.4531393	3083326347.6577144	3372846635.7807045	986596177.6055338	1880776609.8965719	1524789446.251009	3118576002.8998938	5541597280.778923	4107714398.648596	3250079906.6327295	2548488721.299977	1115483391.3516068	8844702286.093864	4331469563.615055	677801229.8259645
1921153810.1911333	2998701830.4570804	2821914752.2151704	3437873562.868535	4283511136.2443686	2515318114.4152303	4037151497.6118927	5161842769.444337	5119186661.424039	2217395606.1909385	4923019727.515586	3298854563.701639	6629367615.7772875	5076386497.503919	1311996514.4648595	1446817638.6991835	3058318577.0789948	3361445769.198955	985005621.0086224	1872947813.8632526	1435558209.5841894	3113495795.3663187	5507608345.775723	4106544501.0563335	3219986184.726652	2538149040.9884186	1110486148.8703465	8842962067.80083	4321680556.714881	671897152.5268953
1897485249.6080792	2976992839.1069417	2795981710.389586	3431286063.06087	4120500206.689127	2514787067.222947	4018868800.5123672	5148831634.934853	5032841131.0464	2214658301.760044	4923019727.515586	3284580879.50385	6366349650.836973	5075966695.981689	1305272772.9106388	1436988210.9859316	3027673550.443626	3361180255.69428	984420390.8778554	1857548122.5952363	1429940575.3051896	3100187927.8794127	5498707857.924447	4103416846.1283855	3186070815.861532	2493251761.933964	1099052616.470755	8831921624.6745	4316787288.866237	665732538.7783283
1876599598.5623841	2913956669.437749	2781799523.613551	3427704841.656836	3822587053.6179676	2513562518.292602	3994445724.2694335	5146196431.884904	4991961716.1891165	2212958541.2647414	4919966859.393014	3257696454.041598	6207204286.020354	5075553123.64374	1293744956.9799829	1433501002.030499	2996749803.9415126	3359588820.5825386	974522850.3658416	1848107871.4443574	1411408451.541399	3093803142.007975	5498707857.924447	4092443498.913353	3166671906.0583944	2445702099.9550624	1092971385.359336	8821751080.097448	4271968879.3947744	662905624.7470739
1825543039.7547562	2897565083.046044	2777704399.337126	3426503243.9169393	3605220178.213708	2512726394.7396917	3974313614.8847675	5144497956.95196	4920485038.748645	2211185362.303949	4914822707.109546	3210923823.111036	6040481595.645723	5075218681.914218	1286499206.9252334	1412690826.2597961	2989681259.4562807	3348921483.7048435	963370282.8497831	1843804338.5258064	1347017506.7083724	3089428381.035735	5495520064.056008	4079512217.120595	3125725536.151126	2305821055.739359	1090657660.9214082	8817763104.92196	4258430871.3949423	651440109.6652343
1721149913.3680096	2847140977.1530495	2776024878.625281	3419447716.2628875	3404754202.2600045	2512723524.695787	3916949896.6541476	5144107569.808573	4873360921.7019	2207679068.567345	4913737653.427289	3170678845.7735796	5946535221.956795	5074591119.805979	1281651721.2275598	1389301509.3070683	2979666831.3901367	3341036608.1126842	958202588.9713464	1839724266.8805265	1307899000.9324431	3087904870.459567	5485912601.245614	4064066373.6664176	3032708584.213095	2207374576.2304544	1088411619.0982294	8804047505.669008	4250533814.5663958	645133871.3095487
1691447394.308784	2724541790.2750244	2773154344.3770127	3416248831.0577946	2985276987.5147467	2512328934.630089	3868376164.527828	5143821138.83063	4851221329.41144	2206427873.998186	4910263856.698252	3155909390.1080685	5664558360.25101	5073743619.691819	1281651721.2275598	1328668550.7005696	2968763344.930437	3314265235.393793	952044026.6216466	1833305376.3012085	1286321432.6445625	3082414224.6631107	5474235259.589784	4025951073.2439737	2972763460.7209473	2135782867.272813	1084233199.2150116	8775508655.010332	4248206150.357808	645133871.3095487
1662699286.174656	2631319841.910218	2773154344.3770127	3409543724.664682	2860289346.9798613	2510041112.0416384	3791330398.381018	5141863637.456235	4826790418.808072	2206053905.1670585	4907762063.447388	3133907676.143953	5207703431.489033	5064398421.836558	1278781475.8423474	1320800969.8143868	2949608196.1074557	3303645427.8059707	950111828.2252662	1793090131.424445	1270518037.470752	3077976253.007416	5457198462.926978	4015142127.578161	2962596808.0772896	2008092110.0057502	1078036612.0923285	8716934609.421053	4240347373.1468005	636258764.1910746
1643436647.7525792	2475244680.8449535	2772641177.148571	3401082505.8363404	2709340155.70314	2508325677.736821	3772808530.28958	5139629028.073054	4761826839.481693	2199146667.5369816	4899488217.29469	3120825278.9282827	4754891969.222188	5055442041.515392	1277655676.305595	1316111906.7959661	2929459182.8788676	3292752814.3892136	939948708.7649939	1765083008.6830196	1252874849.7647614	3073117509.7362175	5438203560.560053	3972288805.8445296	2962047901.376931	1927596227.0711	1073076211.0633003	8650655462.290972	4215160356.431943	629446047.9717017
1631287624.6725564	2430385231.7463765	2770821920.127112	3399607381.0490646	2561423246.6827936	2504044488.4463882	3574828393.984339	5130276951.584194	4711338597.055631	2193455984.79301	4891122301.379312	3085204185.923905	4557130578.388152	5050668158.955648	1275928572.0978527	1266699136.0106783	2920285072.692455	3276015433.7379045	936468942.4772645	1751835091.7286148	1251129793.6875243	3070405127.5086694	5410459061.537218	3928909428.41118	2956015133.1826067	1816980440.1913033	1060009169.201427	8646648204.17967	4202175308.0760064	626818589.9510448
1609616092.9217868	2363339605.6772704	2770217009.4226437	3399112060.2060995	2538828717.826598	2500835383.7857003	3495667619.3327117	5128036519.29232	4667621223.88188	2181839811.8759055	4886984877.520894	3070678926.365094	4406947722.588329	5030534624.273863	1269506926.248454	1206742258.9365418	2913048621.0561886	3262267683.391677	934074981.2215531	1735314898.1439345	1223483430.785232	3063538660.391812	5350633483.026447	3919914537.2167726	2917129402.5132823	1672268565.906186	1053330587.5125723	8498404965.863423	4184649614.2666903	621013347.3208346
1577036473.5248451	2279523317.542202	2767852808.1915603	3395041115.309958	2519335485.996882	2496878031.642858	3466256549.704645	5125274822.05004	4574855008.013842	2181590576.550743	4881816848.822914	3059857898.5163717	4352948112.095766	4976056204.315657	1264440742.3518562	1144761083.252339	2904020690.5001593	3231389855.209588	932102134.9583724	1689271680.7445407	1213004687.1303754	3045950946.7982564	5312839504.444348	3870017559.273712	2890487979.7334433	1527214226.3253703	1032826643.509212	8467592794.682793	4179261329.587911	609309902.187649
1543330351.7893546	2263924241.4141607	2767764708.896876	3391871986.104995	2496459202.2044277	2495604713.9634576	3439101415.023769	5122332283.378912	4544728527.032447	2178835459.4040265	4862170067.912113	3059788854.645294	4211570776.0274544	4934321075.379455	1263580320.5395885	1102629172.5462785	2891613220.710107	3224053437.727253	931588460.0832964	1598339734.877845	1209562717.1336334	3036439098.475253	5248862525.884308	3761055581.1606946	2817672798.3682814	1481575322.2132688	1030140320.8308834	8434371025.24255	4161613345.817429	595184406.3110399
1524167267.2839813	2220017962.718424	2765638162.2944236	3389735956.785285	2418370904.308796	2482922622.3772745	3387970800.678011	5119942614.837918	4516945198.481416	2177675684.821244	4824723608.504821	3045702821.4080467	4045105258.557207	4874348202.640085	1251845910.4775097	1019981091.9462554	2876507636.486899	3223063379.1297235	926264495.0447291	1587711507.3679876	1194687005.6080368	3017283389.3546324	5197386714.8105955	3680064263.4839516	2786869376.5457	1387851703.0535257	1005391246.8610516	8344242467.305936	4160110135.4962616	589560725.4503604
1481388730.0462089	2196865173.3854923	2763819411.9539413	3387483542.565919	2398003173.5896945	2472287607.5407243	3371310101.118676	5118235994.674629	4490219073.350739	2172688543.298831	4808776170.532573	3042286627.771959	3845577671.8137064	4865798323.378695	1245318102.6892905	933599712.2446531	2865472535.1340494	3211935265.8686604	922428804.9117899	1559131513.3628824	1188426831.003508	2994991782.558147	5178224098.131958	3592794828.5881753	2775885801.2954607	1234779209.5450745	991375582.7956886	8241975712.782671	4148438696.8453574	586341990.9821111
1458838268.6611288	2181899216.6279078	2761388150.0944223	3381597675.13298	2360052807.073009	2460890378.965216	3350470848.49203	5114558355.184601	4426287293.809962	2169174430.968707	4793801145.880906	3032483496.578612	3815832931.4902353	4854813375.548456	1242783700.588914	915019386.1905192	2859844359.389795	3201356882.788183	918750002.3250915	1490102354.5631347	1179351379.0250125	2993721869.171238	5161785062.748969	3530491281.317941	2773088190.610661	1175301981.5780206	957305018.4321191	8165153733.556549	4147844154.534959	580287853.373059
1448530304.5375123	2131614155.8679297	2759629727.352482	3377227192.601087	2336398940.487177	2443177854.1628222	3326834780.778608	5111741472.532712	4388758240.640958	2166662332.66536	4756812296.032376	3022128492.798189	3813319018.368557	4836057617.886436	1240117610.741271	909220688.7838644	2858451888.683295	3172890095.4542494	916452332.1393563	1457718035.6671534	1133947264.5773015	2992273457.055169	5055975647.722139	3434005771.4303365	2723934263.2975097	1117137259.8781443	904112757.4494672	8110497584.007233	4146203444.093731	578590403.0554519
1425929812.9855995	2125436733.9321566	2751987618.6369934	3373729998.0595055	2325786021.431771	2376290429.1366954	3286697146.6626234	5101913861.198877	4363494389.651228	2163940162.4907336	4677597843.411104	3004370887.311557	3804464704.719855	4822456399.939464	1221248926.1438413	898477106.9943956	2856607341.449175	3171346668.9712124	910627288.93503	1415866314.830161	1100669601.1358867	2976778277.1050057	4795896558.167775	3376890897.4543543	2702009539.7490683	1080460351.75138	841697487.5553775	7969869139.260187	4122978537.33009	574117176.4146855
1410317120.922227	2105498075.140908	2748237313.4528604	3337168744.888497	2320399015.4464025	2331102597.1406054	3248169259.5541167	5091837281.850412	4333120294.148008	2160345862.7105274	4608316337.401407	2956514300.077762	3793696339.910195	4794070589.872999	1194539698.3868518	885868439.066679	2855036709.6208954	3138472733.399185	905830287.3970447	1409800439.8041859	1094324972.3897533	2971441547.119675	4534062771.191403	3294205081.1222196	2687072540.0416107	1073122970.3937279	826622163.6395861	7929267002.160142	4117046227.361462	573146562.0118153
1398773410.4816217	2086096214.6956751	2742730465.5403624	3306764125.8963966	2313185083.865417	2276219874.9218907	3207045656.7032437	5087727801.963621	4311391917.968831	2155248070.8679433	4563370816.027067	2923033680.9901752	3788055515.4853067	4733670988.814767	1151410251.6689186	879791292.3267931	2853685485.0572004	3118304912.4131126	898832730.2665457	1399845874.4304645	1073212991.8365878	2969663825.2095833	4455157012.154801	3250131563.965915	2661280159.4827876	1044934357.9693248	825234669.0256971	7850172525.309331	4108776953.61475	572646442.1513253
1389826917.5805998	2049118599.7550478	2739107056.7278614	3272049471.9392505	2287501799.7004676	2264112197.6929803	3178716916.2669234	5086617176.896612	4292547650.936037	2150688425.6335683	4555582662.475774	2903743028.994784	3782538536.663173	4683107035.310888	1141174332.5747495	873634958.5766436	2845702983.6067896	3102714369.7842207	892968152.9228932	1365146544.6125247	1058987330.1871848	2951173498.4348803	4385425311.193271	3195034814.3445964	2621732807.4612646	1044263933.560276	824141984.3326901	7727258399.837375	4104701813.0837975	570873687.0405164
1386473192.712528	2028160406.0255258	2721710497.064812	3237366023.7001276	2271959539.4910936	2213262254.7583895	3133122507.317318	5081243955.128097	4274203247.10397	2139660672.557021	4541047365.65553	2902599791.9120197	3642018181.776162	4649975898.759132	1138995955.822279	865016623.1074935	2839025929.4467287	3055997604.1905484	892383772.065667	1346177260.4834423	1023189919.4383531	2948248179.605714	4349144269.692271	3177506641.6246076	2607464635.490792	1043126890.3334043	822804786.9369588	7656449155.481546	4080791556.4569497	569814441.2678893
1376814020.7162528	2012618059.600776	2709483547.176884	3237097707.0933414	2271816629.279202	2156709119.798983	3105872519.8611307	5070007713.731903	4266945344.332731	2137053375.2016356	4469483557.963315	2897834081.0332146	3417925145.1805263	4596834487.36214	1138245395.3523235	826513861.9509014	2837037679.756816	3010136162.411733	888688393.8014431	1333396762.3333044	1019113660.7067536	2914886893.580349	4286963964.1939063	3155082294.448884	2605308162.277884	1026745089.8318067	819161145.9130671	7617807067.354848	4071166166.425947	564218027.0157912
1371365365.6100976	1975954135.5470119	2696649314.374782	3228947927.5233326	2264878700.337299	2081978021.7658756	3060728029.7808657	5040777869.239645	4255207291.3004274	2136765594.7049854	4389989572.652526	2888734977.4391747	3291139604.6342926	4516649843.137598	1128720509.8155792	813760133.9008473	2836011566.584371	2910630241.115345	887187366.9285114	1328601115.8661551	1010646772.440248	2911397482.1893578	4274426298.165226	3144734277.654452	2579342101.6378264	1021378286.7124163	806394775.3308514	7549782833.028911	4056689873.072978	561668558.7392511
1363583196.3968592	1943138710.0663166	2694464305.637255	3221343196.645809	2259674990.9075556	1985182868.5465593	3041773533.1436095	5027915603.383565	4207350974.46642	2136739573.8644223	4261075401.077262	2878609485.8035665	3251249671.6399264	4306941943.302887	1126761415.4693289	782200370.7253754	2835679912.871767	2893255967.6347857	882230477.7890526	1325813180.006062	1005064565.6373122	2881591345.4707613	4181140800.0347886	3130297878.0959682	2553359948.179475	1012407350.2979387	802212988.8486567	7469309586.793494	4050507774.416053	559125476.0782442
1347161088.6112475	1937338282.912646	2693099875.9690723	3216560080.4747477	2248595426.3800673	1722511286.3808944	3041773533.1436095	5005752045.067838	4144968612.122696	2136007136.0607858	4147597921.138249	2860007282.6747665	3179944214.8555965	4262616847.502403	1122141481.1658983	753920414.7164055	2834536797.59718	2845826495.184382	880132600.6340818	1312160751.1429229	1002641692.894452	2873452587.493038	4174362860.5160685	3108069887.2945747	2527998325.0219975	997109709.4792612	789382183.4194362	7441958835.70105	4036257269.8468037	558119601.4858688
1340428444.2885578	1901916223.0253358	2673897938.6383686	3208048309.2644086	2234874519.4409995	1623162186.6626916	3001083692.1138973	4987064167.971274	4143136201.673941	2135960752.2744899	4086161746.12992	2854732974.3611293	3124552634.9575906	4195847790.9663672	1117349198.2297616	736441897.4540358	2831949904.381955	2806163161.9443164	873633777.0541269	1288708940.4552274	994576366.2024347	2873452587.493038	4174362860.5160685	3049029331.709887	2480044422.331947	986914158.5615277	777066194.9914815	7368245867.839952	4012681630.1821203	556613716.904011
1332893848.10486	1879521892.1115396	2659835265.3566437	3204900996.5962	2225117031.712934	1586109112.4436028	2893355323.9520054	4950258471.689013	4138068131.349211	2135859622.511517	3980226389.466949	2852044359.4400387	3051108487.1771355	4171656049.4875607	1114690831.77205	717782198.2408769	2826774396.612074	2798984219.2379494	869961867.8935499	1286944924.1577325	976199418.4065062	2870474981.899962	4162868578.210864	3025605232.4913063	2417614930.193463	980314610.1035929	762673555.4717593	7303313047.153751	4001979335.539104	551007952.5814642
1323261423.6700392	1869381945.8245008	2648013058.254254	3202137383.133483	2222261050.795919	1586109112.4436028	2863434688.2077127	4873738868.245966	4091680083.667163	2134976487.909715	3844396341.7914133	2838850260.1505084	2926772678.9251437	4148194057.7395663	1112534035.6671605	717782198.2408769	2823665676.1904845	2787968222.997915	863884953.0966492	1280434104.2137337	965685417.3065268	2868471460.3384457	4122907657.14258	3004508256.4258847	2340981188.06433	974796150.5856237	753133319.5981166	7278306717.878879	3979764877.239538	549256567.6357775
1317552849.9101934	1794359458.4202368	2639998151.704595	3202135078.7050514	2217974732.4906964	1574948893.1246264	2823229658.0630026	4743887651.093152	4039663368.8445034	2133802926.4764993	3723666880.542549	2822438078.233776	2659332667.6045876	4042003769.2268796	1111178968.632151	708337401.2777684	2820706993.702327	2740162995.8784037	860966147.7329776	1271356795.5964952	940014093.7381263	2866879303.68196	4070562009.403169	3003327382.6119647	2244972414.116238	969410856.0199537	748127984.3281337	7269048600.215726	3968851361.0222363	546760567.7280027
1313197887.4864955	1729997888.2618988	2637070957.016609	3199756209.2500253	2210112963.98842	1542549796.0726984	2819456892.9508433	4648201343.848772	3910015704.2293806	2131573298.9209123	3554580001.4844236	2813525469.4280643	2565680826.506773	3973483450.5998883	1110043139.9174485	704189529.075475	2820364901.3083687	2696448299.316756	857846539.3753601	1260722040.9354393	918628570.4031641	2864753878.2358074	3992077416.539003	2995270854.409692	2144522218.536014	967704051.1157577	740268808.3226172	7260594267.337376	3962118199.6347275	541564143.1503
1308191832.0732858	1711382824.087227	2632144285.651414	3197952082.4446774	2193746938.4088306	1501653618.1957383	2729065437.958167	4470434606.253496	3652695539.0320597	2130585292.587432	3444611728.2207	2804031056.355647	2486865779.5225267	3962002935.1279845	1108665032.654741	700005608.5680537	2819816346.110504	2693002806.9443645	855306209.9560428	1248483243.6246552	894051946.5080328	2864627025.8153124	3953885625.3967943	2986396210.183928	2074246708.2960267	964536806.8650392	733802234.7089696	7243949668.080643	3960717454.1322994	539385291.6557459
1303288748.5456178	1707437588.4403777	2627832961.813377	3194798526.0256166	2184560944.838509	1499054193.7807882	2689591782.51025	4463849227.836526	3652695539.0320597	2128427254.5714922	3358727400.2292447	2775735314.7253256	2439494564.4260955	3948971336.577406	1097080949.6771424	695415539.2069052	2818740956.737488	2692613684.2178	854256427.6111093	1238172030.1395237	877055613.8777372	2862741273.62392	3869993512.9639235	2971989288.804503	2048480914.7686775	960385429.6781511	722625554.1481978	7220646379.818487	3952076720.0641894	522550919.4412194
1301252416.574023	1684706923.6570983	2625342613.273394	3192428819.3063993	2176175237.2273984	1496574709.9904196	2669961991.7879786	4456144132.517882	3638014209.4097304	2126775120.4719443	3357594548.136862	2760414783.9172106	2420037184.420334	3925982626.7821383	1048012962.5685496	692548337.0681846	2817579572.9034133	2689833621.928432	854175622.6523588	1130928814.3150377	834721324.204889	2862069057.5161905	3747051882.4529743	2940836445.6960187	1961041585.3128555	956841731.2939329	707996453.9025941	7217023642.737492	3925667104.7554684	502613085.9516572
1293190099.8023362	1580207438.269278	2623041452.743503	3191751406.1647067	2165544514.5406065	1490898101.0131946	2649996712.2498646	4451926512.195516	3354258301.1260743	2125536912.5481768	3323105332.109616	2737193959.939619	2394737927.5105896	3901088835.208158	1018871762.4395046	690942133.1754775	2816836431.5878873	2689062762.251129	846806169.3546484	1086157434.664	831753880.1584573	2859419220.8152018	3666246406.70197	2916991542.530052	1925825372.9000747	953384663.0210857	696046813.8536025	7216955795.728018	3902639874.1839504	478300031.7834217
1292074206.0992022	1473275227.5907767	2622793074.2053957	3189668329.7797847	2158443777.9090233	1478505206.3977637	2627386714.666711	4447053335.446548	3338462522.951749	2124955285.5383167	3316762681.619278	2701735009.630562	2356265869.764456	3803830959.940563	1010219489.1630988	686223092.461399	2813421486.1032825	2686169276.2616296	842086198.8379481	1077522412.6587372	825431608.3640214	2854246935.715114	3536515103.2765355	2859293502.386522	1924772834.7761917	946403845.3401387	694682526.2377746	7203388602.079371	3892751390.0528593	459371655.3460734
1284237474.7628965	1437505177.687825	2622307634.118134	3182540645.578366	2119143062.4775434	1455728396.2015002	2611379827.922941	4443306390.496797	3334773979.756792	2124131653.6467159	3310131221.7872458	2656331830.678976	2344066055.757534	3788928494.914263	1009825078.5133611	674271941.5393895	2812930199.691273	2678428763.2646646	841583066.9377947	1073575216.7135181	813078787.3874722	2848122390.9410334	3506391126.8686066	2811970716.993618	1922722388.9596148	943793579.9670076	686896154.2720096	7199574994.201931	3880059674.5023103	444395982.1146357
1278346354.6796834	1434963223.0045404	2618831385.65207	3168701513.4303303	2113905127.7659223	1427885077.2902355	2587040857.964737	4439339018.773507	3328483627.297276	2122460332.1359074	3297132490.230973	2563100046.408413	2337363201.7697234	3787688027.301712	989067405.292908	666314744.2855885	2811594511.971723	2662595321.8901477	841292727.2717485	1071426805.244367	803766566.3656088	2846063879.3984337	3350341459.5705547	2804480897.674107	1920056164.494679	939617965.410898	668506463.5399712	7171500744.10455	3869368745.40958	443475660.58967364
1277624384.6020515	1426452578.4011533	2607649251.6813507	3146320404.3052	2094327176.037031	1409956017.2527294	2576924115.9804926	4434500762.862391	3327890924.0344596	2121896973.186832	3283815690.9419045	2533321294.734891	2331148706.2195973	3784655485.9365487	968134069.0480081	660578178.180676	2808519677.753456	2629177694.174685	841258700.7581112	1067236062.8976912	792920182.1582599	2842464772.0959473	3348464925.3017797	2762499834.622939	1917353805.9729915	936826526.6068664	668265419.529382	7128036668.661491	3847657095.5707884	414093972.9707037
1258097066.0141592	1411068986.9955144	2600429837.142906	3126420945.9914265	2066630182.1692111	1386999484.7090826	2561275763.0865617	4425220533.879165	3327890924.0344596	2119204277.8779614	3277056262.2440925	2439159139.066001	2313677550.108115	3774364709.341658	942810943.8867567	658098057.4576173	2794065411.457476	2608742413.92655	840427923.7659054	1064675538.9378018	773595093.1612614	2841716779.2945843	3334752471.0081596	2730831732.468077	1907360216.257286	936475389.9609134	665062888.7673908	7093822670.38077	3843754460.9146547	409153829.08652353
1246005902.1246786	1400130827.2557838	2589450481.875084	3083946959.520928	2046603889.987276	1384743336.996955	2545804246.1120243	4420884907.917901	3320931452.7205405	2118265038.74914	3267594199.410488	2425280853.248201	2308446763.5752535	3770950844.537122	931673263.0198764	655801673.1070347	2792874954.865207	2584140727.243659	840229613.531357	1064601733.580661	748631980.2121719	2841520907.3958926	3296062043.740046	2662072009.644497	1904929338.277442	932851074.3179159	661614741.1563549	7089614693.3131275	3843124435.9354463	409153829.08652353
1238828350.9238467	1393709747.2381282	2581293013.950798	3073780919.298534	2037879733.2980313	1370505349.0611675	2532563174.410963	4409138673.51351	3316469799.7446117	2115345303.0950983	3255954117.8696785	2401744096.849641	2302755879.787813	3770172380.7939634	923912105.770731	652500829.407239	2790354410.8854446	2516526414.348484	839979827.0152569	1064294249.4682834	724282350.9409685	2841227654.4978037	3253760139.2736225	2636864879.4491553	1903598595.2940369	928984718.8570067	640195082.7729664	7088148030.899567	3841268116.747887	407980921.2381119
1227440353.7035258	1385010117.4007714	2580401810.313023	3012949984.82389	2008257588.0942698	1357970191.4142675	2500602921.947349	4405039775.532596	3313733653.367847	2113641483.5219638	3244340870.530864	2363966627.3588443	2294584880.4492917	3757734319.1353703	908401578.8315057	650988149.2853489	2781388020.777188	2515067749.138363	839136390.9668849	1063227592.2783256	720864180.3796891	2840875242.0176506	3207473516.7734857	2615724876.235232	1901708176.4216409	915595826.5519663	634895006.3693566	7079441487.4533	3831418709.6824193	406137024.19893956
1210509753.1473894	1374847945.780634	2578630989.210296	3004102679.680072	1970080453.4485786	1335787447.2427406	2488095695.2877455	4398666120.711702	3304748097.637215	2107519884.1728644	3236780588.598522	2360266614.6272745	2293899473.0422115	3752197228.4635315	899349733.7157137	650525992.3588015	2773755533.75106	2511823446.2956276	838233189.8218448	1060844619.5135106	703196534.3136761	2836631842.9435005	3206554788.3217134	2607248900.3265862	1900311616.9468875	909684214.4934151	633512607.1874278	7065376486.735004	3825350059.8895736	405924564.3643253
1192971001.8597043	1351873361.4762347	2577483757.2934623	2984529026.812023	1950780841.6970053	1327331478.4860482	2484117474.2927	4392789083.675867	3297761620.308896	2105107683.1468925	3235705345.544132	2346805991.5982037	2292514554.25266	3734665929.071944	893795476.4433905	650457647.732533	2765181446.7843413	2505387464.4620533	835205893.0500622	1060495600.6083734	700847007.4396393	2833997735.921297	3191786535.4718943	2601411929.8309765	1897379971.5039701	893299799.7542884	625350650.8731363	7044291856.987506	3810561480.4996324	404254160.6349887
1160259935.050726	1341648068.10674	2575400163.0531573	2954332835.884225	1922648529.1674738	1313615720.519692	2475998307.8576746	4375739369.866631	3253630965.381475	2103818246.8676748	3233116458.439477	2341149442.4279556	2286441738.1028767	3730577045.871295	890859427.1022615	648876683.4028023	2758395899.1233582	2472773872.195306	834714979.2002392	1060040248.2384872	697111259.0596995	2823731675.626615	3183980929.2398725	2584528139.1402516	1894444185.8079588	890455598.6478981	622707039.1978627	7031482782.666368	3794552751.1579337	403144563.2583758
1116929289.0516775	1329747711.460803	2574031208.184161	2954266935.6840515	1828045784.375878	1306605197.4074047	2468619036.907734	4367885061.643435	3138386964.181957	2102283865.7169583	3230277364.4675746	2295234906.1156106	2284405827.537488	3724511951.3212914	888376528.3422413	648049008.825202	2755841536.5347266	2430249254.3628325	828755597.3733599	1060028711.3427292	692997591.1840732	2811021698.5049024	3154950011.2976418	2573631738.3397226	1891827690.0582893	880880081.4215434	619622048.6832403	7028500708.820539	3774423962.9340515	399828490.94744843
1055689430.4764539	1307322434.9205124	2572594159.608288	2948021496.4601994	1783820273.5236187	1293297475.9285078	2435384925.9928102	4365849677.119345	3062343602.445997	2098367850.1210468	3226209808.1696334	2221030155.572036	2282646048.5904126	3718529803.5732102	886647892.0329198	646361767.858824	2753339868.158788	2372383354.4528375	817170896.6630204	1058334179.6781135	689919753.4376239	2793395303.3854322	3122877022.1572514	2543128697.536934	1889908408.7225204	877692702.0472802	619387288.8191586	7024587090.963094	3774423962.9340515	394747309.6629404
1012574779.6383189	1286359310.1716597	2565663510.871011	2945868614.8963327	1717360608.5276415	1276585836.4744596	2411579389.242468	4362356530.760196	2977953836.8462205	2095301433.6909552	3225856507.1073737	2196780433.1082478	2281701407.9043756	3712006300.230079	886428293.4114637	643330685.9293345	2751443961.479778	2327952684.244162	808236330.6066034	1056175112.1321921	688198440.6543691	2775035035.021041	3085282918.345146	2519911994.0412135	1883401428.22895	875084167.6462438	615994095.7171175	7021863158.642857	3766102126.817991	392584910.9557072
865046800.9291589	1270375218.4429674	2561877329.0232987	2945455821.9274187	1664696990.767859	1255645637.5262175	2410212564.149604	4361428459.140121	2950436342.0374255	2089530806.9696293	3216290148.790479	2196780433.1082478	2280743747.456564	3706630215.39554	883208410.3405571	638601068.8354298	2741430873.803573	2287448681.5948267	797317539.3129457	1052283515.3529072	684085595.9810673	2775035035.021041	3077527685.7923717	2395813432.647419	1864430056.211853	872014034.1627653	613667708.6302364	7020329647.389288	3764725089.11679	392110309.2556193
852481597.2085645	1266984027.8339474	2560591057.3560596	2941908795.4634466	1565422788.150661	1230269430.55545	2407008787.290893	4361241277.740297	2922024403.605475	2085040577.9419603	3215144203.600685	2192908282.1387906	2280624884.4939303	3702898347.2768345	882436064.3030875	636451770.0057732	2731151492.7064276	2218303711.0005054	782972929.7802302	1035468482.3125911	672202051.7619104	2775012121.436908	3051842755.343311	2376249665.169871	1839863778.4078555	866706266.0559242	604459423.3165584	7015543782.896141	3762638776.5788374	390605799.7237589
797141807.7477803	1198436330.6638095	2558952422.512165	2940406892.650895	1510749616.7873716	1209431580.6577506	2404960273.261365	4360675332.68476	2820720427.8540998	2081249168.9543703	3210028469.777589	2192077900.3879523	2279864860.4448013	3695663249.3332057	880475668.5548503	635942320.5128108	2727693344.1052265	2198672499.4286785	781511140.3137505	1024586759.3200166	660573375.4349097	2774991642.076127	3050941516.4265594	2346975292.8480625	1817183052.3081753	860884511.9514967	589945010.7530472	7012103413.484029	3759964605.3958683	387263877.08136153
790594577.8367451	1181183193.7200952	2556990923.1124997	2936131539.2987833	1493132485.4582314	1202702161.4410365	2394036357.190989	4358977996.316958	2545897491.84028	2079644096.2928026	3206263927.9068213	2183626918.458529	2278860598.809353	3688485989.8554263	880277922.6398666	634582952.6318748	2711954495.272859	2161326737.9213195	769332984.0573702	1008600351.9900645	651722677.5549512	2774738179.216588	3033856754.542187	2343450316.6080933	1804702907.084715	852468001.5744741	571606724.4887505	7001022522.44271	3751002957.3535266	386172535.8232421
750664465.6677718	1152299229.3958652	2554712949.9293003	2929132003.0956697	1491803795.7077787	1188249880.6354568	2389812028.2069817	4357382618.897414	2532256093.2175994	2077703037.9271927	3202378706.420509	2159514803.438018	2278466795.360611	3686151891.3291645	879019332.9436324	633739960.6125939	2693205575.630126	2144877703.783996	753311536.3713746	977908806.0433913	647697237.2064174	2770670009.544631	3028988054.068969	2339806375.453664	1779992974.345793	849962140.2680092	571020772.7242106	6975081637.420599	3747519380.065083	385623600.56954646
738590583.291281	1144715884.8337982	2553215489.551834	2924928865.7132106	1489392085.352691	1186231634.2560868	2378270023.2501574	4355649092.731205	2319779690.9141593	2077300934.6944182	3199028901.2122	2154713588.2051263	2278466795.360611	3666418255.814445	877769956.9395428	633193932.3636069	2663449529.0124593	2084177007.2291062	731277495.0602401	929828209.6702833	645430949.7645947	2766955247.355475	3014973866.21712	2314474122.444588	1725782705.3326943	849290475.3106372	545224355.7487872	6933672951.158449	3746555785.356134	383525959.2798253
722593252.8526981	1120256402.0369816	2552377406.288501	2924481984.2598047	1474277086.0559127	1173648790.1513298	2371406622.056947	4354501255.375579	2278589861.0391035	2076953342.730313	3187397224.8845983	2153303511.636671	2277943994.4958	3593371832.1067114	876827687.982174	629145108.048011	2655334277.507193	1975417857.673807	665398521.1235554	903145554.4327995	631563951.8379669	2763753321.406001	3005974242.220393	2270139721.9673047	1724749761.733149	847391344.0102355	539592458.2993666	6911975303.089451	3745763357.7285466	382769498.6523771
718998654.3045881	1096350917.0692027	2550042978.628171	2912686671.735598	1454085227.3070204	1169787272.2644436	2369354454.779187	4353938270.093458	2245821869.8003	2073284109.241633	3180940260.6005206	2151854898.0147524	2277742871.7912273	3575566770.206144	875734437.0817037	623979750.719681	2634816158.115217	1951846850.515791	636983527.5593338	881813528.1947143	631153986.3708086	2763432591.3600793	2980805183.7079816	2262643864.698339	1723309342.5281053	846873621.8005443	537638844.3067124	6886376559.710442	3744650018.6451397	380111114.13590443
718998654.3045881	1081610109.964186	2548693869.345133	2901365546.527913	1452080294.9505472	1134574092.2157884	2360667726.8528285	4353071963.339993	2217942182.3543444	2071230081.7638156	3157260692.907072	2151666601.732319	2277654324.931801	3548754364.449254	874727603.98674	612893032.6815556	2591365306.87644	1945827642.3792758	625420967.0310788	864120701.8871695	629842569.1560715	2762752385.5373707	2950603295.483872	2253066727.610539	1691537760.1551802	845380731.4721885	528009591.0757529	6847690209.456389	3742788655.9651027	377703210.1591984
714913908.6446061	1071834753.9893845	2546264656.2049007	2894588298.7168245	1445848314.7509289	1093235679.348509	2360123338.598977	4352676864.809153	2203368649.0741835	2068356963.8787556	3153155147.5126414	2147095564.0737116	2276793288.8968344	3519261715.8056335	874272108.493324	603604346.3300616	2571330495.6465945	1943422956.5772977	582874232.9414595	839285319.1255813	628640794.1762459	2761494967.3636227	2923876529.2685223	2217776304.7122293	1683991842.9709141	839417395.6935155	509049631.7877674	6785659875.750879	3739719949.556914	377641784.37044466
712763578.4445508	1066511262.2327197	2545014240.0348644	2883217720.739901	1420278506.6110926	1053887048.7891026	2359705640.5141263	4351463019.86887	2175345862.918487	2066265998.2652433	3148439247.475083	2145324934.959932	2276371472.500044	3505668369.1100225	873368992.3128104	594202982.3555479	2566560917.2183137	1933473664.7373486	574797439.0912219	825319453.6819639	628460583.910895	2760074962.687195	2912818224.015195	2211189049.147354	1622824665.25626	835150115.431644	505685816.82033634	6757390665.613976	3737765778.93942	375785720.7826499
710180856.9584343	1046019450.3070354	2543843087.4927173	2877016693.1903887	1419322865.7906034	1029838566.153358	2358228070.0770006	4350806421.178396	2154656940.569409	2062347956.9994297	3140473499.166113	2136022314.3052197	2276185692.8708396	3466420764.4470024	872930123.1863658	586248177.1864387	2566309511.7689447	1927457931.7437084	566934802.2687287	818197457.3502003	627732412.9345343	2759524109.649861	2907208479.9638987	2204942653.9313397	1609765349.8254833	826657871.1064167	501740492.2377309	6715852604.940533	3731631961.031451	373083193.74416506
694938204.4653435	1039630842.0165769	2539822061.691146	2868974964.647387	1396088781.9713902	1005184422.9794475	2354955594.883533	4350225376.185661	2134586080.7531734	2050910592.2907474	3136121910.1245756	2133021564.662085	2275573329.02027	3417933480.6623855	872686550.2739797	566074619.2556211	2558116305.342283	1908359300.9474454	561775053.0752094	804993600.2844183	627552360.9500309	2758277267.580427	2883487419.197417	2199352539.920049	1603629730.7893279	817972203.5060371	501740492.2377309	6685272974.8003025	3718344014.8773046	371161969.6227836
690909686.6553453	1039034029.9185549	2535323030.424676	2851900576.696669	1377646165.7422266	993545861.8126965	2352446073.4818597	4349048226.820898	2120243003.423064	2038791240.512469	3121534675.2522283	2131941942.128778	2275514944.632861	3381523103.5858545	872424721.1298492	559773620.1258497	2552808886.8987517	1877459271.0272415	556665980.4512436	794826543.6657864	627343624.5772948	2755475056.146302	2862997384.4164243	2196429959.9326982	1592879423.0585196	813980378.2889462	498786904.88696814	6673505735.063463	3701407531.583356	358609677.5710527
672584321.9390044	1036951691.7697867	2532154988.110488	2830346014.321376	1374423940.6834013	990405758.7465142	2351360052.5862947	4347945934.037116	2103299146.6075606	2034873490.4256766	3119543848.338125	2128595695.8905287	2275451770.3472137	3329662167.4432216	872141136.845762	541290270.6425949	2539735256.265289	1798048773.8948016	553326113.0986786	784690903.3283914	626550148.2756041	2754862336.789419	2843776810.042635	2193617242.838555	1576696272.0966833	811199999.5521708	496499168.3971716	6571252894.248566	3685295149.3413315	357983138.29075974
671526136.8284389	1014235196.8044487	2520701677.4421253	2823502049.3884797	1354388916.725627	979330372.3507211	2350563013.0587378	4345548121.259138	2089708801.5700178	2034460601.3891542	3111284464.231658	2126460520.6635141	2274818554.291095	3260612196.4599237	872101944.0455728	535550987.7865723	2537469647.5487976	1776631216.8521614	553227859.8394735	775519244.5535913	626188385.9244653	2754097081.172977	2768811826.99729	2189342296.2785606	1533455556.223422	807095037.9009242	495137925.94551027	6569162083.341544	3683282993.8044214	341403658.34990025
668908750.5833337	1007745614.2542652	2519045589.6990957	2819103288.7170706	1346127140.238071	973371243.3156787	2348081212.4629154	4344004653.626071	2068808031.1229315	2016132282.1373534	3107344784.4606447	2123580588.6989708	2274569788.4118986	3240484857.4719825	871710719.6559047	534335021.3957056	2482134752.5807967	1735397843.773677	545474754.0662588	768092403.6242391	625733997.5306119	2752468325.6730456	2725726815.5344906	2186514375.6448607	1530218683.5724554	799025807.5980358	492021944.8724524	6532432856.728215	3680901724.8054304	333856057.33636624
665642253.863697	992094292.9766909	2518975708.7636223	2816009387.7953143	1337710945.8809266	951955114.3579586	2347922659.2161226	4342970502.129337	2049265744.6099808	2012297224.3858063	3097670359.07901	2122833917.600506	2274267909.9890227	3153755285.453151	871534344.6920264	531374261.8774192	2445403810.1726704	1728350936.9936466	526356943.99214554	760274080.5425444	625062372.9243817	2746605461.004014	2607705825.930169	2185685878.1605716	1528384158.9191566	790619243.7088954	490407067.9865014	6514651844.536985	3676798728.4867477	332450898.524722
661505431.8260797	969076673.1992126	2518677582.9283605	2795628944.541232	1326999813.5512571	943715279.7978667	2346397295.7236285	4341710281.685926	2034117800.4758644	1981940569.8524091	3088150812.7264977	2121347312.0599973	2274147615.2019324	3094048446.1573715	871366519.2774858	517624419.6018027	2432965527.622894	1721950555.0024815	526265241.56735015	718852145.0770273	623168420.748137	2740975526.848725	2597265642.4040537	2181847900.647197	1522868996.9961321	765252077.8514512	489178591.80340123	6476626540.259176	3672895642.652175	331665945.9981538
654699177.5252075	953061294.9449134	2515289363.572645	2783156521.206211	1323107114.978294	934464342.8011352	2343785207.37465	4339962425.575482	2024186836.5309126	1963825943.9547544	3053751565.4242086	2120163349.0645294	2273783175.9915476	3011058976.0687346	870999342.5927522	500102778.56300145	2427665611.8806915	1716197403.8227468	524557115.8400576	665718313.6656742	621301216.6046872	2737841312.199445	2570257415.940846	2180757256.952667	1510805129.2266874	765191307.5817835	487540771.24274695	6419496075.983819	3647461965.133705	323442418.73381233
648357441.4523382	936662748.0557038	2513806517.845376	2780268044.470474	1320575410.1370196	923032346.5161189	2338862838.6777754	4335265640.985856	2017235036.9702387	1958772858.761255	3015060571.592279	2118302101.6724823	2273641406.6766224	2909753961.608272	870946075.4118416	493958631.2649663	2427665611.8806915	1712356798.9088418	522829097.8568125	599295002.5177951	618909495.2734162	2730441049.9704747	2548460819.5127373	2177988332.747406	1504969146.7546926	764309168.025694	482750813.38576114	6417268660.57404	3607310115.3804784	311320635.36835927
645614990.4688547	930748109.6790524	2512750380.379826	2775333770.661722	1307167281.3796453	900588923.4958167	2326026487.7236934	4333287110.328784	2005575604.1772678	1957954924.514999	2957475853.86465	2113238712.853526	2272904674.95366	2795209034.003422	870555091.2188073	488522282.2468989	2422135494.994907	1710804293.0318708	520049164.08011043	588372746.519522	617035233.262468	2725394899.167175	2540389769.175481	2170480139.0353837	1502680049.061558	761202226.9822068	480885300.6213731	6405372616.876381	3579511623.7284946	305225970.7154965
644380913.1304736	859029359.8989077	2512117445.5724783	2765494663.646076	1303363933.3991628	896961209.3229605	2322304311.339534	4319959628.9813385	1995478566.0748568	1957266572.9968576	2932194829.9298773	2112227222.9184601	2271918324.035014	2679869046.0291147	870473375.9752996	480238333.918461	2415680831.3788643	1710500270.0257363	517545981.57138294	584101691.3902237	614068206.1148673	2722648007.849361	2475086744.1341	2166057269.8233824	1496832554.1789348	759273654.128773	479994361.6685988	6371367335.623418	3511485859.479105	303553548.8175291
643693270.1944027	852970858.4165618	2511121208.427817	2759630655.258881	1297980163.3999145	894615847.7540405	2322171836.376391	4306414485.692848	1983611025.47713	1953721020.7161322	2927803686.3650546	2111855365.7491088	2271025083.152906	2577274772.966943	869916665.7432941	476171544.8045275	2406756387.5499187	1705829093.9569302	517168348.65172225	570346507.4436989	612635762.1199164	2716695061.592648	2441651562.029435	2165237520.2113957	1491625802.6676579	758481882.8010361	476135536.77710485	6344041504.240309	3508090117.0136967	303464664.0711584
635857777.4461899	843398973.9350607	2508854744.227901	2756283842.4770036	1291582582.8025997	886678551.9796965	2320488283.3926144	4284586186.319612	1926981495.3095737	1946453469.4043074	2926154417.1792355	2110485721.4537816	2268895533.387741	2459269256.1016073	869315495.6296374	472935457.94388676	2374075223.5527363	1701864794.808955	503772010.7432213	564470089.1502273	609558351.7124995	2700174351.5284486	2437592520.903407	2160845802.2173653	1473642145.6940346	757328948.7592165	473688368.44608355	6329704129.821452	3497227036.149291	300800827.9206314
634436142.4981169	837272880.6990153	2485628142.442347	2724618870.436805	1282371395.8206549	882297692.7264655	2317668583.7027144	4271320394.6570983	1897375408.0271997	1926066901.3584683	2907164332.1695795	2110191577.1082535	2267276287.9348917	2381098651.9253197	867897336.9654591	471337509.39016193	2350729061.0809073	1699554603.779911	502177583.52117467	547144409.0870662	609558351.7124995	2683759680.431462	2417111146.009153	2159269802.72907	1457995364.4450107	756146691.4893061	472611744.06122136	6314562938.803557	3443956261.2245116	297572472.1450424
633422411.2150078	827200863.457419	2474151282.86557	2711514532.451244	1259316845.2396781	880319931.0068346	2308243439.6688457	4265368894.2076006	1770067000.931194	1918979851.8484635	2901369962.23868	2110189138.6018538	2263545770.638765	2166571327.7435455	867247776.6531334	469004536.03604895	2336302745.875715	1688575365.2997744	495613697.84937596	530242754.8312725	609439566.6286366	2658127649.609975	2408214483.7567716	2158510607.640837	1442501826.0893905	755571631.8392516	471064791.71234465	6270714543.149784	3436070729.2176113	293164564.5401195
630144260.2713453	821277053.7150228	2465032077.9027567	2703412461.4377756	1250933367.8463614	875625215.4848632	2305186262.0008435	4247810959.985199	1703740286.6941254	1911700786.9295657	2884266795.1795454	2109308021.5690327	2261729016.2435646	2156929127.0956283	866188188.7053106	463870871.12856627	2305338570.5362787	1684734025.7526958	489348522.4530917	527560718.11322105	607883744.0331117	2602749814.406066	2399942097.311629	2158042457.9176764	1422051036.7730303	755206210.1110804	469792137.8485787	6236942106.30178	3427685991.1372395	286907105.5328038
628879506.5932571	812960303.9890933	2462608522.1331196	2696900379.7086663	1243159099.32466	875625215.4848632	2297498085.5566525	4231161594.185403	1665235529.4230509	1910213475.795895	2875825147.779923	2107338178.290421	2259625791.452997	2108983425.7532954	863804445.9070288	460127604.76214087	2298074353.439404	1675412738.4491837	482537606.8605707	521538360.77588785	606744079.9930379	2573908262.814164	2398569409.0735083	2157656168.8032584	1392765278.115457	753768297.4883685	468510256.127808	6203182224.250372	3413648959.6688423	278551151.18685794
626865992.8451135	805971402.60676	2451175504.9321384	2684128163.2133026	1208634705.8840415	874862586.4917115	2294898790.459446	4224404731.831903	1605874466.835519	1904912181.0610914	2863396950.5582294	2106205826.0157504	2256321148.364541	1979233497.9361725	861393051.6524527	456424083.32318455	2297480999.7921214	1665771549.4524708	481109835.3324584	512387153.8687711	605901121.2743013	2533444226.470034	2387087339.173569	2154293021.142143	1358162575.3649626	752950184.0641252	467993035.41662	6155890347.217642	3402305061.1416264	274144496.67110234
621554828.746451	800491382.0979583	2444273922.54648	2683149253.554362	1201562455.5902715	873164221.3931614	2292867707.246638	4212101850.3365955	1575403949.1319702	1897043081.1315715	2861735573.8326054	2105301508.0322757	2249206156.9154763	1924263770.4799094	860865523.7476066	454190892.854827	2261295866.191182	1655018330.1092668	480899396.5051679	507774383.70578766	604410146.0381196	2502702334.2042274	2378826025.966562	2152409466.852851	1342102377.5844665	750939543.4974647	466559021.73949206	6065327452.30832	3376096187.330428	267664489.51090527
609411375.0958376	799071446.0441426	2442493295.895446	2671474011.133691	1160473053.455564	870533259.750258	2291291026.8174806	4208321316.14787	1539767236.2510457	1884104482.7373614	2858121467.2954884	2104217245.5598297	2244112628.898325	1711453292.762577	854170982.8095832	453106750.66790915	2244239033.852525	1636800403.1460595	480312997.99673736	500811689.6996678	602876994.468767	2485155689.1614013	2365317981.121826	2147667562.3223743	1330861995.7998605	750467410.8295043	464523411.85542166	6038064983.0296545	3358737453.1252728	250892009.96029228
602185578.6060572	798239862.7035273	2439430795.569541	2667023374.1825595	1156936721.3871891	866324116.5033845	2290860261.38478	4204534430.685509	1463003764.9526105	1870963205.8660357	2824077759.860207	2103160221.3610015	2241576166.2096963	1680705511.2770562	847788579.7716483	445856735.67998964	2231666217.7775292	1615200506.3411188	478957167.263121	480737031.5984678	602487905.8913295	2470392644.7421136	2357745008.6702356	2146590241.5477197	1320942260.5595129	748537857.7881153	463601742.5702018	6015646230.527231	3358236485.898869	247284552.4854976
589300961.4210646	793418678.7407385	2425438577.371167	2656775982.571551	1153326614.6733797	861512114.5156541	2289371360.346976	4197768374.925666	1378795623.103063	1861929119.8886797	2807880334.2888565	2101224435.659366	2226796205.301577	1664413517.6351826	843602628.6504356	442810071.0395929	2228032694.6708846	1604011419.7674937	478269768.3936249	474383347.2074254	602360637.3094306	2467426969.390715	2343601525.8523107	2142286998.0844712	1315149247.6058426	748182077.7791948	455936619.5872766	5994802129.136593	3307416201.3435555	246012523.81686187
579988689.9382932	791691196.359329	2420065172.4870043	2654297865.3298492	1148716169.713678	859480245.5642385	2288922589.2427697	4196578580.4085493	1322392503.6661744	1849140192.3311436	2781768311.677305	2099399287.104824	2218501043.705413	1636922860.976894	838377451.4374207	437261066.673532	2225392683.5319953	1576835441.80191	476468682.660015	459668757.1274742	602260907.9163985	2467404367.933817	2338864421.2231545	2134366830.6853993	1307452278.7713697	744664823.1214352	446730080.53377306	5976585068.711644	3305732732.1885366	238671090.6568218
579988689.9382932	789448471.8213546	2415625637.0987606	2648708622.4499083	1146794525.3734508	855887538.5519989	2287971274.7813745	4195838507.222006	1291505455.9817007	1830931465.7043297	2748148471.6333466	2097904383.8686476	2186392132.1826143	1560171928.4836102	831953529.2702043	436918725.10412115	2215555899.2525744	1536062412.855132	471289325.4607934	451858977.0439409	600440896.5433064	2467403390.342374	2336630555.324877	2128369973.3782954	1299267599.0107532	742823146.5931363	426215429.69034636	5965033470.266116	3269643892.239017	231810311.7118892
579493973.0955131	788340579.0493321	2409492945.214189	2647763654.211382	1146218155.87936	852806229.5630393	2284819410.0004883	4195132614.5609436	1276103190.1193047	1792859182.3092113	2733775481.968492	2096166224.1168008	2161382293.8082476	1523471152.6767864	826096996.3933235	434834679.95471877	2211481273.0572305	1523668670.5446515	468071084.9161566	449343691.04602784	598685129.4144852	2465497491.0101395	2330709900.690175	2124572204.3197675	1284766158.2877617	737684256.3906853	399800552.84239554	5948432706.857061	3262946332.6282063	227976835.62956017
577412377.393867	786372693.3942995	2404678288.8002615	2647249919.5810156	1143288057.74669	850833590.0698938	2284294125.596335	4191570002.0941052	1255589246.6933117	1778817099.3442998	2725206454.945928	2095191870.0815556	2135885868.0121193	1517666419.2447503	822608188.8734801	434182575.34924585	2206602114.527204	1494555667.9751701	467688154.59813553	436921677.8178613	596754059.2629033	2465011884.692997	2318344595.0082808	2119702282.582528	1271908980.5408976	735735390.272733	398012668.26736385	5941737512.003399	3243567787.2264996	227281335.805659
571923486.3081751	772094842.3733599	2399962314.97369	2647202887.6793485	1138713311.8944283	848495726.0484365	2282341907.367816	4182533575.281087	1192596349.5093162	1668835214.3259637	2685887643.7090077	2093986871.4728303	2131529265.8261616	1506270774.2691836	814152161.9132993	433479638.6232931	2199893045.9477115	1475210929.088655	462703450.14868426	434845830.84571016	591435092.2955525	2464656477.4173193	2304716414.0174384	2114084872.492507	1264663992.4053183	732456610.4861233	388165696.5210068	5929598375.504758	3198564224.0728755	226216820.2533505
565638675.5133861	758128313.3026413	2393831891.396605	2646702970.053946	1133082545.9365246	847838095.2888916	2279664367.4693503	4179848402.044885	1158062470.0547636	1607274207.1029646	2641142903.7808385	2090491635.0432868	2130924270.8729415	1494794264.6049228	805315185.1564798	424483004.70371383	2194096485.374741	1457819496.6152146	459370745.93321514	432874714.98737437	585382944.4844925	2463243129.5721865	2293473174.539338	2107756667.6237133	1247682683.7733274	729227191.7257397	380948118.55545205	5927604330.957307	3185990363.4942255	225193365.85578734
558148239.2211292	745043328.2321781	2387724393.8481417	2646242858.0711017	1119850423.9146159	845352847.1696659	2278530059.351292	4176082175.8667297	1132948000.476207	1590435050.2527413	2604191988.2313833	2083139604.707481	2125710706.5309253	1489879979.2036939	789698788.6320919	419883482.3667749	2188232384.941374	1423275152.8152418	453446308.9667368	432524927.98047036	580385762.4058473	2462632206.864578	2292268294.29134	2104202583.5000226	1246657269.3789067	726584034.7297204	376158954.18075216	5921482128.125199	3174871691.300666	224683247.6681531
550429682.8140194	743379420.493717	2383577143.4488935	2645885758.3019195	1112026785.6457665	841412539.6492803	2276716534.076625	4170381016.938526	1103630262.2483363	1575899847.2361157	2594033190.1625247	2077442428.1290643	2121723235.300441	1488628025.0049262	789698788.6320919	413244491.7371776	2179395746.5567217	1416407116.0421917	450351900.79141355	429551272.30654514	578203182.2338542	2460712073.7003026	2281994884.1503496	2097587556.927948	1237274940.701487	720777780.0327477	365390494.7030847	5917406063.748511	3132890682.7764525	223242305.47607696
546807401.7084169	738314450.597682	2379047110.9196205	2645359271.3582497	1102684163.877183	834071192.516917	2274337397.2039914	4166442446.7552447	1075806101.025523	1570618529.1680238	2592027077.804839	2075189040.9053903	2114245010.5878289	1485696864.08525	789515229.262962	407327648.35112226	2175478731.0556426	1375054088.9783628	447844236.305153	429300290.11230487	574393437.2482162	2459671628.7228236	2277420268.2784925	2093052883.093659	1234566331.16724	719529196.4780222	347247011.4951068	5915215291.136917	3129936706.0004077	222646112.5605864
546662984.3541961	735048040.0210422	2375836340.532787	2644705027.786566	1086027320.8857386	831046595.8689479	2274142914.957541	4164076691.6819324	1072942912.3811898	1556876828.6636848	2559742840.5576735	2065363155.7657814	2106897915.8700624	1484603129.6362906	783562545.0031505	406147206.9856153	2171085758.4400377	1361818016.244328	445623818.6085427	427176750.91671294	570936453.9242281	2457628948.109101	2258620229.8325577	2081545014.3899195	1234518673.0423946	719422148.7592609	330670480.58211446	5912557287.755037	3118600356.8400564	222239159.7235303
533515214.5411408	732441176.3614386	2367277041.7286015	2642859994.180216	1082736127.2987916	828752173.6387093	2270380899.851013	4158330655.901769	1057209571.5598332	1554290778.6746984	2557093858.994556	2056401370.906689	2099086244.5466404	1477341808.7452645	774679737.1144923	403095839.4382465	2167967234.834883	1330648908.0106769	444230991.6958347	414143887.0666691	564385802.6660681	2456552808.2161965	2241753074.4456697	2076539230.8249469	1230935352.843064	718333610.8919941	322576995.6436758	5911578019.927475	3117969615.2840776	221985825.46340305
515020226.221859	728565628.8818183	2354714186.670526	2640112355.2765837	1080294744.8361988	823879193.3797303	2262902004.908078	4153127521.359308	1033134623.0835736	1553721251.9902036	2554600427.8938046	2056314346.8688803	2093787429.1426518	1467546395.9743671	768548903.2177578	397164497.2294866	2165392134.9044166	1310567982.5091047	443098655.0309983	410903868.1243471	551688608.5505353	2456552808.2161965	2236445280.353168	2071833365.638539	1228916712.7709522	717338338.9864095	313004663.9622481	5906062148.540783	3115914123.210381	220490717.78176823
497836692.51291454	711951464.9479373	2353052259.9441166	2633610206.9910917	1072264857.0127676	810582693.2549939	2258522578.4987354	4149397829.3267984	1018690736.1020101	1553157006.9095643	2553777470.172173	2051696536.0851207	2089144454.2553718	1455878555.218303	758681564.7034084	393339368.6857989	2164100950.941277	1306711987.502533	442925448.7307014	403105533.1389563	538196722.0767828	2454803995.533573	2235625827.4783173	2058904659.6003206	1223356428.2225983	714437639.3950024	304268657.1917434	5900820886.404276	3112473015.163394	219917917.33942485
493629891.265653	709668408.0069182	2348635438.8271008	2631161188.1418905	1061166860.2359952	802733675.6067935	2249150299.576989	4139338020.2724633	1004107328.1813728	1548445523.360333	2550868719.092658	2044793210.8322263	2054811112.8531597	1451439974.0836222	744536207.6701047	390913671.31841534	2160637667.161663	1305501826.312591	441531860.584118	392014715.7447022	535305657.3595389	2453261349.403836	2234484530.413628	2037462369.9554372	1216952652.067463	711232184.8689523	299600167.11142987	5893693011.149825	3088177739.483983	219877549.7198366
489167968.5151721	709628143.5362865	2329196700.3493347	2626277504.0914083	1048563461.8150911	796514518.7063861	2248118659.410796	4136216843.397705	952203436.0063972	1543581933.287228	2550056033.9150624	2034818709.4685988	2025057017.4001398	1443962111.3731012	742689608.277292	380550116.739979	2146059963.9292617	1303683213.3877716	438001467.5256363	387595617.97273463	533753473.54020226	2451961579.4465322	2233644316.210907	2021067077.2634368	1215324023.4739604	708678413.8807411	296799477.63546395	5890060487.233556	3034381309.236421	219156451.12595147
487520495.7026317	707383946.0105393	2321668898.761642	2625857858.444473	1026838659.8843822	789355867.7183542	2245591731.21497	4129652128.8788795	905196524.8008368	1543116444.7434983	2530284893.2906632	2009280124.217382	2003909493.7625055	1435317453.80198	738752185.311763	374397529.7703699	2127822732.0792706	1295339173.1672487	433902657.72088623	382027378.1157786	524484390.27496064	2450890704.857526	2232048080.958461	2012745504.7555952	1209772139.4662762	707725723.9880724	296524034.4191575	5890060487.233556	3005707552.201119	218990662.83018148
484205151.23414314	705316570.517973	2319354493.9373026	2624640707.7564554	1023892666.7419863	776590090.322909	2244456296.641147	4121145713.49988	890431935.7902229	1539200953.0147147	2530119682.019733	1982891200.9202251	1959061163.7545574	1428711317.3415885	724089233.7623574	366093469.88994664	2121544076.2812004	1285761617.301545	429360951.10018796	379821658.6945804	522673211.4976766	2447893726.405998	2231123413.2732277	2002025137.9803367	1197192161.8666303	706367618.2085595	293975330.587726	5887719988.899669	2970246974.1664066	218484205.79542178
480379753.3592192	704682768.9716455	2312171636.2597313	2621925352.9550686	1018474824.9049667	764036782.7886254	2244456296.641147	4118859213.149996	856955254.8789575	1536962611.930677	2526828328.5441437	1957946755.891911	1876260063.4325838	1425120320.2185345	717285034.852586	350127919.3875381	2118825047.5838995	1274303009.1791842	421882359.9466236	379821658.6945804	521684087.5062007	2444312197.8214664	2227728585.403767	1996684392.361658	1183362122.0484583	705318054.4948077	291836073.79073155	5885704323.367546	2947966463.355314	218076268.82372087
475262940.6281297	702637039.2488667	2286715851.46463	2621751775.881621	1015716888.0756738	735249438.5942032	2244140677.356624	4118187685.5895033	833701469.5777166	1536743631.706237	2509490671.5437403	1939003176.9483514	1775156799.2440562	1416388717.0917525	702557314.8838627	342400001.6168063	2111199209.3472457	1261512675.873918	417080296.88759923	379564435.24502313	518988391.97170174	2435433301.3841457	2222327279.688271	1987813795.599512	1151371621.7481017	705223903.0617257	289487579.85094154	5883881658.2948065	2941138773.8111	217568100.35090792
465634895.7357091	701141622.1898875	2198374296.4126086	2617460439.0971103	1002624213.6918104	723943370.4824145	2243682318.2440095	4100830931.938347	821976605.9447943	1535305913.007975	2504006719.8673573	1930956655.90212	1695623411.5809906	1410444301.1435442	685954919.1298571	330735829.81410044	2096371566.966424	1257474307.2906418	416670327.66068494	378246476.1707338	514863600.68648005	2429183918.301418	2219062372.1028953	1983697564.3050363	1142722715.0597703	699199053.5863137	275748995.9342252	5880593178.005364	2925026313.5755587	216891455.10283417
465024110.2823295	691603734.8438548	2116740225.315564	2617411611.626588	999367098.8084564	721380783.1171279	2243552251.6993227	4096045098.412024	805428577.3508092	1535302824.058578	2501115470.8414984	1919379739.1426513	1639828802.6863134	1408794510.1567554	678590093.0065283	293043916.9946528	2088035966.6539092	1256597259.916741	411980005.23517895	376438847.7422686	510307629.9641353	2427795736.27239	2217371890.493088	1980322037.222039	1134559607.2726939	698017246.0237558	257820244.2714324	5878096361.253397	2919925365.5419416	216742423.89304024
455061772.59249413	685784355.4369552	2104122454.3124464	2615315926.383725	996919460.8378218	720390622.7560058	2243430268.514987	4075895385.383134	790731556.775901	1533620384.3424673	2493967437.5025587	1900480085.5768394	1629845549.3236456	1400609767.5655608	657033971.8677223	283237404.3362827	2066628059.368142	1251262758.7920194	407649804.88083434	373020535.04725987	505601942.77309996	2423057424.5454254	2208352910.0036154	1971561707.725866	1096219482.7207074	696935477.4041151	257820244.2714324	5873917875.349408	2891537248.012775	216645230.9158877
444414833.8160757	682226402.9765761	2098118688.5618103	2614683355.3393264	994570362.1823858	717582885.2877471	2243321254.316085	4004424024.1244354	780157077.0732449	1531290646.589674	2493368164.385085	1877041999.3266246	1577919753.1350377	1398145226.13407	654624468.7096108	241346369.2719829	2046372509.1069415	1247936060.0924149	407480427.9528496	372508570.74132	496129924.2702762	2422328394.6363897	2192735098.370071	1965752384.9829915	1086746493.7435822	696638893.1809587	257820244.2714324	5873910299.943311	2865756584.4933734	216345687.34441522
434921296.03389895	676121497.7361989	2059434527.713332	2612712561.388232	993876263.3957056	712517393.4109037	2242834532.5609517	3916396720.3300304	767921878.7761852	1529908707.867781	2492226922.324728	1874216207.4307942	1536557781.5852387	1396825880.1372848	646373825.1822059	231328132.31147617	2033906453.692619	1246839610.6852098	398430984.9618654	372035683.9207599	485449497.39391965	2422287184.2940226	2187451229.2235537	1963643864.5676217	1077707808.3141718	696520343.7521353	256365010.6105273	5870111994.666622	2788339318.863578	216013881.38119668
433152976.7213595	668161500.0344836	2028018420.7639253	2610428891.1922073	993042002.2401704	706762093.7617828	2241772829.512281	3881504828.078775	751148623.79821	1528077778.1501417	2482259455.1021276	1816276948.4660556	1473751463.493315	1394317717.0114152	641057250.3226006	214025586.87031704	2017930214.8941321	1241356774.9562898	398112485.0666921	371686027.4791236	484910674.55953836	2421670004.2590966	2182958790.680096	1958621785.1218781	1051515509.0676522	696456865.2716169	256365010.6105273	5868602947.190023	2769909343.9825015	215425162.96674865
426835615.3715271	663204431.4986179	1939122613.9492724	2607851596.270845	992297687.2432042	695345297.1476448	2241110145.1163077	3814641251.99735	730914895.3974488	1524667630.1493897	2479000434.241006	1802096113.75709	1367553436.961099	1388380773.6006956	639467285.3436486	211562914.84999394	2002093842.25647	1238847898.6918674	397314180.88107216	371327712.282812	483142855.4671742	2421515350.817695	2178937469.6165566	1954827918.908359	1017438480.1620256	696383541.3308504	256365010.6105273	5863961056.599869	2734838891.129941	215327681.86540407
423122472.62025034	641715786.2549235	1924042081.891178	2606900871.5584555	992144256.4588723	688769414.2816824	2239931134.1477337	3792162736.8650007	727274382.3446257	1519905378.1808505	2465566213.8991075	1792856764.2260628	1241959817.9331179	1381856660.596839	639111716.3291646	202608008.9629239	1993333372.2417345	1237278094.4794273	397161011.78795207	368332057.32898176	482704249.9691452	2416897294.3356757	2177471097.158257	1954827918.908359	984508947.1193248	696301657.340909	255833504.73097175	5860320429.716491	2703220361.1367545	214797999.51564288
420245665.88575894	631606890.2457824	1903929029.0408092	2604008820.5941086	991333350.5917785	682220634.0167712	2239358120.7548656	3772548482.748146	720850866.4343373	1516937140.8589802	2461046325.2764187	1785919103.8126373	1140554853.338802	1376367268.5172105	633984720.004953	186983463.39744565	1980346870.4301744	1234298738.2360425	396395458.56988025	367361800.91404516	477572497.92132866	2413864414.969174	2177296352.552603	1952980001.3582246	944294170.122437	696216382.3095739	254030646.4205801	5854519649.403936	2689717902.809264	214291308.15167046
411231545.58880675	608304716.3849678	1886533972.1021478	2601228045.638239	990764577.406943	679420600.3965099	2238506482.3735785	3742385171.272099	714251569.8063136	1510846077.353147	2456748971.9290867	1768291175.8972316	1095256302.328045	1370592513.0335765	630548258.4562855	177893730.15086263	1953453925.3462193	1231918931.9313493	395967846.87629795	363644528.5065646	471975457.0912825	2401980293.9073095	2176532816.6612062	1944037060.6870155	934756335.8414378	696064440.187339	252835464.0505827	5836716007.747314	2663080311.223466	213400588.8309602
408326818.7513763	590149188.6031795	1869146276.6064775	2596264455.4336076	989740958.7069739	676825694.6853576	2237508891.41596	3731428839.0713673	708037995.4623961	1507510484.607674	2456748971.9290867	1740498270.1414595	1077881358.0362036	1366737243.0076573	627781982.7523019	165375209.87933388	1936170062.1486156	1230370233.1979208	394163049.2667763	360935895.66847634	471481221.654088	2400074159.274294	2174803818.363211	1942558760.071638	926969399.1268613	695693631.9482796	250593267.16417032	5811516782.209859	2652618179.1518736	211888947.01871663
402991366.25033724	573607286.8553903	1852725012.3575127	2595818459.525744	987369416.0688506	675526995.8063942	2236082646.623814	3698023496.847317	695258763.1763673	1503977074.9404876	2453535937.32906	1727448386.008099	1020914426.5884101	1364505943.185036	624295576.9988514	165375209.87933388	1927334442.0868618	1227133048.7229893	392649988.85975623	356418822.9592347	470640805.6642391	2391320115.720704	2172462067.03528	1940107001.4883807	918034207.598107	695535217.5515842	249368279.43506455	5796502134.48902	2651579338.201303	211237078.71669167
400657269.1141132	556278698.4513258	1851848922.6505811	2592783539.8871546	982778317.2777708	670434146.5987134	2235476054.2393293	3677545803.2842236	682686713.7876093	1497894288.213211	2447306339.04471	1726094611.7144737	855780458.011805	1353298925.2115269	621470583.1011608	164900830.17424068	1910658793.985404	1204805977.0795863	392649988.85975623	354956234.7516991	467272961.86354935	2382838310.3824525	2171594446.086058	1938820846.1508076	915407516.4721826	695348705.2186592	248129088.16983068	5775411147.904991	2650508745.9099913	210003346.8329245
396038951.823435	544794286.8216722	1851232625.224562	2589060005.843473	979482750.2762166	664015983.4725758	2234580418.980757	3639572168.7587533	671225290.9898428	1496057221.579114	2445783149.961575	1725738239.1857815	780691818.5932231	1347162754.640164	616422110.2893643	164572096.9266441	1900851349.398092	1195579133.783538	392622493.42064035	353770662.7881454	463521855.6299491	2372215275.119185	2171454914.4810233	1937264022.3244092	915039567.1717443	693652451.2890335	243987466.5572863	5750179076.590106	2650507085.1738453	209688428.03012037
394703516.2906202	533749793.7405745	1848679472.8152194	2579107172.178596	976715771.7415593	658692225.6280243	2233859005.1227365	3631864111.626513	662670035.7621397	1492917076.4612627	2441760342.141692	1711672732.02842	749766741.7979488	1320141364.5023537	601446539.1857616	163926394.20107856	1898161398.0227883	1186916957.2387872	390775761.78158486	352391264.2345717	460160501.6822008	2366359477.1067367	2171017643.682619	1935163792.9515703	908659028.2623861	692683385.9135522	239078852.65904504	5727829547.903888	2649506007.8064065	209187803.17106122
394589504.2787149	528096025.05863416	1845020413.532238	2571912235.7	970546621.0882516	656103576.3619373	2232784964.7361917	3516864922.1677337	651509640.4134705	1487262580.26144	2437621975.8697987	1704455687.994833	727062907.4983165	1316869411.5834384	597938804.1218185	160012821.59404266	1895366156.6115167	1178181786.2426467	389034460.6605805	348236566.89398706	459014323.343076	2360320045.2451463	2170772223.9088387	1933833690.4929442	903878680.7248628	691652494.3512429	238888530.5188101	5727684491.635277	2648624227.789767	208963896.71001375
393843869.8939241	524962619.35135835	1843562691.7435186	2571638118.8724	967382243.1245081	651493770.2515687	2231765859.426269	3423021577.816826	649514315.6204361	1484298269.2859547	2433043730.2725844	1680710086.4922948	697420163.9293957	1310989179.327538	596539570.3716614	155594977.43135628	1894490917.5123765	1172206705.6595354	388006068.9889505	342000405.5778277	458477254.0334679	2355526599.3268957	2170404947.016373	1933534975.3662343	884274725.8363084	690814539.2598941	233288129.29528102	5711294916.786956	2647294441.595401	208897902.84427094
392729798.78767097	520590410.1857566	1839848705.0570502	2566023099.8318377	959168977.9478406	643702619.3333182	2231269915.792822	3353168379.938022	638341390.9072613	1483054290.739159	2430034087.351864	1662561359.611649	659389552.7282571	1303800268.6027594	594441117.5203232	155482665.0094627	1892146354.4141972	1152651114.6107922	387301931.1980201	339796479.98515403	456963765.5952052	2351000192.3972797	2167908610.0239844	1932248232.1441412	826581813.1463306	689409474.3217479	233050657.55723614	5708260756.480055	2646552423.5605884	208841641.06815004
391574410.34654194	515474704.12733227	1835795335.2829552	2563720415.37114	951227929.0582032	633941336.2606866	2230471739.612106	2864142060.046308	622613879.997779	1479733143.3931746	2414393473.966442	1630059792.5183954	628826044.6295457	1300723480.1440334	591579642.0876878	154585668.193759	1879642213.450585	1150322756.1219919	386672897.7335197	337373466.1281254	454978885.61170995	2345102982.07989	2167191793.1332498	1930605203.76207	801646334.6458457	688634811.6118338	229401004.06951982	5676620491.608829	2646407902.726831	208737638.4388773
388284201.0144677	501269656.84452313	1825576692.566389	2554782609.3790183	920686979.413737	633918011.7718377	2228889819.465163	2676669650.184449	615127670.1195102	1478356407.2314324	2389642743.194767	1604912471.0452049	623163733.8838141	1295025198.809272	586037459.5018382	154507679.08000785	1874323493.5460587	1137765399.0976233	385949907.22665083	337083365.59761477	454050736.6181627	2343389931.4438415	2166541291.6941547	1930025970.5148582	787758010.9074302	687190836.8385413	227113560.47257933	5663259343.099485	2643181654.7703357	208088084.03272945
384704945.8455621	494155305.4319828	1824123840.4196177	2497996861.1269584	897707999.9724166	633047680.0910163	2228568583.7971997	2628096431.244677	606733775.9837508	1476166117.89465	2383075024.132555	1591147402.7827034	607155098.8332696	1284639772.237013	582834073.2349942	154245020.73508957	1869329756.1208596	1124402178.2779167	385454322.6417345	337010239.0156369	453166023.51991844	2339059203.3994923	2162864008.202018	1928616520.4302511	769851083.4837141	685649227.6713276	226213639.10895973	5654675905.007194	2641101895.8076534	207843732.55361885
378172081.46944666	485602481.11393803	1822049472.0970087	2473474280.3210764	869105008.0972271	632017605.8395387	2226800246.522155	2616134930.0983067	603515736.1248184	1474341313.7226365	2361272765.343185	1569490579.7079535	592530878.5131243	1277429935.1836839	566643748.4932623	154156196.40441984	1865349725.9178634	1118172449.8877404	385172507.35409355	333342856.6008352	451816600.79854965	2321983794.8494263	2161600044.682458	1927843369.3073566	732413162.8776989	683802712.0459616	224380655.45479238	5651406876.347484	2639434709.9929414	207452400.15629447
371070213.94854075	478616125.1519263	1818812907.2346492	2468169302.348751	860248993.7343165	630875732.317893	2226176326.821465	2524181214.7636003	593960864.0155697	1466308187.8460932	2347078874.5208955	1548180226.4144883	590008238.981518	1273170678.0782008	560775870.7046782	153961127.20531282	1853459474.4154253	1116544199.8556366	385022489.03952754	331879279.49863064	449868443.5084103	2299156111.933983	2157939532.787528	1927486559.264904	673739393.2346756	682395515.2270346	222529172.70800978	5645963164.03073	2629675064.532258	207224551.36764652
366461160.27114433	468586557.4664494	1813415101.8587744	2464200327.0772243	857656160.9105437	629596608.4532489	2224314633.698108	2471512493.8191643	582736718.4695618	1461302775.99648	2331903730.7631016	1450500421.2623856	580212709.0269827	1270206166.1703115	553525606.461758	152985856.12396133	1845626002.8251147	1114475654.325993	384603512.91347945	327843439.0398617	449282869.35793686	2296015577.426858	2155974439.136911	1926995153.2905674	634093667.4893298	682370772.5000479	219913641.67648447	5643961977.318363	2627778373.927691	206934625.97679567
363995525.23897225	455155277.4409902	1803757352.3873248	2459906402.721117	855173920.8167659	626543602.3518571	2221387352.844338	2444717778.0607314	581221026.1467594	1460587536.595213	2318097348.8705664	1446044133.2539654	578625894.8915912	1269560824.7466996	545943889.9488673	152603255.52988067	1845626002.8251147	1110914668.9773757	384176482.1246202	326155718.17916584	448835122.86236626	2289280336.2939467	2155185929.3190336	1926725553.6258993	571747907.6801296	682249371.8047354	217898714.86660677	5640100187.626744	2623918995.5836225	206319166.8655439
363217457.8936422	446753154.3993022	1757660768.0184712	2458508451.846471	851494023.2697225	625136530.7977139	2219395715.2869515	2425062463.8043327	577812632.612328	1458387391.907347	2300259422.5295696	1434923016.1965337	575562522.6665261	1267604367.060998	539242158.0419714	152532990.2236675	1844552467.4934363	1107110612.9179869	383961492.60430485	325212913.3678235	448237364.4134451	2267393827.2532887	2155100953.5313334	1926254715.9518995	562949752.8490299	681568371.5044125	217019349.39987484	5638021626.497318	2622622673.7362823	205602699.94178134
359813501.91059494	439965481.24336445	1667800464.6494517	2447177405.3594704	848878789.8503811	621600636.888985	2218358924.137901	2408059078.9311304	571607467.9088494	1456521206.1832263	2296191735.607666	1415205920.627003	569820107.9452709	1266304165.6376607	520786287.55118614	152350236.3384731	1842683044.3077145	1102908757.8956704	383851499.41880167	324563602.4945054	447595926.70591325	2254821326.5627346	2155048073.576748	1925425714.966563	548116491.9770689	680987480.6794585	207009144.7963232	5629912575.785688	2622565972.6215973	205333132.914874
357070579.8735001	439829091.0129973	1537902757.5103996	2439683924.4934325	844342992.3894944	620043858.6468863	2215785522.4616075	2405052871.6163917	561455899.9071691	1453840148.4483082	2285667974.6330633	1408070048.4817176	566622034.6484177	1265334588.9829488	513725479.3376953	152097655.56843078	1839726715.5859632	1100263359.8154838	383431510.81159186	323508376.3030168	447230541.5649438	2239139206.550504	2154878914.6662717	1923100787.1260507	534710474.71805215	679604919.2901642	194009911.28264	5627593015.237284	2621969580.836297	205207507.80403882
356745873.3148372	438014909.92473155	1484421488.2396388	2435529044.5269566	841221269.9413276	611805590.7021055	2214041498.13542	2390811534.6309795	560923609.368166	1448630097.9957871	2265423498.769256	1407493635.2239838	545208001.8068236	1262585952.422426	504339066.32783186	152073291.85493118	1835529782.1351123	1090925028.8618102	382784859.5469773	323178750.67583954	446224561.38468814	2222304881.233288	2153338025.697615	1920265571.7503927	530070520.9368441	679514064.8675947	188492924.45968404	5624350045.739918	2621962561.679525	204394938.14832413
354970499.2689117	435559966.25087047	1381765183.605555	2434024573.832202	836490333.118446	600335864.1106037	2213635978.784828	2381908955.1107345	558747331.169485	1447039611.2944493	2261085366.8629456	1398523548.5198164	544539312.6144326	1262108615.1873941	488776159.238736	151386139.34722203	1822037765.4112175	1088647031.8291378	381388403.4614587	322975916.35507894	445403880.3606378	2206066844.4277086	2144799451.3707638	1913163084.052672	516497900.3063377	678840026.7637821	184367187.64448205	5614368014.88583	2621560234.43992	203997971.42044955
351909129.35188353	429192164.28098136	1285204843.9377122	2421997219.200425	836308488.0047364	597675426.1422973	2212517873.3864574	2359984708.1138086	553845742.8967224	1443116086.0960343	2248809218.5653133	1382649716.5157275	539117995.0903231	1260365072.7929373	487603566.2533852	150930074.16263446	1806141152.9067261	1086393947.401475	378925315.28459847	322120567.7739053	444083775.7520064	2191365565.991337	2143557411.4051547	1905018850.1595201	503591993.48806286	677033699.0899959	179120539.02901715	5608030704.039391	2620981379.479871	203776446.14840055
350981757.7363638	419924189.7468214	1235598616.3081326	2407340143.286767	834514779.185524	594690577.5445592	2209252557.064735	2353954759.903204	550456845.8960698	1440489075.8617587	2231938530.70182	1367701925.094046	532738904.1180515	1257804538.127998	487158532.17783165	150727221.44444397	1777717061.4949522	1080134419.7253675	375715219.8946359	321425580.32163393	443351306.4830551	2166361320.8491898	2142860556.889159	1900500206.272434	500772425.486085	677013929.2379029	177348783.64917564	5602075651.662317	2620106722.1722727	203772615.49887758
348970284.2175956	414238690.9710823	1183077709.889613	2401778133.8976765	829129744.8201017	594136428.7413968	2207533366.366481	2349239159.586106	547910907.3495454	1437689337.2980053	2223262730.628063	1360258059.2092357	528492133.04552245	1254550211.0369987	486419741.5061028	149116484.06035522	1728646287.7493148	1071236749.998374	375208620.9147449	320560570.32990813	442728833.30233955	2151291453.335498	2142024139.29347	1899952149.4159565	485474090.8435453	674816851.6175815	174000491.83745366	5592751208.832607	2617980385.8018165	203546874.65981543
347734015.6962356	410926553.8227646	1140794379.4283004	2399742243.133377	820923547.7843012	593627177.1908476	2203401637.0964103	2347714548.236679	545446182.5772237	1434210457.4539156	2220185566.6369133	1351106891.3260875	525632748.1894512	1250207687.018386	485552094.1846579	148759663.87114167	1661965737.0511384	1068758033.1603937	373751311.5249598	319638714.8136963	442147767.08465326	2131272635.6554227	2141509417.6367488	1894840037.1531549	479740769.8406117	673899472.6529262	164434271.33679765	5584728189.857025	2616974708.5223856	203249517.22403893
347016206.7232277	408119894.57171905	1105348610.2940784	2387731442.102433	815358091.8043185	593486759.2318146	2201060860.520141	2343239776.6371865	545029115.4349766	1432065782.9481275	2207576434.3175364	1340920299.905303	522838661.9836608	1235541737.5420198	481479021.79612434	147841410.8473096	1578256803.744092	1067238454.4948457	371122068.8364304	317711457.88042814	441823531.4385174	2066989951.6721668	2141164413.2803025	1891611472.101555	478431071.37579954	673549543.1322613	163492126.7756886	5579967278.978057	2614563862.0888233	202983729.47112143
345872976.90588564	405535264.00530076	1088888846.9075527	2381824564.032822	804089410.9265815	592606958.0060773	2194840418.0861983	2343154140.2400126	543463629.2713403	1425271100.0323389	2196807638.1663857	1333764206.986494	521567575.41441375	1230486259.079952	478564262.235457	147076501.27610517	1465553845.6792548	1061557807.7094982	370878402.4617264	316387975.1039686	441823531.4385174	2048938532.4229507	2138843794.3075323	1890904883.0367823	477643639.72098273	673091483.9508172	163492126.7756886	5579457635.690797	2611441255.6092453	202703168.309555
341624590.09736973	394451848.1209802	1059141552.1185293	2376150695.471561	804089410.9265815	590862367.0040281	2190746194.397008	2341198486.208494	542652180.5096145	1419946204.1377385	2189095137.6121182	1324528685.3935578	518984655.7803936	1225176522.6384418	475818379.146719	145734414.04904735	1342193224.0607615	1060304971.2181621	370139827.71203977	314635386.6954251	441748515.026227	2040893058.9123561	2135498357.5409842	1890265973.0922384	475728626.2625217	671744494.0103917	163350600.0651303	5575152722.1628275	2608804925.517411	202265479.28603643
340928623.08737844	392506678.86081254	1052031073.9165342	2370669620.443014	800143273.7089913	590386434.5856271	2187128335.685996	2340084847.4603853	542357289.4671166	1415775432.4704506	2163113233.9209824	1315225932.682104	517067963.81024694	1199186605.7515376	473684068.7807847	143860673.10101226	1265567800.3573594	1055913067.871748	369821720.19694734	314205152.1489616	441639511.42469	2007485279.8127165	2132810326.3457046	1887948267.7641044	475364930.40490186	670705208.4417033	163303793.55733973	5571344529.313103	2605870154.8259544	201510229.34182915
338401182.53090364	391196947.1921805	1046249437.210783	2352053906.7800894	796648896.9127693	588249751.4625454	2180803226.637078	2339007781.336876	542158818.0647511	1415775432.4704506	2161527894.8424783	1294077056.273147	513716416.7489941	1196662059.0165162	458612745.7731548	143029666.7987766	1236877934.7763004	1055585407.5246143	367715720.36487365	313300961.1540844	440510278.89381206	1975247112.2783186	2127808884.7920146	1885100995.1108706	474932871.6241766	670399456.0002995	163110652.5387131	5569913002.332219	2604167385.945094	200668572.53291655
338010056.81351924	390839182.3701813	1037274190.4654827	2340492981.763105	790923403.365736	586955282.1155618	2179403867.863816	2336048435.6674366	541967200.7836783	1415001444.8814769	2151154763.873212	1278562657.2140636	507435940.28864276	1194334126.7355795	440891536.5907463	139938124.46012285	1194367721.6950803	1054540750.9004602	357694586.16660756	310269341.4951397	440460759.8056477	1954923299.239581	2121218234.5032578	1880767482.071033	474129111.71615016	669643492.4591472	163082613.41086417	5567434043.396558	2597263419.2463827	199987316.98261592
335817605.84735465	390541170.3743069	1027989026.6698749	2325648633.7578063	789118519.7873847	581708261.5447977	2177572357.977817	2333292744.5944867	541300052.8601063	1408736094.7437012	2145261288.4203858	1270598273.6819115	503085101.23201245	1185593690.178619	440728183.6845528	138758144.62151274	1132998546.1641655	1052884764.0888296	354606383.18231016	306355920.48804456	440181062.06802803	1942685349.233061	2114077568.7428052	1877860902.69053	472928193.6541196	669423482.9462852	163078115.66562685	5566780817.558404	2596564551.229218	199958835.4384256
331453194.66813874	388072675.0971007	1026918509.0589397	2321897139.0458283	788993215.4492182	579160953.080191	2173326259.183321	2326483815.4599147	540632965.2158945	1408312377.6011627	2139739654.5356505	1261883659.0615935	502362055.930141	1180970426.1273599	439834506.0493401	138501796.8348062	1111458453.7753744	1052679057.9218113	349027693.62785447	305450058.1163892	439553237.05947495	1939726383.4375954	2107766711.4756603	1871594226.4063146	470150312.33803535	668990270.7483428	163045180.18671143	5564764655.722928	2595748249.923041	199478494.04053545
328892023.6656532	387080744.7217912	1014373108.2368855	2312382935.0790825	786052915.6891397	577522072.9813074	2172332610.6548443	2323874261.5629015	540064614.7688956	1408312377.6011627	2133211244.1991289	1261873076.539367	494055699.61235493	1163008905.9116917	430597706.16529334	136411285.51986223	1087907210.2090158	1051895350.2778022	343768854.0432072	299643839.6046	439240237.25797546	1886654431.7428427	2097119288.277632	1862880412.3953173	467602590.1055883	666677899.8549167	163026613.21173602	5561819547.511854	2595029939.3314753	198675346.90589377
323689601.9474201	385679677.3613475	1004862988.732244	2298845941.559371	783132752.3634803	574272183.5538455	2165510926.454931	2315492932.4474015	539518168.7608012	1406555469.8586135	2126725150.6645684	1258504734.218425	482322141.86980134	1162304432.4970298	426533692.0752409	135462283.38518977	1081685159.4695163	1051676238.7547133	339852874.0061257	293067591.55621004	438496791.5160641	1863862118.3957632	2081999718.6910305	1845656879.329538	464654085.9737654	664982089.4128892	162908015.12315822	5561598114.782965	2594333484.0719867	198032006.35053325
317557866.37297046	385285490.46637917	1001567619.1108227	2293248941.6930456	782361226.3916662	573080824.1709104	2164974980.3952374	2307952892.3886924	539034169.7906379	1398539489.602381	2117874015.0082512	1256444961.7235548	476834027.7057447	1158727277.0790038	425396023.8426095	133977570.01288678	1064888199.8974218	1051010885.8310556	338849560.11744833	287618328.35293144	438087920.7119279	1851759243.3831434	2076013568.6292036	1845329935.8145218	462614890.1218549	664433667.3636105	162655832.2840339	5559343695.2287245	2593988580.8936305	197217725.56896928
314238899.9881276	384924464.0357963	990655594.4593409	2288396628.2488184	781359465.4979604	570801081.1857533	2164829994.4061813	2294091556.8410225	538267962.717258	1395739004.2352083	2111699730.743988	1256430147.2598567	470318883.25700855	1157115142.5467682	422860851.53082347	133089223.03587663	1045580353.1459844	1050087693.8068507	337491158.06178665	272523084.63562393	437856479.7754092	1816289578.6214683	2054974211.3588302	1841291138.6877186	460177451.50284827	663518698.9457369	162491039.06238604	5558237533.574269	2592511357.968346	196788855.74186575
311699648.1348586	384650427.18788683	974129892.4917276	2284585414.929847	777770569.3273765	568731238.662443	2164712143.418655	2282698019.4091554	538009841.4050591	1388658282.6134913	2109511666.9618838	1256285644.309885	464398630.1893752	1156190334.2419682	421512576.5834999	130461332.56683053	1034234332.2551692	1048429188.4208696	335872216.16230804	267031778.43819505	437553068.72901636	1803952031.4122071	2049526574.4056497	1836126712.4063237	459252669.8646772	658786723.2922099	162283880.08294263	5557024107.329281	2592395200.656409	195964900.32946607
310767266.58975255	384490232.46948683	947886169.1848539	2279204490.524557	776554123.6774673	567749975.5455146	2164535946.2309837	2270198552.2029924	537577476.1364796	1345324053.252091	2105525064.8717585	1253755661.8583906	457194174.1921223	1149672103.0186667	421512576.5834999	125315567.47165406	1028264435.3930819	1046737130.1576726	334869751.1367248	259767366.5961573	435191038.89619666	1785219072.701961	2048082787.6853993	1832086904.90728	458181367.24448055	655332739.5349785	162068158.16983715	5554817564.16661	2591613021.6381216	194447210.82435194
309520704.4364928	383405869.47034883	937305619.4689832	2274005345.017823	770495902.4980788	565586529.1843098	2163614932.7165704	2260159024.6232862	537326799.7236084	1287455140.548547	2101517207.0049882	1252364367.9090822	455022855.30395937	1136331977.958955	421054239.4508381	121763862.49954768	1004834625.7154384	1045307446.0368994	329122482.36122227	256041453.60135806	432523982.3555647	1756625901.0614712	2046534503.0838082	1829569347.9597023	457015059.0479688	654115353.6495992	161761676.23629677	5554264858.051775	2588402387.539052	194304833.0792566
307465551.1401477	382984308.7519518	936192936.16315	2272103166.810324	767268461.3893397	564214392.3924828	2163614932.7165704	2253740903.255316	536679369.24791354	1270820278.2174344	2093629801.6755018	1250296122.1060812	448122439.42036015	1134684864.5677876	420021874.80860084	120887318.94538431	994054121.1440256	1041204469.8460896	327634853.1111916	253786986.46759838	429953758.0277908	1741391181.2961571	2042348090.0553432	1824120246.747869	455058785.68046033	653474570.6505241	160919031.01633424	5553626516.62046	2587025738.5005827	193786076.6279452
306251505.8978684	382240192.28582305	931546927.1446452	2271305793.8263235	763070006.3690672	563815565.7394202	2163384156.264505	2239607136.5544825	536349437.2565683	1253174645.9499807	2089922515.0857654	1249865194.4646025	447849932.81352407	1131455375.080009	418755843.2883006	120157867.1970497	976050681.1284294	1039331334.1597333	326292417.93447614	251781215.51650274	426344083.9127085	1690517941.8006256	2031622383.080962	1823455782.8731918	454114494.0066863	653446713.232061	160296306.96444708	5552829527.297016	2586803816.404392	192208820.19758832
306245654.2077844	381193809.85852855	883411745.5423152	2270694198.5542464	761819045.9655645	562417677.883267	2162755313.2733636	2213631003.324119	535723774.5325815	1211889784.3653378	2083376235.1781576	1248475233.2649608	436084901.5523048	1130131147.7267003	416961163.96550745	119308305.20012337	969738857.195503	1038458551.4137675	323267109.6149231	238457555.16972238	424919492.8436798	1683814592.2046113	2030932811.5741086	1819972029.0538905	448664865.6896764	653446713.232061	160154836.3495546	5546694041.334946	2586781194.0938826	191570667.0565157
305965368.48018354	380647975.005354	847571656.0273767	2268189562.09136	759718063.3932906	560895541.7675904	2160295002.6159725	2200444707.164467	534957693.27247393	1188270199.501301	2063986501.832467	1243604147.9238439	423514647.0721437	1128294891.2981265	415588590.5267409	118726372.76943782	968387768.7500067	1036156252.6427481	322951758.9311869	233726960.210583	422579853.34293306	1674667583.9655974	2018634112.8927317	1819972029.0538905	445251227.0815243	652964557.3970268	159992564.36116305	5542340735.808935	2586610501.2568197	189833350.7854036
305440378.024134	380315823.63799703	790502837.881902	2266766188.2197676	754259808.4231262	560426853.150417	2158660806.0012884	2192186560.425263	534105500.0802908	1097057883.0459538	2055434300.4974213	1239481362.0055747	422117576.98596007	1121507932.8711433	414643076.57119983	118235262.00063944	962871352.7974191	1033217783.4853215	322396777.2353415	226570903.36650378	422305104.76907676	1655634099.2452435	2012633431.7691126	1818308376.4862406	442987723.8694229	652708984.0688977	159897799.9321386	5541619748.254039	2585951189.7736297	188364922.2829243
303924004.74108684	379788073.1876221	782443384.2751565	2265919601.3019886	746044516.8997364	558928835.105345	2156634460.8394346	2190771866.4289174	533132236.35760486	1069113384.1532959	2049295286.5587366	1237769459.964528	420473820.8271712	1113538539.9394488	405933104.5644681	117987213.02469279	960821752.8275032	1031871129.3277862	321491966.94617486	224050178.02209207	418022061.29165155	1648625617.5816376	2010136282.4885106	1817970709.352241	441647350.7123333	652264893.7011256	159693771.73587713	5541345354.900169	2584689612.634351	184404210.12343323
303913475.6300496	379412197.61230296	763800900.283298	2264886538.5281377	742360400.029214	555735757.3252586	2154758762.2072163	2187194163.006243	528436159.1539962	1043369123.305195	2046928575.6549728	1236678518.7185793	419717556.2953125	1103752503.4330006	394045105.69553924	116140398.03549504	950354684.526766	1030954812.0465701	316819597.15225995	222908942.1229776	416964412.78061545	1643511565.3461647	2001977975.9432828	1817500935.3863149	439268581.4662912	651576087.1845431	159525458.09069934	5540608409.410242	2583519322.5168967	183150107.41443783
302698974.5238141	377578620.7518178	754351045.222715	2263871452.453967	740156116.8301395	543913261.5783422	2151850329.7326603	2185236509.8780003	524470888.18321395	780425499.9612174	2044731112.2973394	1235673179.5127082	417738631.299276	1083882887.34337	386632162.82464015	113140632.94238745	940866648.9869612	1029440208.137479	313132929.3401624	222708185.60461247	415805846.1336163	1643302185.625649	1993832893.7805262	1817453733.368291	436968917.8178443	650684067.7388586	159326327.1106409	5538726109.183589	2583493670.0446053	182811733.9371762
301266578.6472078	376226044.8820652	742614442.4561543	2263747454.6441746	737844706.7185171	525072321.0204626	2145880938.2832308	2183761253.05303	521006855.2796635	715583372.3769573	2044383132.058575	1233845855.8901834	414997912.1548548	1055182972.835315	378427866.36420393	110778766.26602462	936515248.3046541	1028912084.1919615	311844521.93960655	221011065.64232346	414724662.59887767	1640508978.3080611	1987158398.533954	1817380741.304006	435293260.7760694	650532375.1594398	159253334.1583227	5536649531.585685	2583493670.0446053	181085474.20900294
299942955.22335273	376194598.30651826	733209646.5264213	2263315122.3399897	734804675.0578002	519639734.4414905	2141534621.2373927	2182904587.3442316	520007902.1919073	624737192.1319244	2044320304.2016559	1230240935.3039286	409944843.38670224	1049980585.038449	362234587.4224959	108257017.80009548	925164182.3110573	1026258984.1413097	308516463.1459567	219688989.6229732	412751810.81040597	1639135428.2909343	1976860535.8373723	1817337765.165186	433616034.83574265	650319684.5067284	158692508.04629248	5535621131.477469	2583369725.405897	177087186.9969985
299899586.3436352	376147470.2654025	723498477.0309296	2263115306.198429	731997214.0958445	503141374.4406399	2128850637.9337683	2181635803.081335	517829468.98681164	587152807.2971959	2039315276.7008145	1223407406.538014	403834992.30816233	1034903720.3787032	359646969.22170806	107962002.08902684	923822427.5461993	1023718128.6437889	301936290.64594185	218363826.91409275	411699436.28010535	1626680022.7177274	1957544687.5134037	1817153848.4427083	431786453.1430787	649709088.1354381	158471882.15094995	5532974785.585819	2583269646.850846	174829483.38672674
299407643.71628296	376147470.2654025	714484672.8079625	2263024277.8934426	729483874.148006	491308506.93867713	2121101899.3209505	2180625242.175201	516249582.7191269	574577415.3127576	2034547870.2251706	1211144808.0105243	402825397.99442667	1028524965.571453	355131576.87889564	107627567.08552866	917238733.5665653	1023500150.5773575	298593745.1853186	218109584.76907843	411598402.2396313	1623790812.0700712	1918764529.646356	1816719956.1491997	429491831.1044816	648899817.9898119	158338775.54345015	5531026355.192088	2583214745.0702386	172334031.19721597
299295824.6163676	376147470.2654025	690456263.4067776	2262411407.999956	723049816.1280024	480182783.3473345	2113982357.717976	2179561577.7128577	515564670.9125093	515612822.36871576	2031129343.717229	1208927415.3368483	399347954.1657349	1022664438.1790004	351996883.7606778	107100609.74359757	906574255.4091489	1021402932.1216441	297494151.0606431	216073889.71418095	410102011.3211558	1611922740.3265126	1893572607.2061007	1816376981.7995977	424330616.089155	647903557.7776067	158258032.3666106	5527996030.665332	2583099121.588647	168440190.39492863
299068079.2304386	375314214.56009686	681369298.0665187	2262328542.6458464	710703817.8118746	479780771.1298638	2112986714.468056	2177777446.5331573	511576238.07871115	450208297.60425377	2026718910.2864368	1208472707.1315057	377531928.38315487	1015434337.946361	348286865.4269521	106140001.1604614	902227286.1704355	1019345010.0128496	296026161.86581105	214572440.23643637	409296943.3588484	1586523493.9836614	1844476802.7212384	1816315619.1139407	418464407.1999152	647638707.1252594	157538132.65973467	5525068599.108896	2583001502.0606236	167694119.78220862
298986609.3484199	374848682.1834487	675221233.2415407	2261947899.5142684	709777757.4315163	479217931.4684871	2089613437.8226259	2177432900.4403796	506705621.8244078	423232926.862386	2026180270.3668742	1207614881.1782756	376430421.0525757	996118838.2982082	340677889.0157954	105767085.4638689	901612188.7304568	1010974533.5211971	294605476.82327235	212136683.25643492	406752719.58348656	1577512138.7463787	1812661805.4602177	1814756976.6934779	412851166.00337374	647269412.6725649	156965025.52191985	5523497669.41512	2582952095.612291	166316304.75540942
298426393.61996746	374375395.08106124	648003414.8342822	2261711825.8754473	709101175.7896438	473623591.41327137	2080554141.472092	2176965651.0160575	501211313.5469281	400529809.60004413	2026071478.0276337	1206942659.5324488	372609410.74885607	964503275.2201965	328002936.2250489	105522999.93522511	900560736.9364333	1008692763.6667659	287415202.21298593	210672002.513319	406027724.31045413	1549292166.5599635	1796559305.4628167	1813546692.9880254	400584282.48901147	646585723.598433	156340801.01525748	5496906739.8167715	2582813851.2408	162432159.45452982
298160932.49777603	372650998.2700637	643694022.8387864	2261182309.0692325	707117732.1102636	471802229.5177922	2070344785.6507967	2176434428.592495	498720451.33961266	362361749.5433352	2024304209.11067	1206151563.728747	363711367.9377623	927494554.4348719	321846140.25309694	105085468.93512206	899266211.5146164	1004696650.6079352	282358962.8660228	210378244.35412267	403806537.16874623	1545514632.5343516	1755401118.8993413	1811926627.9221647	400300586.39314497	645885315.8755411	155053076.0115091	5469324158.279967	2582482065.4315896	162116669.2823277
298135045.4716134	372399967.7885619	628141575.3138094	2260204060.82217	705940518.7531954	468361121.49942386	2045947903.0379663	2176070316.1407514	496340517.6178663	346262561.6156814	2024043563.1580431	1205492141.1598988	359253718.58954346	918004365.9465566	312349465.63569415	103352910.16159377	899032960.5302093	997565854.8062146	275819070.4661193	210065312.8399517	403572512.138695	1534373578.463321	1737634690.9832017	1808656104.6441996	398695809.16973525	645649606.8441818	154784204.01873025	5453896826.279022	2582347664.105839	161035593.20367092
297970515.78486514	371222165.4344938	626450051.673428	2258517505.34073	705245585.4516752	465559981.4177396	2040237515.0082877	2174652035.203231	494797472.9686953	341545441.64993936	2021581499.9807658	1205049848.5406299	355381357.24948233	900578323.0270253	309853353.502356	101404870.3051877	898830573.8439052	997540773.2842453	259789729.1990287	208305570.52358896	402889841.13403994	1520648044.369746	1666836078.852006	1807386957.761385	392369743.96994305	645511483.2349083	154252939.1061402	5425402587.7932	2582345207.0397043	158366441.54541212
297867053.9109904	370324676.9658616	625737291.9249514	2257309379.905316	692767796.5514958	459428084.84977746	2037748578.1542242	2172401945.116485	494329264.3451405	333252485.5763444	2020034556.406744	1204224698.5667453	349618251.54810613	874959004.2509438	305845817.53396213	93791039.69904675	897718959.3037752	997115688.8585671	251775204.73151296	205831115.5023632	401947104.0830464	1515280596.0933	1618269270.7422369	1806829406.1559618	384661719.34522367	645327258.9110457	152153820.82603464	5416802601.6538315	2582296417.0276527	156472760.75114068
297761667.42432714	369516774.43558395	619695980.3562559	2256122776.2763324	682864905.5829129	451439872.08431304	2026898811.424354	2171864816.7746778	493912793.74601036	320709192.5205244	2014235202.7402315	1201667006.8570008	347965767.29588336	863071786.150837	302159347.1578385	88264317.58928697	897718959.3037752	965813844.1103772	249793500.01272428	205064224.76450622	401733554.0896996	1505296441.3428068	1618269270.7422369	1802721961.0369093	382733918.2908317	644379088.1541965	150304641.86409724	5382195657.159453	2581915229.7530947	154742866.3329416
297723821.7534948	368329300.0696014	618805457.9293399	2255227616.4872475	679245107.1355385	440363973.68231916	2006276128.8842254	2170681811.314748	493357844.52221	306902216.7244553	2010638453.8407035	1200540715.4623866	344224222.62835944	812166365.8874793	292307803.8913488	82856050.56348552	897718959.3037752	959931529.6840649	248474288.73246378	205015737.51364946	400631520.0139537	1491508621.8994725	1609544659.1292546	1793888341.3284044	380258915.1392889	639496442.1061435	148814376.66910854	5361393460.51925	2581526093.939567	153642756.5587658
297719628.1075875	366166499.5576961	617045141.3476523	2254321851.8763547	669430549.672059	418548772.78843665	2005932240.8519325	2170030278.641074	491442098.0455787	283536404.95089966	2006313764.2858653	1197057718.206524	343105100.8931961	808894456.544667	292102339.518046	76881486.48881142	897697086.2968628	953773977.7257254	247511676.33855462	202107966.44693208	399517245.6413786	1482880714.8348622	1587691776.9564478	1790520461.4963038	374906002.2253525	637680229.3973881	148426689.26398286	5356804781.468085	2581202460.0309696	152799238.78671125
297693928.1511876	365132655.4573884	613790661.5070506	2253127308.394587	652291406.0156183	411999572.38209695	2001139745.6081438	2168908580.271638	488521319.9504974	259592035.78397864	2001900382.8941689	1191623005.6186125	342164073.5972131	805695382.5860147	290362148.5408075	76328251.43248123	897697086.2968628	948031857.3269091	246328915.5022996	201407273.31380957	396049551.29488826	1475408651.3443284	1554286148.8749163	1790520461.4963038	369242949.7660842	634415237.3274829	147351147.1389631	5351607114.735438	2581170367.2327304	152799238.78671125
297672533.2747864	364984101.1370952	613138593.82002	2251768806.1835647	630137635.243301	401056445.5207606	1993533175.87587	2164852537.852592	485073404.16193914	248318822.60458845	1995265971.4540262	1184251869.1456225	341305505.7447551	802878818.6004547	286674119.2636552	73959990.11805737	897666174.1482787	941633277.9248973	245173443.2358967	199648568.6277806	392873403.8771959	1470654159.8759303	1519341081.4723299	1789561432.4220119	368533942.9182644	631961896.6148578	147074199.94732094	5344947456.813079	2581170367.2327304	152391675.68211943
297649190.82216024	364635483.2070653	607922372.4960039	2251270145.65121	604742808.1493571	390150976.5276017	1992375444.0115328	2161194731.818468	479131704.1852687	246529851.39774132	1983195603.7023735	1181127872.1438832	340262588.62473094	800817521.647826	284330944.5484346	71475262.51083851	897621093.8786473	938962939.6124251	244480858.8028159	199001658.35233882	391516662.2380569	1458781687.8488443	1494786509.140244	1788324088.6479359	366850467.10455096	628871827.9613221	146672823.52084213	5336785270.507572	2581151372.0242295	151594359.11733997
297632745.0382072	364567778.792349	607772772.5282934	2249166068.229226	578702671.9647937	386895077.2268567	1986338448.1372244	2160426070.783126	476378598.2672928	244582245.1666124	1967795496.9873157	1178597502.1617165	339861607.5939598	798366909.5815434	283885634.4202926	64181631.194070384	897545736.1970437	938729454.410449	243717505.75748122	198269752.00137356	391052599.6185409	1443567340.0317326	1460728635.5793352	1787405316.1505945	365482881.02454966	624782890.3748637	146562235.7883994	5334346988.73838	2581147068.2119336	149452344.09764564
297599911.39998925	364215814.6503108	607646850.8742464	2247062982.362184	527116808.1421245	383606381.85713995	1982003207.7667139	2153489136.585637	474732547.42451537	243661516.49777114	1954268529.9996555	1177033900.3667877	339036220.3361167	795634629.075721	280964287.5894148	59385462.53458967	897479356.456974	934067532.8087295	242372541.25514817	197569963.8695096	384651080.3022088	1441991710.6940718	1438022999.1244345	1786575824.0843668	364105804.08825046	620743897.6318531	145972146.19559127	5329253775.642451	2581135879.024922	147261926.35771045
297489715.55322737	361395542.83101034	605304788.2263498	2242055750.9316444	498377040.5580175	366904175.0274884	1971535937.0277681	2149303121.8279595	471647923.49700356	232978811.9988488	1949479954.004136	1173747157.9122	334931149.60046405	793992087.8845671	271039584.26648676	58124379.77996788	897255231.6523627	929493473.6068411	241011898.08175766	196351485.45956868	374444324.3676936	1416526396.9087758	1412166122.098668	1784941899.5950966	363290415.5192064	617375519.2339654	145766729.41900426	5328691330.791673	2581122293.163131	144925561.9326457
297410919.90149707	361057667.3146797	604120156.2651198	2236081862.2503443	456765381.7040162	358748618.2056476	1963824953.558889	2148400820.1268873	467873301.5611106	232978811.9988488	1937886719.4160151	1171253006.3396173	332122763.5278841	791515817.3582253	259818401.19987693	57147165.557749994	897081820.1801515	923516551.6669309	239603245.27319342	195696499.31748474	366563168.35384554	1405617534.5920613	1369438722.9629714	1783218267.3546526	362693530.65918875	614216517.7109596	145492974.4970054	5328151957.015987	2581122293.163131	142454233.1355432
297405423.8071394	360516464.859899	598505025.4423642	2230999960.177485	432751420.51594186	348699065.7648666	1958942483.5888608	2146747225.3709261	466863980.2742462	232843784.79489312	1927171561.581264	1170772424.3114872	331778236.84424996	789275159.843172	251137775.7577507	56997378.97391136	897079623.5359919	920007622.2576125	237912130.28532174	195178548.80848828	361737197.4583888	1387093940.5289454	1336380298.9113774	1781167821.5857646	362195053.5979748	613475358.9900479	144940252.53798017	5328151957.015987	2581117354.228475	137305598.84557968
297236535.2610184	360188997.081364	586755937.752208	2223997508.9659276	382885410.1066807	342716745.7106836	1954869292.339781	2132404492.2666779	465088716.69178605	223414762.36410624	1924569864.088252	1170760134.488395	331083309.7056898	785456115.7860467	239627539.1108718	56997378.97391136	897071216.0768859	915184692.7124056	236303907.71801746	194427135.33434093	351717688.6708497	1368088174.7083082	1281034655.8340786	1780352421.7361186	361687154.1117626	613475358.9900479	144437654.00131553	5327697469.351159	2581117354.228475	136811100.3623382
297122373.5864348	359174483.85122794	574303837.4537065	2216744839.4552207	328996654.69665515	330015169.10072136	1952949729.874317	2119621145.6501145	462751274.9825933	221537798.28878516	1892409667.4379277	1167321444.410882	330708783.45984656	780073389.5385525	235674508.71564934	56658482.21379773	896920855.7213511	912485395.37188	233971291.1346599	193769375.62688407	350528631.657978	1348761502.0079231	1143785714.8145413	1779364098.9797623	360828860.3006191	609805325.6614575	144349479.04149795	5327657612.777011	2581092858.5937343	134795929.90475303
296996079.1593141	358287736.3216468	555840512.7089298	2210847157.7079363	317025267.6163199	320628614.01890785	1946583130.794893	2114353614.5335355	460996527.50493765	219684713.90807378	1858652846.8029895	1167193959.9341192	330525929.1996716	776148679.0251775	230439489.62259287	56192480.864279434	896546795.7121739	911071342.9554093	230053923.89368963	192326201.64601934	343944910.0336893	1332380627.0761073	1113007200.086037	1777779404.2536256	360519325.31581634	609073446.8788342	144349479.04149795	5327556105.236617	2581067192.752832	133526932.78458902
296941038.36034876	358242574.0138134	541271636.4662361	2204832944.7663507	316225154.448913	316247669.11432743	1938505282.2550335	2101555617.9876437	458822582.75658596	218989135.35797408	1843138700.154523	1160350713.1225765	328354092.0844896	772501140.8500619	226903024.58668533	55768915.70913385	896369724.2142568	908607832.1563354	225303017.94516045	191423219.56563762	342174545.5957945	1324079006.5766513	1001917193.2954369	1776785278.7827113	359899329.7311044	608533565.1058215	144250421.6310183	5327405583.002652	2581060175.3887196	132525137.5766814
296850500.8704391	357418571.6952437	525208421.62149155	2198006849.7946897	296828205.2348124	310336330.46866226	1935444875.4193678	2098066792.3140569	454929588.7588736	218706063.50669315	1818737306.617022	1150934862.4912796	328125649.5320716	771566659.2121809	217770528.3390148	55359378.178828806	895896975.3579696	892786787.2904346	223081807.4857459	188428279.12102538	342085087.72042775	1268363288.7473428	940685083.3828678	1776213987.3820405	359380891.3816793	608230907.1499298	144120405.59639615	5326939200.6697	2580983309.7734323	132525137.5766814
296813598.8021744	357206348.08691686	483916494.7042564	2195635349.3984885	286571144.5949569	305583709.29395354	1931314781.0669308	2097525981.577925	454844766.97046494	218304275.8762548	1799330584.7570736	1150144095.4076488	325427163.8149789	760072672.0486789	216793402.74308473	54945343.99091893	895251202.5137627	885550745.2547466	222579357.13084537	188377340.27625495	341239487.6611309	1200724856.5110328	911946072.8959177	1773802215.8713143	358590506.6324726	607944005.61591	143478930.24897507	5326366468.616295	2580943354.356691	132480692.64846289
296757686.8066957	357159763.4494136	468613721.77024746	2186149226.064124	282687150.374462	304320075.4639263	1918380070.6500175	2092896518.2330756	452283795.3677399	217782605.77063555	1791544361.5781064	1145410625.9821954	324213109.8288317	755855354.5380317	186486014.9569066	54473913.45935065	893231890.0137767	861591536.079521	222465259.16865128	188176879.0359848	340394837.0282912	1137985957.6904473	865072570.8045723	1772217966.0510418	357627968.870896	607792463.8780768	142925130.90599334	5325784842.512829	2580836036.338109	132418798.3586685
296645822.09299755	357039624.8154209	435774872.80640876	2175002660.76546	279379592.42309123	304133025.52834773	1891008369.404447	2089233680.5240455	451058211.3444171	217332335.18384057	1775942157.703507	1138590349.8489506	322060478.9465663	749847379.9432194	181718867.67290524	53818752.55905315	890227722.5483882	854202457.2774333	221384449.25445834	187884207.4512912	339704415.94888127	1123714009.7751145	834159245.8342419	1771228475.665924	356267063.01567984	607440201.6821294	142067457.95814374	5325479552.230055	2580625702.7140517	132059620.55748826
296556481.476239	356914388.6438089	432963949.3384172	2163916767.631527	276834530.6681561	302602228.4490899	1880011953.3461723	2080210553.9088197	450769964.6674505	216740327.7073956	1774618272.7123535	1135126176.3352122	321502133.3082193	744429164.4988663	181718867.67290524	52730040.77277495	883816132.1722058	852869318.6266186	218006949.972681	187654575.48085433	338984648.26432776	1113293785.2538784	818113877.458199	1770236467.7602699	353611117.3913413	607311996.3793521	140998271.18273094	5325064913.329563	2580354672.905174	131926608.78971788
296516506.33066815	356730003.16198635	428245837.14534783	2155274882.815794	273427885.3519665	300581918.2774565	1873913660.1098206	2070074968.9456336	450569446.0462762	216281530.42170402	1770069683.798942	1135054183.3398366	321018907.17265385	741217573.5336744	176009265.57922056	51682532.72486622	873210839.0503341	849032674.9360627	216577382.36215273	187533000.4703919	338755159.69050205	1107279787.2713857	796065689.8979118	1769886825.4637809	351706675.6409066	605661024.2423286	140380495.65971094	5323987993.9662895	2579988422.574209	131845491.81840819
296472091.9014285	356619217.0644582	415032171.90618455	2150946832.7385983	272044839.188482	300401844.16859686	1868515116.5292678	2067110038.7281609	450447400.5565787	215979179.28758588	1762830036.5174024	1134630615.236979	320384767.296758	739309329.5422239	173692163.4844959	51435772.261832885	865045063.0534929	845871563.8682582	213125659.90698546	187308672.8755737	337525331.36821496	1074887105.4548087	785530403.2244165	1769368095.1059654	344812731.566693	604979672.8120561	140109189.29791984	5323564379.15364	2579878115.1555486	131774908.28910285
296348780.26882166	356462599.77339965	404341283.70788145	2142648391.8816388	270462522.3146596	292236183.21015894	1864286951.968973	2056755309.0202112	450275260.24867356	215763618.232566	1750627477.7283797	1134411273.6389928	319952174.46083796	738785494.3651918	171015040.16946164	50782638.27398087	863019968.9164565	845151826.6041695	209816868.71154082	187143773.97066772	335655959.1479206	1068904722.8252931	785486720.2124159	1769041465.5999577	340802032.9559461	604905456.5421231	139018597.69230908	5323403770.331256	2579856013.7095075	131771864.08662267
296321096.8911109	356297453.95184404	395887550.5673634	2140458364.9846075	269856539.1703175	284026592.54496753	1861885570.6938617	2049138777.7390308	449783434.0267998	215557990.48371923	1748540910.4273357	1131642770.11755	319774756.36443734	737009060.3698585	163761351.6111098	50703977.599606015	857693807.3842952	844202768.7137938	207439250.2980513	187102998.21712863	332968606.62532634	1068904722.8252931	784180996.834971	1768773558.7087438	336837639.73078406	604705067.463976	138479706.49203143	5323209647.406777	2579774824.0416164	131568924.97749197
296261690.60467213	355796099.5639217	394105370.76733756	2138022073.006191	263872660.64591604	273770057.80423415	1860086822.3132164	2044237849.5725958	449007149.1161588	214634151.14244878	1746831471.483402	1119334440.8712425	319561777.35181344	732407704.550222	162531864.01633033	50462399.711502776	841982272.012264	843969144.812433	206282734.8251254	187089897.22182968	327995989.2134056	1067985273.0935721	775616605.5135123	1768619487.0535507	332686986.2259803	604390667.0238506	137393210.2276098	5323156540.510915	2579607590.6064773	131540299.37020415
296209124.6249739	355528626.43698	392713914.38397896	2136440155.1878886	262318499.7777977	242801819.87041414	1855525654.3734484	2039131839.7032385	448383999.81854624	214468085.08469063	1741552950.5031552	1116290062.0805502	318831657.85994506	731638029.7952046	146947807.80059522	50153600.08323649	841949509.5394213	842966056.4373757	204900843.9732833	187067730.73489675	326369056.22217786	1065824150.3396149	774137462.0036554	1767980175.1587517	331613023.7315981	604237821.4958427	136521044.6285644	5322766427.560233	2579430245.7447386	131319495.90192658
296128637.51040393	355013013.10415363	392060918.1300757	2134119978.2239497	259499340.56369644	240941740.2447628	1848518104.0141654	2015240541.8625567	447843525.4302384	214413103.28609237	1726650841.6001573	1112975597.3887088	316411025.82922155	730669124.8875294	137555176.9207615	49513048.58866356	841012380.7110922	842383148.3343642	204526845.98137587	187036662.5720368	320080603.64466393	1062967402.5381777	771242146.2416387	1766197489.357159	331197689.47631043	602022390.251102	135772987.9933985	5322035765.158347	2579372899.3071165	131250660.14675555
296059641.4061913	353521478.4591149	386247570.42760485	2133168433.8129773	258311400.4298932	238088573.36998466	1836858121.494429	1996340717.3720198	447374202.0804033	214381657.57891232	1714002998.8856997	1106114710.019441	312974189.9106528	728647063.3598734	125882727.78354116	49176898.9928747	840811158.0456045	839640284.7117876	203987381.63692248	187008793.65029943	316777134.4556888	1061337460.8085752	767767347.3915663	1764237315.8204825	328494238.7828815	599085211.8146725	134554342.7766052	5320362188.911839	2578708601.2841916	130813129.71739054
296005783.16103494	352263544.3980913	383382421.4043332	2132702049.2424953	258010893.5763079	238088573.36998466	1832266780.0341544	1965900112.9053097	447071016.8228104	214310888.10161045	1700021553.9266622	1101815366.6885457	311061283.3706145	727152236.5476346	118955981.96453904	48919202.490987875	838823944.7647629	839298726.5138812	200920808.69760054	186968936.51014712	310165325.0996647	1061074347.4109453	766021935.2038302	1763416753.866174	325309191.9539843	594975772.0065293	133971619.47817157	5319779115.951988	2577622521.6072884	130803589.65423675
295981136.0708558	350171097.2822023	376245399.47830933	2131402545.0505443	257527625.89261025	236241438.9203595	1826868918.8668427	1935580872.7663698	446550685.8387736	214201943.63716778	1691376904.4960015	1101086776.0451555	310250818.18122864	726894409.7564855	113822282.06280878	48326406.46877836	836064251.8856492	838586858.084634	198702288.29520643	186929172.2207052	308262938.4013778	1060039074.3173077	759610958.9898386	1763371704.3910441	322144318.6699317	593600551.7040758	133596813.33101365	5316760722.510329	2576581836.6672816	130681261.08222443
295976790.2205979	349179529.8826687	374942413.2928566	2125001609.9199214	255906232.16504478	232586837.97218877	1821051046.139693	1892939091.0125635	446245297.9562865	213831864.51373285	1656954716.5070348	1097641616.6102998	307224126.16972566	726701374.2841187	112588394.98264502	47305122.54790109	833187936.4038799	838271793.1834936	198563185.6564563	186881013.68013737	304742696.4452931	1059662548.1379795	745476398.8729786	1762963657.5825334	317938842.6881121	591665267.142299	133125942.42070663	5311375215.071464	2576580545.6886525	130442448.80604416
295976790.2205979	347084127.06859756	366113388.52857095	2123151558.677579	255414459.35329542	226225055.84304303	1818554498.4732122	1885832592.5723488	446041924.85840416	212009861.34526482	1633368270.2794912	1096927034.2749767	305467329.01868045	726448978.8076223	108487295.3662481	47103605.90146051	832315811.4418217	837808228.0020242	196542115.4403897	186820920.65937665	301909248.23763144	1059204835.9067732	744338181.415909	1762800715.0603936	316935048.73577213	591020491.7691709	132858428.62527928	5308420551.486353	2576557479.1513286	130016415.73746397
295863142.8226717	345860720.9441825	362333197.4116527	2122493041.0415893	254374791.11964086	223924437.3218696	1815466242.579128	1868983510.6155334	445579583.9820188	211874723.50610018	1610526867.291511	1096763128.663138	305114478.94333047	725919498.2236942	107536676.99044764	47066036.32787446	827663287.8357912	837469395.6627684	195191123.7860707	186773611.4083098	291763886.6273092	1058137680.0177011	741932708.798952	1762021932.2602112	313770900.68204856	589629725.772176	132657545.56106256	5308048530.7443695	2576554035.8706493	129647782.85379589
295517185.0090781	345159608.9886954	359836928.5964539	2118799376.4233055	252039082.11867374	221622447.40818325	1814804021.3443856	1853243113.5483334	444693154.14569974	211148766.00800598	1604009625.329419	1096697612.655663	303970437.59853053	724888724.2187835	105427393.93995196	46657283.41325355	823649611.5366709	837267010.3609726	192888954.54241863	186771235.44584993	286031561.54017955	1056591031.5601391	741199147.0107951	1761378717.0329542	311715566.7016001	588724087.3949357	132487823.53655276	5305424129.666193	2576534213.341079	129328506.1861269
295218512.9288055	344265574.89025545	356740239.1890613	2113301875.1678839	250735272.8849451	219752963.6467669	1814374674.760855	1850763305.848674	444472468.78882873	210678898.55978456	1598065824.1511393	1096435486.726904	303424057.3807484	724612113.3760743	100447172.38610905	46374469.65720483	813970354.3953798	836900345.4605476	190390143.58797607	186712143.32331282	284881610.61191535	1056591031.5601391	737951978.6800032	1760673183.898589	308881037.0603771	586561608.5943462	132166676.28771123	5301969609.786485	2576528380.2020473	129170335.21352947
294983728.7366159	344072805.45039284	350957495.4109179	2112370154.509903	250050485.21421933	218383256.92482638	1811917921.4127636	1846426336.5629044	444168968.9657331	210183163.46290606	1571780295.9986453	1092760091.476318	302023417.550766	721956149.235712	100133326.87096581	46246664.228395656	811469191.0436068	836104817.1987181	188773560.6478898	186619794.15934476	274471074.17184746	1056283971.2759316	734469579.6395503	1759599967.986142	306967531.1240002	584532891.9129224	131708884.48358497	5301454535.152465	2576496241.9149714	128242575.7068185
294851176.2903372	343482170.2922256	348892218.93263245	2110935430.528343	244962736.03400898	217796968.43029281	1811253667.863933	1845769135.8911645	443988595.04137194	209714973.0183328	1561420541.1523118	1090586482.318771	301369659.4017505	719361744.8177838	99479570.64649907	46020569.90007052	798152213.6075698	834299860.2276362	187899366.29807773	186470237.77959126	268729764.30691475	1056099369.0278972	731344932.3414365	1755984269.9499922	306332815.1839011	582112163.6378727	130921634.51578838	5300302650.102359	2576188601.84191	127538547.77418926
294719004.03098345	338669458.6543114	344255774.59859973	2108072857.862224	239605487.621386	217796968.43029281	1808973292.4815617	1838152567.2328362	443451219.5496168	208884694.76255724	1561416230.841415	1089122476.0339246	301288344.3371631	716282589.8202	99170498.36770898	45785281.10173081	796633913.122581	833887040.4370536	187441307.1036136	186058285.61562744	261332480.03255284	1055846023.6734905	728784548.377234	1755759313.6321375	305800693.5982166	580484215.3927722	130521244.50250211	5297024510.985744	2576044624.796869	124151063.71804921
294648351.7457428	337444607.44673806	338014997.71810865	2106567922.2462552	233534617.91742107	217207517.8928272	1807477464.1611505	1834607791.0630813	442988000.06445026	207479331.75398046	1552568543.496926	1087785467.3594203	301064998.8514253	713969244.4050927	98636905.85492748	44989077.770616546	796007412.7799451	833034686.3435395	186775487.23919082	185884551.558801	258198780.63521576	1055482860.9165554	719469465.7573893	1755529127.7542477	304708060.942531	564838179.9569935	130088165.80628283	5294407247.079235	2575923736.5809984	122867316.10685992
294271740.6990413	332364992.3885588	337689458.3152681	2105840579.020821	233534617.91742107	215844433.01443696	1805912850.8270783	1833478955.3474293	442771618.0896097	207034284.16211528	1550925065.2028294	1086945407.8756342	298395256.8577476	712756423.4188813	97346651.58479142	43759408.278729096	791640343.7977026	831645814.7760082	185341206.5881191	185739044.8368013	256553538.56515497	1054622747.8819495	719469465.7573893	1754999566.9451556	302517677.4792528	550277608.1864493	126883175.3159974	5293661274.554465	2575849825.3919516	120685277.48315835
294229593.29331255	327521462.11007446	337263586.328943	2104703041.4401476	233489289.73277044	213261802.32756415	1802914784.082633	1832872018.1126454	442508488.2967666	204860469.50023943	1536937980.7898057	1085927337.1002173	297548749.1645982	711701781.0533746	96357308.05048253	41955277.65598315	785652127.7965398	831194728.6094991	184871193.43754315	185723384.83843416	254745436.0109402	1053638320.3685246	719469465.7573893	1754569365.1357162	301542516.65862525	500580185.0728953	125561942.8499965	5292898600.42862	2575731163.5316663	120476748.58408248
294223805.2002595	321724727.9822812	337058619.44460493	2104343983.9268298	233470463.6303736	207475820.77169406	1794916065.9646401	1832459261.5748916	442062489.96662956	200469313.40032753	1536744047.3180213	1084802866.3650095	296355459.41189647	710481089.26752	95866141.94151318	39880683.80949336	780509132.1319332	830903316.6928424	184364448.11216605	185656375.4965725	251525499.50603515	1053314574.1596215	719295954.8894129	1754075311.9519973	301395444.3339431	489768471.8132695	124648375.7730569	5290508121.6640835	2575616437.482411	116692744.32066968
294022160.8273767	319862744.04598546	336078875.1900625	2103602527.7582726	232952042.7516657	204561686.72208542	1784916538.8589683	1832179250.0530803	441630829.71379614	197692692.8055345	1535172161.203041	1084012999.2859273	295896648.66819143	708953154.0887021	95419215.26707247	38677425.70295303	779226607.0250077	830307162.8879056	183226005.51249838	185451982.2677156	250874678.4728272	1052461666.5363913	715788855.6320866	1752362796.803115	299593795.3079161	472470172.68508446	124371009.09901127	5288708890.106243	2574783260.288495	115436811.76819628
293608095.8159856	319120484.60205686	335069595.72894245	2102786055.2221036	232870829.06814897	203290060.68861866	1774886695.0865693	1831493772.2527719	441035424.3932439	195588115.69239974	1535024525.8909192	1082624695.4524364	293808895.37727016	708120448.0780065	94242771.3399117	37711483.07077656	777979268.4661582	829128435.4887866	182939438.16437194	185088204.782108	249556326.21976465	1050480098.1420392	715175383.1916829	1751713728.5179746	298956643.4608329	411734891.20584387	123649122.7108602	5288079044.131779	2574634191.3525696	114809370.95213844
293049949.9997899	318280928.7395693	333141352.6168027	2102586449.262287	232286212.3796965	202364737.44812158	1753890553.595758	1831015068.6111002	439756598.2485536	194847384.7282407	1532553986.3667612	1080773622.5019417	292268600.1578316	706786422.0338738	93804691.08779001	37146151.8906848	777979268.4661582	828187754.2437332	182197109.88545763	184805966.78188995	248894168.59591004	1047180613.7341514	712085183.6665152	1750809606.7781467	298390173.0126849	341750811.9046378	123252856.14565289	5287069986.823355	2574597580.9100075	113325164.37524591
292516129.6149441	317514627.303424	331058473.0948341	2101896031.6100495	231172353.95480582	201561946.8988507	1749885369.2517157	1830500461.8072586	438551141.8579723	193016849.1130919	1530727321.2632363	1079865807.406187	292192348.67704093	703722588.1571853	92643251.6703284	36676251.27121827	777875634.6117377	826614235.1917571	181997819.68756047	184357727.59286433	247602579.6229952	1044189851.6540983	711146149.1686746	1749544949.6341667	296023698.9057276	338128991.0856067	122038668.18871748	5286632380.74944	2574550578.7157774	112496835.39032061
291902308.35754144	315491407.77666694	325954318.3069253	2100385570.402872	224483911.74386922	201438691.1831836	1739456254.3582528	1829791368.5728915	437949336.46072394	190195334.7927913	1530447920.1557446	1078585919.4974847	292162308.3997811	699355490.333632	91636831.52588645	36522247.61362096	777497352.6223798	813113006.482939	181666073.56408775	182841026.38137588	245993927.9699758	1041308346.8129075	707205407.3855315	1745881911.3790226	295162603.6504229	336125296.67953044	121760524.09230024	5286584213.75224	2574525323.154941	111762188.00149885
291443125.4424761	311323713.75132483	316788759.85388553	2097746790.8662233	224017737.2684874	201213821.72482628	1735430641.4482007	1829069901.9287298	437574730.62818646	189154754.25502318	1529907204.7067404	1077766726.4838479	292117865.46431583	697453791.630449	90863767.3600532	36182522.00949026	777343620.1336	809583947.5198708	180031138.58072528	181508468.88186613	244210034.14589435	1038781917.7098465	705704094.1750197	1743735197.334856	295153942.6421418	336124381.2079061	121760242.5661124	5286495236.907821	2574462016.992429	110567153.52766943
291004535.02115387	304445244.21235937	306927821.50729513	2096754166.9064639	220921298.9334699	200057404.6729594	1724297427.4539447	1827880821.3650537	437267735.6806401	188762099.45544267	1528682068.9408562	1074957802.0713735	291866025.1525053	697260450.5329349	89995264.9598085	36127741.45436103	776831367.0331786	805738156.4724507	176951497.94209784	179247424.47172442	243374089.73877695	1034833209.1063888	704856156.419756	1742488919.643979	295153942.6421418	334982744.10305023	121689958.6342671	5286400966.378089	2574338475.625186	109719750.03828491
290985557.39740974	300761025.5973549	303777648.88239336	2096430517.3213198	217059224.76064932	199068806.41954225	1719622731.4583828	1825333372.9781318	437130133.84019184	187868627.1022792	1526556133.8513987	1073608026.1554005	291744428.6496474	692884069.2317178	88114221.00199744	35769833.99993875	776785975.1552355	804928654.2172701	173698056.44420856	175762232.33697328	242348856.43689716	1030106383.1131816	703782484.500391	1741470364.590153	294301145.34496516	334861912.6813377	121228935.2583867	5286117708.53163	2574095260.3308372	109026113.6756118
289760967.4375309	284045318.6642562	302518995.55256295	2096191303.4724405	211500422.51767588	198439377.56115925	1716559086.852583	1820590913.1622536	436980510.1789687	187342465.66817573	1525593360.0927312	1073343139.3221318	291386881.6171634	692353460.0669476	87543450.20255902	35644304.088231936	776628776.8299227	804743340.4558072	171205974.4901027	175277048.0655942	241273923.25947115	1024166733.8818735	693639929.7370919	1737965530.9702787	293586945.2446674	334773489.3135881	121041613.51333374	5286047268.627359	2573523780.744995	109015474.81466547
289139067.12632155	265412148.05399418	301927461.58251387	2093433869.306214	210414196.8125584	198329337.41999158	1714574721.1707644	1816705012.412215	436673080.82894164	186715224.55053854	1525167869.0206609	1072980138.3782392	291216174.48151684	689535726.1533847	86740125.22817296	35524102.72729601	775372375.281265	804520344.7348888	169955600.45519602	175277048.0655942	240751624.15941054	1021589194.4399627	686022231.7832725	1735388269.016911	293438512.02275896	334706008.87025625	120278992.72492823	5285520741.799776	2572674147.201311	108345319.70437229
287951739.807067	251784573.63659632	287935261.89598155	2091013565.7050226	206134225.33836502	197622142.7754851	1712974731.6720483	1812180545.4185944	436298265.2184066	185648277.9016158	1521665150.6129713	1072287221.2709537	290797857.56264454	688678367.5795715	86288707.09360051	35385632.17558728	774951135.1755522	804346681.0174549	169527751.6445406	174822351.50302485	238933430.9888107	1017955504.1511952	677417172.201086	1730878226.3465126	293203076.7669202	334110868.72289354	119724688.01896639	5284923846.508955	2571523987.694087	107420306.29279408
286453984.23486733	235691673.91403458	272513235.7068905	2089621658.037164	196390035.01915455	197404496.1304044	1709740208.6327214	1810727581.8861816	435613328.45101595	185064595.35529983	1520266989.0582247	1071867070.3803391	290655760.9538994	687211156.7289453	86116088.0852822	35279173.953550346	773244875.7100041	804103321.3648595	169327858.33951014	174456896.75686225	237641188.05688518	1011574174.3872409	666331811.4335897	1729208818.3054845	293135479.53614414	333938210.1637255	118936424.7312167	5283346522.012656	2569480777.2195015	106609746.1074822
285667955.6852355	233280476.24906352	271441996.9465163	2089621658.037164	196090201.3957413	197266671.21334636	1709165951.7867424	1806170927.2781925	435389840.3594794	182706005.06938767	1519311104.7793767	1070263152.6444151	290495110.5821022	686128312.887543	86035733.76518065	35277426.72313826	772144935.2297838	803890929.5897399	169176273.07055855	172566208.87161896	236660841.89119786	1010323257.8325825	665193642.5247396	1728771418.2439494	292739645.2275518	333709169.555509	117560278.66614577	5281940802.659345	2568681219.563282	106288673.72735085
285102220.6670189	231985014.64458525	271103905.8209085	2088848332.355479	193920959.17560247	196762768.22771025	1708228010.4967382	1803010741.3325021	435358286.0730696	181366605.03269273	1517784709.337631	1067394470.4451458	290423337.33843297	682450383.4187899	85961143.05600598	35277426.72313826	772048236.0382736	803690160.9482434	168827882.95798346	171682948.10654154	236660841.89119786	1009703127.4412761	663426737.7965317	1728514335.7071767	292387219.5908084	333125054.8830083	115494504.99626341	5280910841.074127	2567921823.1882005	105540338.28590333
283521006.376552	228942205.84177434	269740740.45445573	2088398793.3598375	168559140.75177008	196092104.23161536	1703300215.847267	1797754329.3736503	435345240.3829458	181082628.6967364	1517365118.8398466	1064957015.6938641	290093577.0746486	682168237.8823628	85900859.54173234	35269147.10100325	769581904.8599929	803263889.9792132	168401051.39907062	171644785.1457217	235432618.95301193	1009269590.2027218	658871303.0190786	1728104239.894095	291341792.03725034	331965657.6477917	115081381.60525599	5279475721.748641	2566912692.6848927	104737865.26912516
282501186.03490496	228465678.27466315	267557963.3397887	2088367966.5554314	167278005.2226405	195879283.62031662	1698707807.7370298	1794265014.6515908	435261905.2602171	180840181.464714	1517019694.1748805	1062435575.7555728	289793526.1227946	682050976.6591315	85674822.15720308	35232637.638794385	768153915.6571159	801986032.2458677	167981682.67780465	171601090.711837	233212633.2665032	1008362501.8780441	658590306.8049891	1727740477.3146245	290871973.0973582	330507306.9208976	114542672.94207418	5277288695.786294	2566341101.3725867	104522809.05078068
280829036.8672776	227974181.1302724	263893873.47179502	2087901703.1461499	164818742.75812614	195329621.0618354	1698707807.7370298	1786044925.9253156	435247515.395146	180450567.9782372	1516325446.9884305	1061577460.2877072	288401541.87513024	679357248.8827795	85222993.17696045	35232637.638794385	765386812.0786268	801154976.4056132	167285476.82455763	171466597.06409067	232795276.39280283	1007218036.7867739	657610728.5443274	1727195738.5231056	289486882.817461	329607780.9679868	113942440.69078305	5274783606.540233	2565866574.41467	104299654.83416115
279224007.19934005	226546339.41606712	262290983.65134797	2087768630.410619	162457823.71281666	195149032.57687157	1698658165.4042683	1777306344.136612	435130951.80835676	179913245.7645746	1516213187.8714914	1060862565.7127812	287214744.43478215	677360966.551465	85177719.02833031	35225105.692751504	765106682.1645445	799547087.1959834	167047031.59434432	171458528.17892954	232580357.8525839	1006963546.819313	656656213.7574137	1727004135.0788138	287707297.07773083	327785234.8061295	113525310.67174089	5274493806.458328	2565830011.4730964	104169474.3763831
278277688.6086015	224662909.31026185	260020647.54584146	2087237474.560822	159550906.32559133	194982576.107534	1697357745.2054524	1772034832.253892	435078443.2804388	179629918.4293433	1516008373.3069766	1059924124.5976049	285573001.5886302	676755116.4436015	85001760.96446139	35182051.01364055	760483410.3234355	797362679.7015803	166393293.30400208	171427415.73294592	231109451.9011227	1006713281.8149142	655147783.488471	1727000373.211946	285840877.83223915	324952252.35228723	113345387.77541122	5268502041.298498	2565160298.5880027	104073127.8090281
276417161.0666845	224468607.32717413	255281137.85021967	2086747824.6282718	158797540.648521	194582103.084362	1696849670.7981825	1762936081.2815826	434926384.42925465	179574328.1259638	1514386011.3400946	1058708147.3839889	283509790.6173227	676567009.5020697	84457921.02215138	35126434.183499314	757849782.1954225	793143588.0495341	165454339.4964663	171334255.001999	230838213.60616517	1006523117.8633928	653566066.2251049	1726688663.2587023	285065974.9991727	322275648.9279397	112661552.08876732	5268017509.134673	2564873048.6072164	104009596.05547288
274316049.6910643	221516891.34965515	253172606.27431372	2086384257.1890821	158375034.72455066	193750382.55495244	1695971935.2191658	1762012430.7148798	434795443.30300105	179218202.85072201	1513717626.9546287	1058019406.8489506	279579605.35090464	675943064.0910945	82703650.47879519	35104077.896623634	753746019.8054531	792778331.8860525	165021681.70698962	171295157.16596195	230647927.7688958	1006261456.2815003	651756910.950495	1726397234.1126359	283681953.41441184	321128225.3179895	110532817.37746258	5267011348.155877	2563979891.9430904	103904194.35335337
274063126.608213	219229286.37822273	252856590.1012504	2086231299.8154712	158109862.33742574	193305288.17708588	1695099937.396142	1757452412.13895	434732076.5405022	179120469.3600664	1513622188.9065151	1057466186.180042	275438088.8233477	675291459.7001219	81112543.98611292	35049009.223727286	751968035.4240779	791119447.9541214	164052722.33192977	171249447.73985097	230446599.6092335	1005270023.6060319	649941030.8310328	1726184563.9648962	281012697.82322186	319803666.53975415	107548066.45618708	5264913646.241683	2562860399.5049405	103726118.51122655
270983002.9188361	217639549.0290138	252001110.92828926	2086128903.6969998	157814817.8826811	192992218.15350857	1694085243.3134394	1747041538.5029056	434418863.5144815	179115636.97487685	1511740381.7446208	1057280962.991791	275097388.5281089	674775642.3698075	80269606.7241823	35032763.260184444	747674913.6983525	790735549.2944136	163459894.29583764	171206210.68779495	229925705.88824788	1004849940.4320998	648492800.701095	1724690400.4565086	280255868.42104447	317035730.46270293	106423324.2409797	5263881658.913665	2562857515.0288544	103555385.46886113
267950818.87812787	215962494.55123904	248724150.5465165	2084768307.3873806	157411231.7102428	192289659.29991567	1693418494.092468	1745950840.1201546	434335167.7490898	179010704.51531833	1511258152.5718768	1055683073.4324338	273561364.5807046	674460751.3265586	79825516.83338228	34861824.689188436	744374724.1158686	789228411.8378012	162128414.7044527	171189544.6793019	229258483.7583428	1004293464.7978351	648492800.701095	1723202644.3521507	279804606.84152085	315813208.35416085	105504175.69739473	5263881658.913665	2561877065.3510656	103400159.96236858
266178808.06477946	213353600.94542307	242534653.42104068	2082899667.6164234	156337027.32104117	191991827.99206227	1693416583.58489	1741245954.5331125	434177565.7191291	178500331.10686767	1510097979.8343794	1054574270.296375	272678836.80779845	673564552.7240156	78592841.23574637	34635590.76417358	742204398.4821435	783693525.5227373	161852751.96372572	171168180.63838226	228625076.42059287	1003722623.9524868	648361435.4742988	1723071472.3839993	279124287.18050885	314989361.36026275	104008078.69954157	5262507892.696592	2559068575.254803	102907964.97397484
262948680.1534343	213169818.47205812	240838678.93632966	2080052097.3109534	154242261.51467842	191659358.4884785	1693116217.487153	1738823165.9887946	433987520.14540386	178089473.1072228	1508122223.0083532	1054574270.296375	270792629.6217247	673064320.7609844	74803752.08984485	34503049.43839533	740437868.9241246	779884856.2324144	161813187.15892494	171089467.963969	227628107.04571134	1002669002.202513	648110968.7774615	1723025160.824632	277946947.18544286	313189635.7610406	102799110.14523748	5261423710.140579	2553318517.3835897	102764031.58611712
257637405.70653486	212475552.8524859	240471373.06782913	2076911765.049067	153941337.12010133	191358339.48210484	1692940358.7025747	1737548106.8243272	433853287.2037115	177945635.90618467	1507688741.604472	1051831497.9384019	269567371.9270377	671298098.7560588	73263882.42528743	34441578.61299067	739085754.9179289	772920275.8304865	160806971.98808542	170984065.80568773	226736297.3995597	1001985603.6642897	647142969.8810716	1722954706.72807	276264852.18991315	311777513.15406185	101554547.63519713	5260920113.580133	2551398806.5536866	102579441.99752654
254473472.1708128	210204461.5000161	240471373.06782913	2075299089.7105668	153731519.8407842	190745450.87428242	1691809931.9215753	1736320611.0030212	433023522.21829844	177586950.41248524	1504796932.8056226	1051500824.8038383	267968220.5404811	670026428.7066447	70757423.68337737	34410109.14306249	738675031.2790458	770195075.645346	160562601.1047884	170567379.90062398	224281744.58606404	1001468682.4874376	646720087.8619608	1721596629.08282	273277844.3210753	310068995.9862913	101238292.655435	5260307644.544676	2543076182.779082	102416475.33865958
251306584.48455498	209713975.23520315	240249100.06417617	2072947141.2408383	153434371.76976132	190174299.28254244	1691436730.67175	1735362874.6558807	432122121.631769	177464732.60228124	1501988631.7267957	1051099553.3531362	267773308.5300049	669441288.6607758	67787405.58492564	34395290.92160925	736794774.4026792	769872119.7756643	160121875.84226504	170512799.17217883	222648017.34945166	1000258485.8304543	646561661.3411388	1721065060.9533448	271349401.4947034	308154405.1503075	100668350.19702542	5258951649.252991	2541165409.0794954	102069420.85274658
249734356.16168466	207943840.57216808	239970339.15381208	2072013355.6376529	152655374.8053944	189166597.29840773	1690888985.0642684	1735013959.1769216	431194328.37257314	176750346.82976964	1496001074.8744805	1050396085.8312654	266677981.8832001	669063897.6052606	66070866.90856884	34372308.512101255	735973304.7244995	752807169.7607825	159850189.17295104	170469705.26982903	221973751.85742888	999882917.2252121	645719275.4745886	1719013483.7971392	271160901.03146565	307015225.7145032	99736581.66177535	5256780306.834526	2526475737.024709	101488498.65543926
248749507.93235064	205208065.76168522	239779588.57995334	2070151109.128207	152401034.92828244	186314132.76173478	1690337762.4346013	1734788876.193378	431030108.7770249	176547719.92707092	1492882803.2532597	1048917947.7269225	264057176.35723278	668699339.2505273	64504801.15620148	34258032.64569337	734554244.9632666	747674700.1022537	159089179.79347003	170058519.33547702	221306055.1356743	999268327.959429	645040531.2640352	1718010228.5626721	271131404.3864909	305522055.106484	99383859.0442064	5255417802.10368	2525104235.7784224	99982052.28974728
248640797.63468647	204782079.51685715	239545706.80806026	2068478385.6429927	151667606.01849726	183826938.64343345	1688804142.9423778	1731298627.8025234	430649917.93436927	175959602.5202682	1490316484.3179915	1045106336.9177973	259172071.11601752	668347798.2669868	62298030.407360524	34232431.99069196	733999443.7573167	742677366.608222	157346233.1041078	168946444.57303116	220886779.87073863	998087278.9936874	643379325.4216311	1717403782.6507761	271124850.412541	304579035.7070075	99204237.22382948	5254642802.004694	2525104235.7784224	99257349.16806637
247796504.18912044	203390655.3526836	239507920.7535977	2064765868.0651734	151248202.61073798	183042276.26293623	1687690970.9489973	1726769637.9323401	429465092.0030677	175730679.220663	1487647623.858487	1043777462.5436337	255396687.23114967	667958417.1475427	60922967.930758715	34179485.4844222	733091391.2587506	741086484.8387816	156678545.4664024	167682992.3661471	219457850.76270497	997049436.4299431	634677239.8021003	1716961405.7247322	271017461.2346196	304215458.53648037	98544235.67503066	5253901835.795559	2524745650.0207744	97679940.05865641
247461082.92224067	196347614.17016265	239449797.6378275	2061166883.7624617	150917370.29121196	176072031.75763184	1686147807.9293833	1722031967.7675872	429149206.8791743	175340737.17728832	1484604829.685284	1041390815.5698599	250646189.13943744	667757595.1490256	60354658.53842003	34044728.196983725	732671044.9782062	740642923.9120988	155922479.23895895	167255314.13795397	219050522.49514976	996805218.0844307	627613352.1862586	1715853137.0806105	270909469.22908306	303629939.92988944	97773265.04869184	5253322052.484478	2522744161.7292004	94963988.73055148
246884313.4377231	195730511.639583	239116427.8417019	2059114160.955261	149606193.2772852	175927349.03476542	1684866296.4319966	1719393719.6598797	428902352.53904843	175174473.11244977	1484538744.6137247	1040443263.6134799	248101401.61678407	667302658.618778	60212531.944122925	33931228.545157626	732537035.4826243	735193647.8320029	155782163.17434862	167182845.54897767	218665751.6345322	994990062.7436196	624225933.7616394	1712788403.1136894	270658700.609664	302759301.11578345	97746280.94563675	5253162848.097958	2522384183.0719433	93309363.03731485
246514356.42851165	195589274.85623246	239014366.80226374	2057886821.070299	148736859.6874842	173385616.5807439	1684651985.2319658	1716802911.3199947	428333043.3880116	174945348.67504713	1483036048.2766373	1039188870.4620675	245164211.64682165	666995067.7975144	59646176.894875735	33876770.80368792	731895014.6783757	732505651.1087701	149748259.03165436	166552176.45135644	218095269.06997675	993339818.5047383	621916925.8306111	1712526457.2369614	270195598.17390215	302455221.0826886	97687814.93166417	5252815300.918756	2522219043.6246233	89432572.36053061
246419371.56251183	195523537.82336837	238796153.0222124	2056944283.3536975	148339450.92286772	173021527.48618433	1682186082.87452	1710447866.0351913	427873392.43240964	174707125.4149319	1481215173.123289	1035474801.977545	239649535.31688872	665545858.0960494	59263560.53773361	33754277.32705554	731606186.9429622	730938767.284775	143322422.7374851	166550810.31592017	216637553.9046232	992121349.4328942	621547699.005722	1711931238.5528026	269579084.59899426	302055057.10272455	97672808.60699281	5252483368.640834	2519353780.3616343	88793665.80785735
246354889.07950303	195411458.77529913	238606501.03462133	2056502829.0094402	148217505.8654859	172979998.54707044	1681526066.5946543	1708847590.7640998	427655086.378025	174707125.4149319	1477537015.8004518	1020820229.7717435	232158158.62890163	664472469.9032487	59068183.644837715	33615080.193833485	731421459.1127785	729214275.5632322	142601694.38469934	166431923.9116735	216004192.35185486	990876999.1061993	621542957.7831657	1710841189.129465	269243113.30394757	301053985.26335746	97597517.09803462	5252111950.490276	2514129977.02879	86991481.49314798
246271991.6851812	195313332.11991596	238240566.11123824	2055987422.5439138	148178034.3402802	172958684.59465155	1679838714.7802951	1707292032.8044605	427464702.69462514	174707125.4149319	1473306271.4415557	1019714847.8813021	229291806.10886276	663244041.15836	58722248.1292827	33386150.105097305	731108932.4236634	728908353.8272191	142231131.4174522	165951725.01651493	215013185.53549016	990410919.9104025	621541381.8664452	1710460925.7408648	268622340.2868512	300430056.56713283	97571711.73989885	5252011999.450519	2510202404.5382047	83809186.63259932
246038371.40278903	195219355.4594221	238139045.04455203	2055670583.8598413	147987215.90114266	172933980.3917849	1679011240.6400106	1707040855.2433844	426338345.2122149	174704849.32879382	1470298108.6630304	1018696959.8963206	228476681.4914741	662510509.049944	58628585.97865387	33287377.688611783	730533509.6714196	728051292.6332791	140620144.53512156	165843091.16362494	214941183.62660086	989910015.4625765	621528572.9460503	1710033217.884633	267458895.42956284	300254004.4813306	97558201.52597037	5251782242.379906	2505843402.2748194	82323196.19389999
245861660.0270103	194836926.17721695	237911991.01320863	2054771421.2621374	147838167.41444123	172866764.27242827	1677145623.939426	1705151301.3682964	426176746.4341971	174661753.4707613	1469484101.6343167	1018567070.3463706	226937875.30819446	660193969.832088	58591377.07432088	33227522.245662265	730408604.3789492	726537506.819269	140186436.02854192	165724836.3329952	214643267.35198462	988812119.3531004	621318612.2537401	1709543067.0818229	266129779.90926662	299851518.51332676	97469913.7151921	5251724955.6165085	2503239717.4383593	82323196.19389999
245848967.21730998	192357377.95685482	237838692.2388175	2054211257.3647947	147816128.2625118	172832774.24404618	1673085529.826279	1702557306.3998423	425411518.22628284	174629948.5434815	1466653357.1913767	1018518022.3545163	226435500.8397729	659397992.8929765	58414526.509360634	33199073.087842762	730339199.456254	724902430.8136219	139766093.04487944	165640332.86609903	214563753.4312548	987652183.9991953	620776539.0561439	1709267483.1522715	265642556.32128847	299304436.30271643	97424589.37827215	5251580521.168003	2501814761.70157	82271800.19800304
245626413.32062078	190493662.22890937	237479870.4306122	2053918004.2121694	147697169.00090966	172606257.50648165	1670274395.9000373	1699609137.4443767	424813783.9847388	174603077.5141723	1463506746.0655477	1018255400.8716118	225508319.3008737	658408522.1077952	57840649.55939694	33140549.85310084	730215696.3489994	724541428.3796782	139197978.2320161	165573881.27712724	214375536.48746514	984765533.5595394	620182289.7121258	1707922855.3674376	264988638.7384641	298437444.5121025	97315388.64337459	5251106420.011115	2501632576.886206	82234526.8803289
245097455.62080485	184070936.68069667	236626886.18996108	2053764181.5218213	147607305.67758793	172524247.31437227	1665487698.9463851	1694387368.4401398	423998281.25678396	174318011.46269894	1463334165.4912753	1018111165.0228851	224669653.7877401	658375487.4550924	57534213.97595062	33090923.922616433	728449154.9294631	722602770.9570938	138905022.9849051	165508448.96118632	214330025.5792311	981536578.8428307	618373427.1002673	1706643711.6302056	264881350.75028428	297733628.47084475	97147539.2920005	5250468386.205556	2499395852.023804	82230725.4601475
244990868.59604585	183633946.50869286	236279633.13583857	2053575880.5575264	147475617.829336	172360956.73182207	1665410296.5280523	1682725580.777327	423782430.70565534	174089673.0156337	1462981455.775877	1018046300.0463104	223775743.03357777	658375487.4550924	57327875.07450537	33017837.948169965	727157223.5493612	721978904.755538	138710302.93693668	165476179.2015085	214048588.38177094	979223993.4211838	613510693.372561	1704649688.5742314	263267680.231267	297644516.17181885	96883975.45002672	5249275583.459774	2497182791.138901	82230725.4601475
244481187.19025207	183632458.01315123	235251387.45146257	2053462037.5459256	147217018.45610446	172221511.31839722	1663514653.5614133	1665683026.5075824	423183615.71423465	173997934.32866794	1461672356.4707675	1017447306.0176241	222503526.28763574	658348057.3323572	56530038.07399717	32984605.52789374	727157223.5493612	720948465.9911425	138064780.9149787	165441018.07014552	213966795.4384192	975798010.9295282	609714580.9864649	1703193779.206363	262621486.67709225	297560780.6063008	96385748.68517423	5248780325.778983	2495481415.2748814	82210555.29557815
244423675.50182426	181853463.40090734	234596417.25204152	2053071200.8651214	145282901.7363655	172110357.21193576	1662724566.4613929	1665536580.6043682	423032936.39524597	173975478.95998067	1460889957.0328922	1017272279.9516022	221450643.15759915	658067709.7495706	56340261.08148237	32939528.45882303	725455475.7446566	720789380.7911675	137557903.5490724	165390381.60015485	213966795.4384192	968866723.3799585	608145589.3810298	1702418573.9234014	261955236.74072313	297166008.494166	95619579.13271162	5248405197.003728	2494295027.610518	82210555.29557815
244387926.44719884	179423180.9590348	234251862.01793545	2052859922.608523	142828756.41663375	172110357.21193576	1661482394.2010934	1664972916.8904226	422311443.81112343	173838295.26721078	1459944653.9245756	1016557028.669339	218100017.19545782	657554883.4102695	55239086.1620198	32902564.21749152	724919737.3608371	719003750.7803748	137030709.99437314	165326322.92987445	213965428.21574593	965909033.604558	603841126.7381828	1701409261.9071836	261382534.471596	296884499.18323714	95125745.48682623	5248173666.1266165	2492357096.0073624	82021426.00336234
244346057.74845153	178126297.3857967	232966481.86762348	2052788458.0710154	139377446.29734498	171851760.9120245	1661232170.9759986	1662681871.1686912	421988665.7948868	173683703.2407585	1459175322.270295	1016054146.7949038	217835265.83107477	657445431.7307969	54940333.05934252	32876852.9260197	724919737.3608371	718189350.3098077	136879608.37715986	165152163.85580832	213915370.70507684	963455643.3709215	601497767.7600768	1699671847.0884562	259961076.94839796	295877602.1789026	94516580.18870914	5247765993.914187	2490936680.743599	81799019.2801055
244315934.13611203	175861650.57871097	231750460.47931668	2052723329.0155222	132862258.04843976	171656854.72320756	1660492585.151615	1662601965.4087596	420824563.4106128	173548245.84879747	1458546343.0464618	1015782797.9019452	217502964.66731864	657365928.3564317	54413406.9779896	32760972.748939943	724171086.7038109	713441304.8972013	136792675.82285178	165014669.2372971	213878018.8040386	961924219.857787	600281780.4499983	1699160710.566125	259416517.86052728	293309062.18308425	94237641.04592228	5246776528.21906	2487249223.9369736	81569410.86382595
244313038.33716515	167760224.7308597	229630067.10823923	2052698445.0899231	124715894.69453707	171470555.73387688	1660448862.3338234	1661894479.410669	419910100.9438401	173472269.75272667	1457960681.3214297	1015468556.503463	217038876.39486963	656848873.4659898	53688539.10048022	32683795.130639225	723735367.8313818	706501801.4997069	136506153.39729232	164820447.8410723	213859188.32987916	960449950.5570831	595091931.4769882	1697834767.454141	258984259.57322764	290801603.87156963	93726482.84868914	5246445252.737954	2484240421.062555	81389561.04236957
244313038.33716515	163322729.02263618	224356640.381818	2052483053.7137651	119749535.85456604	171208247.9216208	1660378315.9659765	1661386971.7352872	418899881.73537207	173455280.45563737	1457162126.1402886	1015422232.3170154	215434615.022882	656500386.3754308	53638494.343928605	32666750.4777719	723650061.054266	694086079.66306	136319364.64539516	164702162.49051228	213812268.91930282	957584430.2670155	592895533.9931545	1696824797.2049952	258342385.71801242	287152482.92776084	93157238.27245627	5245179731.226864	2482194667.232895	81240104.22217447
244303068.40769976	162697867.79013708	216414981.6884864	2052012545.3524685	119433990.21624461	170625314.27066755	1660293039.8014293	1660808096.7005904	418856487.50342554	173419807.4720258	1456100009.1103334	1015196915.2164049	212759122.65086251	656271052.2278451	53454967.13201098	32657218.04071828	723590211.276223	691987374.1763973	135930817.3349914	164494192.4766991	213777848.43563008	953432422.5959603	589407615.6743257	1695450037.4605453	257819290.85624504	285524435.712621	92624285.32200223	5244380074.125353	2479232825.0252614	81146805.41038106
244267093.93989265	160314292.52830568	205481424.65396208	2051653915.5452607	118128503.26911522	170050727.7570915	1660270403.2526233	1660624751.8322153	418390777.0928111	173419807.4720258	1455878022.546087	1014268318.639493	212025000.17801803	655546569.6222734	53238745.04922204	32607095.321561906	723263268.681392	687403160.8490025	135866167.4930585	163373948.9615063	213763495.1425862	952255329.6798731	582021273.7984049	1695088148.9223902	256873677.41395253	284336979.8453411	92244076.8049259	5244360118.645167	2477789023.842149	81082746.6607433
244260096.011157	158508202.16703314	196401492.67675504	2051569979.411787	117719269.20619707	169713667.80937475	1660089952.4101813	1660624578.840653	417612556.3876469	173405743.15509766	1455751283.588966	1012024200.3743743	209058700.9486334	655447666.4781531	52917951.316206686	32530523.5787976	722840924.3473825	669024974.2849338	135726372.70646554	162541086.26846752	213711960.71045977	951876849.3701774	568769490.0931088	1694916329.4912395	256228353.21624634	282741372.66600317	91503952.5349299	5243476047.294022	2476960076.057596	80952676.0079499
244204780.80485553	158078723.65833357	195878861.75283676	2051454992.5061257	117427120.389896	167992357.79560953	1659842693.2548833	1660492014.1346993	417547405.23021	173346910.68040973	1455697673.4956653	1010471596.0328971	207723770.70873916	655172425.0958945	52813182.913631745	32462266.573423967	722028109.2080866	659908766.2839694	135606778.983227	161979461.06026053	213610158.5456532	950369102.3855748	566824984.5701898	1694428553.0087001	255975365.94229686	277893437.5184016	90796919.39313391	5242111613.636503	2476853075.8091536	80850661.42027834
244119232.6019214	157448762.1200685	195797442.38559148	2051401835.775667	117240711.85488632	167901942.27833703	1659822737.1667314	1660397368.3635263	417547405.23021	173311817.96385053	1455548707.8313527	1007569685.0793672	207012920.44012928	654110101.052012	52581762.80938956	32387345.62945566	721906639.5938148	645645392.6130924	135242089.3038914	161161501.35106498	213555918.31682506	949311712.9483893	564400528.2246443	1694265146.160173	255825519.367162	272107253.5835905	90405397.78708836	5241219089.24078	2476415216.2722964	80663973.14502122
244042960.63611504	155432299.50892434	194513257.77312034	2051250645.21413	117122262.81853528	165933054.6714911	1659750871.9888976	1660045125.3704708	417547010.08515024	173195062.34417507	1455439587.181446	999603111.289022	205556184.61921397	653248934.7495148	51994449.407034665	32351444.080829773	721704092.8485602	613507277.3831325	134528018.31441242	160846262.3846016	213520850.47253668	948142634.1272969	552555027.3964329	1693909694.5055351	255716465.31575578	266662496.28816843	90299562.28615928	5239707054.541873	2475862689.2544875	80553963.50351937
243942275.4526656	154827799.02011338	192661296.92879856	2051190961.7151759	117066570.08446288	162943318.25955188	1659703548.4438055	1659415035.7095027	417513695.2509396	173163053.85019982	1455164799.8490367	984999305.1219871	204458477.5786267	652743697.8805046	51793724.202778585	32216935.114507094	720844813.2923658	598197947.6735213	134146335.93967749	160511109.09712306	213375009.80841577	945374721.8593054	543164514.0226876	1693050836.4270601	255466469.46459407	257916090.39459777	90062340.13841413	5238585354.235922	2474024961.294979	80519692.07526901
243880325.75771746	154492598.94989362	192592188.45517772	2051044529.2014365	117028530.13861495	157001582.2509201	1659577944.8794665	1658702259.2195158	417451248.73379076	173130322.07786483	1455063478.4405346	979358790.1347598	203869237.52201915	651549473.8188686	51613274.47614649	32205051.793304663	720266542.2482123	572972163.6698613	133260608.61439277	160297994.83143926	213211912.52819878	944245261.1728243	538111833.2801392	1692642369.4098523	254493437.3096543	238428876.22445253	89046015.86475365	5237988708.196845	2472426435.9326277	80478386.31936976
243823148.2963041	152135096.24588254	192484693.64749935	2050919144.9564333	116968502.67381153	157001582.2509201	1659429471.2594209	1656744617.6488833	417381188.463099	173124459.87243843	1454935047.6244044	968460638.7585065	202570756.51352373	649951078.3473761	51605971.606915265	31978706.95989725	719105801.1022458	569589584.837433	133067563.1332731	160052496.64605096	213132536.5707487	944199811.6134015	535123963.75989586	1692161997.2013516	254174858.29106337	225553988.52013642	88432812.86854354	5236979189.278513	2471598814.9945173	80407794.88052745
243767262.77746674	149215327.33663693	190462176.1190276	2050672927.0541768	116900220.21608493	155506498.53864843	1658803798.5236213	1656150338.7743235	417323512.5958723	173106769.69095314	1454649228.5202417	962508926.100791	202070181.67942384	646236499.3996707	51572113.661830604	31819649.854882196	716795532.9691377	551813086.1737399	132330263.28513077	159769977.62156904	213073922.10277486	943912398.640902	533853395.2944517	1692128408.5283604	253498230.79057673	220321810.5103019	88245731.3319598	5236092625.06481	2469167104.844196	80356517.3705117
243531217.68872255	143566170.0509337	189760653.0943521	2050558655.1820095	116754827.52211317	154864533.2195837	1658520733.051257	1655534520.9020154	417243966.88627917	172983089.30232117	1453743908.2270684	957527631.0706128	201813736.2300548	645280586.0370349	51559040.43329524	31603839.766184453	716795532.9691377	539000295.847409	132327243.23864374	159602503.0219367	212874399.6872779	943495701.3370886	529104047.8454416	1691932350.9613035	253043968.0392779	188837263.59062272	88053767.96329243	5234441719.345991	2467248922.937225	80271934.99771771
243452466.59384596	138924834.5694273	189238253.89277098	2050308835.1444588	116651055.11077659	154238074.56091654	1658147238.1441114	1654462269.135223	417063971.7125345	172786858.09376264	1453061359.8968747	950925885.8689024	201369739.36993894	642457045.7581234	51483390.96328893	31603385.50192945	716795532.9691377	535720731.44240344	132262909.06275314	159148128.62622675	212744067.5652998	940945536.3255633	526935374.1526448	1691842474.335969	252220738.28701267	175567260.73845035	87812816.8623096	5227108509.859412	2465338731.5811687	80128767.32961197
243363306.38662004	131598479.2004007	188902572.29100955	2050017212.737844	116263738.62329035	152891469.02964103	1657619734.0155935	1652856961.4076333	417001439.35225904	172689063.69905987	1452750420.9885538	942306944.4149159	201237384.6305114	637821203.1308682	51435910.16349554	31517138.243816905	716738379.7067382	531041032.0189254	132037164.80180818	158622413.38385713	212574505.7129063	938767816.4244059	521139291.1829132	1691735791.2248023	251796423.88768056	175567260.73845035	87682907.14410919	5220732442.706456	2464836019.775578	80033012.7925342
243289820.51801774	121141056.69068722	186847380.26292548	2049777296.8532758	115185450.55592367	150339546.88991758	1657476237.6796248	1649672198.440406	416906532.24650156	172653775.26637068	1452705628.241703	927695928.5011253	200779584.4224801	637821203.1308682	51407518.60377248	30927033.340816222	713175012.235003	514085433.12229955	131906757.41519493	158438560.77788287	212526095.97183806	937768293.9173818	516189032.8646824	1691617825.856562	251227968.99671698	174611620.77255642	87682907.14410919	5216868291.681732	2464662637.062782	79993223.05232766
243259548.26076567	109579618.18450834	185383096.87548053	2049660242.4153373	113534052.61557657	148744224.9315063	1655450838.9712737	1645184795.8127146	416769619.6588544	172556455.6391086	1451853524.7828643	908848424.8562884	200367160.4955678	637617978.2181002	51334363.24712756	30898562.494049575	710997977.7051824	509456726.0284591	131730145.80205165	158110231.8094609	212174550.8672225	937652547.5839758	514212321.193053	1691317469.1945007	250970783.059503	174377888.57848167	87523483.46493906	5201168420.4645815	2463551143.618705	79870630.2950626
243255866.36577487	104310945.00103477	182277207.85790157	2049639474.4773543	113464244.17073084	146379442.28085655	1653655437.8121603	1643869181.4254231	416707894.6312467	172473525.0407074	1449703222.0238907	878067954.3568957	199737947.71335492	637498484.8900157	51302968.6993746	30822646.670385867	710335306.3880508	500890940.7855309	131497000.75359175	157945181.23862132	212125922.47278374	937046637.1415753	505272276.62970334	1690981819.8515913	250472640.71137995	174228683.2467437	87228849.82865769	5200857939.441145	2462703466.4013286	79619975.8934307
243252044.74953824	100821768.88945514	178712789.71815586	2049447138.7800548	112461017.36531484	145936434.80541778	1652415435.036166	1643851157.3353477	416602872.1477891	172373088.7693755	1446530990.4675653	839425230.5516568	199700124.21470684	637396576.1005504	51108831.5419404	30734264.212799523	709022550.9417044	495176109.6147175	131399856.4482752	157489952.07606414	212102097.76243293	935241134.8330036	501015294.24304754	1690893408.96043	250212534.52171475	174022511.638767	86708320.60092124	5200514610.748649	2458337540.548049	79479489.02837431
243226345.80449545	100593262.8134723	178191956.93497294	2049079729.5413077	112337514.40289256	144628854.55817816	1651528548.1117077	1640399785.5726457	416483758.5296114	172315325.85878712	1445399036.8265696	811848506.5462184	199321504.44688153	637297623.5893359	51088955.73540417	30691105.70506263	708991506.9333785	491693168.51527095	131344305.99221241	157078368.5679476	212022096.47429806	934424268.5034372	493803238.78407186	1690784517.0033045	249110787.6118992	173891884.78130978	86605683.9725776	5200412862.126018	2455153430.352838	79461314.01286821
243196812.6975795	100254746.02756524	178001099.73636395	2049076717.6850464	112050852.00844118	143883170.15808225	1649288184.4175873	1634714459.2077937	415914774.7384363	172112837.64481437	1444856583.9722643	779590844.9839802	199059518.56473324	637297623.5893359	50979685.52154629	30593655.14397097	708787435.2235522	483838992.5593437	131054227.54077026	156743602.3124176	211889435.98964778	934023778.857928	487958629.4455665	1690718222.7227874	247725800.58541417	173722453.0595995	86394514.4523454	5199973048.762203	2453083113.2408576	79424647.03692393
243129659.9744405	98689132.58646207	177675564.32264072	2048985999.5658872	110943322.30546181	143234889.15009266	1649099754.8201149	1632131319.6405292	415661379.0252695	171951058.27717417	1444850217.1745305	670999996.525069	198447527.60237998	637067650.7897083	50712269.34353101	30552244.669729397	708694191.6250266	481321784.4596013	130937277.76093322	156575641.70303318	211740089.78419247	932348360.0305897	455983278.4560137	1690679069.2162476	247716104.1592467	173470997.61899227	86120341.8244836	5199852343.875785	2452416990.765438	79374685.58791791
243078017.31998253	95791046.66971351	176729934.1668088	2048980393.6545975	110721829.20954579	142201548.08485168	1647804487.0199184	1631983928.5975728	415398701.9526042	171865688.50138086	1444744768.7805245	519177681.90586317	197236551.13820624	635864888.3040968	50255152.09764102	30152649.98651384	708653143.7032878	480464215.9765562	130916317.1930676	156166935.58449072	211610666.98281008	929838139.4382396	452707511.03898424	1690673407.6075342	247548237.95977738	172650853.47165284	86114670.36767761	5199818146.635788	2447358948.6140046	79184579.62146069
243064944.960907	92669971.07253154	174741939.2121935	2048956557.7471766	110441634.22228381	141317017.9893234	1646211887.0377593	1630266659.3527665	415217439.43305695	171652798.48250064	1444007012.5395026	475184136.31840324	196871971.97445622	635334809.5110165	49936838.854131356	29795707.99831484	708531304.6544789	479952601.5145097	130652515.9156704	156130732.87694842	211583714.37760955	928270220.4570918	439992995.9728511	1690642594.3129654	247504472.6184088	172330136.17734668	86073917.69911328	5199726375.91993	2446766827.100978	79044477.49274528
243063851.28227103	84217694.72636606	174085074.2515805	2048913719.9002872	110251268.20281304	140159270.45938706	1644760064.1227021	1624515626.5497196	414980694.0266027	171578178.55821624	1443895307.197996	434806411.07394576	196593406.59729004	634065838.1083769	49723864.974796385	29333449.00834065	708469967.6909165	479814105.2750424	130454422.10683364	156085257.37910748	211511248.82526025	925914594.1018131	404932917.6604064	1690616757.9727068	247338161.90153456	171978286.89566985	86002972.53941143	5199559236.0635605	2446571243.07083	78782128.74309947
243049784.52317482	81496621.00976948	173186563.41147575	2048900592.9077184	110089743.05835484	139595315.25174436	1643209819.1805995	1622974388.742186	414808830.8205887	171496917.00148216	1443624441.573569	373874774.49951124	196283796.00985265	633661030.6973807	49488335.66050767	29203949.75073702	708412899.8356814	479683037.6399308	130118896.96184783	156058858.59577033	211499878.86261937	917998147.4617788	396111703.88992065	1690570550.0871332	247266399.4992886	171120692.71496022	85803944.87195462	5199519377.920615	2446136112.559194	78382145.22293252
242992284.2953953	81487501.81948972	173010559.17645815	2048882881.518643	109832152.37843132	138647337.23262936	1638504355.0120065	1617896555.343855	413352358.0148819	171473786.94815522	1443521268.5939696	356966311.0291938	195869918.28280434	633053361.0480351	49427395.781569526	28975700.550287507	708313250.3367627	479571737.65126413	129433244.2352102	155981420.37363303	211439700.50975868	914521821.9157556	383580359.45921594	1690501177.8025396	246889109.16522706	167537697.03034356	85756105.09899786	5199473961.487655	2444904235.452588	77793847.02202715
242966808.51253095	81272608.45096792	172851597.11791617	2048862673.3538392	109686389.43173608	137658111.08133352	1637684618.7959516	1605537498.4930015	411158050.0107851	171350418.36260828	1443206242.3534248	353577959.0757181	195751586.81805462	632850629.9906597	48935986.64823452	28769136.393853705	708161586.179837	479494572.6538679	128895815.57715654	155936835.6472264	211296440.68111977	914364599.9455359	381637221.6404655	1690374689.4822793	246762358.56222647	166350867.33642712	85215250.429187	5199248528.669432	2443270586.4952545	76986669.6493028
242923429.64131194	80900455.8768639	172548029.4077742	2048810290.6777546	109570060.4826389	137446181.032191	1634691968.8253365	1600132784.352562	409608907.4217366	171350418.36260828	1442964595.1251826	349502938.99654424	195424924.9051497	632844397.189624	48935986.64823452	28697912.142437708	707991422.3338747	479211151.23148394	128602562.02375305	155925751.92228627	211162277.13183782	914356444.4203758	374724621.64885646	1690277232.3166375	246654081.71150222	162113292.9462345	84821183.5909532	5199069136.317653	2441649451.089324	76447391.51914512
242856172.54722267	80631280.28974104	172191119.29413733	2048741713.1347651	109511594.47213466	136519563.43838942	1633525882.0855734	1598074821.4022474	409608907.4217366	171202648.39179304	1442556173.9560304	341093856.6328375	195069786.7137157	632772661.7283733	48775034.86030565	28646367.945575435	707830425.4515233	479144573.6387016	128451954.29849331	155908738.96624646	211005744.00760192	913477569.1150289	361613119.5164123	1690028850.7782302	246541278.70532882	159691178.60715383	84499077.8462276	5198243230.822517	2440318003.3642583	76357045.04454
242832683.84639376	80509018.53459734	171912871.558759	2048623003.0785851	109373258.02438968	135666547.2347632	1631044921.180849	1591740402.628519	409194428.0074078	171091283.2114054	1441987395.5298653	338890176.27365977	194898334.71228105	632647062.6575023	48671036.72043372	28458243.68222753	707740953.3074365	479045215.9722142	128092107.3953264	155891901.5608676	210462269.36105222	912397844.5595438	357404408.1733779	1689652403.4713278	246428778.29498035	155360276.38823894	83999719.6527439	5197754533.157519	2439737868.9555573	75767098.14874853
242785946.54181248	80431451.63765047	170760146.2539685	2048502632.2007606	109253475.55277571	134861722.57403693	1629456451.2362669	1583645027.6378949	408840341.3261872	170963253.845622	1441532187.0485845	333487379.3388286	194878726.9254823	632234593.5746368	48617190.43446658	28431223.815436732	707323870.0757667	478790463.6723516	127633186.99087961	155826500.20767358	209908909.91120645	911883710.6777622	354085767.25228554	1689410366.4889646	246260725.53019574	153324857.1994763	83556462.51078153	5197152794.810892	2439183619.7362385	75610032.43740883
242663698.00442478	80033132.51728103	169704137.13267827	2048455990.384119	109115752.16365102	132957994.2885986	1619811732.4246693	1582176638.989926	408768951.02587295	170959178.9514233	1440461339.9048543	328887169.33033663	194435867.39505646	631663402.2949535	48561655.037121825	28373525.044819556	707195463.1410015	478587493.9591353	127475227.0693375	155778620.3920039	208313293.53065026	911708102.9094265	353320785.09453857	1689115765.9686842	246128390.73065767	151773483.51740187	82564585.62422694	5196874809.103122	2438437738.697502	74840436.22815877
242546787.44023278	79377912.965879	166043682.1635213	2048311079.6412005	108980246.95027319	131120747.44553973	1618198516.080988	1580877863.521157	408701998.16076905	170874836.69553053	1439862509.7627285	327475560.12963176	194254380.56897867	631400690.9232713	48560309.54832505	28346727.209970374	707020254.6037135	478050416.46743256	127292376.14116679	155668046.24672982	206628984.92399952	911371567.1150963	348398898.7352047	1689095913.440883	246021030.07235646	150479578.70080018	81502060.94202016	5196459315.894641	2437880461.567835	74263227.18682548
242451231.74881294	77823902.24362491	162645814.64064616	2048196663.174338	108940137.35027218	128851782.3401024	1614884543.2509289	1578056215.5529265	408452338.88436913	170756477.1610731	1438719886.9356916	325577507.7976015	194126572.8463319	630914614.0713434	48499932.988275655	28288241.11242441	705321779.2290033	477845702.3301047	126949522.32331099	155579195.158216	206543623.3734466	911252260.5596865	346256458.7628966	1689073032.2144222	245981065.20607477	150479578.70080018	80829662.72867024	5195878678.446949	2436280917.774562	74196688.40565673
242409694.8000692	77011780.24906582	161502672.61891958	2048101921.3018312	108800830.50193417	124899202.22505742	1604058981.2080753	1575817929.287	408328867.28961974	170719347.968725	1436463295.3749	324369101.51415014	194086189.6187017	630121244.3483177	48473953.275731094	28158985.71432548	704046606.8144703	476411153.3180698	126149411.21262601	155498754.60059848	205199772.03051847	911052559.1567645	341217821.2559663	1689055736.546992	245701888.18829376	147427942.5455031	79310669.9722921	5195113022.3418455	2436142838.6678495	74156233.90769121
242368689.12432063	76486006.7258546	161143037.13997978	2047757691.0699594	108660316.96295209	124133243.52068296	1588454993.329927	1572548023.8414185	408223411.2483385	170541958.44860208	1434121566.1299577	323745968.9311252	194049146.51223886	629968397.6648862	48430905.5769304	27987577.978573263	703466053.507482	475925590.28041244	125215492.05681662	155419405.87776607	203542037.00772816	910906052.9604759	339834258.5334104	1688897535.850151	245504545.94611377	146410955.0277841	78514381.36997375	5194813394.249332	2435559137.853481	74094928.89398664
242338136.5927073	75914323.52206692	160537590.52031863	2047630756.1669798	108590412.92691201	120582608.02417824	1587142007.0871882	1572087036.930724	408174405.19706637	170485412.27798837	1425205653.0274475	322114453.2093389	193227121.7703445	629170440.8681467	48417485.633993275	27708517.12556032	702826786.6314352	474902626.18204486	124887025.61623551	155367869.18278697	202013665.75749424	910822698.7662747	335638307.82087183	1688311096.3881786	245102604.44221136	143645132.23955664	78199451.22445197	5194760280.823753	2435194034.909152	74013784.44048525
242338136.5927073	74967045.98776619	160001915.75587016	2047491325.8410633	108476212.33803007	116493112.4658943	1582927738.550356	1569989262.2051606	408128412.6712279	170282138.56826568	1421391233.5250518	321434734.4158101	192700276.54073057	629018857.0757047	48383345.99029894	27561446.875799805	702673937.6002114	474274995.2380456	124742963.0807586	154964972.4571775	201377481.06220496	910811840.3308811	332558404.29385114	1688192306.8023088	245064237.9706066	140850973.0633191	77866064.98998071	5194704058.80009	2435116621.2979827	73863294.79625924
242242522.634795	73935816.19110727	159582921.90856838	2047355049.2305527	108369774.70492052	112366738.04060806	1580201684.1713	1568149535.7641678	408045409.6354781	170128699.88267022	1409290803.2580621	319977180.9142265	191615644.45362037	628673714.8285072	48275335.705607444	27001506.397770245	702630335.1514003	474217027.9967471	124479901.92663333	154899023.7684939	201008970.39690715	910743916.8320013	330511685.50839335	1688155001.6393914	244910520.26359034	137691937.04865897	77652533.5824109	5194651064.143849	2434296917.2808995	73396980.192789
242177419.94204596	73757278.04306577	159382518.9139213	2047119919.6266875	108341007.41156854	108157492.98397902	1576867639.6021843	1567665347.1859708	407799520.96778435	170053844.53462225	1399968418.908257	318020296.1571705	190532802.7959595	628423001.1998104	48194409.447112754	26748811.872071728	702273048.9703336	473946977.9107713	124349824.07539637	154666287.76666203	200571800.5815023	910675697.6936562	329962405.10484546	1687985300.1150608	244726720.4050819	134394799.03456452	77300677.00760639	5194233068.469296	2433951513.9313607	73127579.56246354
241917144.2600337	73623366.79501048	158836307.48170897	2046936035.1813464	108314244.96539094	107824960.67169783	1575885749.6736262	1567318677.5563025	407798716.9326896	170005437.67770863	1399907497.379539	315297712.41638446	189395561.10225716	627596955.7905617	48131244.839963615	25975510.81178709	701347721.6240312	473357704.01098377	123663811.51891677	154639268.60889453	199310218.09181386	910651173.8689873	327658417.2283789	1687889317.5773075	244400099.0113989	132968138.60683823	77108101.25735864	5193823687.661179	2433818378.2401094	73118127.17627169
241899417.00297332	73623366.79501048	158110318.90175557	2046539444.4846537	108287182.47289538	107624526.11294037	1574857318.9597616	1566695907.7320266	407771648.29225165	169834358.63638812	1393347812.8925521	314217883.68801445	189057629.22224277	627013970.9371824	47874167.54682651	25302891.762375396	700468308.4735838	472682351.4718592	123062439.14939229	154552269.04914734	198721414.5207166	910608888.6100901	327298835.01224476	1687742160.691203	244283382.80365172	131356706.5194302	76806597.77554764	5193250605.029554	2433552657.89084	73088879.89931351
241842781.34173933	71536313.77750072	157662397.27043563	2046155893.2050676	108071491.01323366	107563318.74330506	1574069700.5441976	1566614756.8893285	407756214.3653054	169253502.9317974	1390213007.8142247	312619702.2874269	188058622.4567207	626934876.8117332	47657660.093454495	25154597.098675057	700126137.126853	472400060.30669737	122529149.6712346	154482724.32701153	198221564.2591452	910486306.7326101	327181475.7950703	1687602818.5025141	244147095.7689488	131067780.84620845	76218248.98562902	5192860450.79643	2433469128.4328666	73036622.40123737
241822306.8797753	69589677.11488198	156652924.8074206	2045766140.5722651	107990459.54419914	107493737.96350962	1571615506.8696618	1566515871.751875	407687816.8681363	168928198.5996939	1383414888.8175652	311585898.1847496	187268325.2202465	626751019.5040505	47446695.01428806	24633703.97540428	700046954.4446822	471055674.54035884	121660864.03258085	154350733.7635114	197893227.90831232	910424730.0646356	326899598.05792224	1687459727.032693	244070218.0035981	130842560.58746082	76048544.50918023	5192510039.478332	2433374347.8106003	72956328.58157156
241815222.7671936	66776004.69452958	156287404.5051938	2045452683.7662847	107860705.95345594	107419109.89939696	1571294090.1668253	1566323504.7123885	407679402.7150342	167924846.53365076	1379616187.9676802	310236549.2553978	187074846.36147484	626533080.8528565	47222242.8325912	24244080.95310152	699994415.7341148	470228717.1552189	120018878.07255983	154228260.91781437	195120482.25623828	910348238.6488993	326304808.4342029	1687421607.1928856	244012673.03388798	130518786.75903264	75925856.89579615	5192118662.602431	2433283224.248436	72956175.24787045
241777534.9284632	66600038.59439093	156103914.366378	2045280741.2998111	107619704.57906854	107290322.51594982	1571213746.813802	1565732717.8341854	407664217.4096287	167675762.74755442	1377579769.630736	310047774.23619044	185785084.11643583	626028272.8863232	47113090.18048205	24102117.528635945	699849041.0745149	469869848.435129	117010783.65666279	154113500.26375172	194723493.61696982	910246595.1306807	325932090.4687606	1687370076.5573523	243945582.10567862	130082551.76295455	75870322.52529788	5192044799.787397	2433032671.344348	72857686.9878546
241730346.46551427	66082347.58211517	155837201.63748068	2044912140.2724147	107256213.44922632	106967652.71149877	1569060106.8263144	1565193291.9676924	407628717.8292239	167213913.67682123	1375396082.7484603	309453818.0454781	185338371.80472082	625601433.9921134	46914929.712272346	23891759.987050768	699691602.4494488	468775348.05552936	114149221.25890768	153953615.99668017	194516044.7497515	910009595.2277493	325672081.36455375	1687226021.9462934	243815935.2429725	129938846.31428352	75736543.29379264	5191925085.269935	2432873110.441078	72818222.70762771
241631033.26862162	65937001.44717308	155577152.28528953	2044697073.0201235	107063422.9770941	106831049.740335	1565931626.2202246	1560671077.8442514	407539394.8288623	166968170.21733004	1374803442.1369097	308161244.6140827	185132853.34346464	624589025.218499	46438522.96005317	23466658.299673177	699625903.6327151	468775348.05552936	109207361.33510202	153909132.65442	193121319.063003	909841950.0511746	325429877.4176842	1687114749.1099768	243640783.689135	128998818.42223147	75689453.19689758	5191400311.819727	2432363404.8079486	72818222.70762771
241501522.80005193	65760526.439353526	155530189.64526558	2044566655.7389367	106996540.25490025	106606323.98491324	1562944461.6907086	1560348859.7416644	407467441.2357311	166736176.24040276	1374338478.6530597	306830123.71274585	183499632.34991196	624098696.0245675	46438522.96005317	23257450.308961343	699567624.6665515	468498994.06598055	106285814.1172657	153633724.03699896	191838240.1793889	909816215.8633614	325429877.4176842	1686847620.3417332	243200457.95640385	128303627.36069672	75578035.33502999	5191164972.601548	2432108582.593213	72811382.71164998
241487440.66554445	65085726.85838199	154914132.79178873	2044314721.8623016	106878654.63996977	106447921.09992479	1561656805.7719438	1559202632.6111681	407408074.7714653	166683448.22413042	1373224467.5833712	306220306.2242867	181572385.72261053	623238632.5768689	46414726.36057985	22751297.887586806	699526352.6322656	467896233.5862141	100464103.09423889	153580072.54311785	191327381.06953812	909752643.9349791	324891373.3321342	1686538503.6015158	242910579.78259027	127335158.05945858	75229472.64386515	5190745468.197877	2431876431.173493	72810563.16829512
241417218.0888848	64430481.88059026	154862629.09891102	2044046352.6241457	106674724.74647334	105789371.71824938	1556471934.2131836	1558594122.7721856	407324036.43941987	166570688.33693004	1372282527.8777835	305661599.3692958	180488676.58121002	621488345.9886453	46382224.299914226	22726567.448110778	699189372.5373828	467532854.28333986	96129344.82307552	153353001.44025815	190430898.41475725	908733018.1402663	321211174.9060119	1686065083.2991042	242317845.6509482	126571604.52930334	74907797.13700004	5190544704.6245575	2431818006.4244795	72761287.20272535
241282635.47636658	61733285.47020587	154730393.35804766	2043925253.8982186	106124718.14062914	105297466.46960653	1555503277.6719182	1557785860.853614	407251221.8685544	166414196.0025105	1371838601.9515667	303703178.2635504	180135048.5455686	619855689.0083125	46341008.26172065	22692570.57776721	698758126.5400858	466915728.78595126	87558666.34986897	153285309.65799892	189546146.16815126	907986757.8062298	317198499.20000637	1685940513.060676	241779880.75196302	125688061.90122399	74721156.06309545	5189741442.704939	2431799908.145112	72736927.96286298
241268638.655875	60030880.02329335	154730393.35804766	2043737076.412024	105935643.58723508	105194320.86671555	1552655960.0336208	1553937590.5351884	407183852.9796423	166370622.73518428	1369553778.2758708	301768129.26712555	179253371.31071427	618254509.4903629	46270876.631089956	22662463.1895417	698349529.4352145	466634448.14063585	87082451.88716845	153125056.4365322	188835536.18893257	906807140.6059867	315543130.2001116	1685909590.7948523	241687606.1629148	124658833.7847766	74629899.87374905	5188341619.147692	2431787916.0273995	72689346.68506129
241236063.5021758	59994586.95614551	154730393.35804766	2043336140.7020354	105881065.37639701	104975868.016924	1549590104.9563668	1550814668.7830412	407085147.11098254	166313082.25138777	1368410391.0790775	294824156.41513884	177910693.68398666	616239577.9218378	46245800.65806624	22640756.147982344	697883639.9563159	465541856.59747565	78717233.99667965	152989836.32606414	186130311.7469126	905910242.463635	315113669.03230155	1685556021.3004	241592013.37635756	123895120.74098301	74597711.60678717	5186208185.902013	2431731071.486001	72625294.2109599
241156779.0630898	59337556.138332814	154712649.2188396	2043248564.6393902	105592268.69437873	104904645.4472297	1548463719.3524706	1549646105.194357	407055459.5842527	166242838.38194788	1367221360.817423	285031744.97019905	177314723.77253073	614092939.8962957	46178972.8771504	22587163.20712402	697863433.3670411	464429147.9039588	70742491.19586109	152911766.66123062	182120475.7305447	905595028.3468801	315093854.0609556	1685490108.7713163	241022227.2468155	123148539.56878522	74424442.19491878	5185309605.992054	2431643383.968686	72501058.52645606
241111301.67392287	58451437.07412486	154697107.12486398	2043202527.5393822	105273450.44980024	104291647.47004363	1543834887.8541274	1548160299.0595937	406966206.6751765	166205995.94841543	1366507733.6966212	284377201.0150424	177226975.54099065	611986516.7482595	46150335.3868567	22573685.31945955	697542210.9400549	463639824.9319401	64421010.38761884	152750371.09408423	180656342.16231042	905394071.5508499	314828006.05214095	1685396678.0967457	239973020.60539436	122834418.4382984	74375768.81547582	5183044093.135754	2431631390.847661	71953320.3498791
241093986.47605658	55319664.74010478	154690465.68183595	2043129072.527519	105162992.58552831	103281968.43873483	1537412166.8590796	1547378041.4361563	406674938.1160172	165937385.02774128	1365504572.312682	282930004.82935447	176163342.6364385	607845129.3707294	46142472.344832905	22533997.627328396	697354440.993638	462978377.0699261	51923861.11190989	152719798.9893725	179629199.42102003	905377609.7046354	314828006.05214095	1685366249.3841918	239552192.38842207	122441904.36042023	74198963.15236124	5182350644.442942	2431611684.034267	71652730.15070668
241024790.24481302	54500929.68099055	154596339.07894897	2042965764.987607	103369671.51007879	102854521.51724462	1534561083.8204062	1540996056.164944	406452303.543111	165880748.4157799	1364212754.711087	281627434.5932411	173693908.86457762	604014842.8810728	46133331.43078452	22511386.676375978	697253885.6401887	462116880.7785728	49725768.97145915	152484873.47245073	176930010.3885084	905363254.4238573	314716721.07384735	1685357293.3050258	239157228.24878046	122009175.85974692	74191110.07183215	5182162823.941872	2431572348.7317524	71285968.80856939
240938547.0825326	53357629.11192144	154502252.51531413	2042711504.7717707	102838734.51319513	102320117.12610094	1534561083.8204062	1537290150.1493697	406054394.80191463	165623483.84245148	1363962714.4089859	280802385.18180436	171275796.49964547	601429659.8101095	46132182.114404395	22508453.03651226	697095254.9517438	460909822.40900743	49615756.23321848	152284943.06855834	174775064.94746995	905362256.624121	311666410.8847616	1685258807.26599	238971093.11602506	120812612.4625946	73035534.50211781	5181887516.302459	2431425804.114897	71175365.8672981
240909650.31847242	52667477.38198201	154486691.36621815	2041907047.7762716	102157852.9885512	101442325.71994779	1534201135.9512978	1534078549.9541516	405958023.0894834	165456426.1911265	1363496403.8743563	276635340.56309205	168196318.6604312	596143603.0552243	46130302.57224327	22501956.308936898	694931826.4001898	460512990.6931885	49071513.48141177	151717431.3499918	173765038.00881943	905361912.1479306	310916814.24859595	1684985555.7251713	238859188.44639102	119142645.5193807	72479004.13746703	5181761012.934817	2430971324.731582	70961437.5863896
240907755.29265437	51936387.79112733	154429431.96036148	2041611135.341741	101190853.7194865	100824137.91143833	1533997129.5092194	1531202171.1734245	405667487.19903886	165400418.0266401	1363044031.2928376	275596042.2487711	166042460.271931	585248336.3214836	46122870.75803942	22494969.339872	693159642.4239902	459809733.84570134	48792041.41530572	151448389.9907742	173275673.2643239	905352481.8591838	310104061.73935145	1684736662.2263577	238388896.60892776	119096772.70327553	72342982.13420454	5181270182.148457	2430204717.221646	70851808.09569898
240860839.43541193	50712533.264274344	154362215.92223078	2041531330.8700836	101054981.03869823	100517646.2700975	1533271337.093248	1528703221.0358593	405623014.24782324	165362446.38754475	1362342865.5935416	275457721.17829025	165380317.37238705	579206639.6759778	46121608.17995109	22479899.793572307	692843050.0375302	458671148.4431582	46624790.64638037	151275328.95142457	173088270.57835555	905350472.9445183	309054138.25039315	1684675249.2808049	238254250.4818462	118174253.04448333	72121780.0199138	5181236945.645103	2429827140.6215415	70719511.30853648
240790178.46123356	50304878.04719602	153978710.2856157	2041361672.5237582	100928236.44397295	99935942.90484092	1532831870.3676634	1527396438.4704714	405568862.7837125	165314327.04943058	1360964248.999988	275457721.17829025	164775884.17111406	574501352.9633253	46058810.59935672	22475777.05321467	690487567.2528613	458019895.3313757	43371776.95375168	150967167.94001585	172456912.6452241	905338167.0797315	308504466.836295	1684563617.092371	237925199.8387641	117213920.49907449	71748037.28779256	5180287255.84676	2429084617.211858	70446135.98649208
240714897.69297168	50118161.38449245	153301318.90409178	2041260298.4796486	100547439.61850888	99884308.16896456	1532444024.2667584	1525424442.1720872	405438831.51117533	165221575.3102079	1360185273.928643	274793547.92485577	163328935.70927596	574499911.303333	46028271.49165024	22462334.562375747	688266376.8500155	457003954.7475832	40215347.655466236	150172733.12404063	171975132.95437798	905333185.0822272	304933722.2213446	1684388187.043195	237341890.18125442	116481210.22905073	70908434.28948893	5179989310.148434	2428423255.232449	70204792.22395937
240669821.61655837	50033795.68242277	152930852.91877437	2041233780.9426734	100212999.20196858	99868421.2757204	1532175991.4124007	1524968455.7728682	404839099.8417876	165157780.40451735	1360074960.7944403	274657955.1515931	162781044.7173906	574393912.4686561	45986491.912814595	22433687.98206947	688108742.9898943	455296621.68822443	39539059.67687246	149574426.08419603	171861862.14127278	905315552.5792729	301585925.41149235	1684312846.2973845	237205804.73954293	114312904.15459216	70057677.12200277	5179915011.648779	2428156219.4981747	69910160.49152109
240425538.40235683	49653083.579628065	152741582.09409964	2041187328.4372246	99814107.9341578	99807331.73223579	1530421374.4152112	1524773803.2921522	404462472.9782712	165118306.16132253	1359699088.6574059	274157736.94995546	162274937.28041077	574384730.4728047	45946858.05071518	22403306.01894603	686626122.2943083	452564816.0465107	37127809.559716836	149353131.49164617	171260877.69950113	905284851.039532	298466554.0467091	1684092044.280969	237096048.1289497	110981340.76481551	67402315.93696629	5179438012.99422	2428070213.1508636	69758890.38909172
240268915.42399073	49296625.68017294	152560324.52076325	2041082913.9163644	99548923.19474947	99368035.61090226	1529744262.4735193	1524352831.635744	403614676.8721575	165079065.09341723	1359224074.2195952	273825085.2580615	160953481.09956884	574372125.6321957	45924280.85014811	22378220.9564817	686183006.1133585	452503703.650531	36800950.26659659	149110610.80971006	171246605.80141684	905261045.8472189	293972131.3891155	1683760427.72342	237015993.9670952	109135845.88506624	66661446.440249905	5178948525.58835	2427393902.038146	69709576.89496855
239889874.62555096	48710515.46757755	152199232.11689258	2040993464.1499429	99084410.76939055	99308270.1329947	1529245185.143374	1522254007.776005	403041285.8944758	165064665.67644098	1358824377.8470583	273741634.9091248	160190270.80992347	574366880.3225747	45861433.24744071	22297715.589819696	686033823.9986113	452085778.0854564	36680864.933169715	148501075.42933497	170303670.5769698	905243971.9978915	292992914.22189724	1683382845.117954	236835678.9405194	108244578.02473041	66648944.3882096	5178312212.92614	2426910770.386791	69431722.05189966
239809657.70589635	48102115.88969348	152069048.2096669	2040952007.722354	98887036.03756711	99288592.45167947	1528747252.6995583	1522201320.358467	402741041.4953808	165037412.01722354	1358131141.76152	273167800.481929	159865607.31087524	574164759.8148645	45790681.93778695	22264904.770258702	684416115.4004304	451854130.9138732	36661543.98035919	148335549.15135244	170236088.71184814	905221627.6180594	291340995.9641636	1683205019.891465	236673702.21838766	108057651.28597593	66648944.3882096	5178005214.165277	2426838963.535889	69301794.47404245
239669215.3372844	47820131.37758699	151336113.27352303	2040941475.0236378	98727529.84198104	99235648.64124702	1528644802.9812882	1521882270.8217854	402563918.68531513	165016818.4890806	1357564589.4896023	273102325.43700504	158901033.83152854	574103172.4931941	45706035.1928483	22237287.01674652	683883268.1655395	450348308.5615961	36657134.96206533	148222061.16001576	169242494.02316123	905116265.7479117	290771222.80319	1683014125.7391453	236471947.71490306	107673506.71469669	64819638.87734531	5177597436.487402	2426651120.0815716	69292536.45830832
239473396.23537478	47766288.95221628	150838193.33095908	2040938087.2675073	98706524.86127257	99194606.04148963	1528191053.856022	1521751937.1249402	402021304.1844287	164926028.75509426	1355312034.3590927	272760387.11155653	158475173.37815002	574030772.6537541	45653952.70348494	22197587.216739208	683772157.8125451	448862525.22155046	36657134.96206533	148072965.67400616	168943154.48021325	905108592.3914602	285618785.6313201	1682918459.5583389	236429235.16322124	107601503.045706	62308410.16076731	5177540823.194088	2426594951.032621	69172645.86550479
239424975.34138963	47626172.212014645	150628624.47364193	2040882963.4966013	98603865.52269328	99148604.45572416	1527541997.4292138	1521593184.2659802	401766196.2845956	164842253.20933694	1355206666.8250911	272567318.1758752	158242885.86713386	573947700.6026392	45626608.376473196	22031727.620358955	683570253.923433	445808574.4220719	36563387.72585179	148042456.98474228	168748908.29921982	905103640.4218938	280891774.05706155	1682676170.284498	236220395.80289125	107481644.72324067	60056335.65643841	5177246330.424616	2426564089.6993117	69033226.42109388
239131282.33731705	47562143.87552618	150467919.33545646	2040864140.2884557	98535943.5738254	99075521.59571722	1527479136.6268651	1521385295.4956472	401565314.2679912	164771122.5388455	1353757326.5084677	272567318.1758752	157530556.08023682	573840139.962162	45590792.82730253	21708706.223623358	683015629.6265527	443146145.8731024	36501200.79729715	147912721.92197716	168660191.0687061	905068908.3281183	276874110.28706634	1682127412.771032	236185672.2022812	107446794.25180307	59236576.85671225	5176598541.650033	2426548085.552794	68930511.4350049
238738680.22913602	47487625.50287321	150411262.91700637	2040856144.7177687	98491420.72947223	99038844.23162207	1527283983.9336448	1520792329.934558	401384006.4293165	164744838.85875386	1352595125.747132	272095476.307187	156573824.61814028	573777158.5429428	45538781.969619095	20917386.88347286	681515795.7037277	438846924.39661694	36481720.347331636	147900115.4963964	168101612.13147628	905033244.1074761	276781739.23185843	1681761503.8700182	236113609.22321355	107381477.11126149	59135962.19252867	5175105552.216974	2426531338.4427977	68802767.7155356
238364229.52943027	47254313.13537848	150226890.2073654	2040836458.6287532	98378166.95012882	98800807.56053007	1526840267.6614115	1519557829.8379207	400873717.2115996	164728036.4881126	1350286751.3295531	271780654.93810004	155325969.5791891	573671199.8843436	45494177.91170711	20575367.128593307	680225838.8891202	434209543.91043955	36463150.04050014	147877215.43741322	167299189.11018026	905020082.0257571	258878886.19521523	1681728738.5753443	235937995.4764446	107178163.09278435	58875511.74184363	5174745938.182512	2426377774.4064827	68728453.32056639
237435450.3207485	47219295.68483262	150066281.87023976	2040830266.5554163	98360397.3757706	97806136.29578806	1526816390.4592574	1519020889.8071456	400273199.3079583	164405434.76728845	1347656319.3440678	271093461.1514545	154571255.6276139	573585497.9465104	45397771.265083104	20026019.948549367	679008042.2239537	433249726.25677717	36455818.6809801	147851053.95939678	166526345.7387145	905010518.1931555	211945011.5749262	1681568158.3237882	235832171.8087699	107126706.37041542	58513216.59515485	5174710720.35872	2426244108.6005883	68711595.02027483
237212989.23429236	47159832.465401456	149996515.1633551	2040823931.7087274	98319957.76180914	97044803.43553895	1526653673.8350048	1518650808.1218994	399849034.7107457	163949628.6765689	1346566355.4180298	270093654.9620707	153716405.2390416	573584613.4328561	45391241.7874238	19533355.912272573	675463603.6595654	431700906.96819746	36420263.64593718	147538025.7629274	165837310.52056637	905002036.8301759	199420043.585671	1681473972.5381725	235619376.40253377	107066281.3465563	58156298.04099764	5174390510.886384	2426146951.816266	68652925.22493914
236999583.5572811	47025562.89094342	149738014.90760854	2040809931.9715924	98303761.53528655	96826561.32987247	1526488120.264759	1517984529.9954295	398701586.744146	163940420.70490038	1343665455.8071425	269304005.6159343	151896363.50913554	573441345.7432595	45286702.38808067	19116864.817348078	671106285.0275626	430118267.54523444	36404917.227427535	147268213.54326832	165808027.45462194	904971307.7868782	184860786.70970595	1681371782.2232609	235454999.92086843	106981317.65931779	57533651.99836454	5173681164.621198	2426017964.1611814	68547109.7349012
236903031.77990824	47016946.467870735	149577761.1143334	2040809785.7381294	98279261.47076781	95743221.58715206	1526374041.1515872	1517870815.7974443	398499191.4489586	163784695.41957638	1343200059.0761325	267466371.56620654	151046469.8432294	573325186.3637227	45226043.7774697	18393604.587222166	666079924.0568541	428713856.9152077	36384210.87678161	147268213.54326832	165542603.5277401	904926373.131845	174379012.26942572	1681253306.4823067	235199400.2429231	106588856.66651183	57051751.9342972	5173154038.22445	2425599679.7989945	68485560.9030255
236723930.59050977	47002720.68538886	149308116.87401277	2040802884.6121109	98270740.13318223	95662059.84540083	1526266909.1184473	1517657166.6449947	397171903.01025087	163725899.01548386	1342962085.0283265	265725222.15857586	147887917.11091593	573205747.7485151	45093612.5926597	18077617.842908278	665532412.3538865	428137877.2168982	36355426.418024935	147030200.28861868	165290850.7690025	904858074.7112243	160714121.28981096	1681125427.3130531	234651101.5664786	106450434.08651893	56280730.77877517	5173042003.903052	2425599071.1254334	68485560.9030255
236624643.70167658	46969061.625820674	148587562.4551024	2040802884.6121109	98260762.15816802	95631464.53664209	1526094706.2566407	1517372527.4528213	396919358.613671	163692804.08321622	1342470017.491288	264817727.6030491	145394904.5875972	572966928.3786972	45000580.736441985	17984253.92038991	665022832.2476776	427697541.5013819	36299696.67209423	146863119.77493694	165195881.57647407	904781988.0076215	156827218.69661573	1681023141.2729442	234583792.4132314	105458557.46413377	56136910.36166152	5172754988.549306	2425555429.5999136	68479419.5087201
236605561.88497904	46826370.49304143	148489942.58776623	2040801872.6335838	98259828.32939748	95436140.86043808	1526094706.2566407	1516598767.2056513	396709576.34683144	163494330.29967055	1341242701.9863946	264032653.74727234	141176114.67434993	572590875.1783915	44988497.73178669	17197101.24438079	664817238.0359647	427423412.05976593	36141991.50627123	146728251.52479136	164315266.17926955	904780783.0294123	156386457.52354512	1681004293.6925817	234519653.7716239	104893638.64147894	55664181.04936804	5172692409.565344	2425555247.027826	68451573.13448043
236590237.91280058	46757103.64551891	147683207.15823033	2040800604.3952026	98258233.39842266	94766382.34546587	1525975411.44725	1515934048.5035553	396493279.4523779	163297868.3860837	1340546749.658886	263605727.51373154	139972143.6398038	571999727.4793928	44987080.31567459	17114411.565524984	664697990.7779498	427181892.3756177	36076927.32968863	146514702.49656403	164111673.962112	904738554.9841663	142713604.27531177	1680963507.2155888	234487767.61615258	104729842.96617594	55379065.05789852	5172530338.155868	2425537298.596792	68366891.94418004
236565111.73366198	46610361.90892565	146483220.10867345	2040786834.014673	98207961.81600638	94286829.8299432	1525626086.7092106	1515874961.9319408	396202247.8172316	163176606.39777523	1339775589.578257	263227032.17080453	137068298.15775892	571685452.6055219	44905861.06026578	17013836.266637497	664607879.2456759	427038746.4838471	35928934.801138066	146305062.98399144	163577243.27190387	904699609.262135	138265369.3279909	1680877935.2662823	234362703.40059444	103999467.5628908	55376040.97120145	5172345379.38639	2425496035.167459	68214948.0202277
236446353.47309646	46556414.3659077	146483220.10867345	2040780619.3041904	98180880.67951682	93626572.91980205	1525204005.5381835	1515773453.2820148	395436938.5782585	163105049.9455555	1339105707.8933938	263195715.633957	136428469.84235728	571094487.538286	44886920.475842424	17000246.515258078	664173078.6458123	426972328.63093656	35757787.16346658	146267434.72713807	163459029.51221594	904639989.6696877	137405405.12132788	1680833281.5671172	234360637.55139682	102985284.71765482	55318610.22486877	5172241147.963689	2425177238.9243007	68187555.97180448
236438394.80367577	46444263.45508596	146361991.88271144	2040761830.0483756	97915708.02988382	92716771.89802341	1524932064.4133952	1515742106.3817496	394865890.7140918	162967710.07475713	1338963187.2306647	263011429.4788353	134530383.81052232	570555500.5580571	44837492.453026995	16981504.555232078	663866888.210147	426925609.3437152	35350714.28348744	146246837.20344266	163352137.85665542	904471764.1989738	134959447.5568434	1680805090.4808636	234326467.00719193	101846745.54955691	55199202.71536532	5172126028.093114	2424840280.4117208	68095953.6507459
236350278.1424495	46361912.61639659	145742922.68282685	2040761830.0483756	97808648.00463471	92205527.62606695	1524109863.8364856	1515660726.9501076	393717099.7419056	162963904.4118033	1338412207.903193	262857717.31581172	132512697.4880698	567863211.3190746	44833803.52089376	16944352.082709696	663700050.5966145	426897919.288905	35264496.261123374	146179693.6420824	163065158.83537614	904219889.8102539	132543624.18290468	1680744312.401051	234283027.26058865	101611854.7909698	55007664.54851287	5171936438.567062	2424770446.536499	67914092.56535102
236325164.6566163	46221231.97634489	145049097.97344738	2040734063.5021582	97643332.12565908	91869718.53510459	1523821401.47956	1513764976.1939955	393184351.6140073	162888904.58146316	1338082249.6048353	262848663.51494992	130828857.72067457	566512984.9902924	44829854.128011525	16928084.67213315	663404591.9202607	426554534.0991098	35232319.80911655	146069067.9568146	162267939.7804955	904028252.9816585	131799304.15623252	1680728071.4089055	234279448.94200552	101475984.48939873	54865543.22378205	5171926908.679754	2424705558.0727153	67347220.32333517
236321697.6147858	46177575.85351428	145021756.56808144	2040676397.7802196	97553416.76908958	91690027.47979835	1523740755.5689366	1510488788.4269047	392411536.4933992	162860979.95032883	1337891464.3369308	262334344.78172725	130387753.17100859	565426090.4316225	44765182.69354659	16914332.45300555	663301488.2197577	426120480.849316	35229715.83962305	145965778.75629565	161970444.87854922	903550389.7202227	129392521.82360725	1680721623.2357209	234219584.86630744	101412964.48210797	54754726.60585308	5171853994.412521	2424695473.459174	67178822.79473172
236198622.60062283	45967170.256302156	144868306.4365153	2040647345.1698642	97479277.58346778	91574268.50576618	1523566290.435294	1505406684.0906382	391796668.3356068	162777445.10861814	1336979177.6851034	262157519.0297651	127999346.67841455	564639916.363343	44694279.90909679	16909812.76557541	663171522.3688476	425080308.75269276	35138104.37262002	145834597.71737692	161393521.81261882	902727687.2757055	128639699.96972756	1680703733.1129923	234175226.38552076	100408878.19419345	54710104.892836116	5171787789.730223	2424561008.123605	66953272.533787675
236198622.60062283	45834012.92282899	144526171.51931852	2040577736.6581821	97319080.5354448	91489797.78614037	1523308704.1128728	1499738039.6519158	391442585.25646925	162744781.52141944	1336903955.0618231	261938050.29761225	126855067.15107253	563018510.8124897	44609811.51159016	16895987.94947892	662940740.1373888	423048088.56477153	35086451.90824367	145689878.6251554	161204972.45143986	901884260.6691554	127151913.43646978	1680690537.7740371	234013071.80228132	99968396.4094706	54670792.43290752	5171776681.892525	2424285881.2002163	66695327.232365094
235917938.89403233	45530744.86087836	144089316.03946516	2040551016.7071102	97218567.80261597	91376935.80768204	1523207260.1497445	1496991637.1292386	390840433.3256518	162701102.453276	1334259289.5368116	261935781.01894036	126368629.21559513	560058468.5256267	44596309.59345765	16882506.54589927	662781576.6279745	418306983.6362597	34975725.957167946	145598683.70967937	161161141.54552904	900383588.3133684	127127940.4983229	1680666514.670686	233939813.7214548	97513201.59583049	54591729.057080455	5171776681.892525	2423693174.5102468	65487772.05710131
235823996.21874136	45397620.89563446	143829449.63597912	2040514278.5695336	97204929.56169058	91344204.00421387	1522936319.4045846	1492114327.6634674	390312438.26353073	162681783.95327815	1331964273.968615	261767802.752583	125617933.55873445	558809875.9250275	44458286.20682211	16860663.2794063	662561529.8256595	417571121.98296046	34843502.87500706	145509914.98828354	161021678.5675196	898300382.6633937	126314215.95282218	1680586682.5422335	233788838.5431203	96436973.01147264	54586024.0810851	5171767511.291101	2423588848.9144125	64968049.52476466
235782370.6073288	44910155.41252741	143725517.16479743	2040463965.6872864	97025643.29410312	91293158.84150836	1522690013.8925586	1488507391.0119963	390163207.1958703	162629977.46986848	1330309273.703995	261278171.93105847	124662695.39003408	555936191.0679986	44088946.91777094	16832197.41290102	661765016.9109972	417300204.2473625	34700759.03715574	144942115.60622457	160877604.3249226	895796698.0520871	125568191.22976297	1680514354.3771067	233628183.12401012	94268354.68531765	54583073.59037778	5171719161.029012	2423406957.255162	64565254.33030499
235754165.98093793	44702513.98651886	143720935.54128835	2040439532.9009671	96628187.56315652	91293158.84150836	1522380197.542817	1486122219.7017646	389991976.4047892	162594594.09361374	1327244478.2017348	261107483.08140203	124221597.87645124	552639023.7843335	43186809.89018823	16719429.913543116	661567509.6189992	416538219.7227468	34635845.2080697	144737793.9350263	160809023.67328167	894019441.8420312	125250128.59807962	1680368279.8324802	233353971.3113819	92871370.39347866	54575831.55321441	5171672339.337521	2423068929.6128693	64345636.93852255
235718733.0661288	44370193.27874225	143367061.69537687	2040420565.1768866	96095646.2577933	91291262.14234462	1522151882.2709584	1480220327.3005748	389797152.0451556	162542775.19737703	1325703411.5022092	260947446.87959105	124062395.77733293	550811882.1373743	42442046.75574747	16614604.04923962	661015046.7025783	416344857.4260647	34448706.04616419	144590659.09408873	160415870.9010374	891902350.0041258	124610667.86868694	1680042349.9953566	233105055.46154413	91142214.65427586	54547612.95816015	5171601086.17729	2422255345.353444	64036490.483888194
235579668.78404137	43672230.62233706	143119846.45966956	2040384580.3583968	95670630.30685219	91189699.21344951	1521300090.3793004	1477366936.1182063	389276126.784129	162428687.62864953	1323689243.4541783	260788879.88154936	123835779.80261081	548623752.7774976	42061019.74177654	16547303.766768713	659766547.3487718	415369089.0912067	34385256.113339454	142965364.09432447	160203603.20748776	886828570.3705097	123583125.61225928	1679131381.9516778	232954324.20391333	87814161.2513046	54533755.548549004	5171453001.959949	2421555468.7338963	63618110.4737535
235513253.0635184	43482436.41534712	142942709.74147516	2040382082.709425	95255975.6153093	91148984.9735152	1520299726.1248608	1477003120.0572982	388673394.8173431	162353627.30359256	1317930484.7141993	260607196.78246954	123598096.02752295	540800438.7536865	41326171.01999112	16402283.486857694	657208790.0030197	413691997.07329893	34385256.113339454	142685416.45653766	159946494.07294154	886665065.5904856	123080002.93987685	1678591247.1670866	232695646.82603934	87374434.6560403	54493934.75586603	5171204249.259467	2421038089.644733	63429465.96705463
235404366.17194262	43400636.179766424	142853584.67365834	2040245636.9148624	95050700.41711037	91105845.82823353	1519681154.6644328	1475714397.6247048	387915789.38869405	162297949.42275503	1309345802.158711	260185142.57207817	123380857.1509164	539308732.5404514	40122010.11026904	16308629.077349167	655765355.7825403	413143860.8219965	34364062.2226938	142660192.6718452	159744133.18800494	886504073.3255404	122735028.05202712	1678391927.4273477	232070053.6490239	87181768.55418032	54423861.62286862	5170986400.541696	2420872044.584733	63339030.551560715
235360959.2928488	43360229.99711728	142832442.8479194	2040232027.5536203	95047785.17819759	91043304.35237943	1518192334.5197654	1474903192.327432	387027486.6529376	162253048.61801073	1308463090.6553178	259940819.39475948	123190836.68633461	535294649.28439313	37999926.19382011	16229571.705691788	655085284.6537762	412109552.08458734	34251125.37693605	142648484.63947624	159674193.6855167	886282552.5587308	122735028.05202712	1678241120.2145214	231810466.54090577	85991553.96098047	54339001.70306559	5170897905.455867	2420120104.644928	63186315.31485588
235174082.3238843	43242541.41636079	142803481.66730666	2040205848.2607982	95007308.43045056	90988132.69831559	1514759013.1046169	1474545328.2664497	386798286.50262636	162220263.02245438	1306990508.6784997	259352660.40884453	123079801.27385455	533200984.36763024	36438165.415649	16178936.815198613	654447416.5918725	410849866.39147276	34182947.55298126	142433565.181417	159320252.28661454	886208434.1289315	121343198.36243992	1677816954.1741922	231746519.75898832	84782824.10158587	54317597.92092538	5170541086.77465	2419559928.9061112	63178516.03592624
235116275.47565186	43187960.409353614	142634549.8128329	2040205741.9982333	94495282.28164212	90737855.64480792	1513207115.419329	1474171694.118785	385693954.1084995	162143848.6806056	1305824956.430983	259152769.88581666	123004040.5601556	529089267.2362771	35909292.02897915	16136415.884589985	653853229.7166468	410801514.1554016	34085842.40783431	142286435.7906784	159067754.64910722	885742441.6486595	120975677.43798396	1677455339.1306887	231068485.7344485	84104468.73129134	54232353.003651366	5170122054.729103	2418056916.2220607	63134844.39436164
235005942.62020856	43115742.50961635	142490885.03442127	2040176773.4666932	94357949.54213896	90335744.47230351	1508895244.2582808	1473502351.8572185	385296812.3996091	162119747.20256576	1304842258.5012128	259051762.56793502	122728646.07692692	525485478.3519968	33832990.92254333	16135325.077095002	653164052.2567712	410220685.6860237	33966223.99174091	142232061.43168715	158963419.99871597	885497936.3995671	120478972.84307098	1676627390.758884	230659204.31239402	81951502.262351	54190701.53107807	5169987620.252417	2417681654.27221	63099217.00828094
234905484.23768887	43094301.50202395	142358900.1804878	2040004306.9355946	93883084.13411738	90214216.01335871	1507476451.6358087	1472994999.6504476	384680084.7760676	162087107.48241806	1303529830.1602526	258924623.33031785	122591290.82421719	521989334.8873853	32368110.42695536	16129451.594611429	651845571.655446	410124570.53682244	33804235.08355486	142232061.43168715	158574327.75705248	884246817.5005641	120227271.9306822	1676034023.6839936	230455661.20593482	81724378.52800182	54161395.03026633	5169557804.880277	2416626690.350715	63097317.13010596
234834034.42221683	43003264.26580295	142197672.6080839	2039875059.0669782	92775161.15738687	90185200.7379757	1503222896.7099397	1472844255.078127	384158843.9602205	162007628.65119484	1301760737.1966524	258876740.92828256	122358216.8390955	514886227.6678139	29908455.744604234	16100740.764367431	650073621.9174135	409660254.31265074	33534757.813622966	141982195.2617147	158537015.05970457	882092857.4983344	119851552.59225596	1675545202.1270802	230298933.2341325	81319726.82704638	54151323.76872699	5168724243.2874975	2416318368.2421207	63084895.06346275
234769100.51465917	42838834.82478774	142114619.45941454	2039809314.0933523	92103048.57087873	90166515.33694115	1499093083.7080214	1472834811.291861	384139939.4452375	161924264.50336245	1301565542.8832095	258487938.32269162	122229289.58563288	507738684.07533693	28843175.816240992	16080357.694986891	648825059.2405396	409378214.9620682	33356230.346517667	141840434.02193654	158520731.3714108	881409496.6618829	119075691.91739227	1675229948.0228446	230110796.64050755	80460861.2775016	54143287.35683669	5168484117.183479	2415672415.7040043	63077968.16739757
234732215.8216335	42788145.86691007	142040767.05459148	2039660955.272181	92083210.6313118	90080246.80154279	1498047343.5452564	1472732724.2640402	384062806.5573032	161848455.14223135	1301169692.955533	258448811.3522323	122036854.65309665	505260284.2402611	28696455.80279032	16055759.914381072	648381481.0680225	409243576.2142854	33354644.969767787	141725533.54798517	158301988.213309	879362568.0348257	118682179.95105502	1674817799.025232	230083200.75045827	79629817.99374798	54107505.608201355	5168235832.34981	2415510032.0672393	63075902.82728039
234676854.64604506	42779521.1489933	141964903.2374552	2039637409.4080925	92078203.72077428	90008679.99680078	1497371321.4252648	1472667866.1555665	383920467.6830942	161792846.86073983	1301044048.5203106	258317556.90144825	121930176.83131012	502376849.37125516	28677007.928475022	16017603.106447183	647983537.051963	408984785.498458	33290827.09761015	141685855.56345809	158301988.213309	878681447.7412555	117899792.39490141	1674332492.387669	229957622.2051141	79273618.95156132	54074461.907316014	5167888313.74388	2414742788.065977	63044524.75003111
234672008.54509354	42766335.030955486	141907230.9457408	2039555972.8079922	91763560.62609187	89835501.81584014	1492487637.2524977	1472594212.0155854	383816095.6305907	161787906.8378153	1300633424.915812	258246177.49126217	121901990.36129846	499197974.1330941	28544807.951646432	15976243.075722773	647270579.9843674	408906087.80007863	33185938.643288966	141565065.56063274	158234137.44044125	878241450.8533612	117157879.09260477	1674161728.1053374	229841975.57160538	78654294.53570476	54063272.70789873	5167757693.079842	2413878706.9413214	63037138.32643409
234544641.8695459	42748560.32037786	141779838.7049094	2039299818.8819292	91571600.64753759	89794274.59690677	1486330105.447911	1472211443.6104536	383810229.7599376	161780200.98785374	1300522286.9264126	258100143.89207125	121827916.45386063	495387554.27887726	28474522.43009072	15930082.589340663	646744567.159171	408705217.4708765	33131500.50595451	141439363.4118037	158153124.41181648	877913245.095204	117040823.0915964	1674009458.5661192	229710964.52080166	78231696.73472317	53960838.85535598	5167648665.326734	2412966925.6938853	63014862.5907692
234488311.6928252	42654291.111438096	141235189.18602073	2039199496.938608	91354703.71903048	89770391.40474726	1485076616.0651045	1471800492.3211064	383792656.7227782	161748426.1009863	1299022585.796215	258015612.7312838	121611737.10620981	490865170.1421715	28431863.355930313	15890256.434121057	646449111.0822308	408257521.936466	33109449.802035067	141234468.68679494	158035731.57927597	877510934.0112847	116958828.28011845	1673889998.427067	229644122.74475747	77622467.48833084	53928152.00664307	5167453483.937128	2411489612.14331	62995750.37381625
234421270.06673732	42562306.20565609	140762313.605328	2038942836.5120842	90885144.9131713	89582580.68687749	1483195990.361305	1471578528.9986918	383762677.1518749	161717717.36202478	1296946233.3201866	257792672.1918324	121584355.08163625	478635492.0486773	28426565.187777426	15805833.656248765	645872707.2021133	407767257.53189355	32992005.613122795	140915689.12798125	157882604.38126028	877223012.0094272	116793447.4207747	1673582039.632571	229624048.68354693	77416102.76596911	53899725.73097065	5167070097.814059	2410316145.575815	62968526.08712569
234406410.53701383	42551654.68386682	140719061.5046529	2038879046.520152	90564390.10985786	89456379.3767058	1481538914.897805	1471512594.837383	383749121.00290024	161695453.736024	1295525373.2634523	257405445.33461437	121505410.03889513	465447422.3856426	28418077.177239202	15682045.81654581	645379993.9862381	407454628.53435045	32894379.617666103	140206288.18205348	157652496.7290696	876864799.4099907	116647896.45442075	1673490121.4428947	229494829.09318575	77118595.14271863	53820037.944638416	5165876711.385671	2410176981.3571987	62874467.16697705
234288559.95005935	42543494.865739554	140674106.63255975	2038739776.500566	89962673.61342365	89230777.9407512	1478570918.911997	1471412986.7438712	383596268.2387781	161672539.206335	1294849541.1499088	257203702.4361423	121225793.42895848	441007103.59047	28378768.731963217	15642317.404620728	644322057.4733722	406593720.64335823	32776030.998888586	139881576.77636158	157506478.84521818	876445769.5928185	116284611.25615872	1673411387.8006868	229453593.00179467	76841772.27123538	53767157.68072961	5164165296.863912	2410162105.4690113	62712547.64191883
234258796.47366753	42467072.17832363	140406649.23736477	2038634010.83051	89953370.69629437	88949222.82617137	1477971107.3693647	1471343856.9321384	383381612.60457623	161642302.9700918	1294286059.7655532	256664204.6675489	121133322.27811964	430772732.67463726	28237092.22765543	15590622.168492615	642664300.4424969	406277461.7765944	32601980.398288943	138902510.1783305	157299763.22082993	876376741.958515	116016120.75670159	1673396762.2436354	229451797.7526262	76181601.49639082	53676028.31958241	5156209305.390763	2410162105.4690113	62650737.27617145
234244959.4798854	42452494.049240604	140366100.9638081	2038453169.6042452	89887343.25926775	88846651.86845791	1476872955.8589356	1470395529.6182184	383236364.1781952	161611409.54089403	1294096425.6307023	256385745.57748312	120931951.3617627	428152136.4107442	28179744.796884675	15516830.08483554	641861010.2474747	405440626.06894314	32587745.12906545	137687091.94710258	156667284.64368093	875679604.4511895	115854379.58616634	1673263488.5362718	229436220.98778957	76071231.61682671	53523998.329463914	5137801418.3087435	2409895653.0037613	62638033.714726046
234204844.0554773	42337449.90999098	140250420.05502442	2038385611.3408725	89445004.82039051	88576525.82923931	1476426750.7892904	1469765599.9248037	383166342.70286465	161611180.5492542	1293603308.5829153	255731462.1335469	120678860.37151897	404233759.8594582	28129006.321349613	15412017.1230532	640750852.8148991	404715425.8699148	32474239.511382326	135887453.45582843	156140061.32654417	874598777.987433	115494816.16752818	1673215143.9651005	229401054.84969032	75984300.14035706	53519373.2496907	5086930792.167568	2409884673.84338	62611205.5242505
234169330.02658492	42321925.64441103	140247794.2331332	2038146456.1125011	89262136.7909192	88464212.00654286	1475887830.5666847	1469383610.6689985	382843274.16130406	161601587.04780626	1293182296.9158287	255708149.80277148	120052200.56956802	382311620.68298376	28103941.482176617	15285704.218217138	637477957.2813098	404715425.8699148	32444709.17498561	134951144.9297782	155672324.604657	874388110.1111519	115315367.42604154	1673183057.013046	229385582.9983851	75852328.99096417	53490379.19121583	4997533885.109644	2409573004.9230266	62541597.631559424
234074491.71899554	42222536.72767009	140239774.32027283	2038077927.9764743	89069923.92986804	88225056.82260665	1475471090.9598534	1469145944.9526672	382114072.2237529	161572971.3267924	1292637281.7532928	255626196.5360583	119608111.8033086	350860083.01625794	28061657.258773584	15240435.282162156	636200498.6288118	403470107.9496939	32411386.423262194	133546545.13363835	155495831.98391622	873351811.9583943	115266500.04889664	1673175729.1247647	229368076.90161306	75265883.85024285	53388027.98194564	4906488640.916867	2409476004.3850155	62524701.76104109
233853734.9151886	42186368.71118499	140229423.40095258	2038019229.3527708	89069923.92986804	88188629.90949184	1474641459.1593187	1469070363.6224241	381764355.8453802	161559222.85914874	1291841155.2952032	255360117.6668186	118780576.49760619	336657367.9578416	27992017.63224996	15224662.760678928	633955739.2615329	402705680.4058822	32388866.06183804	133144976.93346642	155319641.21323836	872245340.9027779	115231211.32165259	1673169794.8245845	229314452.41154173	73867137.6640311	53347322.12504052	4734381310.074124	2409290014.0479517	62511387.57904596
233650779.57787448	42145409.918751106	140199734.97944617	2037725201.8935173	88953067.08089724	88144800.94316992	1474201867.112488	1468523398.9704187	381148556.4239309	161543213.90030032	1291443663.317705	255034140.7832704	118390465.7762028	335674337.0483321	27928165.149195928	15045622.061693843	632898651.7817079	401661338.23712164	32375556.52608714	132075522.43214205	155272718.5739742	871041980.0204831	114505365.56633794	1673167439.61108	229310718.35982126	73497879.64851484	53258162.371729136	4449201386.193226	2409230052.6321926	62494939.250629365
233370515.1824601	42007144.89452866	140184632.6813779	2037336120.6128454	88874501.01889472	88123719.05970325	1472325995.0664396	1468189635.7127616	380668129.4146397	161470779.98435426	1291107562.6279504	254918130.84263209	117456667.039918	332787003.8339119	27928165.149195928	14993401.938391173	629937418.1651037	401004126.21311915	32373783.042923965	131368321.39672925	155231321.0894612	870197144.8732932	113359263.14625001	1673143562.5404932	229309355.35739753	73277923.53441118	53160520.62616542	3975695029.1030397	2409019171.240455	62429318.68058631
233059067.6277302	41838838.93642843	140177656.72211957	2037176231.19891	88493067.38806573	87980516.23551708	1471601500.6846747	1467866899.9341078	379752580.0305486	161405849.58267245	1290436146.198946	254682794.28278565	114873138.1703696	332190210.3405062	27897316.744245943	14943031.36966106	627396823.7767682	400943921.0725563	32364701.32651472	130416823.39513241	155042146.16958594	869778945.9122547	112376893.90878075	1673092072.9256551	229308502.97568622	73135371.67278829	53125037.38511163	3668672250.3186483	2409019171.240455	62420891.09381136
232960641.2861216	41692603.7544305	140146767.41601962	2037037815.218648	88326360.50009142	87878188.61101069	1471290988.9300532	1467788894.4780765	379736036.0722627	161262810.85041183	1289753407.7289922	254501010.86646947	114759647.66170025	330716756.7921283	27845976.34238512	14929456.612817397	625807373.642812	399772019.9157523	32350079.52106751	128628038.61859748	154948329.53324467	869050381.0089693	112358710.86356276	1672967177.8878183	229304182.27394852	72829329.90739188	53125037.38511163	3565182848.5133624	2408964708.904415	62391663.474084094
232667987.59445032	41345435.17624003	140116679.26875073	2036995147.3369513	88079628.95200387	87734515.11726516	1470707119.628486	1467523274.971372	379720235.96019673	161148978.5075624	1287908392.0548756	253949297.58109123	114197905.54058138	330660996.5245896	27761171.35562249	14923460.246442359	620412456.5417644	399122890.2344112	32330687.07251366	127726390.75604466	154849628.93225995	868611748.1526483	111873624.98673946	1672714065.1683016	229301813.82498574	72716556.98519854	53061785.1402518	3516543660.1754885	2408945227.0149145	62376784.06484153
232479279.71637154	40931756.57053766	140085917.24509206	2036880600.7084746	87815275.73802608	87375826.58894944	1470556395.7294326	1467075329.8939276	379674711.8246138	160710398.40883842	1280396069.0914352	253070320.17282376	113901725.5166906	326748684.1613705	27737850.375909843	14896154.00610083	616013187.3242714	398103084.9139763	32314484.568374768	124653175.61962289	154772281.65042108	868457723.9998329	111699232.64064068	1672490601.3502285	229294703.36571017	72680327.88720034	52927857.68548438	3473621147.2562037	2408935119.5032425	62312817.4169715
232395088.65160948	40561993.42080319	139914703.3859418	2036796360.8194797	87468094.50210005	86490939.48096387	1469999846.31547	1466918919.8842187	379177155.03933287	160003090.43750578	1264316733.693681	252525564.96444798	113248673.46996997	323622932.0537069	27685937.650213413	14885798.816336244	614926297.2649465	396740180.9272188	32235001.60451463	123437824.8700361	154698935.66429412	868031973.1914909	111621270.44598342	1672034116.8874567	229268961.77846283	72609286.29914469	52907971.418173105	3445456412.1182632	2408932163.461665	62263864.94673833
232287708.71450168	40231586.98925242	139682226.29786086	2036715299.152529	86682440.66943593	86000110.80860682	1469363865.4321313	1466680375.4084177	378122278.23413336	159283994.96511298	1257706857.2431571	251400625.79654402	112869812.61053044	322919444.24554604	27613165.092569277	14881545.346569588	614087887.018934	395939328.3757172	32124485.56453695	122812637.69327477	154385032.1727249	867845804.3093193	111427431.15525332	1671207612.8693342	229247963.68211702	72580129.80174978	52831141.04395652	3388190488.7271013	2408919419.8072996	62232860.23296995
232144076.28765497	39956477.32747149	139565902.3130964	2036523040.6430805	86430601.73509008	85951670.67049187	1469066689.427636	1466257817.9858387	377981380.63762784	157911035.05753133	1132691393.4722025	250331137.39926097	111630143.67595604	321458613.15960896	27389387.45689927	14873989.728188861	612692190.7727973	393621605.94741666	31999518.14070074	120954880.39538983	154026980.4704947	867736071.3060863	111312255.39002407	1670667694.3060064	229223424.23962125	72556419.4798472	52751550.593828574	3260633836.939352	2408904474.585001	62229078.67140542
231987511.83916175	39812218.415662706	139471754.23545873	2036368223.746805	86095558.8723018	85001136.30451177	1467886965.6164188	1466134714.4777486	377857215.64107144	157214365.50921568	1124101090.8224192	250217021.26342803	111545669.46426821	318738260.7881931	27335332.720014535	14873689.147856753	612214814.032759	392067598.8678801	31777766.242200777	118695003.52646632	153320700.80387604	867518167.4608444	110980788.78715296	1669928568.3675911	229204582.42865935	72541120.03557703	52703178.06918796	3155766370.768049	2408822482.5465527	62202392.49409899
231917636.1699851	39701216.73071732	139439161.9033911	2036242176.453711	85736748.82200843	83889827.67983493	1467197821.0412784	1466081591.1205878	377640371.0820326	157214365.50921568	1122534069.7368622	249989840.0561356	111267001.12781888	316799624.0745416	27216886.115123294	14868332.647233982	609852708.1198195	390035400.58080554	31573414.680497188	117216175.70623137	152997772.13387382	867518167.4608444	110877936.15923743	1668543082.3002975	229172914.95168084	72523865.6724562	52643265.8186187	3023153663.229952	2408789080.666176	62170641.23093212
231676899.33195728	38873138.799224	139365582.98443618	2036211543.65714	85413714.64339267	82564920.74658754	1465589908.7664013	1466043822.5123565	377530423.59099734	156874797.28943703	1120237767.5289342	249763485.44018477	111216807.36890087	315336352.6094456	27188931.650088333	14859783.347742239	604862185.9657894	388204987.8031972	31079493.989522263	113419351.35828437	151238090.64216205	867480591.7257153	110400716.4739127	1667755571.343943	229086424.38140348	72518176.17360532	52548310.75318731	2865475300.2412076	2408765652.8282824	62157157.91913772
231496941.39414752	38655293.896266565	139211431.4105544	2036189758.420036	84260094.53700155	81618264.89255056	1463020686.6647518	1465941555.7251945	377454019.24984	156872793.57077155	1117840687.9801342	249403320.5749005	111120562.79472907	312063686.45268226	27153782.411259204	14856442.103147065	602095590.5098913	387355378.1848062	30791097.90489652	110590019.8352813	150322378.99372733	867271035.2798626	109982754.7449488	1667073684.3452463	229070637.70301902	72514114.29301557	52504122.989815615	2840509437.8756886	2408625144.3412185	62151701.10089556
231294767.15697	38534754.92281873	139132623.74954325	2036188185.42039	84017116.31579155	80597297.18789963	1460276183.4071121	1465774481.9777856	377402087.4465323	156862211.54912978	1117375422.3984053	249251041.5268111	111057165.50277339	307411162.9933143	27094924.81715171	14850925.299269997	600569054.4819994	385378603.4328521	30538828.424538612	109145650.87509269	147914221.73198986	867042347.1560237	109664932.77989243	1664512944.7352643	229056597.9670123	72493995.96985702	52474542.10788756	2818346853.5296693	2408484466.0503726	62149634.57228945
231258218.57762277	38078468.90202358	138975497.93388787	2036043397.8292856	83728898.51033986	80223251.10285029	1459318669.2120266	1465498839.3610923	377329086.0410506	156826351.4790725	1116271516.626738	249145973.38248843	111014004.95959044	300930981.61021477	27027775.099836286	14832154.024923619	599660040.4249071	384695300.9308926	30439221.45546998	106255625.7078964	147210614.96711996	866944906.7840805	108748690.89925143	1663646721.0832474	229027231.41994286	72477709.13184752	52423687.800445825	2782676722.234358	2408409003.743576	62143060.927497566
231254378.50632825	37827781.335409425	138945567.24079046	2036032251.6260595	83599434.58844833	79899608.72373252	1458079326.3923519	1465376894.045258	377311871.954204	156810984.25095856	1115982152.945629	249059514.62037203	110927010.89476794	299276941.3816209	26943228.968026735	14806339.699803164	595706633.6948187	383908288.29237735	30172086.05061103	105614333.94264263	145901360.82157016	865990125.7541298	108573278.97670054	1662764917.851185	229015102.31036094	72477213.11158432	52402189.62840817	2712301678.6398606	2408312300.400412	62129532.89745401
231246169.6333993	37745422.35166943	138801277.3556972	2035943553.4779544	83591024.22577256	79797712.76658484	1455350407.3983524	1464815096.423636	377118873.3412965	156788021.79921058	1114120627.3107812	248824398.67216894	110861900.04201818	288039041.6424951	26847350.803989105	14787908.842606097	588371606.2921236	383626879.5247747	30154500.720649134	105421405.00299555	144891435.28476638	865858501.3881121	107734423.4303475	1662731401.4307427	228838535.00795805	72472749.85347186	52349140.7153324	2591200830.397051	2408147651.652459	62125221.51019773
231243098.39347348	37612086.36413229	138409281.1140761	2035885898.483052	83505311.14750199	79690325.59193067	1451261671.0236464	1464311652.7592084	376956192.1467361	156754659.53746518	1109135816.0616107	248749939.97225004	110723252.92155871	285313656.59418464	26791735.589420382	14708502.256608447	582875385.2082908	382956529.9782054	30114721.741462506	105065541.75644246	142623451.95515138	864667854.0522473	107269381.03143008	1662268760.3622878	228807060.50689423	72462547.98944339	52290904.7714971	2465397891.0561357	2408079324.939257	62122007.002468914
231241146.02269906	37490810.822480984	137990442.6862322	2035811459.575618	83329676.31320831	79552302.16394268	1444509127.4780488	1464062008.0953608	376810282.29337764	156732774.60273808	1108425790.5604088	248692439.58707374	110272329.83068696	285182372.4933411	26745353.52173399	14668648.14798302	571047452.4206779	382224900.21424115	30028689.248332806	104935022.13106777	141725381.63778567	863716245.6917859	107138364.35982059	1662084273.1558344	228751587.62398204	72449575.96561435	52265617.56214349	2348624446.49868	2407829767.38319	62107481.135169126
231236848.55104247	37423004.98044757	137711739.36831152	2035632836.4254663	83268435.26517007	79490636.11803493	1440626579.6731846	1463609256.232761	376368544.1529306	156695358.52147964	1104987914.7016425	248484728.0039124	109383430.89663723	284845017.2512984	26709044.552145697	14631804.419011828	557254703.934822	380872033.6685417	30004920.67602234	104826440.30792195	137700742.55524194	862581702.014549	106832879.05205937	1661924208.8099597	228686733.5714633	72396044.16989753	52047185.44732136	2281652613.2613163	2407560152.683884	62098220.0407122
231233565.1256969	36954697.50064966	137519420.62591696	2035263345.5081573	83080284.15488145	79442510.90602317	1435522950.4715471	1463144121.4985864	376135475.8751655	156628714.657381	1100246814.646929	248368959.8779996	107411713.45711294	284794866.32373685	26602687.75645605	14607166.762621347	555392949.6410496	378286247.6740974	29986207.165760294	103972766.54817061	134736760.21340048	860263046.2406838	106570667.78330348	1661700498.6825802	228642492.56686112	72295649.6570821	51559010.99279619	2279926565.5480585	2407218611.709929	62090620.66224055
231226649.8052824	36951584.269339934	137466954.6265821	2035031671.5715346	82602020.92167357	79408293.78061914	1433541673.1505218	1461911633.2468634	376082375.94505435	156508098.23134267	1097985265.2245634	248319882.56472614	105486936.86000395	284564733.3483621	25987319.017394997	14572152.956457399	552335884.5369508	375660551.6507723	29963896.77837824	103244429.94459131	127326054.37781245	857671657.1137167	106524174.97509634	1661537242.0583375	228446022.3107299	72087406.05871654	51305539.60500969	2279784385.3753724	2406957893.0549545	62084803.50339493
231222772.85762984	36874850.38318201	137373694.71480572	2034967550.6485417	82576763.30035178	79274308.47801492	1425742749.0304465	1460282480.890226	375841305.5186179	156315408.01952624	1093540326.2307765	248104260.86026967	103726263.03319377	283779583.9471006	25412846.326356202	14469402.141356554	549901509.3917829	373914826.5465416	29941453.558778886	102197920.07996494	124568812.34538813	856342077.5503712	106473529.1069496	1661479851.1396835	228347601.88709962	71955148.05602357	50904904.08954339	2276642178.8333483	2406774376.7431026	62083810.20996893
231218201.46594033	36782705.80543687	137373694.71480572	2034909130.720684	82547487.58546731	79194538.17567638	1421702720.2742603	1456870302.6321146	375691523.3898723	156220172.49411982	1083645687.7216425	248104260.86026967	100657359.60595861	283207129.4254372	24084622.46112812	14427081.107032595	547727846.106895	373178799.36591333	29910413.157578204	101671338.24822761	121544374.91108066	855611116.2917812	106375219.23082805	1661468018.490819	228218828.16578498	71901229.72614346	50464877.33578136	2275927245.3931313	2406567700.9071674	62081055.65443996
231213050.41645408	36713157.16230514	137317004.7000177	2034875239.17649	82257809.57641801	79094266.65852396	1413058604.938207	1455236422.2882543	375133785.87277555	155475664.10515952	1081956342.7490792	248091299.1977072	100508393.4092624	282108487.87586784	23708156.05978667	14423768.932355464	542010526.5933665	371699206.40875685	29877732.792822327	101123488.50883834	119162329.97237338	855366066.8963819	106187365.9490086	1661460655.8126724	228106685.89881742	71580135.946035	50170751.13698797	2273397055.9090996	2406365205.500947	62077044.73951669
231200869.00802356	36563947.822434604	137271510.0782664	2034804716.2563274	81791041.29488853	78944615.07830526	1404266861.0389462	1452503704.25283	375071720.1552356	154862905.34862784	1079958528.5356822	248090108.8683636	100508393.4092624	281459911.50494134	23208571.48920097	14397549.614081275	540197081.9031482	369747681.6918867	29877732.792822327	99741714.8304298	116793431.08700176	854802982.9812729	105912647.48067777	1661449032.2966206	228022005.55874577	71463763.92012945	49759555.88058533	2270428912.432843	2406295027.625936	62070946.95372075
231196648.062927	36442559.33991272	137184651.0575672	2034746017.696372	81134978.397863	78639517.57337277	1391319737.6553044	1450534196.2699533	374822484.28492546	154542078.27296364	1079028991.0669155	248065653.48430416	100508393.4092624	280222035.4653748	22997369.73408646	14389629.64506125	534114228.30009246	369313708.3169496	29872083.416273396	99074264.66638778	116680664.39961937	853879867.568536	105674313.53078115	1661438285.0130835	227971792.34846509	71226075.87697272	49656611.64459805	2264636559.499078	2406159784.320141	62065799.16123986
231120893.615491	36317882.41447477	137013265.27761632	2034692726.6925132	80228861.45987329	77819628.77922039	1373722873.583622	1447907259.2700028	374612602.4053524	154385775.25278848	1076416269.0324905	248025721.22642708	100508074.10455103	278649669.98782265	22880006.608344425	14340260.031952396	532906918.18514574	368862923.7549176	29847154.080553994	98020771.83462879	115498280.47753403	853861059.3513278	105324881.79536867	1661413163.5542293	227878565.62203246	71117352.09192634	49589676.076821476	2258165269.399193	2406062275.580815	62061394.91442724
231080244.7833601	36262197.59822805	136843857.03022644	2034591939.3489037	79108704.39958781	77186092.32155494	1353464229.7109845	1444877526.14769	374445162.81474054	153829003.06061164	1074892313.9716258	247940531.580043	100507745.17467111	276817966.2427606	22573601.629459336	14225831.542137086	531583593.51305723	368860028.286471	29811597.720940337	97774147.47000611	114827044.76291648	853803097.8804752	105051151.28418714	1661403246.1112409	227713730.3428653	70768806.30974343	49415188.158302434	2249697488.2511296	2405610272.172027	62052478.77947651
230978878.18351126	36191857.95554849	136741592.6163976	2034495744.183627	77848678.90227425	76144549.56942415	1335502035.5705457	1443360874.0409954	374001324.34505904	153798003.56206995	1073503668.3292224	247675205.47036076	100489490.11734279	274199980.8194839	22531460.535040446	14157826.884318303	530819656.8598032	368586413.79453856	29744115.883187175	97731933.38151321	114478961.94033255	853763132.9143779	104377991.15948394	1661399582.0061257	227565923.6826185	70670041.03665115	49252648.08224196	2244206005.6350894	2405112493.726068	62041227.36675519
230947166.85225123	36079467.96461387	136530835.7778209	2034461174.1585345	77257341.76039493	75309291.19687974	1298038701.804728	1440916230.574978	373916899.63815606	153724781.06996277	1071211788.0395666	247521273.35031074	100393886.11887762	272375770.5755571	22492183.2506435	14142928.911920253	530394118.4286371	368217892.09705824	29716561.65995278	97680571.00537792	114178227.81022319	853663209.2775083	103820095.91932146	1661399582.0061257	227343955.66247243	70644013.88705823	49203470.75255993	2238259631.3013453	2404873544.9215913	62039281.31318131
230843106.04199344	35995097.585603625	136520264.55976477	2034437152.32449	76659784.44271661	74898728.12225886	1282169367.7082613	1440779746.705429	373845887.7281366	153674544.9155587	1069285992.6115657	247520224.2223385	100337757.35864666	271470668.5421142	22418183.763093628	14122363.870918075	529876317.11106265	368069138.0808451	29692456.254382044	97306562.49378157	114034726.63404903	853587054.89337	103198181.06430836	1661396398.2243094	227159345.09280494	70511337.2650874	49136016.840244055	2236304546.5172358	2404515455.370042	62037647.80995543
230734943.401954	35918466.67290325	136519952.63531518	2034398546.0409548	76631646.82678905	74898728.12225886	1239038848.9447978	1440687237.4358332	373803281.3175144	153614433.12562186	1066657987.0117096	247482897.53762016	100205748.06353065	271368258.4734779	22196630.055295043	14074889.93380009	529237326.8609381	368012402.3559252	29670363.26308641	96989816.7141116	114026051.22375226	853446520.1300659	103198181.06430836	1661394579.994609	227092203.7933645	70453593.54306951	49090670.62344259	2232385075.699275	2403709498.1827455	62034350.18287952
