# Supplementary material for: An improved FOX optimization algorithm using adaptive exploration and exploitation for global optimization
Source: PLoS One. 2025 Sep 18;20(9):e0331965. doi: 10.1371/journal.pone.0331965 (PMC12445531; doi:10.1371/journal.pone.0331965)
Supplement: S2 File — This compressed file contains all the results of the conducted experiments. Each main directory within the archive includes three subdirectories: Analysis, best_fit, and convergence. The best_fit and convergence folders contain the raw experimental data obtained from 30 independent runs. The Analysis folder includes tables and figures derived from these raw results. These files can be used to reproduce and further analyze the results presented in the manuscript. (ZIP) [file pone.0331965.s002.zip › cec2017/convergence/IWOA/C17F12.csv]

trial_1	trial_2	trial_3	trial_4	trial_5	trial_6	trial_7	trial_8	trial_9	trial_10	trial_11	trial_12	trial_13	trial_14	trial_15	trial_16	trial_17	trial_18	trial_19	trial_20	trial_21	trial_22	trial_23	trial_24	trial_25	trial_26	trial_27	trial_28	trial_29	trial_30
18634631517.564404	14763267220.722452	41289373744.89127	35604319673.21973	61941070403.141106	26747219578.511112	31162895754.21229	26961458127.08156	34666351380.55161	25760600261.694134	35620215948.437996	26627695536.250072	33846901581.927742	33847066018.860386	28247704195.339615	27029755627.26149	30746355915.333786	27529936918.157875	33628354721.045055	41690043189.723694	15519050766.485155	23095654999.024666	40088915815.428696	15916480223.148485	66973707344.39305	22450733660.238132	20762526768.225353	45783371478.214775	33027630763.496487	43079434178.01596
17449211235.17962	14307922185.175716	37080019853.786575	33436549458.717922	44103264364.88628	20229367174.894115	23511509929.81738	17737206306.03105	32701515202.52843	19100236034.72473	34617698561.831345	22796502309.26713	20646317314.058117	32638061028.95812	26992164294.916084	21216253840.449497	21453150804.993717	24562880894.39624	26225635220.81804	32450122713.74546	13542649134.806767	18992584885.159767	32874781899.546223	13108465108.682034	56717333875.62911	20729620318.94693	10753792330.929897	38860054733.39472	30475094997.717552	32836426589.171997
16232907399.562178	13200893145.788069	33440444921.24354	27827615005.046173	31582900311.76162	18631355850.75109	23412332987.36606	15300268339.6205	26631931069.065617	15262825787.285313	30204456915.257343	15371114516.912106	20131296119.448563	26677441115.64539	22550593663.860672	20617450285.367832	20871964971.366318	23231062477.955124	25675166358.123775	30903976058.787964	12486404707.964506	18195210694.79892	30149411373.34707	8688593834.5443	46267087304.24998	15916297872.094498	9831797479.729805	28605263969.617348	28862828868.093	29088137427.099316
14769895476.44625	10790782350.341164	31409908165.168217	27827615005.046173	28275206054.321632	18431068555.06205	23287642102.5392	13034489912.36759	22809243171.715816	14290376739.66503	24167604593.040913	14059115953.381847	18108360677.949745	25456173318.194828	20526542167.229263	20363066795.165695	18941671765.139294	22671524750.152653	24685174741.892513	27158960817.02041	9407035725.928322	17474071739.549366	26806274981.11168	6283074324.940457	32123618069.44535	15166120129.774473	8567685452.110458	23239903705.181282	27780937242.594414	27234390090.550186
14117993961.990726	9743074080.197012	29379297226.577084	27443564631.638195	24783476394.137417	18064742436.707817	22950173412.103542	11295210751.079798	22149695121.4024	14290376739.66503	21107519111.94061	13519757405.667086	17484571469.89048	24660035069.904243	18751841730.52165	19237718349.35859	16273608509.464605	22410883608.36597	24211104101.518654	23849828468.447273	8910281230.437191	16359940831.22804	22160751825.77301	5795519328.512824	28639443746.355976	13330181362.93762	7706869301.139993	22684996902.562782	26070456841.627754	26415885250.55892
13698845691.353598	7358525123.064478	28601551522.71607	26579175100.752552	22599878904.716454	16945269847.207336	22831945775.050514	9567290076.091986	19419223867.165623	12334549333.91328	19831755929.227528	13436002739.979107	13723307287.300547	20293092395.54749	17982001295.137897	18418909253.35153	14712611266.907867	21419185275.690086	23986248565.572437	22925444935.74558	7323863396.296353	16188781986.25532	18036968467.113647	5529441060.516057	24565090444.463894	12354152676.133888	7612403567.918395	22519712541.27957	24449442512.53141	23231136700.037556
13644701383.677874	6644911059.094648	25867796803.27543	25490027093.755898	21577916246.797817	16862440765.868916	22299369450.944324	9403784972.571362	18841847820.32195	10458091271.948692	18178082133.224617	13121103826.571722	12293545094.881546	18644827824.493855	16816571564.2649	17230345704.518997	13736839305.618015	20708413268.38353	23833058484.54292	20177594279.604744	6962391837.831575	15772294849.32317	16563620590.289028	5257413279.213261	22612738807.217937	11805104606.209547	7504029773.60823	22050007152.500774	23535589349.56134	21997946620.668827
12972337132.363785	5961648130.671361	25547937106.6238	25037951123.513844	19695338875.560078	16841793277.866913	22241758261.323788	9108044591.60688	17474244145.662296	9479681406.962246	17314706151.9481	12994097549.030876	11243184710.68468	16669761152.537569	15317717290.781437	16963487823.463125	13736839305.618015	20021327094.442425	23435035245.02972	19813112818.87933	6519374481.029155	13977373612.815752	15747229900.213808	4933019693.954398	21277242524.5439	11163744071.273438	7077602952.716537	21653061761.57316	21354053671.87554	20646042936.726772
12349459866.411114	5945722766.991124	25063805965.246655	24893408611.449314	18428221227.8225	16324639502.793495	21667178071.509888	9008923231.247915	17241766272.009018	9199663008.010624	16616986028.397623	12812893881.888	7779421031.717796	15641715730.687544	14738796846.11124	14669118410.910372	13460835039.105316	19504330162.344467	23255368720.410473	19150871269.295063	5780986962.697716	12895207871.1781	14938390815.096197	4658444619.683048	19429346433.401394	11080131655.40353	6570709121.307662	21183708400.902546	20533144181.835464	19975313097.09298
11758005794.21595	5753223316.356373	24550552904.282654	24389777388.15324	17809745856.802414	16047853000.595032	21284624212.805004	7735017106.393013	16972672354.817593	8415986967.887645	15813209157.109926	12687486254.174692	7360505198.304025	14891584589.889612	14597263224.234932	12589404901.576265	13220731815.944397	19407976828.660435	23130587538.916855	18910158381.719112	5704642539.331195	12766535489.542439	14143629988.097294	4600387255.2811	13563212530.450117	10892072882.70578	5305660766.208229	20950899922.55891	20050978341.68482	18816378195.721867
10829695255.326296	5723005510.305508	24232191546.698097	22352997512.410553	17728116948.491512	15697054444.831331	19652971932.292732	6785360377.966717	16314572926.319876	8230845319.602461	15118061057.406082	12516614557.105713	7146281074.735922	13449565593.495481	14584295837.523401	9720447064.862112	12786797997.974342	19065588893.05127	22971214326.642525	18277364231.711052	5553361631.318626	12265728511.850372	14143629988.097294	4532971177.317328	13067149109.330837	10782847169.64464	5061333038.982342	20723287975.945602	19481810670.24865	16983993712.927797
10421292847.800129	5686997769.323664	23545357034.671886	21285314556.03713	16656057325.12039	15420376009.070967	19416706241.11608	5605489638.380465	14819697287.149612	8109056130.0081415	14423886364.066917	12265405709.124317	6446458285.533063	11316417877.067793	14270347960.566042	7778817148.704428	12144848521.546192	17737108997.42434	22839647244.92037	17947157967.601612	5444541986.44491	11472413561.603642	13988001682.507933	4167332167.70804	11975821755.766794	10406324786.453299	4846184344.709089	20694204601.992203	18533549012.958717	16106187482.325207
8504100343.58015	5655425381.693137	22994995509.13801	20481025269.775646	16576405650.764782	15017777366.623753	19083057227.20965	5042236357.651873	14525137922.986195	7953058340.395983	14198478302.605679	12129961402.501812	5658168973.607854	11029714837.567148	14139283182.95531	6949013520.577494	11611996186.794292	17511272299.498455	22677235447.661537	17227396225.594997	5405928958.569925	10953741829.22671	13948279098.177399	4052434966.7393694	11677169772.137903	10240627501.05275	4254641585.731772	20345079520.82722	18251436196.318	15675309634.047905
8403798915.488999	5470639219.742659	22877162088.365383	18736637728.70922	14952109466.553307	13766512709.420374	18631351936.106663	4523840604.09212	14357395071.88407	7811385466.932283	14122514065.554523	12063186138.533762	5356286362.040318	10827414240.88617	14024678190.792341	5228195019.8239155	11389095297.124748	17320364991.37109	22469038806.64499	16842180291.795187	5353585296.039652	10898504078.232155	13861264050.823286	3899955402.8329973	11362642978.313877	10099319119.625753	4132958532.241615	20039681036.996407	16945651298.33067	15149211085.585974
7796813247.77888	5316999588.967398	22470045179.960205	17853036592.579563	14652401540.833117	13088439270.892225	17964193049.939552	4477306628.189443	13853000935.348063	7568787857.814517	14113661865.923582	11893997345.083755	5063127353.397034	9533914048.22818	13955331118.350916	4595789677.701248	11017905051.351748	16957913113.722725	22370506282.624813	16750458404.455574	5251974726.314359	10774085243.21295	13545429994.424204	3828108678.913523	11231389281.529173	9997257484.487108	3877068817.996567	19723299095.13405	16481414267.081987	14271865253.198738
7790845554.765052	5302454386.163924	22317528028.733906	16098999567.759338	12819303751.215923	12792790987.974957	16674819569.005348	4249724547.799183	13309958286.695251	7252265401.521861	13936779288.22469	11693839537.800753	4920243202.770227	9395717662.239096	13635216956.011538	4425559229.094044	10813612072.036093	15862342897.350445	22265690947.453907	16447712206.799072	5197743247.462907	10579237141.612598	13066602698.166565	3745216638.5196586	11176614076.749723	9750151859.402952	3614709969.6929464	19233159803.797302	16191641503.380125	14124367626.69696
7599970127.926291	5156923044.662972	21437700638.640335	15775884437.246454	12463135244.175573	12711264852.488665	14662910999.69407	4057253869.5337133	13125565750.650988	6883935160.460328	13760324594.790485	11570270515.260584	4702011612.087413	9215436652.620687	13272728060.099436	4262735002.581686	10806622683.083645	13658230222.506617	21999264805.549885	16373728862.442728	5013756958.617542	10343710191.01501	12850260212.70758	3706613628.3960485	11050720272.4936	9504331687.59042	3541418271.465743	18969838007.20047	15793382930.679176	13575282639.2565
7444100032.794691	5088818967.960935	21258082477.068924	15713788299.978619	11953321589.503609	11676476727.110165	14020344005.852343	3958219699.552709	12937423146.47588	6536607565.855487	13370334981.749298	11026439923.911037	4309279175.550272	8919532911.392647	13073720843.746984	4161200942.123396	10713459240.062592	12906871966.845577	21912188892.66409	16154978740.110615	4835786819.892298	10282913941.939281	12092200247.551039	3593856187.8183284	11050205850.866568	8937575141.051735	3468828577.236658	16442388253.22926	15627627678.88056	13363169095.563728
7143267242.141395	5062270999.3590145	21122137470.818447	15247213994.683582	11529499830.806635	11424593951.582533	13749922264.354214	3760369240.487335	12669155056.113895	6319581499.901874	12685870934.18233	10734255077.7088	3701875208.678798	8709802839.008661	12396330293.44497	4073120486.7271934	10617822297.052706	11949767008.22851	21803691086.74325	15550619302.376774	4776519026.431231	10142084943.648706	11948320216.595367	3515058565.9864044	10991180305.667324	8803989326.443253	3177628884.011845	15784276966.62234	15496787307.859129	12258565574.366856
6977749351.140855	5028346353.12437	19797744089.076378	14916018358.661901	11373538061.060959	11284858938.885466	13526539886.895517	3701416444.0865607	12388648093.789764	5716344914.000446	12415751581.090017	10638749159.955763	3471032935.0447173	8623177645.635532	12081219888.473185	3992452821.9271226	10503605506.435953	11252188639.016472	21626316044.27075	15113934157.002956	4718486026.740548	10112375946.674044	11808058006.398464	3421253785.8481517	10871378881.298584	8265710572.325081	3166348296.899786	15305261505.236406	15211062274.455502	12045800255.352833
6857499480.892806	4991088179.010721	12836708939.769247	14080790211.21894	10859849532.628492	10888398686.01421	13395372784.037249	3699570985.5969596	12140494766.857368	5474743877.594595	12203595306.680935	10511852676.699154	3274198737.310063	8554719383.715105	11868013880.502144	3903822711.891495	10302216430.483582	10054623899.381355	21365643873.337223	14392188473.433264	4568946334.528463	10100808895.2298	11522331536.454245	3069960257.3662543	10623966742.336807	8160242636.963019	3144346037.2113414	14975544143.450089	14559337997.797417	11413053426.703897
6803469303.448932	4877289494.512704	9987406902.698343	13973170473.482515	9973829623.534063	10564502409.889698	13037293450.607561	3678373390.256351	11856598450.586557	5135031710.902091	12203595306.680935	10329882463.759495	3267082768.4136424	8407035351.101615	11606486257.027908	3770670066.0699134	10203010891.7955	9913648780.821999	21253354672.952396	14047832354.477121	4438418331.249875	10004670718.515223	11299425241.703352	3008163507.779819	10259650959.702328	7770196799.134485	3001256881.2156925	14819693299.258793	14143716741.393345	11313951804.413736
6780599587.866918	4858039525.153889	9094481573.92247	13908925811.208303	9948418300.218058	10559651482.350628	12480954231.742691	3673066657.081141	11421905298.067024	5071169665.119606	12182409120.970928	10119534386.634268	3195350445.5977755	8042601698.049115	11460285851.415623	3664297933.254018	10160183211.780882	9765227605.620035	21123181209.917755	13574393579.294966	4208599263.495749	9900413356.479492	10686951541.555887	2988992606.6007714	9812538699.282022	7651327716.6215725	2797211666.400511	14668429284.979889	13629704233.613512	10646863417.42638
6745029252.5466795	4830779058.322522	7891327539.435343	13767842567.249386	9900084996.675674	10429452474.374313	12190747655.689272	3635797074.2214265	11150521274.096716	4928042984.051292	12173919143.595774	9490788408.070614	3181664196.998308	7974135277.168248	11272951703.355993	3516169776.8408117	10124315749.90845	9296867681.400093	20978921682.66319	12765016944.999998	4118093263.177383	9747725634.873644	10253962415.046108	2971774058.864007	9787016579.916756	6795504383.519795	2604756613.2941813	14595623541.057177	13298951692.02337	10126727914.6082
6717049069.628517	4813929280.917949	7540043331.290459	13624402237.932234	9723057489.642933	10163378966.524977	12123179455.757677	3627487548.6699886	11073134700.903172	4851251012.774947	12150837348.78777	9352548920.93715	3153376750.454397	7942798223.600934	11157686398.302958	3423897525.5301642	10088145844.035955	9116184558.721802	20891573079.16101	12701153906.313004	4048984388.015356	9548018953.801193	10040146725.819584	2933815642.826745	9709725454.48946	6563679772.4566555	2445668287.8899155	14514421055.43462	13118110533.47652	10013218989.03926
6697503153.9594	4808267770.021563	7328696216.698248	13455156524.58108	9680516441.20276	10030137738.624258	12117338399.182234	3612072178.4374914	11006982103.648392	4850084413.629295	12094374370.140196	9331612464.088808	3138232001.961297	7930294431.329973	11058167429.104788	3374128196.7352414	10065757272.89139	8951505893.280533	20386265977.59736	12501483105.07602	3965652317.541809	9302977809.918276	9793453815.150038	2858299034.6846075	9645917238.996529	6236293627.022562	2375540515.9883485	14483018143.37406	12620807863.096373	9115991765.71849
6600329023.8202715	4782485519.901649	7284238229.438985	12739932963.45768	9639061067.016933	9919954621.278822	12027928434.478992	3596443441.099564	10946712023.848684	4813149344.5805645	12060035448.186903	9193369789.030695	3085970483.9792933	7836722779.042505	10803596835.444431	3299239562.02292	9984165764.279308	8918570489.823011	20251602343.802105	11855643141.493069	3955291974.0140505	9282308241.354643	9078894911.166424	2779719664.0967355	9631069180.983902	5736450760.217811	2273517629.9794574	14433196406.273638	12327101794.779245	8801758401.1172
6588831434.658576	4777219409.271744	7190647097.910696	12197571899.462599	9537239739.347551	9877619577.903475	11953187713.307087	3573850754.2001357	10924438708.440483	4749646339.247232	12040085024.066692	9105396789.40636	3048779781.398102	7819942331.142469	10589002478.419704	3265882848.0656066	9900297594.154774	8911302236.238724	20161005733.09566	11634085911.788404	3855350491.5652204	9111838892.953922	8723171094.090155	2739854629.3796334	9565105757.738556	5567332911.200762	2228936542.5492315	14336989539.41834	11866343341.668852	8625783065.68039
6245542693.029281	4749188054.123954	7185654333.290166	11563188315.064585	9457209362.605284	9743610745.007235	11870630349.65942	3503313339.17045	10875679962.177948	4640055502.8617525	12030520008.697838	9029198341.657448	2927104132.988555	7813990553.875244	10395825557.11777	3193048693.7487235	9798974387.999468	8775981981.414486	19877426035.3355	11540605952.44753	3747153361.5179353	8872549316.947357	8530122244.508819	2667141135.9315777	9528255188.769464	5503120803.089573	2200978096.6974583	14233103961.120476	11214833969.22896	8522883912.901305
5659648829.584139	4739003982.439492	7178411791.800581	10644907720.665443	9384127316.181713	9627604891.54701	11826215519.402384	3464096502.5602036	10857289827.10498	4578544580.0058365	12012064430.394392	9003274128.171844	2624600983.1579523	7806830305.536497	9983396572.294218	3132805405.5449514	9703905688.661663	8507395458.823475	19776036044.658756	11492940505.825317	3659400665.648803	8654055927.883688	8416173597.288349	2641336058.420742	9413148402.8095	5370296085.731149	2198512181.9009604	14103951946.798332	10325491943.48784	8518918928.662973
5610933708.141601	4720282510.760447	7129042711.75298	10312094507.952192	9307404847.197758	9227835226.96678	11773211097.351912	3450084444.94029	10852670405.347204	4478581563.59924	11997042434.160774	8945709146.355146	2409391988.81138	7800176056.760258	9826689644.357378	2937755040.933952	9630922399.023592	8301088678.785095	19557615861.908688	11336224333.815863	3587697153.6501284	8640106323.468641	8224889173.537527	2627722274.839682	9378672692.592442	5178182793.789171	2192782581.946769	13978213299.571657	9444279456.257727	8455802515.281915
5411211974.579392	4678673101.98221	7097592716.881009	9677559238.718468	9277507107.438698	9053966551.340796	11762763174.64028	3425962584.430961	10829706037.035774	4421657614.526943	11948810320.242334	8896978972.674711	2305411220.4940214	7736294456.338744	9567812613.003569	2910185319.582548	9597964531.76211	8048080913.633544	19170190713.088234	11114984308.611158	3558194787.8338447	8606424094.234835	7984750562.2732725	2575713929.26145	9298180640.190094	5050586793.150856	2189888270.8285785	13858522915.95858	9019041861.937998	8424975184.682349
5210161698.587503	4639756849.216895	7093304896.682588	8717496020.812706	9266296046.947432	8829307770.390661	11727015122.07882	3390280789.5400643	10732245906.8777	4381271997.981815	11938813296.28412	8853481025.03204	2107055399.9007096	7602815019.033275	9419844248.504631	2835050831.8037763	9491353141.41251	7806496406.841991	18621596720.519535	10887452823.878458	3557577568.172481	8590630433.281925	7751586975.6194515	2533089464.2239428	9142975656.555527	4777908267.898323	2172482514.981083	13807274182.82609	8855611452.592775	8411900887.028832
5049791613.413191	4626299038.44771	7075280752.933034	8123616229.755544	9228742289.296919	8641041868.50498	11684601168.217558	3320233044.1653156	10614152386.901003	4308541410.329841	11919523588.324184	8691104459.81123	1989147056.5371473	7482386778.949608	9360446074.624416	2808344033.549312	9392602237.504145	7471546092.480435	18579692258.5018	10766009821.000845	3553904117.041962	8535720960.3072405	7702387728.6596	2516726763.989037	8890428558.993668	4686165569.48505	2151657399.7700553	13582574390.166668	7518012103.813399	8383709630.76924
4817481144.636199	4602413948.847048	7031413869.638807	7568924245.4610195	9189659944.77721	8487248360.190109	11645484856.94644	3296885899.76986	10554418945.245592	4111326974.906552	11892262396.791311	8619660198.68202	1945886100.812609	7409234325.841896	9256089111.079031	2805515287.863236	9336042166.661787	7343545780.500742	18394089400.82518	10705288319.327024	3531760607.7671075	8518230598.436133	7382360196.264531	2506446888.219703	8831548690.418148	4509254866.396751	2140078126.1194868	13446061859.927261	7344273361.6946535	8322197892.691252
4591465971.974775	4580688721.110734	7008033284.404722	7556294114.584865	9142051812.852358	8235912366.932298	11567110578.363647	3275896600.6244607	10493515773.534616	4010885164.1889005	11843601141.119766	8589060971.560759	1914738077.934022	7315409691.876873	9234720732.895203	2774365670.6427155	9198682124.240725	6918403320.411107	18239423345.63884	10448314909.463047	3484629635.46598	8306874079.529194	6115500964.326635	2490244445.335764	8370177400.565632	4353030631.104246	2136552370.7603247	13320713421.260347	7234615227.136296	8289522384.537728
4316780784.463342	4559159628.65747	6984140531.797112	7274131039.420528	8881249599.103767	8148977344.081033	11519331348.504267	3237823005.4318905	10186148103.685427	3949222782.059596	11775298808.506378	8497415540.268337	1895851354.2822232	7257600524.872111	9195892899.391592	2755821208.558631	8922916230.730661	6722577783.781475	18061817809.35273	10443886937.237148	3441280637.2309685	8174899302.216001	5772366438.948103	2450636117.373404	8258362018.337205	4262514852.422376	2118356328.8097892	13319361789.519812	7045473269.622623	8267309587.771571
4310087022.876361	4373148707.349375	6966510464.777932	6902666194.037041	8563492622.006069	8127932011.786256	11484151949.365013	3193180490.517449	10085709621.273577	3792591185.9432344	11705191700.115774	8361500287.993221	1847514132.0260463	7022479600.055254	9174774761.059622	2717681197.1727858	8384483718.557468	6306135910.087206	17912429039.678116	10110868410.58341	3422373785.7647195	8109394493.470825	5772366438.948103	2438708547.7298074	8035216430.058298	4066386185.909846	2110257281.0644479	13304698609.749321	7018353493.21715	8201851352.832366
4302831532.209212	4076282753.4497485	6819861535.194477	6851814777.273128	8352913491.038458	8061736432.484076	11474843101.374048	3162641933.2036657	10009027799.63149	3769429292.088376	11563295641.377758	8309187382.128893	1825339591.3770394	6968639554.844467	9160941901.034586	2708204943.8827567	8033523922.206631	6211072332.783511	17778029419.327568	9424612724.992785	3356073883.118756	7933626658.629218	5738770205.407428	2427649742.379889	7891540982.205855	3944523340.5553937	2102165325.5330646	13301458813.620865	7010445553.794976	8186806590.570312
4273960261.4548244	3849428732.0531116	6666916152.427668	6553647151.2952585	8285765631.709448	7944206496.749654	11406056008.01211	3130911618.1467667	9961556344.079296	3723691374.3553543	11328173592.448738	8240521660.821019	1804506943.587758	6946587144.209311	9093419168.30249	2705864710.5938673	7791106578.978747	6080767538.555678	17382962968.044304	9023960079.82942	3250731490.205507	7791254615.770997	5679630012.088636	2394540330.9465184	7775474598.026844	3707665429.954995	2081688079.1973083	13293662425.760284	6903040640.102868	8168800358.12786
4273063423.2730236	3788267740.6014733	6666132434.630513	6349089910.361023	8146155132.283325	7901827073.553816	11388297294.114445	3110396152.582835	9948705497.256336	3710915150.377115	11288807214.887594	8156827758.089911	1776907716.003295	6943996292.147899	8913131526.214552	2700515322.970912	7568336905.678434	5957535971.650007	17011378898.771719	8791123220.102625	3203954571.2541566	7705605689.808466	5632187062.18048	2382795122.5861964	7733078705.482453	3501537949.0083103	2069996405.706442	13293104552.57595	6685438695.228184	8143363852.019482
4247794148.716204	3553986211.76784	6633740527.894267	5396796386.577051	7774259115.690905	7818021813.397267	11364863049.390928	3071172163.0813537	9935457304.197199	3693261706.5134077	11101567720.027786	8117190742.44175	1773084272.6796854	6939127281.213162	8881213439.435522	2690318538.2530336	7190485122.201901	5857741354.337898	16985639686.706526	8771532982.633142	3181906951.9889693	7589982545.2115345	5505342844.809512	2282938875.275544	7622434684.054518	3489228454.6397943	2038208872.4957492	13291339575.763807	6575055320.400484	8142683568.399511
4229151222.012594	3331346803.52381	6596700478.029264	5185399788.7543335	7605000058.991041	7789000679.232684	11312007635.387157	2942018607.7249355	9912286383.14758	3674603189.3927464	10777719706.800829	7963267217.818274	1748799112.6140203	6843033871.258085	8837969298.95215	2681537843.6799827	7071814857.221871	5785691279.474762	16559015574.578365	8424740990.175563	3170326466.70159	7533741096.1646185	5364655573.029666	2206859595.6991735	7405308932.05939	3440663894.679133	2018110032.7227256	13281269762.728165	6307579157.895418	8123830417.540998
4193283560.497171	3129079521.979139	6550483078.510522	5036357799.681649	7455737546.482558	7736057811.285179	11293783302.95781	2912011408.144612	9893780655.843092	3667355356.5173097	10473277761.048635	7933805624.726782	1747716811.8114018	6826058761.36151	8748158326.108517	2670231052.9919786	7010940622.308214	5776315325.223249	16546830636.360498	8368682474.876049	3139822250.8647094	7475821819.986154	5296983738.205308	2183038414.592909	7323421269.299626	3250525150.451279	1980886127.6265326	13251468050.211672	5804568458.969349	8108522641.004866
4126903794.474112	2939668494.6147866	6489328147.548038	4825151203.730051	7380844928.025255	7695873169.529901	11279115088.694319	2866306815.7029805	9880269082.2437	3645785857.2990847	10402366260.095633	7880433570.445821	1692885739.2483306	6786388933.847657	8609941162.439781	2665009958.8231716	6994276898.156004	5731484526.651412	16528465325.865702	8343885694.592697	3104560608.9174275	7395739589.815318	5264569797.3791	2155598295.0074744	7206709220.17392	3143845280.514299	1929569939.708545	13217920550.939829	5670107755.471925	8086238647.912586
4100908161.9657826	2804054367.921227	6454055830.066633	4766151062.810716	7191448064.139479	7558574214.345138	11256672663.783566	2842019354.2821198	9876023536.319818	3615222192.4244895	10020673360.327772	7761381475.769017	1675440935.2026515	6750425196.885779	8495140848.211932	2650084097.103485	6962557189.602332	5709266413.682299	16507258687.714466	8328404613.382387	3028081068.007518	7340963527.300507	5256868812.103007	2086541075.1664555	6990635303.4192	3065068970.837348	1903332707.0977087	13093689665.308716	5640980499.852498	8042845024.210513
4097754444.324677	2719657709.1312127	6390332653.313528	4756041852.359148	7055762002.5987015	7431773593.871509	11243598126.844465	2774183416.389834	9873124323.709108	3585292897.272341	9812604949.664267	7710929539.111224	1659907467.9961097	6726775829.12305	8252375482.387353	2630497252.75181	6907761883.521966	5609848470.427827	16484095065.862688	8327433883.898102	3017406533.2298207	7294879372.303748	5219700585.001611	2057839678.3350544	6681463302.232615	2749533088.275849	1878184224.374531	13032877343.061636	5599396662.9826975	7987867214.190963
4090408350.2938333	2482348845.1512704	6377665967.138207	4660101328.383763	6976578034.715283	7157131099.845764	11234510805.868063	2751789512.5760374	9855055789.561806	3534054958.5607967	9606413913.090036	7550439146.630919	1659852765.968026	6713071523.873427	8084522283.911809	2581403794.666292	6837843462.9670515	5591811754.041569	16443888355.712889	8307988307.035882	2936370810.4853187	7279225202.760365	5192287899.6799345	2016948327.138766	6563006644.136804	2706090518.3112316	1830672909.5761209	13012564257.903727	5492973572.617545	7922191621.311091
4066705976.3209505	2463427925.981005	6349516892.582361	4210613059.8390408	6903157794.033343	7051322387.809153	11219832733.489218	2724018327.1101174	9849616617.737728	3469208700.2710757	9278478387.902075	7517881889.428231	1657776775.4270527	6690589114.354265	7849506920.3968	2535033919.977915	6782201989.123502	5562458609.829507	16405207901.61079	8296792774.913318	2850804141.750503	7261020110.216358	5165540619.931286	1995729567.6351311	6390607775.273222	2674222640.2866626	1813280938.5464344	12969473663.462423	5373720169.374497	7897651495.252239
4051468285.406256	2362163248.3222857	6267432664.5786	3973959814.287889	6772770287.012597	7009532254.707681	11205301211.731651	2705716800.895385	9838299269.570654	3316771385.3000765	9102025149.94506	7408961317.651903	1654352160.2755609	6659604924.6488285	7677031473.978031	2491309250.8899217	6617906688.505673	5542563792.86313	16338714888.793308	8292353157.992566	2703299092.4559574	7238597102.677861	5153513755.611341	1942753430.8567266	5992852091.580435	2577057111.1790504	1798862847.899179	12893295047.719728	5195724271.5476465	7807058862.974542
4029619070.3006225	2325362390.287605	6259816213.444077	3774342410.5493226	6633406334.673184	6862227591.169392	11173375294.320826	2673491193.898847	9829770643.84951	3209858785.181297	9023237205.756182	7287600395.07999	1648108566.4775999	6640065843.648532	7566915970.6798525	2325832878.1154757	6524014935.742506	5525067574.994848	16308382087.598206	8291466595.303949	2668784683.576179	7223934616.741851	5110652246.45083	1897503695.1538181	5538039286.9476795	2533939681.3267994	1798862847.899179	12847964210.703127	5092468506.914692	7625666299.997093
3943865110.684621	2311244328.4124055	6228807941.815925	3555322292.5222836	6588429450.344503	6804307227.688358	11135269933.941784	2635439392.1288404	9817346879.0581	3192578954.6627245	8623169926.378948	7216727558.569154	1639743644.6553442	6631927239.270135	7510528976.280277	2168320949.8474236	6371699081.500357	5488762208.877373	16257549632.904318	8287837974.128817	2657434513.586821	7213598036.358652	5062236780.0012045	1846554666.6447062	5022664060.67641	2475399022.858097	1781349338.1932797	12805260022.263739	4982229042.49384	7417995272.043422
3916842604.4497976	2272866653.5609245	6184672684.285928	3470176606.5157886	6392148595.877768	6707574573.271792	11104091033.12832	2598044080.697707	9800170241.027826	3159855260.72288	8567868798.479829	7166074850.944226	1624512126.4983582	6623934684.798303	7409375817.45531	2093958160.080613	6152607316.055358	5482353395.866862	16219044240.237793	8286038457.688034	2654382403.143212	7181962256.214054	5038168808.892339	1795845732.1474063	4148019070.622406	2446474856.5808883	1775281697.390489	12755140077.37757	4902384347.222409	7127329085.252775
3831097328.535996	2247987494.032063	6126335571.364883	3346293769.3263345	6263158264.691245	6583791001.866681	11008773201.616537	2570764431.709644	9799287079.073275	3113910815.9618325	8101877530.220431	7028764679.893652	1602226268.1446705	6533851999.86315	6423642262.382265	2072897252.5746832	6079115902.386793	5454704766.765497	16178422267.547642	8284099464.627218	2615755110.652277	7162688610.472554	4914181945.333089	1691196517.7759268	4044603924.434863	2433949617.394921	1764930733.9854305	12735639705.6525	4885743340.249851	7096280036.513348
3779848619.8618536	2214051657.831658	6090982444.045533	3066552036.0572705	6215245843.635649	6561068554.715518	10994866174.33222	2570764393.5220075	9780490305.334742	3089448216.0344872	7987376567.412754	6962614427.2719145	1577672797.631486	6494675174.553712	5481337900.966022	2067600272.0892212	5945678057.774458	5389582013.654656	16144028751.906078	8283741801.193166	2595634812.628233	7096289347.968207	4854388717.489744	1475313818.149231	3866659695.5799246	2421442813.2628984	1747383443.1027	12630804032.262472	4766188202.122829	6996382430.301284
3764393396.8484645	2192002995.7987084	6079424527.8002615	2968922335.7903495	6061965627.05098	6550907390.769665	10964651880.66097	2567463561.5200953	9768824625.356533	2994301777.686542	7813129129.188642	6841482596.230487	1552303227.8363848	6469221411.045821	4678270831.182136	2047507399.9588556	5760537468.091182	5349074371.362197	16125315528.39011	8283186908.545338	2576211602.068429	7036866661.365398	4833007749.417377	1432308835.7037158	3689067703.9742355	2406238942.8774786	1738263380.7828922	12615003819.800306	4756045338.83584	6926150870.273055
3759587187.330249	2177389616.3088613	6021317920.901826	2950812284.5392075	5984200932.892482	6472934742.733977	10868460269.71734	2558675477.504032	9736573176.020712	2955686359.616777	7662534176.248358	6799242390.566973	1527200215.4863584	6441912796.793183	4678270831.182136	2027285893.9127579	5525158999.115733	5331087087.908595	16037655790.083231	8282991267.512348	2566854219.53526	6986415522.65002	4804075722.571777	1391507387.1593118	3585879957.7690225	2397773823.7148743	1726177746.2234643	12614077905.39676	4618508362.973203	6898918475.061573
3755761983.131522	2155879888.876541	5994023050.621171	2916917960.3462596	5963245239.12202	6248675939.127711	10792003159.775671	2543492924.8652744	9646367404.004313	2901926012.759402	7393713226.069557	6764214281.440091	1527183679.7552414	6430159730.213722	4677600511.241742	2024964910.0340157	5374466288.066171	5310345052.867798	15909841287.198341	8282935550.626747	2564927800.8420486	6979372625.603539	4770824384.808822	1196947111.9732897	3561115307.140888	2344330002.9258776	1697761173.4560134	12604690832.70016	4568723265.083825	6837604917.246302
3742575715.636715	2140911958.4132235	5972852122.272594	2893511626.3625336	5915416760.847344	6101130255.47922	10619274714.988356	2539676712.606376	9624597172.195707	2852620597.040627	7186582769.17654	6704327268.035245	1503164077.6793463	6409245850.505127	4534042906.125383	2020440281.320456	5237304299.576263	5256249588.664711	15744755611.28699	8282726470.592279	2562976207.10232	6974706576.153552	4724861415.44218	1190117382.4010506	3548823673.4681945	2327270784.3684688	1650940024.063626	12548344015.960032	4551454102.002262	6829734955.198563
3696054371.8389444	2119406008.1832204	5952705146.740543	2831502691.670232	5904098712.880494	5860774799.684568	10591331539.873764	2529261611.8825874	9623487258.589025	2828721553.976431	7175094037.004813	6554558318.643864	1477228777.8142788	6364536525.617066	4489344670.54159	2018057627.8085535	5187309535.825836	5219980544.72201	15712490318.24335	8278154529.394889	2557655150.808112	6971945657.9514065	4695004086.430503	1140871407.9695842	3505279025.03891	2293168209.177209	1630092505.87411	12527142900.455439	4532371359.257492	6825290249.759512
3656505872.660941	2105910619.574824	5917227119.137926	2799158998.8987937	5861192104.540762	5787219872.506679	10462260082.786928	2519139355.546129	9622175608.75364	2787463966.036038	7161632449.305316	6481528153.301109	1396397129.264564	6332151552.213423	4189628605.166816	2008247288.5055668	5094812301.602149	5133807726.449073	15540127391.241837	8274587668.510974	2544286947.99856	6971769728.706829	4636291550.202505	1116184342.3741987	3492645753.9531713	2277865702.173654	1544350793.575844	12485808130.060461	4512416372.456218	6817416612.594219
3608824693.583975	2104835040.6214516	5907555015.911338	2749256086.1139293	5834722705.479307	5643897903.807685	9960496527.65101	2517210802.216642	9602735187.40452	2759532511.4848094	7135080648.313955	6481528153.301109	1375528820.1267836	6297381862.173396	4010523234.934863	2007405089.4184349	5031451373.11468	5103963953.812771	15462658693.83114	8269160512.266162	2524445538.9948525	6966824418.042209	4545555432.512679	1080592819.581136	3453585432.5573897	2261921259.383159	1540798402.6149182	12468358215.771622	4506028491.323231	6772778401.972646
3568075256.2106733	2103160400.1473684	5904388835.997369	2714888044.6728907	5820183887.2532	5472111760.588562	9837702254.865814	2514969879.4602137	9587660748.107393	2738900647.8676143	7109942921.94847	6458879857.892011	1348851013.7382	6225901184.5398655	3899554290.197543	2001764219.3755167	4909487080.609919	5058038883.228072	15334835441.718447	8257499199.643663	2519934291.195087	6964591665.769451	4542374874.6274605	1070472436.4231617	3398123357.5402236	2236097248.568379	1489403021.7586317	12434058066.378325	4475676772.814912	6754344504.527957
3510012096.1960616	2093552214.0434258	5901800648.441014	2620483737.579974	5797220397.098924	5257093275.617496	9510595928.468473	2502028354.5113444	9575820978.391354	2693982711.8562255	7055437606.243503	6409299977.94256	1335046922.427305	6191746773.9519005	3663611988.4385414	1993952657.9541502	4833079338.034252	5016843433.375991	15105702402.814217	8249182655.592772	2519888908.2860713	6957789383.263714	4517727647.946331	1060377887.7775689	3350193972.5616384	2204906207.0984716	1462073297.523475	12375904702.584007	4446595814.974183	6683907862.921855
3496628611.0922375	2083154256.7844722	5887072361.562793	2508646643.617615	5771711816.170817	5251370733.268742	8887824637.232157	2496966024.396232	9559932343.595865	2655632968.0654335	6956335941.461602	6409299977.94256	1329966567.6116614	6155223844.444514	3651285379.939359	1973560259.6798143	4828501025.273913	4964494102.96117	15093649389.983702	8217888447.066908	2513210782.5885453	6950952322.18554	4436168303.626463	1058475199.2018278	3311450589.5834928	2181707328.607604	1403507450.2515702	12344966208.793997	4357319700.680638	6656821358.492825
3467447376.1670246	2076043776.7700694	5883060773.30916	2430643485.1719213	5688705709.087473	5245423203.422645	8389419657.286905	2491115243.0709834	9541754427.855804	2636326122.786272	6938111445.202799	6400084216.730045	1327659757.8782613	5986415933.732748	3529091814.107631	1951812837.527811	4820599984.157158	4899311990.531075	15000155803.386246	8210355433.182226	2498866591.7793074	6945498194.739387	4411273172.5584	1057688259.4696492	3222547723.09868	2149158339.1362543	1353839244.9125862	12287971043.886925	4315995653.706392	6555242161.6966915
3422686492.483217	2060204463.3347974	5882016758.217305	2358076820.617884	5670015102.697775	5152670573.311898	8099987799.832774	2476894304.7101765	9534818250.16203	2625349545.366748	6921930363.75405	6391503559.18588	1326013508.254722	5838410737.082582	3443568505.0188246	1868894240.7316039	4773712512.860792	4872730207.324285	14527355980.055828	8195164077.944129	2495182025.5996823	6941954354.711536	4394408612.379849	1056849891.6595246	3194429243.9548917	2139790078.1879194	1316875709.556386	12260745750.727512	4266725896.855087	6468666839.760461
3353778419.3584247	2048320825.2176526	5879348448.911483	2334628003.581003	5650442569.970797	5101896024.876759	8049800424.124123	2476277107.199993	9512080090.28289	2623524412.4556856	6871309617.357926	6382962288.222433	1324313405.1273232	5787101812.6909	3330764929.399364	1777843022.2814674	4758244373.693088	4801138486.344698	14441072574.402115	8163908319.509982	2493905110.5964127	6934133415.195207	4364244982.836094	1054590408.9674817	3180116705.0531263	2134209247.2761674	1253837065.1352365	12248743326.485815	4266161566.5295224	6423204674.428121
3158255134.398388	2038058767.5237823	5878253918.656886	2229494693.9663353	5649699488.985179	5048158844.514351	8002631729.50447	2468208603.3215303	9491581245.967167	2622911958.3965397	6783228604.986072	6292279205.592717	1315907479.4932368	5772673855.316026	3260554860.77624	1763898255.0788913	4694661710.133719	4723464764.45538	14432638518.762817	8146608574.034443	2483126997.155322	6924356804.129302	4343138983.634958	1054278727.2539506	3140638176.3084226	2125589401.147681	1237123208.572428	12215588066.165085	4262408673.8700457	6240086254.803003
3103758123.91888	2024622828.031413	5874126966.006688	2203608583.012188	5571698884.882589	4978477995.411797	7962918031.112776	2462624304.6388526	9454622910.836052	2621952581.26485	6709041783.675011	6255038682.821026	1309042693.284862	5762550596.67254	3212259171.8752403	1581241816.8320765	4671498928.066818	4645854082.042687	14333393441.664845	8130953733.092031	2467250614.943205	6910770192.570377	4320999295.259245	1053214975.5446568	3113552015.1144233	2107346094.2330067	1155951336.2405174	12157392234.658031	4162654084.813287	6160124950.71729
3058871707.175736	2003471955.2625701	5870364301.674478	2151717536.169183	5515377165.716189	4873580036.661981	7915817479.629712	2428254222.683247	9408813173.646366	2619843037.0950294	6653687005.985318	6245702660.242255	1297629337.663433	5754987408.166062	3198907671.8356547	1536236466.5068552	4640563869.282988	4583749292.363459	14285650872.345425	8126561938.784239	2440589141.31689	6907797625.289859	4290026241.24025	1052919030.0759666	3091364867.1589212	2099337817.8561592	1058440828.6198887	12135040253.45658	4147034444.392574	6119891255.106726
3058541271.2860723	1986923188.2939944	5852704750.521533	2124436324.8379312	5499323937.948011	4821364163.129341	7803785357.466723	2414984911.2492003	9360900814.382092	2618713645.720606	6462737769.312491	6224918727.425652	1282228668.6182845	5731513000.325424	3159712141.5143514	1266142749.79362	4584420719.616968	4553335049.149136	14193041428.786625	8090215654.435045	2423717699.4229126	6899625136.442379	4258809857.7440133	1052746561.7262684	3069702001.564445	2069403170.137501	1007613117.4206095	12098022344.270063	4056755022.295552	6067773319.38558
2979473376.6717386	1953319502.2006667	5843810480.719059	2102018343.5702581	5410776906.983342	4653025653.78308	7776510062.973389	2394163306.72593	9350594354.671803	2615141800.0550747	6269663888.181023	6203309205.325785	1266979954.6295674	5724090548.215772	3117309988.2496257	1192895870.7954903	4446413843.89117	4536558774.231053	14147841018.726612	8021085475.203446	2335062487.819768	6897342495.257924	4245971925.915545	1052010946.4466251	3041307258.1004076	2062058245.213411	971073522.12242	12023850037.338078	3970132057.9798236	6014023749.139308
2959840664.800169	1953319502.2006667	5836338935.207398	2090910808.61982	5410776906.983342	4639448329.801774	7754675633.666442	2391903151.828631	9320655728.49732	2608917092.6402507	6045032783.977625	6169365777.111237	1251110773.4093876	5717075093.008374	3096147554.281786	1127440492.6715293	4365504938.594932	4503754872.51769	14147841018.726612	7959610796.880902	2306017881.9070163	6889416149.746177	4235154313.4572525	1050757100.1233346	3020578124.8058395	2052276210.9262273	950754634.3652569	12008654686.692951	3802479055.238582	5906910172.090638
2944655343.760589	1933813845.2155483	5826388858.941027	2071924739.562704	5391216899.27724	4639448329.801774	7697282873.239541	2384962348.9276166	9294125784.762178	2606064600.6056347	5966347504.411705	6142403178.666658	1228090256.5335114	5695604637.063036	3063797322.6516767	1097599271.0820253	4283890943.292986	4488874329.212075	14147491124.403055	7880037842.368311	2297463663.4055376	6868430184.179577	4224976399.995676	1048684880.8195976	2968760591.1097293	2017646767.514003	945735298.1672541	11978797895.85763	3747541926.065656	5855264592.925376
2944429319.3717766	1884200340.241267	5824438472.654894	2057349259.9947731	5351113324.711229	4635001278.870397	7646886706.094685	2381150051.1826577	9277184164.989649	2598968632.293446	5958239352.965552	6121238020.931693	1200922696.0975418	5669972720.014977	3015507756.2737217	1016016695.1509342	4176212106.9944816	4458077033.672566	14147063850.763367	7614150745.312725	2284858936.400814	6860177463.588564	4223919325.692186	1043799757.801503	2945759709.3105493	1961327545.5516717	945735298.1672541	11917233200.464954	3715543039.7672796	5690402766.252975
2929816819.837367	1875600360.0427027	5822238408.367581	2036278337.8423433	5327387659.156024	4627727035.1663685	7578784062.057162	2373711708.753734	9246694286.794119	2592805820.6430945	5958239352.965552	6117383059.18955	1169304338.5546231	5637692120.298743	2986092128.840113	891298502.840075	4142086706.5380206	4448650616.113805	14146783256.565733	7437201003.364566	2272971492.839893	6792044276.90585	4222307027.5985208	1040089126.114043	2926725350.8041673	1871429925.0073829	937643613.2800211	11821539392.15338	3665008424.672801	5501544522.868555
2903945756.1902175	1856102370.8192692	5818033595.098037	1999860513.0975792	5276206502.370045	4610461348.163786	7562578884.361793	2363253874.028083	9217358253.728346	2582541013.010177	5955802405.558133	6115441351.853311	1122809338.6409192	5620047761.210599	2968091300.361222	819667394.2064471	4056064111.559999	4439816568.568683	14145128987.623446	7299376997.61195	2259387522.796326	6736213229.029544	4215067930.7921963	1038517549.6414899	2916149792.921737	1833035547.8979237	907317526.2530053	11734726626.7213	3553377527.548801	5292126097.62551
2902597921.9588284	1850161737.3186128	5817331258.730996	1993169194.2393692	5240620041.852017	4597528760.951957	7522610340.369872	2354918710.141479	9205454847.767807	2574618742.3829885	5953452868.081364	6114985143.536539	1119140073.5641518	5609498425.060368	2953713231.570976	779466584.5126717	4028186526.0759525	4433126589.004141	14141741223.615154	7093210922.128952	2243365170.2382913	6672137316.158724	4208846329.7068777	1030500474.5826321	2899744123.9690256	1792870887.2145445	889796200.5093483	11686584115.056538	3534692235.273416	5076623596.631894
2892540372.3668084	1844951479.0695522	5813718050.229619	1972318479.852014	5198017339.089574	4577102641.305372	7515701141.721693	2352744000.224166	9186389006.82468	2557931950.813295	5946246799.174969	6108559721.650629	1110653445.9493	5598997274.417799	2948130063.0477004	738065424.3527762	3968575695.498875	4415892671.279465	14137515926.457466	6914002991.659482	2237965128.3966	6613639148.793233	4197221223.673949	1022919668.4783814	2853134674.0814795	1716247105.8487477	868105340.5210531	11669217263.448586	3525726948.3957486	4968338904.244359
2890715272.2240176	1828769814.129071	5811184411.934127	1958584393.155563	5177591762.339171	4573852344.069806	7499539746.823668	2341922804.8324203	9164396654.58436	2534454425.77193	5945609570.306825	6095354099.302512	1104546530.9954822	5588081318.312799	2946255475.2942295	681240126.6567109	3852333014.2847133	4408134346.572615	14134098919.358204	6760646788.296488	2234662166.113754	6601154941.205878	4184179211.959461	1003253303.4298253	2826133063.281752	1636531416.3413773	848840370.4072367	11660729490.484932	3402694346.884449	4817774699.758614
2872600462.552767	1819805344.603006	5805073233.677133	1955159849.060168	5029858402.986927	4565660389.152879	7441336380.908808	2332236281.165269	9153681382.14329	2514891654.8521576	5942551698.816401	6092293798.398707	1095084331.8185773	5581492176.693746	2932380988.205883	644351915.1375057	3828817595.943305	4378016828.24434	14125791986.462492	6550527417.782479	2228090479.168292	6595437155.564671	4175814860.885351	1000296799.0407981	2752911057.328583	1614058732.911625	833180316.5548284	11653940048.91743	3397584068.6254816	4761413093.025617
2861816931.129821	1812811514.7043881	5795514783.977737	1947973410.1958778	4890861872.578251	4557119501.018113	7427090821.824772	2323008834.6473007	9140965877.829395	2502204137.947705	5939912663.133573	6083450826.468203	1082534422.864306	5541319900.931515	2927520215.9162865	638757942.8147485	3828690668.5244803	4342206009.28227	14119295657.940168	6219811048.686329	2225090651.896635	6583935532.764458	4135789798.0513077	999420576.4636501	2749096154.201663	1564678984.6846833	762352417.3060662	11638761449.14638	3371213055.5261407	4726941259.668272
2831241425.9613905	1800041759.1127915	5791166811.350597	1939927595.6888168	4813086157.014217	4549025946.643391	7414905594.306869	2306586319.788172	9138510251.455536	2482939713.6890984	5937663412.043594	6080629879.693735	1066462124.8128595	5524768279.463142	2921870191.929955	627408753.5861241	3826277675.3927894	4245180913.1737204	14109159514.702429	5975756539.519285	2192473588.6791663	6577656096.18354	4118775869.22002	994010574.9632117	2738135156.6112823	1558972286.6813114	755972575.446292	11580071817.342777	3359347291.5366983	4704320349.742118
2813904733.793441	1778460742.228697	5782696326.660766	1936686447.9088926	4739929171.750254	4540759699.066723	7400026139.859367	2304690426.8777204	9115776323.849846	2468809968.08931	5925970250.084103	6066841693.426455	1059829768.4176623	5504352527.127219	2913573804.7649426	620385956.9618794	3825509852.5291185	4224276652.851932	14103535723.430052	5857683398.252767	2159818518.422162	6570124112.386859	4075168565.0911226	990657436.115221	2720781093.8923287	1526511780.6130967	748160605.6418318	11551401904.330141	3338006967.667448	4114256066.9169316
2768316995.569116	1767702924.3282237	5782318757.147018	1926763600.9649277	4519089402.526594	4532305750.14907	7395942380.459021	2302105379.868625	9107622180.604118	2461000431.9983454	5911419612.264025	6058276919.927492	1039249340.130288	5502616272.704457	2908833039.9372334	620385956.9618794	3822336609.3073206	4171327967.9337583	14089758623.326874	5818467537.489636	2150542290.0902195	6554269654.298965	4043187023.168582	985458523.3833528	2706127180.510815	1457811534.3001351	737585443.2805862	11541255723.702473	3332262639.6039495	3927540336.671684
2739475708.3947735	1760699753.472458	5764385393.370842	1902986666.9796238	4414701006.53936	4528748752.780903	7377632253.792282	2297309826.5343595	9099839378.318964	2455383330.7708764	5907272700.014991	6047368970.329828	1010418057.3679814	5496477133.95551	2905072855.37679	610547478.0180813	3820385463.628935	4151151695.749067	14072376320.468594	5804189817.157481	2139200320.4263487	6542488527.541616	4007469452.3025475	982594914.9849513	2697040322.999731	1411951014.983921	723258357.8393275	11522193601.019518	3323235987.878354	3632381362.6353164
2730050232.6803865	1745239475.9133804	5759406672.510121	1850098449.0173297	4384316559.153159	4523657358.178475	7356957665.825827	2279397472.699527	9087868138.820797	2448011955.7037997	5891612873.951311	6029183062.929956	972421219.9976934	5491257212.809213	2899906957.0148745	589928158.8534046	3818746347.724406	4010605288.9073524	14053010067.921688	5762436334.498002	2087858478.3509858	6527582463.752272	3964879517.949875	976781078.416817	2681365800.1397333	1340109510.6088808	708659378.3397677	11500532382.366232	3277269592.4864545	3576109826.2461705
2716813119.1981416	1724252088.6781971	5755018852.632845	1782681848.957121	4304802853.402665	4512781916.839576	7326684298.943421	2226284103.56165	9085881751.418318	2438553388.378389	5876279583.971002	6021254485.281175	971783493.1513301	5488740402.443066	2895392892.1157074	556637061.9063209	3817362699.9918494	3880675730.8893905	14051719389.06147	5706820729.154368	2057867719.4412446	6509070906.529518	3924580807.9809384	971510711.1145025	2677781275.2190537	1320942908.7246954	690861218.683423	11483771921.182444	3230297453.588081	3440428024.7043085
2660906929.971257	1720269428.1034153	5740866499.096052	1752634527.772317	4281475679.5410457	4503638144.567085	7306015544.883254	2215845842.9724884	9084894697.896729	2437311198.2340612	5865808127.973136	5973906038.208247	971490595.4289471	5452751024.772235	2893615641.0730205	541635037.5070912	3813960692.981221	3799980515.335084	14027490660.236624	5700575940.484075	2048967550.2840948	6476144039.4819975	3840540697.5241246	964279758.4935446	2667649781.5985417	1310722389.7608144	685948808.2263881	11437908302.329374	3173201746.914492	3313623267.7586346
2597918079.079345	1716440432.2172694	5728998753.754633	1680090588.087857	4250952937.228187	4498071402.762557	7226112265.239444	2183393071.932798	9082852754.487259	2429714037.4447904	5839097157.957954	5945675595.5448265	971334464.6797643	5430471645.489064	2892642207.5222135	527580883.89112234	3813960692.981221	3582369744.783527	14017276592.366898	5684508162.353664	2028491914.8005235	6453317487.87945	3808346483.665769	961229581.974249	2660117357.461822	1302359258.0174832	671877178.2980837	11414512277.62562	3137236139.6882095	3149290176.9952064
2556140570.4597826	1714787444.7441123	5694631076.598931	1659051903.4121032	4244172959.3851075	4464460747.490985	7167083703.898721	2145642760.3694835	9081018869.60349	2423978094.4122562	5812542635.048229	5928409345.788093	953284729.5010567	5364045925.419774	2864824287.944895	511386999.85171676	3812227450.135551	3554360986.746987	13984882216.964415	5675494919.123344	1992132130.3849692	6446905599.860079	3779414627.4651318	951756382.4990809	2643416874.3575354	1290006638.0983555	653157377.5969867	11322868486.293211	3111213555.9116483	3076403040.7131505
2441177430.1487617	1706380102.9402227	5672505502.618669	1656088405.1297143	4212317397.315499	4453907209.73355	7101194796.782433	2067094912.6272726	9079138208.528578	2408923495.0946283	5803767616.715759	5907849386.416698	945342732.1583378	5098821317.797575	2863781860.364946	509088247.7394641	3807468631.286183	3544274278.144549	13964384614.328033	5665010097.988832	1978945957.2584453	6443140830.399218	3750386257.7373285	948372230.4877249	2632398490.186352	1280678809.2143824	630797075.1234585	11250521529.052921	3066406118.6588798	2974693922.5739527
2362953222.0657177	1697140710.1954975	5670197001.812203	1648379415.8561723	4210421978.126803	4442313359.874867	7067694656.719412	2013124538.611103	9076073960.225275	2391221647.6990194	5732782902.281163	5849887877.202664	920691251.5824128	4744241578.5060005	2854005145.968193	505806505.6216433	3805221347.522402	3535664049.986291	13958653906.251436	5652195712.829989	1952636063.8794599	6408356779.531147	3721814676.613722	947523549.2387415	2603210223.196958	1277148877.247379	623008977.5389875	11195142079.529007	3025050655.569222	2812750658.3778887
2254649648.0174923	1692349817.9549508	5661945930.654183	1648379415.8561723	4194876823.3861465	4428165496.078718	7035266933.745156	1966861445.1860693	9076073960.225275	2380116064.727974	5718437216.23513	5797791891.615183	915009161.3294872	4696243414.005616	2852809481.1326914	502071030.641871	3791090622.676671	3526131779.181081	13905509526.085426	5626729785.829601	1899264619.6857338	6379683706.550634	3706496059.545273	937716394.9517279	2599046858.5298853	1266352264.9800193	610145863.5627284	11130901815.254284	2944717762.5578523	2633524332.4367023
2194698821.190264	1690701523.3962872	5658525641.897854	1641800554.6108682	4173848642.7953877	4399285933.015484	7003013181.639171	1930106942.6860564	9074108146.221169	2342813463.073629	5695101150.492625	5784083381.463302	883640817.9795386	4343710770.637088	2841591219.264262	472891779.67931217	3785730171.140746	3505674478.66576	13842166248.121832	5540667126.359075	1870337000.45489	6350864425.919997	3675372205.9220834	930398683.4019946	2594339453.760711	1249026714.3289418	580029868.4212486	11108791580.641724	2905610927.6878037	2463654520.622487
2149426931.3688784	1690312642.4600935	5655320628.182465	1630021421.9231615	4160299694.181878	4390151423.832601	6930707138.733229	1860972023.4979732	9072744749.976204	2321069558.1508055	5693155673.13114	5715596478.0433655	871919418.6820889	4267830095.47263	2837137811.91285	464633475.2814577	3784699821.5230484	3490729526.373365	13835803662.134651	5469416663.134051	1851380643.0780282	6309045377.107195	3668196101.131848	922330219.5169107	2592045551.9729	1234937219.751444	574215286.4059142	10857717651.801014	2871147868.543397	2373198236.895735
2063479522.302595	1687202631.696114	5649549749.034455	1626909249.5672498	4150168009.71885	4388960452.053607	6916444587.792651	1852981987.1442025	9059672503.939186	2308906030.9135838	5677876111.501385	5626972880.614184	861006209.3750199	4168375363.5294414	2822530928.176921	458214471.72620094	3779518300.14996	3444281208.575127	13808763283.946789	5363934738.5051	1841066998.4510295	6199975871.0993595	3638576106.729841	919255034.5202183	2584373010.398008	1201205866.9970818	573516396.3222358	10732745391.465155	2787835928.9516606	2293635627.0123796
2007717248.9410567	1686748943.1329954	5648796973.934636	1614666937.3565795	4149140556.0638313	4386567085.29406	6896655599.702086	1841545621.7206602	9049670615.888796	2280755059.4751015	5665762731.8803	5528514884.851668	860060180.2387787	4066188792.5212255	2820270084.731412	456366281.0277072	3769397905.7381983	3366563697.7955194	13800593739.036583	5348477341.79362	1822782311.0293026	6084960191.247752	3629877773.32981	919169669.1516109	2582959446.8063064	1195539099.785296	570178543.1769905	10713267678.214256	2724066138.866287	2152083071.9725156
1936821720.4056993	1685393661.3682487	5646017713.598983	1608862666.9250884	4140838493.9155617	4380910142.764509	6886028010.642407	1839385641.4906187	9003536957.545082	2264361857.611126	5585827866.15929	5296795233.41492	857468327.9036021	3984477742.0176945	2818198490.0931573	455901169.7725169	3767677880.007958	3356994730.431642	13789799128.084858	5317742710.498791	1805540764.7311459	5953015844.271214	3596331628.1431384	916223646.1389798	2581548786.052802	1188431256.5675771	567232909.4786693	10697235540.345196	2568497037.0274606	2085161750.2539763
1860002590.7986107	1684630853.2433534	5644918445.993257	1593551122.656324	4120751246.956406	4377781317.085656	6871309840.878818	1838093329.4826958	8912488746.68202	2258090715.099043	5484626203.242978	5180854061.640412	855103590.8386364	3874878667.612109	2810540901.7745237	454133522.88951075	3767677880.007958	3351932568.641907	13776663675.021858	5296743528.258024	1795622819.9525445	5559382409.9341755	3575320378.5694118	915741957.2505137	2579624329.371969	1178660658.460468	565055928.470944	10692755730.278166	2372769103.3670254	2014486705.8964272
1817503435.3212173	1683770803.2134485	5644279171.727768	1582888803.0680435	4070130115.9617796	4374331089.486736	6839614298.0934105	1835661249.295015	8731948474.170927	2248907824.8735676	5363704223.067491	5133242471.029038	850171463.0905693	3570235197.893695	2805872510.3559346	452267982.5847077	3760174840.496821	3343266056.804776	13776425188.457373	5254378949.684934	1780207096.563422	5538218941.9326725	3537665341.4233737	912026896.4776467	2578775362.391032	1172188308.2344787	561509010.8955147	10684275131.424698	2372769103.3670254	1950144420.488046
1803098465.7931547	1682691758.163229	5642634313.229853	1565719948.8437612	3973183297.023944	4372420770.965998	6823206281.856408	1834992510.0258846	8621358297.747742	2215768493.559119	5250530226.193531	4788631078.073153	846599842.0326989	3511459698.459412	2797820802.7586837	443392679.3715559	3749976358.0542536	3340290921.3313646	13770588150.589975	5238134415.696547	1768604813.450705	5131575515.485479	3529398583.263118	906965199.426572	2574932913.9847536	1168605958.4974256	555981356.01037	10678931049.912928	2370543759.962553	1921651822.7032363
1796673380.0404935	1681587835.6139033	5642157909.426921	1526059400.4380207	3946540913.3992734	4370302156.348809	6812630674.635544	1807454313.0500455	8521157946.1127825	2207666882.0659027	5070115386.660556	4645664899.614031	841716071.9888971	3264486761.571051	2788198896.0171404	431000923.7934246	3743090452.0805664	3338271102.3476005	13755118542.944925	5218813719.353521	1763733549.0422444	5104720801.038465	3488010209.9093156	898995478.4457816	2573188826.093644	1167343436.3542721	545832169.7061416	10664535835.89933	2370131720.176075	1894212720.4304852
1794437756.4818044	1680256126.9310584	5641403465.742799	1522280045.133503	3942127897.117934	4357626774.010671	6810142437.13185	1786507995.096906	8488948560.812762	2198100908.987176	4998932307.401761	4566014162.088715	828583272.322719	3259346654.4063897	2780330446.6814365	418724857.69573176	3732655312.9302254	3336835861.98847	13749581671.94609	5203422346.05545	1742866728.4100747	5010376781.338487	3398714810.5986786	892181639.928157	2572614439.211824	1164943632.1320105	541535800.8380315	10646465553.966595	2282147085.765379	1886109676.6665237
1791890199.4370189	1678321439.280296	5640692625.944103	1483845934.2017398	3936349883.853842	4345800693.618841	6807843935.863954	1745960570.44549	8479677880.878975	2172879521.7657413	4965619780.406777	4335560844.472907	811288274.8864547	3230111410.6622396	2777830076.304313	418032384.63848555	3718065166.5413256	3323956576.1274514	13723017697.59426	5196589696.179715	1730982251.9887035	4935802542.856398	3388291428.2613807	887254618.1221327	2568731566.5422792	1162453975.9957218	532120719.44294304	10621526758.826021	2227717584.0557795	1868058568.05201
1786041350.5488307	1676569123.5663016	5639919922.98871	1482626136.9419966	3931626092.8613024	4332955436.184402	6777367657.183139	1736818110.0053697	8473861256.954579	2143768780.4806464	4872511808.003405	4298465135.025331	795979628.4232264	3181715905.617911	2772980484.677222	414197531.6591788	3677888852.228659	3321232230.6403747	13693325316.180681	5187470685.697422	1719471630.060255	4854909801.138234	3386981931.968593	881006412.1067506	2567018509.3261347	1160696603.2601051	503936513.0882648	10584195491.099316	2094150684.33333	1866658424.0374103
1784206899.5561743	1673090726.7265303	5638115549.9204035	1479793582.3044696	3912340769.5368667	4318782106.386273	6742766841.740605	1736199016.8877985	8431290357.493678	2123254062.5893128	4834534061.814261	4297697845.809614	782305075.972826	3155205357.385314	2769063672.087701	411950567.67800325	3661710788.711093	3311836379.416392	13665192725.932848	5132176550.426983	1709974287.9040651	4815883462.093502	3385005333.4359455	878329764.3974614	2566776565.8661513	1158947229.2966042	477843463.69993633	10520512291.010086	2074715208.6482701	1853845503.8672178
1776617622.2922082	1671139347.6022112	5636274742.532611	1476179490.8177729	3902384319.8615804	4300756921.16423	6720161018.938375	1706328701.773023	8402226137.042116	2109596916.3331974	4821791975.594012	4234819224.179394	777475769.5662235	3101629562.569065	2767621106.891413	411535789.94043475	3645947168.0963845	3293798668.0991964	13639038177.845675	5080679830.276202	1685288801.2208514	4789681125.029852	3382750838.1032114	876560942.6860653	2566036149.6585865	1156692296.3347032	464625719.65799236	10512851064.953604	2064631521.5355034	1839190257.441665
1768474326.2288387	1669033626.7212718	5634603938.175404	1474599668.5612013	3850277050.202977	4245892511.0471888	6714218114.50556	1687412306.610565	8386090799.0891075	2100670566.3797774	4813141810.82071	4204998911.5634212	765521698.0282838	3077818540.5150013	2727345981.3017244	410698494.9952058	3638525728.1276765	3289285800.503607	13599741711.89231	5048054997.166585	1670288026.5330226	4734991749.037629	3381217111.0853424	869516979.9005885	2565554615.4659963	1154847805.9258862	456577944.4240267	10502603314.1371	1983063718.633026	1834862706.9637134
1765229818.2207804	1662390373.2770357	5632545481.120137	1471895867.7315907	3817991121.040225	4226025782.5726423	6637378151.435062	1680023491.436887	8338090225.3399315	2076204933.6873689	4803190086.9342575	4204998911.5634212	756430546.6946535	3071930881.724638	2711164914.826852	407888437.32689375	3634051082.4692755	3285085116.289749	13563388870.312595	5048054997.166585	1666944009.450496	4666971526.3058	3377631613.911939	865900553.4681584	2564607096.1287003	1152468068.8441067	443732175.76803946	10494200302.072042	1925015335.1664288	1830997242.2074142
1764739124.1743608	1654471028.9987612	5627495507.972041	1466973104.1826596	3800542699.2493143	4205417825.504035	6611207425.426705	1672291065.7600667	8297365175.820937	1980139400.2181246	4731564711.6372385	4164919770.2182837	746547255.3193682	3070887578.685576	2686353710.1899447	405514823.9048506	3606296564.4387927	3278003034.3975964	13501953537.65933	5006755015.205194	1666569650.4073994	4619654222.313633	3375040827.4995112	863174102.9895605	2563458905.6689506	1150609271.541392	423884039.92732835	10446121895.740734	1818561942.5733302	1828033174.793668
1760081226.5694473	1654313210.2129035	5618630787.289211	1460669275.25182	3730393632.696611	4177522313.0197773	6562923401.154044	1660538387.3652585	8283400540.384223	1947438625.2574518	4695473691.177853	4106213222.1521063	737424953.273557	3067361694.6458154	2667245915.0449524	401745479.55688363	3562672727.8974977	3272198474.069892	13492778040.361357	4985883694.17031	1664910813.3477898	4609701281.810369	3372144746.362028	860617922.9818642	2561939260.332905	1145986961.0097132	417269169.1824176	10436819228.043898	1785792868.698955	1819283517.3405542
1754235705.6977067	1649886618.4204953	5595615767.97063	1460267305.5386436	3603145366.563619	4174977296.511265	6540892790.848303	1659995498.8468964	8206709061.4336605	1903058498.8607674	4608816759.487308	3987201113.3821893	716950895.7564733	3025670563.296607	2654856773.024453	399797796.29666907	3531972595.6724057	3256468146.937805	13489257146.281069	4971125206.919119	1660352601.1718726	4602067061.447193	3367871614.6798186	857906796.7776216	2561239048.4202986	1142063059.3852243	408875702.3941616	10410757710.104233	1706727244.4718385	1815758188.0709696
1749567940.8939974	1630300719.206088	5581596426.307276	1459963772.3815587	3499412471.1551213	4173547749.6803083	6506194269.495031	1628073921.7720697	8188844481.155485	1829171528.0577838	4568077065.358224	3982859521.164862	690394415.935558	3024162627.185596	2651466544.2879457	397130865.69682395	3507480770.042193	3248812638.553717	13480781842.073872	4954368858.599189	1654462635.3932848	4599420523.668837	3358873183.223036	855758886.636843	2560021436.385791	1135598909.6297188	403839153.80968446	10337849657.723131	1549179389.6843412	1812877800.5927243
1732817255.8164592	1622134690.1136327	5577303748.185753	1457325450.3347015	3395578520.708202	4141612214.753521	6401489944.357554	1621260718.263256	8175634864.055192	1629947823.9806767	4501408477.795942	3974848571.3508835	669662705.3721467	3007614145.9466114	2649657985.259367	390503712.8452359	3449861397.7098293	3239058863.4383163	13443397413.712397	4920901698.515244	1653870358.5590272	4588648476.517942	3338209562.764015	854818782.52902	2559712429.4127154	1134227020.0911121	371974061.13032705	10297422082.161804	1469660364.0932055	1806219421.6321623
1700929530.5175524	1616255180.3787735	5557527926.811623	1451440535.8357055	3395578520.708202	4125596350.7141113	6327018597.598738	1603306014.026402	8173363783.127343	1352869861.8070514	4475375419.909595	3942919028.637983	649367666.4179233	2988791107.7869124	2647627355.1563807	385257591.89857787	3406576408.2309704	3213513847.5496407	13431213616.043915	4907840099.237977	1650034151.2315361	4584319067.248147	3319098275.87913	852504530.9654511	2559153127.670153	1122783395.4450874	357707377.46736866	10214263260.61624	1410445699.961329	1797776094.956597
1670751196.1247709	1600673488.0208483	5512521396.587032	1450783833.9498584	3389604370.424367	4118299403.480442	6286133271.438428	1576480200.6852112	8168465359.04914	1202315852.9067085	4454478680.916728	3923860817.0037684	624457873.7676167	2961524442.785671	2644958867.7746067	381024996.6006986	3297937402.7648277	3198509555.415803	13423720025.134554	4897817039.491378	1645300444.8230999	4583557035.390539	3313937080.831981	848188998.0448202	2557657430.1374993	1121286716.1742795	355989901.164296	10177648942.320602	1379109822.9338138	1784042007.123573
1666220224.0777433	1590848649.3798473	5456614639.7770815	1449943107.605757	3374062681.273826	4115818373.035209	6202577455.14507	1559081308.8274024	8163644759.844601	1054296183.4945239	4419286523.938065	3911025386.424778	539042450.8830562	2940279740.968937	2641486845.382188	370097757.4126626	3288111316.325919	3177423599.364697	13422180307.819681	4867415389.344488	1644056782.8933887	4574702815.369544	3305721262.7353864	837518443.8975215	2557008950.289397	1108714133.5921073	333627732.7049642	10164363664.307554	1300685417.7262502	1772582729.5885432
1644461006.5715952	1576380427.34399	5445308035.156498	1446512515.0080366	3366764084.4591937	4113925612.127428	5947270752.701985	1535962437.3173018	8147209431.942117	1029192660.5734259	4415410353.732448	3900039544.2652287	501441658.9072806	2900776639.9130645	2640368822.0083447	354037814.8321479	3286786907.6481986	3157568825.570305	13418322247.639914	4846428141.877911	1643024252.5503395	4570949940.839492	3250602575.6316257	822162058.5245302	2555376393.295852	1097557925.6296177	330823498.76696926	10101602366.319706	1266896470.553602	1732771618.0652373
1628923309.3398511	1555635914.9989412	5416321585.358534	1440336042.2097542	3347518243.376089	4107378092.2625074	5793720632.688263	1507933677.1562257	8145054543.01483	1009634003.6688056	4404231382.54978	3879036956.684041	457135331.88084114	2857136424.7708244	2635027306.5517077	352134393.4862714	3270844139.454014	3152925869.1943974	13416830699.69903	4815435738.124688	1640940552.5591733	4566141500.96879	3238044135.1888814	815972715.3249232	2553656814.3197837	1067971938.3685201	327229551.71891	10048966527.268732	1237149398.5062706	1726632316.8743975
1574571974.8349814	1542438599.0540946	5400440169.006749	1435479325.3236876	3345909580.097845	4099279826.9499216	5668633593.394368	1433789418.598309	8105473208.73928	1009634003.6688056	4396471622.46702	3863439701.1610603	456388404.21755785	2833253128.525665	2624954020.4912043	332441693.8848242	3232251362.2722487	3131818878.080895	13416698793.281254	4770124275.325672	1638561458.3316066	4561836066.631734	3206296224.510024	798062085.2992344	2552003418.2896347	1044280865.1743969	318776460.3081332	9948698285.318577	1129106636.039443	1704131683.2280848
1490239448.0883546	1525529168.672255	5378765320.445069	1435092001.3580167	3320734098.197648	4097684102.2626457	5654410984.614831	1389939048.1656685	8074279078.522782	1009291498.1328952	4387213292.608613	3843079869.1474733	445950533.8379461	2764937744.5357842	2620398443.1592255	325515969.32674617	3197943849.677499	3087745573.737968	13416449950.242628	4757486559.608363	1636902967.0006886	4544608167.233223	3181954182.0829926	789819064.9599903	2551368933.680064	1042679187.5304661	312593466.52248573	9858807333.191713	1084575015.506628	1693078359.8610115
1481427987.331107	1511648520.1163127	5369188576.545871	1435015132.2548199	3318615947.813507	4092654126.672436	5617895754.382442	1331290713.825047	8057595285.69727	1009291498.1328952	4379078145.579472	3819813556.9752226	437281839.09409237	2703223435.1444817	2616235759.317357	322068829.92269045	3172420347.6672273	2886554921.400864	13416035066.952765	4733049647.902333	1629664300.3120542	4540641314.018067	3171997106.1840887	786888186.3659856	2547249516.3896227	1015790659.5759654	300851582.33853805	9779433165.885494	1073023575.0468932	1692672769.176414
1471854755.4753997	1480054541.8101964	5318049696.048409	1428579607.4128022	3311874837.425157	4089175733.5551105	5558099122.8184185	1308964483.6811516	8046942586.039923	1009201932.3031296	4373374451.932534	3815591427.2392406	434078293.6148426	2675450727.716572	2615010670.917273	310618945.69807774	3158142493.939551	2831814863.7804937	13415884040.04533	4682892709.343167	1623638984.4769263	4539393205.629749	3165900018.2967	775616245.7468685	2544192167.651381	1007298939.008135	296818657.28287894	9741100847.590164	1058064235.4829633	1692428787.7574677
1423293185.2536075	1466461357.054959	5302349387.409953	1428568888.4365284	3309106754.3617134	4085451496.721414	5504474294.5718355	1283631690.0095782	8029977677.173706	1009168157.7565129	4357753712.15084	3801689279.539812	427413038.5576401	2672766440.0170245	2613513673.607929	302656612.0717478	3155026899.833314	2789513262.4972796	13415579354.701595	4616197361.241866	1590796642.9883747	4537335556.987076	3140260161.3622336	769369837.449317	2540883454.0320473	1006262690.0667168	294569106.01491743	9724744257.420732	1012119276.3897876	1689914394.6014953
1412950839.7952757	1435422529.866431	5278555332.55853	1427919322.7228353	3305982781.8930955	4081443208.7088304	5500976246.770255	1242407532.832708	8019793150.4025955	1008971386.996909	4347304342.295208	3771742020.079161	415453236.19135106	2669704953.1481714	2601811369.2819767	301256372.5161651	3137213765.6788545	2735043588.7171063	13415579354.701595	4532672384.4380455	1551341899.4696498	4535942455.787548	3132211774.4128895	754658085.1969957	2534871242.242834	1001463443.5415608	290359025.7678002	9678551470.182217	1000999372.848994	1684390687.5553257
1387645156.2456503	1432249654.8244624	5250343413.341278	1426087043.5877078	3291319402.3997464	4080654234.8598447	5500681905.442245	1238926830.600733	7990418692.488297	1008247140.4000763	4332808583.156924	3771742020.079161	413103214.33320093	2646734251.6350083	2601811369.2819767	297956252.9214006	3090300363.1827602	2668800140.830757	13415351211.10969	4498137579.964363	1545419519.690032	4532781180.79876	3124990610.939247	738573597.272215	2530114292.2362833	999117720.9454209	286896965.9504306	9671300573.168524	990633802.1352322	1669279361.9961436
1374428925.3608904	1420742516.432807	5233821479.280921	1421853339.5587754	3264115297.817448	4078479442.3989444	5498036293.105559	1197593690.9167953	7978363066.869109	1006841627.7048475	4324124082.147217	3766877287.7577333	406975377.52034205	2633220939.757633	2598543804.5806537	297672256.24651146	3074342923.0794544	2589330241.005473	13415192883.053919	4479567630.628379	1527116422.78119	4530878615.223307	3115143561.079846	727374552.3735716	2524561861.2486463	997622332.0513626	286764839.38751686	9539610902.978062	972381484.9208404	1651068778.1819806
1326230603.0495024	1417900294.1749332	5211978076.315663	1418499017.2880197	3251519850.190352	4076859668.2335773	5495835366.287374	1186856219.1046913	7971445781.060154	1005007639.7263899	4260140900.588777	3761321625.3538275	402952747.8036244	2592842294.7404804	2596993665.459706	296910445.6747844	3024709908.401794	2566534947.352878	13415045998.926876	4459419482.022376	1492623874.7427166	4530497281.9255905	3099963433.40964	724928341.9609442	2523390738.4380584	997531512.8514374	283937280.49896467	9468101429.442596	972381484.9208404	1645018474.606124
1297970285.8773046	1412979743.3240805	5187084398.090501	1413765464.7426722	3249067267.242875	4074459454.8783545	5491294882.796396	1126801515.1889906	7964100976.043673	1002939445.3127683	4245069655.947892	3734574570.6331854	392999794.1749803	2549710386.2906365	2596172830.5132375	296646402.85984147	2998840967.328103	2562694779.6919985	13414805186.592867	4444851432.741514	1470943879.6463428	4528343720.860613	3084320229.1148	724873031.5618259	2522620703.8135214	993187378.6349801	279096047.971483	9408263928.478739	967593665.209496	1620825189.5216503
1264764645.7632055	1389070090.9594069	5141773451.104271	1410093782.9847083	3219910901.4521337	4071881042.50936	5490286786.839869	1110954372.264814	7936543742.972454	998645850.7078848	4241339795.190063	3711746414.4084396	391751821.26279426	2545075507.690444	2593002037.601871	294996181.0993944	2965759145.408386	2507723786.6953506	13414739943.694096	4443126219.327612	1432057236.4362953	4525725147.344103	3061908126.065179	719560495.2673377	2520775791.4244995	988242606.1993009	278017447.98350626	9362710154.59199	966494372.4497473	1615801247.9996777
1213905929.9964006	1361446587.0370662	5112510855.863327	1407816262.1387076	3202554124.18216	4063019796.048752	5484909891.122834	1104621006.5233023	7910827077.457884	989778308.0299456	4230487929.546057	3672238512.0683603	390641516.0376666	2536937653.955207	2592415596.7337666	290307341.7533349	2959118835.2655783	2483129575.627906	13414719802.621126	4441453171.847894	1399069467.2989497	4521104003.524656	3042682695.1450152	717280118.1314545	2519225354.4001613	982922091.2452528	272435907.73478913	9268246491.112583	963891870.1085886	1615223868.8747532
1153312804.1204743	1344672243.3892057	5000166007.951638	1407447726.2803037	3192205321.01587	4059026576.9079394	5484573668.043163	1103305825.4384022	7884524395.826472	987994511.0374413	4223626767.351438	3664221520.0664015	389569466.1845656	2524862969.875728	2592064181.724219	288090448.3872066	2951369957.848068	2412230564.9115868	13414512240.671171	4437257289.884739	1385194373.9185371	4515910986.216189	3022423024.014163	716329047.552959	2515777735.8285174	975346980.60978	264393547.7635794	9237424241.866322	955921018.1109732	1598295289.5787826
1147604199.930235	1300533164.7156334	4967530204.982226	1406169799.0292413	3145903832.181659	4058962657.2733154	5483891099.163069	1100226570.9503064	7868068762.134702	985857111.2116872	4213877915.657355	3651032383.6917796	383125008.21969336	2505182437.253984	2591916510.499851	284289231.79524803	2947455881.781249	2379381298.2857256	13414470295.07517	4434144374.83996	1383753726.0278013	4500422514.880927	3003913139.2795854	714810717.6643785	2512427644.324492	965456333.4576927	261779449.91939953	9190617877.521946	950336261.294521	1585202786.3802888
1139458036.7718883	1264150543.6366305	4827477117.544556	1406068401.4512877	3134855228.924864	4058549568.7638345	5483882758.11389	1074466761.3509555	7833269446.094562	984890276.4597923	4204959847.2719574	3643743088.4021935	382508762.78305995	2499071843.2509794	2591916510.499851	275735023.9503379	2946306094.365413	2356690710.7470903	13414330358.1908	4426045973.744831	1379811838.9472466	4487664438.852072	2990683330.74531	714682031.6750556	2509727560.1886344	957863584.0233259	259964367.3758817	9163278324.904448	938289296.1350164	1572564277.9675183
1136858135.2070482	1244634356.418428	4804396196.617912	1405023566.9554424	3120376994.23392	4057742329.733264	5483380812.872061	1072654235.0464988	7784966947.614266	983318657.1088941	4143211829.188039	3633922367.0366244	355228216.13976544	2480089876.1695814	2591829342.974988	272940924.17766255	2931773525.799529	2295204305.2393064	13414289487.764694	4423245138.02638	1374598635.0829349	4454715570.210407	2954966686.841982	714341808.5488312	2503542302.251036	952539156.6806215	254848287.71340033	9132948828.719908	929078797.1602945	1571449771.9938443
1134980626.831143	1229352013.6591733	4707567299.175566	1403839669.172694	3095949790.4530525	4057466540.021285	5483283153.215599	1065145154.1599605	7753909650.529843	981582775.7933669	4126219821.921522	3622712396.693002	338349064.67092925	2474617502.647899	2591792199.107234	271897037.92802614	2919213569.0509677	2243473597.774507	13414287196.731882	4419963887.984535	1353897521.6435325	4403400163.000565	2939188725.14852	713804102.9785469	2494077663.6342254	929939184.6107439	254119081.670271	9125338678.953451	919139989.3533283	1559024702.9470692
1124101127.3779142	1210951831.8748882	4424838892.816799	1403306626.71581	3053802890.193127	4057049550.489062	5482762718.517036	1059349647.0598501	7699415911.787781	979738143.4838665	4105073454.583969	3617569263.5734696	330358043.74514794	2473683764.968233	2591774385.574926	268139878.9059193	2914142525.946149	2011101613.5033405	13414213754.599417	4412900641.479835	1342556239.0515301	4352428546.905037	2937390608.117789	713175780.348682	2466648217.8027077	921306555.4260613	249243126.22113934	9085290365.560402	916076359.82411	1554548397.706415
1114889233.8960776	1185887166.2293036	4345623882.379175	1402074172.8873475	3052807948.1601	4056949389.023318	5482479462.912056	1055376622.258498	7681600113.542453	978504089.2382816	4095060598.743876	3613993210.18376	320979552.72390807	2460079107.3303885	2591765435.4711466	264909730.0811339	2909030953.58558	1919482720.845739	13414076721.031998	4400863962.8924	1301743953.1749964	4326427545.566339	2937390608.117789	712878898.4119973	2432383324.1837077	891341268.8636498	247656402.60832453	9020418012.21252	915075005.7201113	1551268346.8733523
1107422326.49617	1133705768.3873522	4025291573.1211867	1400150840.9634633	3051080185.042746	4056784648.249681	5482117187.667768	1050935573.5222648	7666791473.76891	977326112.91797	4058658173.778641	3612481324.0298223	310883010.2079273	2454498482.35557	2591731380.165943	260484290.81236964	2904799825.0974884	1885127442.2684352	13413992626.98716	4388452547.830621	1285894513.303183	4289948593.4099073	2937080920.7136254	711983738.5078709	2420700366.805237	868505435.9050211	241969648.67500326	9019200338.722506	910936273.3889809	1544769502.7913704
1088345086.9651966	1108790056.4403992	3950857224.231453	1400106505.699052	3048868757.1693864	4056303975.1908503	5481743864.303279	1046796819.1027776	7650003941.746554	976147245.2114984	3982301168.9118247	3609744101.396541	297245885.1263035	2434132450.7190986	2591660247.1614842	258179085.28395554	2891848049.417052	1855613641.274409	13413871302.045145	4384378009.937996	1262745832.4530942	4072329416.3603206	2935658227.2333117	711983738.5078709	2395990920.422861	859416079.4634064	231961701.83712676	9003041995.349297	907133936.160012	1539827247.1294172
1052031533.4043058	1093036115.9576466	3909706999.4385886	1399601755.644937	3047279784.544536	4053007599.3287616	5481594738.61885	1045163337.9555249	7616118165.477766	975810330.0514082	3920799574.4834948	3604860322.745887	297245885.1263035	2427906004.5469756	2591383732.0865583	253976944.0057811	2873885432.644196	1844682588.9023373	13413759592.499235	4379998996.62552	1237896806.301989	3877374059.7245173	2934815633.4092536	711720987.690607	2356949541.230446	854845289.4431554	224393971.3238935	8984954767.111404	901021533.536888	1505460749.6964502
1049501419.416972	1048318586.89813	3791188159.9796133	1399264823.547597	3045921395.3684	4052088592.609692	5481457386.399028	1038660581.0885929	7556241002.668709	975810330.0514082	3867040440.602391	3596630753.4180784	291037375.95930904	2416960954.3225136	2591221235.9598403	248159016.51100484	2861737697.4109654	1829641019.6819918	13413695484.645376	4374689407.6920185	1237527135.6196682	3831768661.2083416	2934321114.7964945	711204562.774611	2330903278.426077	850132565.9954789	222593975.75607583	8942813968.479889	894136825.7671078	1483320938.762166
1046155531.1778932	1021940134.3204278	3667871728.9487615	1398382804.9884763	3044204107.253585	4052074501.366688	5478590841.6403	1032590153.5062015	7513885401.454316	975676040.3186859	3791912149.0077834	3587868203.7161036	287053842.0434387	2400841458.260806	2590524042.096524	248159016.51100484	2858038127.502461	1826157562.4885254	13413649651.07085	4355815051.007605	1231715218.501912	3755085073.43291	2934244623.4928813	710958470.6933341	2314337732.3979774	849419962.5399145	217978260.79852787	8898807371.25255	888890715.4419544	1468293826.5558252
1033955314.2572962	980439829.0388472	3657102347.987636	1397772730.5821311	3030509385.248739	4051633335.749045	5475967179.988311	1027729483.2798744	7513885401.454316	974852845.8672197	3769475308.406677	3585632791.992674	286628106.42112726	2396216862.1280913	2589918200.5459948	243903396.41852275	2855389766.756723	1783759074.848921	13413575618.290468	4351644173.107915	1226751294.8860033	3717521771.7370315	2933584434.6893196	710789003.1313435	2291241347.6139607	844549465.4511973	214686601.61569965	8840964255.46066	885661903.1127012	1449109597.5392532
1024672798.3480117	960332024.4537747	3563868008.8284764	1395719191.6100461	3028734049.1604714	4051125409.85247	5474074194.662568	1019711633.5154729	7466939288.970616	973564918.8461645	3674108070.147152	3583142529.7037873	286390240.36411417	2396211214.2441244	2589391439.489273	224973600.0373933	2851800266.750332	1739299582.554744	13413545876.240768	4342933504.118027	1221236495.1326683	3667327530.1596327	2932872011.3356147	710536122.3877137	2280654803.632358	843265347.4254782	213161710.540375	8755331621.414324	885042478.9173399	1422293849.8429854
1013363492.5430877	959125612.34559	3479633523.1741266	1394666419.6515832	3024154805.515788	4050879617.331738	5471921927.249859	1006950135.9575346	7377796608.659023	972424624.2992446	3616068021.9482107	3578474888.5550623	286206645.00521946	2396211169.0342603	2588854019.9555225	216434289.13999277	2850197162.7174306	1708308018.1692305	13413355955.527517	4340042238.708564	1220299132.6015754	3629929195.6873145	2931521870.4550066	710260221.7211443	2220973220.9440823	841444196.0294472	211765023.01502427	8585891683.445679	876241636.7126356	1403587655.2772455
1008023204.5575616	931459106.3880733	3428449947.421473	1391775395.7771015	3022361641.0459204	4050609395.1367974	5468033613.759133	1005640980.636602	7227439018.571356	967990256.113709	3562983913.7797174	3577307111.3555775	285798742.7815029	2395376408.795031	2587249563.721603	208446575.01413605	2846201374.292031	1684934216.1537337	13413287197.04798	4317900545.524343	1216708981.868667	3530310309.2258153	2930006135.580243	709793785.2954959	2124619396.632182	834559052.5634996	210743007.52788785	8437460793.926245	862639881.0897955	1364231216.0223467
998177820.3805861	913124461.2314749	3348286468.3324065	1387163869.213561	3013935469.631221	4050062581.1621923	5460955314.312596	1004474207.5665933	7175358669.524808	965629395.8147253	3479196820.2969418	3575183108.762997	284628356.27042985	2389891199.055175	2586338644.142218	204886427.66430238	2841457245.478104	1681982343.776072	13413216612.799112	4314633901.394429	1198274513.8385203	3440596922.6220083	2929741971.1492376	709490302.4616817	2044462392.0587387	823443437.2588905	209695136.2054114	8400596877.814709	857666735.2535223	1357030231.0458589
922289164.9215009	900267237.7420553	3221575381.5481596	1385379723.8484209	3005540463.8330035	4048645854.680134	5453760182.776762	1000684023.943432	7002498805.572588	962936859.670756	3401735165.8145328	3567314795.6393447	284330588.71016926	2386348164.99459	2585596795.442492	195450312.89616475	2839217967.5521193	1676242643.3882208	13413183978.0935	4290735956.147045	1155465379.238408	3400853916.486152	2927985051.8266153	708913380.2098342	2030778452.5018842	819025635.128442	208586925.14137474	8397968493.051055	845848015.4161149	1287998448.2646387
916499881.451127	878214957.661918	3077086866.6531625	1384149993.0083048	2998919056.530316	4047321777.9006386	5444248698.821854	999703186.968783	6913493172.351354	962406006.1313856	3358831172.47083	3565220115.6441	284139562.07712835	2383477517.010943	2582257221.719248	192835102.08961084	2838757915.470263	1670036184.7509496	13412971390.51114	4250930591.3037524	1145144281.5308228	3389041924.0442514	2927448750.1519556	708484676.0550866	1919695407.2792606	815923409.0719825	208488651.85253868	8380701519.621138	836560098.3000873	1251001351.715314
914964005.5060027	861781676.40236	2909396096.6879964	1382353771.3173058	2984114320.0357256	4045491158.381193	5405373140.385345	995268071.5311661	6872432172.068638	955374004.5819622	3228789765.715552	3552838411.459339	284034064.1380245	2382749562.4723253	2574755966.067246	179370336.38742834	2835538927.4441276	1667240427.0981693	13412953749.717636	4214051735.441496	1106072533.1115472	3374194609.42668	2925422764.1481247	707139614.4415371	1872509994.3867803	810361553.2665366	207796799.51968387	8326504720.1384735	797882403.8094937	1218806747.1124003
907292089.2703371	859738312.6312318	2769414962.7226214	1380151394.1604552	2971715436.31289	4045285131.794124	5401706758.783417	990872829.8918707	6839078820.43987	951423673.5344794	3150483047.828287	3541790620.772593	283734282.9982486	2381408035.0110116	2560935602.069955	179121036.34956288	2832574845.8979697	1659642172.42326	13412868067.025398	4196627911.1754546	1093240552.678174	3353062061.6751966	2923250012.2842674	706672721.7423763	1751921945.560682	773105414.645889	207796799.51968387	8241124051.821897	754818377.2076356	1174529294.2585576
904804440.5119871	853937099.5474515	2741058024.4698586	1374884906.0662527	2951607707.0736504	4045243598.00565	5385919617.74899	986634771.0971982	6804069575.619796	949089329.8371257	3102649467.0132446	3532657352.862407	283453313.6751804	2372454502.216531	2549708335.4905066	177758860.1223725	2830723725.246477	1648272399.983366	13412807481.804825	4187878310.3794694	1071700880.1604612	3336810344.0761185	2922823395.594689	706597389.7050897	1598438884.9124513	753553316.461844	207736945.2943392	8091569336.746403	737978861.5440131	1160474512.740618
876712740.6336219	847888160.6193933	2657950703.298721	1372196857.0303524	2934306847.757272	4044718815.9747105	5380429161.736007	984928048.1488283	6773475761.379428	937601043.2495422	3047240686.4604073	3528968458.344455	282623536.6165332	2332662009.955006	2543358705.403901	176753812.6140059	2830282193.4852657	1648110473.25274	13412798675.836235	4173608947.8620906	1060585605.7400914	3302289469.672089	2922352885.9247975	706143762.3966717	1469849013.7988944	741407259.8427953	207687425.94743308	8061920541.895752	737375170.9230736	1146080255.7318609
869659764.4690009	843230714.9876938	2629111058.2671075	1370031288.9379075	2928995488.0806932	4044045321.557414	5367521716.234452	982757261.2612398	6742777828.534396	933279673.4382347	3025630556.987615	3525882716.343894	281380937.3166793	2284704941.985571	2529533978.880517	175968686.4890943	2828603005.506988	1647096603.952305	13412773735.605686	4166611218.349767	982545275.4912928	3302072396.8458285	2922237256.5744276	705897600.572555	1225770335.03679	734301321.1248728	207652494.49779814	7848093210.4420395	734761592.5961759	1141019137.7276871
866734834.4294722	837524032.2234168	2601176201.810264	1367631057.1285229	2883466933.0750585	4043153526.7417355	5365162168.605936	980301594.4250021	6709778645.28353	912807770.3569863	3013079493.061826	3523519680.0897455	281178346.6561398	2259200031.17786	2505592982.4171	174228609.6819877	2827939168.583582	1641152045.815708	13412667339.320612	4145213830.897203	971919611.437318	3300435517.3891807	2922225404.2683606	705324994.0450778	1139008849.9292305	731669360.735505	207615747.63151842	7806772864.328676	733590873.5820405	1130247505.1433973
866734834.4294722	836976976.5908111	2563403162.010501	1363328617.3148024	2871792597.2377667	4040886126.6871142	5346095052.857993	977373167.6946173	6617848990.344304	899384657.8386313	2946223877.832524	3520089596.8159547	280131909.6680337	2249489552.73455	2465530800.337495	172592234.4895823	2827742588.367588	1632923601.6833963	13412599821.28038	4103526756.763257	969755852.6142331	3295224766.543393	2922132807.965216	704529967.9965503	1086758099.8758814	725671895.798995	207586026.40763336	7785241796.036623	731575920.0345523	1128995161.551693
866638506.9149442	830602170.2159822	2553655674.826119	1363149183.1756704	2869021825.010523	4036489734.0614767	5328857274.742737	969230324.6032153	6526778037.600104	826173603.7918218	2845154040.9988885	3515977453.2420664	277706121.60573363	2199532747.339042	2421728814.306103	171031234.64135218	2824532781.1490135	1623396706.3582478	13412380241.13002	4053209752.6877613	961142214.8533967	3286807673.7071214	2921734723.133486	703735087.5752611	1049937407.1861422	691021970.7704879	207428571.67128772	7770829131.458922	731357751.1833788	1127290334.578184
861864879.5038376	829886721.687796	2437526270.197046	1362255455.0870473	2848586630.4005265	4034406108.08819	5307697206.069321	965529390.394152	6415922116.809894	772562208.3080808	2803816875.0611143	3513968559.964244	276213509.63591945	2197824881.6350093	2389252531.498548	170239109.32687554	2819944421.7581797	1615153396.8204703	13412196398.249975	4023428469.505002	945245520.0070981	3286586762.383098	2921481058.3031034	703403366.3575808	1029320325.6556846	669992279.3613231	207427138.5754514	7751363399.754298	725521005.1756856	1115077488.6181304
860218134.7717947	827960176.6260847	2343123577.3611407	1360788284.8151968	2843678047.7350454	4028709783.175416	5301174230.302681	960247727.5236329	6293275902.269305	767119470.6259935	2730053738.139805	3513216376.1847444	274645771.69067127	2154249749.03474	2326206769.378187	169950631.99998286	2817629062.1565704	1610030519.9585338	13411901166.421818	3921658982.0452247	910135799.2320813	3282080200.855589	2921216359.18374	703110247.5333483	995821680.0694438	667676687.5777205	207255668.45030463	7710395585.397833	721146996.9380533	1107042908.3159163
851126230.5669531	826765541.3782054	2323077007.203102	1360094831.4397085	2808926790.6198416	4028521270.423501	5297624147.113418	957135862.2810589	6178639527.207956	746066761.7153008	2672439624.972941	3512371397.5557685	268536049.627116	2114465017.4421573	2295044318.326183	169472724.95039585	2814233269.845549	1605509639.1854348	13411223641.026636	3888951827.5961375	907712202.8933271	3278289092.8216705	2920270461.8583035	702294212.0717224	963377241.1464578	633375660.101441	207033183.0464363	7647700487.127579	719073567.6055549	1101144067.9082735
840528142.322449	820897192.3353631	2300146362.7467623	1358703242.1702538	2790731289.644102	4028352042.8710184	5294398891.351937	952764878.6382514	5900186633.100402	735644106.6746309	2524238397.947788	3512321612.124076	264219845.87503383	2071494468.8906116	2105011827.7590983	168639292.4350866	2811682160.3766227	1601284989.8207378	13409969275.789013	3884519404.143588	907712202.8933271	3273837853.6891413	2919760594.3228145	700831618.9407831	938252456.8598878	580375433.7994559	206464683.72986302	7636191406.824214	717205972.493279	1086004976.504942
827509265.7217466	815890004.8648932	2286919553.532511	1357986392.835968	2783629973.9861827	4022351827.688446	5287757504.162439	943935288.0458732	5576910843.700619	708133979.7011714	2334274513.3764086	3510629587.3978186	261964037.06108615	2065285162.8155668	2076907828.3796387	168386955.19300035	2807759569.030252	1598137306.1548052	13409041739.361132	3872651379.7691116	904855478.0235693	3263906685.249504	2919415418.996496	697871065.3249185	919810897.5834537	557488968.4573807	206393566.30214998	7626314892.955449	709307706.9347867	1083473424.177381
823558679.3871506	812615463.9080635	2279695857.054649	1357513026.8987837	2779038045.7371483	4019056841.6220717	5283586631.062389	933169760.5135219	4545685509.262472	702262273.0509963	2334274513.3764086	3509300214.995042	261794038.49858677	2051313951.426358	1920372799.8702974	168239061.96615082	2797883429.513574	1584242039.6652932	13407337659.274445	3830130700.8755455	900902510.4246144	3257743637.2260456	2918892768.9297876	696485782.9732542	904304159.1047959	536593814.6737752	206282479.3986384	7619240916.43418	702118630.2133161	1081694114.7777615
816632406.2949992	802482004.7052811	2272892144.3245316	1357469711.196947	2758548085.969949	4016718103.5678377	5283324167.317646	926443344.7067913	4545685509.262472	700542919.2728219	2326458833.0473986	3508377469.6742797	260990854.5594138	2046099533.1889172	1834927721.5965033	168014487.55939212	2793136051.154773	1563341605.0383568	13407036357.395615	3826291084.843235	900511818.0576241	3252769938.026036	2918372337.4611435	695683318.376474	863097261.3366005	523946405.57674485	206104091.90310553	7592284396.46382	701251456.2262609	1080624037.936596
804707974.2361795	792396286.6773372	2175559740.4452415	1356968806.6530416	2737667255.0388694	4004569445.040689	5282823243.194252	917633237.0266963	4533992029.360165	698886593.5595728	2306859370.011244	3507446594.4365764	259921169.65182137	2036196529.7873085	1825048756.3248408	167948272.78449172	2774575827.493385	1544277763.062793	13406922376.528053	3815815844.43832	893465583.7996278	3251941956.80618	2917924274.212018	691915664.2363281	859193266.8103312	512910564.17105985	205963429.7188778	7584654081.590773	701144327.0947254	1073657606.6952883
803761126.9094555	792396286.6773372	2158814533.626125	1356751288.4528246	2723750285.2161813	4001802037.6726413	5275206856.321225	900979761.2672634	4510493438.065154	697326361.3374546	2285612174.9825583	3505285325.103139	259603621.74604443	2021832203.370057	1679241067.2653146	167792371.8155498	2760675336.5530486	1541657462.4252217	13406608829.75403	3813741470.8870077	881616174.5390979	3250977888.183016	2917424387.0664706	691636416.0616703	820608412.9132955	508151256.5937902	205883335.8928921	7559275771.605803	700979801.1055588	1071869092.22668
798934370.4019508	788580651.6000901	2132319127.6182306	1355591972.1258905	2715773627.2055764	4001536570.8149986	5273801143.254834	893582586.8798101	4501434953.200599	695102831.1411318	2212463178.595166	3502642594.3319654	259140553.95948455	2000874135.22166	1644941764.8292427	167679282.2278914	2733599143.888857	1537862894.4607527	13404216921.967968	3798077411.3434086	877249530.860648	3250163131.184178	2916816239.7839723	689006710.1788692	815696041.9797837	504285001.1307546	205528897.0621984	7537698700.319735	700506353.937384	1068005574.4968642
795263100.7781283	787120631.5652018	2111898241.9642398	1354348780.5904584	2703559679.300308	3997979305.871543	5273741805.662564	870762725.5572195	4471111566.045566	693222254.5641869	2187777185.6215363	3502511143.2948265	257441665.58645615	1992394957.8559103	1568643055.0218093	167241216.58507124	2694736952.7846875	1522650437.0129519	13403930004.870125	3793466839.526656	876736421.3776401	3246474093.6170616	2916331551.0274744	688829015.6872298	793127274.6561553	500082013.77803314	205484108.47533816	7528896248.914716	699985067.8928415	1066769625.2155688
787989395.7746743	785818088.0809293	2092663065.219531	1353882148.9034908	2673196843.71658	3996778356.6575575	5272934447.631486	864090993.7590821	4461603273.68474	688309831.8678813	2187777185.6215363	3501230343.6453943	256082776.3873203	1990371558.0968144	1566439861.2560077	167202094.5784548	2662588007.451986	1507754098.2067745	13403930004.870125	3790845340.6858916	875000340.1288171	3230490156.4790187	2915852712.604683	685357617.3963546	778061445.8977325	494841414.91634583	205406034.02568635	7526298370.646845	698359607.9542596	1064307674.5744236
784951306.9496515	783121266.4236627	2079242218.5235844	1353496806.0099204	2659707927.348362	3995892116.266436	5271153226.114811	852582617.1536828	4447297663.553748	686216500.6810024	2178549582.719956	3500345301.5643907	249714044.5053449	1989245209.434055	1554392173.2869453	166964970.00103799	2621713145.4827013	1478695357.11349	13403929993.82877	3781763221.9836946	874701753.7512982	3227416349.928299	2915287335.292623	678511929.3845972	776911410.0387975	491378923.5174068	205086515.33430657	7521109804.239526	697377330.3698106	1063665907.371197
778646818.618455	780456940.2384804	2055662837.0395572	1353421484.8519337	2651862238.00351	3994105842.979592	5269888418.676374	851218611.5662771	4421761928.323471	681511016.2900695	2169484088.3490977	3499123650.3948402	247189418.5625324	1984346198.678305	1552970658.7301352	166741286.85828584	2598604153.0718265	1401757090.9643145	13403840683.973904	3767469326.689264	872608900.9421484	3215061869.877983	2915228395.5816693	676524424.3199188	764181753.8829255	486999493.33374876	205007831.47102308	7517509995.065854	695745294.5290622	1062868908.9726111
775251987.3895175	780433493.9467603	2036955740.919715	1352161123.9874601	2620125662.2490225	3992067065.731543	5269305021.009793	849760402.669829	4413758795.175755	678464383.255041	2164152838.2088184	3498140392.602396	242820836.2869143	1983491041.1897411	1543392230.0989344	166399023.28631315	2578980694.415935	1346872730.1197457	13403767543.973616	3693227046.5712676	866791866.7677554	3214502356.232493	2915078732.83631	673153943.5090003	753111170.8701835	486713953.97494024	204947636.06264508	7509458712.52114	691558932.4628367	1061994854.4737533
767261063.9141992	779290927.9347677	2010740052.9523199	1350766763.1443734	2604593517.1246147	3988929585.001297	5268616303.419385	843735792.4927919	4405094817.875269	674532535.5904655	2156034663.5982857	3497675700.728442	237417414.70192188	1981701943.02821	1540216618.233985	166182206.37107727	2548978185.307654	1308804505.6784437	13403485828.152805	3594378930.4221087	861215418.6439241	3213387376.6708183	2914070861.9315424	668824255.6128945	733146775.6609042	479695062.6787872	204856509.38646686	7504567627.962804	680210727.966555	1060200724.3057774
761746052.5908785	778954413.7732587	2004726883.4993782	1347645846.039478	2527650288.3833857	3987446556.3514776	5267466815.523441	834815918.1362269	4379095273.302962	672561155.0497686	2143966341.855899	3497056921.365683	231099261.9221604	1978480511.181534	1535554820.5424423	166112835.0738561	2545037809.4710307	1244515483.081458	13402930237.950457	3580860091.9298153	859304140.1775801	3213239732.3386145	2914062733.835051	664932166.3288102	726016348.2988329	468713674.9537799	204737404.15410736	7501886074.530918	672326790.9775598	1056258489.2200398
754312055.4426864	777982714.1076257	1988409023.034096	1344814924.5781446	2362407684.153275	3984726769.964994	5266268477.555139	832300414.0563037	4375476864.725792	670112768.8153005	2142271025.830182	3494810270.049716	224159823.32942894	1976967651.2272732	1535389136.2158077	165954342.3909275	2492872307.0211997	1239260805.9170985	13402468016.409853	3560750066.6959405	847397219.9160929	3212635246.727691	2914015307.2386975	657052294.9984565	715897874.4106206	449282316.9853073	204671527.08468795	7496801434.550836	671112946.0576192	1054831180.2490473
749254823.623911	777730806.5686144	1967751089.7534547	1343241325.2247846	2241211548.2137456	3981846327.322324	5264905127.642087	823249482.0781484	4359602087.093095	666708171.1921026	2137757835.8710747	3493796942.744032	217732613.170958	1975217431.4226797	1530941418.277722	165902136.21161488	2481984010.8625803	1170900030.2640693	13401742566.025259	3524345821.4188013	845241574.3971976	3211140877.4141254	2914006325.277878	653596512.7115239	714346634.8443156	437728578.1979801	204354979.0242491	7496607116.90113	664002509.3353214	1054231545.7789547
744391583.4887179	776731658.6142156	1950804438.26818	1340348287.6079166	2216771219.711393	3976419882.99446	5263495135.22409	818144173.5653226	4303646202.809714	660085727.6481339	2133912969.170153	3492120164.0755014	206579197.0375255	1969773154.992846	1529496595.0039108	165784403.9406136	2468798075.716687	1169554456.4343374	13401201679.683855	3475114463.1106243	838657522.1222106	3207956517.4742007	2913943982.888949	651602859.7192975	710733544.4236622	406286288.62714165	204121066.0549654	7490290909.889946	658208149.5823717	1052054597.9154744
734273733.4103696	776479895.6616107	1940550676.6445723	1339924826.938307	2128240153.506827	3973741328.653044	5262176934.089831	813181907.0196444	4226390839.245592	657388294.8807285	2117912506.435909	3490510781.0341535	198902836.83393297	1965384155.5976264	1528674659.0123513	165682050.65745246	2462397185.119826	1160892546.2097251	13399784895.948595	3470520573.27753	834820923.5713973	3204940101.6823926	2913716058.8847537	650260310.3008451	708613342.7582978	372438453.2055914	204070758.26918095	7475829429.825508	657237374.3353529	1050969403.9332975
730178005.9792486	776053381.5900846	1935951034.2614782	1339362826.6202214	2095325586.287343	3970037527.995494	5259261865.246306	807487682.5207598	4202755511.387393	653770431.090131	2103032131.1955345	3489406240.9702106	195488505.33582053	1965081529.4710536	1524577864.9635196	165369255.98625556	2457136840.086946	1158196932.453424	13399067674.681458	3470258485.8539324	834289172.1096393	3202602186.1453743	2913425852.5622945	647965286.3391619	707222199.3258773	366708405.79923177	204070758.26918095	7458704464.748298	656968459.8767524	1049807814.4243776
721823671.235722	771614987.0720111	1915212705.904014	1339328053.9581468	2079226213.5538218	3965026274.439404	5254899072.952764	803146604.9885353	4175869482.1028714	652319430.3756261	2097859251.82617	3488840404.810097	194355473.03885907	1964427710.8048	1523817192.1072671	165114232.08875287	2453958128.817488	1147910366.151053	13398514101.324036	3462979811.378432	833547280.0825883	3198663248.1761312	2913127986.9014025	634510942.301359	706091061.7457006	341370287.1862333	204057267.29053983	7445500789.041246	656764436.2103968	1048993832.4221041
712488975.6552132	769142769.5254251	1891767008.5270386	1339293967.1390018	2046435476.4544797	3962976626.358917	5253969219.565118	801689271.1474262	4151408202.106474	642198410.5116543	2094392040.4129796	3488248046.668176	194133036.0795433	1963487182.492463	1522163096.350101	165001169.4049361	2449838640.468229	1145052661.6657815	13397878247.471266	3461485478.476631	833005968.5291232	3196348309.811458	2912786795.175579	621291057.7099403	701529952.4031298	333326049.48896056	204014736.9672059	7419231832.3403845	655934907.2612436	1047797967.2492294
702334072.7264564	768194699.0758222	1870894929.4495869	1339233804.6286325	1962978122.4463882	3961929668.0561485	5239771028.109211	795995751.2700119	4092462458.539171	640960433.522373	2091004592.8953545	3486063729.360856	194057915.5970218	1962502201.4743445	1516285564.3055604	164824017.38197723	2446840747.281605	1141285436.4634674	13396868192.713396	3457448582.8752427	824882493.5746557	3190430857.167132	2912635378.714514	610762336.9120271	697969249.9150819	327746387.5241993	203959721.90851223	7370089265.495727	655401565.8631297	1046391715.7032846
680503097.5569556	767653789.9500384	1845940362.954216	1339233804.6286325	1956474705.6191669	3959944606.6987085	5225997360.856946	789395202.1233177	4037284874.6932874	639104255.3055427	2084455115.9359076	3482765527.0809655	193961899.22068155	1961418287.6024432	1511981390.0569727	164566737.57980007	2444376801.813642	1140040476.8960953	13396641324.941689	3454627768.2959404	824125553.9139197	3187073760.8490233	2912294131.213312	607008415.9285307	696537334.3365061	326436323.0175642	203477647.2009663	7350541709.443703	655050824.7905225	1042268367.3934405
663634002.7016053	766046594.9673551	1794366394.3119652	1339192198.6642768	1951126635.2428906	3958594104.7387004	5193219465.346979	786193987.3939513	3948875887.304723	635502196.0908444	2083285947.3048856	3481827178.591831	192812490.55861428	1960952422.696297	1501756454.0183709	163434347.086949	2443539307.382245	1138931195.251629	13396478143.981073	3448755962.9463177	823548623.7586634	3171376090.0333495	2911918563.756934	599603289.6703886	695053516.8854177	321724526.28874326	202748129.29436597	7350378423.072374	653939629.244407	1038506964.2822199
660141105.1788429	764551523.6641842	1759941639.6461442	1339192198.6642768	1930831832.2889557	3957873495.859842	5180066576.649655	778730129.8741306	3867924613.99713	631733510.0285479	2080677499.3257568	3481157531.6345115	192444207.64178687	1959692858.7241437	1476766408.4744952	162567065.89059687	2441857586.155236	1137902481.561856	13395518287.248837	3440211785.7236238	821518978.8855733	3167464525.7388287	2911762124.5767236	595386472.5954614	693571765.9690849	311800866.9627494	202487501.69803286	7332494398.309725	653610078.5992453	1035956138.387899
658614874.4784337	764490178.3364236	1739758309.2429729	1339153430.1756036	1926367103.0228317	3956437682.31801	5116064563.995218	771385321.9478062	3810032206.8128047	630639333.7360413	2080083897.7524064	3479477031.648496	191920616.77396795	1956638104.9196837	1449116995.9132516	159745818.90604854	2438244702.230318	1137501152.4542964	13394937145.386198	3431888514.392074	820536043.56475	3143472973.9173465	2911054416.8955564	594260020.8869599	692440164.4757048	310750434.60097784	202281299.55067784	7309817866.240257	653133281.5754193	1032768230.2038738
657426909.9478256	764079388.4512546	1718950575.9892552	1339126621.1173625	1924827612.0222404	3956316886.483846	5043654482.973957	759310935.4526603	3733823081.472934	621507729.8606195	2076350674.6161706	3477371465.336841	191232599.60670874	1952864115.1065571	1437937191.6475291	159269122.59899512	2431824090.870891	1136581268.2488313	13394151104.532368	3428509832.257987	818167164.7662004	3131666261.5274844	2910374544.0311036	593154761.8393937	691613033.3129597	308900779.01032317	201157713.2295141	7280572557.082794	651658385.6226629	1032333847.7864658
645790325.1565771	763882170.7622283	1632041789.213308	1339042110.8463793	1911739775.7194316	3956302125.2198696	4896816968.606807	754804778.7794337	3693575463.1100407	612606910.0733863	2075563462.0054538	3475465304.8645935	190319155.67060575	1945398157.935618	1380804325.4091382	158223158.19275105	2414891624.740761	1135505306.0405257	13393848352.730738	3424787064.8909287	815276731.5388471	3119774273.1113496	2910374544.0311036	592169653.1440322	688483933.7690109	305778168.3137155	200585740.62535542	7259816527.267535	648818886.8512858	1025185911.5886282
621023452.1955158	763135692.8799841	1470122585.0938962	1338874590.158461	1901052488.2659094	3955689825.161257	4793396897.641907	742765232.9384121	3588780620.6458454	606487622.637777	2074235767.5682592	3470067658.2872114	189351722.70193663	1932400697.1378186	1352372978.846337	156544003.10135612	2405314449.753669	1133384415.966006	13388554374.608696	3424490330.670501	814140865.5906631	3114036476.0821123	2910147361.028257	590757248.3966107	687725502.5529773	304468299.77703893	200181422.67618018	7245585375.64179	648503696.3637774	1020460724.7543232
614056460.0467261	762610232.3227898	1461315404.541306	1338671037.7666545	1896679795.5412269	3955632395.7891765	4631484429.188297	736487607.578301	3522178434.1676455	602708973.769563	2073819499.5000446	3465728861.0454063	187782727.06137392	1911232194.7168856	1296994938.9341972	154635351.89950174	2385329584.217123	1126386741.7894928	13387049692.604607	3422459955.1760483	809840140.9770002	3056253090.103528	2909965909.064835	587828027.5600863	686130215.9306276	302966429.0252868	199683887.1776802	7237937717.099805	645240737.8161727	1014330967.5714269
605128221.0248516	761550226.7623711	1432516249.4245121	1338664416.807259	1871914077.1599844	3954869011.8329587	4488228070.098868	718776695.7365489	3448977103.161941	593908771.5357462	2073376742.8579667	3461322005.008718	186697895.48459122	1894985331.8959587	1292642436.71379	151756669.15508404	2343005328.5557294	1121317809.9753506	13386256159.54456	3422435625.4915037	807914641.5510836	2993919259.260824	2909695600.206324	587503616.4798459	684958933.3729501	300823272.268129	199359421.91135755	7234737042.244026	644309935.5900334	1005643464.290269
603604704.0842364	761155130.0314631	1375310783.0392528	1338637733.2444632	1865483760.66398	3954141311.209477	4387480203.255488	709299618.5739118	3380342013.024109	580453397.864692	2072849482.3363159	3459919182.1907988	185185467.10393354	1889545764.7505896	1283200527.6990273	146829357.97355172	2308442927.796235	1117611371.1838698	13386045644.45008	3420820556.7770042	806868670.2155529	2940571239.2088933	2909213162.04741	587375741.0451797	683496375.9645746	299838901.09064037	199338099.60832316	7230351018.680151	643184390.7338578	1004628782.7285839
596333309.5707564	760943355.8001294	1304841791.1144435	1338587459.004302	1857069824.7423663	3953288860.0641236	4359438171.709856	704037343.6681706	3292018368.930676	577537512.0792834	2072636365.7228563	3458007722.397646	181986363.34521824	1877181164.539551	1270438747.9423463	143817119.27828658	2185035083.162024	1116911086.6527495	13385893051.371294	3417556916.577528	800491401.5169952	2932601168.009898	2909012235.1137404	587353887.7074969	682627340.848901	298238425.756247	199338099.60832316	7230351018.680151	642844476.8073384	1002428882.1571591
581825379.7346029	759754176.2214686	1274220085.5511665	1338563071.489586	1847923371.9114978	3953033923.121131	4323921231.378744	677695755.343746	3279720608.95737	560075574.2151585	2072103552.9998186	3452834060.2482967	180697404.5635264	1870580675.666683	1268393431.364571	143063598.4766429	2050653119.4423804	1116252752.4300494	13385750867.512846	3416467235.011236	799429066.3647141	2886794134.045671	2908691631.212976	587288470.2277104	679707888.3839941	295758932.89164424	199283169.36647215	7229324479.6678505	641505487.7384051	994355818.1353698
577872219.1358293	759242937.5565784	1266622930.3624463	1338522634.945334	1830040556.1714427	3952945738.905538	4312393480.893505	658045762.7274989	3250983852.398546	554165176.6756934	2070444036.2012153	3451408708.516587	180470476.0733436	1859413139.5069978	1263712205.8429873	142871174.3593257	1934398220.736527	1114551538.5341527	13385630230.74186	3412971190.655453	792230677.4156566	2869328170.4084415	2907456845.160156	587221097.3205482	676749774.3556939	293852950.07930416	199044412.4305018	7224450068.658697	640884483.0407851	993143077.0106757
563511678.6568521	754678037.471183	1262361376.8739412	1337881038.7155623	1825228846.9645264	3952538654.326983	4298466194.099453	654335672.6662756	3205764248.278228	552210094.8766347	2067679987.3461785	3447149977.412509	180068255.85119316	1858062335.970488	1262793085.4979525	142408486.77387607	1858906085.0308943	1111333624.5249212	13385548089.658821	3409827176.758531	790770026.4672062	2844201430.4775124	2906961560.382992	587212767.9451671	676236553.2689621	293118273.46864307	198830759.6348107	7216990682.487709	639226261.5646442	991440140.5559055
548183875.7843354	754426803.6401974	1247399651.4011798	1337027100.5066113	1819236093.838047	3952360637.66255	4268751260.893792	652645442.592937	3192217328.1924915	551247618.6996212	2064403126.646007	3446393270.25033	179409536.7755955	1856759169.101504	1260777561.3322845	142408486.77387607	1834250713.540574	1109898285.327508	13385248033.89584	3409028978.461007	788700199.1406311	2802006428.377175	2906805032.034807	587196486.4052726	674435191.7688909	291925048.29325956	198806782.3962768	7205583889.527895	638723809.5718561	988983812.8031758
547057898.5989519	751171336.6556184	1232047766.3792608	1336440726.7600155	1815916056.704882	3952273134.757781	4261013954.7449136	647030991.6479039	3142665342.2118716	551247618.6996212	2061176549.4313564	3445382578.478405	178838936.124449	1856216964.0449655	1259568210.9822705	142402629.24582082	1696866584.864036	1107623575.2602968	13385182040.412102	3408458172.3603034	786172749.9272503	2762808558.40151	2906634178.9903464	587166078.542799	673515221.6682705	290379032.8370433	198798475.1784745	7204513442.893926	637618585.4966279	988356990.6197803
541241815.3611943	744295992.9216369	1215105518.7143066	1335716044.0792825	1813608942.725733	3951873552.0663905	4252902614.2894034	644845561.5639693	3132728660.5881624	548073702.3129076	2060504452.7672503	3444379351.623306	177720989.47072172	1855986262.2104466	1257667078.121333	142393841.535027	1587324492.7548313	1105373922.0668898	13385037571.809055	3405118579.247942	781386327.2462558	2725876098.575983	2906311129.73948	587097613.6009145	672181915.9581133	288473433.6960009	198523857.6938081	7201346963.858529	636284677.8945608	986589264.7983688
519140951.93930846	740516299.305089	1181892406.2597702	1333567955.7517478	1813302296.651808	3951492177.7536426	4241081433.147372	639298231.6321788	3028411224.998718	544970370.8519021	2059391859.2739694	3443943247.8293705	176179343.4285982	1855265188.7216318	1254824993.0096939	142389057.34278265	1587324492.7548313	1105348102.2810268	13384975516.51326	3401266132.845086	777888852.3830633	2693904240.710291	2906074555.4043407	586982442.2140313	671816987.9971042	287277293.7989067	198509100.30681005	7192054857.031224	634149011.7138358	982430782.3584441
506062705.2853557	737666486.5405425	1153530445.8968673	1332394396.1804054	1812163786.3606906	3950553857.194591	4234626352.2322063	637635567.6282468	2992626966.5714545	536887640.9547344	2054545468.3016694	3443118665.782542	175805995.69596186	1854481828.8848863	1251384556.9901311	142370212.25163233	1587281860.2403884	1104853923.9268427	13384572430.030384	3398310887.879089	777501914.1250606	2666539130.579632	2905417785.5572367	586797289.2499083	671612443.7110572	282216470.707216	198508120.42373142	7188453328.038948	625236616.5830448	979104790.7573689
497922472.8260778	736505566.4167264	1119043374.5057912	1331277811.7099028	1810811937.7285762	3948917156.1387634	4227283781.786106	629517946.1751825	2950536565.9491787	534574559.35875314	2051995074.5374098	3442373173.2194924	175471484.37557384	1853621626.6459508	1235263603.3688266	142357036.34534883	1585930103.665526	1104455348.5543785	13384469583.990704	3396485162.590698	776536195.6954433	2627565904.034261	2904145784.097762	586488238.0959611	670979014.2727047	277904741.50037295	198503496.2710611	7184858804.611291	623851488.0898899	975072286.7618468
489083662.7699728	735615366.8693577	1060072270.6571823	1328540786.6601772	1810046758.9245193	3944192802.3949027	4222179948.423438	628267338.6162766	2921454953.1126275	531389098.80424523	2050688816.9679286	3441567830.2133646	173276816.11967418	1852643785.0615323	1233001664.1427386	142324260.00299075	1585691489.4976008	1104031811.6014314	13384186531.65075	3389609723.8395905	774914875.1630907	2615490858.689115	2903266316.4619765	585771101.2087786	670746937.457957	275061707.3384094	198503196.1849995	7175056058.739699	622948976.7033627	969711152.0764681
483263218.59813094	733239315.0490216	991743547.190475	1326911085.8037372	1808875377.9897227	3934096118.7826495	4216032908.763216	622994351.7120757	2874583929.2379637	526999488.51141214	2050688816.9679286	3439722441.490811	172151357.4936491	1851938196.9435363	1225542320.8240378	142167216.52096066	1584546718.1899009	1103771564.9211075	13384134549.547636	3387618200.704197	772237946.4344027	2604666408.4362535	2902471648.7712264	585102903.344249	670394109.1829388	260771148.839751	198496362.42313108	7162106617.074145	622948976.7033627	968499471.6011328
482156451.52889735	732344913.4428456	900690672.3980304	1323848228.0913131	1806589418.3308733	3924955907.4322686	4203660114.9895887	621002161.4758292	2849189572.2060823	525130767.7893842	2050151084.4686527	3437938115.150563	171352838.27787042	1849291841.9633417	1222607559.989477	141977677.35019997	1583317376.7358122	1103771564.9211075	13383640469.850378	3383243121.4757123	770517246.3967053	2563758455.511211	2901503674.924008	584865527.6740808	669946142.6923797	257337510.32106465	198495761.5834565	7148911232.80769	622709358.534306	966755395.1256446
477292735.9479358	731401731.346182	873109058.1008564	1314986567.9704049	1803953642.9310133	3924955907.4322686	4166458109.01702	611762197.2929004	2828392571.3114448	523085394.5672328	2049998292.6398048	3434723655.6868553	169191662.63533258	1845158385.1771338	1210078094.9481742	141839403.61742258	1582307810.1176422	1103558171.721269	13383122007.124306	3376213089.475502	768371171.8482839	2546248495.6260686	2900459100.830532	584510916.0604465	669171432.1067528	256607793.49790967	198490217.45541555	7137772745.011271	621962473.9884893	963238077.8706142
471323311.2190585	728902939.4230393	792513821.7617152	1310844328.3640616	1801795978.560017	3924792082.52442	4153540123.41806	608503034.3251992	2809713379.8786235	522310294.0329204	2049133115.9774404	3434399382.2865367	168598244.64573196	1835160507.1890066	1188786518.2255204	141817752.39841804	1581751650.1387408	1103506662.7802768	13382646822.73845	3373810909.228461	767825301.6761925	2530812942.6283264	2898601100.956066	584242450.7399634	667973812.8598157	256443963.0323357	198456829.5816493	7137686154.209312	621458368.6785471	961622626.5491701
466561628.2314137	728516248.9447824	786272677.514649	1306152373.670479	1794645936.6898556	3924692250.4720793	4115792276.966792	600825514.2273126	2733688991.679906	522079633.3873623	2048551013.6594236	3434393989.4822154	168185634.0661908	1811480361.6573453	1182624263.9154496	141754049.60385346	1580933087.1277158	1103424377.378823	13381498276.125706	3373810909.228461	766844253.5407709	2519884470.264941	2897590328.6744947	583940181.4179361	662675814.8008566	255815570.9451586	198440693.0850567	7118508913.63392	620100271.1932898	961488678.3723112
461882127.44541514	726681209.3288728	691592415.5956218	1302091802.0851517	1790260424.8889747	3924135641.299927	4104525320.7359986	594021869.4029619	2686312576.3609104	519670581.26010764	2047836206.1069887	3433924090.7572	167662141.98108113	1792122777.304309	1168410438.330622	141442201.55720952	1580182167.142977	1103254610.0083787	13380252475.18271	3373136490.799983	766620764.425071	2518473527.259661	2896185157.662181	583864404.5909326	650017529.307245	255412738.95926684	198326863.90033907	7112867443.118255	616917899.5811858	960198598.5495645
450189368.4348949	723822748.2467477	655443802.6427709	1297671466.902748	1783096259.119841	3923841218.0710354	4053952947.0727687	583469675.4695591	2681673802.9135413	518930666.5994715	2046536099.008843	3433772378.9996147	167463597.76722616	1782326116.4435935	1165545922.5236835	140846536.8503492	1578804826.1591246	1102995731.9323957	13379601800.603762	3371442944.339606	766467891.743106	2514009150.6865325	2891328831.953007	582316503.2202489	637586717.161287	253909040.1271315	198232870.13134518	7107625124.523151	613706720.7608293	959491317.8640709
444522915.2271766	722712383.9548886	624739360.0746474	1290964644.795583	1777925868.637083	3922794523.490278	3972840365.592222	564943065.0555819	2633967733.474288	518520675.0079397	2044907068.232242	3433515901.2181096	167376323.44522744	1776667626.22336	1152398685.2404158	140422872.40768808	1577104834.127863	1100873653.6702921	13378277482.83816	3369076496.502187	765805036.3954761	2510902479.069939	2885050038.2532625	582094548.5322025	627118192.8943657	252823855.2868644	198200146.54426533	7104073441.564973	612284469.1915143	958518357.9981637
420037600.8257061	719324446.1783527	623569633.286965	1286132395.417759	1771454039.0223322	3919702588.3448477	3877471996.6202283	553101030.1582435	2627586895.2783756	517926034.2459833	2040825003.3830605	3433453371.9072247	165818653.71948498	1774853338.807089	1145961995.1656632	140329098.20795104	1576562085.9062192	1097907194.5496721	13354745324.985512	3367896228.703261	763174567.0268458	2508360776.2031016	2884653552.8238487	581064901.7480223	613125913.3323815	252431697.09568754	198149938.16508567	7099604926.8669405	610464966.1550536	956422941.1634196
410761192.8152111	716521552.7146634	623502317.9046234	1280966948.4301422	1765354154.8195753	3915640161.8113294	3841259831.3885765	549569121.2572892	2622158843.810675	517460533.5569745	2039744965.044795	3430685248.9547276	165221655.60903588	1769153737.3483493	1137145842.226032	140118421.7784043	1572987155.65971	1094444824.4281983	13343512008.966581	3366274476.6377435	758809737.0646949	2504631841.432927	2884451267.1824045	580458531.4210241	589166330.4601791	251532922.3557842	198129726.322117	7089395694.629343	608596518.2391106	954726632.80794
405941237.0467109	711661493.3676906	622487375.7810796	1273864440.559446	1753333287.2074916	3912413689.77164	3839426369.4302893	534895770.68758184	2619746472.254424	516735120.72002393	2039707333.296329	3430350890.099796	165174432.43724445	1764319575.860257	1111408404.0966716	140090335.21337736	1571262479.8994665	1090817647.1457784	13255987928.318243	3364820502.532953	756482566.1484388	2501653803.3670983	2882109616.375296	579590190.8972117	574008464.9145012	248771481.63192356	198098566.09995845	7081859359.972857	606517388.3263716	948168781.682738
379427282.9474254	707041040.0798806	610551546.0320467	1258217794.9802554	1739813753.3811753	3910284550.116932	3832011165.3000355	529506515.7188072	2615378847.086555	514829191.8367048	2039600360.8372352	3429947919.2185636	164513604.83301225	1761250747.033568	1081666276.547106	139894138.0284507	1571226383.5848274	1090758685.5122528	13115172206.955662	3354987647.8977914	755968378.8946488	2497826418.854106	2878387001.0985384	577241923.1699071	557994876.2377138	244795948.96408138	197966963.54967627	7072794609.720754	604931770.5878999	937186804.691915
368235260.0416852	703337616.9442456	604677974.0621297	1255190634.2842612	1711497722.1740124	3893778193.8580985	3828419805.526869	496019991.02484643	2612372755.863199	514189404.71098274	2038850573.4842901	3427633765.4642773	164140731.29790452	1749539836.186725	981391183.8120254	139637666.22608456	1569160412.101933	1089387112.6308866	12801763999.468813	3335356588.4741054	752337286.2067465	2492996671.156581	2876627429.808866	573357432.1387302	524776064.44754326	243750518.45787403	197732287.78651887	7062998760.336314	603869666.2539387	929809635.738383
347708327.15482783	700714149.543799	583132160.9340608	1248938509.6320949	1647636968.785216	3892067734.377962	3823694883.986705	475361007.3085019	2587129178.205795	513888706.2376383	2038223758.1939495	3425339545.001568	163548577.15011847	1743758820.8201008	952621208.1088983	139343657.49474275	1567245203.3140619	1086585169.07169	12441824235.671541	3314395341.049091	751227916.0454258	2486247162.222106	2873327482.6300616	572930394.4688106	507616403.3095596	242560569.44411376	197218273.35281453	7051229819.822232	603645296.93787	902748385.9231973
340498192.1217312	699284326.8436522	572294730.5281358	1246904296.1282616	1638741656.971874	3889878077.1153884	3821744900.826674	470327099.09574014	2571633231.2515306	513493022.7752601	2036747448.8366296	3421034825.751902	163495482.7236581	1726626758.9511619	943074761.4507773	138829023.1272673	1566186169.8728151	1085147102.1137173	12259606213.989674	3311181741.3785944	748418950.2472419	2482997327.8627357	2865875069.3233395	571302718.1587542	503438811.71496654	240859421.2150798	197187163.66243073	7036389607.8367815	600131567.7248987	887103963.7703478
317811935.05320865	690966953.8301637	556459651.3952141	1245580928.4845836	1621523948.4360304	3874220622.236791	3820003259.9357452	453435604.20202637	2540111965.1506686	513323467.6967982	2036289508.5059679	3416915447.819807	163171932.45924988	1719913088.5020614	896313262.3268259	138490169.88446665	1564503054.7703857	1081849685.4179263	12153070778.03024	3304173588.0078545	747161011.8821918	2476604264.199706	2860591686.3484125	569953068.1236855	500987459.78320736	240033224.56444144	197178422.6790865	7000592155.946995	594380765.9171232	872509228.5946143
305427901.6070986	687229614.9182497	548995099.7135093	1243970223.7281475	1605046795.6582243	3866052295.2454042	3816625878.170868	449891189.6071451	2527991497.799764	511796606.713464	2036141551.7991793	3412755116.9831862	163099789.90305206	1707976731.980629	836866689.7469875	138373503.10645384	1563061382.850308	1079860226.7319794	11326254244.114765	3295578079.323953	745057417.0939242	2475560876.734078	2859637342.994816	569259528.3080772	497493411.911526	239103527.86386985	197149026.91267914	6986498416.661313	591517203.635882	861598799.8443041
274892326.41429394	685176474.1103884	539465670.2561924	1238127658.1621065	1599156701.4479363	3841958839.189332	3816619571.8079185	436873953.51921993	2509472151.1847687	511446932.18016595	2035998648.7206173	3408844492.916349	162794818.09398738	1706978573.5232263	793517390.08944	138185632.43150294	1563005948.9176242	1078482356.6636555	10666300188.381287	3291244728.8226757	739931194.1838043	2472827660.730236	2859583924.997724	568460633.4185264	490574948.89853114	238756469.63971412	196957029.36897564	6978368966.457139	583411098.6387839	861598799.8443041
266410330.39616928	681383948.8851093	538382503.8157549	1231809662.2857492	1592308269.522782	3839519529.564247	3816435645.5322847	434785941.14311767	2494454325.2002068	511100250.7473316	2035848924.4211826	3405353167.867915	162420641.98209983	1703745602.5750313	777482142.6708534	137730533.20239663	1562174284.8322742	1075601148.805178	10305203649.52536	3285846722.9761825	738081016.3847103	2470479821.762643	2850313165.125542	567438459.3124092	489484167.4270731	238456032.79107785	196909854.97085828	6967659746.530022	581903829.5137831	840957030.4356476
263900721.78282672	681161480.331345	536397593.63104177	1217924704.7516205	1587356866.8853643	3836181963.173781	3813442414.302652	430640952.3073122	2484506774.7848797	510551358.10933954	2035435162.668789	3404187161.3923583	162351128.02194005	1699379986.2797756	765991615.8506311	137709468.00135893	1560658895.45406	1066989080.6078678	9060867212.663471	3282047675.9540877	737263106.986309	2469022116.545809	2836517030.8839645	567005160.2548294	488197719.4908872	236822361.52688545	196855781.4774757	6958888742.315165	571788085.1684697	839193454.7111568
257195260.90266466	679555211.6098814	535271826.2238123	1197800617.9470494	1581950687.8450093	3832651533.222517	3810813115.2927113	428471549.29060715	2469158068.437705	510361824.4177336	2035224915.437885	3403269244.438267	161868446.66451386	1698032765.267953	754594996.9590178	137491631.78554377	1557833729.5572374	1058754129.8519577	8880922979.944267	3277386073.162456	734530192.1842282	2453151202.1353602	2825222803.6849136	566378039.3248804	481520278.4163354	235601822.57047877	196584780.60460252	6955778930.201502	552504502.4740986	838121816.1226238
256353688.2586437	677667596.7166045	534510154.2872966	1158085758.0628479	1561139582.3105989	3830484022.956632	3809266691.763619	424000382.4385963	2461671022.817932	510061233.42285955	2034868871.3456662	3400742478.332485	160938034.97097144	1696088709.6143987	752594310.8655467	137337979.32457054	1551930954.7035034	1058319908.3692645	8679344198.376123	3271575844.8459024	731650221.5632313	2434317856.3632503	2801075651.4800167	566354038.2830973	478384993.49335647	233317557.38677946	196320969.1485719	6954308970.917428	549716801.8503631	837080947.350169
247677020.4531543	676158199.8614075	533721377.5377612	1148700491.7393444	1547143397.5870314	3830352215.1902127	3805111770.652789	421908207.2235291	2445499053.4150777	509036144.0835236	2034248679.7116942	3399696990.7050443	160155118.94968143	1693247665.2032676	750242509.6753466	137288157.94898382	1542870558.2266984	1057569463.6971706	8497940055.028367	3258261845.0574274	725310827.3309249	2417882084.7375503	2750694220.6029267	566278795.3678775	477547051.7021362	230462902.8268738	196188309.08369416	6953818005.169259	534421588.6100558	836890750.268335
241955816.60019693	674718104.5624856	533541815.44404864	1110283788.0484438	1543850379.0740113	3830242333.7918305	3794107143.5693064	421467710.4628332	2429287850.785439	508288456.11186695	2033734929.1793756	3398717046.447546	160027172.93568245	1691694272.813728	744354420.2222459	137062313.0700453	1534890664.0032182	1057033719.099954	8447250960.737159	3255798266.1684966	722256650.7173826	2376342038.5420394	2730516928.7615967	565282620.859864	475645714.64493793	229475339.03569055	196120956.41710937	6951255306.875871	521855609.7084242	835851346.5765983
235517191.50562146	668568166.2933371	533137583.25808036	1106184651.46637	1539021550.2391157	3823395620.975234	3786844305.889913	417816693.6140972	2421015970.8433104	506460092.6226289	2033522339.8391588	3397249066.3373632	159906537.14360836	1690579254.0038	740352609.5286506	137007635.55693325	1531363133.838107	1055003179.5815803	8366908493.521305	3247322178.136474	721609581.7838539	2279608335.898485	2692617465.541844	564834595.1839211	474643147.49795246	228861141.85602972	196081314.750962	6947336086.820354	507203579.79499435	833822463.3928452
233230968.55523372	666187285.3749552	533015227.5490003	1101548693.7721226	1534579534.5456393	3815800195.131555	3768663770.6910663	416031921.6234781	2420422177.0954022	505566616.56826216	2031036225.1205869	3396547334.0167923	159561072.15713573	1689772015.1623976	739480537.3684574	136964280.09726903	1523482633.3775895	1049961077.5907221	8324073956.328989	3241200133.610031	720718558.6847728	2188256021.9995103	2674641250.7396317	564249344.4184667	474184687.58829933	227057030.42157194	196064802.69272768	6929467434.061601	507122828.7326969	831450489.7460814
231596367.6945242	663418424.7418762	532548413.21682996	1096231857.7086606	1530928610.9256032	3814666465.784184	3752801037.3049564	411066600.13465047	2416552558.460692	504714092.52814925	2027372069.3390408	3394551378.232154	159462263.3189622	1688423722.199003	726578282.4136299	136768285.31541345	1463531203.441945	1047809922.7290882	8323917830.540522	3231475133.677092	717144594.8856161	2139304174.79891	2643121713.612827	562973247.0391176	473140065.5204507	225449846.10324347	195945295.79905102	6923351268.207145	494063712.0170916	830607968.1844652
230411165.56839785	661193065.5970737	531864662.31986195	1088259949.4855244	1527508300.7117183	3812224974.332851	3741862324.6822195	407815611.43258905	2411966746.386526	504406462.78281444	2019211469.7612457	3390200417.255508	158894097.88162896	1687400727.1658251	719957815.6672789	136764306.38124716	1454503209.4494946	1047301776.8093275	8264966128.6001005	3212405714.9336743	711607873.4760503	2102948664.1828861	2616346368.567704	561974159.5423878	472785592.4476888	224358286.7632648	195769277.18334034	6918186345.277841	485330612.32235146	828418863.9419701
228389928.74074212	660136270.218139	530458006.5250867	1076405425.5498962	1523275114.8459284	3810754922.3770447	3687891071.741046	398477241.5337314	2404302409.596257	500367817.1692683	2015628285.3261993	3385609889.6857004	158861842.54039103	1684665184.8866808	717647296.2127031	136598049.28440395	1450171937.4199634	1041559620.9485784	8242306853.181339	3205111250.3052077	705610408.2812423	2083803814.15877	2590941237.745438	561331521.4497699	471580534.05511683	223766443.45423985	195610120.9916942	6911432116.818152	483102091.08037996	827455706.947314
227553177.36585173	656820154.2774807	529113083.50478625	1074656817.8459146	1512189547.3193204	3810334719.7337494	3646440232.7316995	390449110.0774373	2400862426.658004	498978471.82154274	2011056146.578648	3385135029.6011505	158732713.8600181	1684631269.199112	717088288.3192139	136501160.159484	1426305156.9452767	1039291597.6106944	8241854615.766629	3196211738.1328807	705125435.2412823	2072065266.2700315	2589770576.92531	560663402.1365043	471250900.8931541	222371069.89737	195115363.6464534	6883027132.436283	466565426.37789667	826332911.5652612
226883856.27246886	656344071.3582973	528978645.5673853	1068509771.3961626	1511067236.1268141	3809130148.2371597	3527772521.3719554	384773357.5332042	2396229894.142214	498630580.3284797	2006239509.1347172	3383435165.6692257	157960125.67305192	1684315707.1674454	714615369.3020899	136206979.67035228	1408813279.6995199	1037715622.9973171	8209259194.398404	3189953683.380821	696185055.3600767	2056545711.8101034	2576107039.12384	559757823.6379145	470471120.0715079	220428008.11692002	194929826.39864337	6858442125.923892	463821726.06422055	825079181.8831077
224915236.76183194	654761354.1280724	528952793.6153408	1065765224.8169589	1507908151.1070905	3806825800.4386477	3458198388.3460484	384762736.91325355	2395395117.1269555	497139919.04780936	2001017553.5042787	3382974305.3132434	157659645.46785665	1680182513.3422618	713536983.5216299	135796108.60282725	1381336260.4009356	1037415358.6477231	8200863955.6149845	3184446064.7712846	690862710.6969774	2022009709.4003263	2558816168.691837	559137742.2337476	469435190.56483203	219344758.7491883	194928729.71123272	6818120627.479848	462762535.2878014	824304536.0006504
223953804.75786367	653038212.2914926	525720328.093037	1063337287.1858455	1502340317.5490212	3799361195.0160565	3432155472.9015317	384009049.2265305	2394192007.519789	494864460.49009395	1989757869.3020625	3378656437.2788424	157375618.670393	1679485743.377891	713025552.7163005	133931905.99195722	1370597246.5981383	1036963858.8360691	8193291992.492164	3173566706.158021	686493352.0904158	1988106934.931051	2539844135.9675217	558847901.3106639	468575616.9068151	215519470.06473598	194904840.8495997	6777568698.266657	442475261.37845993	822686119.8797454
221488003.71258005	651790078.8480546	524795972.32901	1058938352.0797544	1496924912.387822	3794011187.620566	3425531550.3291636	383484325.80241036	2393200406.0607014	492580401.8627284	1985541748.243226	3376259704.6552453	157019778.17973498	1674777976.7886639	712626375.66159	133575298.3853025	1349433941.5807934	1032690946.121969	8188073378.043098	3150532227.917758	679575870.5220544	1953395425.1187387	2524719916.9922447	558379390.8980962	467666908.34990597	212167636.24198863	194886028.9837135	6748782683.298916	435345103.5020777	821042425.9709704
221053228.9004695	650525184.6990677	523302581.09857064	1055896338.6693075	1493806765.3849611	3791500755.957774	3389026845.6793084	382782452.8648675	2376851586.602087	492063831.3714106	1985175559.0501723	3374770546.4837427	156254447.49965551	1674241354.6641004	712518946.4525561	133358006.82375298	1338394442.9561207	1031329240.4061258	8182475402.797824	3142328583.1493506	677506764.7273928	1942385837.037771	2518290457.781067	555911216.7336001	467328341.1900585	210930438.42343542	194801216.4140178	6728055132.874648	434502117.85709924	813917446.6313405
218417359.38034898	647451937.1289749	522428935.4936427	1053231028.2664205	1487334128.9609401	3788978790.6728897	3311139328.110388	382514088.505624	2358625403.939868	489899997.90479994	1975823447.4667673	3372512132.2851925	155696571.55236512	1672970428.7045598	712269253.521874	132805589.57181591	1312376993.552652	1017585292.4754815	8178245461.448457	3125304223.050349	676068406.4004382	1942385837.037771	2517601873.250416	555169776.5582273	467307351.9885648	209820241.60205936	194504197.1957462	6693495719.052745	434009235.76930374	806121121.6062573
213636451.70909896	647049665.7736213	521574195.76060414	1043413779.3545296	1473134073.7347586	3784777742.352298	3282001236.012269	382032878.3727227	2357329374.861463	488506236.18586487	1971206239.601473	3368901446.0747037	153929445.78527912	1672039521.962757	711136229.3064802	131315317.14003651	1241462127.8726294	1012058588.6967471	8177582254.961001	3121498663.1301327	674355959.1282895	1939144430.7606866	2513874204.7704406	554996123.657004	466426241.91818196	201231455.3337304	194444817.5222292	6669856844.5690565	433655309.1284189	803538444.6367993
210884002.63177013	646632493.3105484	521517814.1002266	1036080538.3728662	1470125290.8995132	3777726194.736891	3245317612.736276	377434272.57408607	2346669349.0469646	487649942.90084153	1966830206.5504355	3366272783.8411355	153255912.78958344	1669095463.546418	706979236.0191371	130026183.62030947	1212546425.7143998	1008564996.3164787	8177582254.961001	3121263700.499085	671866272.5719316	1932232430.8483627	2508429167.594277	553380532.2413839	466223752.466242	198554926.64062122	194260177.8907929	6593900178.078617	430573219.36817485	802249116.0655597
210524496.89211565	645879991.7215534	521472109.69982314	1034192923.552388	1457922363.3650599	3775335480.8380637	3235015019.6128263	370759823.1735264	2332127476.2359567	487160616.598339	1964329398.7025275	3363609163.3888	152648993.5435859	1666375962.416888	705378134.1327889	129155375.58505583	1206732721.7120755	1004208877.4247886	8177453716.686403	3119808436.7825603	666583182.0890218	1923506319.2896512	2496789285.606968	552831318.5556806	465920041.8294505	195223774.51314634	194248166.57505536	6575476613.010975	425779903.9876365	789926336.6114885
206741303.83911103	645815183.74154	521414394.09488845	1031560146.0961936	1453234837.5666466	3773494772.7806187	3205257732.1382775	365561710.8094242	2304374626.1152005	485765268.9193008	1964245902.6106415	3361293832.8233075	151963556.7387	1666375962.416888	701645956.0702227	125384265.87430458	1177021765.2983813	999862431.6489142	8176981444.86406	3110782333.2247744	664327773.3752991	1900556890.1485357	2493561774.003556	552582058.4385909	465602002.8230946	191380861.45930168	194220985.40411407	6571036966.241825	419567545.0271696	787000886.927886
201641289.75177455	645757848.086827	521377154.7158181	1026180440.9705932	1445457842.2133665	3772991037.2051854	3175751457.5936747	358305255.7856339	2256656506.3859673	485400096.4592945	1962862493.7287047	3360389031.371966	151266393.9843272	1665453104.2610269	696587221.791893	121310792.88225727	1134923875.3035445	999705737.8570886	8176906212.108117	3106913458.76512	661987523.771461	1870429205.0221374	2477777991.403935	552364174.7238588	463978828.6412859	188818307.3895791	194109446.75286147	6513763634.565122	410765603.0916897	784742564.2529451
195697720.96958217	645570157.0762082	521361901.48164755	1022378499.4969724	1435731371.962066	3771716970.89722	3171182202.5698504	351351570.11680984	2179243165.8394995	484988692.203789	1961794176.0851815	3358907488.523801	150717395.24878776	1662537260.6385355	694650658.6687548	121266790.56776586	1098645314.8915305	999246198.7127124	8176725105.601382	3106004849.822076	661203669.9635856	1845931919.4950542	2476476383.52941	552293084.888287	462852912.653934	174467185.50302243	193921639.21516702	6502583710.029546	401854963.03813887	784740837.6857662
192412705.6390225	641847315.8448017	521228327.76090366	1021003042.1448497	1431536551.8018887	3769098644.5516467	3169447782.1645985	348635337.797836	2108315816.676594	484909610.02422184	1961167174.6978643	3358087157.3384833	150418524.27497545	1662164697.7377896	692741434.9021491	120945300.25816776	1060099339.2287323	998029385.1763722	8176175855.961405	3104669497.4608455	660414036.154576	1803146488.4054751	2475630338.5843954	552104394.117834	459006470.8780473	173325528.55196196	193835703.76288092	6376140970.98785	393722151.267916	782388979.0362891
190135502.76191705	641092198.348657	521055760.1494041	1016885364.2504929	1430642817.4261596	3765644537.8394165	3168644636.6540823	341111410.5140854	2020421359.8864334	484745440.38998586	1959859032.1670322	3352339268.621182	149202971.55864158	1661885957.4562478	690817714.4639499	120167657.34957512	1031868553.837205	996523488.0221401	8175857868.579273	3098498566.6899843	658316532.9300425	1776460671.2623901	2473839225.3192315	551674036.299116	455367731.84412885	171862004.35975257	193602405.0116554	6362618106.65493	367589535.2624936	781931933.8056389
187301294.92257062	639401220.1095678	520506794.7656487	1011199113.5135773	1427062763.69992	3758782763.325474	3167842708.820783	339204374.2543935	1958567158.0367155	484447395.31985086	1954834393.8304806	3349907053.100955	148492759.54217574	1661687053.9745595	688913805.5832843	118404690.50943173	1021702016.2349076	995776024.1540933	8175693557.780365	3090806387.9235587	657312114.4186168	1731842383.1720843	2469318866.239527	551363489.2001917	450889507.88199013	171171325.47261167	193248542.8373365	6239341390.381939	363485548.1569336	780421012.1064245
185431702.29619017	637546301.5351875	520150390.2737104	1010811145.3619395	1424339984.9533668	3755452557.507794	3167297022.874189	337372347.3748855	1926468346.6800058	483823815.6569344	1954046822.96793	3347998421.7905455	148256864.58920217	1661423936.8300204	686567859.4598469	111853060.23447804	1004728565.5159919	990868296.0897876	8175587230.567503	3076117110.1663527	656597280.6679695	1609514947.573109	2464795816.3323994	551257275.2085253	449769314.9526583	169296526.83367845	192486668.26421243	6178879971.459726	362623055.71387845	779382747.3184546
181821572.07888559	627699447.4570321	519666601.2382729	1009605521.1776022	1418248404.55367	3746213895.0367227	3166600244.2675786	336162393.24872047	1891262188.0602508	483405330.8056892	1949544400.681859	3347349041.3740892	148014730.72165892	1661074395.7556903	673221127.5425436	110837990.26726966	977582331.5432222	985230672.9367136	8175425955.381186	3056919740.4123898	656391872.1953894	1506661014.3400903	2462042492.4249287	551133431.4366758	448245355.17631155	165737429.1034477	192176646.0575893	6157558412.928389	362168430.7066903	777439657.0371939
179756443.16491145	616719021.3328153	518259692.54501736	1008515977.8011912	1416251701.1552753	3734391669.507312	3166157386.819992	336058737.97906804	1829070441.9392643	483103016.3435197	1946067053.6710873	3346877695.381064	147970485.2413751	1660513949.2627463	672051701.637712	107259925.86162847	961132344.5703474	977844362.3671995	8175232710.960296	3029659767.1685967	656097379.1931643	1281509987.2955825	2452860772.283405	550714033.8656497	447764858.88111657	160858062.00485823	192141831.17213535	6148118180.940841	361506621.88548064	773622216.9948016
178682850.26189864	607791280.2419226	518259692.54501736	1007097830.498258	1405861878.3729904	3716173295.353679	3165676494.731764	334730194.56338423	1804263070.181138	481896652.7878142	1940479130.8287792	3346499871.3192496	147630023.82724383	1660410057.0273309	665488381.4033743	106639034.26198985	959466870.7833807	966659983.5707216	8175017336.963739	3019208254.0543156	655841724.6129044	1117670956.5800953	2444151663.84999	550489199.1017139	447555944.00440276	148857089.82919866	191748671.02315107	6143982381.519875	361299522.07031024	772476561.4987689
177871897.89524144	599875011.676746	517915769.0897862	1002861313.0107847	1395169374.2280219	3711844346.243006	3163086512.955828	334336107.3518266	1785610191.949398	481445356.5847035	1937140331.501754	3346353445.676909	147564620.29564765	1659891273.462447	659810371.8746076	106599959.63142161	957364782.5813856	948931363.4825264	8174729147.906725	2999138681.0344825	655501061.0589365	1038403005.3007206	2435569370.4314547	549627262.6932732	444031202.96802455	143056804.84162715	191644191.63401562	6133973652.259229	360537873.5436967	763651421.9645925
173797340.6154723	595143290.6635828	516844797.5365807	999325199.48545	1378274123.4629536	3704677832.851037	3158093220.922793	333962464.1863691	1737375877.874257	481012301.2206249	1926952268.834711	3345984768.919269	147356017.56857917	1659641366.0065398	651936387.0132221	106224328.13214345	955088456.0682971	906893287.3450074	8174336458.186235	2997883539.606127	654368484.9316682	757889318.741874	2428988082.5927706	547258865.2681553	441434206.26488924	138984515.79314226	191508239.89921287	6126786430.94233	360455592.2282866	760725134.9586314
163333370.6005502	595143290.6635828	514755383.5227317	996425452.2073238	1377506319.887413	3687351514.8766294	3151144684.6898365	332940759.3908624	1723056909.4433446	480173091.58499956	1921884729.4150894	3345214001.8146377	147213789.86635247	1659445561.355037	643841851.4479129	105793075.4326709	952874902.8072959	906893287.3450074	8174126523.00827	2980510616.7471695	651044060.5959533	719874653.6001273	2421774551.5182714	537403382.1400665	439813557.27784806	134089417.66689546	191426533.7826677	6120608778.062156	360326359.79458445	757362098.7674046
155935186.1366674	594982896.107355	514298036.62940645	994956325.9416063	1372525258.8240895	3686408768.73085	3140401046.7122407	330672507.8664688	1715670050.6014202	480003109.3183829	1914416583.3960054	3345073079.6683683	147197904.05065584	1658965480.6870475	634763608.9261627	105292443.68389066	950669668.8712131	890425947.6381859	8173828324.0895405	2958618155.008594	648844213.3365422	682404091.4067152	2417653536.1271596	515174667.60738456	439199924.0743091	128804123.1814571	191426533.7826677	6113517229.616128	360231172.7841956	756582493.8635179
152692272.2237666	594615642.4377118	513766264.77591366	991907501.2106364	1363958555.4833171	3685737331.6191645	3136601267.3409505	327035238.0421915	1676389027.8761523	479638270.15538794	1911897849.2612474	3344849526.904754	146622890.625293	1658705352.431606	633641734.7025323	103854340.66073325	949229053.0361792	888447373.4387344	8173593347.736967	2933407961.4145565	647387347.871971	677946855.3610653	2407228494.9758196	506551353.1618262	437360290.4949837	127392555.23928471	191256249.72223172	6103075078.908465	360051211.8180566	753476341.7158625
150548467.0710925	594168349.1046273	513346313.94445723	990568517.7099009	1361735981.5651333	3685389914.7830324	3131890831.4519906	326610993.34486294	1640884016.2467794	475599924.9889935	1911586093.9244757	3342276907.2487316	146450102.5584897	1658454058.9790144	630478313.845259	101898417.35252218	946954212.2514582	875393390.0205027	8173078232.539456	2876176078.9391985	646484049.6504306	660085867.8592745	2400543561.3574243	491336064.2184964	430344527.51125115	126004036.89496808	191143201.8997764	6095746813.619857	359803521.8491889	751531302.2451059
147270870.03691787	593569120.8113399	512567247.94521564	984430227.0111058	1360255975.341063	3684001309.3727584	3119046768.750366	326362155.39215004	1614253037.6932762	472311068.7251183	1911333085.95234	3338840693.6595764	145689865.3621762	1658165339.3657203	628169629.9022573	98770715.17839217	944449523.2846226	867962341.3119292	8172669626.563794	2850934112.7604175	640501453.6241649	658413286.2373887	2396794172.862169	473143752.4087817	421270960.83803713	126004036.89496808	189796059.82735333	6088296423.891575	359756086.05637604	747888164.3494077
144598674.62048054	593074259.0438908	512400589.186529	978745582.8156732	1351496763.3766234	3682773074.8716726	3112760150.5411873	326102154.4615985	1602526170.9758255	471507319.3034491	1906476344.453329	3335044170.7650905	145022173.78034514	1657780914.2052307	622336240.0602074	97688404.87890522	935581098.8355116	865394274.1603068	8171576941.5197115	2827181762.9970613	638767614.3542835	658413286.2373887	2392209361.310991	446648959.9945427	417399049.46307075	123590051.61774805	188824822.99700418	6070567931.559218	359643346.10589457	746043077.3948677
144445433.66068634	593021106.3366214	512171998.7486655	973680392.2497936	1347293190.5505562	3682272650.4360824	3111169766.134109	325586116.73253435	1574946837.5535414	469955926.16901714	1904868027.5757847	3328210188.866218	144764828.59098637	1657670518.4152296	615559193.8287427	91041065.0139616	931528800.8509825	863104074.5130785	8171254455.037158	2821988055.483656	636164497.8374447	658196310.5666636	2391787545.4567995	415112713.46507525	409252039.5717052	123092806.07186423	187918562.66635162	6061984110.717384	359636399.29767567	743477353.1463214
144339063.9850757	592339664.2786735	510771004.6151314	968271513.8624092	1343531543.9279113	3680589255.534296	3110668411.165605	325186583.3104269	1572962209.1990552	467643271.46303153	1902241973.8601587	3325015561.463326	144593189.48053175	1657489538.4928522	614086127.1026518	88653768.84907942	929580877.9245998	859199447.1820161	8170980574.757889	2801077739.3901844	635611784.4669136	658196310.5666636	2390390482.4772015	388096858.61952	400563604.46174484	122960983.24614482	186525559.59563234	6013407001.387294	359481544.2972387	743303254.782831
143992089.73759538	591726161.246876	508995503.36577314	962921124.203873	1340584427.7577858	3680170686.7360635	3104370510.960895	324170791.0718462	1572206158.2053237	464099559.00353086	1899464240.4135373	3323983191.943435	144516226.36195925	1656946102.2145147	608612207.7959732	87341685.79070792	925318942.9093461	855168407.4460398	8170670016.92792	2779143784.4615135	635432958.0559746	655324857.9250166	2387277092.1783037	367308999.3941552	396330605.57618725	122623178.49446718	181568949.49550197	5984107977.849242	358771715.2892304	741246249.4362962
143532896.66980776	590889096.1732094	505951365.835441	943778334.080502	1338752219.7808993	3678694700.49033	3099819265.4841027	323018568.20354784	1571556097.7778323	458991718.8379896	1895800053.4389155	3321845831.426908	144401176.63096556	1656064832.2058733	600479710.387307	84876515.63279614	920623235.1650912	854224293.3582839	8170279770.357832	2746578933.522703	634222695.9242368	655073634.8851177	2382254372.3137674	360309008.8602733	395474983.8530884	122340839.37655208	175757422.60696042	5864588088.82122	358623213.39448994	739752937.213075
141706385.8458866	590196407.4900066	505756674.48487437	942115175.2205662	1337652316.8898184	3677249306.4805174	3096782874.311478	322138364.68393564	1565596526.8174174	456315505.930062	1893195346.9680107	3320843658.5165935	144401176.63096556	1655561449.027807	598967257.7204866	83209486.72688311	906711892.5851605	853730560.6983384	8170109963.8172865	2719729627.6976547	634134609.1053246	654906083.2428159	2377933548.036723	334556008.3928841	393491803.6430751	121959092.10325424	166024843.04090783	5810455963.747797	358459251.83538413	739188866.4624144
141492197.1399407	589818426.3751897	505661448.17116874	937205593.6044749	1333201907.7187085	3676276364.7535753	3064236236.8545113	321364154.8643134	1561847553.2341232	451004126.26722616	1890705410.3548677	3319049156.6949067	144252661.84548622	1654549698.404809	595265518.1361029	82837317.22603413	898468875.5380708	852736071.6090409	8169426621.848317	2668834230.3757367	632041824.0409527	654800162.3801793	2372672782.3136373	298448241.5762242	387800312.10777	121821331.74506621	156752197.61433166	5789095906.650031	357476584.9742237	737721808.8041884
140997074.20283327	589766211.8218656	504804189.04164517	935959121.3688188	1331675077.5672605	3676182535.8593316	3029723292.9907274	321242853.5757906	1561847553.2341232	447208845.2401012	1881873550.629506	3315925587.893773	144239150.6034601	1653636647.1355305	593461113.2394704	82614561.91825202	894437427.2843496	850667352.403019	8168740626.729678	2644611405.576799	630470637.7877799	653821517.6953588	2370908836.3318663	274916508.4778738	384609980.3792472	121511945.45576397	131493627.09457453	5724925682.179086	357128006.1709461	737446179.7692086
140997074.20283327	589381513.6170723	503542082.60159856	934292441.2457933	1330633045.7743754	3675331540.6148696	2968012071.8333225	320215628.0540048	1556878299.2827423	443775165.86047405	1873304047.537616	3313731384.0284524	143907408.0150137	1652446535.151482	558600374.7067403	81887913.9998424	885444807.0716088	847638062.2745842	8168740626.729678	2623148180.7116666	627660041.6337035	653573336.7058406	2369348948.081101	267605045.18435633	382586586.2932356	120897893.93854581	116979933.0868601	5657435556.536075	356922643.65299195	736652575.3031062
140775559.9980506	589184853.4110628	503542082.60159856	932308589.9166366	1330571529.9270911	3674767190.950637	2922684114.9443755	318455573.1462521	1556406758.8816767	442107800.5219162	1873240624.301304	3308086842.63044	143867594.84398302	1651764974.4445953	529810431.6307194	81558735.70945965	858770219.2901014	840556248.0390149	8168401307.709315	2616216935.290578	625945968.5279281	652502683.2523762	2367801505.781031	259549710.93477026	376962429.65544826	120589467.9391035	95556168.3384787	5599558774.848226	356577930.8752756	735951579.1444259
140691954.4434743	588499693.9890606	503500241.3891212	931756130.8711557	1328698544.5486825	3674431996.687507	2887869107.129705	318331087.7862675	1556406758.8816767	441673252.81436837	1871334945.5859177	3305909266.693551	143856737.34851632	1651284961.9834695	517254009.7455291	81425320.88417713	836266387.0937291	824813777.8496001	8167986165.864853	2613130077.7090244	625803858.4807097	648717169.3855972	2366538966.09126	248862365.83219537	364319830.30069894	119952417.82220112	85400003.04632512	5427377072.4508705	356027772.0288621	733485227.3526894
140691954.4434743	588121175.0492418	503493836.46569586	929228390.934399	1326085437.2851207	3673801520.689473	2853442854.03761	317288297.4747586	1556199200.6112478	440780619.20938057	1871064020.9353094	3302979971.931809	143816361.15786338	1650148372.5994074	490579892.4208721	80784167.1454893	809763365.9936317	819052909.7901118	8167827935.5626335	2608519667.2789297	624496977.0612229	648293211.144152	2364629957.5115304	247980388.48702562	344827810.94639087	118941688.54149455	65432549.6453157	5404825634.663982	355088607.1391155	733177212.6200382
140270426.0500674	587136011.1524483	503487532.99461377	927395604.2529898	1320576894.956039	3673647751.1375904	2851470469.7521086	317177907.14510727	1555749869.541362	439675816.5065431	1871033748.419271	3298145638.0384088	143737300.06329498	1649144750.7671082	488097653.6821161	79639356.29405564	775286110.1346818	814520079.7041855	8167735007.983957	2603547079.262367	623703822.6294007	642383527.0748321	2363041299.917584	246791500.81169805	337505350.3323209	117654112.68531112	57697679.4950024	5387274533.135499	354135855.6631413	731306215.0894006
139266922.57540345	585855559.1501802	503482583.8419014	926296488.3870906	1320285339.344936	3672431139.1302323	2844660872.485445	316100771.152275	1555382533.6988676	439121249.9663474	1870946617.488034	3296316671.7782407	143665111.85578278	1648585214.7212932	484708911.6938191	79010475.34011303	757328490.2590673	802940350.0164269	8167460492.505304	2597014759.1339145	623611618.6426494	641765429.9600747	2360639527.1850452	246202160.76550004	337505350.3323209	116400210.52154903	52851652.29497382	5368545845.850133	353980597.62009853	727151014.5711212
136798486.89884305	585366746.9382432	503457199.2706661	925137747.0640402	1320136143.4449427	3669804434.748838	2807062296.36764	315777229.6207546	1554727003.1076224	437961156.6356245	1870608103.7077923	3279680830.6903515	143634587.1204492	1648120860.2623358	479123965.23618174	77104258.65466695	729052647.5419784	801316008.7745636	8167056148.515431	2587729747.161148	622294421.4535174	638056287.7947421	2357492379.896384	245938719.73070946	336122331.6241711	115562549.07221964	51909723.833568096	5367028447.806286	353932321.6655749	726043418.1979775
133920699.92013045	584292599.4319603	503441706.3637073	924690282.4170717	1307773843.5937374	3668391523.34457	2774465488.356534	315012106.59052527	1554646457.4504194	435642806.02801013	1870238821.4491909	3275468061.6072702	143524741.513424	1647650981.7615972	473002636.9316391	74685123.48967685	724951990.3740271	800520469.1484927	8166555767.108427	2578967127.6848316	622171336.9540533	635594578.852532	2356116065.634411	245574466.3965924	335824172.87742704	115171974.60190599	51533426.57919708	5362333942.090615	353680562.77810997	724889683.2556224
131048256.7070306	583231895.129624	503381517.8740692	924434552.3640381	1307033219.6624002	3668346702.9856844	2746613210.598369	314404710.40350914	1553588929.3354614	431697591.0341642	1868512536.8341522	3274470265.8485246	143166335.93581945	1647476320.652582	469354159.4985793	72903055.2251119	721125957.6244148	799810618.3905103	8166506975.846063	2571136519.919252	622025070.3193539	633908637.356009	2351079441.905695	244309777.46933132	335759759.9048385	114587821.77970904	51321065.31442874	5357673433.820491	353529902.0258713	721717080.7596511
130658330.4258884	581180081.9035765	503311384.09527636	923485718.3142736	1306433613.6514947	3667990959.962086	2731365010.0896373	313543049.04999024	1553129604.404368	425474116.6432985	1867199910.4811633	3260949383.1598234	142694760.86352497	1647448400.7037928	454639632.1208531	72044250.80645531	719693996.4919448	798810555.0570246	8166141837.14578	2555024475.9848332	621987159.7992566	633277465.2052467	2346389043.1650267	243854354.89176878	335554352.81295204	113555761.9715332	51182370.59283987	5351759455.362705	352916110.2333829	721222762.8707745
129655491.96104571	580372129.14242	503107153.7320569	921388028.8685472	1273669452.9944618	3666882756.0834594	2699757499.156653	313237777.4196115	1552054817.7880776	425196189.24584705	1865525672.3054578	3250819290.9836383	141386141.76359665	1647229857.451694	450503849.5754455	69801853.24833983	710103954.4465128	795534824.1554792	8166122260.242293	2546633803.222624	621546512.1107332	632910872.312903	2338089899.296451	243449070.2994817	335507825.2417631	113338755.2949894	51027353.81110771	5339299239.504087	352238908.11456746	720739672.6068505
129049365.92235371	579867777.6856546	502907403.23854	920798013.8917317	1261159779.19109	3666019362.117174	2674702785.9982634	313162531.5285509	1551505883.5721648	418067657.35769314	1855772578.9414456	3243800640.4725657	141174776.47970936	1647051897.4704394	448589490.06644666	69042726.7808727	706368274.6416035	789214764.2390475	8166096088.879272	2539553672.0417533	621177565.0470439	632411238.5380814	2330410376.612607	243079107.73982197	335472506.262335	111644324.56314917	50542265.269173004	5332656726.690688	351867806.6684846	719590424.0566813
128693874.55165562	579329778.5456848	502783788.03503215	919949202.9581541	1256883716.2750072	3664549204.153966	2646619579.979029	313140177.7804942	1551150140.3057766	414750360.12183756	1851185080.7241132	3239121795.367198	140223861.3653957	1646983382.5949686	445528963.2501111	68889847.15991625	704824938.8393122	781811762.1995292	8166079904.164374	2536131780.303058	620996202.5130193	631198954.6790658	2324350976.003104	242195507.54612094	335453820.5156342	111381601.7231577	50344697.68497979	5324768272.529844	351002450.9671261	718893467.4492795
128451322.11908835	579186409.1101509	502614824.2553851	917935320.5953374	1248805765.447168	3660015232.093245	2638816069.9185414	313042034.5198274	1549973809.3999438	407546695.9704566	1825962499.8552327	3232680521.30389	139601345.29458725	1646925308.1549041	443363060.3988351	68119223.07429168	699474622.3195186	771977670.870256	8166066053.4685545	2525914946.161101	620735667.0929545	630233988.933954	2315316861.4986744	240341989.02866605	335131068.76899314	111381601.7231577	50324461.555683166	5319842635.059282	348716001.5406412	717592190.8801727
128375428.97195888	575337318.5784359	502424453.91436386	917034707.108934	1241146267.3371527	3655846852.1872497	2596463656.0394444	312906446.0571292	1548504632.3495686	402887527.8778192	1819130061.8955925	3218438503.0885077	138731690.03676724	1646795296.8948717	443363060.3988351	68111743.58625218	689180984.5803902	764027683.5399417	8166052297.481805	2525596330.5552874	620478400.2405012	629454949.8291131	2311910049.7206254	239449135.99094605	335031401.2662752	111212468.3863656	50138168.14044869	5318665173.780213	348347655.0775386	717417712.9267993
128300146.5356725	574925705.0130352	501293642.7883967	915731906.6957654	1229846163.801798	3641742542.165519	2531382419.630266	312173760.5889941	1546439823.3293424	395762888.7707184	1819130061.8955925	3196386026.7207236	137805298.0385931	1645799085.1225517	441711848.8453746	67988538.70781858	683255056.7956078	753039892.363491	8166045497.8308325	2525068238.9754777	620036223.9110456	629447427.7058213	2311910049.7206254	239181611.96839312	334936703.63589454	110975071.80006653	50075502.14560463	5310151572.072275	346119636.24977434	714933681.8266461
128236695.98930727	573168893.7189523	501080089.4047614	915673798.6706582	1226498746.9869947	3632418231.0810266	2510254412.3026204	311166371.02620065	1545891486.8693774	387778738.2607275	1818323544.7749224	3182210436.7130914	136382161.53875542	1645301650.7700386	440135456.7897293	67907731.8113041	680170280.8904939	734978712.2232023	8166045497.8308325	2517798994.8611	619558091.3078017	629144365.2892585	2311098992.756435	238848352.95954728	334517012.96678966	110683152.40938981	50048789.53534047	5303626353.034912	341974812.2675396	714333491.3783172
127129646.9092184	569975389.5495296	499814600.92831	915332193.056239	1209291505.4878385	3624931845.88478	2490034104.7259083	310809241.28409606	1543869996.461974	386283637.45130754	1817859729.838229	3165208811.8187284	135739719.6070032	1645120674.8151884	438672145.3493207	67786647.1498757	671593605.1611223	722910054.5957383	8166028584.572754	2514376463.447198	618498748.386493	628461388.4890909	2310978875.2922626	238731947.87694505	334229957.4298697	110492393.59009488	49896117.22550769	5295042378.12003	339373950.30432194	713533142.8247039
125669761.7128965	569411982.4565316	499667267.5209128	914991301.0386088	1191510135.6145108	3616706074.558318	2459763396.9061737	309787758.21971786	1537225300.3103802	383695512.63072884	1816901901.7335348	3151414601.9274483	134841102.7307181	1644267629.4004388	438437589.7647304	67422369.41954958	666562233.5245937	707963639.1118034	8165988534.48823	2510303682.4681463	617957905.6932967	627687776.8694867	2310031791.0031834	238612426.11468154	334156815.6655178	110288593.37499572	49799660.340980016	5289316657.765342	337940281.0839678	713247295.7974001
125373103.22558089	566813439.4396775	499551805.22419184	914671812.8964514	1160368241.1604261	3609158887.1206264	2407309787.501756	309349958.33662844	1533289868.6546605	382520448.27557063	1816831665.7664523	3146771643.490831	134105519.80909632	1643756810.1827478	436896031.66505307	67335367.9898075	663731081.1276081	689243168.0262014	8165971268.229072	2510070150.9494085	617397129.2121121	627125430.6954892	2309934245.486095	238499749.9806347	333890092.396488	109863605.60948366	49729024.24546978	5282001060.971883	337327389.4287695	712477495.8988864
125148398.78332666	565209190.7982591	499390079.3179399	914618184.8114387	1132486753.8289037	3604729231.4262695	2392330004.8364873	308811121.72519207	1530929741.5014317	381724650.2837265	1814801813.4238071	3135937593.534035	132083320.68665437	1642410138.0794373	436391877.72586507	67151510.71135406	656120301.9108127	675288528.566624	8165916355.937161	2507136784.9377885	617157872.2252477	626488607.5518581	2306277715.230846	238241309.35653213	333796108.4159656	109400992.28010055	49444382.77448657	5275901916.551031	334134954.3116037	711908215.6313164
124778487.3065527	563430355.6713579	499161186.88384557	914174569.7508298	1125523113.810941	3602251266.357623	2389200702.7886534	308142927.6207855	1527793798.7880871	381641724.772877	1812452373.2834291	3126314300.292912	130271864.3216951	1639710774.5907705	435642120.0733038	66965569.736823656	648992518.2005954	650649543.1073623	8165801311.217943	2503847974.232153	616652036.5401831	625980898.9410887	2304588451.954459	238223912.92209616	333633231.9229246	108873906.81803745	49065251.425306074	5265483409.7199	333040136.724278	710238404.7436984
124312719.81968948	562398617.2829615	498976100.6713041	913693086.0806199	1114027311.8378475	3601613939.6513605	2376191737.1873245	307944917.29286015	1524207501.704521	380667615.8186765	1808885600.5756178	3120289547.8131876	126958896.07454959	1636083720.397962	433896715.429626	66847193.84438895	624074417.1076212	650649543.1073623	8165664462.951903	2502970085.8510113	616533463.9833438	625267797.8440486	2303735722.0886216	238223892.15713015	333546715.41995	108427503.9798727	48553585.1410248	5232967236.131922	332084098.3057699	708865005.6343701
123994633.18095517	562335732.2019348	498287061.6933672	913226488.8572419	1111296887.633548	3601543993.8087206	2361047705.47411	306414105.64978945	1521579183.5615995	379201138.86020344	1807594608.8306837	3118411584.287046	124341528.89524266	1634223502.192055	433896715.429626	66803365.60552545	607756352.2349956	628106962.9902406	8165294751.566697	2498960406.8146095	616219465.8886168	623405000.4841952	2303622766.395258	238071831.48625904	332868487.28184354	108175406.77009468	48346578.210237205	5206704404.095484	331689173.96312267	707627846.6641148
122497264.75640035	558877116.3092471	497786100.9932283	912948962.2571417	1095318014.3533876	3601071970.732744	2309412554.950816	303106895.47603726	1519239291.8752122	376483685.54356277	1807120232.759186	3099121960.187395	124134520.46555014	1630730400.2672255	433238770.03244865	66718625.82167297	592176523.6636231	623270009.2617267	8164678178.209307	2496164532.0600176	615950900.8515304	622412756.8680861	2303530308.813993	237921048.94439894	332233254.2741736	107596001.20898011	48191040.673475415	5187167001.750386	331477510.22987336	705537822.438817
121788509.18613878	557725083.9425606	496895924.3263402	912471017.252614	1081763878.1654325	3600526381.34087	2273493787.7065854	301245035.5846092	1517807845.199659	372674843.10465324	1805926532.315561	3096992224.266164	123215525.05081013	1626879772.4947884	432436913.21828425	66671559.30236457	585992122.3210646	612232084.2536036	8163892576.237189	2490462107.5197887	615266727.9539067	620698008.4103644	2303456188.821588	237684054.04690987	330333311.505569	106048315.6464236	48084694.29205515	5178351725.741708	330439856.342122	705537822.438817
120804844.3538043	556197668.4968534	496254826.89490855	912288482.5505375	1067595708.6644866	3599394555.7000384	2249855308.4571133	297008926.4925703	1513060690.607182	369830051.3958028	1804406254.0768638	3088076036.409185	121888275.72400978	1626394501.361949	428228994.76468927	66639207.69042344	576704714.9692026	594731299.1694957	8162960580.446323	2479670125.412597	614923346.8439077	618357168.3180215	2303122709.2023993	237373535.82131886	330181500.3719819	102832983.80130489	47677460.59067225	5171134247.525365	330398729.3736627	704944682.9134425
120276959.969766	555736895.9186071	495909479.77363014	912221044.3674895	1054767840.6204387	3598188547.4259014	2241602110.6953754	292704904.8607453	1509591939.7851777	367834201.9907391	1800720249.7563448	3083230082.688907	120488698.24635343	1620809768.067599	427966537.55990595	66582339.31992588	574583568.9806112	584708456.3433816	8162207566.267619	2469013583.313364	614842507.469004	618049977.9505479	2302717839.2142515	237007349.37517557	330055440.9388924	100757335.51847	46882424.577281825	5171134247.525365	330370236.43250966	704463596.8999119
119999407.64994818	555525376.1809675	494040956.68535036	911854945.8220533	1052518138.5068526	3598106650.152354	2221750446.0042453	290322599.2045847	1507786536.9748847	367042902.37294894	1796189917.9402285	3080983454.2919335	117654159.35743663	1620365020.2195997	427874542.98007035	66533222.371981256	566189870.6762141	578014745.4792842	8161624916.025924	2455976229.4831853	614716656.5225393	617992120.2731183	2302615125.8591948	236947564.34336072	329586624.37237406	98407125.26245251	46671220.43153407	5170073716.092695	330314204.3185862	703714436.9979419
118912743.43639858	553741574.0331576	493353709.55675435	911386917.1945375	1043704302.9113749	3597439857.2078404	2218087430.8032203	284836936.48476946	1505451217.6875546	363684668.6362434	1794401760.108198	3077276171.5087786	117035584.89053999	1619614482.0616155	426487068.0251923	66498307.62507876	563286800.7530197	556007083.8148018	8161111665.41515	2421881363.582048	614654557.1990404	617869204.867508	2302481883.5893908	236905983.14612117	329411811.00953203	98335415.2343711	46497426.567928694	5168968224.874179	330282503.9890824	703527556.7186211
116750665.67516735	549566238.1810998	493214940.39688164	910673788.0834891	1035979519.469289	3596358374.65727	2203572714.0834084	279577684.13768375	1501798973.5510097	361293022.9513397	1793665145.5723093	3074498675.828173	116867757.94404119	1618288242.142831	424270632.5271602	66455083.76934337	556077530.3700471	553256082.7341539	8160834548.322412	2404187192.3375525	614527144.5343996	616803115.3952801	2302084819.9989166	236729906.6540696	329327757.57429045	97427194.16199814	46168458.96897459	5162811348.736566	330232188.130567	703116453.7238091
115487732.71228907	548483688.112255	492624938.7554046	909893421.6364555	1029255097.1607171	3596174140.015162	2196105138.052339	267610399.45743245	1498959413.514873	361292546.8965414	1793379690.151237	3072605883.7391677	115403204.56573208	1617892476.8433	423445072.7178123	66343458.313531265	554572968.1928892	528170746.599363	8160426340.901389	2372537575.748016	614395061.695332	615645055.7573676	2301664974.9988666	236666645.59855598	329183567.80599177	97427194.16199814	46110834.038794786	5154222113.10018	330070656.4478468	702583280.8213055
110284421.03795506	547443075.8296194	491421225.8517261	909056478.7113997	1021438456.603558	3595640894.6385202	2190379682.10399	247666095.70976812	1498959413.514873	359841052.1475992	1792877743.1606314	3069581859.2771535	114779977.4027554	1616161609.2218893	419736287.2924296	66251746.86736998	550942867.825975	520273189.6382525	8159884017.860667	2365466707.193534	614173915.3233882	614214026.243473	2301220070.4513745	236531206.04223457	328846613.8857491	97318365.54203336	46033556.15712719	5146798743.059925	329807686.94822985	702449936.1755102
108399349.70098715	547341517.2302129	490529978.52428776	907223488.5529618	1010207592.7248663	3595506027.4270067	2186351140.915771	235410152.3872724	1496874553.7113125	357650542.6373968	1792039383.2678998	3066245876.2992144	113838341.46478176	1614184283.2243514	415106138.2357844	66052758.77563073	545530946.2265007	516271305.19038105	8159606145.540434	2342763277.0637455	613764057.0886759	613278892.4074982	2300168741.8873205	236507431.02492452	328808974.5575335	97314743.6988457	45896604.822691604	5143250370.68097	329208907.99178827	702137391.6420237
108162403.59681824	545745147.1037949	488378249.5796598	906436745.7461911	998999226.9600295	3595498206.4000053	2181420818.115344	225922249.97779	1491717082.0183077	357187806.41437757	1789903565.5709505	3062498538.8169928	113112951.00965677	1612891805.3605878	414383698.21350175	66039880.08737837	544019234.5948094	514817420.1369741	8159431873.425302	2301147234.0608015	612680947.3823425	612800169.6592338	2297616497.053202	236487214.73959413	328772541.8452011	97309399.27524094	45849904.77072231	5106956737.979299	328731967.10887665	702044978.2518482
107755194.63107385	545249199.7323571	488156547.2336751	903690078.3023483	995577712.8871663	3594786907.9395356	2158719163.3466554	208729640.50597173	1489567482.1743295	349775379.6935615	1788368504.294924	3059649624.0350304	112661150.04314028	1607470059.115699	412871406.10041946	66036239.50948711	540120098.0309304	511752256.3067235	8159428888.074952	2277382706.688761	609954477.6772864	611725522.703991	2296858997.431611	236442131.70140472	328600263.19194436	97206303.30660859	45630198.42255374	5014665985.116203	328525795.2183448	701942010.1051532
106698125.1931332	544619266.6558496	487318901.5789537	895103244.4970349	992491159.6491518	3594483051.356686	2156783055.202576	203986407.45492232	1479763304.3066223	344684779.46935713	1787093130.4256558	3042054318.646965	111017993.64533104	1603214704.677445	411866336.1771511	64995211.305519596	537163246.4210448	504616630.4999328	8159279741.421233	2261876952.8470736	608632416.3274224	610940226.0836365	2295150587.6312237	236424949.3431663	328591936.8956737	97147459.7801304	45520827.39442117	4949587438.653491	328260987.5636351	701769275.1626157
106531851.30018973	543966938.4709306	486072685.57039094	879843509.55524	990892005.1387051	3592424077.112733	2153828773.148128	202093361.95778275	1472309962.3012917	335768371.75725174	1780835940.5650282	3038554870.653342	109967926.73655476	1596544197.3484602	408740223.4480523	64183466.283927925	534622381.22811425	502230868.0974386	8159212222.66544	2258778976.368754	605998811.6374965	610763085.5711238	2294093573.342665	236363705.19722077	328524528.8910948	97102541.67797343	45480909.456466645	4877403052.951782	327826406.51051605	701760294.502586
105325883.3902078	543549643.0935689	485106181.0124759	864744321.9044282	984419384.4708685	3588240492.365211	2152488142.043198	192019762.22253487	1470663166.3531735	314006277.7612734	1777286433.9064295	3034770914.5538783	109071564.33113116	1585581934.9988675	408313241.22931176	64115428.4247874	533017358.7968625	490634383.5019384	8159086565.92576	2245453540.7637672	604584644.3329113	609242954.4148142	2292175545.2800775	236353697.99835652	328464398.61396015	97102541.67797343	45263477.31272764	4843635906.041176	327091376.3556673	701670309.4799154
104876144.73879492	543118016.1689395	484641931.2439721	842942303.0326072	977601468.9967393	3581891524.9620357	2149045137.6998115	189983545.79184833	1470628033.5894039	305062648.47251195	1776092867.5633552	3028452108.4917526	108962637.36952902	1581941933.5845773	406507576.8044819	64027562.12727385	529820221.67564195	482826440.6192091	8159085234.239143	2235423965.6305943	603437117.7858502	608295044.1934706	2290437255.0635004	236312278.85356063	328366281.5187257	96950246.9374635	45158019.56454042	4843635906.041176	325913540.8563088	701489742.8352127
103473880.07195805	542923833.7128332	484335989.7722145	816549456.4653728	964565634.8000057	3570542359.251361	2148346490.7436295	187716683.05408782	1468199894.1793993	286500408.50753546	1775271724.6913936	3019538405.391808	108515653.1465505	1580703370.8825412	403495515.9421052	63514601.80479244	526076128.16056305	472645114.985602	8159023671.828171	2229164155.168249	602119360.5452963	607736684.6900649	2284611819.5471716	236237829.47961676	328114328.3195913	96913890.69106393	44796677.72811704	4840001308.553163	324664400.36809254	701265582.2452186
102602677.5632516	542923833.7128332	483312691.9222543	784810317.4192892	944371483.7419066	3556688959.499867	2145883664.1998935	186153632.2582135	1465418574.5923371	284196126.8034835	1772820785.1618588	3002770238.7185445	107135854.47384001	1579296905.0350559	403002809.37245816	62858795.07183123	521211469.9501265	460562979.02368474	8159015787.253129	2205926506.227567	601947556.0535004	605987957.0007182	2275407615.201598	236140655.95357314	327863950.01293826	96908633.43991774	44775208.06514565	4834122183.734106	323078735.1030126	701041724.0503571
102319244.00497678	542571048.3509349	483002110.9747498	755074002.3126556	939357966.182714	3502857168.073118	2143655785.981059	184972614.7049973	1464537119.3261695	284196126.8034835	1762274413.182272	2994413427.809429	107088618.17229049	1576113633.38904	401682490.14004457	62168587.01500352	520423410.82836986	453238171.64322567	8158922191.322414	2202791304.6914907	601108837.7755554	605936045.3179379	2272436487.6146607	236113152.80003357	327739258.3549346	96823425.78539838	44745671.06530352	4831313736.198628	322737168.0070884	700870759.5742936
101250372.40762815	542381941.332688	481244095.03235054	743101777.486246	936520879.7241913	3483904434.5286293	2124183829.916691	184180242.7003086	1463469505.3395975	283225934.14674723	1751532598.9517236	2982191056.9762244	106700885.31389447	1574062206.0512083	400236199.18441856	61846309.397295356	519118713.25981635	441178409.6055015	8158913039.432501	2194094612.186377	600898645.6586212	604964218.8901688	2267011685.319031	236085374.41356176	327494475.69076234	96784821.2784732	44674002.756437026	4829082903.350723	322053640.10810053	700032675.0253239
99682396.5560637	542054110.3301039	480995218.9753664	729830305.1581894	917023449.9288933	3457683033.3243003	2117765395.6687534	183459202.65033665	1462154392.2704935	282628485.95875645	1746940603.3539398	2936452280.456056	105820700.19238529	1568284183.1874914	400210829.7409672	61459460.932982266	515424750.7563927	427880371.50403136	8158894859.966681	2187939662.5906844	600814744.7967592	603756408.1895716	2264614611.384199	235976203.07226065	327232316.76749164	96610760.37554714	44083565.62289787	4826447053.0979595	320504242.170756	700005835.4657162
99619448.71138027	541981024.1328737	479906438.53071404	706312599.1608193	897698199.415597	3447197628.1754465	2083181803.6272662	183044603.7067319	1460086669.1931376	281095618.33735275	1744270533.7662563	2909042101.5205135	105539089.07187115	1567253082.0534708	399129835.83659035	61348115.17808955	514082410.2224545	401217232.91578406	8158884208.703832	2183642398.5287576	600742906.5221763	602320558.7389562	2257726733.548711	235891026.28633213	326417572.174793	96465330.65533681	43877176.6330764	4823015442.826442	319284130.83696973	699897990.1319153
99527644.37318975	541805789.2933948	479889059.8131333	703450249.6661348	886779184.9377639	3441054170.066815	2075475282.0365098	182179579.0948252	1458561306.03555	279886581.41287124	1743859341.7322078	2840377822.1381664	105348279.44370222	1566024083.8134081	397428301.28764695	60746679.23663067	513987570.4092877	370473931.2063746	8158871346.136995	2180153574.79468	600742487.1636534	600488903.0446895	2250961276.6944895	235695957.22342807	325914858.0517293	96369690.30693516	43682412.00040884	4815889247.578349	318700984.2408602	699715263.164587
99383435.30032177	541746241.4743603	479848433.01076454	688510024.7814633	876651028.5758803	3439074613.2059727	2068797709.8315601	181324272.5922764	1456049334.6861193	279107289.54563123	1743406906.243431	2802917200.0867443	104979282.49785624	1563843302.1334789	395142027.12461585	60628455.35467508	511741824.80400646	360655982.2090651	8158869074.253539	2178665105.5352135	600709599.9287305	598964539.78615	2250477836.1052623	235312761.5200737	325402768.13781226	96334255.26205221	43518463.58958447	4802111350.344697	318025959.5899424	699351357.0664552
99324675.23113456	541444342.835577	479501397.9087263	682966263.8436441	870470077.1675547	3436261663.2095933	2062083179.1696162	179564098.2072201	1447598347.9586208	277782858.8974455	1739474876.5581267	2694848205.546709	104603866.95897001	1561690853.8680212	394560863.2397354	60423610.030311145	509594477.9063207	343139750.22563756	8158858423.309277	2172068120.1076193	600406376.2599276	597647644.3899372	2246262515.666985	234469281.56187585	323597502.46343625	96296914.20907569	43370714.35970759	4783209557.669088	316692307.221625	699342268.4593877
99097946.47686595	540993519.9888637	478586832.143642	679590345.5449961	869151892.3586924	3436261663.2095933	2044742618.4777606	179513439.3687252	1446945213.9568832	277315096.5797013	1737088338.1924849	2555070985.4531193	103570482.84759656	1559022964.6532714	393721766.5926234	60197346.01646349	508597603.7959334	336817710.4459407	8158847554.563398	2166132684.95104	600052541.6528232	595463411.3518991	2243320860.023458	233549499.30942243	321017043.53378445	96252884.51329847	43370464.319146164	4768885216.640064	315306351.0623747	699329798.504927
99038993.79109205	540786207.1669384	478230968.4157235	675793958.5321267	865910899.837987	3436243567.1893473	2041097833.1152925	178975472.7850219	1445008859.6166162	276709781.3781568	1735917378.7992077	2513839467.251841	103267977.82705426	1557467139.1002195	392184584.1395188	60100872.687278956	507963810.43048084	328893098.63561916	8158788812.8	2158423426.4992976	599257714.6628793	591445879.8277017	2240565089.78181	232971666.99400565	320747577.0985192	96140141.13726166	43311327.02140373	4746932446.797427	313740120.34987307	699223600.0179586
98827163.66323736	539212935.1162981	477415486.20870084	674017871.7288328	864446146.3339579	3436055590.2254634	2037541426.0506926	178846739.1389098	1439927479.0340207	275003552.9010264	1734114370.6663895	2506611216.645376	102242836.90042764	1552196337.329985	391723671.1206742	59981960.02596101	507429614.14047784	314341111.087876	8158769331.693648	2155134215.393692	598609967.4388933	591140478.5828564	2239446645.8559446	232776832.505518	319227617.17625946	96022918.60109347	43242604.48005451	4737391357.586997	313156776.2921869	699177980.0918486
98706767.1239403	538735372.7585903	476818503.08171433	663343777.4381473	863201748.2584016	3435177805.7288785	2030689832.8252144	178789178.48894534	1437908159.3391368	274206271.63829374	1730205665.2323682	2461928828.204775	100753285.82042049	1550471635.4392717	390860475.167324	59707995.58669568	505166123.7811538	312645108.87880284	8158748344.7920685	2148819968.300377	597567632.1890337	591064568.912576	2237861659.681466	232543068.32405925	318057802.5834529	95975501.9131606	43187570.92470862	4718250161.334696	310532369.7146208	699165392.3333393
98624324.20326416	538185551.2348979	476393993.3240653	655634249.4946535	859082084.5910845	3435001671.750133	2005835880.7454522	178493853.5311811	1432458881.9646976	272677237.5226745	1726622954.0118666	2400994755.0244303	97693920.09835397	1547399329.2680323	389604082.9010239	59401141.44201404	504112694.38791114	303243789.2319359	8158719422.833569	2144146217.2010014	594583723.1925666	591004841.8960652	2234853919.0218177	230400533.76584104	316334969.8840731	95733087.41725498	43118137.98456994	4699319699.609808	308760352.42238975	699034240.3213276
98138951.92413878	537752223.9232731	476371818.29914594	647261990.1192449	858521435.7199839	3435001671.750133	1998736300.8834014	178417857.48083767	1424755167.2507153	269065659.28855103	1722610221.8726637	2329222069.354004	94178273.8528018	1545463685.2482278	385506799.9014818	59263411.016324304	501877408.5548742	299034056.2694606	8158587861.926484	2141485183.6784506	591893023.9622097	590922128.2637669	2231330041.232122	229520215.20503274	302581226.1961373	95223667.50283733	43098878.11337277	4683557142.2285385	307917077.99306655	698941316.7689781
97941914.29954708	537557713.7730771	476149274.76378936	633291472.1926141	857657669.0092086	3434886009.991713	1990353748.992271	178211824.0253515	1422092527.7891212	263434035.0966488	1713458033.1039355	2314356027.850603	92062937.53357902	1545463685.2482278	382922592.99026984	59124072.121243656	500944635.12945247	288060047.9638088	8158577921.088376	2134083462.7612016	588493394.3381782	590825302.3043833	2228530669.4014688	229068078.64422414	282422824.189549	94930915.5463161	43030167.582945116	4669268363.195195	302797571.01303047	698798607.4352026
97323398.11136578	537138687.2181555	476043277.7291309	626706590.2036072	856303763.0047363	3434790374.7348256	1983347755.8386724	177700272.3195217	1419688039.8163836	255292939.55932587	1703766830.265768	2307827473.7797074	83306971.64836983	1545257513.8149338	382071035.1304106	58897611.727146275	497417404.03752226	281412087.6537356	8158540270.508187	2127632783.8903391	587716296.5553827	590506766.9546473	2225536373.0947785	228871677.6163269	256525328.09248465	94831498.84667817	42979576.18413905	4637147885.572596	299972403.52071404	698668300.4227493
96785150.23242834	536697681.2025986	475605220.75583863	624447156.6047047	854641200.1621178	3434527733.6858277	1978669607.0460997	177658691.38467938	1416949437.6835752	244584847.31923446	1694485000.216707	2293055093.302191	81831551.79979818	1545090428.2142918	381597879.67238176	58727374.5529408	495951444.0273616	266091352.59790102	8158460627.111632	2121292883.8502378	585180995.1123726	590154676.7642498	2222799172.4684596	228210699.63539842	250021338.09321344	94459269.0575618	42961582.78649384	4618242956.264996	298595326.04179275	698449490.6350969
96659341.07328846	536618931.1290897	475201112.4711146	623446517.5348566	854434935.2011793	3434167010.702252	1966944821.3145263	177563710.9805546	1416797370.4924042	237120012.22575724	1689749881.584881	2282352127.797007	79757203.69378154	1544830790.8581655	380843446.50369895	57951727.0591658	490218868.4991914	259493373.00520623	8158389021.162955	2118813521.0769713	581032824.0483868	590026371.894704	2219672584.550571	228068967.17079872	203890743.68963158	93866597.39448833	42796098.77310145	4599620190.416822	295160779.1725385	698251218.5889696
96635937.45807101	536260552.3266769	474011897.2270746	618937805.2085937	854202734.2760365	3433440400.4875855	1959190471.694037	177360418.44533852	1410878185.9891872	230942128.3750069	1688549194.8191273	2259757568.636028	79083594.11892307	1542732318.967813	379000114.6435699	57215744.620045386	474491027.6903238	253147844.93584096	8158337564.20702	2117106718.6107235	577844101.8359561	589901679.4584823	2217992936.986991	227630004.10460374	201266882.55370998	93184892.57378782	42551205.96501372	4583989763.434784	283795301.55417573	697994984.4335808
96549843.4114096	536206956.85974175	473337063.99241513	610886388.4150709	853234243.1473246	3432649150.3613257	1957299654.873775	177107257.3364034	1407763788.0205145	221562571.41020975	1686912342.6248934	2251721618.7406807	79083594.11892307	1541824577.2083046	378473000.5779224	56313933.06318038	468990734.8254903	248080460.63404286	8158208241.229355	2116934918.3149738	577081626.2691176	589789949.9065114	2217518046.1354413	227308878.19405454	201032674.78319234	92727603.55494541	42385065.119865395	4579929394.416555	282589347.28982794	697774391.3199408
96165203.62695584	536029812.92610806	472806239.90519994	601050978.6425219	852851334.4101484	3428376582.3012094	1947153226.1739798	176481611.2653078	1399584959.174807	207573380.81928155	1680719060.1600103	2230258025.581951	78620644.47014342	1540074557.1591723	374600044.01255417	56246206.831761084	461032300.50626224	240435396.59180787	8158133964.23564	2116918954.5882406	576016021.4227072	589626247.7411608	2211804746.0471973	226847879.44684714	200905014.260756	92065099.50234091	42352626.5898858	4560586354.955122	281430458.8686621	697486951.6756358
95633843.38666913	535959714.7585053	472408659.2231146	591799572.5864879	852166393.0912632	3423744567.284089	1920116761.877152	175152599.83816868	1398370418.6763372	202427502.0956587	1672323905.3373725	2205784657.83542	77588144.49893464	1536491402.343628	370013539.4847197	56038150.72914921	453864565.9370383	228881095.92102596	8158090355.965698	2116828428.7509408	574464049.3932474	589545731.7585214	2206991334.920982	223848867.77770442	200905014.260756	91803919.80203408	42208256.893377855	4548754288.4023905	278864235.35236615	697295770.1902246
94386430.28406733	535684446.68577325	471756665.9519087	591208197.9780214	851393687.9180484	3418908267.1062226	1893209142.4121618	174296354.43574432	1396058080.5535586	195623542.43479344	1669171366.813656	2188546659.403025	77252345.8204203	1535292223.3315735	370013539.4847197	55998601.252927385	452131985.1425189	228464783.36686212	8157659702.660062	2116215268.0308535	573187255.7724837	589225711.1880717	2202742040.396201	222666660.3416744	200856335.18194482	91663723.48660667	42075379.844366916	4533816484.926514	278325423.2895887	696391463.8870664
91292767.89925799	535465106.179912	471309372.1933561	583884309.4200064	850790811.9359748	3417219410.998468	1883791264.304519	173740084.04011473	1393964932.179981	192073702.9890948	1660990496.033025	2173973378.702245	76992365.78483988	1520721826.7553768	368842926.79653525	55881635.82153401	450761352.0456269	227648280.41321227	8156304932.024926	2115552809.064501	571258783.2134651	589030096.0701946	2197642027.8307962	222456062.3373003	200682634.8474257	91208765.26011121	41729031.62459928	4530334779.850699	276438692.8390342	695144174.4324553
89985675.9521149	535323518.7147398	470522863.2313339	580152220.9532423	850418337.287291	3416544944.2349277	1834964547.2914748	173001982.97820714	1391718754.5919778	188110978.8980158	1657734892.7553453	2173244192.8462696	76368473.0710527	1514930775.3809593	367251007.2543791	55850795.41453078	449315741.4305044	224682721.12340838	8154510668.80972	2113844827.0205176	570170587.3102045	588833904.2584721	2185744893.892489	221929737.7337399	200653280.8550933	91071543.46628095	40950498.662215486	4527130981.337793	274504934.6231698	693754608.7983199
85782777.64202644	535134829.34416157	469864607.7494917	569993446.3780224	849920731.4613986	3415223257.1345215	1825148074.131513	172503545.52810478	1390625076.7034388	188110978.8980158	1653281309.7027051	2171209730.465294	76040552.9626028	1508365299.3746257	365816464.171489	55711608.80251909	446526225.95231664	224562915.243926	8153435215.617233	2108191325.0491204	569781230.1545287	588520185.4217469	2183928322.352229	220385746.5958446	200398348.59596157	90937064.82405956	40775004.34249001	4524778018.447297	273922985.8919952	689648873.707191
83829985.70051792	534962945.1318779	469232158.0145414	566726532.9804928	849641601.8310055	3414694409.354246	1818274295.9488027	167530279.11569387	1388618570.5446184	188104043.5673935	1639213590.457003	2169227391.8466825	75748524.33548082	1496357979.005358	365354579.89922976	55555742.67863831	442836059.370631	223939983.8789009	8150165178.382666	2103815437.509361	569435299.0476288	588305401.4797356	2170109176.707155	219995221.31983554	200362345.22106633	90704795.07897525	40267814.08785192	4523458455.782236	273761598.8271417	686169482.8439786
81569908.75870954	534841699.9868721	468641581.8724508	563072672.6653541	848119291.3881975	3414023214.129188	1803778124.4827013	165149496.5555146	1386394625.4068964	188035406.36801687	1635562759.2890885	2160701772.061167	74840440.87529401	1476296331.4346304	363672232.6539402	55372628.43215725	441315766.5758843	223482313.5383298	8148477214.054101	2101802273.1712096	568949786.7710248	587912498.6315336	2125858340.3322413	219860421.45882964	199972386.1403418	90420025.71529476	39773932.56050383	4521397328.759978	273362443.71358156	682066938.7455978
81197613.66995242	534735882.6981982	467978088.309254	558435401.7247227	846746900.4457277	3413895548.4195275	1794824970.6612399	164975531.48240098	1382031891.6134274	188012515.6758469	1629554104.6223567	2158750412.7032638	74524088.15859225	1465436471.6207542	362639688.2131452	54472349.02514885	436972397.1649084	222822867.89256078	8148381883.47158	2100711896.3187935	568810481.4740998	587428498.8286359	2121317227.8160195	219549291.21612892	198227443.8747052	90059567.73053068	39200015.68989094	4521161289.24355	272696861.77873605	674879763.1414443
78200654.76400356	534581423.28679323	467751351.2884282	552016968.4952031	846692561.8086282	3413605564.6025925	1784346038.3944287	163716214.92394158	1380594038.0382285	187998667.18666193	1616859514.2014184	2152586233.2109637	74116762.43534258	1464480974.778768	360781174.4518428	54105822.583049804	432462079.13438016	222306290.3505221	8147507338.178103	2100013936.4418116	568635639.6209887	586932392.7979722	2109853924.5627742	219119061.48319647	198115470.54724395	89918444.72095829	39200015.68989094	4521029968.091433	272567462.6486713	667743447.6326537
76216703.50455005	534201909.4983837	467586812.60795575	549669551.6716477	846367151.3840829	3412607125.910141	1758528519.0019689	163415323.99926767	1379530999.9212215	187940899.68075255	1615295566.124057	2146392766.1913977	73482958.25259957	1463580429.9362466	355955109.14384156	53761276.74743653	421830893.77943206	222160843.92443767	8146804291.232869	2097969200.112998	568339488.8442982	586738094.2538737	2077410545.8189266	217281165.1908823	197650902.92740422	89823417.7137636	37602160.96596289	4520979923.594216	272451182.90822214	654919967.9392052
75713809.9865773	533933303.0729097	467341368.84744656	545271516.4954621	846266686.1916199	3410833575.595868	1702150063.9215875	162769504.56145602	1378239638.6627126	187918944.5678494	1612876845.9871392	2140626973.913456	73366334.07385203	1459135669.1537137	354830440.04750395	53671108.8884337	396649597.15928185	221816151.54951757	8144902041.734547	2094915041.0143518	568051791.3530929	586434418.6816809	2052880272.2993548	217281165.1908823	196958440.27206993	89169891.38026299	37602160.96596289	4520809571.845948	272145045.6105912	650250791.3542975
75169074.0302649	533276999.6176311	466846043.202817	543433290.6872821	845783808.7925159	3408870247.234785	1674213464.5504348	162488112.828153	1377818680.0393574	187703222.3893861	1612715773.6782868	2131491280.8296196	73328960.64154679	1455512468.585205	353465285.8599805	53569209.542413265	380611841.9686348	220599308.46047667	8144620576.249892	2092184874.4814663	567679132.8227656	586092637.8309737	1972997330.2404335	217113074.34620708	196700009.86999393	88586224.84734726	37445753.81507594	4520778891.326747	271723333.66462433	644908247.6306305
74562682.45914875	532962946.8475297	466388118.0596814	542151643.2512205	845615140.1652533	3407970938.084846	1659171212.3239236	162123017.70369372	1377449558.2161365	187576959.1333178	1612667221.9084911	2122396935.5579252	73221055.62856378	1451338157.571347	351483524.8713137	53482928.761741035	336294174.2982101	220130648.33916563	8144065136.366131	2091947840.2349968	566562330.4824183	585224770.1514353	1904001643.6574094	216757743.54354078	195496923.4305462	88287089.54797658	37419775.98253698	4520721516.528274	271137549.3781875	631009992.3345512
74222085.61746898	531396449.2112992	466290092.2034178	540785304.4613861	845179283.6642599	3407852873.7028246	1656439532.698508	161545040.17863762	1377088089.5932996	187435249.27276143	1612194529.5980442	2085498444.34494	72584664.63318853	1447405138.4779766	347720654.84188306	53186529.02717059	325904098.6076863	217774143.06069916	8143809165.746622	2089556630.9370208	565294647.973249	585055727.3408445	1795443812.486662	215654746.9603248	194857766.62534833	87571798.02487686	37409052.68488164	4520571668.938903	270181353.52345484	621627604.52325
74123471.88669068	529742862.5527445	466215263.6582193	537980964.6067607	844424701.6135237	3407649077.1929593	1650431931.1277819	160954529.96493027	1376963491.0147696	187389333.31438503	1611560563.080589	2066589490.7983046	72434737.24904764	1444613160.4662673	343557783.6504264	53141710.84029825	325347372.93637043	210848419.40022647	8142997850.9412365	2088331692.4913428	562409937.4330385	585055727.3408445	1745734349.1414847	214725141.9997374	192259475.3685282	87164554.68300672	37374254.577703424	4520369377.739831	269571057.40922445	614343719.8307531
73023876.05917294	527536545.85642576	465146202.05536264	536599499.3187822	844336149.0505245	3406850257.3889976	1650378124.2908053	159766570.39577374	1376422404.3181145	187346312.40740964	1610773263.1189127	1960327473.4846654	72254896.30388403	1439175369.103152	336317404.5002272	53064680.58851583	325347372.93637043	206778463.6194139	8141910482.581181	2088023989.0288339	560995457.8953477	584791423.0284061	1491328162.4582648	214041209.2208001	189318491.24795383	87058060.6131249	37326873.4476257	4519907265.95649	269380822.2558747	607801557.37141
72502712.01051076	527219358.94810367	464268090.7264009	529797865.18791705	844196227.5302011	3405601421.282111	1650369441.128071	159633574.88836354	1375952502.9119892	187239555.65355337	1608934075.2226985	1943318324.3192153	71739906.87939446	1433780147.3601825	335340291.03078425	52975355.6282312	322255594.8633406	206037564.22372964	8140357678.552936	2086936928.185633	560822209.4616928	584768508.3677611	1408258056.1011772	213675453.7884502	188277992.7398195	86376572.22007021	37300821.50217213	4519165066.525108	268948326.0320489	600934143.7866322
72090643.98394382	523708508.5423729	463898940.3399681	527593126.0423175	843913284.8995813	3405363166.8647227	1650029333.837266	159409988.60507262	1375328777.7531202	187137753.240162	1608116972.7465584	1932597866.440054	71699896.0637305	1430662819.9867666	335338440.28012353	52791637.9276203	318542709.01963156	205673132.51417506	8139990902.792163	2086208461.9176698	560040521.494983	584593282.9435099	1343843510.2465477	213120285.637287	188059359.61194065	86212288.53465515	37195084.907221675	4518816614.173092	268444991.3086666	593742209.9541914
71612673.10341416	523061014.3659852	463146488.0933891	524045700.16185206	843489857.1835387	3405120269.8795815	1649721179.1992898	158739719.40572223	1374933811.5755265	187116038.83826002	1604607486.5375266	1913810451.5258133	70707578.53878237	1409004227.2944546	335338440.28012353	52631150.930131495	318007398.85504633	204559027.79690972	8137510531.386585	2085990176.2348807	559183031.5722659	583478101.1314504	1331865765.0580766	212792393.42080548	187918350.04240495	86001352.3776158	37172479.07178468	4518239427.136931	268044885.6107005	583460219.3982717
71027016.49412572	522292846.4895264	461111251.70963377	521787818.11425686	842819023.624461	3405120269.8795815	1649547757.0363839	158337603.4881996	1374040447.2167957	186826981.85499012	1598563148.7642033	1905557612.9577107	70077211.20490274	1406949593.128054	335276639.5785209	52458700.849449456	317219713.3351541	203779737.7771844	8135633988.080697	2082716665.9918046	558903095.3412622	582604768.2179807	1318098632.837174	212202249.27494696	187244522.95080304	85997309.22459312	36996738.82705329	4516921651.662246	267832606.31584805	559069076.8889383
70595632.39518222	520345528.9682073	460155423.30961233	518215424.9947002	841752398.8304356	3405013441.794224	1649350716.3666549	158336799.21204045	1372259145.9343216	186683717.21708927	1590790968.179299	1891147799.3454535	68632900.62726538	1398296543.0712152	335133142.8084082	52307704.43343451	315657022.4090277	203334179.2467167	8131020608.783207	2081131012.3643448	558055391.9697347	582198377.2524766	1282622395.6521645	212072099.91270202	187068854.45894542	85536202.38034286	36934523.06166775	4516764152.506837	267613272.0648785	539373484.9401829
70489624.64152563	519549092.7423589	459767461.7237931	516198079.2485358	840777533.6535889	3404868352.5584054	1648897284.5556064	158328021.67575952	1369577208.5503287	186538509.96613958	1590060383.9579637	1886687630.721367	67543933.64597201	1393962104.6297908	334921667.9435265	52093612.28276979	315272382.9525752	203076040.2874888	8125499808.447246	2078885456.2288513	555618311.3114836	581575692.5212864	1282622395.6521645	211768863.04056656	186726520.22870028	85172256.80903086	36894007.99995228	4514285357.821148	267463480.81613165	511855975.77520734
70371932.09796229	518849777.4480511	458021499.1269913	516000259.7359116	840306536.7105764	3402496797.3292933	1648742480.7582572	157995087.3209836	1364561451.6926286	186155220.38761425	1589448964.5979197	1884951200.706411	66057772.54560541	1387940363.5766354	334666370.897956	52029978.113459215	314000127.7173382	202836050.96558413	8124916369.5667515	2076870876.1970086	554316388.9482752	580314032.1739522	1279236788.8226163	211715957.8450745	186538551.6280507	85003119.50661772	36849837.326354705	4513192562.383043	267124181.36498588	508906079.68854606
70092560.0602854	517156560.96035993	457225143.7119248	514903432.5843502	839688487.698438	3400852030.498563	1648305055.6229362	157813640.62265623	1360734526.6266558	186033341.59361297	1588846008.163988	1874580445.3382502	64820669.36526911	1387366230.2358959	334522758.0668149	51906996.38995597	313596707.74396217	202247999.70592773	8121285691.161854	2071815002.5684137	553854278.9069722	580000055.976657	1274995754.921712	211686335.71869496	186261871.07126403	84636528.08738431	36701752.2237123	4511001809.9325485	266677306.48237988	506172235.1421958
70061182.38638125	516694315.6606712	456603213.3226204	509310088.3331331	839021042.6444715	3400255700.1831374	1648079019.0039055	157602657.32757303	1354698816.4772098	185908268.1133381	1588564564.2895687	1868575964.0630667	64105453.263014264	1386791285.8620334	334236735.79006064	51479297.76759816	313055615.9288646	201281648.4225575	8120137502.068081	2069960600.04869	553279698.0189744	579054618.7240723	1273551320.7221317	211645791.1280504	185616214.71067545	84283908.74708366	36496558.02045436	4510595011.92963	266182248.11327612	504468722.86912656
69680643.50562777	512852524.1483409	456445934.61997014	503170562.68090093	838246817.4061648	3400072552.711382	1646062761.6290016	156975217.26277015	1347821914.8084407	185155833.77962515	1588146747.2628996	1863140201.5111303	64035928.31289573	1383987263.4040084	333962431.5088581	51207178.88574192	311834351.42060703	200252190.868021	8119674954.698297	2060928674.7418592	552702316.9781171	576978754.7069206	1269107254.6982262	211538410.1838224	185210493.1834509	84260641.80533467	36310978.45645664	4508460287.008811	265039813.1084717	491641695.93775904
69680643.50562777	512695953.79901713	456308216.77981097	502916543.2698192	837357463.2281504	3399903404.9188385	1644814807.1400323	156882062.2871769	1339350313.7493603	184435201.72345832	1587282749.4372225	1855009747.7150064	63921903.676298104	1381415955.0597646	333762589.5906943	50438442.18878008	311802577.4119578	199813983.17775473	8119561056.679101	2045381881.4938343	552238591.2169663	576516493.8500928	1267944095.5119119	211494438.96522725	184138461.39835328	84189111.64339547	35910772.93149858	4508046679.443712	262542658.6982177	479100551.72963756
69659927.08342476	511793819.1713633	456067698.7200344	502780693.5950981	836486351.8980812	3399801181.0507946	1643875191.9926918	156527231.81539243	1330369492.6206968	183843495.071242	1584220542.0889847	1845224467.2601922	63591595.75920121	1379905157.4993265	332954440.376438	50130388.95468358	311456919.13612175	196960102.16951084	8118534980.472893	2041561220.6841068	551586100.7919983	575999265.5015267	1267337793.1340427	211378550.02679393	183498975.77522594	84007781.84326155	35609132.18695623	4507938752.948913	261116718.9463074	432753660.36153257
69502512.58717698	511358345.2618144	454751992.2210701	502576419.95672137	836224498.0087013	3399712424.123671	1641285743.67034	156270551.4488393	1325428955.0362113	183372020.5324776	1581534825.5011404	1839711820.5137691	63156843.10269061	1377792820.531119	332110229.43466324	49739345.54502681	309972368.99630076	196102901.26914892	8117442829.419212	2034260931.6382332	551109387.7465278	574918052.7792559	1266643303.331209	211286054.9348252	183414580.03758255	83959601.01472208	35257178.35316199	4507749012.779926	259658867.94813251	420026250.9239387
69345903.39321601	508630833.8781559	453693550.9977453	502552529.86470175	836186260.5146352	3399681494.8277183	1635347413.8865385	155934592.3474836	1321888186.0526547	182829739.50841248	1573245237.6600292	1834928234.1508014	63004488.4657247	1376515774.8635418	330716983.2891275	48988953.421602756	306864051.6137723	195500443.2461869	8116421635.732775	2029413205.213946	551042728.7876276	574382480.9448539	1266184389.748654	211193416.76496458	183181368.7149437	83911130.05282162	35004075.12766483	4507519329.105224	254193495.7185429	416774015.21176124
69345903.39321601	504523362.57362306	451988139.7814763	502401748.45585334	836185350.3299111	3399672135.822999	1633803903.0773978	155896620.532254	1316094945.1333697	182307745.39291945	1567354122.6230712	1832661364.8128312	62817476.89733338	1371154875.9911647	329684137.0947215	48699132.41065737	304770322.66042316	193959992.9539521	8116180493.560156	2019158950.8634994	550079770.017218	572756137.4579247	1264201395.7454314	211163114.99633	181507169.48012438	83760947.55660246	34838190.94514489	4507099100.94513	249830458.45011616	412442876.8277454
69308679.56125419	500434512.7712378	450868787.7827068	502368040.5697865	836152119.6122842	3399637879.2811155	1632298492.8951552	155642084.69139004	1315529983.641434	182006767.3884925	1559812602.5876818	1829841501.4303143	62722702.926122166	1364164075.2918563	328751845.8401913	48034687.82997828	300730369.9041779	192703707.62895066	8115659160.984804	2017831461.3933926	548140453.7174454	571575565.7093002	1262711305.2085664	211158969.5282526	181253843.7374641	83602915.75484149	34720580.466518685	4506665270.519736	245449351.5105499	407901251.4744348
68903875.94473593	498410795.8299874	445811823.52794427	502276163.94003963	836075447.5199169	3399549395.2341657	1628034228.7780511	155222658.49881503	1314399035.313776	181357724.56921178	1554812713.7444465	1827941166.3501742	62417609.428876534	1351619884.631785	326734106.8185384	47999954.54538502	290992314.0515106	190538898.17658585	8114857116.598385	2012730518.4446664	547469105.2765254	570700685.5112584	1261158234.2115831	211120727.16803145	180821340.87730443	83370395.87159012	34631504.70204129	4506202515.030802	245202726.5420424	404855951.15690064
68879333.01613596	495125736.9092502	444810130.0058262	501553405.02713865	835970244.8822296	3399445383.929153	1625458218.3654816	154936747.2185233	1313547238.5858495	180975046.68311217	1552038600.5024836	1822201760.2776597	62336703.08297619	1341975546.453461	324642123.47751045	47133408.81273692	287327680.2058304	188715750.68649825	8114203096.155698	2007014407.3849652	545211637.3316373	569095755.1190925	1259989546.082928	211089570.5354081	180584021.505126	83159490.6549574	34550390.54805784	4505358635.409182	244890029.21186033	403480144.18566346
68237997.5890819	487957470.65154654	443646947.71765476	500855182.0878674	835887679.1382818	3399354667.1809845	1619701379.5507724	154592951.22790462	1313057144.0437436	180633292.01667905	1549436176.158601	1810955502.3734052	61867046.04179069	1331969942.0427337	324007518.4525518	46984468.38909265	273857816.24306226	180479337.62636825	8113316633.245647	1998631445.6964295	544998663.4138807	568164733.3142228	1259231634.3352492	211037822.7852565	180379876.79955253	82870256.03991222	34317599.0550837	4504720150.571364	244807675.18267477	401854202.51993906
67696627.4551893	479624716.40992707	443606726.67934537	500733483.4121415	835887013.4406234	3399266090.9298973	1611404845.4462986	154038230.91902712	1312974411.1875763	180581436.9432052	1545067436.7453945	1808113947.5757046	61121005.71032707	1331104569.258096	323854686.81092715	46829568.82562104	265247262.37518233	176448126.78365234	8112587976.214094	1991890611.9703238	544367028.469403	567996410.0461054	1258788213.4944088	211027822.53520593	180034377.9629168	82750872.0819931	34210435.138262145	4503964162.380932	244785554.5192743	401430544.86231405
67627384.6877416	472464736.0253748	441998628.91856533	500242338.64663976	835849084.2141881	3399063009.238413	1604655843.3879592	153971250.62253886	1312386149.5674903	180531812.30092925	1539919081.3089614	1806636406.4995587	60662065.32985842	1324159347.848298	323423634.8904108	46716357.23331123	253405219.77567384	175427107.92667595	8110694613.472995	1987348713.4793756	543772355.16222	567142016.509351	1258746990.4190927	210929202.11407113	179806146.82386544	82396703.26004285	34146374.32176547	4502597575.5416975	244783734.83548307	401295857.70059276
66198733.19785547	471994802.9339126	440071424.0264221	499737009.58431304	835776789.5190116	3398762220.110432	1602619492.2797997	153673234.0302616	1310962858.6954892	180433690.6604587	1531019120.843347	1806636406.4995587	60658216.304005995	1320545626.632954	323262893.22443867	46532662.091148116	229948390.11885887	172899740.86506882	8106615744.990658	1982438153.9704566	543333610.8373737	566953442.8323622	1257974128.4097369	210744359.6681286	179315535.96941847	82193182.49188907	34124294.29554207	4501490337.455836	244772726.21835774	401174212.4669067
65586602.21014729	471844120.02359354	436979988.2895802	499373014.6538993	835733273.7283217	3398752493.7639427	1593334189.6229255	153096813.59957126	1310798030.3214014	180319868.61096713	1525534959.05461	1806430192.0522738	60636595.48130848	1314443909.0049045	322922207.83138233	46329793.821975075	216533052.62829506	171006160.03138047	8101031640.301795	1975425266.5947223	541755820.1512352	566787502.0918075	1257865466.912077	210577111.73201326	178905102.70074654	81868607.08624609	34093645.95518332	4498957366.996059	244758202.09887528	400869063.1185733
65413518.13489985	470906534.6357857	433577966.2682618	499158298.6094305	835586477.6045544	3398479579.483667	1582401242.1203506	152969408.88414788	1310185777.2302773	180002426.58987862	1517953210.363834	1805434655.1790075	60461294.289538726	1312857462.810891	322411926.906295	46172497.08418922	193948503.8700119	170353353.95746908	8097547203.427881	1970691902.0180576	539957340.5884668	565918468.7625796	1256107996.7446449	210284295.37527156	178819972.82038003	81699588.71047857	34042633.55909883	4496013739.985541	244730595.55927926	399915247.607988
65276044.64367233	468885934.8623503	433359442.2082609	499059527.0245381	835265554.2620625	3398277596.1262827	1580357416.0288827	152863255.62975848	1309755722.6683905	179748156.17428076	1509684112.6243224	1802013536.38721	60262398.56306491	1306396564.3751	321486155.60170954	46071386.67080585	164342520.3294657	169372882.7296	8094559098.465388	1967685977.2560618	539841379.2572472	565449028.9260827	1255583803.883572	210214927.7704212	178334200.06385133	81577771.51096012	34029487.90639118	4494111813.340765	244708326.01192462	398608578.47923714
64946361.351654954	468680435.9050989	428075353.1481111	498533655.06523895	835175661.1068562	3397809639.1241407	1576322261.3376915	152669680.0407188	1308880529.4042115	179441969.0020529	1502022499.9395094	1801555122.0537498	60097417.207432546	1301820245.2754014	320914895.6064946	45974895.08567786	155643899.70414293	169154189.59154454	8091354777.376967	1963072261.1035917	539514371.2586087	564300626.143728	1255136568.213702	210183882.77423924	178277254.21848038	81165551.70403977	34013150.97324709	4492152587.035318	244563847.22359297	398243768.1383982
64837983.88545755	468659087.1077765	426550387.07778126	498195952.8457321	835153607.8378808	3396309953.9361506	1568672248.7642148	152567881.58883992	1306587009.080985	179238354.82127696	1498658045.1475358	1799849194.684012	59952121.46845097	1293766863.1121278	320152455.6472179	45771377.30979441	124115737.64200343	168844085.93849853	8088935256.664055	1956645944.0895095	538137783.8970736	563872387.4432842	1253898584.0536318	210125963.21333075	177852854.3852399	81019279.42735	33956571.58327156	4490283199.481359	244002586.55930194	397817218.76096904
64592497.87055631	467562869.98326766	424371274.4161257	498073652.2212897	835073530.6930875	3395741936.6875978	1562461038.1865032	152205633.59720564	1305708223.5744565	179076787.1633699	1496268271.7049637	1796542310.337653	59901857.1550949	1290760450.4069242	319944402.03549147	45570825.41301615	107574479.76800236	168195961.01095298	8087748296.806212	1942136418.1348822	537729799.387228	562829712.8118975	1253630340.5664127	210100872.6650809	177640182.07326633	80692004.18658137	33924241.862699464	4489475441.914914	243813317.11644426	397456597.3121
64567342.01642183	464280746.8661873	422746409.77486503	497730497.2197615	834839702.3490825	3394389779.6582994	1558420608.6536279	152124572.03901428	1304984161.037363	178898510.58818382	1489595290.7127953	1793602547.3218482	59892091.16928664	1287616787.3405466	319908444.6982128	45426637.57706752	107292763.62090716	167985890.94669265	8085559879.994348	1924376686.1940553	537674252.1169553	562461454.5115172	1253317722.2402194	209607591.01566568	176869341.08380163	80489847.02449946	33887540.39878669	4488233962.533677	243516660.44469684	396848066.7282713
64395252.74591193	460068555.60283	420937823.1760069	497587525.8242689	834769824.7743374	3389512042.51917	1542646824.616142	151969774.62892008	1304696985.7651525	178626056.21475393	1483722142.1129417	1784447617.9123755	59851381.29297476	1287137722.5646613	319879861.5846438	45010039.89912676	103076118.1641588	167867905.93432957	8080859860.065318	1919563232.957997	537493162.0013165	561459680.5632591	1252874401.263159	208991479.3801677	175752566.17253864	79292555.26995125	33850839.04050681	4487563735.438504	243017361.60112873	396014788.32328796
64388811.86323834	457241651.6850479	419102717.0532182	497275067.24344647	834422591.4331686	3388567599.534087	1541423093.268396	151940844.65236714	1303610760.0040207	178296540.38021982	1480545392.7802126	1780375587.2435586	59791361.20076175	1286363190.3799431	319585678.7470889	44919089.83721028	98475875.12551181	167756601.55780026	8080562875.947011	1919563232.957997	537478887.3729151	560896556.7581695	1252191409.545891	208455417.49881512	173862382.87387624	78829004.01792887	33787594.11981026	4487062167.184471	242646459.76048914	395969003.50908905
64276718.89876582	456218501.21501654	414577385.01764184	497232974.04013604	834176338.2577822	3386200001.9245257	1539609627.1800697	151926856.10872158	1303259941.2890403	177129659.6311896	1476984974.6222522	1774201734.5997956	59666118.39428578	1285919484.705542	319363111.3302111	44535512.63926468	97083150.71319503	167693891.55714422	8080524931.95305	1886520033.8613691	537246707.8988826	560613984.4151782	1251874920.385684	208455417.49881512	171619454.16716594	78149523.47505869	33759517.47016232	4485411342.90617	242423385.4527186	395603146.5028682
64146722.262474485	454200450.3955793	411499334.62737125	497222474.6220081	833848164.2121964	3385666835.749455	1537674393.8292835	151919348.83323783	1302837209.3389294	175202550.90623954	1463229392.1280928	1772144522.066061	59555658.527745835	1285570314.4845655	319088174.11486673	44269603.94420116	96271708.15709703	167509868.12096933	8080512372.280888	1884448662.0863764	537116103.4607767	559644744.2515119	1251284564.296077	208139620.3100442	170637311.17870238	77750419.59545815	33708552.416997254	4484065454.75147	242320456.4192707	395353846.69452566
64007203.904858835	448808795.2251042	408807858.9836829	497080338.73736036	832255274.560129	3385072924.443382	1534926414.2938101	151876181.80346638	1299737410.5016406	175002314.04679742	1430681988.1479552	1771727992.5071197	59408555.67307035	1284965529.748496	318839458.31120175	43977832.23293779	94445054.1838635	167403133.72842413	8080411116.620582	1880074214.863445	536606605.8164845	558181356.4756124	1250673448.4328341	207902423.60777324	169165316.85790426	76369213.38029143	33521265.37900498	4483635883.11037	242311632.26511815	395171405.046459
63964971.241702124	446726278.3188141	406361403.66779876	497013268.5019561	832081713.5412381	3384480261.9517365	1532142518.514694	151875044.58871287	1298450014.836686	174497984.2095161	1379931097.5041354	1771727992.5071197	59275199.30209133	1284567749.943867	318782151.86211294	43413021.810466275	93296514.98982756	166992349.53593892	8080300172.670371	1878483524.9194834	535131469.8932447	556187416.7030071	1249144528.5087805	207787443.36491635	168444512.11391708	75055679.62713498	33472185.335598744	4483015449.648375	240607319.9012146	395021445.42797774
63853810.36424611	446521840.3700488	403713370.9016909	496959941.99799526	831871395.4826092	3384124405.3164773	1527965157.1591902	151874404.7049904	1297610605.63564	173807327.55611137	1346786778.370553	1771456195.5886989	58660227.36041853	1283771897.2080693	318037224.650073	42988548.44504432	92324818.48885787	166554873.90805727	8079923359.657854	1874555867.2438807	534157823.2751281	554902089.6765829	1248360585.8480868	207699691.48034802	168132246.15568247	74853473.33710831	33127737.887269538	4481564756.584857	239819376.06790867	394789267.6100646
63731591.799598664	443368278.05950874	400050618.23255116	496910314.41337425	830485124.3195428	3384039203.394425	1524852802.947609	151866000.38007295	1296109823.4037654	173698100.6773472	1338382019.0401876	1771453800.9904883	58481629.6841618	1281260317.3153143	317922637.98787355	42925499.45432865	89195098.46342608	165863225.7720811	8079651253.127024	1866389787.21681	531351659.11255413	554655176.6273667	1247807265.15683	207472885.22388875	166236612.79485118	74568319.7941389	32627116.60027066	4480646541.234938	239553380.014748	394128596.51394933
63552225.584997214	441218209.057906	393720498.5091948	496823008.9500354	828793345.9110059	3383558637.5459967	1520440885.2324066	151853431.0385023	1295567840.4607077	173502388.4227947	1332690722.276697	1771403645.361419	57913604.26068799	1276934242.6059322	317738698.197127	42712721.99045356	86825298.53636214	165329494.4981234	8078548682.580614	1833701482.2660112	528216255.28258836	554183456.5031093	1246283306.6790354	207362258.890957	165276125.4752263	74217889.0098238	32432208.9434211	4478398031.638131	239300102.35494503	393768592.11200756
63552225.584997214	440915632.9622535	387314778.82695913	496724297.2816889	827739652.9597735	3382369378.4679933	1515873353.0866284	151844569.02738106	1292584262.0225892	173434873.40910512	1328770969.9788954	1770936098.7515192	57744419.65373342	1274729357.6179368	317347723.8302971	42406064.27311037	82926143.84817518	160900957.6191558	8077612409.242818	1829561945.8259492	523788297.53659403	553132309.8805047	1242622695.754132	207145435.77687493	162798933.93941906	73938320.33594681	32295461.64689319	4477006303.026425	238822447.57197416	393691682.8860329
63469499.44380305	438509163.6497209	384878517.5554448	496708170.0749276	825445828.1248801	3382057041.7708263	1514067763.8884184	151813171.50414363	1290057745.5780025	173341884.86199465	1323990751.2315304	1770676755.7864153	56856486.14413155	1270889421.728449	317121077.1464743	42364368.033765115	82003651.93451071	159391271.91292912	8069977445.415827	1822213844.006774	518711002.2517811	552819596.0805131	1232984116.3367486	207090312.74364883	162217043.6336105	73042150.78962667	32079545.760999266	4474121462.39395	238773739.77621612	393624173.74355125
63441686.007486776	437546156.56795025	383463925.48653233	496458436.594645	820477712.8583854	3381859008.2139173	1511525465.2573955	151777550.3146017	1287148120.0755577	172767037.3594112	1318426444.982269	1770375949.3107197	56313906.054200746	1262693046.047652	317039358.7199051	42204968.73317172	80555008.26960626	154865538.9224273	8066465194.267562	1820835586.655613	516363013.89283806	552660683.4509267	1226186463.3662145	205956789.97051555	160566666.471457	72437647.23951764	31131109.055046238	4464957282.256218	238459208.0529903	393616685.8065706
63426371.283250466	435084257.7077538	383463925.48653233	496419188.6918107	815889507.804166	3381251983.8891625	1501855007.6229072	151655627.60607097	1286857776.5132537	172275795.37499863	1313713467.2760212	1770081000.8614244	55715038.694941886	1257248436.2598171	316197994.28245765	42099174.60922836	78897150.45247921	150113155.80242726	8061590738.192086	1818740164.553467	504984767.55495757	552499106.3467188	1215409417.6657128	205396374.4680768	159433051.39958346	72038366.64037837	30394569.338631682	4459028660.645498	237579946.93378228	393558768.92296094
63393529.010857984	433658194.9133494	377581171.2725547	496360374.2275937	809731729.1333314	3380022422.600007	1499148327.3798544	151537285.28904125	1286800725.447631	171553732.16562426	1302075831.0230165	1769763436.988353	55248996.27979287	1250066160.1792264	315995309.2440826	42009176.9934534	74819649.16978544	143037464.49066845	8059281928.168031	1818318158.8118956	498482961.69577074	552346116.8974737	1214299097.9254353	205089331.686373	159251410.32810757	72038366.64037837	29063047.944910213	4446784667.0611	236995158.11331427	393175556.691307
63296294.85662825	431669884.50966686	377345216.0354879	496342283.54500645	808795433.2379203	3378889250.5777597	1498287825.689437	151410056.9594272	1286550412.5533688	171117486.27759752	1279987177.8681486	1769465449.7941542	55116544.88632353	1245837925.6862307	315514692.8189274	41842732.20716428	73879272.49186815	133553732.10530227	8048258294.049748	1817777501.879041	489323618.7095383	552346116.8974737	1209078668.0405738	204914018.8444511	158636551.31871495	71930919.41154842	24494198.573052093	4425802306.062807	236075687.86224252	393086196.69423795
63005053.81272303	426172143.94692945	376967971.98245704	496190134.085999	807573824.3839824	3374786696.509764	1496215523.1332407	151365924.48184523	1286249069.6897197	170963600.89023066	1243731712.6864274	1769191036.6756392	54670116.49412703	1243607345.6165726	315512288.5870917	41099363.04886867	72292826.67785896	132646217.42597735	8030661655.878334	1814709469.9761748	467125477.46793866	552297463.1344821	1203488606.53869	203841453.2682423	158452776.62217054	71613460.46352173	22598429.22326093	4393686018.132845	234905204.88659322	392550528.9997834
62842664.240343556	422400950.99891573	376667173.6906565	495757104.7764389	806303128.3609346	3373641147.0065284	1491996563.0594754	151334163.910692	1285823000.0961325	169809933.02310872	1243107433.724312	1767770900.3038027	54053112.90482514	1239619719.2285545	315216247.0786329	39910515.63119203	68482711.78822611	132000512.03402697	8028592126.192601	1807163204.6730356	453544542.5852407	551976306.0511606	1202993343.9750605	203472594.31476995	158307928.182651	71379204.56904867	20741855.722992055	4367566082.695144	234570450.318748	392189817.79746103
62617474.95346337	420123652.87187076	376429646.08534133	495604641.7565822	805784217.1733689	3373445048.0859327	1486303662.384827	151122176.8608487	1285407884.601101	169707504.87068832	1241621409.1269188	1766817258.216878	53910615.23307973	1235193905.4456959	314809829.7199669	37632892.81239094	65472704.54584713	130845327.28024012	8027375490.685568	1796848290.5980184	447172878.37151915	551137313.0920883	1200875243.7360952	203208023.39095417	158273862.3055734	71037160.51153038	17368047.251701713	4306386963.317122	233814522.36262628	391515317.40238345
62273795.316849045	411886001.21286035	376053482.04686815	495517047.4743608	804955942.5459942	3372986686.503576	1482721565.1177096	150825566.75715914	1284410201.5495758	169400004.2366969	1232603164.7971628	1765963841.9908123	53647293.75439777	1235193905.4456959	314661722.741667	33698727.17239393	61707326.4966389	127405563.87953186	8024793014.140284	1774028186.3703256	434650887.6354974	550667572.6212686	1193676129.332708	202640575.951508	158079144.83447897	70566845.39246863	16214373.882204141	4266072132.8940835	233359815.92402485	390539303.9038558
61873520.49767149	405641018.3730798	375558027.6935989	495478863.206024	804110169.8275433	3372123079.7136087	1477388686.8704212	150478806.45360705	1283170415.672923	168791177.4233625	1229699123.3393376	1764527026.932522	53444261.049305044	1234012874.2562666	314203033.9728887	31664517.271439802	58260476.36187934	127001267.77726205	8021310697.951235	1751988462.2073674	421802366.39855736	550457880.2277222	1192991319.4441197	202053766.0938045	158032680.12385508	70230440.94167787	14939275.503596868	4259977537.444094	231520665.39576346	389502100.6768435
61819189.539534144	382600951.0548647	374295421.41489303	495412325.18630546	803088892.163371	3371798188.8480043	1469469241.4087067	150283067.6199573	1280759301.192336	168414253.09360993	1226557140.458153	1763472780.1532938	53225462.598627135	1233584503.1140664	313948870.5464405	29328344.963312566	57277310.090860195	124982401.32120149	8010007752.666976	1748374590.6098607	408509034.461832	550153284.3898667	1187745058.1386297	201691147.6937395	157902649.2260846	70154482.82210873	14404019.167130241	4242310289.7433605	231028774.33232334	388029301.09771705
61651692.02313729	377659566.34206146	371767123.8459896	495404183.15044534	802554788.4672651	3370817414.385262	1453007826.343599	150193007.59657815	1278025980.5956116	168315036.6808986	1226557140.458153	1762043812.2070346	52990761.03376192	1232985557.6058776	313748290.34397745	25819711.900365435	56162833.852017745	124928487.13259986	8005588685.777846	1744946103.2635791	401686185.79627717	549941733.7586324	1181355136.0510619	201685263.39934793	157201449.50552315	69487182.70970346	14404019.167130241	4205143081.762241	230729646.0793097	384024162.4027041
61592669.138473384	374877564.5105422	368200415.7343254	495403299.4098886	801332804.600822	3370016028.375802	1441420545.6867518	150140781.31661335	1277417432.3145802	168214827.21728924	1226509271.6181135	1760326547.4983366	52350252.43674924	1232775692.3545947	313378988.1757505	23791523.20263228	56046656.97872676	124658208.97955462	7992672826.873677	1744621514.7947268	399438715.5375894	549564295.4440633	1172138630.7696097	201570071.09112588	156775004.40284958	69194278.88721836	13781803.592721116	4091046062.254274	230306559.90272596	375214649.53503764
61540526.490085624	374877564.5105422	366862301.1053108	495400415.3805023	801099250.5310893	3370011128.5496244	1421666768.6982923	150136204.5214883	1277123709.7475803	168018556.48995873	1224172396.3151221	1758913194.627503	52315354.986094125	1232462764.7782626	313083012.9990025	22164271.285619214	55933695.34955774	124048690.89667976	7980935235.500768	1743568527.3241277	386974608.81856674	549219393.0415354	1161712082.6593957	201298687.30558422	156694831.23479378	68633382.50486983	13720193.833973333	4043611697.3818913	230134082.75752616	367014157.67779034
61513608.2996797	374097976.964982	366059277.26439315	495398856.38528305	800895041.01835	3369338559.3168354	1412645737.0411367	150065307.7265487	1275872776.3239214	168009137.36621615	1221338691.9754558	1753027799.1909192	51925217.324293345	1232305592.7977302	312914029.9978517	21722952.788217593	55869377.163067654	123331693.58988234	7964574273.815837	1742779230.7757194	364765847.56717694	549016863.7711314	1156649935.0920544	201131980.11760768	156610753.82721025	67901817.00007118	13702889.662022345	4011752491.70184	229964040.4968381	364576794.743664
61500430.03217755	374072173.1568156	365345956.49675965	495395035.2413497	800747598.027076	3368701963.8739424	1390950710.9594457	149760986.53585678	1275172873.633375	168007478.49516904	1218509901.3548584	1750934456.1003406	51384271.68231391	1232229123.7255058	312751077.44100636	21271640.201138563	53075920.10447695	123247756.99380536	7887239752.265218	1740925969.1797814	357071219.22399914	548288773.2188326	1149788826.8002982	201068232.49661005	155731887.0966581	66977229.57866643	13530718.695512993	4007609608.3613734	229483856.89710182	363635664.2924047
61444066.20125152	374052919.2501931	365327095.66799504	495388764.74381435	800204807.5566908	3368393477.8820715	1383874291.3466938	149662432.01533586	1274092269.886346	167988995.4970281	1205565606.2817657	1745237139.21683	50842262.61703082	1232140421.7448263	312513930.90312654	20214809.028833	52603607.36742625	122326940.36383016	7733515559.386169	1739862379.0022905	341065970.4085653	547651654.321285	1125462435.8073285	201020833.68157893	155442468.3232241	66128855.50165966	13487980.075009633	3978584485.8710537	226620581.17451352	361449809.9947016
61363536.42024957	373763590.6082507	365082753.51649374	495368837.18609804	798686504.7233093	3368025834.2768874	1368765955.9149601	149066727.0717145	1273481446.4393744	167872946.48191503	1181887648.6648536	1735507531.7678752	49921462.85955107	1232054728.684712	312480421.9582659	19929155.256435104	52385174.61048249	121634752.80379756	7648906045.642688	1738025712.27899	339341295.1303822	547179438.7688286	1104161819.5322578	200899591.59766707	154161252.74012983	64051125.16484738	13480198.893166333	3931038276.657532	225434765.91072407	358374294.0180441
61335649.99085898	373756364.2304068	363808316.41837513	495355241.0983561	796032495.8503879	3367967083.809502	1351936978.4874983	148204377.6631891	1272513697.5113246	167674861.50445276	1181808586.4688075	1733432551.0560765	49430399.71663711	1231100963.9446664	312290846.1914195	19787882.40551647	52251758.17975273	120065751.05564602	7497305837.678729	1729872982.9167783	338945619.382229	546490389.4316069	1097103826.884537	200704041.87675804	153803943.72846097	63493687.682133704	13425015.503306722	3902643622.5711637	223606310.10923788	357198151.020493
61315116.447506614	373677117.3853184	363578424.40417874	495347943.0383958	792788025.714268	3367842324.7689786	1343911434.5711033	147835324.57451513	1272162369.2220123	167660045.38351655	1181636168.2054574	1731992629.0222309	48961888.52808113	1230210449.4287922	311875161.21543616	19350784.065200906	51862478.243934825	119454360.07872061	7340003732.5800905	1725189456.718119	338437478.83591086	545225050.8602263	1093756339.6223764	200152160.28370005	152916016.0301758	63155041.99136792	13309462.547196133	3872291764.1113977	219003910.58643636	355595799.65454715
61168443.94093317	373612184.30647635	363373532.631812	495299170.33931714	787030720.1830423	3367703467.073764	1339114826.49982	146626419.91905078	1269252769.1241305	167579372.1995329	1181232705.6895719	1729696744.5202596	48698418.817959085	1229402647.8407934	311737546.8663745	19165266.417792283	51748433.89410766	119367355.92792922	7261249198.061813	1711757227.8686337	337915378.83492965	543908493.1596978	1067450913.1134413	198646700.86943504	152787057.20478705	62854534.944870524	13244467.591326209	3847651171.784292	217264729.04936087	353512844.05104685
61068380.26622291	373573347.4607206	362558931.2464547	495274774.9121613	784500035.1277944	3367526648.696064	1337486364.932511	144645820.9630541	1265911596.46944	167520749.80273205	1180781709.1682825	1723933207.3963518	48496541.38164414	1228139859.933257	311610361.15083545	19062033.324416954	51628624.48131606	118828997.82872187	7198425331.926142	1701732202.9010546	337346520.4068949	542575788.8272227	1053403564.3492223	198090203.05153802	152433803.6273865	62576858.91744656	13220995.743769728	3816623215.77056	215139027.27524403	352066828.8577556
61034694.968832664	373523996.23152524	360876297.83945966	495257164.33016294	782081876.2844918	3367091075.503694	1335098639.804975	141955755.79291898	1263220639.3477626	167459718.42690924	1180625480.9178734	1723501465.9390774	48383548.37084777	1227379741.912528	311432862.6451816	18914958.12375142	51243700.61247769	118061784.0392225	7183449587.545592	1694158250.7997088	334878712.19506615	540183475.5121452	1051186902.8972288	196348099.1190521	152271014.5267433	60768154.43923414	13160607.881841	3782997224.433969	212335766.22774827	350631182.34591216
60970057.45721257	373418832.1833766	360488792.57974225	495241376.65419334	777189692.2907444	3366374232.0381536	1333772738.687488	139202765.2753886	1259276729.6680903	167426568.1089319	1180103671.7437894	1723209181.087187	48369004.012611985	1226546166.7854335	311276769.7087077	18864764.297132026	50936046.26104163	117684650.71888614	7181422675.270572	1675429116.956938	332118833.7866405	539054177.7625619	1048282825.0344021	195199917.14301965	152133258.73719218	59756485.359482296	13078626.708193645	3762564392.0064387	209222639.34505656	349433280.7858987
60750189.36368359	373315747.976338	360403262.5945447	495152337.18443274	775959290.0479394	3366102469.3584456	1333257106.4394355	134762183.0017295	1258932830.0029292	167336130.17742744	1179430063.0836253	1719265122.353929	48357401.46797478	1224245759.01728	310925645.3959305	18762172.992525857	50770364.303468294	117586524.50523499	7172339180.8097725	1666848942.7299519	331209732.51066685	537993217.1375742	1046171863.8771807	195040499.31566054	152069618.39393392	59455959.670804545	13040003.115773553	3760805864.909521	206352757.26908675	349400021.56164885
60678932.84009592	373214768.39366585	360249931.84522045	495102485.3852702	766137319.3431972	3366031495.5284786	1331181778.7822208	128267562.92766118	1255483950.911343	167215890.526008	1178464070.5167572	1712789020.2205582	48325168.46169902	1223973004.0486922	310669622.8480259	18632263.61287581	49523662.02843444	117415753.89796115	7169149547.15506	1666524455.799569	330333075.4167116	536827710.77856606	1045197763.8859799	194917001.21731928	151906536.73584482	59362896.640467435	13023673.48558415	3759171325.1900415	205408230.96912667	349249010.66849
60645959.8812043	372829106.6728326	360109816.95435846	495051432.5955177	765302343.7835778	3365945093.4139385	1327811175.3961575	125557929.00077514	1251830194.8350914	167148237.3549717	1174136625.9214466	1709030657.562231	48280040.30465833	1223784156.1747158	310162344.245425	18473504.08661389	48327104.28821797	117263983.02906944	7167722190.670971	1664397748.4825573	329735363.96798825	536340633.4433293	1043619971.958234	192319320.54836264	151756164.75655198	59137377.520737566	12982887.129791575	3756380775.2059464	204480530.19861522	348826021.508264
60587612.83825479	372535005.0693314	359884648.6266827	494956113.3663999	762723185.3420455	3365870827.8644114	1326551026.0705082	123989319.11658108	1250217442.901803	167134659.20877525	1168341646.6586804	1705950896.1118262	48276172.710814506	1223671074.3929605	309772811.59962904	18349649.78663169	47632620.081333734	115824169.80608444	7162904250.951758	1658977040.7729268	328375891.9633124	536050482.0184915	1040647694.2664722	188795542.04287207	151445996.70148265	59050873.76227724	12965972.152174605	3756138883.2952986	203435879.5944556	348825020.3923029
60531540.066023916	372291603.7788754	359414054.5704725	494954983.3393694	759761369.204249	3365693615.1698675	1325611597.3104508	106986085.36428295	1250028576.844945	166967322.88384426	1167044338.0071626	1695257969.6608264	48250791.48133312	1223493777.4371545	309325836.99627644	18195372.45942622	47581495.18159241	114635831.2478641	7151501889.304196	1650590199.015655	327376874.0310676	536011753.0494576	1038145533.6659938	188795542.04287207	150009149.1221176	58669730.1208782	12910768.6244632	3748851240.127149	203109495.62807226	348610462.50171363
60465414.51281541	371421568.4728026	359240280.30394274	494872333.7950716	756003438.6172794	3365657802.0470095	1320951567.32785	78412417.88842013	1249620973.6444626	166257521.56031424	1164321433.0638158	1687457943.9318085	48241799.43665801	1223060781.5484276	308765433.2652491	18101245.391611982	47536634.3052676	112633366.87766898	7146161440.076818	1647107655.5143044	326976767.415634	534690092.75489897	1034603307.9541212	188620168.63084707	149229235.3153003	58636165.40909729	12883470.94560574	3742307811.995635	202637111.1904612	348437761.2805023
60425620.85236865	370896780.6281664	358278780.68027437	494855695.9384494	752268462.975836	3365600358.7698884	1318170434.375819	72092074.03551313	1247581312.3152494	165528768.37648523	1159263132.9543123	1682469638.3181095	48226630.810902916	1222948004.9648376	308671967.75043577	17908940.096737307	47355602.68512812	111931551.1795779	7142421914.472112	1647013262.3737135	324262672.6779259	533452678.8287815	1034213740.6581333	188620168.63084707	148070838.9505003	58429514.51567086	12842076.958355794	3739898712.4085565	202534127.79709452	348202343.38852674
60251023.80482114	370153694.8608048	358127933.73496604	494790140.9202658	752241596.6200157	3364932080.1593313	1313195162.2548726	71595928.1355106	1247366719.72571	165353879.56733125	1158131077.1048021	1656073499.578598	48122742.93999229	1222668605.5195103	308631090.48159033	17789648.811619267	47205068.99758977	110062864.09883873	7130724165.86172	1642748520.9111636	323738688.5470497	533130269.74294734	1030042789.6126275	188501409.04468524	147553935.76805925	58207105.91505398	12490633.815799559	3733688129.143263	202317606.6572691	346908794.32487214
60240288.69369449	368907973.4039578	356986901.35705835	494756686.8642419	751023489.4889487	3364776581.421743	1309518563.2957785	71464195.96201119	1246767298.6580143	165244184.27462006	1154133084.8701563	1643927426.3003561	48113768.89081721	1221746212.254959	308545890.61323714	17726443.54797586	46825451.21072145	109960725.17111452	7124099804.00597	1642119304.9863672	323001972.4833588	532540702.1490016	1027291682.715419	188357496.311794	146085782.57384866	58156401.55896018	12444562.34244699	3727912397.218683	201877089.01328847	346520797.23642635
60169409.02942389	368349086.70088595	356450282.3683659	494412529.5871988	750631992.2180432	3364776581.421743	1304186648.9365864	71418920.35238798	1246536275.1404858	165087062.56931153	1152653587.3765352	1624014879.9285543	48100573.61130475	1221672406.3633904	308362842.3701947	17628278.14140362	46662036.374993145	109877350.01294458	7120858735.962644	1634822440.3392591	320549374.4497353	529641218.9861488	1026059976.8428873	188316963.87882996	145804884.67870894	58156401.55896018	12344090.119945582	3709890645.65953	201632672.88345304	345497017.9887453
60009083.15664873	367976400.5235248	355364313.0369019	493498695.4321563	748358615.5710161	3364478982.0994806	1300342916.9534144	70728690.66565362	1246009448.917121	164990661.53707752	1148333424.6600604	1604015458.3627086	48087929.88115044	1221397300.1240866	308057781.7748109	17393133.136910107	46461779.150487944	109853105.06874636	7115911108.981129	1629809271.9275682	320365806.65720016	528423302.2783073	1025086046.079407	188113580.6863481	143765280.96891382	58081708.654032685	12281318.774263533	3700616549.50178	200877454.2199675	344713370.14013475
59691613.540413156	367591920.0540509	354135728.41846347	492933897.86522424	745361918.4712316	3364300553.974767	1298184115.753336	70099396.74295793	1244922846.7809002	164913033.3283972	1145454045.0694208	1597492472.906591	48024834.55644389	1221176529.1423633	307499275.46893847	17236332.429305244	44716918.173390225	109844226.91517907	7103124517.828566	1629032851.770348	320141300.9265117	526781929.04758376	1024213961.2375711	187957949.68412527	132692527.86503495	58081435.345608726	12258886.855031516	3694286700.692418	200330821.96033442	343887527.60470885
59568624.21811641	367332623.03326803	353932485.9269368	491756426.81698644	742436868.3515326	3364230195.6143913	1294543193.6777332	68549230.07353704	1244130817.7564757	164863185.26490775	1141715849.6676574	1573185448.4738748	48001434.218322694	1220893735.8427303	307120592.9941887	17070118.931941237	44000980.3363448	109759893.81689495	7100436879.296258	1629032851.770348	319580012.9307156	524200937.1875831	1022997722.106136	187231169.8753701	128027658.41564785	58056409.512829274	12255966.375631895	3686610589.090529	199909274.82087016	343159942.8155541
59452796.96709593	367290091.77935165	353624150.110042	490783546.717044	736202842.3392447	3364227303.2971444	1288587530.6180274	67875295.58607708	1243077099.446715	164822476.54001296	1138096593.5121086	1567374827.0555286	47996209.92329186	1220218509.771918	306323010.09073055	17047016.201700494	43794473.833581634	109386787.01801935	7089337592.888848	1624506296.8916	319580012.9307156	505297467.6469518	1021358519.560235	186778784.37943673	123242256.01502815	58031060.231477246	12252505.853044227	3663919041.807857	199873221.96749008	340859718.03211296
59337987.54410482	367207211.29025877	353080636.5183546	490640951.01605636	719082758.9077492	3363708223.394687	1286132705.245962	67278101.838491	1242638141.073946	164797394.14564875	1137997531.2365034	1565427540.7825346	47991498.138045356	1220091192.97391	305269533.722998	17011758.000895143	43059057.284723915	109100326.43824969	7048594689.676026	1617969079.4135268	319131655.8109165	467363759.3642868	1017549475.9434962	185927358.16525748	122606864.81067742	58023709.54445469	12245627.054700742	3647277656.064692	198894537.48079866	338150676.8896442
59265297.904012606	367167166.5894169	352321945.82299197	488177366.2055756	714764594.8288652	3362935188.2246904	1285393426.2762592	64865133.95733326	1242074588.6962929	164683732.8230038	1137927582.1417234	1565381940.644406	47955093.21442701	1219776716.3860977	304836604.58418995	16966328.334518805	42601444.11857408	108573039.14837058	7035838599.947014	1604654775.2412448	319128500.3093516	442984628.7949091	1017144260.6266514	185756871.5960118	122566801.3826601	58020093.35591069	12226414.323504202	3629159803.1661215	198493174.6646477	337013393.5676103
58244549.448050134	367074660.03415865	352044488.8482202	488156684.271655	710024866.9951706	3362854665.6507454	1284900940.6116676	62528424.73081033	1240726600.4143028	164346112.5792385	1135799830.382003	1565380257.8682172	47907385.65648706	1219498418.9874487	304271943.1007973	16919761.915421654	42072132.96726926	107859739.03003536	7002496485.10671	1579248268.1014655	318252252.8113738	424299777.3479963	1016955484.579571	185393968.6815379	122335064.25465669	57955022.1914995	12222961.58824052	3613390404.2705173	197892793.4836884	334066237.90716493
57862342.1113789	366952818.6300788	351348734.0675149	487504980.35190123	701290187.0155984	3362810922.8779287	1282932821.5988016	62299938.6111257	1240219272.7963564	164057072.75292546	1132932068.190118	1565264405.8853672	47852704.80085938	1219475659.2897882	302119353.0085462	16865946.805249218	41996607.9480977	107141922.81618537	6960035897.614866	1565643995.4999514	317217665.93526095	408164640.0450795	1016248718.8760867	182891678.018519	122286177.89423263	57874654.51785056	12216921.268157259	3593386655.44715	197198114.84938902	329473785.0374647
57010981.04802947	366833291.1102949	351348734.0675149	485787486.04649585	696500180.5212003	3362663540.501149	1281582897.9887953	62258766.07557715	1239382895.046745	163908996.77444574	1130608593.88523	1565217307.6808057	47780768.01531801	1219336379.894126	301840734.0851749	16802306.86832058	41921826.05079402	105894265.67470583	6872308657.942184	1563576392.939231	316654591.43363416	404119525.65090793	1015853120.5381372	182316880.6680025	122143807.58935909	57803873.55828982	12169618.055735432	3566250819.223993	196054433.66018593	326436318.68962866
56612627.98240981	366686103.18921053	351198704.0654611	483691266.7975366	691141332.6043639	3362513726.3435597	1280262615.037585	61840076.74686166	1238202104.5846946	163866639.4318577	1130514176.7806609	1565173542.87309	47686280.85282378	1219261476.427243	301671031.9268376	16724418.018845264	41040200.68853372	105244206.9911057	6859669735.034343	1562014153.6470609	315976223.4357756	394576562.5778214	1015748099.6891055	181574844.69475806	121780416.68724905	57659674.38407713	12138403.32530882	3436196247.230255	195172237.80700415	326032326.7052082
56221843.31293769	366535266.4532818	351176364.2891817	483508288.6625687	684996922.6522743	3362227941.0651593	1275738857.7017272	60583150.17073092	1235877847.4168198	163523541.8690753	1130400469.8781385	1565110520.0774589	47631898.37013311	1219237013.1794577	301580088.0669556	16533788.623772884	40566850.85925229	104818026.077174	6852151024.045781	1559828306.7335968	313082810.184842	382273288.24315697	1015383510.4237571	181023845.44294146	121550280.78162599	57613946.91838051	12089215.06561946	3337670623.596117	191872858.24844083	320301902.89651227
56125664.99312985	366073330.8832894	351158300.2517428	483204859.6903882	676350217.3780656	3362144404.545196	1274669247.6182342	60078064.905104056	1235033718.3375566	163466297.68162912	1129478639.4963067	1565108980.2552211	47598987.314142615	1219210690.2697158	301055210.32421297	16470964.028775498	39876534.354239106	104106751.84856051	6842729246.712331	1557978959.7052093	311483137.9909513	371463680.3527878	1015236372.1050628	180933229.98034847	121294034.37510921	57324124.917651445	11958099.789588507	3297170980.8140144	189879069.48796982	309991871.25682986
56080090.66613035	365366179.95242006	351119734.047741	483072283.0645316	644086155.7149248	3361966178.773398	1269631099.1066077	58671159.96002551	1233813378.0290618	163327477.05483288	1128553741.075803	1565051527.3572643	47528066.43189766	1219164211.0265415	300818977.57437533	16350492.184770918	39706041.439079724	102443551.22139421	6801916540.028025	1556134529.2409458	307984548.11087126	362143900.9930119	1014794799.1607014	180637794.05290276	121207481.69319534	57191101.966518894	11889161.679639943	3282713533.3918004	188634969.69830444	306894088.9734109
55859081.49951823	364986480.2222474	351091588.933774	482845530.85853434	636086105.7189652	3361911928.419059	1267019852.0844917	58247759.180459924	1233164109.4725835	163265617.7577088	1128249124.9696765	1564993028.7672758	47450436.216375776	1219141932.4812212	300818977.57437533	16299971.299705321	39616412.683199644	102005890.3881441	6795848850.574352	1551113470.8082125	306083515.7154039	343606767.8614513	1014268961.5736169	180304568.99704736	120306999.03020972	56934798.445576996	11863410.438761186	3262617451.749884	184951524.2025847	303963906.9304722
55610165.30185906	364349201.8898641	351050637.6162903	482529982.07637864	628880915.8106374	3361888986.250617	1260787307.8046217	58016150.273006275	1232004941.0450182	163254352.68317947	1127444955.4687798	1564904093.304322	47448239.99577107	1219094566.046627	300670074.56617343	16283676.831864262	38824039.30123176	99784320.1628118	6757410958.711697	1547758124.8405519	304966047.90508735	316871340.7903658	1014001211.8567736	180173119.43213737	118353293.20473722	56843555.26028499	11824266.377712136	3256517771.7623672	176418312.29308456	299613425.80481416
55541372.6830505	363660579.4557095	351011404.76896906	481839399.87820184	623444759.6594296	3361764015.7517686	1253429658.1479077	57704033.07412535	1231214141.943337	163247585.00332966	1127070513.5583234	1564893571.7735398	47342494.561898686	1219032697.759843	300551211.4950542	16145460.006768957	38156191.88070176	98478364.13714507	6719468783.350895	1545071841.782474	303738369.8118225	311122981.2008651	1013882265.20412	179535043.7206458	115473646.94052897	56777189.85209886	11615392.167876707	3254073961.492571	173716746.7521928	299395976.6639136
55531203.46869916	362828560.80077535	350846891.923973	481749752.971763	620787077.576243	3361645985.636366	1252175647.1467323	57315226.73359318	1230902927.719807	163194677.63680473	1126359631.1802723	1564892374.448998	47326818.74732647	1219006876.624525	300225445.5821014	16112228.5506501	38001524.575999066	96518301.47337632	6677207656.814559	1540913369.3108943	300531565.17716783	307872879.2428758	1012472877.6125661	179111363.26203614	114096480.67529376	56665234.20077462	11528422.2863206	3252164407.910002	172231027.99755552	299289379.94390094
55455678.100649975	362026336.4281627	350342276.6853992	481305752.1371181	618067680.2137413	3361645985.636366	1243779522.4472783	56805109.8095404	1230512706.4232137	163140424.55387497	1125810810.35991	1564650810.0332537	47112092.7951168	1218963161.253024	299949113.2752169	16072537.784141593	37855889.861731105	95781441.4783253	6672574925.592217	1540079744.2263558	300472789.3454564	306045320.80186886	1012218619.3837719	178450383.80197623	112118013.88538712	56629156.67548224	11453771.14276113	3248320977.7105236	172140741.29860684	298753128.5521786
55377829.52454226	361204333.3806179	349923897.1976207	481022819.2675071	616913820.5551627	3361110120.127956	1237049369.8669887	56474553.07469081	1230429537.3991716	163060750.6460917	1125200422.494077	1564544136.7760818	47052523.03022093	1218916325.321203	298932183.3168725	16051246.613420678	37524871.71428481	95435821.56463543	6667923228.511601	1535324118.1346052	299986598.58640844	302010581.7602161	1011878433.2327842	177328553.8640467	111989858.44162345	56629156.67548224	11421125.37852474	3244948233.3062034	171292382.11681974	298275733.2250787
55307682.56897654	359242497.94383204	348969773.23313165	480855847.0024676	615694165.1727977	3360752190.5889254	1222362382.335981	55568552.98263693	1230162800.956893	162934685.79173708	1124667366.4312963	1564452017.0103905	46972639.908121124	1218838445.7455559	298139224.3171194	16039301.409958838	37349783.48548301	95429615.91882174	6666358395.278386	1529056751.0606272	298290532.13955384	299277350.1951628	1011309390.6678396	176652394.90979612	111649657.94376782	56596642.39760954	11421125.37852474	3243174134.979876	171060862.84369388	298027774.34647167
55219559.163087845	356659163.393172	346536421.803823	480597044.01179105	614471521.6039493	3360386642.737878	1215842698.736521	54932361.43108566	1230100855.6480024	162846228.1362972	1124120826.2938411	1564404759.3443794	46922380.439765394	1218754840.692476	297794085.3196845	16027558.510886954	37101510.01768847	94321491.35255165	6657770097.576292	1523922808.4324164	297477646.67046547	294631994.04083365	1010931984.5522656	175670294.05353183	111519976.70645657	56593530.245822944	11377666.48540123	3240288963.005203	171002828.13703534	297588439.7783808
55219559.163087845	355913502.86554384	345474264.1456701	480597044.01179105	612733629.179852	3359842329.7731047	1204761491.2350006	54697195.28589883	1229669229.1525524	162715991.5462646	1123675171.0032468	1564292676.4452515	46856475.682590984	1218708176.644535	297123375.8468263	15997587.116258876	36914559.29486969	92846575.82627913	6653143219.771007	1520583761.5993476	296870270.48650104	293441709.0549239	1010724545.8428009	172617108.19810525	111309967.14499275	56567782.40994342	11261614.947964417	3228100360.600784	170978896.76620045	297483850.2205186
55179936.07174637	355082734.5482601	343971210.4398419	480591702.5302757	609559328.763917	3359726418.252259	1198097664.1314807	54588999.461254865	1229026404.3241174	162151274.9799186	1122265591.5932782	1564227905.6418266	46830768.844877645	1218599849.3565106	296841258.0267318	15995081.817925937	36761481.18615721	92504740.66453518	6647172913.029871	1511667294.7167232	296099871.607088	292597574.42257756	1010619723.2012451	169227528.13141295	111027348.04824875	56566497.63701079	11215692.224302381	3224964506.280705	170658246.29641503	297331049.35167927
55166392.605512045	353350212.90507674	342385695.5203208	480334764.7564279	609513863.9360327	3359627783.473837	1186773515.2106	54522398.592558056	1229019125.555062	161764186.1034568	1121840782.930199	1564200227.037555	46801569.63179737	1218329188.2735012	296184770.4722329	15984111.868022177	36628446.657401845	91969083.36460176	6636488689.974716	1510149862.6188486	295261755.8966107	291539664.1060087	1010582456.4341035	166474889.19135246	110825044.75167976	56558807.895295925	11198686.285724184	3214657601.840458	170381342.23564696	297244853.3269828
55127338.98281745	353275356.898985	341485035.59486175	480158512.58974886	609117949.3151731	3359566218.3130236	1177920333.0154102	54113398.18502225	1227732346.9204009	161650502.6082871	1121718399.8321633	1564115020.268997	46729037.84747626	1218199371.4562829	293828630.0673253	15971176.412426127	36393933.01111843	91571625.5298619	6630014695.859367	1508718909.9438148	293348472.0409981	289286643.8322465	1010482023.5797602	165121271.54543525	110456316.38276261	56544565.87829691	11197409.258121517	3213166112.955295	170047204.98427022	297092337.5394886
55105493.40634055	353227666.144508	340928086.50805587	480040565.5809512	608546998.8712968	3359365706.889091	1157966272.0075934	53920066.06132303	1226709128.5197542	161457353.73940355	1121606556.373377	1564020225.7568848	46685471.436606206	1218075760.608548	293420077.75547683	15959539.167750923	36272908.05417022	91233342.99378826	6625308730.562	1507096585.6419213	292589939.73163944	286713464.4066616	1010229541.5817018	164405416.15321466	109991381.49254948	56525296.525811404	11137016.185961323	3211974504.7786765	169801776.9378761	296851686.6172519
55058670.80841306	352948421.03613365	338333888.45697695	479987147.4160242	607283048.8733859	3359170888.4819098	1146345487.1075263	53814919.64865383	1225057993.439897	161409380.2260238	1120846477.4956088	1563748383.044165	46671673.68669583	1217887506.0494196	289932007.04748625	15950163.997191496	36243578.15279892	89737404.2793656	6620154796.860487	1500644009.7053688	290871809.7933979	283352218.23835903	1010046629.0669129	163708281.36008	109897097.51889409	56518558.22555239	11084929.89407141	3211417670.028633	169690949.8064174	296365261.82348907
55040547.47500928	352545993.93322206	336874040.69253945	479930243.37498057	604511519.7845596	3358760661.3773794	1137738672.2865686	53705553.8386572	1224977306.1799147	161361301.16652966	1120543776.3293574	1563510079.8009548	46635393.09580949	1217850475.421128	288985855.88093466	15937052.755593404	36160510.743298166	89391960.04230668	6611191800.800863	1495121762.862672	290031834.0192734	280583869.6994647	1009727346.168152	163673244.66603506	109849302.72431114	56309598.19377499	11027486.553545054	3210012460.5788774	169490978.3971415	296089900.75289834
54994808.65326648	352090979.8866193	335261659.1839806	479749280.1485402	604415093.3682767	3358605192.2951345	1132513930.0653684	53557352.237758316	1224867322.0824304	161220749.14421332	1120385843.0419633	1563062506.6280222	46594458.33158564	1217717354.581935	284084723.9306369	15898211.025135258	35756107.89916272	87369492.19484435	6599014067.766097	1490563461.3082538	288844835.70982057	275327810.8364319	1009617223.6665566	163638954.08892882	109849302.72431114	56157815.398046345	10740722.656321902	3208434155.8506594	169265442.6395467	295470067.53501517
54910973.95151269	351359760.97851163	327922311.39291453	479684501.7282474	604192119.1190139	3358561435.566639	1130231002.0834732	53536691.96029594	1224638307.139333	161094409.95328066	1120184240.8335226	1562809559.0573587	46539512.13113305	1217676000.35725	283424667.633837	15881621.244725278	35447462.8540241	87200504.4762681	6582272311.668868	1487423550.2826748	288316063.9106083	267016030.59196368	1009422184.6033305	163588515.85081333	109817049.71194509	55994787.517996326	10506866.09449296	3205829074.206576	168951690.21297428	294218560.2188384
54843344.83188447	350466968.0133829	319634004.6870885	479665900.2456868	603997969.359101	3358467012.6120825	1129088369.689783	53486809.09541385	1224361271.0072808	161067889.9976457	1120066230.853894	1562537305.020289	46490599.54737436	1217619519.3143282	282457833.41890186	15836834.336237589	34800517.50756508	85482075.80985291	6569791934.824185	1478601353.7664578	287532124.3506045	261862863.42514858	1008726310.0807629	163571916.64238122	109712514.21197142	55949337.03172557	10295310.989083905	3200032733.802333	168796020.70338508	293322165.46241677
54810564.29670563	348435428.9062697	314231229.50477564	479464487.2640489	603923878.0744737	3358309998.5682282	1127637356.6557484	53474557.635561906	1224195783.5234249	160915457.46346533	1119883826.233695	1561860306.8030262	46323041.80167761	1217420026.2520683	281147710.4949356	15785259.69775073	34449886.039802775	82852632.8024987	6567333496.5944395	1473497056.3761532	287124504.47308475	256581862.55846062	1007866153.6855077	163523062.13272622	109382849.08849138	55858196.16858853	9821199.869422538	3193955031.636619	168585878.92021975	287781534.7156905
54753267.32970804	346738318.4095861	289399449.91415566	479277078.5000607	603803033.0741389	3358307094.509271	1127497718.459765	53426798.10351204	1223656082.091731	160841615.64620548	1119711839.996309	1561185213.933051	46282192.22511615	1217342289.6994205	279875948.1388792	15696417.043029206	33657001.758603714	80311051.12168361	6551012030.835602	1471396589.374848	286598299.56597036	253291347.58300763	1007341696.4253244	163497263.87248784	108944212.40518117	55836926.30439898	9429960.46818443	3183875178.7470784	168411728.31546637	286434440.6004215
54403341.11215694	343643767.45955694	275362899.8712713	479029719.0964865	603790805.1726859	3358160138.890636	1126422537.0300303	53373552.32944499	1222603318.6844907	160731284.95296645	1119407415.7534447	1560492229.940427	46261770.28125414	1217092933.911038	278509313.9143565	15582258.100298066	33388268.47244836	76677851.02218655	6539783945.155077	1468259463.075207	286369830.87489647	250020869.15138054	1007126989.1852764	163356721.45442837	108767487.5912277	55796963.78671571	8986664.644841345	3166653134.5516825	167986915.0426362	286064816.4906102
53737918.54061735	342837635.615788	242542296.8251718	478766970.03609854	603766141.538879	3358054502.398008	1124808930.960084	53361078.91027994	1222320873.3006804	160660993.8712556	1119170356.0380924	1560356066.1319008	46207881.858126834	1216661023.129953	277922760.6637799	15493812.227897799	33165339.816016328	72347626.4717135	6537587629.163842	1465802730.9557924	284483123.93603563	248632610.39436704	1006683017.4756804	163229229.68069565	108416058.10598741	55699918.94888486	8804692.861302333	3147251836.4602814	167877311.00121465	285044439.76734424
53560206.99655684	342749519.28083616	194927575.06236732	478293651.96633965	603766141.538879	3357941847.7190776	1123614025.786009	53235188.887995176	1220292420.4550138	160651133.74757257	1118964276.3244166	1559389252.4994788	46164762.047273695	1216538519.7578573	277050890.31119233	15479259.257801063	32972443.414634477	67000375.250443645	6535092647.748388	1460122563.9577076	283857966.4875031	246832068.52183428	1006534080.0716585	163071772.52455682	108283652.40649846	55536425.33439798	8246469.298883434	3138110964.5726833	167837643.08462742	284952539.2668409
53313222.54626407	342602605.8302559	163017813.69955772	477793614.3829912	603754449.8137017	3357932320.7705107	1121799679.2474234	53063043.1900103	1219178763.3316612	160540336.28786004	1118239952.842493	1557200331.6332433	46116023.49111221	1216352725.5258596	272055111.66693753	15439936.622260049	32726120.029962715	61901164.076389655	6534885315.541152	1454171625.2518628	282966625.0208043	245408008.1046022	1006228600.9709684	162843578.22498357	108195935.24264063	55503356.82159661	8200579.390216813	3136291521.050438	167777329.66291207	284523060.28559065
52978831.157779425	342420275.2645095	127613387.1434027	477518552.3358501	603750852.9231907	3357922982.2922773	1119477847.6142592	52902858.38743317	1217817469.5264258	160359993.0741037	1117939253.376731	1555480900.9895904	46100241.03746852	1216240196.3190656	270669435.1853697	15405602.375803262	32336819.835329376	56976502.59023274	6534608056.745543	1439520792.9820724	281586248.605189	245206947.08737263	1005859615.5013745	162431336.40923625	108100294.50980014	55481243.98482966	8143994.629509911	3135700165.52402	167559117.94571674	284260799.9602387
52786277.419484235	342291329.40210754	88975013.9310143	477429556.5978193	603750450.1650598	3357919728.3857045	1116746807.0857656	52766609.30923133	1215777337.8941233	160182397.16059718	1117694979.0209389	1552567004.0924656	46094020.41147601	1216191736.4167423	269336352.2848058	15316227.165860506	32271696.99197592	55720002.34451581	6533943934.240309	1416096702.4001062	280765513.24912137	244921491.90991256	1005845698.473545	162271387.18229294	108047914.34846115	55425353.34796948	8143994.629509911	3134408212.4877567	167291170.9549322	284073438.0742635
52706883.63521323	341898859.473914	84013818.8008433	476986599.51106304	603748888.3940372	3357895614.209595	1114135330.8270476	52685989.25916823	1215442373.9901567	159960728.61364737	1116930644.0593958	1551989285.2461498	46081612.044843994	1216181980.5703726	268601499.5524065	15249436.510545883	32235698.363811765	53960397.841701254	6533648522.720407	1414655410.2810714	280279608.2518922	244363079.39146677	1005765259.7362553	161919848.27342716	108035411.23027848	55339271.919867866	8136622.923346674	3133832581.394115	167116010.741666	283454352.8140629
52334902.76746259	341810221.3827276	78062984.74071567	476337193.2172472	603746230.1541427	3357871824.354239	1108811088.2788448	52633647.18113313	1214951045.8115237	159604367.2283386	1115929673.3505971	1550705124.929439	46070774.68550423	1216095093.0162766	267927336.0911617	15235752.328228666	32017255.1987649	53842032.83292015	6529376721.218877	1403314671.208668	278639052.30936617	243844532.2719466	1005561290.662831	161302646.81465793	107934813.4372228	55289988.174777724	8132539.467902288	3132903796.262944	167034503.38052765	283007325.6820768
51897411.80616161	341250640.76509595	77800625.21695708	475938757.76508904	603745638.371811	3357852146.8111253	1102109787.276301	52544073.118126735	1213627190.343151	159416301.44662017	1115294623.4559247	1550199467.0196054	46054311.97563485	1216052527.0784993	267496499.98856562	15090385.677590305	31982650.440565776	53174161.321564354	6526571825.699216	1393798857.739681	278265347.1879493	243139098.0523197	1005522955.8677745	160226821.77625185	107914377.3342581	55190002.9232422	8123971.4918284	3132512891.499578	167005631.64800456	282405475.57821345
51667862.68802136	341053603.7506979	77691410.44822249	475216031.14260197	603740701.0529535	3357714324.4376388	1096876289.945139	52480697.7579734	1212296489.0041468	159409676.75059542	1114138634.4698956	1549075592.7387068	46011842.07106986	1215806751.707309	267285531.91252252	15020160.784384329	31910160.883483686	52316747.41519412	6516885830.611835	1388747259.8600082	277663304.22036946	242823768.37400803	1005419459.1555951	159099251.7686845	107818773.27802603	55124674.4958823	8120528.214676842	3129967440.7974844	166915131.3828909	282341062.7220172
51365058.95289885	340631611.037431	77413643.4639258	474572223.16750747	603734804.5414034	3357449366.7015057	1087781016.2386506	52263176.798136406	1210730628.0599775	159100786.35986322	1113446933.6754217	1547084588.695768	45939888.74739305	1215682280.1454985	266228962.40357715	14923288.434707165	31884919.501741316	52079769.834617615	6509880511.901116	1381765250.629974	277528137.58403903	242455928.87066233	1005125460.7887733	158730569.18185276	107816893.0263455	55093279.31919586	8117961.609282577	3128545671.6022887	166776386.3640221	282125519.64463365
50788486.20800038	340412499.088989	77259013.65193972	474039033.3578667	603732859.7136856	3357034494.0007834	1076564738.644673	52262331.788744874	1209741970.3964221	158729657.1267238	1112890333.823377	1544459482.0843482	45923126.379657336	1215586640.8925984	265831345.58739465	14914026.24299583	31858937.473027557	51615311.78845368	6507560925.037225	1378746781.4321277	277356798.594516	242231319.4401065	1005116291.3194896	158151618.07832527	107777743.07837726	55085443.03014132	8117961.609282577	3127250314.7581177	166434227.0368182	281914001.83367574
49415070.5023228	340361456.9686901	77245815.88559988	472513407.67478704	603729011.4503697	3357002341.039904	1067532551.2800004	52250473.63626402	1207574360.9368296	158489841.37664628	1110548905.4428165	1537592206.960558	45822528.665814646	1215248846.4539359	265366708.6556375	14810638.39694317	31801611.9326867	51585186.70529316	6483283680.475093	1378086068.3430796	277356798.594516	241774993.1834976	1005064870.5949572	156491765.75866556	107726362.39140564	55038474.8522962	8117264.694578196	3125164806.231855	166289712.0529055	281737037.50110215
49386561.53493714	340093532.4581771	77052552.76611374	471168116.2435403	603716185.6390927	3356977682.5647836	1066194855.3196136	52200786.81100679	1204717169.1103005	158087162.9237967	1108434314.3473046	1527968336.4084973	45782492.053405605	1214883932.6719692	264552869.77613768	14513300.007151708	31713715.819142345	51054681.16456576	6474329697.662053	1371691531.338561	277356798.594516	241377251.7833576	1005019359.4919548	156041164.39015263	107662013.00140658	54911855.88181621	8116403.627339441	3118239426.2519884	166214347.155447	281578862.9943117
49310079.407282	340025756.33147323	77041184.62959103	468377963.110401	603687957.2761159	3356956103.0488033	1065793635.8912487	52164490.18459864	1196466040.257607	157449639.74712497	1104072219.3444526	1509881272.258072	45639692.43010895	1214266336.5110471	262578942.39016676	14370244.725295145	31590892.904932722	50147803.461999014	6468685893.709174	1370883766.571702	277162059.39471036	241032112.68808928	1004964193.5955658	155317151.6621781	107649083.3785148	54911855.88181621	8114843.616736286	3111341990.2273116	166007709.5673583	281571906.0020167
48962272.491865	339894615.28640586	77037361.69011514	465336839.8002588	603659546.4731805	3356784267.6983967	1064661919.7349906	52161075.32676952	1177353985.3994758	156673919.20865777	1103525474.4914582	1505946235.088275	45518213.25098589	1214010306.168571	261186410.9568261	14104201.39134161	31463319.92623925	50135311.40251863	6456386520.726722	1369441421.9301403	277075084.1570631	240707504.9815649	1004822193.9996821	154717495.25232503	107634278.26783793	54909597.42287701	8110998.991461909	3100292841.3157215	165872177.87644985	281553578.6973341
48793133.35774797	339851543.6101602	77033701.09564573	464402397.6724811	603631435.3496704	3356782915.3166595	1061699481.2259659	52150129.67357109	1164146856.1919162	156184851.1265014	1103435173.6171474	1505496009.5775144	45368095.00199015	1213489269.5066493	260434378.8749132	13868906.482671497	31269989.858692132	50106754.27950426	6448486758.176776	1367901684.157484	276869571.51646405	240685237.5649921	1004677429.4378073	152805751.1619098	107599566.6297063	54901661.51005304	8106434.301394736	3097095112.583704	165357452.4888476	281254782.99606824
48761590.53170377	339807110.4111137	76980996.01760907	463725336.05728424	603612369.1139565	3356724485.8218274	1060599705.7617329	52146725.82202687	1148479433.8078341	154165319.9935587	1102571100.0667436	1499968956.6392212	45227077.13576865	1213382640.9989727	259980634.26190493	13819118.139533112	31153401.96158787	49993703.907393366	6428689550.754301	1367376256.5480292	276453065.6266819	240668770.03703663	1004560013.9151449	152639024.61433437	107317882.45736943	54893157.320218645	8098810.209934624	3094549899.701876	165244768.98512524	281075885.8518772
48659979.49155168	339707049.53324705	76922020.27506171	463475190.4078917	603558390.1658458	3356686970.5505004	1059126284.768629	52106498.61727165	1101350035.343858	153142957.15866512	1102007854.65727	1494613159.576737	45013778.85309108	1213302216.977951	259365127.1833086	13610298.702451726	30972888.895482194	49940866.06704015	6395454522.781021	1366514166.2278779	276247804.00348073	240668770.03703663	1004353971.3728274	150796564.23210728	107140258.79816096	54882234.60725188	8097215.6076675765	3093761762.3348866	165071128.83956602	280942694.1660417
48284533.09812575	339543828.9899786	76764054.49133621	462614901.4202199	603539792.8425261	3356636175.201906	1057888915.0337449	52078181.67923249	1074931737.855161	152372596.0050556	1101634638.5635128	1494436108.0068064	44839243.47586382	1213005762.57171	259153401.0268048	13567525.857313743	30800478.02265227	49816880.15544321	6335239547.737767	1364341289.1209052	276065619.3737912	240638725.84791708	1003884570.2643974	149785428.6542361	106993717.67601752	54873342.74474021	8095772.078280988	3091759610.0102396	164422635.4261289	279938154.47293174
47614750.10039018	339306855.3636754	76494313.3029735	462395073.4674239	603527911.0879374	3356588276.0033135	1053098098.0213351	52031902.72375194	1054234805.611031	151600036.98619786	1101154247.449718	1491985603.585736	44752813.5336214	1212594932.6100917	258970181.06698793	13498472.448568327	30629448.474818703	49663638.7011512	6290155954.381164	1359890727.784292	275927908.9510722	240583155.61568564	1003770274.1369601	149458836.7783147	106806544.99959335	54861938.73802943	8093909.96780417	3090925365.410056	163052220.99391255	279542223.8060531
47448489.45813965	339103498.5200234	76342472.3368961	462231610.89120156	603513646.9226358	3356499423.6760774	1051187968.6498731	51972538.434668265	1026594797.4056784	151281297.41831854	1100126798.2419915	1489367850.38178	44252583.494940914	1211990949.0781002	258622759.88829824	13340650.672498873	30478632.45248109	49529732.55236298	6282913703.910157	1359607040.3435128	275320710.3610681	240543088.0656155	1003630498.9428451	147437478.42324832	106424781.65912257	54860316.164310485	8091873.949330833	3087945551.7860675	160977949.9884055	278788012.684991
47317993.589350194	338778232.5760869	76201733.36285761	461649115.6383576	603501758.3044713	3356238550.1008663	1046881949.6072322	51941315.220032364	1009421214.5123808	151052379.39569405	1097888625.205765	1487419235.59027	44112863.6359296	1211765642.7447631	258408785.90532482	13254145.875583852	30219784.170119286	49296908.01799255	6268084409.521633	1359187982.1376777	275221674.3252462	240229717.95147678	1003494834.9104258	146838322.53590143	106175605.37827383	54857643.42365073	8085645.481470667	3084415615.747824	159446618.27427128	278421746.0316261
47139088.18809073	338304314.25805515	76101644.39173897	461315510.2651909	603490785.8695657	3355859858.858688	1045396257.5547926	51798753.53286122	992654650.2076614	150142017.74389076	1096442799.8670328	1484608031.0272064	43717333.236735374	1210343138.4275227	258165197.35074133	13074378.554529829	30050609.868197612	49182307.299586676	6250144555.963473	1358557530.962791	275202128.567433	240107832.0664711	1003428523.7292863	145964422.6432786	105806708.26147985	54857154.915352225	8083070.867526502	3079716160.22127	155986563.59379262	277496110.9636454
46934627.99924315	337775508.9400086	75579757.96905693	460004478.3185399	603440992.1975353	3355637079.6301217	1042834610.221249	51633860.960660346	959523627.2129636	149920109.83622107	1095126698.72443	1481324841.3295543	43551793.48907096	1208180196.3236353	257264426.2417169	12967742.006543105	30024762.545979768	49015289.84650075	6245948626.701038	1358157988.6564014	275078968.02577597	240008080.0465013	1003372566.1648341	145834944.1534164	105131985.00666234	54849560.14081858	8082352.115261339	3064148835.032715	154158063.1938609	276204440.2344762
46035880.52708581	336766073.1345944	74868498.10504872	459347103.49161476	603426325.4632027	3354557586.718169	1041437578.6976802	51518983.82186068	918063366.4470723	149886031.57269487	1094905214.5614738	1477659033.5217347	43293360.24487553	1204273443.7767968	256830720.52407077	12823837.446356127	29909344.29551545	48780779.597363524	6234560747.081213	1357960477.1530328	274976818.153145	239769507.60317272	1003146550.8313649	145716334.04309642	104638135.62354341	54847690.953694135	8058862.521058605	3046415225.500668	153410595.98821807	275517867.77113897
45460419.90259345	334668112.9218062	74313571.84594874	457832045.81079316	603281519.4885617	3354189981.997632	1040729163.6413398	51362434.52285879	885492545.0398737	149881427.1210027	1094877808.1464744	1474767761.1194832	43055834.20991397	1200152755.0158935	256406552.82730293	12649613.462367749	29816276.29546065	48553525.54536217	6228205886.846374	1357686552.1454904	274881023.6173989	239252059.59895945	1002881636.6821167	145409759.2090766	104511230.54156207	54841589.196518406	8045566.617518385	3032152653.6153107	152567494.90575552	274973754.0883529
45233062.28091901	332909270.23907393	73447930.58002697	457510931.41943455	603094252.431927	3353917062.8098464	1039366907.7924072	51246398.24271906	863944583.3070707	149839653.27486423	1094171028.6034892	1470983994.4697556	42639826.868721746	1194223858.997751	255568608.86112842	12598256.622245966	29657565.72146155	48333651.95289325	6222552582.359958	1357454421.2067792	274704858.0867226	238764935.93139562	1002705262.4627811	144750904.65332454	103981977.19100402	54839914.215514354	8026653.826203049	3019924418.938834	150103158.0607986	274588872.14029634
44348095.728888676	328793654.94157934	72605726.4985709	457376072.4458656	602891183.3942113	3353040740.930987	1037734359.0618101	51006407.11841112	852042271.0518836	149830298.68549815	1093066492.7029371	1467695706.9320319	42485335.10725704	1187546284.7498546	254184950.79921514	12550806.481894204	29252433.450645808	47409547.33117034	6220205071.8378315	1357155701.7170177	274679671.993253	238456130.97955167	1002526620.0137593	144431187.66134566	103550103.02918328	54828816.52918824	8021734.521984164	2996332684.2909937	149035454.34928006	273694618.79583085
43570604.54308646	326029610.5740552	72401322.0882901	456773642.9580865	602804403.9623944	3353013280.495341	1035768530.17817	50908963.8595131	847600610.1141025	149787225.23960245	1092793063.562286	1465617653.279694	42474580.94095763	1177366695.4856255	251371339.7692629	12543986.65975679	28993326.651419763	47254334.726041794	6218318610.237403	1356612636.8729444	274583119.989837	238177560.3082686	1001935007.5002024	143961027.95892626	103157835.22071978	54817888.1575197	8018046.366582707	2979389796.859833	147845585.98487997	273355047.9016451
43339894.63147877	325942679.9155794	72182772.64472063	456611278.2280575	602614915.5954603	3353003318.110973	1034340571.2475778	50647587.497117035	840867565.0516742	149660635.43021318	1092391872.3149385	1456042897.9665506	42460269.01289569	1174754298.761462	249306231.38457006	12539186.797375387	28640316.278719246	46980745.952337995	6217486997.029087	1356056731.1946282	274542641.36420745	237984720.6897445	1001437573.039557	142876947.6793579	103117515.19527447	54805507.65960425	8006483.01116284	2969560350.8317647	146807768.03051618	272962086.017695
42335405.91704758	322876003.9946827	71992178.22888023	456313199.30266345	602512845.4035469	3352897690.8211517	1031386168.4933993	50638519.80231961	839596322.0555288	149288821.66079125	1092187181.804819	1445716940.387063	42397650.1508517	1167516612.7785902	248474573.90251392	12514212.361202486	28152556.91109879	46803812.84560553	6216149236.437165	1355258505.0481706	274497534.77348286	237688881.5257837	999644340.8363683	142740483.45254758	103049699.06587343	54789591.83767398	7989198.775214366	2957629884.7530475	146168320.7741844	272763718.7675744
41865052.610872425	321788072.7848699	71613564.75755124	456070560.2784251	602469568.9049077	3352791044.381365	1029005807.115175	50637160.18191542	838509459.6020305	148817589.80746636	1091453415.0322886	1435419696.1945255	41732504.674440004	1144152706.0791748	247927798.4329065	12435966.885329098	26964668.55492797	46592771.9244771	6215513311.663143	1355172399.3084266	274405559.9564785	237287090.91905308	999218071.7342589	142024236.9110271	103049699.06587343	54759692.516513735	7972190.4802401895	2945373027.6477313	145243769.80868322	272612642.55576205
41543516.622866206	320285577.9880887	70684869.3436502	456003893.02416855	602467552.9705442	3352739463.670666	1028108745.3586564	50628892.53843033	837691038.5483006	148069027.53607973	1090400640.3257837	1429822223.1491833	41150427.22806419	1120338895.133464	246912090.22617704	12296226.07209925	26551786.51311093	46401940.06892601	6214818076.525173	1355065262.496617	274309494.8737226	237078613.60313517	999118229.4257668	141274752.63032073	103049699.06587343	54708282.64523956	7910008.423357049	2933728632.7469754	144009159.2410262	272605529.9713292
41196303.52617221	318666555.46383905	70042876.95968151	455888387.67026216	602446604.4472547	3352432077.718577	1027778199.2563719	50561130.34746562	836766670.1687052	146876875.05585083	1087815231.5408726	1427390275.3010397	40706762.9356131	1095579231.9622047	245374752.10106993	12179276.473370526	26023169.36510675	46317910.23559094	6214088000.735417	1354863162.1521955	274202507.8252424	236446903.44431743	998644998.5891995	140969194.07633582	103049296.62593102	54628906.03769464	7856437.37823339	2926490743.3252544	142891711.87714422	272601479.10053104
41110896.88048585	317081427.77533674	69745529.98924477	455380276.35585564	602446335.2888895	3352303984.591663	1025077096.1121435	50467252.91232402	832411159.5529404	146306540.11440474	1079670370.4843798	1406189498.3670738	40492324.67698802	1091694745.53249	245031129.99127045	12179220.724337734	25343675.473480944	46210672.49825677	6211417370.581108	1354544977.8469107	274000174.3137985	235319126.04015008	998506820.7615231	140851265.51333737	103049255.691832	54574065.54124818	7846578.292087415	2922878693.7252455	139456820.2142454	272599487.98447526
41008573.37796316	316828011.1653272	68119538.56681333	455321935.3358932	602425917.2969235	3352036528.601267	1022418257.361308	50330433.28434556	829088936.8399527	145643086.53439537	1077450985.8893359	1384956570.2943213	40111561.88129912	1089953350.5615795	244847305.0239982	12176760.633813282	24759872.961956445	45642703.28210036	6210334385.566071	1354058487.1684208	273648972.9527449	233665006.99281928	998256847.4978467	140832959.00243562	103047634.53539921	54498138.792157635	7845734.932426956	2914614839.294097	138054328.5617901	272597932.0743889
40846894.603262484	315339800.67561156	67409668.81816489	455269490.44021606	602425671.2052512	3351635453.7900853	1021356680.8677405	50282782.34275126	826846546.0772651	143967526.22101575	1076477778.6789575	1372312825.301821	40005216.55340007	1085265724.317485	244653093.36981195	12175965.643882936	24698706.897393353	45319931.45203538	6207544020.903575	1353694794.9961336	273642429.9650931	232140369.79358694	997991734.0333929	140576311.75485876	103036480.00827125	54406161.33892953	7808081.464053927	2899597291.562278	136673662.076254	272597261.18103087
40681245.40301898	315273224.4813362	67392229.87267284	455213068.8077417	602422798.7981756	3350685797.056214	1020936891.8439006	50256016.51381587	819121001.5480183	141477104.3627508	1074732683.5344083	1368893950.454229	39786424.8659052	1079752660.1087818	244304439.20553538	12173274.023415938	24659573.73219314	45087475.44454479	6206966185.810685	1353633260.7215865	273544511.5445263	231301637.5878506	997201919.0692812	140451353.54179466	103027009.75060989	54403532.03265979	7804626.27993689	2896486445.026499	133695013.11182311	272584309.95850724
40548380.7331539	315130708.4584025	67038802.32826888	455133444.98801863	602416941.1531272	3350120654.9790897	1020300247.7360164	50256016.51381587	818712902.7722793	139280519.84496546	1071435447.1204333	1360503874.6126773	39627666.46883668	1076798578.0654116	243373672.97605905	12172603.640111342	24604139.54364275	44210390.11695088	6205635916.598048	1353546196.769781	273379344.9196201	229556011.80581102	996108378.3778921	140093841.07977545	103024629.23230943	54400195.72532658	7785973.052881005	2876760246.831742	132301946.3307829	272536055.9426253
40523889.76628055	315079495.3327026	66818818.70470832	455058535.86428136	602413919.5124153	3349689673.653035	1019698601.646136	50253710.16682151	818151845.0041604	137586618.9935596	1069314615.7157468	1356593533.2028906	39433922.18673383	1072082562.4648819	242914794.54370025	12172539.48238234	24511837.16881138	43731012.24920599	6203099548.435257	1353518268.324687	273296386.184244	228535348.11504325	994270176.123714	139971708.21777314	103019094.09464373	54396822.97214642	7777935.250793468	2859536053.567919	131081553.42192912	272395532.4565143
40187715.45374325	314967958.57240766	66154249.64389296	454992328.92343354	602405213.7938405	3349574569.5716095	1008861843.3788239	50212361.20464918	817595305.4129628	137348311.03612822	1068314847.4958378	1351689889.0368483	39161353.52270937	1069131746.8502065	242271899.56349462	12109631.191210696	24489633.2703715	43326222.37846508	6202254444.62163	1353346227.173627	273151641.5551542	227803617.67730302	993119869.6203722	139961472.67657575	103010569.87695181	54391228.18827652	7775993.524269608	2848042647.782053	130663203.35920087	272309082.2071119
39987873.46940076	314799926.26966065	65779714.77913977	454856414.5263911	602391399.918017	3348890859.8667016	1006021766.9317056	50167825.64924501	816907084.1857854	137271542.75332412	1066557547.5315557	1347611923.9860964	38943892.587407134	1067906418.2463013	241836008.8495673	11977228.975286542	24482769.02159693	43234439.66915276	6200698298.0394945	1353165967.7564304	273035401.3661862	226544142.05517814	990966583.9452794	139861803.0157064	102999943.1267742	54387280.11174899	7766196.48473873	2837537095.067542	129998263.49050476	272217818.9464059
39776956.09021673	314778466.65445	65312322.08837772	454619443.0701644	602368239.0917364	3348045753.831604	1005147136.3151243	50066556.37833165	816436314.8037422	137240153.82455137	1063058587.9274477	1345445566.2518878	38906657.24028543	1066059703.2189716	241799275.83062947	11946587.472177524	24464321.290502556	43226762.98960561	6200302537.03902	1352733682.210652	272988150.5519098	224030142.60970357	987207471.6470923	139749025.46121287	102993752.84589376	54385770.940013446	7756894.817567183	2829534615.4401846	129970196.48687564	272195489.7895529
39346351.24999267	314768610.8308511	65150916.1137042	454152230.04438007	602347209.7697595	3347601720.1750407	1002576889.1888272	49912284.87958547	816325486.1044576	137209793.02484703	1061561353.6897664	1345212012.2181008	38886307.58025519	1065311828.6296479	241382011.48161337	11929822.616833959	24456370.06592459	43220407.49480452	6198683089.809566	1352523757.1715379	272924990.64147806	222165671.74239758	982939083.2998197	139619606.2724262	102991972.24515137	54383882.89829289	7750105.392277453	2821515916.37907	129897533.13032636	272162452.94246376
39167102.47799224	314726157.5866803	65071564.89436362	453906193.33626556	602343925.7761377	3347297864.3529387	999870135.5460539	49867547.14681911	816284977.3154056	137206668.12259507	1055252218.5449839	1344536122.7684643	38860355.02255963	1064312869.4634553	241184950.87976998	11913050.466983547	24454354.06827618	43218922.810564466	6196682817.218859	1352274121.047885	272870365.58633685	222165671.74239758	979805952.0228788	139414471.7931707	102987352.0652315	54383293.18719234	7742831.806031214	2821262762.1830993	129852576.99015908	272128349.8005198
