# Supplementary material for: An improved FOX optimization algorithm using adaptive exploration and exploitation for global optimization
Source: PLoS One. 2025 Sep 18;20(9):e0331965. doi: 10.1371/journal.pone.0331965 (PMC12445531; doi:10.1371/journal.pone.0331965)
Supplement: S2 File — This compressed file contains all the results of the conducted experiments. Each main directory within the archive includes three subdirectories: Analysis, best_fit, and convergence. The best_fit and convergence folders contain the raw experimental data obtained from 30 independent runs. The Analysis folder includes tables and figures derived from these raw results. These files can be used to reproduce and further analyze the results presented in the manuscript. (ZIP) [file pone.0331965.s002.zip › cec2017/convergence/IWOA/C17F10.csv]

trial_1	trial_2	trial_3	trial_4	trial_5	trial_6	trial_7	trial_8	trial_9	trial_10	trial_11	trial_12	trial_13	trial_14	trial_15	trial_16	trial_17	trial_18	trial_19	trial_20	trial_21	trial_22	trial_23	trial_24	trial_25	trial_26	trial_27	trial_28	trial_29	trial_30
18418835228.878197	23925736148.64809	18090035366.897717	37469907562.076614	22293518538.498703	15292546312.116385	40226248863.04293	7058996416.946298	8220789121.092693	6826299279.475932	10100307008.039446	8867572185.03839	28513401773.205944	9106988077.887768	20322001996.902122	13321380413.162338	35846207065.71792	2526182952.115419	4626727787.823309	7713965346.032269	15517571589.958899	9360290759.223463	15276412328.996233	57474116122.82259	6712454334.689337	28968948574.003635	38307263740.02404	12041837315.395636	16086801871.77951	26418921874.388264
16869509256.754301	23454205599.531303	11799878624.991417	34203099581.27166	18824224616.20621	12149001262.362589	7032983263.73181	3771692286.660616	6272450658.785045	4005599191.7709446	6309990367.077222	4088462542.8530407	22842722528.367695	6947412239.69095	18737358973.620335	7909374798.083841	28022781178.23291	2526182952.115419	2356656217.1213017	6839704340.4769945	3769776667.1919546	5265743038.013895	7941691509.496602	27326809003.867214	3363708951.817223	23080784036.894333	31376935310.74667	8730853150.154158	6238863202.358955	23660876028.894672
15161706815.581902	18227176747.46728	3195213262.7734723	30168135735.429646	17116608943.689623	7139449593.70294	3921838257.6256213	2976663517.9665923	2335094019.377663	3595239788.3627315	4448124396.37678	2023663999.5258787	13300652815.632034	6679119216.986	18600960481.11633	7274580429.84286	16128921554.888367	1997475543.030283	1483103107.3029602	6002291551.853803	3769776667.1919546	4287313045.1505413	5130914073.458042	24006127593.61569	1881251553.9077096	18444525110.953075	24790449783.52511	7239965754.664902	5754259607.403997	11008258108.973736
9144297552.455332	8294745168.530924	2217223397.7298374	20880851986.736855	12362200182.91409	6279974267.454438	2952231158.410884	2596542571.074165	1391248538.7237716	2610276527.9403076	2243303103.2965493	1901919974.6264315	13282624587.606314	3771998340.9801865	16656155950.61871	6748956052.725756	12344380271.987827	1347530042.4940488	1191983598.1264405	2675716941.1484427	2998333012.892807	2370082800.951838	4601109375.035743	19545416564.20124	1663799182.2033296	16178988292.662165	19983428160.175415	6535788007.791539	3826998639.4791236	6469435051.888387
6226257847.717638	4778008188.033534	2148051512.7099295	19843211604.061234	8588327133.2601185	6164596321.61249	2345975818.3020988	1991917410.5096493	1163799941.1552813	2337963641.1065025	1862737898.3357425	1872145959.5554125	11257874416.910744	3488055037.278017	14345293549.627779	6268296905.320496	11855883689.35836	1219097424.9451964	1167019319.814385	2496552773.769829	2140269607.3371205	1900705469.3465607	4577945112.26239	14281205170.437294	1394481023.7085176	16001735894.91318	18504283422.508427	5214480494.912639	3747274842.9757156	6213698540.329926
5258549432.926018	4721693520.588362	1762630428.983776	16914723728.178988	6881391880.376384	5624184101.925778	2120877730.5163214	1925853161.7341342	1039177097.8661636	2156194488.331642	909010544.8291074	1468126451.2108688	10699306984.049925	3388666337.7777567	9345641995.646965	5061693424.251443	10043681443.274769	793228439.9989108	981972168.4363499	2140904506.8328815	1423210807.585557	1900705469.3465607	4157902248.6363883	11428851214.914186	1353155541.9154055	15794660006.330273	14496433879.44608	5012438128.354203	3440785462.392927	5582063735.670072
4323184224.303794	4151287761.6304126	1582566415.5096097	12190489145.385733	6530070166.578013	4629817129.350531	1994277288.764733	1742086742.385778	755151112.0035816	1866204179.5565062	832824434.6741971	1349769094.311908	10579377669.13263	3362745333.2055435	8841565493.806208	4444038436.840881	3854886849.5862074	793228439.9989108	603865713.2820915	1518942008.980124	1384293267.8585985	1510670365.006834	3388393021.401179	10709580745.165995	1332704789.7964425	14187894599.768387	9369478555.623861	4424660725.730411	2548305980.8336506	5324494321.199465
3544686834.1708474	3897189296.8388467	1413569009.793843	12082852101.22658	5802202674.898233	4300365217.931196	1957278808.7996402	1406724946.5098734	599249802.0922719	1709810341.8655033	560961674.4302005	1038537115.4587765	10060780424.063663	3183716824.093658	8192473700.117798	3299357285.942162	2746674918.1409483	786212070.1072472	546270953.9645287	1165273278.4493139	1278155624.7609367	1267866834.842838	2457860490.8293414	9111034029.062511	1330256805.7699187	8756120791.564127	6233905742.912896	4338167467.533812	2282696785.4330683	4856984776.242671
2115501603.5496454	2944755866.150007	1358876752.670751	10342982195.067156	5208615708.729028	4152925424.0290613	1955686032.4125128	1174851857.5482047	497505464.73190683	1595865432.2728856	378221593.4271816	1016975319.5521405	8259829269.455784	3117860571.7287345	7919628265.351674	3102478999.8895354	2172186350.08048	778035492.4101629	521171185.8614376	1079205869.3451877	1134827413.1226473	913668734.5577672	2402035885.0382876	8638711098.599556	1202278873.8272574	6597772650.939694	6158452879.589947	4273552100.069943	1980277538.9738202	3151013934.5497217
2112711694.1669579	2708855113.5375066	1224966153.299922	8485449985.846192	4745453543.552426	4023011083.79832	1939732788.1425009	1116632609.6173131	430500113.6010247	1578671147.8214943	273885356.7869416	989444853.191779	7974823279.409469	2966962109.7795644	7664258716.678033	3003883712.896044	1942046957.9856024	775574588.7215306	484076587.41388386	991808978.2465545	1102579009.5283315	773485624.0947857	2233283679.4125834	6869999080.895624	1053935081.143005	4913892700.981444	5871174936.282275	3656822500.328427	1945611042.4541042	2575997978.742414
1773028899.507927	2616087732.110998	938187922.5857096	8069070786.578111	3979663433.0261245	3862783666.2010093	1886592394.6105587	1107151046.1091108	312614111.48798966	1563091792.3740616	253426654.1181955	936342605.12797	7582251866.825374	2874063999.1939263	6718321354.653997	2939621227.171175	1771511038.1791582	752156933.0814676	447451668.7674886	934520638.172977	987619031.2425848	773485624.0947857	2161331465.897477	4732787526.131016	949725084.0301341	3265625218.142756	5866804095.224846	3547721130.124616	1785087664.2136726	1772624325.196019
1230515654.4800444	1576625441.9143157	837294717.214139	7644658562.9127865	2800180099.7612247	3796625040.041725	1876889519.85818	1089935506.0806231	294239306.79630685	1526204538.5536716	240399692.74336177	903543496.5830123	7416706397.153121	2835182489.8543634	6097552390.537002	2775091869.1186223	1604155528.7832165	743529120.3802044	437332393.58966696	883254730.4002565	931020101.3484182	704744469.9505591	1784081777.8168461	4680219831.547227	901273272.972542	2984140812.678161	5619359684.67092	3078161749.928912	1698255320.6385067	1713226567.7524471
812034141.89304	850579481.3980832	668742472.1689975	7011882196.942021	2798095865.6280303	3632229210.3593416	1617097271.4771268	1086928725.8912165	261254971.4447836	1415364780.4817808	234849117.77243194	849023441.0610201	7168579071.077718	2820780901.143383	5335606837.346712	2682455137.0110903	1541927535.2077122	735909404.8666996	416240843.68019617	855159484.2960992	813728463.576912	681060658.2087965	1648233018.256643	4236702989.76268	863921043.2563465	2119095654.0685961	5583690603.114994	2366722943.354256	1624005158.8147197	1612729222.136177
601576689.9373698	518232974.5956085	494854888.76427794	6385097030.927245	2542489619.319951	3564737754.014561	1494232360.9375303	1075589512.3103952	253433378.23889887	1240908588.907241	228383330.94054	817705509.9467659	7040215258.125837	2501153392.319591	4692531617.659978	2651376466.663978	1400027205.9034376	731646702.858334	398920821.0476831	777169544.0823689	731695581.574531	667196836.7251546	1624036938.01776	3559187014.2949214	846285371.9770416	1823850584.7411804	5481008772.779474	2354964529.94099	1266128408.9548452	1228008314.6013703
550193931.1400266	455356205.46856487	472792325.7523327	5415433169.932868	2426578428.6937437	3465406281.250008	1381516704.7439911	1071795943.3144476	242888443.2596948	1219429763.9685264	217921473.50065652	681246475.5145919	6682064869.271662	2285038578.240529	4087079933.5806146	2551789058.3918676	1336945609.2706683	726710295.0715806	393112065.3384782	745702481.180591	631074167.2025038	638361784.8510053	1398787713.9894412	2788750337.8097982	834437659.9742967	1590200714.2671757	5407017031.066938	2224038614.499274	1185930048.4382043	1127452949.5036395
527094499.3665173	442440137.30090976	462265173.33861095	5312294512.021826	2338897006.4576187	3394926773.9481387	1287158352.3383312	1067918419.1837479	231097903.7121089	1148955727.15936	205761852.66594768	674105454.7275207	6581380277.896591	2147670994.0686526	2886174785.586624	2505164710.333091	1330006588.0376174	722191812.5514398	391155247.6496778	720508055.7520882	610879509.4127268	553284569.0835036	1286000000.7754648	2744646509.2133055	821878810.2718408	1568610283.3556411	5212069809.276263	2200865050.9499917	1172980628.9853766	1030597670.1039318
461485622.7308674	427773607.6414996	458502090.2392629	5255391308.95307	2197970627.585043	3330556000.8266783	1214698837.175163	1050106406.3863891	221056097.1270713	1105582294.0382345	196522609.08800635	659430396.8390895	6445718683.21075	1997752517.0585494	2423575298.010682	2453599485.862777	1226838076.5924804	700649728.0980706	385604420.6803927	677704195.7497144	597385260.0960195	524107061.44858843	1276949738.5881667	2273183658.371605	814900467.3532518	1489656566.6721773	5166654960.420356	2175255227.749774	1161758953.036057	1026138736.3297842
350452974.9578219	426670116.53126293	419295745.9810686	5092294910.945342	2050728998.4246085	3325322478.586939	1114701461.8183627	1038553536.3986448	210914189.55847192	1097360115.3643475	194440458.30426544	645902463.1685866	6211994781.277392	1878732595.258446	2369707247.8791428	2384530745.412432	1155432170.244218	694036453.9053005	381553617.9234332	571800106.4303662	591453314.3254175	513103363.47692925	1276590326.969449	1852973232.0974286	794624053.931939	1468046212.7064168	5151007924.085666	2167795503.5703144	1153192717.5182288	914046054.1987928
346726438.7577765	402264082.91360927	408010820.3253913	4988965025.864633	1992955070.2457635	3302235371.7865043	887951067.5168599	1019080987.5515513	182363543.9319355	1086650603.0149312	192838996.18114856	627953514.7893523	5942381456.842524	1806111980.131189	2116529797.5735323	2333964991.192133	979294512.7339771	689698286.5005226	365214305.665956	526633511.8481145	583675569.7772791	504458330.1319708	1274898442.6609333	1478147108.0445168	745395954.8378597	1437696689.813975	5132029684.148093	2133158697.8394928	1150032765.2156312	899683289.2324235
332238788.69825584	388552969.1843624	389166741.3836153	4865775619.382764	1966334375.702751	3265707772.2526755	849644211.2712282	1012330267.8039118	168780318.58364484	1042195258.5330712	191360307.59993914	588320926.2913874	5875954379.284313	1747618711.3573804	1975133352.231348	2319080880.011202	971443956.1788534	670242734.7061014	331401571.8363902	509292886.60645175	568084556.9538914	497405718.2731386	1237669105.5837812	1143988314.510069	703901026.7485447	1335445353.3536992	5124200754.169874	2113934228.9732223	1119985671.654596	759372263.5767803
310324530.0821101	352978093.6265653	379950172.0407344	4829099303.3565035	1942772935.5184462	3138212557.7901855	795695711.5389358	997789460.6637728	166385807.95523998	963260972.3775914	187791301.23267245	566384929.0565223	5798283666.508838	1705786863.9738605	1949540278.7320843	2307865669.1545525	931595594.4150498	655086229.1281064	304666523.63578	463565618.5464427	547709211.2896641	495056151.04171246	1213772553.2391675	979556436.1455446	696445409.9409181	1272297356.8731897	5109808953.693803	2068697299.2702587	1097882893.8383586	736632925.9119405
301511788.98399085	319895373.5903971	376122966.8691489	4743840310.160148	1925124125.358946	2916864769.6144977	736486821.7719761	981785786.0720053	125787396.78502503	920898624.6128529	187488054.52028725	528449626.3394224	5487744153.061485	1699064461.2098396	1907365649.0035422	2271636574.8678775	888695269.6660651	634742383.546994	299761888.46718484	427271002.4857877	535874666.2715522	485899045.11353046	1148565877.9388466	932406403.6746312	676800706.7722514	1232664407.4738004	5066455589.497455	1863586046.6668496	1085563400.256603	714303639.625254
295879241.06274736	303230328.15006924	374648693.958284	4547024321.049145	1875734705.4204621	2630944906.791144	654122967.5649624	955087708.024878	118568634.28572187	912826409.9809828	185242122.70170924	501461396.52824074	5380292869.376722	1679881587.934794	1782691717.4312983	2226522080.6363826	816662057.5085379	614808201.3986052	281303640.13118386	343884238.9826142	523629127.7751149	452463880.5167502	1124463021.628969	770823487.4948084	667707639.9769886	1186345402.1648166	5030315331.898987	1830228126.6418064	1062255783.3289112	686082350.0463274
288169342.61336255	290635139.17349297	373819034.5346623	4277889654.592146	1842807322.4636056	2525548562.9510055	595727457.0832552	947985492.5757776	115530932.76972969	905312883.3750132	182288356.6940085	489022214.3452518	5083258457.626974	1660332380.0655124	1763625539.1850972	2146365085.2390854	712676026.1631655	606352175.1885421	263333599.75677672	328040366.74330574	494602976.6504582	423105292.86772525	1117868579.3244576	727435626.9472024	658169204.663585	1170170910.0572877	5001182734.071865	1814328594.0119438	1052942032.0558745	627195940.7979102
280043690.19861764	279403651.9962208	370561851.0489348	3980700992.891931	1824947380.4058597	2444929414.7797575	537447202.1039095	931481396.8755488	114527427.14318335	898149008.6313254	179720492.02219877	476363507.50874764	5064808734.696636	1632318447.9320676	1681047294.2146568	2116653481.0028598	682868502.526748	603724429.1737548	247075120.57534313	317974983.63996875	491441311.86640567	388529627.88586843	1114534798.1121871	704176296.8215984	643178698.9615371	1136655041.6674583	4991299026.971025	1794566202.9815176	1020341938.2653581	606166373.4180243
270076526.1715839	273581841.37997836	365600623.8475268	3789119164.122889	1813836861.4018033	2374249048.3594418	467649770.12597406	886034274.8631452	113067425.49081717	889470403.1039382	176080160.3281263	474611830.944079	4890805138.295771	1569592860.3899784	1616921659.4313233	1944779911.7482502	665182757.3360392	601953478.408774	226532098.78359723	317974983.63996875	475840787.13345563	375411008.25606066	1110739052.9681737	604990447.4874197	605271159.0029485	1129406252.5821795	4968923072.50238	1783064699.2069483	993050642.8571533	590658139.2278473
263025955.2600716	267036726.27229053	363322336.5634243	3689667171.995787	1804131550.0135791	2172645434.8245306	409191372.19623494	846711710.970882	105372350.35078104	879610594.5685266	173673118.9423141	450683767.7520447	4820111813.289707	1470468152.7425892	1598684852.1746936	1826432555.9375665	636394636.3441664	593194369.1960056	226085678.04607654	305744959.82337534	473467320.98268163	349089319.1380014	1093808268.9401038	572035553.2813563	572699887.1303478	1122550944.3269243	4896686969.913664	1743594805.1802723	984521589.8584157	565872897.912921
260096805.99659452	255574862.12486142	360842721.6626664	3678067702.916132	1801104880.991412	2144475834.7949035	387405957.16399187	785713644.356514	104002804.46748905	846785359.3351607	160794937.33602574	443791752.13723767	4792744174.749458	1296961171.5105186	1591642249.440433	1812949544.1213624	569200654.4682825	577213781.4131335	223661528.3415721	294474463.72662145	468603387.7570635	336146226.42556083	1086546593.8407564	553313608.5418507	520502844.139519	1117861576.21333	4822849093.893281	1704583939.8579464	967372388.8408417	528672027.0316162
253821608.56357354	250960475.322757	353281194.8580037	3618248746.049763	1799659862.656887	2113260866.553928	371805405.08143336	713316987.9784541	102665599.2831951	836592545.179255	156977806.009739	433363560.93931293	4706775618.005579	1247812005.9758744	1580814880.9015663	1810315607.2370925	560756596.382984	563515088.45145	222317527.65302527	289611348.2269805	457308458.62701565	305316628.45379657	1085382143.9491212	549690761.0580918	487719485.3851995	1106768979.5956752	4811922702.38398	1692187047.7022765	954598970.3946513	508519840.11437213
247228839.2463574	248062634.47634843	344982662.9447153	3557843540.119727	1799070210.2196865	2086180978.2315898	364182868.2765182	659737004.7055554	102089400.77317326	822758269.9306687	147855072.53140482	416083795.1841826	4559327625.433787	1212877382.0277927	1565787821.0463653	1795514472.7256393	542452115.546916	549911840.6618521	217268641.29321754	286039599.40553105	455792790.0061896	289442715.2136739	1077611088.273537	547249399.5607787	435475537.77272004	1090260480.9909503	4771970269.720606	1663112845.944909	946506023.676232	474817750.68439347
224389419.16186148	243638046.51147172	332078690.0364292	3522235837.8939786	1798078077.4251163	1990840846.4071035	342285049.795934	617915198.2819526	101660076.22423142	811368425.726486	142245349.07382107	368044523.2162687	4401851022.391465	1117656922.903777	1533341281.09728	1789024706.6447995	542329193.7965183	537197229.9713212	213590390.707122	284231631.1377142	454417579.89568335	285378853.0917724	1063197288.8827301	546667608.3765448	404751667.2079809	1086626433.0653396	4735868606.669201	1639391033.453481	945646958.3173223	457334473.44133794
215889098.7961846	228122238.12166592	310983288.08216345	3180959581.7054105	1791653235.5059361	1940110129.872526	329952934.39623064	603900256.111282	101137103.13493666	805490179.8314949	138245087.60962406	353266999.0689185	4219767822.756177	1031290975.7853782	1491332874.7426836	1761912623.9220324	536498311.5370562	510348387.94349384	204723699.06583178	279961962.6429687	453189008.86114687	259573316.61442897	1004450027.5195539	540744649.9857976	380334481.9889903	1077223502.123165	4589323039.405091	1618486637.7047663	943290567.2005061	450891015.53208506
199274807.5992474	228109839.86320078	292458363.3477053	3093010141.9333415	1788700278.3715286	1859913715.2006974	313432363.6150851	596279194.6074346	100389172.64082387	802570863.356937	137905589.8782872	353168780.1338061	4007478404.766421	996892764.1107752	1484568318.1430352	1748982582.2116022	531656478.0839108	508310965.5897964	203018612.70289236	275121608.7176328	447089036.0508029	250761011.56284347	981804372.0361054	534430209.6522124	376365145.1903939	1075218122.361132	4507769083.095005	1603444685.669786	939789546.5556214	442008384.9215459
195454300.69490793	227388297.05567262	265864401.47364017	2939539319.8529754	1783080739.4219306	1834010450.6002185	302712227.2748289	582065674.4982374	99236397.74047904	799762797.5728906	135403797.54975966	344714875.96545863	3141476405.9614844	980512060.3371657	1441138884.5341916	1737624000.0531902	531201298.2854074	504131443.69279015	202748153.39619967	273274361.6501827	444978677.19603187	248740458.54376936	962943759.8014457	529769069.2332584	372315395.44505316	1074144393.9467971	4388258042.7248335	1568369615.249156	919868718.0486265	436229915.62145305
195010905.6972633	225579792.74297696	245891590.66396135	2588032013.9576354	1780228496.8671298	1807803484.8909028	285440489.1227343	572179082.3008853	98586676.17444427	796316364.8223187	131545233.30410466	342406373.82522565	3087554233.695736	915198692.8063107	1426091399.329001	1727352254.9798737	526391741.9377156	497374648.4061027	199914719.48673576	270915366.3090759	444978677.19603187	245567626.465504	923754798.0719833	514584949.7400983	356204005.08726084	1068054530.3485595	4252695997.1471725	1543158979.6959758	906420346.8446419	414137516.4016286
191361940.2437342	223351112.31260738	238480165.41592824	2478368840.0065546	1768873665.9307768	1796856262.7309635	278507447.7108385	528229350.49304026	95851123.90955783	792030905.7669024	130617778.71471135	342044529.9516215	2934213759.039035	875354282.7539014	1394352079.8932474	1726860460.6717138	523807142.8550943	493994680.56303185	198757100.3281288	269560355.506331	442910361.54683375	244924357.93968758	891234239.9766347	496247072.35754985	350160376.522042	1064883065.7109574	4114668238.386124	1516999580.3248613	898597536.8506929	413281931.74555945
189837195.88627928	223323170.29104534	222825587.7051639	2340093849.882788	1766598152.3957372	1787900176.3923593	264383101.65976185	489849771.09030545	92099998.05540463	787692031.0428567	129733272.13096415	339639046.2513825	2801621185.778134	874147146.9581977	1338268368.8217833	1723848370.797009	519776351.3869996	490171924.3119579	198097072.51839933	265609624.94034433	438927829.57056934	244622652.56786653	861113078.2683152	481233205.91813236	341868141.4782948	1048237477.2664521	4031280756.483881	1461917944.7974894	898277074.5347003	402266866.03899205
185126528.81925252	222952345.54816726	220181075.20509738	2214866559.829282	1761393644.9520676	1764888163.0008395	258064063.12447372	449735049.28387517	88546803.54180336	784569606.0307298	121309341.1537997	333244909.32396376	2660556609.986844	860659750.7201499	1326792139.455605	1710177863.0873754	515201739.18516237	488796989.0507435	196459057.49023443	264357997.79054308	436054135.5886652	242754050.79498178	829690652.959105	424822335.3514447	336826478.0484562	1044993569.6733476	3674113115.914964	1441154633.1922233	898098496.7325567	401185544.46002096
184042242.97712633	221790520.38508773	217000668.0668954	2150430218.213829	1758328248.5851016	1740250328.2695518	252759893.34231517	427992580.86309606	86660037.7750785	781068485.7805232	118569696.26007056	331818984.6719778	2615612197.6079664	839365272.7159463	1292506453.4527612	1705459240.851881	504468423.65308553	484233078.1308081	194399529.02310637	264276861.9697764	431303051.02042097	236074033.97867087	815108326.4091067	405561887.6278127	335115551.3418276	1041562031.3000227	3477330647.132559	1347366986.6242325	896744761.1487008	399527955.7041696
183173788.7486994	221384848.58763963	211088270.6334161	1969940552.4787579	1755273063.4360683	1729029446.5787654	244039770.3910678	354365588.3982376	84752432.82317266	775126966.5316498	116232132.85733354	329359412.35489655	2602686750.4575663	835106135.8146969	1231390158.2624493	1704050787.9648397	494971740.5895912	476552694.112985	192511863.63302907	263357005.59394032	415292163.2087828	230304622.68421727	798400879.1838926	396739439.9813825	332821605.7686449	1028559850.9719646	3215741649.2101693	1339979192.4202223	894357201.7651231	397174358.6417847
181697539.9786929	219615763.73794198	183377046.9056719	1948784771.8847315	1744963925.0730135	1727127443.805631	212660804.41479504	329033489.28557533	82621537.5514221	773181822.9168441	113234015.30847645	327018411.481168	2596250558.39708	812743149.1956401	1192092090.3777153	1691529743.3401995	492828434.2642739	474006996.75382936	191468428.929212	261976472.42059594	409302797.66648096	227008232.93144757	746410052.048599	388791011.61643875	331819558.80803496	1004653303.3822955	2381657869.140513	1329692929.9365828	892736694.7478553	397174358.6417847
178533075.0635556	219195347.88513583	180400158.24036294	1876248005.584841	1739458684.3869786	1723134303.3629627	201340828.0238722	312269577.4562747	81757815.77048728	768792000.6910187	110251901.07250907	326483966.9081347	2578924561.9424615	800721736.1778466	1172670633.7205398	1673747308.5179305	475424563.5756124	473678671.5204598	189556697.2699497	261481379.03633657	387182506.59510124	223131961.63847575	740832857.826479	371421643.08502036	325376584.1589864	995086848.8743128	2180651589.580815	1327629171.6524062	891869002.0088987	396037391.53876275
175581857.6747598	218978939.4556322	178898969.06578287	1833111946.8137197	1660267575.1828194	1719828082.6347678	195050370.53183317	290586769.8263515	78783736.16519584	765147997.9236559	105540247.51517385	324539620.53748614	2541066049.3179045	792763552.234758	1133906165.133278	1660374917.3558626	469533729.83759767	471694292.03032225	185256420.04319897	258248992.17149323	370927336.80290973	217843216.66240326	736802383.7814591	338105127.9807418	319285418.127204	991119007.6172411	2132733484.7671103	1318771536.9542477	891125892.4906871	394458651.05724156
174898905.48078278	218222169.46057323	176205329.44432184	1730355115.6478674	1625505068.3475716	1718560516.3717964	192415603.66035125	275471114.9729158	74314136.32888027	764770775.8263497	104729828.3850503	323219652.9407094	2537924792.3336167	786268143.9771608	1115440396.2959242	1643174785.4811304	468681163.0393086	471444013.9759826	181195861.91246748	256977931.15861318	358314110.37993777	217275088.39967853	733735211.9294441	330828680.1278225	313275219.7911469	980315022.4564048	2056081390.1655426	1305762327.9002821	887301377.4087877	392854288.1640033
165916463.1184365	217225019.85954157	169950600.73412523	1655580029.2436256	1569365816.504695	1717223275.1059947	186572676.45170617	274746727.986268	72304897.03989956	762830791.0848167	100791886.728132	320106793.6338092	2528286539.0429955	771038409.821059	1078571173.9830291	1636723936.4541326	466272560.2281587	471000176.8481471	176275418.49815148	256957951.2299516	348779190.666329	214669231.1569734	732023429.248532	322308497.80505246	305551463.3897792	973784301.4672338	1856714970.7706566	1287436038.3841093	883707209.9295756	389093628.35929346
152722067.98817712	215743280.14376906	169950600.73412523	1615711088.5708776	1437001786.9384615	1709860884.245813	172750645.86333063	273021263.2178651	71392720.72882864	761472213.5362252	99114753.36851294	318476493.56355584	2520295640.7536387	755990514.9995948	1061648886.929267	1636094002.264696	465169588.6643266	470181475.70544136	172810832.50128308	255945313.88789353	336782710.6719313	212577088.9922057	730981036.292508	320266699.92312646	300979193.9315956	917329581.8370314	1749508848.9893014	1257885504.9427886	879545898.2867467	386081797.38281447
127504961.1251617	214151967.88730055	168951821.55194974	1611117446.7080574	1320155824.5991938	1706065363.1358848	171662102.41532412	265645831.43053043	70648880.66700546	757150266.7410662	92464613.63380468	317228214.2943339	2487932214.94299	744886675.980706	1054304899.1293527	1629234873.5924993	463622778.4595376	469266765.5649252	165690773.18315178	255160692.90711898	327925937.2255556	207128924.90505144	729425402.1739863	318618639.88451004	297195593.69949067	892841042.2212573	1680217415.0134213	1242405542.4709651	871958872.1669313	381751118.4081607
120775979.57399529	213547718.19723335	168114279.8892454	1598526759.4435775	1262027153.9189134	1705902695.2447407	166926796.8370659	261368194.6961785	68456633.2052336	752720374.4023383	91215583.56584425	317205384.9072228	2439853457.079195	714367412.4285533	1039576489.9342213	1625217308.4935668	461719704.4126336	468035921.42815244	163520172.73645654	254012548.14181748	320589618.0423731	205100151.53139818	728321820.1695281	318606367.38442516	292948604.2321041	884188030.1945946	1648173197.6532614	1184150550.0065732	869049464.5738648	380296064.2845332
115413065.68054584	213235385.4138299	161766967.60121292	1589926894.14462	1129272020.6165686	1702360834.8843226	162709586.41988912	251355634.90702882	68100019.3834249	748429135.1866693	89834072.39086205	316758843.48008937	2394866735.193575	709069471.1813563	1033380502.5877881	1617085537.9705474	457252570.5441815	467356478.8199845	162246445.5818862	252954117.49801224	301419783.98014724	192097300.45671305	727254497.2009679	318554262.95101917	288694275.6181347	871564715.9621879	1568603637.0117683	1071586523.4925766	858317326.2465191	368692287.866672
104702413.74506176	213123350.86632988	160369497.36234355	1583559128.9803457	1056092022.652902	1696614165.014456	158755179.38877767	241435974.9311559	65419759.416036256	731524499.6552724	88313047.52522804	315022061.7311742	2332807437.480439	707811768.4989536	1028589330.2431253	1602034793.68115	453694336.52426183	466380695.6918751	161698700.38767672	252796791.35706496	279057378.0781768	182165842.69225425	725260080.16819	318061062.81221557	281474284.5223072	866169141.3420948	1477857795.1332636	1060780327.8012673	854387565.1350315	358374538.43669015
87148923.77047178	212236800.53629178	159497550.11912373	1563533215.459131	990212659.2260536	1692956702.2221076	154265304.2976813	241101631.00408116	64850632.68370889	710039554.4551134	86932627.12187187	312083245.57825667	2265228352.3663626	700580333.8492653	1026096582.0079074	1568820590.7505693	451241789.97914577	465922626.71824914	159567967.43999708	251327056.47129288	254658878.2688025	166401836.51878747	723642775.5613694	317821621.2575541	272340205.66405046	864311696.4918085	1465349077.6549895	932639993.2262157	846793361.2493883	350108188.69190437
71642982.79479192	211712299.52051285	159221813.43573523	1547559362.028588	919669359.1328745	1689176899.6600666	149526717.1806695	240203491.43623072	62986221.529327706	692907586.4606198	85482847.22789216	308026453.79290605	2220717322.34661	690629617.9299201	1021604178.2298638	1561391760.413283	449084923.4052758	465604610.8866728	158061807.64612228	250413925.65609947	252547905.30522949	154438194.5267283	723480691.2336205	317818046.01832324	272340205.66405046	863634951.3125432	1406859172.90267	851827064.9071283	836360881.3094293	339255409.8342443
66987811.25032339	211029072.00030422	158451686.9185067	1545978407.178345	875770661.897479	1683277345.2912195	146504204.62311888	233245398.99313116	61180492.40010129	689827412.4217988	84875180.6975077	305962250.78176975	2203947076.1456947	670500725.6772296	1019564900.6143986	1554087160.2531228	440492266.4942257	464796063.2615531	153572672.1149652	248333237.08431563	249993926.4149249	144318469.97851437	723328348.6768768	317790558.0704214	269442987.3768108	851832395.0575224	1384222678.372253	829836661.2232429	835169299.2373171	337072219.2897601
55407268.69577829	209499407.22532478	157809544.2189907	1544928148.6953828	734102471.7339265	1674787492.9533072	141273423.7558076	233245398.99313116	60343795.52050663	675501129.6588012	84600258.1638157	300745329.2776256	2203947076.1456947	665644655.5022242	987457306.3463118	1544253169.8629458	428961947.9334673	463353091.98417175	151970626.25454092	246843388.76822492	249283469.7699725	129583719.09935433	722257775.4901383	317735380.4320339	263005179.52659693	843778075.6568182	1322049050.3636808	819906951.0884491	829642983.5399528	335619028.63814217
54915348.28833048	208712829.93998665	155953919.63171768	1544314877.5226996	601685270.795674	1672755272.523518	139297365.70241904	229035422.96774226	59978976.49065433	654240816.7451452	84231048.35489203	298481592.0977069	2203947076.1456947	661673923.2480992	948226689.1717719	1544253169.8629458	415936761.21576405	462935340.8503655	148097277.1316898	243520689.07407442	245276915.04961643	124005923.08257256	719813642.0137341	317717960.797809	261831504.99153954	841985776.2701302	1292393004.5416868	816862641.7329773	824186401.4664408	333365169.15718955
54232588.150783904	208507497.25030053	155008872.2091238	1542248416.336419	544120772.5755813	1665481826.9237435	138113919.56129766	226298103.25646794	59130513.21890446	642115245.5712599	83678242.73071417	293349112.63570696	2203754351.57726	658712846.0156724	893423755.3202816	1538567388.3840857	404776855.79745704	458550031.1644336	147181765.7094989	239954106.53304285	237525906.39417326	119025881.53130105	718949573.5209217	317698746.62098026	258715246.19558913	834962162.0687441	1270045597.4988961	814161540.0430334	822801002.1871643	326671288.71413666
53793022.77228127	208402608.85184532	154165384.15358138	1541702186.6099114	544120772.5755813	1652645041.076762	137560450.38367823	224950701.21208936	58497894.45743633	635353393.5307728	82661987.2716059	287255323.38334954	2203717855.598724	655528947.4694118	890745860.3510767	1521811464.017963	401350908.72220427	451481867.19521827	144839633.93992496	235432645.0878817	232360494.83662915	114347710.65377605	718535681.5530204	317519571.3712928	248849614.47761762	814739625.5993245	1266464393.8198912	808477192.8226317	821122418.7693336	323725820.651707
53205667.05635434	208357456.1480231	152996632.37026337	1539537923.0597668	533953478.82791436	1651796364.9650002	135494680.49330312	223909565.3640594	57900004.31411619	627610271.5077571	82361091.13483506	284281374.4910668	2203409902.0295916	653346722.4213806	883880084.7237017	1521811464.017963	393009941.3757164	438378124.31890583	141856459.9805322	229275049.00095624	228951860.18256333	103283410.06436788	716876297.6763884	317361458.9562936	230670611.49694693	741648276.7827406	1246153981.2594483	802815564.1061376	817532698.0564582	321671425.0718627
51956403.83853562	208349796.55568936	151985282.28839123	1535665272.350303	490840861.9101994	1650990638.3476005	132749031.06944652	223539275.89580292	56594054.88355865	615210291.2804639	82074239.81149551	280726667.5573001	2202160898.992301	651340838.107369	852317982.8375813	1519976255.4460342	386804446.2436046	418867493.16808784	138734695.74012968	225398128.46173063	222655111.02443877	98233689.28531349	715387251.985546	316998366.91731346	217157073.39566755	694066361.0398804	1218885990.807172	780525461.8881488	812820235.0959128	320281490.905972
51527304.722281165	208306936.777178	151517882.9269239	1530998689.082926	478453126.50738597	1650208579.5515711	130617388.92536354	220423350.52004245	55926045.89246811	608425460.3421828	81406006.38310945	273044892.62113756	2199473733.285688	645319012.5077288	852317982.8375813	1513469525.589629	368183296.6502637	410905540.10213655	137778161.622359	217282530.6562715	219145307.88331005	94009509.47943611	714465696.2062262	316137838.91318226	211050666.31041843	652501293.217819	1208046160.7471807	761314669.8845325	812558475.4707986	319165101.9571774
51123593.74771783	208233213.85673556	151391520.42837745	1529739801.0789695	469427682.78493506	1650078758.1327584	130034583.57661319	220057378.44339466	55194229.50469687	600316005.0756905	80609947.47572167	264991133.94728762	2196043670.7403803	641315796.5415776	820454850.8644096	1509395540.8470614	348878929.4191675	368035954.08583504	137018285.90739548	215506599.2333257	214296415.5394572	91919321.81794211	713530175.288141	315253859.30676454	185271809.40181655	649471823.1475632	1203986633.348095	715255465.039703	812340363.2735224	318729509.9192348
51004610.52406213	208196438.74286404	151272722.58292285	1528615210.77697	462110631.6241123	1649025173.375517	129788761.83550376	219701372.8841242	55093624.03225605	598850017.0054488	80356183.43474497	260128234.30749214	2193830222.049957	639484656.71477	820122997.259037	1507522812.4836605	339282249.34920913	334816283.2303665	136194622.0627168	209437766.6637482	210005008.3368209	88830871.66285707	712269125.2728199	313383641.3401357	167982725.51017135	636848426.9917026	1176380976.8001227	712195456.8822511	811812541.4245973	318457743.90031195
50970822.2061821	208172559.53561231	151239063.18830374	1528562480.473926	439967037.9732291	1647700396.4680548	128015728.69304273	218006862.09981713	54580913.29530031	587160571.2298081	79361895.56011774	257754378.11750832	2189178517.6045694	635956991.2393601	814619505.8021432	1506020449.7033088	325847252.47637165	334816283.2303665	134853009.4191368	206441234.40826422	204671156.5870953	86294881.1221192	712150302.0517647	310751737.6036764	162597914.5983791	623273005.3810229	1135916324.1082046	700759812.1161877	811250337.3279027	318043466.4669424
50825609.64842544	207856486.11370817	151178903.23486105	1528225195.184079	426781945.2425275	1643226600.948751	125043875.17533816	216959632.3182037	54258544.74804414	578158359.28982	78834995.05081423	244906376.6561982	2186349655.370987	631913110.9226946	803396196.9689202	1504008919.6990633	316335161.7334879	323491477.1374864	134435750.02591932	206441234.40826422	200001032.42696312	84210841.83828872	709983629.3566716	307407020.5779556	153844340.0017354	613971624.2800148	1133654585.5155709	692296524.4446918	810190919.8716146	317696452.80084693
50774278.26264763	207295158.83836904	150739606.76580715	1527031479.8769321	406801287.6811975	1633628750.2290065	122341702.39927158	213817807.06679708	53781926.51329921	570808388.1766385	78356576.46884854	236362329.6599663	2185259609.6667504	626403032.9554647	787910854.0506564	1499066499.4122329	315254852.778363	313831289.71115655	133908674.4833591	205960116.95722994	198687817.56387863	80844099.42041498	709321135.8598175	306614675.7697519	146956780.9447951	580623210.4408069	1121971633.7070746	680687141.984777	809163873.0956427	317509427.00137323
50639377.20455178	206376633.32734364	150483279.33932754	1526325176.7562215	398195291.4858182	1610257018.3264244	121807559.8102585	213535430.94135955	51221369.3114692	552226369.6873443	77709471.31596193	220644775.88112226	2177208731.768806	622771013.0409468	784214853.1175469	1494866293.5139155	310910191.6140076	306265817.5715774	133875724.36867595	204655846.53353533	197879675.88483074	76572700.23166394	708436442.8238574	304637424.99534255	140417533.7610446	553631858.2903003	1111196591.0478902	673706692.5456079	807656007.1104761	316770779.1461117
50201220.40397437	204893450.1739196	149895012.5450537	1524490460.2922769	397374494.3257227	1599096617.4907537	120308288.20817938	212379056.13535267	50541102.94978059	543714851.5454962	76851054.42153272	216183628.84400916	2175338525.4391828	616324615.6446031	783650006.8234787	1493671845.6009858	305275668.91330254	284429944.27340144	133844464.36281633	201995534.51351133	195713928.70551395	72559845.58845018	706682080.3596125	302842799.691623	130563304.27679622	524532910.802073	1109657665.2746208	667087510.8300261	807656007.1104761	315505262.223423
48845352.57334549	204472068.52593765	149223813.1263955	1523567431.4688134	391831642.26355827	1592903445.3473728	118124640.0280014	211016927.73506796	49134753.335304506	540169435.8978639	76779238.32579678	212817587.6126347	2172045635.271103	609379653.6477265	763970283.1299851	1487070688.8184638	303770481.315775	280125116.08703166	133759497.06288849	198677948.9356386	195100365.66316244	68657577.64247575	705921766.3999417	290797180.6930103	122585014.41301455	510345561.25657606	1104745166.5706115	665202355.6549115	805263616.4787478	314204792.16695064
48552096.38492992	204304690.30999112	149104704.64561176	1521302603.3865116	383672062.5610507	1586900510.6555183	116004835.50183357	208468978.1822002	48786227.52269449	527614956.42266726	75708016.03399624	206452376.77597058	2167121365.2609124	604474671.6896478	763704840.9878073	1481595263.2225955	298977407.8938577	209443736.482973	132382441.3826989	196155545.54932573	193277854.00801596	66455448.09831981	704076115.5862576	283211106.89008105	115179250.41944622	453121707.0037112	1099336900.4976099	658949936.5033318	805263616.4787478	312591369.50844413
48311189.96639088	203905855.66596222	148455085.68874636	1520859233.3306909	371789520.45823437	1581893626.9817715	114790700.52664909	207873550.53298405	48329321.16049673	512792769.2887649	74782818.08127531	200240957.50215805	2163053689.4505935	602626399.2778707	763703956.8523588	1475589403.3322768	296898616.9986878	205881865.6551986	131253015.96408121	192371776.89363012	191441178.06956163	66118158.57052769	703399226.363244	276670243.8817458	112628199.57999602	447937310.0842061	1093121787.8398852	658949936.5033318	804923637.072325	311802423.82173795
48130199.25757862	203089629.34022593	147549780.8827092	1516837294.8324172	371528179.2744457	1568840391.0367074	114070245.39071997	207161271.32527402	47577463.507807516	477906065.181902	74358038.20013352	190864829.36412817	2161036225.652831	592614921.4153875	763592693.3023767	1473567484.348824	296871291.9844781	196348023.77533618	128200747.53606023	187069317.8439718	190020885.84818926	55567410.15142233	702463068.0486994	273847135.6087253	111718651.02339906	440712376.2943785	1073556254.6505665	652369421.2852848	804682705.624964	307282423.8244369
47311943.02305792	202624582.06695905	145899978.20753822	1515206470.9834232	370776778.4060144	1562782201.384691	113265271.25474711	206135155.11542547	47102111.3930973	452679231.2875727	73878105.03907289	179120745.95535737	2157520186.77156	587198870.1833551	762433785.3113816	1470871121.0632954	296838939.384046	193888100.74407387	125393429.69351543	185381871.21023357	189206195.95893353	53245246.18850619	700020267.9845697	271520055.14047796	110095304.8177084	427144410.89907724	1051127914.3565792	645784954.368659	804305621.1697347	301745002.7433359
46033466.05516989	202149155.7459598	144694421.41998217	1512874686.6754909	370430581.84557486	1541364234.464526	111965479.88893184	204989788.14128113	46018780.014680505	431380859.07509816	73152170.51090972	172811187.61482716	2156828787.1484814	584408752.3496917	761998123.1619406	1469035755.9377427	296717062.62228817	180880944.04927862	124279679.76209316	184058415.50636634	187962379.4771463	51326220.69060878	696139349.3970644	268132966.2280644	106472803.93288669	424474923.27647704	1036566563.7329378	638577335.5506529	803933666.189533	297152415.4162687
45443449.026051186	201506969.64276835	144375381.903622	1507224658.2503846	369147658.5917882	1540880593.4047878	111407277.12060215	204632762.74526832	43082659.05687699	406183580.40060914	72739038.97941455	168240797.8534446	2154835746.9431877	575188090.7261024	760689313.3128418	1465238564.6418657	296600148.6335188	179258811.50846738	119209563.7432948	183396894.45317334	183693553.71372387	50147844.41802298	690432105.877074	264275311.35922652	101970002.61072092	422474255.70163673	1027816603.0830613	636714138.7761785	803408614.0755522	291100855.9520166
45211583.721549354	201142392.44275314	143904799.2673165	1505684517.053254	367039970.3825441	1537894158.3899035	111381511.66698392	204216158.70808464	39569583.02142003	397041873.95607877	72459234.87062053	166923730.51370317	2146743534.4978764	566586259.661328	758665349.5334377	1463252998.0383604	296557012.9436712	175287010.8997319	114816628.34938803	183055671.80079162	183426028.30854627	48232868.383843616	685429138.2794484	259600317.5930817	97796237.94781488	414566437.92922485	1020660472.8747095	634615478.0157844	802785076.3765951	283653287.58198726
44774804.17030218	200714676.38188925	142837523.47576603	1504219553.0394223	363398664.62574124	1534760150.0785213	111082560.71443406	203968556.77848503	36263989.36984969	354009525.84532595	71836735.3961915	162413395.27984804	2125500525.919029	551389620.5530412	758637022.0203798	1462247603.3790376	296524653.48217523	174253605.4326959	112808204.18200545	182853756.81374666	179916201.56223547	47121949.08347142	682635521.2156593	250782179.43801108	92948544.59422436	409020133.0656536	995055753.2446973	628163572.0176425	802139423.6089902	274928650.46041965
44529637.94736477	200182990.975708	142498207.5316695	1502137694.131623	360360139.815656	1534111844.9369178	110258283.09357928	203511824.6479918	34058415.54265482	315756419.3391373	71551143.56057876	161093891.44809505	2117942677.6080575	533655312.254983	758390414.2798077	1461030687.5947716	296047321.13296485	170386994.0485643	111901471.84542446	181573723.98896113	174747546.7100325	46146453.71491196	670196771.9157141	245262358.09021288	90433097.78496036	408487440.13711673	983676754.3831872	616304318.9503601	801530713.2663157	265365704.1900839
43416765.23488875	198010093.96985692	142080014.08382553	1499533555.6525698	356274120.51768965	1529432908.3538444	109730166.01556996	203442191.89017916	33070213.612277713	305649243.7054554	71149981.75256863	159621177.41783825	2116653573.0951972	519264341.7270382	758307773.772886	1454270751.2095428	294597005.52502203	168737174.467076	109387764.61663479	181107940.86586854	166608143.39462322	44476615.04923078	661766080.9535434	241087243.0831956	89848900.08673558	407630272.4373985	957427381.8150501	608222775.657695	800371262.5718783	260300038.2028806
43095445.96724796	196514240.6011045	141562981.06956252	1494169203.233225	350192394.70193774	1528906691.4016306	109479406.75612086	203330686.92424545	32436077.230041973	289009357.31540215	70633917.34123583	156318855.7617008	2114071305.2572653	457114090.6650783	758062729.1288235	1443720433.1675992	294110630.79212403	167923063.65077943	108303117.61292033	180645758.19515154	158213216.23068234	44108733.86955488	632132745.444767	237429145.42932212	85526373.1160888	405470337.0655488	942534040.0824995	599843545.0426137	796124161.848235	249352658.1060832
42611685.61557803	195459028.03649983	140830824.76442495	1490606354.9964824	344600293.567178	1527087926.4944797	108907223.35478204	203047343.37986222	31732117.971857596	285073970.09885204	69418393.85984673	156272664.10423437	2108768648.123673	446222014.5918287	757513858.983036	1437985266.2741938	292527528.72494876	164999222.39064285	106995907.56174237	180086192.11002284	154504972.98428294	43688595.850406125	626854771.9735845	236140856.00767583	82931105.11646219	404101029.3700052	885921081.1671824	586178077.9695604	792819797.4744785	241444261.16657764
42103308.83433052	193207459.79786244	140629901.59960842	1488626809.9118528	338847899.2067422	1524903503.8422122	108155345.51249516	202915067.0194152	31120769.63862756	281666886.75792253	68056776.97567062	150966851.8456403	2107205196.9135358	423697276.5327875	756546206.7271568	1435687853.8912072	291036373.90151286	163866496.183599	106001022.5688745	179550043.5038173	147649937.05463096	43166047.26421648	624679512.6367664	230904831.1690578	79293259.61051455	401184534.3336704	884449904.5680318	575715986.5860355	790893577.1840491	229417200.6999561
41982471.2835264	191451565.99802074	140233330.02952054	1488626809.9118528	334320425.16928595	1521189475.0909781	107397855.10631703	202833522.42503902	30447150.566795222	277899755.60274	66481958.985700555	141459328.48648247	2106165871.9096358	407306212.19878304	755329888.3610871	1416371208.869794	290852721.732971	163464966.36729756	103789952.47612761	178823033.66426444	147574107.1855217	42432653.52570339	589923776.5182602	225064182.67355907	78081837.0056802	399318971.25064313	848384563.6288922	556218146.2969805	785587794.3343955	219041015.13218668
41630123.47337302	189749590.20348614	140103924.9811835	1484844833.723744	324989720.58622277	1520660374.7357273	106928187.9105621	202544231.69805235	29605180.14024991	273912795.7785225	65064524.91705283	138398355.88296208	2103845476.372825	399558521.3347028	754391719.6709418	1403382176.5795588	289830006.80394244	162876727.35217234	103168168.78696851	178095642.88576743	141869718.65391234	41205393.73607653	571587768.4240049	221445168.9620091	74503031.4092594	392235329.7375237	803619325.2684723	534224722.03085333	784558645.6946026	216853693.1424901
41361473.09878996	186115229.75358692	139643985.98900032	1484515693.1095428	317957210.83323044	1517597886.737698	105080110.00635895	202270998.02116203	29011229.45560795	260946491.71224976	63662721.79292036	137591090.67710382	2098229315.9512079	379948976.6261218	750218233.37919	1394849649.4115274	288902453.72186774	161166311.97123975	100043673.81679371	177528364.75645712	134475482.703578	40651398.46327779	525860516.6385054	221125494.75677982	72146410.79440512	389863964.06496847	776243676.4913664	526840628.4676517	781521503.1200528	206079318.43466237
40489470.62418586	181017783.82775363	139133508.6029956	1483375493.880919	297531166.8661401	1517586363.433041	104183302.93133785	201375821.22231737	28244338.63114961	253799311.90711853	61090217.4595454	135412697.96811286	2093717399.323558	366564425.8694918	744835637.7894273	1393409817.037401	287763429.54284614	160913976.9698758	99044225.37392212	175704735.72411194	129472502.15207249	38460919.560379975	452182884.31689775	220835660.47749218	64916215.90662387	381965433.4478856	742355535.3896314	522689116.7556509	780005020.5762898	200979493.59990087
39280544.757415526	180023068.35426262	138902602.74578148	1483049106.93153	287739356.6602355	1510322721.5069542	103919414.30129978	199474949.85470757	27967295.94965972	232947173.19666526	60666996.19406349	131087247.16174904	2092071927.0728474	364783677.5006676	740390104.0150704	1366877522.2719042	286595703.53310734	157470446.13822782	97579833.13942967	174958145.75069153	122988727.53659812	34895540.72381855	445071001.84625494	219041473.33438265	63965117.378740095	371065369.9864478	691640557.3714423	502425278.2663381	773740130.8925656	191116526.55987793
38851165.55986445	178475675.87451723	138042993.95349306	1482718178.435796	278694782.7548349	1505908977.1408803	103479253.767037	198999514.70383722	27895184.841048494	198193112.40202695	56419826.04627412	129425760.93519758	2090288590.3656964	358928424.4438086	731196381.8381062	1357112125.5208955	286383117.0259032	149448695.4803328	90424747.97055113	174356167.11732286	118611602.38742334	33986734.15954593	435590743.2600424	218824663.33733723	62851267.65883619	365407308.74404645	690017640.9671258	459353866.9779384	771897540.8871392	189631646.24242535
38070947.65664181	176668034.30955297	137545810.0326733	1482575141.6254003	271698359.6622384	1502542978.7302318	102731560.53412732	197653518.3126217	27791024.844655458	197597502.68997774	55090878.88582739	129425760.93519758	2085959692.9451458	356179361.2401746	719833150.099056	1346159863.175739	286160891.3205236	142613934.06355384	87712001.44043176	173818711.58652613	117026169.85394582	32986743.750078466	428771964.38516706	217858571.26287368	60845544.07405675	359528494.9875253	666966768.9923805	450045949.7913799	770590824.1231179	182000690.62702352
37493136.42259314	176285817.3188355	136781973.90463406	1482007125.800182	265105189.01967335	1494064761.6724336	102241968.67502464	196535257.22393078	27744123.371152673	192071179.30595443	53046570.708692186	129161472.35126357	2082054050.0802834	352592273.47837454	711398746.046355	1338461634.7091691	285138018.2041113	138461422.4311648	85532079.37409788	173317689.63399434	116720916.91807035	32715322.134358294	425377763.41467553	216311413.04943052	51199469.902201764	358558345.7347198	662757689.2436777	439364635.5371543	755082539.8896633	180626642.1107294
37169562.94076107	175364742.89772198	136347555.88512942	1481789580.9057086	261846987.17571464	1490546624.76641	100356075.56975263	195204080.3723414	27564600.764116395	190927900.59035635	52687332.66455583	128868129.1595113	2077038987.6876163	344402700.1846632	697660844.8878027	1330266174.2741418	284089331.8406451	135587106.69971836	84011764.07941842	171580259.7873586	116572040.15136969	32560392.40228789	421346336.4475262	215553146.80799463	48748122.62111141	355909600.6606282	652698168.6277215	404825757.5811915	743278663.1585351	178566712.06850344
36438380.42712751	172007041.91190583	133194319.44438778	1481530273.9393532	253020884.43531433	1484184157.2331953	99027496.5452532	194826236.70933983	27272801.401101537	189126752.84510753	52376606.051302634	128067190.1105255	2053961967.9553778	338495463.02787423	683855143.5653183	1324148512.9323094	283904045.4899302	134770765.95355728	81857933.45557742	169342433.10631597	116166966.11927941	31906110.809686594	413770832.1514876	214914354.86765757	46943553.11574205	354147484.95741427	648548094.8598684	390206084.8448278	729686434.6191851	175300904.2503949
36351686.84727626	171724012.44247812	132229464.74227467	1480845055.9114916	250942640.40660515	1483038515.3713653	98779229.05820106	194632928.81275132	26973997.52097548	186450115.41928402	52237880.425791256	127368070.29614064	2031082114.7262683	333302618.6711995	658733187.4368927	1313611891.0357902	283648309.86011636	134764163.095585	80013086.11073256	165798329.19138262	115538643.30751035	31010303.635852523	407404527.06360465	214197637.47854248	46499983.92689314	350800392.815028	636043481.113254	383548476.8081461	686837166.9014678	174230187.93773258
36039222.87733041	168057265.54216453	128614932.02926885	1479161441.8763747	249737855.01163393	1481566388.4555244	98547017.32882585	194400625.10610613	26895061.073752213	186095477.90922838	52069773.0574575	126169435.0288897	1953199555.926612	329872051.9514599	640916991.3860315	1304370108.1223161	283648309.86011636	133855674.07382661	77662775.90925042	161357156.39123392	115101610.57542314	30568265.97265717	403736956.5042126	212807062.2976993	44763803.05677499	348536562.52519625	622375191.2178404	383375537.5276926	637816779.4571495	173936571.53564197
35969272.10206929	166392209.2794358	126207053.92583828	1474983843.2033098	248445077.14900038	1474657879.2199044	98431328.77990219	190167177.49578074	26792395.86862152	185647111.7289104	51861706.695306785	124801184.4365974	1789736564.7083309	326969056.18559253	630489141.1413047	1296485019.7850072	283623939.55545557	133803849.54938745	77296080.42675461	146716421.36582294	114117563.14295904	30141138.114607643	399270130.37257594	212446289.19093832	39063797.500165656	341666413.30150056	619908241.9528109	382691462.3364617	589452348.5799414	169908314.0664167
35957286.063604124	162637470.8349182	123020743.46956706	1472189689.2460656	245766975.437056	1472826519.8238332	98085328.92429107	186868081.94913554	26220436.187245373	180954640.9728206	51451903.839962736	122911377.02515993	1586663985.3728392	323578696.3528798	628144613.7244258	1286649411.4172122	283587615.4446305	133525183.64067757	73739467.04757258	144606647.04278436	113733160.10001647	29562072.43356411	398076116.93594915	211888398.60549983	38753803.86854155	332931804.9371904	592249899.0059619	382143877.5298636	564477994.2840165	168676093.15107384
35897870.04951466	161065156.249903	106457580.65138729	1466586623.5180883	244028590.70199353	1471983735.5488837	97816915.69932626	186592451.22602206	25799591.905043103	176885914.12454548	51023127.91035636	119935409.8535696	1440781535.170445	321940141.2889199	590398997.1469802	1278191512.4194853	283539835.8129226	131934220.81734519	72707542.86673436	143681799.9208971	113204095.59840769	29416960.064557344	397601713.43688637	210262225.61669642	38607159.14976076	330147446.92062706	558624310.9262513	381811255.402197	542757106.2697945	168354171.23159006
35756832.509902835	159584109.88442603	94684149.92025577	1462779130.7797902	241800169.8134712	1471602324.0606954	96478765.41852085	185571196.92803827	25367434.679371554	176885914.12454548	50678013.111029714	118018817.14431128	1225626148.1812346	320883393.74683875	574656953.1659777	1265860059.321134	283514001.313867	131863687.39483574	71062884.28294064	142654037.49880826	112947458.68993326	29165542.863281444	390742744.17614716	209601386.61639753	37888113.8641237	327911025.2419067	523240893.6871133	381388504.9222737	533482760.1655594	166881244.09062397
35754107.56049087	157954535.32840613	84608145.5027546	1458444867.28944	241533017.93210343	1471602324.0606954	95108165.93795092	185174825.27652085	24562372.893928777	175631294.69175628	50367956.7966777	117583093.777003	1199629693.4932413	320143269.10626316	563510481.7112429	1251265788.5919836	283492917.5136626	131830923.24962945	69990861.81041728	140237318.14467138	112869176.58707829	28881250.973423216	389840608.341017	208300314.33146024	37059260.31114426	315707169.1494422	464214151.4837101	380544927.7721011	530952337.839169	166046047.04502875
35705384.497619286	156282077.1085925	81645543.37754187	1455061274.6122117	240885753.96701938	1471044857.7545724	94139620.92729703	183872976.9616641	23192949.422765255	174730942.72149527	49868272.55310261	114234137.2913096	1163247825.3516731	319375551.1881563	559467271.2017306	1238666008.0195286	283442623.40702987	131677945.2849384	68343610.03119467	137154268.46981102	112543303.01293544	28392619.113146614	389317356.15917337	207726017.4725666	35394567.53408622	307390719.3342635	453703098.89416176	378928334.2619002	527988761.27064276	165565251.29220098
35627592.33731	156086427.48974496	77838953.57157885	1454349921.9136832	240725449.48628438	1470702981.8177397	93047781.5474415	182536540.53329292	22237162.60548335	173223110.5873903	49081046.26088616	112254937.24790454	1126902440.9057636	317994135.114486	548023456.4720548	1221664075.5823693	283421304.2494352	131492684.871335	67443939.00344904	136050329.52463943	112543303.01293544	28016883.608742807	389190426.07602644	206336582.13841453	34963147.72909376	286872498.17524695	449199702.3724844	373908563.0999204	517875796.7684677	165008858.56329027
35602910.94614481	155797339.85579047	72662739.88656726	1453402894.5168943	240115737.37882	1470328524.6690278	92782039.14320055	179718917.26032716	21773814.597649507	170298354.08235392	48216955.57392938	103956260.29514846	1118035377.0843847	316572089.3261116	545195492.0535101	1213991061.475141	283364945.20263433	131453910.14141339	65808276.98337847	135577253.84957242	112267364.36148946	27683572.398109224	385915789.7687132	205310579.02658096	34238331.918368645	273697333.3310585	444717834.51157755	371499724.8498303	509321822.3898279	163862630.22691154
35595809.21233659	154083714.0007296	71121171.52900904	1451539171.813155	239724521.5257361	1470265258.2027879	91347932.01504344	177852168.31363374	21233493.674828093	167482653.62106866	48064126.04718718	99770762.66440347	1116810150.7287245	313207509.32792574	534740714.5447383	1205386208.8065906	283345122.78134465	131141543.33957733	64670479.88050343	134729523.8958023	112026097.2318957	26975120.855580408	383296658.7960539	203565162.8215485	33999123.915487625	259337454.8466525	382795528.5741375	369932920.86563224	505319843.0611311	162988805.93470147
35584448.79800794	153536231.95983124	70061661.72814624	1448257590.5260975	238212525.30337432	1469888413.3868253	90563789.85660698	176617652.1772626	19420901.810261082	163960398.4560157	47828209.367656454	92572319.38591534	1112060056.5578053	313033676.7341551	521000077.4793329	1202661786.1966743	283312458.2424196	131082732.04991366	63971561.38645155	134071770.11810717	111953568.96951818	26459163.261304293	381981079.57760453	202933431.30956393	33620176.726082996	253575558.23146674	353480367.22833306	367850321.7644343	493581044.0156954	162200098.57049856
35532081.95224022	153530516.8029746	69056420.66720669	1435180751.4153936	233875866.3819129	1467560883.1048079	89735575.84781307	175054913.01360703	18641206.47145552	157268930.11587113	47754162.92861143	90222823.68486968	1103699730.881092	311706385.12690675	503365117.5640114	1197712321.5571914	283292455.67684823	130970742.63884601	63007408.34025121	133188673.52851683	111590024.33635332	26401139.672252636	381777363.78189194	202294215.2742653	33329246.615476664	238809610.08481705	342866532.45493233	362149914.1538325	491834854.0906038	160891094.98981184
35469660.7197777	153145167.5443497	67113366.35967442	1428897049.6308918	232478753.95476267	1465793501.844313	88948538.38363881	172724422.15512705	18632556.453840487	153546869.73780662	47220180.71005465	85655983.13843483	1100830774.2392914	310155539.53939545	499492037.45445156	1194314572.2849815	283274357.64028335	130845671.1783934	62353219.697003804	127641678.61857978	111335625.65211442	26396402.146799788	381221201.7565883	201735603.64496976	33086098.479305137	234364097.8669445	326686750.92140204	358939217.05591315	490864362.24165535	159398792.69873464
35442184.74460907	153034341.0107046	64802480.788770415	1415360072.6287317	229348485.30505398	1465516458.6482158	88692808.78387727	168146133.42681006	18500334.691948522	149328957.63769534	46419740.46944788	84268187.8705286	1091326099.507351	307123658.8330613	495608152.6768711	1191894990.5619216	283191084.83740294	130845671.1783934	60827704.186826356	122843260.79560623	110726308.72302817	26264871.971995767	379986195.25723976	200009194.35621792	32903872.961716432	231528844.39157355	308102441.6196473	354265437.4453407	488632121.44632375	158518112.4439219
35302403.13861224	152269379.50263783	62817240.78933285	1403892522.9220374	227204125.88708815	1464986246.563056	88325340.6120692	162682610.542589	17837024.363572642	142568634.01523316	45735182.86737013	79233393.2490133	1081565579.5775578	300297716.38425374	487459540.62283283	1190082752.4124868	283104306.7384162	130818020.07234715	60317079.23464927	121654349.17424776	109632967.64522772	26140602.42590906	379802714.8875641	199857039.08407575	32488431.68737275	226730934.71325675	256062113.20861912	353909092.35431874	487688669.61983156	157781517.08986223
35130595.93382674	152099921.01336604	59874895.47312779	1390410488.764328	226810208.67310593	1464962847.946054	88075092.18027908	138065675.22062454	17195628.018410586	135861057.53214943	45543691.28147983	76763067.46257664	1070884699.6969833	295472690.9405504	485394407.73204577	1170919162.893342	283006900.8430767	130691165.82495081	58765525.44965889	110296367.99910642	108337240.90422562	26115775.71599801	379015575.6349534	198792962.09142736	31780599.180853248	221741540.90429175	252972880.7621551	347223939.08915585	486171743.27265924	157232818.36196926
35018490.209456764	151605298.80313385	57851156.678926155	1367379974.516626	221672747.84471738	1464708846.184294	87804685.19047804	133177874.58580215	15861970.27248592	131295555.58159073	45303756.98421567	74969975.63158485	1070407114.0645117	291873412.19790316	473630310.71569806	1167414012.164041	282936277.8973376	130639350.71816935	55414894.20066747	105454153.6188128	107146642.77900699	26039694.992791157	375899533.9481411	197458214.102374	31295229.69394163	220387736.20324364	236018517.85758585	346249751.6486009	483850410.0681689	156935471.4938388
34819650.45450354	151156556.39742476	57437416.812120594	1356314885.788707	218305097.82943884	1464269247.0963657	87481677.9764142	126319625.14411062	14854336.031626174	123793208.34712783	44504511.21643905	74553543.17729326	1068513228.2613801	288999237.5368164	467783594.38198036	1157542118.4280598	282920434.18106705	130636835.17303604	53609715.324612364	104723191.83492568	105602833.43058382	25987713.063037246	374769975.4285167	196376096.27702355	30842868.46291252	218752206.6993058	235473625.52592465	346248360.18681633	479490325.8615997	156479902.2357962
34694740.25171125	150847979.76937687	55823175.084267005	1346933620.503357	216958909.15376037	1464153717.8767037	87296878.46671028	123414105.72844808	14541338.516499253	119952580.41135302	44234062.98392626	74168326.64462541	1066106504.69374	281984787.4954316	460584379.8101525	1151107792.6266043	282912871.33437335	130439872.40214127	52456256.57857498	103406486.2264552	105327128.85843612	25898197.134244345	373889626.24727523	195238963.13820142	30088455.615632102	217391649.2293115	231328822.92356288	345721604.28159565	475450249.5660937	155889139.44983453
34558707.99207639	149703582.61575827	54409042.97359532	1341107149.5039656	214351217.04436833	1464132476.1968353	87194971.06670062	119516966.97262819	14482934.768326743	112371175.62867069	43821036.18238893	73756993.79716146	1064065806.6927502	280419144.4276297	452151145.9569956	1143525763.8570652	282883019.52782315	130131184.15990819	50902330.91276028	102998154.95378996	103978462.27975687	25491810.127172727	371593726.4955047	194591861.50780192	29651029.60356561	215664735.08672705	216398462.86025193	345229020.6482486	469358002.9096584	154376994.81621596
34525727.07502689	149387324.88575467	52981587.79078721	1317533968.220052	211162018.5914288	1464107831.9659457	87041580.19747017	117919164.98464504	14400635.196665285	111088661.92873752	43480253.825872816	73344343.7037918	1059248957.9571241	279554326.2245386	436598290.41293055	1142280216.4974663	282877044.1881994	129879963.51297347	50636781.58783279	99301558.50183767	103805897.1016422	25071121.726183217	370223470.2912304	190750428.79066074	29427334.39763742	210642754.53302342	211773405.2046707	345175163.9012635	461067155.7009398	153734066.02986264
34495712.26272451	148046898.32388687	52539167.35681953	1311245381.6833506	208308965.6356346	1463741078.9557116	86948426.35293137	117523080.2280677	14326712.430418156	107987351.4558044	43283582.93090213	72835789.89200467	1057210174.7825514	275986172.5026885	423409188.56686234	1137516417.8557968	282871724.6443594	129642942.48156926	48772741.95065902	96592534.62875603	103478093.11692484	24924703.04920773	368068187.9970968	189127858.09404537	29312863.406983104	206986249.31223506	205884580.58242816	345051746.87770134	452942694.5932132	153109044.82731014
34427455.33298858	147797791.43908674	51688541.95078367	1278269745.16027	204727097.83566603	1463637513.534938	86799069.72171271	117010751.1889767	14044305.972280854	107213171.02732857	42989026.25614317	72681021.87925284	1055008379.6052065	271938643.5925326	422473281.79541105	1135852907.2166786	282835003.72925764	129642942.48156926	44252563.41955329	94746859.16997679	102838675.51331231	24709073.391252555	364821466.2285068	188298549.6547632	28988172.42645225	206436883.31339613	203752822.9873417	344843917.3108687	448254080.5735481	151739403.126909
34353871.18501543	146770141.8147697	51603796.560753345	1277166461.517248	203625510.8064077	1463430837.20138	86410416.31596322	116171769.84765092	13946810.6509613	103025050.28287356	42898308.38933633	72241388.28364936	1052130047.3062582	267441385.77122256	415247683.0906152	1134033866.383085	282724848.5372303	129641359.515287	42292120.016606666	93286968.11716166	102476666.79795428	24621916.765172675	364043323.67338735	187531600.44644108	28832718.663872268	204681361.8291892	200459430.2396706	344809431.1927858	442429173.3603373	147380475.0925057
34230051.583783604	145955846.3736243	51395300.845232844	1270279237.7899373	202766721.19810817	1463335364.5963368	86364722.88647376	114800862.72707	13336345.967169072	101380781.24967575	41641701.5754115	71948482.42883801	1051780007.471761	258369503.37580055	412058042.15948087	1130580231.2736762	282713912.4467019	129603063.13619772	40717368.122573406	93115003.16259634	102177997.90585454	24370729.50402832	362672951.93863004	186518010.65687147	28695982.054031845	203582220.38693202	199752710.23969537	344793600.74777246	434688291.3943674	146122093.39665723
34160973.75402998	145211976.14280152	50658211.491524436	1268313629.8322995	201268621.38825598	1463303399.9277833	86312576.22444999	114540028.2417411	12848053.333790645	100642935.52363259	41347554.19297573	71397763.11842784	1051140722.7776622	248660168.20275146	409649785.4516813	1125662388.2833729	282698743.2969887	129556007.32347874	40469210.23304056	91793876.7638889	101922906.93360654	24321729.47471726	358686734.54110986	186108609.8073909	28628209.12996266	201742606.04506743	198175284.79542106	344792271.9221386	426117099.9611762	144435088.57952753
34137210.67037068	144956937.15207446	50526093.45552588	1263777640.1391501	200887550.34029377	1463292900.9719908	86042652.55824095	112265505.74560288	12589148.07508564	100136898.89692667	40029365.45401189	70955173.66491105	1049491174.9154215	248011830.25177673	408275270.09060556	1122776300.8579314	282683241.8619051	129394829.465944	39149896.66096735	88944759.22059517	101415165.9239367	24304073.225159578	357279003.29309654	183800085.136916	28384758.808894448	199374517.95625186	197220843.9938972	344656021.0619121	414839175.74191576	140958895.3780472
34125187.03337628	144620198.15354592	50499883.87603172	1262987555.9859583	200746890.04981196	1463198000.7999208	85531003.84278633	110056462.63653465	11683477.044850787	99282700.93268926	39663476.038530424	69821163.89727375	1048943127.1444696	245521559.85443246	408110064.24300987	1118143219.8460324	282659393.23329264	129343250.31961317	38782262.38482649	88260312.07665324	100612432.61666177	24192597.40140184	356184431.79963946	181396267.15617707	28019533.720363945	197898447.10291588	195647735.0922397	344615452.7677614	408343432.0740836	136914127.54461646
34076160.2567947	144401509.72544432	50334967.864772245	1262915232.2495575	200295409.72213784	1463115895.6455784	85185038.5401707	109122839.34882028	11131722.783784043	98407897.21408135	39099028.58359421	69514811.1532286	1048357256.4629922	242796994.3625587	401178407.75461996	1113537586.347249	282652850.9383898	129166601.89215584	38456984.2032442	87904159.6945954	100380006.62199858	24126205.731201537	354509748.89785045	181206056.21286583	27522632.94130138	196832201.80770424	192438241.51017573	344474474.45165384	406445281.62366736	130089360.01126574
33952434.1554801	144084589.66039032	50273556.27401726	1262896561.5837026	200123180.6987096	1462926320.1904607	85076648.43980755	107037979.00417018	9144840.643993719	98115839.06038576	38705925.51157576	68599188.01411025	1048170991.968565	236493914.29741332	400706085.16289747	1113383883.2145894	282647587.59275806	129063628.61025792	35911194.03265237	87494321.31340344	100128637.12363046	24043285.20211726	351598120.036386	180950945.0240281	27214165.287253484	195743927.14876175	189292544.47932774	344312291.39423335	391765864.68369097	126741548.17951308
33876005.04661575	143794115.36705637	50204580.14853619	1262790473.1601753	199499461.30486718	1462584552.0598083	83486825.2389273	106624421.68877974	8387016.839500293	97737604.40452039	38638624.943291545	68493912.06268136	1047943640.135693	233124835.6385119	399247885.7045014	1112435713.5173922	282645904.9672919	128957026.04360726	33221532.249857284	86329714.46736248	99979056.38720804	23960835.947471976	349487653.8312025	180515359.3371088	26920690.700172342	192084053.3365836	182818074.7204995	344065584.0469167	382149634.0743448	125124231.89976542
33818168.12229355	143294443.78747958	50004224.40537329	1262541703.900398	198047425.66194415	1462526834.5936882	81752062.53482115	103896545.58991778	6465988.228263747	96870009.47449383	38307093.806394845	67764860.35095368	1047047709.155574	230291791.4785748	395067203.7583154	1112050185.8386202	282639657.72535425	128789545.21655688	31508795.88535042	84528990.85975337	99720660.23105168	23892108.57753944	345373938.41298705	180244169.57765442	26213930.7120783	190144725.4794942	177001638.85800347	344065584.0469167	375261381.35493284	120884343.45629638
33769380.61646258	142950940.24999493	49852892.094939485	1262031387.9016082	196999043.45362118	1462462412.4736395	81100471.8839712	103405827.4270153	5874849.278680724	96339427.85599017	38286281.216220975	67717615.51629499	1043929799.38398	229060590.0367457	391512004.8228182	1111903346.2587907	282639657.72535425	128741311.77883415	30401588.59029265	83292502.82283165	99667871.39439254	23770203.10671937	341308647.3990534	180032149.2529387	26149220.66868306	187903141.43918455	174261603.31919038	343844447.1407271	360567154.1787545	118111661.22524902
33738551.60916331	142490458.34803817	49852210.83392567	1261722520.1673377	196714873.30299756	1461969987.9665422	77672581.62943728	102788392.22695743	5009834.621696438	95894627.06106107	38133423.20497304	66351169.61270435	1042190734.244878	228053007.40070558	384113481.4089359	1111596493.3309982	282637349.30019456	128671955.77339976	28802758.358488347	83292502.82283165	99635104.0303551	23671153.69061764	340636241.04826826	179701006.4718586	26009099.4845465	185917717.26756972	172190134.79290736	343633776.16478777	360046262.64399946	117171170.70982477
33691305.449757144	142256557.4416634	49761150.89970528	1261633225.520788	196611906.58768487	1461624013.125377	75491179.04831967	102716049.45412256	4602434.967987422	95056334.04876176	38055306.462377004	66137759.11077271	1041162142.2757804	227272351.95107347	379454977.351151	1111585079.0944722	282633984.3597292	128647726.58006802	28155990.051762253	80868226.50369431	99609440.48451944	23262787.2376974	336824910.5574624	179471876.50167003	24388132.13231232	185150062.4080332	170839990.79012907	343293372.660239	346787174.1748876	112736095.87292314
33599216.594314136	141292227.51903385	49591779.091329515	1261469517.3599205	196037231.65845105	1460834563.4304483	73134397.81761108	102414973.48463587	3158491.0275869053	94617738.62241074	38028237.58088894	65834774.640457965	1039695801.158159	225533849.98030233	374125593.893916	1111258213.4451356	282629053.4133589	128532212.9032911	26906451.225905348	80225866.67983082	99599458.46195288	22541598.153535828	331731624.57959384	179369216.26642048	24332361.9579521	184909196.35659352	169248191.8358887	342813982.76601577	338091291.0691537	107469588.07199503
32978669.1570158	138861366.75594124	49437981.24431184	1261318722.8350885	193961562.44991818	1460197264.5962675	69239619.4303932	102182339.97855224	3139404.3117235973	94117260.24695465	38010688.41944913	65402058.00028821	1039036992.3795271	222512884.30543268	367717170.5858792	1110939048.0291293	282615442.4648513	128444038.20050344	25412445.449760277	79303911.66433032	99577412.46171995	22073871.58400461	328097109.98030823	178922112.51902217	23997647.381672356	183459953.9243035	168511352.80189776	342661851.4871914	330274586.067976	93272439.7856821
32476873.493794188	136021630.34951273	49331793.26910916	1260859188.698009	190399806.14157978	1459446289.3650057	62170246.16554609	102004972.52782223	2793812.3039165363	92306070.7173959	37993459.76143374	64692060.348537765	1038358635.4572445	216698703.22163028	367477087.92899114	1110325503.951537	282583423.2071104	128235884.79147936	25068146.61943227	79089839.53613396	99519687.16729575	21831845.912745167	327682249.30122167	178333876.10511324	23643861.35542494	181208109.79471424	167634950.95451704	342632273.41556424	311713141.17509145	92829434.58318378
32069789.180280082	134862863.2231366	49236267.18555555	1260442774.5869374	188852457.8386856	1458322402.2515278	45297017.92961615	101826766.83454396	2680660.7735663527	91135462.49055086	37968652.40279118	64582530.631084315	1038289424.045713	213139747.96971402	367312293.42262244	1109458429.170772	282533639.3909826	127935916.7806288	24638991.712806266	78699823.82824567	99388263.33342141	21515054.215689335	327356913.950659	178124777.2667148	23406228.61487205	178352626.7410889	166807871.07224923	342348629.1784908	308665341.5201491	92829434.58318378
29999122.24597415	134568411.4671018	48480040.04263137	1260107648.8247192	186891783.85630283	1456085680.9251502	37554634.24222118	101795518.46882129	2545520.399129662	90627572.44191526	37792605.695948854	64532688.16479009	1038257760.1254065	212184449.75132847	365887546.9378384	1109073124.7724435	282449195.72947013	127475396.43889771	24606624.999905825	78033506.31432389	99271804.41826043	21203494.23353839	324800304.3191238	178077777.48775202	23284978.264931686	175259437.41653135	165469391.85873997	341842979.9181885	302582350.9348774	90794098.87630226
29641087.85986647	133895169.9522303	47336571.7403063	1260092357.9762058	177807471.12372407	1453335363.2859433	34913536.28768764	101633829.25519605	2242193.5418916293	90079586.34340344	37781327.47469996	64097848.65236399	1038060549.9782856	209530619.54821986	363129392.3696683	1107844715.7192898	282321681.5461036	127400596.7824314	24606624.999905825	77102124.8445087	99245275.28211127	20562257.090747908	324028113.5155379	177695629.2214562	22852868.96682581	173459044.3613782	164674162.08151954	341504664.1170589	297782749.1373188	90518219.40606685
27893726.511485625	133548400.61669075	47050370.91212831	1260022573.4758837	175419871.83457777	1452535772.2513824	30457116.742674522	101612570.95754756	1891788.799812054	88529357.66365142	37774913.1608285	63687617.41943117	1038058729.6701416	208300896.28962344	359724522.1915424	1105950533.3520882	282082679.3278291	127152490.66902128	24605767.06693544	76442902.63558963	98888758.78568119	20161116.462947406	323572082.95621175	177334899.97020826	22244876.81825307	165411148.83020547	162780220.8625335	340482437.3636567	296761064.95331156	89448449.30902016
27347240.070622128	133332138.24195097	46726477.1819254	1260022573.4758837	171437468.95825633	1451951785.3384743	23466681.74686668	101549288.5557819	1223361.978752506	87550593.67568055	37766246.69270178	63270026.98631738	1038051248.8942242	205811059.46176502	351674100.6104938	1103993638.6794503	281872015.9287716	127086032.42063126	24452890.796004966	75727592.33748144	97862615.70979567	19475166.658199046	323258601.1299676	177159175.82025236	21776606.813745752	163065564.04953003	161961915.2712595	339978887.1002034	292470643.7439139	89335996.69913276
27344152.29380982	133118680.3603544	45887591.12148324	1259995365.0655322	161846659.43017265	1449162692.8497906	20301412.581417926	101513969.5178559	1086234.0346373264	86793866.44199915	37738018.67273297	62789629.53265896	1038038942.8931532	205568298.9543798	347295180.2848383	1101098200.6008422	281708222.51767147	126721426.48005292	24378503.837096673	75283299.97587697	97470545.98750754	17586959.834700555	323198472.43319595	176993005.9760952	21438279.669456393	160362172.0993295	161292359.0903082	339390563.7259602	288539243.2792644	89269710.22387742
27253679.212878104	132736669.50185782	45826897.99573289	1259966028.6382372	155176986.48165223	1443364511.6261702	18319243.85364532	101510767.76103346	1068025.1039306917	84964869.50224474	37713900.82548868	62591661.162713245	1037572426.6242566	204277435.51720226	346127344.2029489	1092688935.8550563	281279833.9979693	126384934.05054018	24293633.90073716	72830258.22710925	97225672.52208488	16233130.665664107	322896514.0123779	176683633.80832207	21355943.32010016	159538445.6463968	160760261.18421647	339316537.62779504	283445923.97898036	89255879.21225362
27187111.595954258	132202466.26565608	45596723.601268515	1259943716.7667809	152180936.53437293	1437321773.3871336	16486727.386216924	101480818.98157646	1027418.1180503302	82602905.0833711	37689920.880309835	62564161.18791006	1037422912.9020811	199668122.35118112	346123545.5160838	1086318706.9620888	281106131.9396905	125695659.11884227	24100348.812250454	72306042.74468334	96777305.34899542	15735178.355843619	322481864.3484043	176280103.6571109	21229354.29644319	156741058.60397983	159743120.73761585	338653278.0260266	281160283.0492446	89241700.25067858
27086302.224286426	131886807.3562536	44730727.649392046	1259894128.6098003	144589107.57226288	1436324018.6970446	16058650.123549743	101473080.73434843	1024457.6726521701	81870768.58289075	37668056.585424535	62496882.108659334	1037316185.4627222	193480143.0832013	343986296.38055825	1083197084.742169	281007296.79259616	124972511.14780068	23746413.84166335	71957465.54048102	95973165.77368318	15353945.23360391	322257748.32720447	175839988.56218484	20892717.34459462	155724655.60827807	158409939.43714142	337623065.48002857	278083485.31464267	89213564.04584944
26755992.637057956	131797993.87414034	44104681.23949051	1259856204.1998014	138358845.98271045	1435100309.1643527	15950163.177184438	101456620.31434536	1013493.0323019165	76512692.98509529	37600638.74600158	62329014.29904648	1037043181.3198203	192701795.48828325	341160699.0941888	1081555159.01571	280632458.87741613	124889690.37790962	23457490.376367413	70703589.73878191	94213252.6366295	14074659.819408556	321004057.5247901	175644382.86012825	20389516.37373716	154438631.09725562	155183522.44431	336629863.09121275	275358552.02098286	89200663.68923156
26613723.2030447	131349150.47627193	43603344.73654655	1259831997.0107677	138329615.89030468	1427079397.3919508	15883061.547270063	101432682.2597722	1013493.0323019165	74197211.0488034	37561848.89771956	62237710.56892423	1036385197.498281	189895947.27719477	338281103.9910233	1081147437.9706733	280235592.5666016	124879103.45249537	22498243.536367286	69065096.77935487	93717648.80635159	12745966.560338985	319917143.3714656	175583527.60080948	20160273.93470087	153439529.53015336	154287588.14433864	334021133.25695664	273573524.14789754	89199830.21422912
26547020.92950948	130975735.33122347	42961012.819932416	1259797960.151497	136048650.89710665	1424444694.407861	15793906.081681304	101329397.33336207	978907.6105263637	71135932.28053245	37412964.62316738	62199486.63419229	1036278302.1589726	189185534.18154952	335944342.18545717	1079903135.2913244	279833836.1965363	124792299.55593032	22205905.128722616	67854156.41309361	93017196.39682578	12716356.322276276	319710128.15698564	175094087.5923154	20144665.471677195	151007164.98077068	153214461.9903733	334021133.25695664	265340981.33610463	89197803.17938024
26460455.00753359	130631203.83191931	42687690.94217425	1259785760.2424588	132790659.36841497	1420683278.4997098	15639923.23601512	101211522.33330998	978110.8097124893	70088842.35169886	37365196.590475686	62081794.26568896	1036033776.1623559	188100452.76586676	327647174.7863269	1077955319.9659529	279215043.8771178	124641870.32345724	22177991.3643543	67648540.47198845	91764743.23206323	11804664.39392394	318374195.40053004	175067073.73244402	20081764.374104	148202097.86478564	151453469.06336874	333839930.1967447	264873138.48992458	89196503.18294103
26359705.28620883	130481318.35791051	42103419.55108891	1259752295.975922	127813834.90257896	1418171541.4251058	15558607.585512571	100789550.39223999	977050.8081952836	68517215.99601515	37303066.62044086	61997409.67755251	1035354899.0036869	186217581.53250188	324559379.0641751	1076287417.560491	278905732.122386	124365058.12585416	21561552.584331702	66812405.35019292	91262510.71393967	11292389.167241747	315891496.61459506	174784758.6767072	19707673.529515892	147455332.9059223	151152868.35159093	333783643.79632837	264593470.3526085	89195940.04346018
26341159.316088356	129980106.21809132	41780864.06417176	1259729474.314098	127805661.25037858	1405709444.0133116	15487947.540939651	100493036.08171809	974496.9634219123	64668515.50415389	37283621.05330234	61862058.06569885	1034630646.78265	184730954.39851084	323369817.7364548	1071662806.6336634	278050360.017087	123953941.75174035	20446395.135299765	64892318.02463999	90061799.29573464	10822539.778475692	314543594.62118125	174295514.07006288	19328580.27280011	147060499.25776446	151001714.824045	333744285.24927545	264567898.09223086	89195130.37492797
26294232.33454864	129255943.80105264	41327373.972805016	1259708230.9440145	127460260.17221726	1394612490.6485503	15402172.140310485	99711593.01107039	972875.574642043	64277126.86613575	37171420.30278391	61662115.639454536	1033697093.8537521	184263677.53440285	318881170.66256756	1067698542.8544505	277719156.82397157	122592348.111204	19719656.002565175	61662529.46029591	89126238.46466471	9710516.27847731	312394025.4939329	173874013.02980858	19297699.97081071	145620322.8659253	148717211.89436528	333413703.2693833	264553034.71947724	89194535.9767827
26256392.42292937	128260495.8014472	40651251.83772149	1259686806.938994	126600277.17029631	1384180940.165872	15327374.083330875	99177762.50600633	970131.7452391497	63326269.34758228	37097422.303922415	61439288.56743817	1030138290.0422218	183635213.61055443	313841423.91300327	1066633664.545858	277387877.03939104	121579858.43313564	19623948.118479896	60935042.16446663	87371238.83902438	9614183.147995362	309653291.7907118	172894438.9649674	19184876.0909645	144826154.49969378	146567551.5470356	333342333.57603484	264553034.71947724	89194213.75950593
26171723.38882207	126911753.77765696	40113067.358546644	1259582581.5554767	125140532.52254361	1374247134.464769	15292190.255298397	99033767.11719917	969263.4461175395	63024399.84867605	37036502.760095455	61418548.53475962	1019860456.2000482	180026912.58491912	306708283.1012608	1059855937.8723152	277178510.82751036	120630196.3997066	19505267.31619547	59919685.342473716	85516862.66279314	9355332.499461813	309021620.1262215	170991422.3726262	19152979.104348604	144535733.48508722	146251912.18453985	333046712.68096447	264552421.04134658	89180537.28344077
26079311.29616009	126177278.90430054	39111450.866643466	1259500548.768023	123462923.43142886	1364099313.137875	15253619.888902217	98834778.48473376	963961.8421316806	61894803.887731016	36880219.36167787	61326417.500414506	1011994382.5099741	178380063.43905038	301745517.59000295	1050671307.8189098	276753419.0096867	118945883.86844678	19121390.169928852	59636260.60176148	84621073.02881128	9254556.698903218	309021620.1262215	170412788.9056855	19079486.67775336	144300851.03274202	145809133.87957692	332644003.6791152	264530866.99849823	89157483.55141369
26005364.156017955	125843263.55337515	38792891.9696045	1259480564.8485765	122488667.8194617	1361759250.9474418	15253619.888902217	98597020.16128512	960139.2528119674	61283111.995678544	36590212.88893352	61249708.98805516	1007861813.4166416	176907917.03691593	299749351.11853087	1048969471.8008178	276623014.28216094	118842080.30751945	18795705.390394412	59453874.214546084	80914877.24989025	9235636.009499261	308948591.0733632	167873888.05683526	19035668.781406555	144138589.37494418	145278464.85070783	332111306.16055995	264530866.99849823	89129964.35266016
25950310.09366896	125057154.47595407	37744113.689823836	1259111838.6019115	120670393.16481507	1361695205.2720096	15187501.593288396	98318744.80418013	952561.1440235402	60635661.21971475	35837542.47750207	61156956.87285838	1003854736.3731533	176493343.20920447	295926238.4538608	1045329128.8795999	276595275.18122876	117978930.23807916	17904691.19218476	59389291.04139424	80321771.95999554	9142173.83820112	308792683.93547237	164474500.67456007	19012118.171518605	143840987.20682457	144790069.09136614	331999227.17353153	264526556.17526066	89091903.3824526
25805015.983848363	124171550.82815105	36788409.68070937	1258692244.5085053	119006314.54496762	1360233165.044191	15108183.809428439	98166903.56743112	950147.00733467	60220731.48771695	34702286.583266936	61007062.70327731	1003831907.9683402	176258982.9460497	294210598.55140346	1037664234.2383941	276039665.20170546	117789513.19094492	17583664.804256592	59330327.045493335	79808059.38349958	9116874.205000404	308285651.32917285	163369140.14563105	18997388.88556699	143565390.22107574	143672438.027166	331835508.09111327	264516651.28461832	89037050.96096353
25799781.814092122	122739559.17045064	36711504.80135781	1257843962.4902663	116982708.87361668	1359051197.1807384	15075527.695103383	97838871.73823625	940320.9229780936	59822297.83652772	34063081.88487196	60736488.97540749	1001504776.1340925	175912685.06572354	290231979.39099884	1025304758.1488916	275061533.2225591	117254960.72711365	16827716.210075848	59153380.45392983	79331842.38529101	9095678.716723172	307834485.165869	161078786.68296805	18989403.669663306	143402495.81306827	142475926.934134	331626217.2639659	264506194.5174771	88830478.24084288
25790769.93223579	122289801.03656985	36034730.569751844	1255319958.1970866	116882980.41832644	1356412136.8700883	15054600.936140891	97441680.88580789	934970.2948960763	59769245.870926164	33894397.93471698	60600532.358759575	1000132982.8497189	175463302.74978983	286227576.7699367	1011461691.7146314	274110735.3444117	117220122.08651344	16306589.471078603	58852949.758723475	78980678.7753299	9087576.222534416	306976365.85809165	158242407.856959	18980151.344066586	142503160.58553478	141142485.49069855	331080485.4774032	264480078.2292588	88671240.67508985
25778590.86538776	122168569.69531608	35668003.77032902	1251891438.7758265	112892981.741012	1355500014.4737687	15031876.891777202	97216648.67568456	924153.767311111	58269228.95543159	33081830.625445522	60153232.91015888	999501480.7218089	172865044.042238	284893118.67785484	953650073.9563875	273853268.80698526	117129349.02263415	15806116.279179126	58621382.117891125	78609784.22224379	9047081.180276386	306049223.7627813	155082665.28315157	18976136.54256893	141894588.74616963	140501334.22405598	330456302.1410124	264466441.05227748	88502719.83638917
25732094.73260266	121755924.20324366	35171359.70420709	1245631974.7080817	110341218.73961124	1353032215.9900303	14966569.770153385	96719089.4785077	920676.8173077783	56344290.62336618	32928011.074752245	60000487.647483595	998466997.7344551	172177167.84569874	281119024.4661925	854274365.5869741	272718961.48051995	117082292.26734723	15747889.652019372	58299003.170420274	78488604.39752321	8749262.03777817	305969783.83978677	153324492.55116928	18974513.844275095	140763224.3923429	140051916.4853459	328338802.8517953	264440414.387203	88427961.63657536
25723683.69765961	121262664.50007665	34870623.28791094	1240594926.5525055	108754247.74066384	1351477167.9092743	14843650.571234224	96166355.48297437	915149.3380099483	53500064.22298861	32423481.428725086	59829362.796486214	997988560.9139249	172138961.8820303	279394904.0525649	848081622.4998405	272110703.5125851	117074522.50446135	15194570.229630727	57952831.51327741	78383042.0273746	8690686.349574024	305967965.0312669	148399493.246779	18974498.12799254	139808431.3450149	139280223.13613737	325633401.198667	264391623.81162772	88389803.06552273
25675756.164048336	120714404.07034521	34497157.33025871	1238982746.352806	105041761.5285107	1349586249.0557938	14635915.288368938	95597455.08428375	911713.0426833427	51834810.26983503	32298618.275740173	59816420.319241986	996288021.6066076	171693381.1177416	279255005.70265245	843116330.7373619	271154544.19397885	116968870.11868995	14832549.270655613	57680672.25307889	78079927.43532898	8603949.296511274	305622855.5450746	144919620.7909998	18967118.14717971	139545915.80737746	137560976.34479257	323135992.32327086	264373075.08977258	88030775.4233879
25631372.96795352	120594435.80741271	34402225.920947306	1235956018.8914666	104742082.0230654	1345706739.9523194	14423010.362656586	94565909.42865486	908909.3266135391	50648960.769135214	32161706.353682064	59740583.27214242	994016616.0996417	171469637.73288205	278487573.1899658	808238208.8221536	269910703.3339319	116915495.43663159	14573963.410525631	56724319.90726194	77693417.62188897	8521295.52205643	304998363.66928184	139905999.29166523	18963303.450880423	139434665.15315664	137306110.9568714	313437142.5126257	264355599.64092618	87573727.40250745
25567015.300384443	119776211.90643995	33481505.176653482	1234085582.40568	103677829.9199226	1344124405.5660837	14271817.828769408	92944108.53979132	905224.9290260236	49792024.979274526	32095335.926262155	59282275.45444315	991873746.3823885	171277049.96020856	276502227.47240525	785235416.8015869	268194854.6230669	116561382.41022302	14433381.020578155	55402079.65780329	77083532.71411414	7824160.136758913	304194349.86044234	138575768.79788625	18958240.909496672	139394084.23698738	135886886.22665244	308579985.15670925	264324192.31411454	87096168.62078883
25529032.4976908	119335586.40904857	33362721.911444053	1231718502.5128243	102216872.44226079	1337986095.685679	13752014.698214082	91533042.9461288	903137.4159544123	49013313.35665432	32023292.688366495	58613788.89018962	989963260.3111942	170965487.66211107	276073797.3341404	764839771.3136048	265815537.30441633	116356249.31488056	14359724.800786227	55278430.830198266	76844025.91392377	7681921.433847937	303657079.0865584	133192062.2826157	18956190.819470968	139337800.40690243	134896761.77697793	300734736.6791647	264140835.57892436	86609368.37170123
25524212.307399124	118940039.18390253	32977200.889752258	1231296351.8211591	97850292.3381229	1334323963.8985596	13359939.962987527	91049517.28102386	900570.6843283795	45943459.476576835	31885811.082452625	57849844.99530675	989411374.7642014	170780155.67703316	275686628.12739384	671431143.1947199	264917337.3487919	115287309.16056652	14174418.615773149	54857889.66834716	76522722.36556926	7295718.438616767	302871249.3387261	124010103.97842434	18956003.763030082	139129299.42965895	132437740.51331513	291716793.26356584	263812399.36265224	86413909.85931033
25411640.624054052	116656856.16636598	32518146.547916785	1229679202.318435	91414792.05097243	1330204087.4257586	12473502.277149457	89232385.30543016	893440.7528647331	42188108.794762544	31746769.655233093	57838591.54957535	987553420.8274276	170491286.9494451	275312004.4709207	657274996.9188044	260368150.79643303	114317741.78247653	14046651.427086854	54821246.03130828	76269742.98330194	7076162.369070959	299924844.964092	118192438.87392908	18950494.40626769	139093486.48907796	130704786.50623232	270414101.8456472	263332880.7080724	86361896.42597833
25401183.39127501	116041676.70688942	32460433.859760232	1228796205.7889047	86693046.47220857	1319284442.259394	12024956.538867973	88750176.73068202	892026.1353604317	40482231.42415794	31125732.652566087	57279596.151048444	984596761.0376704	169437099.92268097	274131094.7511036	634779906.8568604	256224394.29187906	110197358.84749176	13697557.072521165	54697787.360070355	76043880.56414267	7005576.180483468	299290344.4837826	115229681.38849948	18941466.275324628	139045616.82940918	130093853.24556835	255930846.3618675	263249565.3543761	86256823.617201
25370113.020807333	115901230.24845687	31481952.680477187	1227046645.1490455	80753910.46386318	1309781890.7034283	11775168.745096056	88521292.99933356	887364.2481378937	40067014.390902266	30837363.01773649	56754557.50632765	978117732.6431979	168779399.93036726	272789710.05443907	623855996.9528891	254598082.03617755	107883269.30163658	13662886.79606823	54655318.404808804	74182327.90033683	6934326.942669159	299290344.4837826	107243306.867919	18930650.923239123	139022964.1081303	128292077.85726522	237307430.02649018	262130027.4237463	86073386.89266622
25337686.982818346	114449061.55860175	30827256.686363902	1225827899.487565	79534922.35711926	1302375389.4458878	11618821.72673702	88470420.1338335	884169.5615416041	38764031.23958371	30546747.17417669	56297113.54849793	968960617.4196093	167701741.80910084	271369742.0647886	618339778.2701387	254139901.41510794	107579531.97946775	13412623.574511418	54559575.695220284	74101726.7951838	6692570.386682443	299135140.84639704	88649698.73248145	18915965.720418412	138992638.27768707	127019367.9328645	225441363.21934924	261172492.73300707	85996845.80959609
25290968.279155307	113374945.77713777	29907341.784767523	1225448606.153072	76139394.54348427	1300808946.4008117	11476450.098955872	88470420.1338335	876314.8639729585	37528253.4294232	30262948.549810436	56096840.68645803	966611947.4165267	166909911.22438586	271031322.8872598	579208811.1859528	251592255.21936426	107435791.86092028	13024811.52397844	54327551.87958813	73804843.58505413	6625173.188217211	299078715.8163598	84675444.91732569	18891684.659512337	138988946.3324901	126379888.36436412	222439305.01746204	258120771.04007098	85750330.0215258
25246366.49695029	112310971.69889536	27168349.877845768	1225013374.273159	74624081.09482051	1284578125.9506843	11365398.635106616	88470420.1338335	871316.5830451136	35254231.51752641	29800081.628530078	55791895.23566179	960758223.76226	166579128.24633276	270525879.11303395	575245310.2052773	251511146.57216963	107122712.37995371	12343933.005486425	54238102.2542053	73329183.8319597	6195332.108383216	297463823.81519306	70674308.94460697	18873554.391133428	138955191.06305087	122959508.06634685	221472052.3326003	256343207.29724443	84526530.64050546
25243911.635583177	111227622.6429612	24884412.33575131	1223747605.5357363	68399767.70948075	1275937524.3251393	11055876.987136941	88463569.53531344	870431.6199813269	32688673.874961846	29264908.494945724	55406318.002747506	944385897.943348	166292261.167081	269888961.3846199	569921338.9756955	246154441.9117679	106886485.51517439	12219279.386043696	53895763.88041024	70601528.1309416	6134804.646156076	296841385.9591839	58734052.48148717	18856448.313159462	138914633.3656872	120321265.27484223	220929252.92740643	250630045.79640767	83560780.88167135
25237216.40957132	111095349.74038613	24668198.7052646	1222944710.8253565	64738863.91678938	1275282700.656126	10932050.438972857	88437466.73610789	869491.3474384788	30326673.843408227	28729979.0124653	54902094.52192485	934055641.7106813	165553955.70987186	269519356.95724607	497395007.3075104	244802833.4694433	106320778.37259184	12020198.594623584	53633846.14765838	69692636.17676045	6119418.882776513	295998647.6500277	49500765.3283525	18846670.469481993	138892761.78312406	119550674.21663032	216095977.81211317	248796736.44953856	82273263.92023987
25212857.908560924	111055845.60728796	24552563.939742066	1222341343.2553453	60121365.938077934	1274662984.0407665	10763629.161244582	88363714.75784236	866044.5373258358	29262496.214399967	28560363.379940595	54589501.043215185	932645901.7023892	164856836.83585054	268328203.1105682	468239650.54395306	237611196.15274528	106253242.89028813	11443556.365155583	53377472.4497019	67057856.4326508	6095198.075106636	295212908.35245425	44311921.10774902	18817361.396963544	138687348.60566032	119128094.07074879	214483469.24259922	247215473.9336856	81617707.03458342
25082137.842009157	110957550.64016102	24467447.401967682	1221285478.7803702	54626644.79605796	1273264981.9888315	10712808.543759272	88346576.2415885	865056.9820615093	28460474.332642272	28155043.37402618	54589501.043215185	919584656.9862286	163940337.30332372	266009838.56253803	446339470.760905	224627938.31507552	106197730.45417556	10194734.335370852	53283210.10815528	65537972.47737447	6077773.218320134	294735315.66854215	43102652.80482842	18787332.32876296	138494001.6432136	118597396.21351485	214263640.0291308	244666744.76252073	81529365.57877995
24994364.238688767	110326445.46141842	24326860.18224063	1220688778.0088286	54534970.39145437	1271186826.647581	10602360.22446443	88302730.95586985	864149.6525565016	27976963.94761658	27881237.02188342	54426075.31892535	909813921.707639	162654522.04653323	265463476.979791	444081841.9080482	220722824.7407119	105655734.14866386	9807333.093425127	53260696.27750263	64534576.29348044	6074428.597882588	294589156.52540755	42889028.61666316	18775271.143081397	138273117.34674236	117878657.97005025	214057601.14891085	241308351.66421956	80798815.8024747
24965014.797005653	110006783.91170932	23977926.722255114	1220629301.9521666	54534970.39145437	1265739612.6314342	10447850.186619347	88231886.83589345	859016.2107813809	27543927.710950706	26769423.0078918	54187095.002865255	894103119.2326895	161694939.28698495	264400598.47581148	440409589.7503374	219709110.66105926	105412224.68312289	8972243.220417924	53197219.102187924	62562268.9947916	6045931.051102477	294233258.1347122	41942876.816278964	18762873.625226084	137895981.48803347	117220652.45757666	213881449.32698804	240159158.12284544	80726878.45460945
24919197.59569375	109651793.37113576	23884652.838351406	1220183205.5789042	54468600.64703748	1263232329.1092722	10432680.252335876	88179532.38765557	857616.3727090891	26369428.661726933	26561466.606652934	54008691.84926238	871119022.1597105	161000615.68028912	262460594.85241368	435801194.7567599	219702644.2913741	105145452.29060659	8578977.879494922	53151986.46093022	60668286.101591416	5957720.188972542	294130812.35319525	41141031.4497851	18719231.952845335	137451767.31088227	116743701.51533504	213676213.14476332	239848503.73100168	80641861.49606958
24825824.682529803	109030736.56947309	23813571.57144637	1219928098.7168832	54433591.541497536	1263232329.1092722	10332361.607028533	88105161.91916415	856541.1169940726	25626611.94140377	25865980.11942217	53631325.70039268	852220794.8317093	160811924.50926632	261512905.12107113	417703034.0949792	219044645.05011985	104983052.2732567	8239319.354069041	52993444.890341744	60404722.99852932	5849616.6188469	293801484.0913881	40529482.36626104	18710430.909646746	135853800.1369646	114433587.28925638	212924829.73510003	235911401.9240666	80610728.14170733
24777768.554331265	108731752.53395258	23274197.199009497	1219928098.7168832	54413100.29202023	1247480639.0007393	10303488.42588244	88053534.93316714	855801.3767897513	24728831.19650124	25529036.89365448	53445974.092036776	823526134.6775843	160430699.5528937	257910691.64513305	372277158.37997097	218408006.032406	104785340.62230356	7952923.004105376	52830710.386089936	60365547.52320168	5831469.953927237	293553508.9686359	40461420.00720426	18685194.809020046	135101482.1950568	113853075.94193783	212710441.85053793	234130776.88054246	80594987.48432556
24733194.34148943	108379729.43779892	22893398.577475	1219874850.415953	54404269.054270715	1243406459.9821336	10216586.833596697	87897843.63115627	855545.0250054591	24727066.85664027	25297420.350682277	53216142.58560768	784279321.9759719	160206338.14961034	255825184.99450335	367228099.39727086	217564149.49933374	104768427.36046523	7738075.570582799	52560938.98881102	59750874.81534576	5741254.689629023	293432438.69651246	39942588.7757789	18675318.73202832	134230651.81282505	112282080.15412115	212602323.4212053	231933451.84139594	80577988.2667272
24597079.843086977	107795750.26027073	22573737.453747436	1219857227.600779	54370608.52558914	1242131202.824505	10191721.651758127	87632895.26995364	853083.5760666316	24349550.15975661	24887675.772195682	53030557.55181733	764591784.9309809	160112652.8594341	250804874.01484063	358533278.1174921	215044626.36135748	104625710.17155296	7582558.8798125265	52460056.928306594	59279320.78973632	5724881.058249276	293340687.2012969	39820084.07436633	18665068.3838153	134039429.55646943	109364434.54677123	212215381.3427118	229661117.5974714	80460914.4303357
24530621.82048761	107654366.22113703	21983150.98359236	1219821039.4051883	54339431.3958695	1231396200.9122844	9990454.51745915	87420318.74867755	849805.1404922309	23463989.28672111	24732869.58449062	52722315.59209427	762389284.9715599	159984094.01345688	248796514.54879743	353408918.3966527	210387603.4330454	104581256.24834526	6957266.370883926	52359998.80320421	58856434.03279914	5694500.436272549	293303552.09413815	39379990.1769034	18649199.324324455	133332061.7603091	106281798.88892111	211635273.29881775	227239337.65308475	80460914.4303357
24524150.08066919	107581694.57613163	21810744.431861576	1219785860.2111187	54321651.92783725	1227570431.9677782	9898785.092358967	87239308.68876067	843822.2657985653	23107007.65254433	24711293.203114036	52506148.334119596	761679994.082159	159900787.99127018	247413788.96112385	347674603.129695	207991105.20205036	104517397.50153533	6786278.941340936	52288432.40341558	58606460.57203203	5658468.845525371	293168523.4430804	39247227.876898825	18641047.575804595	133249911.69880262	104395647.1615214	210658075.92011935	226087636.6985369	80442688.64138213
24501401.55350644	107580638.54344106	21497875.73545471	1219740104.9572773	54304091.91969967	1223995609.0495515	9765566.562849764	87128005.48552614	843822.2657985653	22427259.915262327	24168071.385304198	51982180.48631998	760053028.9274374	159882638.05484745	246724204.9169854	335888457.23454666	205475720.0119281	104374858.8498694	6173353.692173991	52250871.451144345	57567188.979673564	5574260.9708824	292910949.68980503	39223032.02388264	18620795.769416668	132788168.02284227	102763427.9666596	209154677.9040888	225071202.49275792	80387722.10775888
24455106.91515872	107553646.69913712	21430451.13534256	1219627925.4484913	54277624.64394351	1221728311.398465	9708325.362677537	87002235.80829084	843822.2657985653	21921891.67747352	23853403.91866819	51945887.809210084	758770170.5497334	159823133.0446929	245977423.9217879	323511260.32901746	203668837.41335422	103686223.96665683	5670165.67751628	52046645.18069866	53187954.82516894	5552651.612579466	292495291.9301519	38955851.7736706	18617035.95470216	131005703.02085124	98823998.201572	208369220.5777013	222392270.32088214	80305300.76522419
24431662.689641993	107417091.4308758	21390705.718734264	1219535055.5642145	54203578.479059175	1220209480.262944	9603718.487062804	86228654.64441939	843710.5715050593	21602126.517036382	23057037.993665166	51571382.76964501	755677648.842353	159776532.419221	243842377.41674533	312850059.62771094	200252419.74802023	103278931.2944769	5539582.446522245	51940375.12683523	48322562.56722807	5540634.819449314	292210447.7429837	38877437.27732834	18584122.94214046	130694125.59224579	97327953.96238945	205854617.69226387	221200313.1840168	80256950.92606117
24416893.2288883	106865104.03725274	21382971.543080803	1219410403.6526625	54148581.36343529	1219923358.2801263	9538768.5048684	85985616.59798367	843582.5703836138	21100677.850788523	23000737.118835837	51433662.4547608	754646748.9501052	159725640.8599114	241862769.28904694	307004707.3581276	196172710.2811392	101393376.65204594	5539582.446522245	51605583.78574143	46770884.63240947	5477645.961728602	292080026.8107255	38748824.73988516	18563803.621644665	129707135.04139826	96812930.93757702	205154200.7272724	219093914.16566458	80250861.7308508
24340947.552442297	106754933.9407492	21356991.595905013	1219207888.0665796	54056040.70713823	1219036470.8003943	9498296.179325571	85636466.51621462	843582.5703836138	20748197.5851187	21913433.244773246	51276024.550179034	752239663.8011847	159651175.38914087	237269520.9423039	303373453.8744422	183883833.75814497	100224565.30883376	5536692.989461462	51445397.94507132	46293129.806216866	5438535.18545435	292080026.8107255	38641684.03661223	18556813.527990863	128093172.61946428	96741957.97101067	204766206.3965152	218139717.81887153	80246491.43109955
24274237.689783793	106556672.2969103	21354802.693160616	1219025689.622794	53876110.887419395	1217853515.567667	9454241.535122566	85382141.48565525	843384.078806648	20335279.05054951	20998043.445251677	50846646.04383801	750243874.034562	159553588.9434622	232889822.1910996	290894999.008689	178056793.28788066	99092119.08695216	5528457.498690785	51437616.356277704	44424260.79486066	5382948.882838832	291850818.49518675	38576064.37190078	18516786.011299845	126640331.87790084	96434893.93323222	203948390.02999786	214748152.2951092	80225819.8613814
24147646.404895574	106515968.87528808	21343397.473811522	1218965877.5807686	53820790.60568028	1215773372.3075986	9436461.781343427	85067973.26548406	843252.8430966387	20049207.368319545	20765662.94382832	49780825.28105514	747721419.9124997	159431694.9608961	225273731.88636324	280292305.69725716	176515935.26144618	98697510.86504732	5498248.890120634	51006347.381707944	38812063.06094795	5309769.808395354	291506809.55064607	38522111.90801372	18474681.836584404	122348320.00504039	95689069.493388	203420105.19448167	210012996.52236193	80225819.8613814
23957554.019422892	106371234.57146205	21340714.79600648	1218704762.9830148	53778842.27190742	1215050560.3779585	9420576.03501161	84626360.64578375	842711.8838761742	19870580.449765593	20683359.463952783	49617180.36445417	746734250.7004067	159144883.84089056	225101059.59913847	275423235.19289494	172894386.7580046	98635920.31876959	5433959.434424922	50582578.71638947	37396718.326161236	5197617.257619452	291314343.5700647	38487032.99944195	18428526.32131475	117607674.49130017	94518881.65029559	203183415.5971697	207674618.69831908	80201064.03019914
23582472.157679815	106331642.99285486	21329692.18273673	1217993470.379045	53753581.727179885	1212204129.2305365	9401703.284950055	84255383.27282259	841563.8676680311	19309689.00388346	20307903.4832363	49523732.14426158	746382149.4876698	159125451.23837587	224242829.7014661	269193882.3947838	172704345.78002328	98475718.69465268	5415117.814025023	50501086.24976322	35138772.36201717	5158740.743018625	291202642.1227024	38157382.14168899	18406176.773686267	114795347.04465315	92987839.95084274	202939834.8363964	205632781.17049393	80157748.61941542
23354200.68332086	106272969.01593918	21314513.55928691	1217076009.5526824	53657852.30631721	1210722385.5443914	9374550.711346744	83601572.81966469	840501.3178337484	19041359.501751583	20204036.792746693	49301222.707321554	745077139.641649	159001587.58680433	222042289.43121806	259592513.22525868	172065777.2745916	98329407.63807383	5394098.644650302	50384302.69925736	33075760.776416704	5147918.615148299	291086407.558581	37779539.09163266	18375027.20269154	113866200.94166632	91006772.32142025	202514598.37858126	204037787.76455188	80117826.56774396
23121990.415223707	106268995.7057138	21306944.461193863	1216141760.0121982	53467087.96230716	1209516469.0790954	9094988.459958185	83441364.51054788	840031.4932557472	18646935.380446505	19952323.666517273	48989613.4561598	742422192.2038114	158858997.30203333	220223941.11091492	252647197.14153695	171797882.93613893	97911756.32190044	5301669.892080978	50301412.93934115	28053062.992769405	5008205.7442773525	290752598.3190799	37574897.84063983	18325986.169642195	112054812.4815044	90339535.50679979	201589831.3820412	202814810.9145286	80113713.06436962
22703409.711151987	106216249.89487354	21283974.20944444	1212544687.7971468	53380285.220987186	1209150776.9631405	9023000.59878853	82705315.61203155	839642.300480227	18346075.881964788	19887598.025492985	48898881.92119503	741077770.9961519	158723479.35833514	219852416.60618874	228150913.43648836	171505638.7151136	97702328.3285303	5270765.687358218	50236141.23399843	26435083.587242056	4940901.777789015	290414118.7650993	37197281.164533645	18308245.51074005	110302839.0287548	88557186.05901262	200715606.00147328	202196315.92604995	80042604.87039484
22584856.960097164	106190544.37702627	21209081.338050924	1210839005.0327094	53184572.58589344	1199391599.6412494	8867271.412127355	82343587.25569288	838937.2643270639	17958812.390089136	19667824.559489924	48813595.55742948	738378884.8882623	158260422.67044586	217992866.4543735	222107918.86498913	171157820.6201247	97664253.21857806	5191253.171484234	50193909.78279617	26400716.78652899	4916300.147693391	289521060.1838371	36610258.170457505	18215065.84264253	103873826.9725194	88441419.22173043	199147117.32571852	201868474.23385245	79916335.43999103
22492629.887740668	106119425.2021645	21138909.3675289	1208990884.0172787	52990264.80797883	1184651644.7269847	8814179.920635125	81821239.1320731	838787.0077075345	16966501.856070977	19590003.308950376	48560482.22064557	738378884.8882623	158242578.30507284	216811958.1111854	202886028.69938472	170846906.3543403	97557479.41189405	5095335.538087488	49989362.38371415	26327690.25917341	4905029.595943807	288966140.1347803	36481622.17399604	18165855.552520376	100706246.72128464	87994981.41273901	197351616.2863706	200664301.7239297	79840609.54127003
21856070.598770995	106119425.2021645	21095359.35605904	1208216554.5640702	52925947.378441826	1182339108.1010156	8178173.362649056	80972938.27738419	838698.1817580111	15721227.235283282	19505890.49202628	48452401.81821986	738299685.8434079	158027181.71097156	214826682.07391536	170765618.62109753	170690425.955032	97264846.10095383	4987529.510720702	49923764.019180216	26165776.998401243	4883308.417328514	288477302.47897065	36210173.129973	18086997.011214573	95975293.41917668	83540165.63238326	195186262.20354074	200244687.30472988	79716667.34084608
21527046.86428733	106078989.29922763	21076648.610256243	1206667496.3806107	52822972.23780553	1176158578.4059474	6883381.669348606	80913211.92062217	838262.9485452086	14791931.549707944	19390788.50495888	48332867.38643939	738232514.9007565	158027181.71097156	213324024.02737057	160344582.8602959	170568408.572274	97213532.62625001	4903592.388230896	49902513.12840129	24666482.447014153	4873202.526479904	288372951.4459187	35766017.685429126	17873445.216614947	93264743.85995427	82715561.34720102	194030044.46007296	200062277.4027864	79381476.64959678
21356440.123352297	106078989.29922763	20953324.176110283	1206112663.1979167	52628240.52387799	1173469166.3280683	6771138.75960464	80714098.15378934	837954.6379035644	12326328.249012524	19376597.967804864	48231831.68634247	738230696.1008272	157922899.9486974	210604770.69660744	150709845.14728123	170172659.0735868	97179657.38217933	4784535.85370159	49802919.4169975	24663458.050289657	4826374.585817626	288316781.9605955	35523805.88466748	17778517.45559711	90729487.20570932	81881973.72546226	190905071.87465003	199812246.10678884	79199858.00060336
20905392.56503087	106044299.20412269	20757074.100894995	1205835477.3931	52333082.57030791	1171284624.7404895	6660970.026000658	80493408.4585657	837899.9919925391	12321505.270164331	19368101.506935988	48036914.437674515	738130079.6680444	157743437.99813896	210260594.97116196	143924230.34993818	169851308.79779714	97175342.11527938	4629743.889775907	49661794.03281296	24469449.781757064	4808417.057736814	288229442.62001145	35221006.275838494	17694731.676326815	88005737.66460088	81124209.73490082	188840273.17934817	199515198.03041807	79035534.84019546
20725118.35199454	105946137.03698146	20572073.99199425	1205635832.5402524	51998214.69468612	1168080126.4401681	6419313.632989982	80318020.5587561	837702.681931138	12114323.35673399	19347792.20742822	48035103.96124868	737752627.109375	157578977.16775137	209846110.83958703	129577578.1117059	168953344.9345889	97044264.13979667	4500111.524373682	49500376.46739642	24260782.723360818	4808417.057736814	288104208.8432775	35182549.194862835	17656985.24493676	86792282.77352287	79104220.2592969	187900110.89121115	198004366.09496316	78545191.50116695
20269221.881982185	105863354.42781362	20364488.853940904	1205463045.1945512	51207736.38028814	1167250969.893917	6419313.632989982	80097610.86591136	837551.4475716016	11974433.735253926	19339193.564833827	47833351.897484705	737739486.3429908	157461493.05574358	208522313.06394145	119067278.35709727	168307226.82545477	96496811.25185537	4288551.770726615	49474043.42215974	24070332.578088045	4808315.071982824	288030611.2612446	35123545.2452612	17533964.30107743	83694538.3157334	77694513.36638895	185516302.8922491	195487082.50914818	78544586.86098106
19727750.982642673	105845144.1578489	20219517.411348753	1205306842.5047407	49656243.84473368	1164998391.3871078	6334436.931195287	79662874.36183867	837551.4475716016	11908160.919679068	19329378.083574068	47441207.77077341	737728243.3390876	157374846.02763367	207605929.29279703	115457143.07670842	167260179.7139227	96392674.37529942	4058994.395305005	49294851.93855768	23630357.861643277	4804244.392826826	287860671.8296969	35035059.05947966	17337000.82318764	81388103.4821775	74268134.49226558	183267542.78109062	193699020.83392233	78233847.24077863
19538361.234368492	105806398.92573749	19994855.020560823	1205255345.2078116	47256370.02450564	1164460472.8528662	6289146.29962808	79478086.45221868	837501.6731673239	11709860.0498638	19319086.02957317	46756746.07451182	737725736.8380586	157204802.65703917	206307236.69648385	105032022.02209586	164993773.02049577	95868559.97429883	3813768.4125953885	48981959.38757992	23452600.869982477	4786135.259198286	287517803.1286278	34702547.805848524	17045013.6143637	78107519.39196375	73490190.41624242	180145750.43099993	188408254.24416345	78084986.6347318
19254839.18646508	105805667.36410606	19845657.31315254	1205216957.9963748	46306143.425013766	1164149974.9208097	6259984.975336686	79148408.05279304	837498.0877380986	11474892.787274975	19299336.539577443	46288238.41406417	737432033.5873555	156754172.6274027	205433864.54071525	102476538.36736701	164883452.4563348	95470493.68529987	3325084.9185119634	48527754.7884724	22817935.344708476	4770535.641725893	287275133.76924235	34295835.86630332	16882901.53086857	76492123.25656264	73153512.58549446	177426255.1624618	186775033.32590017	78029619.21148811
18688780.90237443	105791522.3402582	19717873.787038025	1205185256.1704144	46202039.87035612	1163733329.7227151	6251430.701751155	78557383.943543	837498.0877380986	11421464.147061398	19250505.432761855	46083921.836631306	737164517.5361941	156224412.2384883	204838838.720262	95771086.26561515	164628989.66462728	94585046.54529636	2916578.9901404837	48508379.68467507	22314958.691736996	4723735.013201306	287246870.8844918	34293355.35724757	16508365.123848084	76191251.43963775	72484839.49060959	176256257.9820422	185202869.8051441	77998699.43333314
17959506.558039702	105776390.40529929	19513073.107259914	1205023063.8354542	45963007.44707948	1163601516.0535808	6136791.674343564	78249220.65341869	837496.4484709593	10877741.74468629	19169282.67571895	45563541.921036765	737015083.4228616	155743341.27823928	203570678.81427827	91889841.38846464	164290798.5512907	94060333.79215986	2892266.3979297946	48415149.54616279	21580913.636975802	4708469.630686251	286890533.3158448	34233119.80365799	16431153.493451674	74708068.55318652	71988005.77937467	175327374.77035436	183869068.10100606	77981478.76464503
17030321.822154194	105749634.73632966	19057659.942963883	1204913248.4260557	45192106.95378677	1163550628.6365786	6122567.408601197	78194100.00888921	837480.9973760311	10535303.726452984	18955973.854550842	45309938.198881745	736735943.4827769	155234235.1043019	201046616.02262473	91202566.72899847	160371283.47219077	93652144.18777457	2677748.516140979	47864348.21660753	20723347.843356464	4666413.390763908	285836045.5161758	34131914.80334138	16336997.409501562	73925544.12223288	70242171.88285047	173164601.8471869	181501701.06737757	77960645.36010522
15950883.224240556	105726477.67295805	18819089.75868097	1204788706.0508804	45150592.18724724	1162314445.8936226	6111656.354154703	78108909.85852468	837458.261193298	10214848.775298066	18867700.820899468	44679191.70435761	736339982.4150167	155148846.843444	200055638.13138998	91012335.26175037	154793447.11900917	93030099.41402112	2607917.5622407515	47094612.07666615	19917561.283453934	4656450.407642965	284407129.11865973	34067900.227960646	16098293.597484456	73042306.80643466	68678291.03014992	172230765.94385242	179344024.6827164	77954868.53275186
15899975.340954168	105696393.50052537	18776333.60970381	1204700416.7181747	44945543.96878232	1161309705.3441446	6107104.240440735	78041527.79372522	837375.1230109537	10003259.057602782	18842340.189323712	44554116.26813587	735708915.630751	155037867.32034856	199990033.70991927	89100160.76022823	145071173.69377273	92012597.03499709	2586378.2315755244	46671600.10300028	19408258.99010113	4650483.572755522	281729708.7774572	33817326.95796172	16006239.625585672	71294052.81220534	66193065.40216284	169827407.65452117	178302109.030391	77938847.65073535
15602389.756673712	105647649.75105736	18697921.305429105	1204638448.2560902	44753058.781097285	1158641149.4430299	6099528.6544886865	77879574.84357479	837337.0398960221	9409674.977637097	18806919.53189567	44182437.700926155	735087511.134816	154813487.3431616	198227544.42809844	88586335.04365501	141263821.5867889	91962592.47758089	2558128.631743003	46671600.10300028	19378242.044084705	4640650.613152215	280963271.32116544	33630616.49287531	15890703.138568075	71012213.37028523	64785963.12985631	169247282.18891913	178302109.030391	77930553.17519823
15511561.183710292	105605802.82958494	18546384.117242284	1204623351.0405924	43844504.33843892	1156541931.897664	6094180.888828137	77596653.40911365	837278.1463300493	9113035.863562407	18652495.658218626	44088870.51485603	732895231.5416721	154639655.70183283	197548923.42425105	86947945.81764412	133295759.94500618	90859354.80696997	2532522.7333145826	46504842.79582885	19300482.559719905	4627699.391692529	278806696.7220574	33470076.83088215	15880050.168956976	68400151.19011977	61157603.2206281	165207966.13718066	178253105.96501833	77926681.5214193
15451020.820527172	105552304.08045521	18322201.846952014	1204608623.3276455	43612629.751262896	1155285362.2939577	6087442.695095503	77272386.5754349	836754.0835685788	8632158.05080003	18578867.36839607	43974945.566486925	730127387.7633406	154629944.44913545	196509544.5605521	85339889.24417469	129224446.00840048	90637395.72698349	2522211.2465191707	46149889.21753102	19236688.859647825	4617284.655002334	277103086.42902267	33412152.204598453	15852619.493281616	66775982.02121002	60770670.35131514	164960094.73021746	178248395.55339313	77918324.07615742
15290722.985496527	105490358.72907259	17776904.045187842	1204438946.310933	43577179.98831335	1153406995.202117	6085071.131744975	76633057.95570284	836072.990351056	7763744.464077233	18494370.925632607	43874761.62053964	728665795.1919343	154526083.94053128	196069257.01432833	84843714.62601596	129177084.03565617	89194299.3788983	2512692.483718199	45833852.33613067	18967712.217531294	4600111.778383214	276450052.8860841	32850649.083061114	15838389.852171186	64370205.34818803	60461582.44645098	164100159.27726045	178204418.81108543	77913567.68026336
14716238.92889493	105261488.12971602	17292147.30487767	1204348390.9876893	43492274.48370963	1151931841.1955388	6080465.244520876	76622857.20310545	835441.3206373411	6554235.1249669185	18428194.69221835	43769396.96102376	727174433.9297343	154154727.92846406	194414532.37102923	84615849.4814852	128184717.49130614	88483904.00752366	2496254.15557017	45336773.65226064	18788317.402081624	4564108.680676272	275179557.6421438	32177281.212425552	15781277.618411893	61310712.60372341	60103828.21487918	163602818.53041905	178188731.85848373	77907711.74394488
14637527.267680733	104826702.0413836	16786981.137519	1204114282.361884	43317739.8149395	1147347543.682172	6077950.916289391	76351732.74672909	835362.8522494073	6028615.384208439	18225320.76547202	43552490.82247212	726213810.2560526	153773475.43191594	192695324.9613007	84320057.11598708	127293467.20955926	88031225.01595852	2473824.625314713	44935268.6432987	17788948.883742284	4516145.29977592	274641965.4267746	31546627.203998137	15761935.579614772	60254533.76688975	60083499.5708049	163105281.0048596	178180439.99042323	77899700.68604918
13353403.8081478	104501143.73641479	16452822.918282894	1203909848.5891354	43205815.86500901	1144840404.1839716	6074671.135995082	76221160.3608349	835330.1617921342	5470302.119201308	18132512.823610704	43139103.87945745	725233462.6604483	153613503.84738237	192161165.72262198	83661800.68406662	125732181.62428333	87472101.65450777	2431660.505030275	44899662.158619836	17557914.6482682	4471254.8127724985	273997205.7903692	31270035.712003674	15747741.921389969	59005205.652327515	60009743.61454702	161505477.75374484	178157564.6938045	77895004.68382004
13065378.165586216	104382789.74552941	15983716.755558705	1203651313.173958	43125163.502202466	1143811242.1042428	6065072.709756414	75951895.10132071	834291.3030439337	5170215.111808757	17920241.44860075	43105361.55402209	721597680.7352891	153344768.591211	191120119.3162968	83292426.8146069	121267123.99666129	85786305.40232123	2392576.9797631972	44617534.455202095	17388241.733274184	4425952.9755784115	272493646.182557	30809797.203893807	15747165.153831745	57681858.881354354	59942964.9149169	160841556.01335803	178132580.082145	77889857.27282196
12500452.795607682	104154178.72109051	15559130.460681157	1203139569.9248104	42898242.81292572	1143032416.3827703	6056901.982200909	75815655.40044862	833719.5312500034	4581354.95888396	17740696.442543503	42880078.49119146	719478354.8299221	153144969.5602997	190339576.3838736	82092172.23566082	117920540.50631683	85206893.02302307	2337408.427969256	44411996.91000913	17316842.51966202	4291292.43956332	272111213.05431175	29761792.104442675	15745392.966827132	56224028.01354071	59935948.67105149	160517665.55165264	178120291.0271736	77886953.72300494
12252732.159393193	103066540.80395931	14967093.380498486	1202883857.1217387	42736444.82823781	1142312746.728707	6015256.6003503725	75352276.96158597	833566.2754506145	4308120.139440708	17567042.856913995	42601158.85128052	718321541.1018846	152906460.26303136	189563457.60079458	81427873.59238066	117321882.64971477	83897558.7546882	2335089.7885233536	44144521.18119905	17275217.799412586	4230402.746826845	271952651.2827947	29202429.38533031	15737143.466133822	56022337.14763295	59920959.86993531	159675896.35625422	178113985.6215391	77884433.68437983
12180019.985460693	101296137.17093974	14576081.47169699	1202614688.2194066	42697458.81122166	1141566251.1598172	5978074.734783102	75017822.15719607	833424.3095961278	3827042.7051575026	17465129.06143817	42509494.126358144	717754826.9318788	152660192.7425178	188845245.29789656	80538985.95237035	116584760.3483603	83114897.92360392	2327887.7640340673	43302651.233909346	17273965.826397285	4129606.420196214	271871548.5168986	27612744.07405413	15722750.980711361	55594306.884940416	59918260.02437824	159315866.30032793	178106655.56870207	77882533.44319133
11799227.504479544	100589679.76167578	13689382.62857063	1202239162.0184639	42606587.55480129	1139370992.9121673	5939005.0964992	74287089.58772708	833307.9913756383	3668212.1716885483	17374122.47130416	42447768.23524125	717010441.0011604	152140085.67374927	188167402.5193754	79633809.25122051	115823791.52141635	83000572.973519	2279815.5256502023	42977159.02810854	17188380.481095158	4088751.1724132188	264485306.53550303	27254538.76335735	15717909.846319383	55410241.79416087	59856487.32636313	159315866.30032793	178093526.1527013	77881460.75152893
11551596.059392896	99518717.93513338	13640373.425892958	1202069344.7270043	42476498.94696341	1139211390.9831903	5850598.581760385	72233245.2048023	832581.5289069302	3629257.602581015	17265912.060679045	42370732.75500566	715915464.6916381	151542743.18676493	187879510.54068902	75334679.99642423	114871342.94759583	82716675.58853495	2256097.607050387	42750741.70111358	17150437.684559543	3840865.303097052	264287106.0076972	27086902.7292901	15699843.54930734	55023127.9099491	59808139.81121789	158987773.71167386	178067138.1682605	77878752.1849955
11361994.043355975	95809266.23641907	12778109.012611084	1201912939.6567836	42336534.64439108	1138361370.2717595	5831187.523077185	71508468.22787149	831938.9571184171	3580394.602858612	17250759.363552663	42332911.12999852	715496438.4652468	150993328.15384915	187659931.76890382	73747003.54415177	114375383.13479279	82367653.19154331	2253524.999881413	42575225.68959299	17083251.825462148	3831263.8555682385	263550318.59999555	25771628.01386116	15650289.699685922	54522729.45476873	59738329.579906344	158985662.23055622	178050881.0487746	77878498.52893116
10833137.113677097	94635779.7452297	11615941.247423774	1201617051.3846502	42263584.80883913	1137464841.4230735	5808723.011305223	70842625.77119313	831535.2822452572	3542272.044396362	17207740.739848595	42279996.95621915	714800190.0012373	150756760.14815634	186781233.12964863	72237045.35762317	114066310.50191334	81260837.98409289	2203795.9156670365	42453513.92248551	17036004.41031643	3826730.734050195	263139458.52444157	23571384.07897089	15587323.848853586	54007097.54776348	59726391.52700115	158814050.06111696	178044219.40398982	77876289.46901517
10769514.471875941	92980871.69644912	11564415.327884123	1200876611.2278295	42135557.211834334	1136867352.252162	5797546.778347863	70794951.50601621	829312.462069187	3488368.2150044926	17032262.237413354	42257515.084865905	713698803.5347917	150417206.10202712	186438919.33312878	69274836.7658534	113252979.85755715	78990526.63106748	2190912.9353788965	42406659.20115051	16965952.28112442	3817256.124372318	261715525.9408741	22332157.453138042	15560564.84207619	53830239.8617016	59718790.494027674	158490167.84954095	178038070.84851635	77874523.35337636
10748558.373037942	92689962.248493	10433759.065535165	1200782794.1333337	42079105.21236592	1136701290.0846233	5755179.605856048	70537508.41511622	826063.8157510392	3453601.95544931	16821746.141830456	42224079.19943485	711253314.8059078	149956809.24502242	186255612.7494681	67243221.75102626	113141289.18339984	78933633.7163876	2119107.5092727514	42279240.5434053	16870444.392753158	3803794.0324001703	259385689.02529243	20960129.41882761	15456976.009266056	53357954.02029596	59595375.58124505	157834907.1554717	178023670.48383287	77874338.29494849
10662039.495935306	90135635.47092637	9484076.357178565	1200613596.0216787	42061773.38852717	1136650856.0094032	5701300.303946367	70482672.33154862	822800.196762283	3395617.711341476	16704879.425118595	42172936.830958515	707786392.4212745	149640472.38910455	185640244.74749863	66089892.902378775	112546644.63358036	78906743.4849371	2047027.8698342917	42181693.22429941	16847352.295548335	3786815.2318439945	257436764.3242227	19809920.881583553	15361429.0084101	53235515.306945406	59302114.12358314	157327315.83575088	178004244.43492544	77872850.75204194
10662039.495935306	89957641.30998638	9098228.155171806	1200433623.6477332	41967600.24890774	1136583122.8300664	5675519.31822411	69997612.35012059	820425.618873844	3351228.576084305	16605463.619474791	42064073.79030574	694907089.7294325	148898531.19853437	185533223.99219805	65496406.30597957	112121860.26835951	77921496.72092398	2016189.496218863	41866332.04715589	16733650.273934532	3776839.085648853	256822639.23184887	19342697.70040534	15303202.293103458	53071714.35656227	59064769.299402505	156445927.46921107	177997976.00515726	77872299.18729672
10564715.200003453	89344250.40770964	8778408.103470057	1199680171.3626106	41884889.46111731	1136517655.4240131	5659161.950009206	69579087.17535335	819566.2987090744	3318967.4197325017	16549204.53900701	42027981.34147841	681292330.5866299	147841994.8101493	185243430.3157079	64782110.5485513	109420617.4405543	76933057.50083725	1987511.8204365068	40880546.67573739	16714278.081859125	3766952.5637491895	256770855.5864376	18654918.753850143	15092715.711841058	52666647.640048765	58899576.1606732	155241962.63878372	177989351.54611617	77871991.77971388
10322697.019309135	88758030.84721173	8488508.107373409	1199523630.393018	41701477.59050606	1136344657.778001	5652811.478710163	69185351.44791907	819159.9101715226	3277367.0279574874	16337907.891519373	41980444.46475183	668605746.9577188	147240532.40397012	184508817.3428296	61306684.07039908	108940823.78304672	75315304.07292327	1954632.4741984596	40414343.89816541	16545860.78961716	3763536.025865857	255880669.8041184	18388955.145886052	14955634.743958145	52352769.34622219	58520873.913655244	153769341.7627332	177950705.60365868	77871832.75661092
10207824.70693221	88406781.50997116	7991034.462753784	1199352844.513385	41389949.41748463	1136091131.3929324	5647129.106658433	68922472.6067559	818883.8857379563	3180371.63278269	16160334.792826878	41737823.50534705	651235115.7977093	146754522.7704064	183747847.43894878	59151774.5478685	108815348.72147231	74472857.48284788	1906172.3361681283	40059407.77939307	16505846.37117027	3748230.9008899257	254671556.12091938	17838214.95919687	14578201.148315873	52295853.81152351	58090391.31009601	151388967.52671623	177939683.87365353	77870514.86593534
10170640.693055157	88029844.36715953	7991034.462753784	1199212000.3579628	41248377.329908825	1135612122.7187862	5632195.489785108	67932809.49936679	818867.0239012575	3099765.742892033	16068062.755513545	41554017.40414698	630566002.2803861	146644546.3537544	182701975.27773148	56729335.884838946	108372810.66406544	71706046.693219	1862108.0604228904	39562719.47440373	16268373.965872781	3736995.0234177434	254283405.15868464	17731411.269578654	14424422.453500006	52058566.8894535	57546787.184060544	148720408.37414402	177929225.98478824	77869843.85511436
9676349.314168023	87795114.70929791	7718857.421008259	1199186840.4960704	41244036.13241314	1135323895.625566	5606662.177737753	67178869.82796954	818808.6130825877	3076071.934860764	15769008.708966997	41446175.3172885	600897063.4669468	146357687.56593165	181973709.88045874	55332985.44506731	108005063.95107472	70351897.42524688	1807012.9695194603	38387804.09488417	16022515.647011932	3727442.9995828117	253826445.79900935	17547010.10252091	14416125.136458213	51776918.7792072	57181575.578023285	147744578.11941525	177909814.0811186	77868909.5103132
9458943.799381062	87613227.74415997	7517692.237683622	1199186840.4960704	40951178.13186073	1133468047.25249	5599407.667457702	66108095.80788056	818081.4430374429	3042733.8417588416	15732982.880234115	41241951.08357647	590465342.5921485	145896205.8013932	181072109.76372755	54402789.58848021	106352969.32733968	70057840.51268889	1748321.6844396451	36619561.269346766	15971624.214150926	3714174.1533836997	253816214.82230675	17262011.35667519	14376546.511656817	51550636.50037165	57036592.37306496	141719043.37548563	177905984.61004153	77867492.41965695
9101234.36547512	87330383.3482147	7329854.249666897	1199076324.6069999	40852363.37030445	1133041874.2972765	5543116.287829439	65097280.53608944	817577.1949629446	2962904.619042457	15618043.223473862	41193959.75441377	584199553.7127753	145292776.01640388	180870356.25460836	52936764.682466805	106299208.18573238	69400276.92541812	1685984.0775603966	36273429.76940638	15969891.208228687	3699648.415760079	253750226.52810478	16308317.879683161	13559374.65427687	50530939.50472553	56924233.677940965	133812329.8329071	177879570.86544463	77856259.13543397
9101234.36547512	86469683.17774433	7314944.416266962	1198999094.8863144	40650804.12792088	1132896234.8049066	5535898.471928769	64371080.7949093	816917.8957266725	2770275.0270781955	15562873.201230995	41025953.96976478	573965103.0113845	144777118.48859718	180709891.42577094	50535916.67142709	105090656.42871316	67935696.76129577	1599150.5790030786	34987487.18918322	15955450.745713906	3697462.350169341	253696176.143178	16058810.986002965	13239145.401495723	49849306.621046804	56829641.76728056	126588395.51646245	177851391.47931844	77836322.83417687
9091195.62401358	85875452.74888535	7249384.492066884	1198979699.2351017	40326005.91885937	1130387842.5073733	5535357.214957649	63287082.43264268	816307.7296925348	2657550.3257673406	15432200.25381051	40798035.739472106	570059914.1617848	144564583.67423168	179548290.86123437	48987752.73776156	104379732.31344295	66886519.418856315	1538546.8555828643	34167553.27717328	15922996.48638355	3693433.9890067247	253176607.12673938	16000577.190211887	12892342.80794062	49728091.22782936	56729687.47702293	121225746.63190675	177813287.96266192	77797802.81980063
9087731.276580373	85611276.76149848	6867232.983260742	1198940923.5972648	40243871.63748974	1130214377.1116745	5520766.2897446435	63019767.97638083	814146.3684169959	2393948.0134035754	15234354.931822937	40685949.453547075	553090847.781108	144505098.81762785	178926755.7780765	48270863.76187802	103878116.52950285	66100219.98379148	1503231.6849352345	33836992.78725428	15912821.246191287	3678411.117170425	253176607.12673938	15994491.392300136	12645539.24101815	49279890.38302132	56575305.747124806	109314216.1851499	177773156.94614747	77715767.17091618
9059211.636012388	85359776.97629936	6684164.560949971	1198884555.1598723	40243871.63748974	1130214377.1116745	5518295.337251252	62731374.45387012	812825.4564850874	2178507.0906525003	15028843.965554258	40581609.33186157	546656024.6946996	144200181.10748604	178279748.9358748	47339188.425856456	102997444.4928175	64830874.87709462	1426427.927640566	31722362.460188806	15868256.960120007	3637951.8961411538	253173546.63906732	15875478.67223689	12604148.867073305	48779886.90551406	56340694.29939083	99049376.03251551	177754891.15084082	77679861.43617828
9049287.395750508	85073026.20472544	6589929.175497755	1198849963.9741206	40119709.109308906	1129553560.1106544	5510822.160379898	62693640.74407539	810570.6903574502	2015109.8695084075	14635847.459492896	40256887.88694258	538975198.6958253	144105883.28736877	177443529.02639285	45013664.434086815	102456286.25022514	63882597.21294344	1390767.143578884	31711674.929723952	15830895.949557038	3587383.9179885793	253155539.69523537	15764872.913253415	12283778.18870417	48057337.9825059	56018944.75377668	85040903.95777772	177726600.58130565	77679861.43617828
9040205.63286156	84737131.93535663	6411048.7905826885	1198821134.4389083	40034597.14192972	1129188398.3865373	5503395.590689328	62621564.75301437	807768.096158577	1528999.451191016	14382361.75840788	39662456.27772838	537277000.4310257	144030355.0883477	176556379.5532275	43600765.30671288	102207155.14248261	63799486.00382915	1385757.9399398551	30071878.102012772	15677595.484523267	3533819.9518408533	253153594.5385876	15652087.261421902	11733095.465746759	46977630.44066643	55819278.41334194	82606361.01830281	177661257.49090028	77658189.32717885
9032160.044513619	84356308.96537298	6155127.599369891	1198771029.2296815	39835523.37429247	1128446088.3992078	5499328.002475796	62542183.79473203	802292.8733803403	1481835.2873043756	13935268.619302377	39485594.037451394	531681503.8974868	143169481.8339435	176324342.95674276	38858550.178279646	101991486.13978107	63394252.86293934	1377720.3126929125	29301615.710892186	15642963.691187993	3472335.9192919703	253039251.76358247	15449868.47876318	10948694.301599257	46643107.95833178	55321879.83041247	73443034.75400408	177565613.8830059	77553349.0003318
9009144.579613002	84021659.72009744	6143170.541273207	1198728922.0612366	39617723.57355054	1128263306.9198241	5497798.790324943	62396050.33601903	800863.9749470579	1480973.0725358597	13335843.1110315	39365061.772808604	524350248.51828355	142754994.17476618	176237002.9841136	37327554.23922273	101760132.3425761	63101921.24175164	1320819.9538690655	28512292.533737343	15602743.826640233	3451288.850039296	252967312.63122216	15185286.742760772	10811539.47961718	45574026.89066493	54604762.47478028	73442290.44491099	177464007.9610621	77331877.72287406
8964920.031856671	83501474.68226403	5416789.180877259	1198672656.998256	39360140.353609085	1128109617.5978787	5493521.318417939	62068988.33099922	800023.2647044196	1480973.0725358597	12952862.311502	39262023.75073665	516994816.2776995	142324209.20029414	175498954.84296164	33372248.363875873	101139086.08669256	62691699.351997934	1303807.8962077785	27512014.070005693	15578447.894168142	3328648.557554684	252874228.85644987	14995869.388321528	10803073.944966253	45158326.38922442	54189128.83630419	72875310.85050441	177244023.44249755	77020897.71725036
8954508.218485812	82571528.78185779	5267485.090416738	1198397238.1194825	39133087.995397076	1127891150.4474173	5490357.911373448	61345962.24875566	793277.762377589	1447276.9514347783	11800826.726519773	39200760.22902549	503476376.0878486	141787072.2062886	174883147.84062022	33117139.253001384	100980011.95624961	61220392.98487122	1292944.9457655107	26028128.557108447	15558030.767549377	3175967.87301136	252825451.9587057	14855925.437404966	10690248.639117053	44853972.86260311	52012208.06119576	72244704.50108698	177219701.08126152	76596145.76187684
8931947.489738964	81947485.62949978	5220427.2167249555	1197846748.507089	38819221.35525423	1127604449.4103584	5489537.376768355	61221019.02923414	790086.5317432451	1445125.1582174664	11360075.981007235	39086496.88416028	500006002.60563225	140337194.29144925	174410748.732284	31531655.925860394	100734326.65020953	60749991.0234956	1277205.737768966	25764786.017582797	15545304.6216838	3137601.8636361617	252799017.15777138	14753117.80643762	10642054.70101441	44631873.85282174	51425624.1049421	72012255.46587935	177184527.96301782	75940513.37356457
8881479.731001474	81453767.23507793	5170907.306454394	1196920256.177779	38626372.340116926	1126814214.988137	5484483.884284212	60933231.686978884	786333.1446121196	1440812.8210729447	10569941.671459135	38745629.112228975	494515313.17914355	139067154.05690625	174187710.97171316	29396177.77077072	100478200.43319912	60229199.024776936	1262818.834750906	25212092.279654786	15503866.465169543	3109050.3523271726	252799017.15777138	14685582.131291123	10367155.719185995	43775100.657066636	50866374.51573887	71165488.86000495	177171910.06125113	75781833.12916262
8824746.723512521	80522312.30478394	5097356.46216812	1196489910.5105731	38471396.07688045	1126717554.2181795	5483838.873010863	60688337.57665166	776355.490040098	1417778.653486127	10555574.357640833	38619287.50935849	483334093.2326309	138927823.10104898	173916837.72612205	28909457.76737324	100304693.81449887	59706461.753620155	1229161.996145679	25104046.545411594	15494309.367120244	3023338.546317559	252766949.1289756	14569338.64133916	10217670.646213498	42760782.48753525	50029458.98801591	69846097.02176097	177153426.45003834	75618296.65944034
8781851.74963018	80013781.22906348	5014499.822639002	1195425865.8057508	37982507.714309946	1126362879.9056008	5482751.003167912	60569100.49585089	766791.5871454433	1397592.6548867102	10446660.985019043	38333503.39166005	477610874.45062315	138640483.68441537	172991667.02812108	28545809.735448264	99314132.39254627	59364736.79284932	1208488.0283998833	25050215.560898505	15494091.940912314	2827809.921190701	252729122.60533813	14464470.030420016	10090360.746479444	40995521.76217961	49855565.27314658	69689724.21045227	177130840.6747432	74356307.0009687
8756143.60930971	79641845.76022486	4879618.549471475	1195357105.629772	36785784.691150054	1126009224.5553963	5482083.134550227	59866958.685549915	763324.1855450377	1380851.9976369678	10128640.584276546	38058079.956032485	475038995.35244244	136918070.78654626	172295053.95502466	28159081.821253754	98662657.95211808	59184532.86155598	1206139.26258585	24770478.510101076	15491161.49307318	2807614.535177238	252693578.7529322	14329025.853655454	9890048.150113631	37088349.477239236	49855565.27314658	69172402.38731006	177109961.87575665	73899471.486307
8731263.047084436	78452088.94668947	4766173.249531831	1193400113.9319758	36531031.36511942	1125027427.2593663	5476297.448794177	59056843.62654126	762995.6680927032	1375662.735865398	9948627.83109878	37974038.50273571	474311979.74274594	136693259.55521753	171943679.0539815	27498615.174041443	97691852.5907757	59120117.31259238	1148248.8208945482	24672006.679722834	15478118.139228938	2786014.7744385554	252568268.95739964	13971442.491747444	9667194.63519303	34597547.39086526	49843765.7988658	68862314.9050086	177094365.96695918	72665682.60591474
8700439.72560345	78068578.23323788	4670253.341660068	1188422266.589206	36151894.59855868	1124041069.7717814	5467919.463892063	58747071.36408431	756742.7293382908	1361338.0424170576	9688129.974994045	37948665.758645624	472648358.837591	136362182.4856301	171759689.92612356	27377490.031168237	96903741.91301809	58948831.062486455	1146209.9814711413	24605568.700411588	15463799.383405762	2760681.6133281225	252342589.90660986	13848056.708981296	9603638.026448231	32216087.963754404	49797286.16831929	68390925.6281441	177085735.94719395	72076305.45266804
8671082.596594108	77871597.98818438	4537508.196413273	1185748395.9741333	36140005.589481026	1122888498.5287263	5463878.998086499	58159217.74043204	752326.3983435255	1347666.6770120705	9520716.527855895	37941053.74373614	470206367.73407316	136038016.74796847	170642570.6976158	27343569.730461832	96740731.20823893	58682080.12859491	1142359.2472292155	24312022.399025623	15436532.027997617	2754612.594336055	252274631.19681275	13782052.052069582	9490443.226729434	29609873.874036476	49765645.05080414	67910173.7929314	176941670.48116922	71794916.03567147
8570153.01376425	77402307.35685788	4506773.609519361	1180214212.5914972	35976994.038135216	1122587882.1891541	5462950.905798314	57155962.556202896	749698.1090333693	1337827.0708499742	9382049.476181122	37902941.912636094	464595144.71313286	135586088.6731628	169401879.43379563	27130816.57633023	96116027.2467373	58536031.18222797	1127075.8096649444	24107380.010398734	15416643.594284387	2753294.3929428197	251512002.85721093	13533743.789254997	9295261.726201115	27937414.74853641	49688975.436530866	67748349.36399134	176805985.5696132	70147591.76558986
8507589.374618549	77079990.99317135	4494302.693414029	1171138459.8266573	35956234.75511596	1122040858.9883015	5456444.264490697	56102285.61226485	748250.6561365254	1327866.351947759	9157005.047840636	37826201.79279767	461204923.35691255	134212544.16395383	168441844.57862502	27062988.375272494	95819594.62052974	58477675.41970512	1093590.8263819178	23955030.366090108	15400710.096115058	2745692.609947098	250885518.28216794	13463600.075464804	9088380.01372018	26225252.58303489	49549321.54770391	67434062.95487495	176524308.57636383	68411255.7937815
8438244.548598384	76582070.71255538	4483449.052137983	1169547747.1878328	35869303.35058087	1121672245.3306808	5441772.20650267	53989018.06728134	745924.0486793309	1306488.450387398	8869324.282327868	37778323.73961457	459930817.133846	132130783.01700874	167533434.2651329	27008853.24442246	95428561.99495114	58437257.17285434	1062670.2894575885	23888710.15336467	15347237.856654271	2736704.753958647	250208200.15570906	13193745.83478916	8978960.34212833	25190388.469731107	49160627.48132265	66997679.90240246	175865278.7011598	67835328.22904275
8413506.257911539	76370045.81498389	4480086.6047858875	1168105567.0158327	35798264.65924543	1121546854.635913	5441772.20650267	51647858.34803744	744795.1890733067	1282608.4099155075	8609552.699547911	37690713.68760734	456794841.2988006	127364014.56231958	166720656.45629475	26894296.673664093	94730319.06345578	58206436.430252865	1024750.3613288014	23713780.86513447	15334013.928121386	2731409.3414495564	248913571.15650737	12955205.600890806	8806451.800164053	24024808.373774957	48771401.09027042	65826016.00120183	175155912.25615156	63866292.842376076
8385436.236906981	76353378.66131718	4454416.680179137	1166379313.1380854	35767389.120746784	1121035541.0277774	5437542.649037479	48932989.84140661	741453.4811093218	1264146.3430080125	8488693.189281957	37646436.70624981	455565627.04746044	120407422.57732509	166127139.34022263	26683363.980163194	94131251.65400606	58142738.04483227	966276.3461534075	23580773.022411957	15254193.26673076	2731245.5011645905	246954047.9396367	12839295.275183313	8782151.478621611	23708461.927064214	48616102.79912329	64784305.24616844	174483199.847462	62445256.800777376
8358218.619529771	76263558.97179443	4444162.708077139	1164156988.5455053	35748913.59616819	1121023000.0590608	5429413.513494515	48327396.72156436	739295.4532208389	1208740.2931819244	8416548.766871056	37613754.174688265	454684392.7729583	117636299.14544858	165838794.5162415	26669831.545267574	93489404.26117313	57931082.05641017	945632.4545613065	23352443.8429833	15065131.058268705	2722103.0286102886	240808658.56221434	12658522.64785486	8545056.30737768	22854492.55268809	48487755.00511806	60731101.667543925	173610371.48132545	60281831.222628415
8339378.958215005	76148271.36038989	4439450.07347063	1163138463.1344514	35720412.2411789	1120951386.3547692	5422822.195887717	47755188.055224724	736515.1701755763	1186127.8619701026	8268312.255239993	37561131.10207603	452035006.8740491	115960501.41342308	165153968.0965367	26646664.534173056	91826185.68770279	57603764.72131706	876191.4628904792	23070286.054912314	14915957.44146138	2721610.899323464	236485195.9128987	12540582.184966067	8454180.855418138	21724401.79590749	48119303.734591864	56558272.15731963	173168156.8626624	59583395.96722073
8205967.400608727	75988775.42056055	4437107.3535933085	1158302108.4651256	35598044.02163074	1120793891.1639998	5404559.224380654	47529568.9084324	732253.2676010907	1169625.6477849178	8160791.380488731	37549965.514076754	451989917.85909986	112805848.36907186	162884338.8409072	26550250.412467677	90754318.54619767	57417474.77216841	818714.6387525053	22692820.79502382	14837859.051583266	2717165.092492884	232445215.6096259	12529204.355591105	8421791.064226476	21074394.91696662	47893169.75162528	52821263.881580204	173078028.7285789	57757885.03208839
7948029.610815974	75682881.24229711	4411474.846820516	1151101804.0946891	35533687.693795055	1120706252.7280285	5401451.92851037	47449191.21089255	730432.3093318852	1145030.1498505536	8131601.595896256	37395123.924456865	448040149.66109186	112649986.94893518	162172677.44924486	26539059.935652822	89307578.25504883	57413142.01405287	773645.1097836196	22553738.17638342	14691265.488650724	2714493.81154371	230740673.2884664	12481392.667338792	8394490.230316188	20735750.364746485	47242969.89579422	49421684.650374465	171904464.84138417	57589536.13549686
7917291.1072431225	75385562.17859164	4354697.581699755	1146842234.899023	35396259.89324337	1120515196.6729364	5398859.615197137	47386114.487024285	727246.4352931881	1136279.2859696245	8115316.518604888	37270123.807935074	447793763.64402294	111780308.83648053	161922365.72347927	26528980.276693594	87010680.76125845	57122952.13697288	763671.9635267515	22472430.399202824	14657944.092244428	2711513.356648271	229139640.23058906	12444160.055658212	8372489.077577852	20502845.42745867	47169452.09011562	45519599.50770471	171237199.47646704	57024156.36310312
7476734.865467079	75334711.13683327	4323695.683345243	1139210851.5345016	35374135.30349432	1120356830.2660282	5396657.803029708	47302028.986541495	720926.2517856914	1129321.6570040537	8096202.325624158	37121854.84601895	444505127.0077778	111074535.81872459	160525954.64859036	26513236.16728884	84301708.4312405	57009428.87145369	760019.5217301373	22273636.904140927	14586571.816779535	2704035.7625011574	221124376.44830513	12413058.250469524	8343626.444217169	20391804.16121994	47098294.96289588	45483620.58179135	171027362.97693327	56732998.368507616
7286824.957456767	75170754.68564746	4286980.0937493555	1129614505.059014	35342030.24800761	1120216126.1569269	5393545.852424379	47225226.57470538	701547.970612649	1115905.0155064259	8006646.110344577	37003444.38241079	442665145.7444038	110256397.09056483	160112799.0864778	26489409.587338578	78068269.74963641	56691324.83358141	751030.1142017554	22182166.536070194	14439868.763566045	2698377.934517469	217848376.04646933	12358731.00241777	8285977.343092931	19941809.34474548	46947444.87708539	44716867.53201088	169825967.58127913	56163881.16420765
6867926.614658695	75111970.16398571	4239195.3253597	1115311810.9738505	35300532.25506045	1119863437.1017687	5379228.326984436	47034504.10849062	692181.2673841286	1110729.0380023208	7956803.03382389	36981593.53920803	439889455.8215077	107107183.23418799	158707788.5222289	26482799.19604916	75734187.37915774	56442104.79551506	746287.7714031717	22120639.095965486	14313905.11408187	2688217.460284421	215957796.53205594	12309066.50784016	8122662.172896914	19606355.423420496	46793076.022532135	42929006.17315802	169353692.20667478	54183772.1126489
6012581.291665672	74859690.07444854	4220868.897584796	1097170619.4334006	35279513.63286731	1118521066.0288167	5366638.504598452	46858708.301598854	679337.3089864915	1092887.1113736264	7947250.080269985	36881130.85901371	436973321.8849643	104518841.34106682	157347222.91938654	26448938.145241514	70337833.75337891	55743067.354658745	710969.2863765451	22013120.54609496	14233202.652067116	2676840.376584706	214762100.11416557	12283614.197203312	8078773.909119533	19059899.46400057	46593078.29689313	39661309.990122594	168865160.96008953	53221276.76263769
5479130.243637996	74403352.07254355	4212030.027506511	1083819825.1118143	35129203.133071885	1116566042.0479312	5359047.343636599	46583257.62288474	667685.9657271932	1083570.218350263	7920286.478580209	36840734.03252431	430062197.40692276	100510383.17765756	155560630.22320774	26427361.723552898	68553105.61801577	55391698.801834084	663049.6155135777	21662373.887711484	14041194.586573478	2671662.7240596325	214384512.13866678	12210380.679066299	8033741.268315807	18383549.0803007	46172145.406436466	39386264.303940035	167986101.48961502	52868705.488168046
4568445.761795627	74021406.77796885	4164857.2876212355	1079043562.1459064	35098019.06644398	1115212745.206869	5346999.032444768	46147670.41165357	647742.2746659806	1077193.580686232	7867269.400048703	36764101.51365297	427914603.95853496	99534130.34159817	154864257.43487686	26397358.90618082	67817850.79479708	55234979.49849519	656227.1230511798	21427601.763933133	13753041.181459585	2661585.0933529222	214175863.76467302	12156153.750030626	7864105.047716548	17980447.421189696	45913935.72934442	39372407.163157396	167371418.98868078	52789267.164196335
4330926.170537544	73889314.30437501	4117781.163730175	1078058973.127098	35014514.60456693	1114868306.8582375	5334319.694856348	45702882.46733884	628152.6616758457	1061947.492520603	7771381.330684529	36694804.52217506	427029043.65894175	95057015.5364186	154090988.25473586	26360669.248970862	66736213.79374171	55140733.62220714	648198.1832443014	21291169.212892458	13510442.416047448	2644189.39670724	214096817.52160925	11919518.672148315	7600373.461270276	17575339.290905565	45222343.94091767	39341738.97282969	167102632.93439698	52774676.90978648
4269903.301932219	73533125.52168757	4098150.647492005	1077123393.4371157	34914806.438948035	1113458601.8692129	5326366.887312065	44468684.90407621	620732.5279488317	1053227.7805565232	7682519.418385629	36579177.87822704	425746141.78078365	88073317.72102544	149503799.60572514	26273799.30448211	65695128.90720917	54231826.47963253	631053.0966067868	21173996.072655484	13471479.368642027	2638587.5748616415	213985397.57257724	11871166.636717223	7419352.316658963	17351594.721104946	44549230.73804315	39337408.92984277	166826680.66242662	51539450.014112696
4260240.264573766	72927065.54321636	4093898.3199185883	1076496298.995348	34685248.677907236	1113100874.919704	5306344.276906975	44021028.64532382	566810.3811295378	1043277.9807181737	7656072.603740223	36470326.33203116	423953968.5962687	80589989.42004213	147225532.50018728	26263977.700444035	63588449.90807194	53763613.061625466	623504.2590337053	20965713.23303297	13323958.799405772	2619570.4580941033	213847409.44206533	11808893.49663949	7326874.918521838	17266852.974095505	43828555.161777295	39311170.028247006	166682938.4220912	50166505.63091997
4217085.753778711	72303283.24711576	4087759.3504829747	1075595501.5658257	34535060.539035864	1112576353.7343433	5299071.827340217	43698380.66398766	565415.8907851257	1041094.6897180222	7587552.192700402	36246807.85820469	423337550.770517	73888802.22961669	147051998.13360757	26257284.019710943	63330750.1334045	53235905.28741657	621415.6529922643	20899793.67536151	13197677.17760685	2596733.03359978	213754245.0691863	11698663.74690328	7141832.77667651	17204723.307157915	41441820.836348444	39179734.22091404	166623329.6336947	49122043.777784534
4183232.138784557	71782793.44366017	4071240.12784068	1074585078.3032598	34372508.201946735	1112571094.6934087	5268860.234500735	43052499.91164273	540274.0728648608	1040419.7248968296	7503542.979580777	36186118.88549537	422020189.87589914	66620399.03020041	146800371.47163728	26244633.65721242	62779864.25331456	52234234.06254889	617528.2142629536	20679309.0272591	13197677.17760685	2570020.876850865	213730357.68689236	11672794.264563225	6801342.039490506	16976839.90878258	40104997.579511784	39036565.872266695	166619171.72957122	47550403.235931225
4124776.052067973	71613479.88413146	4030849.9779682616	1074327599.9633567	34156100.48405544	1112505126.4892097	5260157.860110899	42462902.43706626	524535.0031549806	1040404.9125610802	7296108.791358365	36138002.55482641	421109696.09160775	66620399.03020041	145926310.15655097	26188728.402301755	61272858.97470671	51752296.53795813	616809.6217562829	20422326.683160506	13071897.068312755	2547884.963661625	213365798.38441893	11602567.519103957	6363191.647106141	16883096.805812478	38047805.39520382	38764208.57457423	166369397.294284	47232852.930196024
4111030.2887002802	71217470.40795574	3968005.6573783127	1073556334.2766021	33902573.87646252	1112483468.3354008	5260157.860110899	41948172.76912922	521642.0934922461	1036702.9200761897	7286137.501747686	36120649.39728939	420670676.7664471	66198554.010895856	144571393.65402615	26161088.253777456	61225327.59494662	50718813.38647688	616582.2017368063	20157002.37516485	13016586.572851375	2547785.459643463	213286302.9167084	11403332.530295528	5654373.381261181	16759244.621462932	36822056.880725436	37793630.66268633	166206128.508603	46916779.96247039
3973060.582571492	70961781.67722166	3934229.374475278	1072522221.8343279	33792334.23968955	1112456133.3256612	5260157.860110899	40136562.34843289	517578.51008953014	1035373.6598209206	7274788.312723029	36082968.50887883	419245748.23330027	65602323.7957327	142807297.51170927	26102239.79333955	61047169.17365353	50048683.91975651	616507.4190543985	19411405.92658719	12942556.030582018	2530495.357098472	213021701.69464904	11313578.049534723	5558088.178012381	16349876.53697298	34538773.7093501	37504158.07103692	165927006.60376573	45999397.75520545
3930307.0224266415	69982490.98359676	3930036.8875965425	1071815911.0251454	33597487.00768935	1112156813.376494	5259399.4066219125	38433710.78731508	512811.8466595827	1033133.1205203906	7224244.359985596	36027885.37301055	418539596.4738236	64886338.2976881	141034105.46829545	26065811.0644728	60672212.62246178	48919688.157832086	616040.5955870177	18518558.71449976	12813198.142085321	2510293.3966066353	212909695.86892253	11218514.24967821	5469518.223589515	15971696.44444733	34231008.489857614	35554113.62258637	165749974.3123171	45862626.26432299
3869052.836118589	69612186.01401094	3912114.710454126	1071493249.5052129	33089365.37548764	1112073083.5255218	5248716.29240313	37922213.72521701	500091.6595462515	1030193.1959779665	7100769.888365908	35989015.80339779	417700562.2589373	64851610.471167415	139798637.60284314	26044051.256682586	60343324.93348427	48655629.19815118	615520.1949151465	17498053.944788482	12807640.693905232	2500998.986140701	212434237.20726284	10961266.613064617	5304077.151877807	15860972.511391584	33086880.70381442	35405371.76804205	165679939.61476928	45573459.42886882
3770487.3492621835	69048122.48739764	3902439.9316114937	1070952758.3882525	33074592.48983353	1111812359.0695903	5230585.959247773	37675337.02521391	492294.74492147786	1028845.4963023174	7090631.618487322	35928415.94780971	416956838.4469395	64587193.7754651	139111497.2846215	25947433.00992077	60129631.197476625	48152895.24352997	615000.2633207566	16751081.357150834	12764485.805398414	2471458.1284517855	211823363.75127912	10916810.711362343	5169099.790458646	15699356.46556828	33003632.20311163	35402531.04443746	165408310.29277313	45401130.683071375
3652716.0988322967	68109027.91869882	3892562.705182742	1070702946.3153726	31677593.897927515	1111127968.4951184	5229214.562481221	37279424.66572718	488563.84785438137	1028726.6104799574	7074762.133177488	35770011.16474415	416780379.10987777	64091949.759064645	138230343.89788643	25872614.537442803	59910921.433348924	45147556.59213544	614144.3610576437	16028110.667520141	12702046.28314475	2452132.140804723	211760117.75451472	10553131.558909977	4866818.491289635	15586303.768018873	32861756.70099968	34706607.87351615	165370599.85315305	45146904.445279635
3565206.2626153287	67350036.95406133	3862593.5638748202	1070362345.2654917	31065336.191945832	1110671313.5427585	5211686.845060834	36567973.35071065	479174.7280339923	1026934.1608081929	7052017.699382572	35667600.36235684	416350937.2649956	63838821.7279302	137682947.57249117	25656426.970265176	59573657.83117791	43925747.350375354	611255.3812424869	15922367.868158309	12687066.097892752	2450480.57241967	211742007.96819094	10323396.62134842	4741105.296575967	15115062.432455465	32546078.76531474	33801553.35191604	165317110.6310877	44494190.19284126
3481387.131999013	66372486.277664445	3844961.538180075	1070221466.6069396	30991821.05943002	1109205693.2065568	5177668.78272905	36302596.66015339	473844.7676704294	1026002.0116826161	7048423.1204412095	35624254.124769546	414677081.50048286	63729857.527645454	136655741.19428602	25543764.65896039	59295940.23976302	42130627.10130348	610837.0555701465	15755065.979611434	12659735.853585666	2445304.2570146993	211742007.96819094	10101200.993068334	4546963.682985842	15074200.383006092	32411131.6932679	33648921.7163433	165273312.96713153	43607568.3339295
3444507.8043860216	65011429.286163025	3834524.5190690956	1069124390.472095	30762718.517296284	1108321422.8178363	5160842.899140112	35672951.81868832	469861.9193786473	1025694.8048176651	6995187.548384784	35472469.014121644	413826914.858305	62906879.6632956	136144446.1761885	25484845.234332982	58183781.51435097	40466359.025385685	610323.4975759307	14444541.635289459	12637103.052261034	2434460.6426773365	211716867.56255543	9941829.630383128	4507987.539480335	14846443.219450256	32235929.695528787	32842716.757759843	165231734.86372644	41559448.35819231
3367083.679752228	62493259.382935286	3800637.782387183	1067724124.7512656	30611491.53747286	1107499189.234017	5149871.440460238	35107815.65307658	466331.951216559	1020102.1294295648	6905601.734388389	35274112.23047496	412619627.2147521	62735046.98869835	135974263.229585	25379730.60969442	57929298.20564331	40194510.984711505	606768.9108920707	13653833.930630464	12520897.924251089	2429187.681734541	211690699.9920384	9449083.71038273	4461036.11391435	14662462.62790508	32140376.86921192	32400091.654214744	165216594.22709852	39699230.00947257
3299178.502880685	60320394.4250468	3749655.5500252447	1065136643.9089527	30379645.529094458	1107280923.8068168	5144327.9970691865	35018158.65665267	463401.68611217896	1017071.5700141747	6712949.062368251	35215720.98256255	411704986.78092664	62610945.578827254	135566576.78837988	25318270.025090627	57271193.9758413	39957297.894889995	605129.0539050036	12992084.46235731	12520897.924251089	2429158.29286008	211573541.40239224	9325791.17117778	4449359.356777935	14662462.62790508	32077061.89759121	30359207.478822537	165106682.27157465	38781207.68607602
3250221.3839151408	59078364.547803596	3742531.5573271513	1058611711.0803106	30322573.273039427	1107242506.1726363	5141608.568827358	34919986.14562165	450298.1307406024	1016427.0738668172	6675130.625119093	34957845.79204463	410760228.2200837	62147607.581064224	135292505.0068724	25226490.26658304	56961205.53118014	39531480.589910544	599474.0732058033	12370140.992683943	12515914.25907975	2429102.87512641	211512990.61700758	9284232.616302898	4396453.4871741915	14429505.225160494	31751513.54156581	30163197.466845516	164977564.68965048	34742537.50952431
3227862.072554539	57830324.75866415	3722525.009880387	1055842411.1679102	29930371.24328622	1107229772.8572073	5136977.433554282	34691040.64909346	446227.8710823156	1008197.5930305336	6576746.76326281	34839021.09350541	409678545.41873646	61558744.93469771	134803340.8463691	25032143.171312395	56556875.11613215	38902628.31240148	594893.4951601232	12252456.779525064	12514252.1732011	2427344.004766314	211420963.84039408	9231056.350487215	4365787.309447756	14155786.41092641	31598870.50615291	29995271.963094346	164915670.52966246	31781825.94163183
3126382.1359479674	56585349.090547904	3718815.2934182063	1048925826.9322532	29601780.69044653	1106907435.1532347	5135463.824599165	34623104.914682604	446121.76825645706	996280.9888711339	6562310.922849293	34839021.09350541	408585041.4030935	60990645.49153546	134439474.80952466	24934838.689432144	55795765.828153275	38179944.714330986	593479.0814249037	11854048.334182587	12512766.989326507	2425424.6401260574	211331703.9491789	9139789.027804185	4316639.558626349	14021891.835941557	31578901.807694636	29406097.44369725	164899929.95131862	31176724.772100333
3049056.0543914028	52489314.52359147	3701836.7148462096	1041731661.1753732	28627154.074596293	1106635663.5256548	5133873.693070112	34601926.817795	444640.24053382064	991549.9157130319	6501396.4933146695	34831682.306755565	407178215.3906478	60556969.117725804	134193893.4818946	24689524.555734627	55762758.96332816	37519814.21953266	584071.0431138906	10826605.479553372	12491960.285423348	2422486.1410048637	211238348.48295465	9067244.720325675	4312148.169399849	13971432.676088663	31551560.31148486	28856547.211431358	164887415.66978395	30146667.914752398
3020844.3953054324	50935542.73488701	3698910.383843479	1024600542.5566735	28393277.72926912	1105791755.0468738	5126462.400330924	34525462.820688345	441348.25272444764	984881.4856662932	6306215.144227764	34797658.91727004	405806018.815122	60155272.26633821	133789184.01495005	24401665.96945486	55234913.684652925	36742178.38264145	577079.9800693402	10706283.341378434	12478060.008729385	2422472.6617108546	211069321.5884143	9045079.172012933	4246436.381686927	13941958.85923078	31444841.538000625	28050873.174153794	164873680.07884306	28769321.28516027
3017595.9573946944	48972308.892890185	3692185.4950742	1002526033.5456232	28319817.646781795	1104834096.7827344	5124840.4175696	34326613.16615036	431273.3400361183	978317.681450041	5954793.4305754155	34776683.50114833	402574989.00694454	58765528.67175714	133714109.40439805	23878996.12278321	54321547.76199434	36291843.948210694	573595.4879609625	10329783.067768164	12459652.515646338	2420445.7222394827	210918968.75113237	8958600.6425967	4175481.9567413796	13762301.248185955	31397159.98419656	27747890.08423571	164841470.04752672	28346274.364760038
2987557.744080497	47127360.191922404	3688202.6530917916	983785472.0541381	27879253.324407097	1103247428.4757497	5123824.70597204	34269761.871536285	428536.31363551517	971447.3105011042	5861753.8452297365	34770709.7947821	396067119.52204084	58467559.984927826	133554967.08600421	23557431.451080125	54321547.76199434	35283225.64428278	564289.4121202116	10122148.317907656	12439091.930366978	2413963.942275913	210703952.92292488	8946211.017154712	4138179.7053733645	13697954.213574013	31271465.51032313	26738337.66784869	164787746.54137045	27278430.20504169
2904484.9492422254	45579467.50670718	3671409.433042486	983635723.0803577	26972055.964548778	1102984134.496049	5123454.950311798	34219094.31775298	426084.96959886374	958932.4580657261	5784989.02248097	34686855.34929045	391258845.00093865	58450341.45683856	133131467.49318546	23269739.429747418	54265589.54237016	34978518.19204247	564137.1059061891	10122148.317907656	12397925.400436563	2410169.8938917057	210687179.83717895	8919177.665657215	4067436.460271722	13285858.47937897	31194305.63472157	26567947.006958872	164732516.25447848	26142976.20774989
2896738.403449706	44726954.476193786	3658584.3191236225	983479837.5309206	25574545.406585276	1102557436.1186562	5122885.755238685	34202580.15034837	424655.94261303055	958470.7083605172	5676210.109943281	34630384.0780862	388565063.6025681	58176129.81190687	132942334.26477216	23134390.4527109	54167201.318030894	34835356.26271712	535538.459131303	9860482.17216486	12370988.197425412	2409591.177897905	210644576.52018356	8851152.98958308	3926054.4294753294	13223036.738388859	31131212.41031679	26512101.300166722	164664005.97545195	26080915.63585668
2878723.0189711945	42324260.39013668	3654694.961732198	980382156.3337988	25097578.29754137	1102335184.467035	5111692.5297382455	34098659.41599224	420718.5120405964	958470.7083605172	5512624.195915978	34586422.70929542	378441040.003544	58003896.0389121	132849326.7591407	22740938.062009074	54125227.11271013	34810279.35880892	503331.4601834031	9707427.957337137	12304227.74550191	2400227.4391160794	210599060.8110632	8700091.326191146	3881687.5438808044	13099443.609143684	31054500.898864165	25412193.63442216	164634601.24718523	25531088.82065917
2857130.320193726	41711579.4120453	3647886.7290022015	976181724.1527488	24961775.303862143	1101518853.4670534	5110109.031040492	34066818.084318385	416701.2356741972	956669.5248984566	5479978.893692792	34453840.333706684	376907307.38662857	57855070.43112292	132607158.81276105	22358094.52829069	54067665.34877865	34612451.51195718	482999.0271577052	9598915.15829242	12262504.27208687	2397980.88626887	210499381.1970855	8609460.20936066	3747757.5667427327	12979466.983157307	30960332.48520542	25182297.344627567	164263098.5620772	25454556.447401807
2848282.462116236	41139796.023783654	3645024.278497757	974557032.9813664	24303011.79212569	1099866802.9144008	5109062.801204618	33977039.09008266	414927.7362108669	955237.8190346768	5462795.9167390885	33992406.95440145	367439699.1276288	57775162.730250664	132266607.2445446	22184160.096775267	54029874.1686012	34612451.51195718	482782.42714053026	9010652.636165319	12189972.093575262	2389740.72349198	210434252.9920167	8597177.337795055	3628683.28616449	12804624.15963504	30929052.53805084	23814471.798565563	163912283.8256553	24611459.03347013
2843381.5620643846	41134469.06146812	3644755.377399016	972321494.7421445	23632656.112457834	1096526498.2726114	5108443.17623658	33975578.84979512	410345.7232387779	949006.0821344852	5450295.823787718	33708411.12485177	366137625.729523	57511182.67048709	132207114.48281305	21878278.490418226	53961943.30574447	34561857.90972609	471513.33821230114	8535486.867685195	12153349.944325438	2362233.3889910122	210383043.40526232	8562852.590155436	3146704.203367219	12628078.408718342	30655214.86802969	23756001.950954836	163789866.5732384	24054953.966336146
2830847.651004473	40551314.29029094	3642326.597688521	970230915.1595583	22720802.332123924	1090825329.7917325	5106792.526146457	33972922.79210834	407060.98591803695	939184.792776742	5420998.506584573	33169187.616983913	361160885.2495397	57244059.77339382	131884228.06029025	21390049.945744596	53899392.46897339	34527090.324947745	464923.0909015996	8037928.254626554	11973493.39946446	2350230.435320669	210268596.5947864	8503675.990820121	3086389.578530925	12504200.54955493	30553625.20322098	23733825.938738015	163789866.5732384	23512062.79573788
2804325.2993508982	39262336.25901508	3628673.3469740464	969875480.7318221	22456986.21143452	1085117623.8134725	5106194.833436402	33972099.23351884	403478.7157948152	930267.4140374738	5322623.64158328	32408706.34226236	357459155.929625	56933723.61745885	131795895.39478168	21011160.930902988	53873023.38559242	34205625.22798563	461242.28956735367	7604533.593525032	11790186.045786195	2328414.7910155067	210082049.33264878	8475995.382046113	3064893.9852766125	12448124.410840373	30455068.307970084	23591584.463392306	163315673.57885033	23496602.240725636
2775448.64950361	38545883.71159273	3623092.4488188876	966220748.5198418	21903334.51776566	1065074377.2410563	5104511.728486768	33968227.603477865	396139.5393431728	927498.1087965756	5302704.411812848	32161281.075198468	354232721.77675396	56223275.42369791	131648423.52901657	20557577.964190237	53780195.27396729	33951137.80755552	456162.5500650917	7212620.164029474	11610041.738486275	2283727.424282317	210036235.1886283	8439888.490964912	3056875.483424331	12349382.092058582	30298050.495880898	23442816.077125832	162701665.69493544	22663815.347212512
2740443.2503216597	37876888.363099895	3589724.046305055	963591531.5078532	21572188.247707747	1043351233.4089453	5102704.798118305	33960994.642263494	388870.24520495825	920691.5222185764	5257215.2500517955	32110052.21310031	353822140.9056463	56074527.10053243	131463123.32986353	20282558.3354091	53527177.71259791	33697264.180161975	448069.3974485154	7006482.420627268	11241025.878457768	2268771.6703420603	209860728.11005175	8419412.055911638	3002263.5521688927	12265267.19440891	30254489.48004688	23361551.959473506	162701665.69493544	22433499.814592693
2694873.2864011964	37518749.30472661	3559794.572394752	959118903.7427408	21116633.325656734	1038112833.2454227	5096013.62239544	33960441.64383193	388870.24520495825	920468.2174973645	5171260.388076307	32032936.80968356	353466619.9536033	55921853.60081813	131106700.60140146	20282558.3354091	53305298.08176478	33533967.20399036	436653.876456272	6726753.898216047	10831331.137618665	2247021.9981594584	209787488.03464264	8396474.97697565	2974097.6247840254	12057708.988320194	29899957.152301725	23194534.190340787	162559108.38642827	21974919.680068012
2589911.2887478797	37477804.56625075	3545012.013085441	956108332.8186315	20194098.39184253	1035806250.6296303	5090753.2905464275	33960201.00608708	383295.0279073477	918852.8393008645	5093814.940457836	31900385.85105486	351330527.75604355	55904435.454956524	130895896.30120547	20256084.739313502	53249356.01408783	33517436.753606275	429326.0060354293	6529226.639154647	10604655.792891154	2236569.2884065467	209569733.13792634	8345678.451588285	2948312.536435836	12020988.400550155	29828523.98686404	23100456.39439717	162420496.7736124	21866402.955135707
2589911.2887478797	37377380.268731974	3544333.515351701	954010762.8136854	19736471.71085337	1031091760.1032274	5078776.704917453	33958723.54092953	382053.1282637361	918033.3002785791	4942782.678001651	31860888.624854624	351195734.4111729	55797725.49163508	130822753.93856537	20194985.148587286	53225608.66425483	33306985.648659233	401635.3832943381	5773137.565638892	10478804.940585349	2230818.3703111554	209557631.90455547	8338166.285148907	2947962.754772504	11963071.472241918	29671072.128912475	23082502.558510095	162312706.35979348	21488449.07826157
2563879.032039297	37053958.00184341	3544333.515351701	953088425.7425987	18999691.231097266	1030502682.8603545	5060955.254433214	33956996.921693854	380561.68823408685	916920.0148129689	4891974.164282619	31781815.92198514	350142211.7430923	55723363.46790926	130789242.96548359	20095670.573094625	53202420.89136608	32901897.684301544	391905.88965938205	5714304.300740222	9955177.275113555	2214890.9841106054	209541921.6380578	8291772.579359505	2944487.555936464	11874675.215167528	29458733.78686358	23045783.54738118	161521045.36274296	21452793.838042114
2541857.1031178436	36771861.07221235	3476954.700085392	951592079.5521512	17939091.856806464	1029632889.1917949	5049116.895620379	33956387.22079602	378679.5651380185	916086.3354272384	4759442.041147209	31676847.095551364	348264017.812653	55723363.46790926	130778200.92380822	20071470.258429047	53166547.615443654	32401100.416934058	378471.49153544946	5652286.19063356	9507376.643088268	2203635.1021450274	209508157.09754726	8176186.769533395	2930556.488590687	11698300.857126566	29181949.52016227	23013584.859574072	161164482.81349248	21402491.19786031
2525547.145850864	36629969.82624217	3435407.2299552914	942719751.3296239	16519161.253041195	1028684296.7779356	5049116.895620379	33956022.489033885	377823.84974942706	915897.9642092986	4660989.396401264	31246348.577830337	347451093.7622316	55700551.43356096	130706158.67512497	19971344.825307757	52922218.21362722	32255565.689421244	349622.5801414241	5567775.287349959	8991407.679784762	2194461.9621203826	209460174.3673813	8103954.527794108	2924488.0930324546	11583902.343803829	29157794.53367822	23012174.13057458	160384635.36413807	21304792.1196029
2508047.917270874	36470796.86260778	3381676.2959240824	942155634.3658159	15345599.380857509	1026609164.3089471	5046627.810476095	33955333.55753275	376830.4940480432	915540.2422825195	4499133.961110746	30974278.232717484	345951458.4812579	55598897.5936283	130531070.10958914	19847255.399341967	52743117.20627239	32068254.64433385	332475.08303554065	5508182.736817588	8679616.129406743	2186529.7186138337	209344762.31656235	8033145.253406414	2916427.7058795253	11507966.756966364	28672328.931890562	22969796.695238978	159506726.4321342	21109919.375774257
2389623.9927598247	36159329.657311246	3321106.6932650693	941852811.2108586	14771624.256408736	1021466357.9475496	5045032.162183583	33954241.612968706	375850.21447995276	914748.1541233779	4461414.082245971	30531983.555347722	344627121.61729974	55506990.74273071	130411544.54649396	19459345.39829214	52653007.15845941	32053115.264209334	317238.7251669045	5410840.471953411	8423962.291241676	2185738.2376335044	209273888.55477145	7978835.912090041	2888323.986004256	11353491.56814383	28535343.816935033	22962322.612957504	159240978.37561187	20807147.922543738
2220246.136216094	36051955.95626446	3264930.344379014	941124062.0621023	13650850.03236264	1018033506.7577895	5038953.057441145	33954226.550451726	375175.85142934846	914057.6195031557	4413624.823022201	30349097.86215059	344278238.24824935	55450957.6350034	130233626.70970856	19247948.79436579	52536658.05613954	32021665.23531949	288135.73208124936	5381089.679908861	8262923.972167075	2177261.4492023624	209226771.97347265	7959644.792690327	2870331.1835384504	11301379.89530322	28471452.50788419	22939857.291385103	158122760.85667259	20356008.47154704
1899073.8101154556	36046550.75502781	3221336.056246718	939296700.5925529	12499492.689839933	1017337825.2884065	5025320.6683327	33952325.92209806	373627.01131509425	912907.1143061839	4379805.728406659	29896720.46942373	343986099.8853618	55369521.474572584	130188316.2240008	19029658.92160244	52351336.938556194	31987278.93426279	278464.793112737	5193796.49755716	8251337.498128017	2168034.930583838	209085697.5856692	7899459.926633532	2858653.459260527	11186571.356786821	28381180.568372365	22917107.59123202	157207866.1806244	19854958.792532843
1762296.6338106303	36039621.252435744	3218843.3469577967	938278375.8141825	11754486.152028106	1013696307.2299129	5008938.09235402	33948561.73590446	369784.1996331557	911778.5998500215	4353818.309773709	29684741.26875371	341667876.8990116	55346459.190263815	130043269.69386527	18801756.833702534	52232810.421194285	31930034.929115474	276502.540198133	4822781.181399697	8184643.363801953	2161256.957794848	208914892.08453062	7840257.37593725	2857403.4081621654	10834609.716651076	28351864.029060327	22885075.388022907	156142222.35954064	19608845.131920163
1695827.5569664692	36012015.65675635	3168273.854262188	937143546.597737	11159029.28445085	1013251846.0502857	5003654.774251028	33944876.884944975	366774.5516450664	911266.4828478806	4351142.709042108	28637967.36726996	339746171.13461745	55154190.38382473	130009718.23700505	18764241.88591823	51616772.159101464	31845443.785496343	276502.540198133	4688930.879349794	8126098.801988422	2158152.9450952127	208799374.3249198	7771928.968321218	2851394.3661974734	10696150.933792053	28264112.29556584	22861065.56106921	155050408.57384956	19326624.075675435
1643620.772646572	35992576.824181736	3130498.909998535	936559253.5200192	10685225.896857932	1012787499.2055615	4993845.349184582	33942414.96149042	365507.9697974777	910888.0158160601	4332837.009423862	28151644.458564997	338947465.8695091	55071880.31075084	129647422.54958403	18731851.922602504	51226550.68170925	31826271.192719396	276001.9143869998	4614930.058397703	8046028.159051639	2151116.7507500425	208224806.47198284	7644206.797814109	2848321.790300298	10546619.13413052	28189792.42914469	22854494.021229442	154341247.5790213	19066218.74316951
1634484.4642795175	35969981.932185076	3111816.724472222	935481621.1221869	9081059.017275395	1012709928.36264	4992486.747824406	33936851.10539589	365028.9696400004	910794.8379241257	4300351.68473175	27872285.47611052	336421206.188237	54952562.46118886	129616049.98532012	18608856.68667941	50694348.1324153	31799349.212410353	275923.46123827936	4463847.675311167	8000007.082586734	2137047.7157918406	207575282.85231677	7542060.804545347	2844074.0067391805	10419445.59193756	28189792.42914469	22825002.393632807	153958479.78193763	18757530.047147848
1626854.2307656533	35926620.29567904	3013680.789760772	935384529.7972264	9077544.720015666	1010043151.3524463	4983652.6784452945	33926910.1642633	363337.68722459127	910383.6760041008	4286334.108963935	27812451.13264216	335841088.4479464	54941892.582368344	129614512.74791773	18487033.11282178	50040482.26694406	31764180.31865414	275677.9366243647	4428530.118404738	7958304.353412501	2121213.8861292857	206809613.19364178	7427323.592523659	2839394.091614289	10273865.5172785	28150563.780063186	22818387.80798943	153217617.84598053	18516181.947687056
1615301.8914907875	35857758.35955815	2926818.355835357	934976425.156522	8965490.139288958	1008799975.1629403	4974531.332139138	33916218.73984901	362779.0281408721	909850.283252624	4267351.980140517	27694545.74242062	334711019.3970148	54932050.348162726	129610945.50202794	18438313.917822205	49990183.44439139	31744568.05421841	275677.9366243647	4230258.300395372	7925961.326917373	2080806.038741849	202563172.52883568	7345081.061106234	2834657.022631052	10063690.960853973	28148165.320418265	22782105.60071726	152778840.21840504	18435757.264370706
1601535.6451202584	35836652.185556985	2897814.3623129195	932800663.8010159	8888836.17180105	1005848143.2590318	4964070.94049888	33903150.88305989	360872.5232578891	908474.5779951254	4195227.6946827425	27354696.6669041	332568983.541637	54806969.56935215	129523191.14885356	18403293.943485722	49739681.75073667	31720957.95536807	275669.2721755847	4145516.0043271338	7914024.224219569	2064462.6210104602	198792277.99149004	7292439.725402791	2812366.7224523043	9970972.92512744	28135492.17993433	22778084.63120373	150018566.2033597	17818177.263479296
1589844.7828165807	35801213.83226556	2778247.9836533316	931147434.3263861	8768864.399686106	1004682173.8548732	4951546.914025428	33871319.65070938	359832.0116654455	906946.0563108618	4138308.354166341	27106445.027713247	332192486.77391875	54805797.98410413	129491321.05905853	18137748.584133383	49443329.50880217	31615469.66657486	275418.6035542252	4016935.6127032526	7704452.843196468	2049993.6453751735	196146618.658623	7289065.561263478	2805097.5325647932	9961903.944334293	28127848.412859842	22697348.922397114	149863013.70090038	17550363.589461796
1577033.494830661	35727233.457381465	2661787.2501713475	927933744.362216	8676534.639611783	1001428778.1064161	4943923.127755095	33836787.8683703	359106.91685159074	905798.6380373857	4128996.0297370064	26628717.772031747	331683783.39004797	54714934.31207844	129344131.32851446	18107523.75387912	48664248.162450396	31249802.101096906	275338.04628964525	4004864.7933888957	7451601.29984053	2047460.0775290786	191356401.5932596	7241553.254896239	2792759.4796029786	9890261.840250425	28125637.74585179	22635852.60057397	148072826.92878956	17476701.662524465
1553964.9268797687	35635758.99827385	2570923.461990864	926935431.3341535	8599127.866363648	999928800.1942929	4930205.628991652	33807930.78150858	356656.9688122417	903815.4786464077	4085483.0711495876	26439165.335673966	331333499.571124	54537701.348379165	129191370.1028211	18080816.681355447	48520735.038904235	30976513.199946303	275022.0943749852	3944918.550762077	7178452.34703827	2022872.6110920268	190789929.16935927	7202728.334333096	2782356.755737185	9781258.176308803	28118701.919658396	22592523.863710925	147165145.5879429	17444030.234618843
1536391.3394099742	35558227.08180044	2570923.461990864	925828451.9334178	8319757.248478079	998838900.6099813	4915057.877351275	33763842.79169188	356358.521392885	897628.123484466	4046353.377001132	26294592.437663052	331028868.5349256	54332308.73730274	129191370.1028211	18069254.81098725	47816363.008782506	30840401.456057753	274479.71883430536	3882428.4705671566	7102724.157467345	2010383.9750631363	187069626.2809208	7151374.496081396	2768668.967511305	9654924.53826493	28106601.02709594	22554889.386734992	147114734.46398625	17422137.322842166
1527836.977363981	35525827.32289676	2505210.3192025376	920881565.3112215	8244424.355610623	992159155.8905908	4891201.185393781	33739768.63504377	355293.39235022373	893520.6506547302	3974570.290988434	26186774.642385013	330320132.4057848	54165912.118013345	129094888.81914644	17962546.456747748	47525145.38826719	30637851.25320617	273903.17590731906	3802282.5028814413	6654492.276809705	1983024.2288588453	185275994.76381496	6983633.508990047	2756195.649794651	9495371.25091642	28093660.39891538	22493995.94482774	147018123.18620855	17341377.201560363
1519640.6936647203	35495583.26592041	2287457.222018912	912100033.345038	7968197.349686208	989529709.5128083	4887358.616473799	33705651.96238869	351673.690290797	886306.4523802091	3962668.219177406	26003736.39234019	329926188.9004282	53901009.53036858	128688640.74217276	17671173.42639474	47347109.16098927	30252555.905775573	272574.9269286646	3755592.1496367957	6524888.387366952	1961558.0525994867	184040080.29970673	6792033.108679314	2752055.2719734246	9344929.48907609	28073157.337594118	22309547.263862167	146456663.0337475	17298855.125440113
1507779.5614678715	35310032.79510788	2284165.8284315225	903457136.4262195	7920394.786690971	989301856.4863071	4861101.177220327	33678049.33801527	351127.7999761293	886045.6489181273	3914510.528404859	25823491.50650945	327968364.044646	53586750.108278684	128296764.8665938	17603532.652742747	47106225.6720535	30098827.250493497	271554.5531253193	3748701.989936325	6192396.1159342015	1930413.7091691075	184037070.4388048	6515162.1643339265	2744506.7287633396	9166598.544430679	28056340.018404353	22225965.44134961	144256519.7943825	17246965.100771338
1492370.000628525	35256992.240814984	2246294.212102282	893257604.7373376	7801779.235338301	988393470.2560025	4859868.869763535	33626532.79629171	350929.33539190266	876605.1111687433	3827032.6484681414	25119670.89633787	327419012.0541808	53384438.17316638	127821824.37432663	17337545.22528885	46544852.001896046	29534089.860028908	270885.73201979947	3628137.3409674	6044345.541358052	1927916.9223279685	183844959.20215908	6405845.685127979	2728708.4231032645	8987330.169040294	28049989.537065823	22176903.10085109	143448263.31873003	17160058.43529399
1483678.0885153178	34919263.584386185	2221301.9327011644	872328026.1986635	7674058.366571216	986557682.1829829	4847712.325335834	33547126.160637107	350148.7693154777	871695.6777667121	3800836.5325036477	25002688.647105027	327284044.9585017	52967695.59491476	125899959.96260886	17216155.895001903	46257848.38860781	29316635.74319451	270185.5378219907	3611526.1406689007	5939628.613989059	1913214.454627294	183585134.31166226	6201172.162714186	2705825.0937054288	8562128.6676097	28039421.51155271	22052845.405889682	143328773.00304902	17120394.44585995
1466384.9891034928	34714309.9927188	2185746.5350044784	870074288.884598	7621567.2111269375	985066711.8914773	4838180.892043104	33257105.5044873	349962.19150353555	866915.5998868595	3778848.7413304695	25000485.343257453	327053950.04384327	52794564.62018965	124850732.22668488	17087146.145765323	45181489.93470205	29222521.672529977	269413.0380176353	3601911.7683998276	5815342.26498057	1912085.6148400097	183422326.72954845	5840425.224911193	2661350.788162713	8123362.427585213	28035922.27462045	21980508.904155497	142522295.08967277	17099434.575059146
1448876.2840711335	34632955.38076435	2144895.0022442415	855032187.2051318	7532042.903328806	984774272.7835317	4834760.160533837	33104677.92183124	349039.6972187821	861171.3301990792	3738820.800878581	24871972.943187688	325604995.60736656	52510554.58440274	123609694.89891757	16961158.96266445	44819712.96814224	29066456.31124134	268455.9420627444	3526633.8571918095	5041989.413552472	1884998.3817347009	182917039.98895794	5713698.135242293	2631027.978464949	8014439.771915888	28028481.41093356	21925552.601449993	141997553.9488273	17055250.444599677
1433484.2062779702	34451489.0614694	2116769.765061365	848124350.7089916	7294626.815284998	984641367.407065	4809932.258175624	33005625.85047195	344108.45717454946	855423.0560029983	3706148.034412281	24855678.13979787	325425303.2474796	52478138.92636744	119836695.07605672	16914936.219795994	44438903.86953248	28993754.728609543	268219.3319904537	3464937.196462977	4514115.1147396425	1837987.4773835256	182579900.9518423	5614692.47247453	2607491.050212633	7545137.695204131	28024850.698897555	21880573.197331574	140962627.08510694	17055242.282959387
1414940.5167861336	34339504.76291244	2098273.8263077685	837297126.7800646	7142808.67567266	984241041.7381037	4788969.03571627	32892616.8960622	339903.69257686095	855420.1089701452	3666541.602692948	24807287.02915465	325220195.43787813	52412593.002844885	113358399.59094916	16902568.013204664	43592221.25249304	28958903.467006378	266937.81979854766	3403358.3993030265	3981465.3050520034	1799377.2251333152	182225429.5792065	5531894.549678998	2575752.264738646	7265323.761108592	28013319.900551826	21852138.988869615	140961353.8810912	17042945.33264735
1368877.5829201157	33996837.46877714	2077869.837011475	833402724.1172543	7117410.681512795	980303971.9803158	4778855.385408331	32627829.822536048	332036.7699543047	852779.2610311987	3596116.0606741514	24785773.00855244	324965270.21052366	52318236.01788029	102166267.08188345	16858072.654352743	42296276.92589881	28729059.399919294	265868.08695811837	3394297.240241151	3967523.806881969	1786268.8399756516	181244357.14975178	5361898.230702031	2538930.8204739285	7252068.646875833	27985070.268156167	21784595.66339282	140947478.4420107	16970576.457913455
1339229.4946079159	33445946.896703433	1973646.4421025792	824031169.5524176	6896666.473667173	979240836.199283	4774925.416551297	32413624.45442743	323351.42954088456	848995.4520170349	3546624.555746793	24741871.518514782	324416170.61106026	52135014.948342614	93677929.85570367	16844074.20411022	41236037.404799476	28395897.347915787	264927.1814628379	3325293.6913865213	3616955.967423806	1783842.7040608104	180682606.11552888	5286045.770458739	2422740.664381022	7201694.382370863	27978564.163502302	21760348.467483122	140696439.48934668	16813189.848951485
1253544.8533044914	33184026.79667003	1963514.6942005618	814530599.7033578	6687639.433452105	977400844.7311208	4672990.4550861055	32167218.655135166	308907.87504999497	847574.8016359152	3466891.790405953	24644038.859211262	324135331.6043782	51745646.351606056	84068943.0358731	16681470.009386167	41038018.00943438	28224780.805575684	264097.7770049669	3242995.1979095694	3524528.6932669594	1775492.0188102492	180249309.59061888	5231918.847028511	2388088.7111272966	7185230.173160077	27973945.84346127	21749661.527487535	140041445.5681643	16781747.85227383
1196758.082234651	33122035.129522897	1946277.4335246459	802316231.862725	6497173.855478805	972763757.2212517	4663489.691556236	31613529.852283385	302780.3681110018	845405.3226863601	3331172.8715203498	24604085.437026795	323481611.9622284	51314773.31703573	82220166.1300306	16582523.12167735	40930677.59495789	27707273.346222736	263143.22722408554	3176657.214750146	3227039.4374492434	1770333.8026645659	179792491.33967182	5065839.96840231	2250608.246699226	7137586.169147391	27970559.650353692	21689699.272022337	139599373.7457103	16767107.965244927
1175405.4861828557	32985610.385261405	1938339.696847252	797565886.3726404	6403526.943349508	972544743.6496056	4588182.688241635	31038906.451737635	301961.37861747574	844905.1810427997	3256426.875286653	24492643.192638382	323128047.6246509	50579777.692642674	77541376.51790537	16112362.620917356	40514321.05198562	27453991.55884807	261081.42092887714	3150674.948236161	3034236.355007439	1759633.6599748544	178996146.6421347	4866633.082086094	2216885.8941566544	7108168.745318888	27968675.106981725	21579152.270360142	139051322.94878843	16750759.683165016
1167558.7767987016	32911339.490298346	1930755.5377076967	786411855.8097625	6335950.593635105	966066048.6478734	4552903.505495537	30554215.716597766	301248.1623447347	844121.409705755	3251415.504940185	24390364.30147796	322950404.5631303	50415810.78702329	76081314.4910821	15497744.084047468	40411195.28695235	27273870.28503614	260387.05112316497	3144148.628681102	2926676.5611321493	1751359.1829804867	175855422.0938018	4806860.724381274	2150294.7090635495	7033492.856493364	27967443.24852245	21519380.934993125	138865365.6354775	16659524.779678972
1153148.5365140315	32820536.997351926	1923215.7590961657	775534386.534128	6267876.48531054	957391448.8255113	4523380.320507411	29613521.0485346	297833.1532400216	844069.7241370556	3203373.0365512837	24239308.839470368	322828650.28731245	50366257.672633775	74461288.3735486	14390939.363935754	40058057.3634195	27034115.104708	258864.88686059735	3058891.2665293016	2912284.9938640553	1741658.0645107855	169723117.77091348	4794219.93461887	2111406.043932718	6915210.030757543	27963477.173054703	21469468.804039646	138775875.67801034	16437888.408068886
1142243.1621119457	32718845.95669091	1921376.3424958913	768855117.322825	6230717.500415013	951308224.3017287	4504704.687935625	29065328.33141976	296804.85527925263	843723.6867756257	3179074.3662404516	24146354.105325032	322688157.5681848	50258784.07787237	73194527.67457548	14036711.610490622	39764268.30505943	27034115.104708	257326.76551419718	3000969.3093428747	2908782.6252328097	1736757.8885809465	159071519.38298267	4746017.459006437	2007642.0147959902	6887468.57293713	27958491.602268144	21431152.672392633	137434938.52415797	16198323.533084052
1140631.078415917	32643834.38326665	1921167.646909475	765423300.616798	6160084.2546337815	944426603.7319074	4492015.209204176	27597387.628988937	295692.73503072385	842843.7954714878	3162063.336410708	23986423.18953614	322650257.8277123	49694097.862969086	72950144.59244797	13817753.20352249	39754982.119527675	27012705.513490584	256536.8709884606	2992115.211078291	2885029.804737294	1724821.1147450835	137675768.60756966	4557038.949850107	1941956.835736029	6881117.955523746	27947043.199711103	21313446.422799017	135728440.12101275	16004254.143248567
1137655.0037749256	32487279.33750816	1920863.436112941	746070285.6382475	6067398.474944535	937944377.909336	4485195.198855135	24074106.850464314	294171.03861801967	841682.8563772445	3155336.5237854514	23713900.257583294	322643604.29385304	49280519.92563667	72769453.30566397	13798633.45459167	39332551.554353	26986235.66439922	254836.05461369047	2980083.6416337555	2867583.0980505045	1722114.6134398938	119448582.29234771	4409873.606420045	1900313.1701707598	6880763.759053244	27944062.53075312	21264414.56323831	134737174.4969362	15896628.90503241
1125692.031354722	32474626.206359256	1917301.0884685684	735184639.1602641	5883478.236722541	922662725.5904613	4466028.6630369965	23742748.800259016	287989.24399278127	840739.132483023	3136417.7182522826	23655510.074822553	322337647.5428956	48855139.67142258	72529839.29716094	13761930.902553437	38957870.305080965	26965052.543595005	254348.7444989045	2949490.559791283	2832593.798176701	1717472.2651268472	98707151.87585624	4392305.767548223	1845200.8560823873	6877417.96488399	27943265.181357995	21139312.007242396	133997855.71738996	15757286.392008292
1124215.1792693592	32353277.24853346	1911604.421218979	709051793.0449809	5730920.443752829	915910799.7817776	4448894.4705671985	19617526.608283617	287060.35684916034	839422.5708162301	3122753.80288408	23608575.57345013	322024335.92641026	48855139.67142258	72386010.78058383	13657499.493746663	38817350.38747418	26930939.495353222	253850.8808338513	2933082.7259459095	2825499.8613962163	1713864.379597545	73806706.00150134	4333270.012847494	1817714.0958404057	6854964.404915951	27931380.611048758	20472983.370606963	133523728.11009471	15619608.464832025
1123045.8264151826	32283293.916693434	1904521.7546477513	704672484.5260937	5649519.029838894	914094982.7147049	4442783.181565235	17341261.546795323	285389.73408201453	839147.1146032317	3107875.967425462	23590615.1728338	321958220.13518065	48825973.51765363	72128558.77039899	13639575.141075896	38472750.01946595	26909397.499033034	253606.6260959236	2926234.0662890277	2796297.6720987936	1703406.3527316868	66977593.753541715	4310213.800837952	1797972.3746345667	6821459.236570071	27928156.54483525	20255797.419824917	132818754.00017345	15576611.390541526
1119162.2399165141	32239086.32013862	1897952.6416991258	695006489.2587248	5620211.338905656	907129925.8484695	4438548.54552251	16847368.897846375	284324.37497126916	838714.9772631621	3100486.5575733148	23559604.30997405	321664772.0134049	48767693.729985185	72005146.21722335	13553135.65036339	38368255.978723966	26885444.826186396	252103.45472548692	2865793.891956683	2794626.026671958	1695925.1115731483	61222596.20282072	4247585.042548928	1755300.7528947913	6814453.67358749	27923201.207495574	20170193.660287008	130504879.21244176	15543531.43968856
1108625.6536871928	32128384.26305053	1894273.6888853142	689761808.9070852	5499438.836800602	905815491.603243	4433934.632348349	13905571.617991794	282780.4740415213	838413.7196014352	3087958.2361807404	23557890.02374545	321564661.09399456	48761389.5536084	71821224.41135749	13530122.663084311	38333171.5233302	26297160.705695335	251189.54829582458	2847113.7533176765	2769676.9495738545	1691799.0828718748	59451724.9036152	4234733.016585342	1686606.0685490372	6801018.546046036	27916819.346122835	20016950.544394486	129310409.19148526	15491680.250133263
1101778.8032201137	31804533.148956954	1893129.0424797724	688820213.2564331	5422555.019856079	901564998.5785102	4429882.257004722	11984296.298980584	282159.8989220654	837898.2902845289	3077258.583296677	23507431.282032147	320968670.28760564	48745886.27287678	71727061.00262	13485268.160543002	38206403.21248146	26061841.15248637	249640.13547063447	2842283.662469236	2768206.581601689	1689658.6207840685	54154382.31884371	4204090.591643793	1654917.481101062	6782881.939803077	27896746.674795747	19958241.004740942	129178570.54045728	15385349.202538123
1100113.7662820765	31609102.10064537	1877884.7325924225	686974803.7786236	5397385.918551615	901262897.5152018	4428964.376074952	11585166.041016284	280115.6958545281	837513.7878783171	3067315.953825645	23441140.712527618	320668905.18424445	48642255.49328393	71684671.99550506	13403260.805025615	38049392.585843205	26023100.238261178	248347.19643313996	2831596.449331772	2757163.724339713	1681520.6549662505	46052572.67318733	4184389.785084471	1628295.3690797584	6761950.5343839405	27886936.889382977	19958241.004740942	127345192.00883673	15340575.277973467
1088492.0757924272	31556162.889388975	1869834.6647656	686796682.9966521	5223337.891294455	899225957.2237157	4417141.566896143	11000635.00794241	277930.057080727	837412.0230424373	3065804.3134598257	23340614.045867607	320226824.00700897	48392249.620701514	71647910.38492814	13103711.535635358	37992401.89791815	25754432.634420574	247714.1033393073	2818707.7435000353	2746390.889582755	1674410.1533517716	42993850.61129534	4181039.536813303	1565399.9690218423	6750234.514713425	27864202.761588685	19858975.564073667	126570477.7718083	15167624.150538854
1075507.7173719786	31131142.67034922	1869550.9021566187	684777808.2424806	5165790.243234885	894258333.9331625	4413452.231839677	10796602.571594609	276067.27637534187	837196.0892411002	3057422.1500927582	23153884.95086536	319682056.11546415	48375987.115828566	71636068.7239219	12976831.00141601	37992401.89791815	25653310.878333632	246771.426882368	2805050.0786708174	2731882.8015691065	1667270.784231847	40741951.98558463	4169505.791028131	1539862.5953150806	6727787.625704439	27837822.72481424	19636096.15396936	126494211.86280124	15045230.753077134
1069324.3643867087	30942484.38996362	1869005.6951924104	683462947.4042192	5153113.758437042	889499779.0730159	4412093.746938317	10388041.41863558	273130.3895732034	837000.71906575	3047352.655371705	22915407.117120974	319576991.7438493	48201950.145905375	71552310.0519722	12920976.342533728	37986560.21417268	25506080.21469631	246146.48186818376	2802829.969985871	2707875.8736309134	1664529.1734449684	36050058.86037249	4156384.2522663665	1535035.1073088972	6725518.3668629015	27821438.327009358	19450951.77571353	125354557.12465785	14967593.81514984
1066701.2230516244	30607306.946938142	1865413.2054570727	683151622.3208596	5089329.0317159705	883423245.4048051	4410390.674607896	10250190.61704876	272374.34661444544	836815.5036213666	3044279.373844311	22882311.550518773	319376491.79636323	48136585.32346923	71524407.85086124	12851784.86686154	37982216.81948262	25428812.661941353	245742.19779076768	2790602.1204009354	2696440.7611311954	1662424.311257686	34095518.204902746	4129703.9971708553	1525551.5460678563	6691724.878642167	27791814.80876401	19228771.042849462	125131965.34597017	14435693.300057303
1062493.0388517918	30275388.151979942	1857126.3261885818	682462441.8688171	5084855.200833605	881986750.024005	4410347.94817797	10200756.983942525	272301.56111439376	836172.8045616488	3032803.9619261194	22558698.21463012	319089935.084975	48062833.45904844	71492356.62937707	12807760.481292473	37960599.75766076	25399677.543043382	245426.33353578564	2789043.9192789155	2673986.6307740672	1653967.4137487572	33561188.19211849	4050812.21219899	1493182.246635757	6682327.63887866	27772239.849951506	18892767.94252243	124485249.84945258	12438639.50817196
1053356.062155334	30082385.061933268	1853394.9852493715	681288470.8950512	5075638.549204022	868946159.0668622	4403483.91019647	9982872.552802967	272243.53888023325	835812.6764328642	3018326.00983989	22508271.24350164	318181297.98668504	48028752.9942164	71481942.30537452	12775902.448964886	37923650.6952991	25307496.59977029	245256.084094283	2786071.10644167	2644672.4725466575	1647557.7588317704	32896267.073878493	4028422.343234168	1492119.009036969	6668730.957028814	27749842.85315218	18740979.16637987	123757995.65648672	11838619.847131887
1051294.26995384	29977413.1522991	1846486.8743693992	680668687.6586933	5067058.963423382	841685291.4433482	4387784.222705409	9915283.18519333	272198.6414387714	835762.7289782986	3007183.931108294	22274779.442552995	317984678.0951714	47926003.192766145	71378437.01229444	12674610.40262938	37904316.23302853	25159040.751818348	243009.53478764527	2782210.4607951688	2630650.6641268125	1639777.1851750738	32389777.410697564	4027609.904254496	1484107.7985356285	6648088.3817895455	27721931.65879088	18553799.993705552	123243456.86238441	11712187.94686186
1045390.9678760862	29780684.784983657	1836720.0229858423	679918181.3706646	5058866.18238197	815283762.148029	4368950.977068785	9864800.849137796	272089.46183102205	835748.4393721721	2983463.2859492125	22057585.636299428	317548060.9681474	47899917.787026785	71359056.74839771	12625977.853670936	37889962.7058326	25106568.418202184	242084.74668543454	2780325.469450541	2605091.795559874	1632559.5064823232	31885315.143870085	3996683.630292439	1482589.3450691113	6644823.129800814	27690062.99351469	18309202.97084878	122810742.33178386	11385704.682673594
1036720.6839575757	29568187.914533645	1832437.2536772825	668699207.4333006	5052242.813124971	794664194.78507	4336197.303412206	9752184.53795588	272007.79922587937	835723.9079612299	2976307.1857825075	22032589.575506844	316899008.36609703	47889134.63300076	71305346.52423398	12547533.038037129	37844465.73683949	25059534.923827752	242047.9837863618	2778602.1261000675	2596324.2822516547	1630239.0054944346	31109375.80809796	3966962.182167568	1479436.8224854986	6640399.023944932	27576136.859609857	18261476.146331266	121956511.92197913	10659814.2292644
1025980.3129037645	29417068.990005016	1826980.9391735087	661053018.9491576	5023915.307173845	774158548.5522213	4309653.946439103	9679799.441867355	271599.07878631994	835677.1743075498	2946885.601394398	21780435.789420713	316746899.0015092	47862851.16906592	71230768.00372787	12474704.909476219	37835468.884746745	24956400.160381254	241566.5998147303	2776795.827351676	2537491.710266371	1621423.263483476	30296300.13499072	3951710.584922361	1474158.636940858	6639999.65234109	27483220.6469136	18064359.186183028	121022902.32087745	10563231.732173992
1024538.5430964924	29364843.654258303	1817652.9526607287	651663005.661495	5004371.45152694	745119546.9173374	4259293.99774423	9571103.748273363	270587.28819576197	835665.037473405	2931782.8195340815	21607640.453848887	316551410.1959512	47779495.487794735	71186657.81412427	12406849.07153143	37632714.73570506	24806271.422441445	240551.9979814298	2774568.4638280165	2425192.363546955	1610728.65960507	29577754.867373634	3950487.6913367566	1471284.1978987968	6639999.65234109	27337018.28677441	17891852.83062732	120394068.61776452	9926280.171090549
992623.8177404777	29298700.68569465	1798873.8644033687	651060120.1273353	4983966.184284869	731803974.0587903	4222961.472786815	9270235.474565847	269698.32596328924	835594.2225941005	2919067.5783164063	21522516.89673663	316328658.6450448	47720427.610507116	71181410.94792722	12182680.327101752	37578376.50657605	24711502.4174756	239232.61098621917	2767826.9817360397	2413207.9383865865	1600725.2344088084	29384750.629801255	3919365.053213003	1467508.9861672344	6639196.7561927475	27218510.09312745	17733747.385539677	119793412.063843	9872048.770851227
957132.2355309497	29247826.419208456	1783867.6288767164	649587278.2177212	4956899.065896732	694064978.8589958	4166232.918951648	8998787.230898475	268550.30514026445	835512.9720280751	2906439.78981414	21438778.831221554	315968500.72557646	47646607.08329214	71132257.4936292	12054900.271186823	37421073.475040615	24154446.833646864	238071.76888941636	2758129.187189104	2371913.934548407	1584786.0994430624	29025757.198325016	3886613.537084354	1465040.0989596657	6633952.109197011	27185632.89847593	17701316.90207231	118632214.50564782	9831771.377142182
955355.1325168201	29213692.797558736	1746546.9748847499	647684982.7617472	4905931.138308893	672730670.9966334	4132095.642867162	8931135.159763183	267227.9965224758	835059.3711918831	2900533.621806618	21418577.42055025	315265043.84755373	47581037.59859525	71131103.9782274	12017944.005365137	36789927.649527974	22835223.50913765	237832.7106436664	2752948.0708767083	2371626.580615796	1563779.0177445433	28962381.377637226	3865371.9902352905	1461346.707296393	6632093.1581574995	27173195.34421335	17526777.596145365	118007841.02873789	9802618.337735834
942964.489182642	29140460.271838166	1724860.6491164833	646783609.0817114	4883821.745292784	671003231.5430261	4095448.412179433	8738563.535909787	265996.00907245255	834520.5683148988	2891655.8681771453	21259562.58874721	312103650.76979476	47575814.35772101	71102299.68395558	12007184.17861849	35956086.43461716	20387928.993879706	236882.37991932983	2712925.0380395427	2354614.148336945	1535037.1709563604	27795992.679679334	3858479.04385513	1454011.3898332966	6630332.188575729	27144836.45490219	17367908.535005756	117139162.36572152	9786917.140615521
929155.6145130568	29069827.35976982	1705064.8386163437	643372193.1431735	4859884.753447549	666470709.5866952	3463235.747782985	8658943.071206462	264637.45468854037	834077.9330924955	2885560.226684572	20904595.365853444	307767064.4941015	47562302.10571746	71055357.08781531	11741953.799722642	34930710.96943098	18284220.3169617	236449.7036050861	2692345.9532230226	2290437.4755347404	1519828.5292622421	27576827.34066449	3857733.5090274913	1450031.425919974	6626361.366838812	27113537.862407673	17039779.55562369	115879390.2060989	9654677.159463957
924067.8791970484	29062436.026414894	1678724.860385215	635805675.5213356	4857037.094811747	658697155.5198256	3353574.369824384	8496694.570466775	264353.490856473	832348.194103288	2883874.84912061	20821244.845763598	297534493.28009874	47526277.44297188	70998958.06607912	11560075.682843933	34053836.202953465	18105383.23712817	236295.4684847088	2680855.617945564	2249075.074897761	1508318.2152702233	27442182.724618126	3828784.6973067536	1444606.3171482387	6621827.355004524	27051901.57440238	17037971.29516505	115636665.28551763	9603223.752018552
905724.8446394547	28978589.753750008	1662741.9602872496	630934009.6391691	4855438.098669152	654781031.678899	3081132.770628311	8493099.396031253	264188.00435962464	829342.9157406088	2877736.6692621512	20318364.463154066	289720790.5414405	47525751.934686124	70959640.88366656	11489834.90514419	33467621.895075765	17913355.736258376	235940.20586969727	2646382.005279126	2241546.252520269	1456512.8023263928	27251339.24619112	3788783.070588738	1435680.4403851717	6618152.565351349	27012187.758485496	16972133.19911495	113853967.0992341	9494228.6844932
886791.2552660704	28963060.785363298	1623465.7917850742	625849252.2617122	4852666.082557266	654108001.7813925	2951836.926600632	8479649.352641635	263888.6225566983	826080.4866888131	2847250.6711951476	19972287.463136315	276088929.7741029	47521010.46333287	70843833.6703118	11196963.183286687	31508700.695799768	17847472.653228648	235926.41641530022	2627569.4985688007	2196873.8237848165	1438596.1824525916	26604552.808353826	3754933.232767772	1430440.5333109885	6599191.2387469	26956301.43923688	16941517.990952898	112615778.08042066	9421273.496000437
860606.008836003	28896490.747216746	1623465.7917850742	619817521.9257076	4847406.759907632	652840190.6445205	2867020.07838424	8425399.48342986	263306.1490650194	825990.798070151	2806672.8849303075	19852879.088538263	255874544.08275396	47518921.33922317	70657441.2762882	11119908.80195121	30038119.023546517	17666082.358576626	235822.7338501327	2610607.995797727	2176845.5133010307	1436348.423069963	25832875.63429663	3737892.779752331	1426954.2260774183	6579301.361147829	26855596.92762186	16813899.474455748	108180719.69723737	9287115.40806047
826045.2485276426	28831447.74930133	1606137.7292128862	612661593.2114298	4846758.07298649	651039353.0664221	2714063.670629116	8402938.429474251	262848.49094431655	825761.0351520659	2765427.7998192827	19598071.01015522	232217206.2325878	47512844.97812301	70559942.37319711	11104955.668104518	27688208.087189417	17484378.483242285	235683.80386046163	2600768.8580388045	2143512.478487582	1425990.9064680461	25378774.406226985	3619487.6623557927	1419815.1718667545	6544248.524903707	26724604.40951996	16768677.563259788	105523975.80213965	9196816.374233412
813890.4718463735	28821089.25278965	1596585.8796025666	609884124.7376618	4843219.929141961	646157839.4136097	2578654.6629525786	8378228.691069256	262388.7839959482	824342.9663656061	2761772.943633292	19325447.872516777	224080393.86518306	47506516.28292129	70441753.09924872	11090127.98987804	27626101.66409199	17064169.619602174	235410.4135184883	2588152.1656740773	2130493.6166865127	1424716.8065361844	25326264.320478592	3471491.493495299	1410249.8462892508	6504906.159775497	26492554.245903626	16703340.17839312	104537116.01443246	9176646.304451372
805903.0062385986	28750957.954215683	1595739.4074443823	606440461.8721375	4840470.487208188	643287932.4594698	2396771.4233598174	8329965.011610775	261653.76449156905	820083.4072510148	2757790.660643392	19138464.08855779	213392276.0956096	47498533.03094942	70421682.43533254	11057301.163372507	27380566.162314467	17047767.24040774	235182.50794035842	2552170.5861150566	2124314.635129538	1422437.7875003396	24903931.478874046	3371023.944616863	1388317.5148644508	6464779.622480483	26313243.649260413	16625895.261155969	103627512.9991318	9171328.972933006
792815.5619357093	28738668.2189505	1595484.9534166222	604353662.5075892	4830151.738368342	636430992.6856618	2127736.788897764	8228086.181067097	260790.2323940424	816781.6175268902	2757134.968284984	18915501.9406337	204451395.36590567	47492459.37286411	70405036.68105178	11041472.375995595	26981263.352534104	16998616.546780173	234788.42100124244	2539829.7751900707	2078399.7519155266	1417616.3452951175	24755993.18590181	3333051.680731395	1381398.1590227738	6420629.565834384	26172641.435017888	16565609.274704985	101038033.6096757	9141212.583117904
787133.9010575991	28704055.95094353	1576237.8603395524	601598440.6174067	4820249.9489977155	634340555.9680746	1844523.5105605763	8062031.3657543175	260025.27101877736	814538.4803066978	2741013.7708293363	18812910.961412974	202522675.49502912	47478478.24836939	70350144.23488218	11020977.66262596	26820402.259848427	16863916.424294945	234384.90646266745	2533290.6593917124	1969329.8726081375	1414476.4828305694	24456311.816465728	2805418.635210573	1371074.709528725	6284100.28264623	26137840.99192533	16472987.708816485	98714175.98387577	9115423.7975998
784796.5368354889	28613821.50603162	1575315.0222375921	594481922.2688928	4814940.733837801	630104250.6608651	1817139.9510854878	8019787.703242048	259671.5188160087	811158.1286884192	2737561.0426908173	18744784.728107598	201123906.68119353	47474631.08733903	70267551.85672225	11010928.55004901	26646822.5880999	16751681.298660517	233431.84148990575	2518517.6848248066	1769485.8322708479	1409619.8717843974	24022210.313221406	2741901.8999679903	1365636.5066781226	6206378.6195650855	25650501.87978922	16458609.874468654	96971362.0870047	9109201.227001453
781929.8429597478	28579875.284572303	1572467.8812371758	592143386.6700952	4803027.340890967	622594887.8728547	1390592.2071471016	7901080.493436261	258929.737267074	805755.5713130747	2725539.285259634	18594165.54968134	198103639.40732452	47448701.060269855	70253430.84959148	11001043.301557254	26309431.470302522	16644144.338850794	232713.63209271838	2510644.704305506	1655692.8348595744	1401126.468206354	22826454.64740205	2675410.461067992	1359793.9751202855	6073289.3392898785	25587180.69232953	16253623.61097971	92256723.1825564	9105096.59831383
780209.1916862577	28525519.91978648	1570775.8676684224	584692724.8718697	4793250.510394601	618616236.884513	1352364.5396194689	7854397.9108420005	258437.4675173694	805525.5727860563	2722060.989286688	18568408.898890767	196360250.94261777	47390336.02772089	70242877.9209071	10984397.192732422	26154344.580328625	16426275.412029242	231866.50691297985	2502529.5263194344	1510258.6260458042	1390074.07401708	22249879.85108868	2643293.686616564	1355061.8490247524	5922373.53639104	25510841.358522415	15936240.211278673	89487626.87135932	9095763.688112916
776710.6195355558	28426181.174349938	1568443.830279112	583898093.8613764	4788959.311729156	614340829.09723	1234551.4595901167	7835428.241460894	257360.09944016632	802435.8112013768	2718757.3167027924	18552186.447058287	194620661.50071642	47342871.14584962	70151495.53449704	10947515.62144176	25797475.53582122	16354246.670098608	230663.3297371521	2490687.0007547485	1437349.0148793992	1389426.0062225335	21764980.404370908	2612079.26918093	1350776.982327088	5840946.284471123	25474570.03621025	15800517.203349981	88970867.92579821	9088836.719301356
769793.8246626263	28334527.233390395	1567043.7815098932	583041913.5119933	4757622.210245132	612360593.6190054	1219839.0756862427	7809213.850885796	255581.32701207185	794197.3902232328	2708660.8864541803	18531485.17831512	194392269.62361026	47216258.47148016	70133157.28042024	10926622.869617	25747081.512262	16158224.631420882	227590.858863805	2486889.9991966775	1401196.9659202134	1383546.4443766032	21591340.925044674	2580839.806718928	1347187.454723119	5505038.971443407	25381314.863073286	15734186.81390151	87393304.51055354	9081674.306807766
765101.5321566623	28197612.59242354	1563347.708642796	580818612.9862499	4739355.181523195	611913119.5275091	1191458.652753303	7792175.551881813	253904.89705055486	787807.0807865488	2705616.5063747815	18513739.38311207	193491683.42080137	46945888.90185731	70005853.52314252	10904447.598332385	25453521.48533678	16040639.330834145	225264.13206941765	2486290.27328451	1367067.9323700666	1377527.7411673672	21287882.282846667	2574806.447763522	1347187.454723119	5464287.375328757	25288684.273514416	15627581.089045258	86895906.5360905	9076171.566077052
764428.8916536461	27891025.216916032	1560421.2681429142	579449577.6115094	4709011.666572746	611798598.3723133	1182477.3411027445	7788426.052241277	253220.00080946943	781203.3974855889	2693358.0958097912	18428372.386616714	192277724.87921265	46942425.658948295	69957438.87344038	10897366.783680208	25453521.48533678	15897527.940123184	222288.07480609577	2481938.479109263	1325945.810084154	1375187.9289589673	21001628.18629784	2505995.1120854043	1345683.5860611796	5342705.559777102	25187050.195177488	15550246.95844423	86051070.40711182	9012578.98674624
763778.0458261551	27574104.29480037	1554995.8341490077	579310060.6773971	4679688.910077118	611601787.3343279	1173040.672861289	7787249.779323701	252953.02251249645	775694.7695120685	2688712.689716803	18382294.882003166	191577681.65443897	46942425.658948295	69881389.23581707	10875622.664040554	25341026.991360962	15693711.699644925	220689.81224151858	2481676.596716706	1310154.768418146	1369114.8966409802	20436266.628778867	2486006.558212629	1345538.7208341279	5213927.815820657	25174192.066921428	15215967.115640806	85445493.45423688	8998765.15115625
757225.9759197974	27164268.792592146	1552575.8892164717	579198004.1678696	4617667.826127519	610274745.2650844	1147451.0064191541	7772772.987562376	252454.29763368322	773142.1300501924	2688574.01914171	18361977.507131636	190845679.32916602	46919128.16766735	69403117.84123003	10866392.231433187	25304939.95490409	15355475.73153079	218554.65358517016	2479255.5270120995	1271271.958050378	1356793.273690655	20214208.233581547	2482025.478538148	1345156.8303762828	5081299.633479045	25137139.6596008	15130932.35087622	84285707.91574843	8894053.542078067
742339.056442335	26865358.945762727	1549969.8377604107	578741104.641002	4595684.993602738	609761313.8214332	1138298.0176142165	7768453.761664875	251759.87908013977	770160.0473981957	2687656.5453564255	18295051.87982399	190123027.17651567	46893559.389790095	68411009.3727123	10842633.829677578	25264123.531930123	14949586.26654378	216457.00864058183	2475209.6865866487	1250941.5951735873	1353804.717668516	20013257.46044556	2467216.3178648255	1343997.4099153252	5008660.986664945	25128083.31280022	15125317.580285031	83864944.57519493	8875030.564657535
729258.8858539155	26576501.598528888	1547138.2236902076	578417405.7197995	4574757.570758331	609466948.6803929	1132218.3091355893	7753195.431075909	250535.414640958	768491.8426083819	2686584.226881147	18207527.88425135	189783673.69019473	46861346.323327675	66753450.04015108	10815942.739515679	25218968.943825897	14219402.651977135	211173.49525573006	2474434.6229888303	1240875.2784818495	1348326.1459213458	19872267.953554947	2430258.65766442	1342144.175695825	4792338.618037527	25097389.167255748	15080115.92953905	82763983.46428984	8793435.870107522
692535.1195991732	26446890.720086437	1547138.2166745584	578231318.2097148	4526574.673001975	608974112.1509829	1118420.817098009	7729122.754787898	250386.0783072981	767838.1915336049	2681384.6999926427	18207454.63449745	189680244.08462787	46837089.079112574	65574650.98389726	10769196.363572003	25161110.357937697	13854432.658550095	208629.77150348976	2472656.917863473	1234538.139630216	1338688.0854972708	19592858.102205575	2422889.273379698	1341399.4173573998	4444267.097337745	25078602.820397854	15025613.649096452	82482457.0607909	8702253.990280269
667373.2382275977	25940170.062474214	1545347.51586143	577871309.6401969	4522480.894924803	608491072.244536	1104327.8657888463	7700865.10670703	248201.34525946813	757416.8691351354	2680925.361446576	18155815.874308106	188954758.06672385	46774358.074828915	64520339.364126764	10743780.782996653	25125122.068023004	13405767.002397345	207946.00343302952	2471159.7845801194	1219271.712183707	1327896.5216215008	19312848.000262998	2412840.609627156	1341142.4163598083	4191113.316307926	25069151.0009879	15016119.38843666	81797215.95170522	8647063.822551033
650090.6185451992	25940170.062474214	1545083.6649612754	577576949.6543975	4519059.154334531	608417566.9903768	1092826.6973207747	7668436.041498683	245680.69808196422	756983.2662479017	2675859.6286585955	18069636.51176691	188874857.64306656	46643016.52239855	63475371.57334272	10722814.793988721	25034737.58343429	13217767.795021882	207671.44848779019	2469599.7264644867	1194131.7147189125	1321697.4151684684	19090538.771407526	2410095.8380145365	1340746.6730911408	3980457.6733127744	25041424.653659154	14991108.84080566	81087831.19376382	8631731.555371257
649749.66247734	25519911.631413754	1544863.1888088966	576138633.1362854	4505131.504629045	608262305.7492198	1078068.5250578753	7625895.96692296	245299.81584742526	755276.4840615387	2675859.6286585955	17852469.65609352	187418255.79072502	46518121.40483229	62350208.297590226	10704835.419307603	24962736.950974386	12612024.94584161	207136.3445990784	2468716.69345885	1173772.4545190844	1307983.1711900914	18686401.783427007	2400021.70187533	1340535.6883636476	3900249.139585344	25002758.15492387	14988265.981691895	80155678.35540353	8609936.464332508
647973.2298537389	25444662.030749187	1540760.2129807812	573462102.5832	4497056.46314703	607357143.3826513	1056520.6804019678	7551976.708835109	244194.7272739684	752101.2506755895	2675859.6286585955	17218493.51134397	186635652.40440118	46338811.90264796	58547015.97016597	10686614.77889717	24877069.759520058	12495460.994520852	206905.50449028282	2462590.411387077	1115145.2202024532	1300233.0207358287	18634479.192105543	2393432.469777121	1339768.588832798	3640400.6737745204	24994643.959906414	14987285.68591105	79624731.64436564	8604980.13048156
641254.4694204314	24590060.72195391	1533776.0314119908	572101336.1321746	4493905.086935926	606263016.3594098	1047382.0042611572	7523013.747341395	242455.00085394367	749951.6031435255	2675415.906002958	16776970.059339894	186157624.8604982	46098613.71293865	56359390.24133649	10658354.886456542	24482764.04192893	11519724.086102247	206664.82412229205	2454560.473496143	1102200.9756447743	1297296.7207350666	18547459.47483201	2383643.1026828513	1339498.441915818	3588865.780423833	24937095.980731837	14985570.457170868	79444768.02774458	8518195.527138386
640781.6844506019	22473330.137286056	1526169.0148229161	571120559.6947596	4487392.012607712	599987708.1032962	1033701.8586621707	7517295.091145759	241669.9529905407	749311.4679160314	2675261.2909902562	16776225.384716725	185857510.84648222	45803736.20213543	52542049.2308804	10619092.484326405	24008614.782488395	11452564.089314176	206416.6905156772	2448939.510330418	1039558.1113951486	1292733.205225141	18400303.01389893	2358550.296326362	1338599.240958569	3532873.491802071	24816877.843236305	14985570.457170868	78553852.93997939	8435619.735936075
640737.7726608946	21634895.054026745	1523222.5477637164	569301820.3374826	4479988.939217187	597283781.8467214	1014873.4245112507	7496629.477538439	240939.02635375824	747684.7703532971	2675150.800927453	16728958.234681077	185290017.88994712	45712266.58175467	47839173.32424615	10569120.62854648	23609294.0062347	11265133.109401822	206416.6905156772	2440728.9103117846	1030639.5606063323	1290616.71356859	17990064.964565523	2356386.2845404088	1337485.8805762697	3325831.8182734293	24697910.605937522	14985469.358713819	78303503.11964037	8405302.780159447
640378.6716439937	21035580.753150105	1512652.0233348438	564689200.4209636	4466637.1560540935	593800888.8545911	997084.4321444187	7464293.370908671	240287.27875442174	746902.8440995077	2674488.687724046	16726537.080854664	185040137.98280072	45345965.987092264	43519710.03640209	10450796.079562481	23202642.3536143	10962726.419171074	206315.82846803142	2436221.408386131	1024868.1747858278	1284410.913400915	17836970.28488535	2354963.402113296	1336324.6272937336	3109456.196125164	24643267.415769644	14985317.271224601	78222248.42123295	8400795.847748764
639483.7688200716	20112182.703632496	1502849.2048267913	563959851.643912	4438578.519926976	591801599.7204375	984235.6515292894	7451271.405397331	240052.97597407427	746390.0710733167	2674186.0892437403	16660705.645915346	185005436.29126498	45200843.83784928	40077763.00683423	10422561.154206777	22758196.37340934	10567557.421495102	206314.11471838687	2427619.6378577496	1001357.1827421907	1282300.7051982041	17560655.070847023	2349765.9463738343	1335527.7815049572	2497146.3015671885	24539439.57312388	14984956.98201966	78158608.99143226	8369645.797898033
638904.4556693414	19925824.01868871	1485612.400641813	563035678.9238714	4414440.823834371	583676568.9496372	974303.0229629448	7447396.379665893	239987.68227379367	745833.7673875904	2672692.206691323	16627296.06237624	184505532.60105953	45140145.743434444	40051012.38632546	10255223.766324457	22134846.22225937	10253365.356031748	206299.97531420313	2409424.426691511	998458.0158025726	1276697.0129739516	17237298.81296246	2326702.92999747	1335336.1465685766	2144230.827384186	24317168.756647114	14984582.044977054	78052854.14105764	8193214.72200979
638608.0653567775	19747304.91915092	1471827.0808083632	558810995.2809231	4397408.319112007	571033236.8467169	953688.6564094212	7444336.148524705	239904.03150540972	740684.5066416932	2671295.7350993385	16620901.54744143	184285385.18020788	45053298.87350069	36388763.70387185	10163740.402944773	21629627.39007584	9860405.321377484	206160.72950961668	2384227.9541507536	977336.7665717732	1270108.3191000354	17029290.07785568	2323262.367719275	1335045.0527152629	1768502.798911438	24127023.255195335	14982890.792142086	77806718.96965379	8024748.551312017
638456.5521758499	19509978.21560725	1461657.4441778853	556839508.3144675	4349905.520309476	567914463.2829525	920716.6480945093	7444302.32227998	239884.11096931942	739855.5475461824	2670309.7000731356	16599769.398481712	183173008.98208869	45049069.68758596	33921542.840690486	10062601.026221229	21060368.90587033	9786717.958450122	206040.66400163376	2337672.213797254	959626.6393728905	1267435.0021190902	16836659.82682044	2312963.931883273	1334630.579655297	1635593.5183074453	23914731.43575004	14979990.582919752	77672453.84547654	7596869.7890559975
637804.9371046706	19500931.84901351	1456069.848822274	552019280.3545527	4301862.386293704	562238629.7974747	882369.7559928496	7441857.121860183	239807.0453521147	739134.2271791371	2669104.041462281	16583050.840994366	182789742.49635124	44956473.32502975	33138471.50600063	10056600.249515621	20081415.087144084	9617376.749929741	206017.05560069298	2307176.4577197228	936861.4897066389	1241677.9783914099	16502291.699643137	2311151.999481025	1333166.9327286244	1486604.1041605263	23701867.671266593	14976274.184881356	77583804.96292448	7269059.985477954
637538.9988407253	19446093.21385771	1454682.3976071542	545209348.1011381	4195127.178858291	559999937.4215184	859972.2896267022	7437905.0701683955	239687.96774845003	735227.314865922	2668585.405030205	16551346.34201314	182507536.69250935	44879000.67597631	32548582.714601044	9906555.56501779	19768366.254550558	9215315.097841134	205815.04957203026	2245380.8824933902	929387.1121965094	1197886.7463503648	16366716.753140258	2305445.621553228	1329960.74136139	1368066.6280276228	23640613.79074178	14974600.981492477	77478866.30556491	6773359.343973859
637396.907644273	19419422.341634203	1445113.836486447	540735195.6880856	4164082.3790016775	555831546.4011898	812741.8810288825	7428239.122721356	239501.95514354738	734743.2152328844	2661658.8164915084	16521294.590960858	181939967.77688798	44851535.71473854	32488136.779281374	9884224.416964844	19559655.488621898	9112131.84337339	205607.44548587987	2192013.455821894	885257.0606729904	1168334.9479635581	15945099.97192001	2289061.1787877143	1329255.9842333046	1309173.0911236866	23450162.933709446	14973212.245345578	77269710.43853755	6088323.646124251
637015.8698044842	19384414.678808235	1428119.0021282192	533966445.6630188	4155175.068823578	554875229.0275927	809034.2224460979	7407210.085516228	239163.94433926584	733347.1232284139	2655951.5144391796	16420158.37423596	181290974.24176723	44796554.09675382	32488136.779281374	9839916.343506373	19205979.028728675	9099368.023958633	205422.52780329445	2108847.2931093834	864958.1069751969	1157832.2301782111	15562432.360188488	2277410.3235505447	1327109.7305794181	1261085.4221786219	23225592.874994393	14972958.823830834	77125007.2447348	6045271.879634577
636410.022475503	19333032.475402992	1401045.598690505	529329242.61936444	4152854.702931847	554448856.1311647	798108.1373565681	7391495.526999405	238895.11269989435	733152.5280061908	2649925.465485072	16400074.706752026	180652790.44110847	44783951.78275772	32466490.49447	9803357.404446501	18878820.769824438	9051111.13176961	205337.23076538104	2101502.9264134294	853603.5621467459	1143847.3053671638	15156582.63909685	2267612.896901075	1323973.0005089915	1120078.0292715484	23107527.57575395	14971490.713125639	76955820.51334704	5807920.948621113
636170.8554954515	19277107.50088422	1387428.5219374495	523956785.0386527	4152708.4414855787	553584443.0578167	793418.2549237409	7369788.6275416585	238268.72928017238	728741.183417952	2645402.226698688	16372502.48872327	180604699.7280908	44770725.412884936	32365645.224183366	9791613.359263826	18793902.0730387	8940099.4517752	205268.14877009855	2006591.3805269888	839247.4176512914	1122145.1387649712	14635302.234642003	2264465.3058310873	1322630.3926181966	1046811.1266965586	22896628.573944084	14969449.547602303	76929091.13895057	5464500.13611765
636035.7826243342	19234146.549874563	1385762.2822380322	519917278.46147406	4150417.4796549017	551226014.8985398	787509.693949986	7357493.370043182	237185.6603845163	727362.799697476	2645370.9888711185	16254012.028272986	180076649.32724488	44761835.48077946	32352473.981583793	9735633.55472574	18756251.728964936	8915942.911455039	205051.53411019186	1973672.3792748996	833493.3233345432	1102719.3095174853	14420782.07317848	2257274.7075513983	1321742.041561415	1046811.1266965586	22497955.631489955	14959962.22922948	76474384.61830463	5289340.717239189
635643.848082175	19168392.93511578	1376375.4250234177	518663180.31876564	4149601.940782993	550079815.257613	778889.0252626364	7304132.182274017	236387.84079043262	724848.1860436926	2644890.069077582	16101773.1340857	179583123.34719983	44746829.31425022	32316076.879850615	9700026.548015844	18723894.251454983	8824498.533964628	204982.00423912064	1924018.4756219157	833493.3233345432	1086380.099508792	14201019.869241271	2247486.7382610026	1317403.4076904138	1029514.5176820687	22304032.08051248	14943460.755507963	76133190.28689598	4873507.775137005
635058.8704298938	19059701.70452692	1375354.0931442883	516828132.1380832	4147738.356880004	548488364.3603585	767823.2720070311	7269500.97941115	235922.18119536224	722838.241426543	2644100.417521097	16037362.879895283	178664573.06053618	44744727.84510206	32281316.333566412	9661105.055226743	18680158.857078712	7980691.89108075	204800.66487588082	1869534.5063883264	831775.850634828	1063694.5174922177	13414973.15332795	2244536.1433969373	1315847.2566897008	1006885.7682719005	21358225.25242792	14940473.042799743	75835068.71901418	4376448.229829784
634900.0641454101	18597054.312877662	1360528.4075212814	515667189.3299657	4146988.5278826132	547825802.0762947	763250.9056286414	7086200.452845389	234916.18015596597	721621.0600314524	2642663.423371371	15954647.585327435	178179938.1388991	44743532.25063322	32178982.2461905	9554898.892507168	18623804.66897014	7402845.377310967	204605.97862999426	1835303.317600288	823900.834621356	1051258.316601707	12484968.139046801	2241818.177041102	1301913.801762128	946964.9430187682	21329716.29180967	14934314.497639107	75155048.3936466	3681932.478759251
634875.7727374462	17588362.453575764	1352697.2974162363	511453656.43889374	4145880.6226829374	546881638.320415	752199.0418776395	7017432.120322014	234248.31167445445	717566.9891176851	2640861.8532680487	15953511.325945877	176312593.1320567	44739497.89390262	31894593.40915457	9404548.298415346	18603718.722201657	6933257.808489206	204477.786093792	1816353.3393710316	823900.834621356	1003738.7876680384	12105518.832148569	2231457.9995276965	1301069.8051529091	833772.5986184373	21020030.38987333	14920481.957584746	74219724.64029051	3140777.565373405
634852.7189500697	16935223.80460439	1314394.3384683589	506779246.8371483	4145222.333231153	546428794.0350213	746242.2315483845	7007644.789653179	232674.42483041837	709386.7093341515	2639779.85985304	15947075.94354231	175387518.89271596	44738519.24523098	31484465.25583787	9339905.508001056	18529784.059195388	6652305.000375438	204250.94330141874	1785288.0702906356	818701.6812727221	987003.9132980221	11664084.674009133	2229944.4578171778	1296115.1220196495	766589.4847270334	20942685.836960725	14913646.987026034	72059415.25068575	3098677.611867326
634842.7185125418	16747532.85753713	1312010.0150627594	506553878.6079774	4144837.3791617057	545377616.7703635	716426.5212562908	6827075.8728941195	231310.23123664642	707172.3508360928	2638161.201794638	15940558.450634474	173993860.71324763	44734132.43225263	30384109.860386085	9259968.365206469	18510467.8675855	6526455.281966172	204192.69004003605	1725194.1649437826	814452.4603574439	965660.7231775303	10456559.71113093	2229525.8525578314	1285689.704049206	747000.9461772327	20906025.9283139	14862134.78020328	70403987.38720268	3042189.0714440686
634842.7185125418	15959228.342295425	1287849.8729115725	506488497.4825674	4143596.5893935733	544822380.199229	709708.9836895753	6821960.9874084	230621.0639799492	705868.4702545084	2635375.796905577	15936883.643605204	170164718.50431663	44729740.20558557	29429158.408487447	9216668.618659893	18501888.439192064	6268357.969118885	204065.71410128183	1692416.3536480262	800080.2962202058	961316.8199339143	10315006.347146764	2226641.9492324227	1254928.3107476146	736133.6128237913	20890196.4690757	14808446.21113255	68681394.27570929	3011245.5038852077
634723.3152658707	14621990.555857308	1271618.0253266338	504987592.8755705	4141170.4838716164	544275223.8471001	697583.3181284484	6820068.127338238	229823.19036975532	697983.5962223386	2634214.963482983	15923020.65702052	169400746.72566423	44727194.236873426	28241739.656049266	9214189.696367243	18497799.484009396	6135580.329922046	203841.69545512105	1687606.728389552	791464.3820760292	945603.5133162717	10060532.008515028	2221428.3465563003	1241236.5088875922	706205.8525128174	20841600.92220419	14775283.477810796	67578270.74252152	2761334.33811319
634534.4647785757	13868112.800291676	1185845.7691326914	504891410.6355778	4139801.8145046895	542999726.563183	692068.7709343184	6812926.769396092	228901.5873308784	696024.2509841206	2632884.264867225	15915225.321772916	167536448.94649428	44725353.421185106	27045353.940189287	9180673.213834006	18492339.23979602	6071621.285383983	203480.8494841598	1659445.6171062135	778956.1672341484	936838.2325443965	10021083.569736337	2218722.0987314656	1224580.472500127	687410.3137477312	20813606.074924923	14741189.925350936	65071087.44644834	2734657.7463635434
633821.4748690784	13453438.404198036	1161968.370334433	504361808.5373134	4136776.8278889	542415158.3459821	688175.4222486261	6686437.6111820415	227294.5224146687	691831.7180398135	2632201.384992521	15887694.555080432	167536448.94649428	44714275.05966603	25240947.946309086	9102586.645182114	18482021.170355942	6021926.669885045	203324.90047516304	1657237.2026117535	774434.3733051887	927631.2554259652	9729644.936894393	2213785.1156691583	1199392.6306991114	682083.3400138639	20813573.699328512	14691752.650679063	65071087.44644834	2703958.5223252666
633397.2079637533	12707698.766991036	1152714.1256581382	503894085.9236785	4131218.263245028	541396498.282146	686273.6491035533	6637402.77994779	223804.14753309567	687613.345686645	2628148.3654715354	15827334.574057305	166307141.5412871	44698427.77530338	24886994.302195102	8996156.714467045	18468376.002494574	5931698.176502235	202821.20095393583	1655574.5127730921	765441.6387167628	927430.1001565505	9577002.073997729	2211610.43325609	1191763.2757394325	679164.8979736199	20812508.116734494	14623561.124379504	64508038.16771689	2665411.6648957543
632629.1664583853	12282953.61029213	1129789.5020952683	503459687.87812936	4128198.7511487184	540884179.1016822	679164.8262598165	6525830.252877816	223676.02380584556	687206.0896945484	2625587.5809454005	15810083.453390539	164632937.1336724	44689874.9401925	24768710.02541815	8877552.080624746	18446079.70678701	5811979.810765737	201891.60162688108	1653014.9436124377	761786.1395919959	926611.5876486822	9370105.584748946	2211129.3467958076	1176613.7007546588	673567.2962969573	20796041.793746814	14597700.792363238	64327945.58853095	2595288.433682139
630663.1470079012	11985739.539420163	1098081.6568614033	502802903.9598637	4123227.4046990704	539671607.0619891	673901.1400361052	6510581.015615525	223363.0003888164	685503.8281103813	2625060.905281128	15781382.121714838	163001747.39574873	44689703.85404687	24768599.83791908	8791871.273611763	18427442.402053885	5811979.810765737	201675.8872080535	1651168.923685162	760646.4727186467	921584.030122279	8990961.952159263	2202648.002770845	1176613.7007546588	667762.7297765475	20778249.718667436	14549910.499798598	64166359.45748622	2535455.96008445
629464.0953717591	11936084.397522481	1080186.2777019143	502077668.32150173	4120204.7369173127	538302010.3082343	673021.890549845	6469719.734094666	222959.19358273412	685483.9646075993	2624293.9554383466	15725620.084857665	161307360.0717693	44687291.98269579	24758647.255606525	8726205.105802393	18383205.20934621	5808803.192604977	201383.81831700844	1649738.1664019262	760102.7744100476	917620.0967842286	8893990.597685741	2198189.817840132	1164279.5570818814	666086.094624601	20757575.811891437	14472431.795419147	64143737.66784661	2504664.2205772595
629145.8487175581	11806459.628781764	1073123.6067669312	501588026.4163692	4119175.233319939	536612292.8927221	667466.0291667695	6382227.375176269	222433.63318430376	680037.5187917564	2623138.039699508	15704279.49434759	159855718.28431416	44687234.43125895	24744952.152344674	8311303.003823559	18334094.483622927	5808803.192604977	201213.2584295771	1634971.4990354152	749617.1420130213	916874.782979494	8836262.312995793	2185392.6989529557	1161195.1913944671	660484.9273957456	20728649.827882156	14417864.348228494	64127142.793346	2493525.4042717307
627157.3767347093	11782586.231070286	1062444.9414261298	501013299.1252334	4108087.573865858	536008144.370179	656939.8964871115	6247853.992488098	222100.46103231842	672644.682095154	2622616.025734323	15595049.888234824	159567420.59478736	44663910.82941814	24726302.170432232	8251283.404751088	18288522.45926674	5798599.60187052	201174.23144401805	1593429.630666843	734829.5681477105	898777.9279784698	8720779.032134186	2170961.8535739593	1157856.9165275956	656106.9160727242	20675153.495454397	14288921.150929444	63963841.485703796	2458452.7245264975
622414.7755152318	11757939.743509313	1050229.7628252434	500708265.02207416	4092526.2676701644	534764875.4887693	651659.6597298839	6210593.983082048	221664.34207246188	654273.7064401169	2620277.29867523	15517913.779315421	159143252.25742903	44653025.46839745	24717028.981330585	8092611.456290699	18238428.212014377	5783563.594541881	200688.2994646546	1590219.933471677	706380.5325116136	892666.6419010024	8705706.923659313	2168976.6409424795	1155096.6914089206	648190.7912092943	20663941.67216571	14250894.699993197	63860437.759887174	2371665.820319103
612183.7156586461	11755836.58930193	1033500.2049767801	500395491.5969434	4089030.104509388	533192737.8359938	633627.9425413362	6160384.842668343	221407.46992431785	644568.2053051216	2617302.9144284194	15466664.084509427	158850946.72534207	44642273.32122725	24716852.649498116	7946449.049460471	18186740.94141997	5775183.017474529	199910.65548982058	1582001.5461133767	694011.8295434123	886049.8049367692	8581681.680220783	2160339.2687934055	1146882.9499176568	642964.3021235501	20607308.116731	14077995.064841432	63815919.296048835	2328308.4571069125
593575.4231284532	11732784.005157046	1029240.832289503	499860852.087758	4084674.7411384275	530557956.8558817	630880.9978754717	6120206.779218196	221202.95032276673	643303.6296891964	2617116.69277968	15466497.558681855	157831846.46793523	44622403.86060613	24710281.146146726	7834722.712678455	18077980.77974905	5770114.838399004	198999.81143626166	1575273.3330905018	676355.0293179248	883972.7571750934	8553520.026754811	2155870.7957864	1145630.410032354	641051.1549514703	20482688.66467939	13778154.574703513	63785386.640798114	2320266.4076944347
582455.5863484887	11720130.721877545	1022165.1031760102	499518055.5300527	4082872.1888917093	530002463.99058455	621896.769773352	6007956.915687245	220959.76161871082	641789.1579834487	2616701.1204124237	15466164.247142414	157535320.81223536	44602948.409694515	24694398.121861607	7789274.054954909	18041175.907548197	5762351.902847947	198999.81143626166	1555853.461405386	666327.8820043125	883122.1385819425	8531134.050161906	2153275.0158184175	1144969.0437364664	637293.8084094777	20342844.690730754	13580069.22545073	63709683.715832084	2283296.4401092236
580863.0631901856	11701281.74223825	1015913.6449783536	499225696.96484524	4082872.1888917093	529890151.35540694	594808.3568691115	5878898.52354822	220801.89833910402	638279.7219162718	2615827.3658086783	15455561.4665088	157220519.72489467	44567695.68354126	24662613.419162493	7771286.75235224	17887367.76118211	5758172.501155257	198831.77179784628	1547921.7895047646	641835.9065634961	882402.045432448	8469076.580569424	2135539.3169919574	1142844.0118532206	634073.8822946246	20318450.587491356	13450327.06485999	63513982.74438686	2265429.4016679567
570495.1182833965	11660002.133347487	1001286.3943603439	498737747.4640463	4072645.1712605613	529397787.3431466	586729.1110060444	5825168.340888176	220340.93457948708	630699.286945828	2613896.855684529	15447581.263893666	157152724.88854417	44525263.08539778	24582670.421778467	7766890.831043686	17805201.90805744	5749492.121076524	197817.3749478547	1533986.020326421	618705.945635941	876173.8980307011	8352896.211096011	2118504.0861550015	1141202.619494947	624239.9530456404	20212182.19478585	13275230.246014142	63406556.928063154	2243441.4394170064
562327.3596876621	11596140.657576403	980699.4246581765	497007328.60233974	4067730.155310041	527550319.11207885	582305.5296691337	5808681.9514823295	219660.79538623174	627530.1406765326	2612927.7502022283	15429814.310326835	156838393.36145738	44461946.21729912	24517578.115917463	7756189.281423784	17668589.358160038	5733904.279820968	194825.5295697648	1525429.1754557122	616104.3243442744	871313.2071766062	8305134.503373873	2106278.6673602276	1137034.7050384902	619415.4196016635	20194569.34885248	13231043.092907036	63320139.613851696	2202858.7752769855
543811.9353861555	11532218.694827879	969103.5177863841	493603075.0388675	4059331.207594631	527221634.0105697	573788.8933637105	5758428.460224827	218379.74741607235	622764.5334188116	2610898.333911055	15416710.644186102	156599710.6598915	44409595.64111764	24474829.03149872	7662366.559736408	17459969.372427355	5715407.235881277	194558.9358225777	1520607.7331611584	607023.4536399967	865212.818360891	8239118.292064128	2100428.405719534	1132184.1306854326	614115.2645026258	20086161.8377721	13008883.751684908	63043054.561639	2172774.783306276
534654.3457993245	11521727.683532296	962829.7467928032	491673795.5517767	4052909.982576892	526995244.97689915	565808.178232979	5711745.722506555	217306.68816259952	614282.4959026271	2607558.1502958005	15408437.210017867	156282101.7530381	44365997.337258436	24368091.032118235	7297435.237465047	17384502.120163303	5699621.964208976	194224.45972402312	1515225.9480608394	593299.1842292475	862153.1588369679	8106737.407738277	2099416.235868056	1128575.8644663063	611780.6905601006	20057580.46877569	12977737.674452536	62850796.78467461	2132702.0428712047
523544.6914589	11486672.304164492	956022.1360899981	485814870.4284842	4047714.6129951593	526610621.0124161	553741.7242838398	5660276.204586289	217306.57866527705	613565.8406266223	2607068.9478943422	15380830.81630116	156023620.4482357	44195485.330581695	24300038.05631777	7046508.655440406	16993753.68251497	5692480.381998045	193649.21092845468	1513378.967569187	574023.0681322023	860539.6410767236	8006994.9983611265	2098032.8860858884	1127738.8317090615	608495.0523720408	20035414.576341975	12928117.010845685	62754926.92477966	2004660.8082679606
520245.16223284806	11473031.520598873	948098.2100491703	483337625.8715512	4044425.071775212	526391774.61236835	542127.313907902	5458794.15936528	217290.14599904793	612871.040098348	2606664.2515059905	15373174.07984475	155778082.4327679	44160312.40993017	24158456.74866374	6982699.922508389	16618072.688567035	5686176.466392321	192507.29049632046	1512323.9102505401	567923.3698880316	855380.5708805876	7952178.432004229	2085691.3859632628	1124968.3079156806	605607.7621528101	19996536.81997974	12926762.044186208	62421550.828577906	1961480.331464279
518719.5342160151	11464860.801823555	933997.9049183133	481898058.8389821	4027250.076196566	526288401.8761398	538852.709706583	5446359.320378174	217234.1535070109	608772.3164131758	2606465.8893090435	15262221.615988111	155504481.04499018	44072155.75190792	24040003.173950683	6871955.181064783	16484179.51140481	5659242.959876499	189258.97840133682	1509361.5026399065	554356.1186526797	854613.0237285865	7847607.822969438	2072876.0060786267	1122333.1286191482	601551.7001929947	19996536.81997974	12911011.618077815	62331476.33096783	1906073.787948702
517713.8267745916	11451374.489527872	930495.2347548668	479458685.65273637	4023355.0946941497	526190660.1077812	533795.976559055	5374283.714080916	217178.16611755767	601147.5814134828	2606344.858619877	15260831.075588508	154854712.32091907	43997648.85385272	23891708.32328755	6761689.60783202	15799583.589066217	5627234.769182231	187150.08895214152	1503136.8669343505	550362.6284705829	854358.4537967585	7787867.662149343	2055490.2236150345	1114901.213242458	594212.8462663586	19993096.850758474	12889798.752637642	62009016.189592786	1806097.1807750883
516922.9089584899	11441303.608280867	916137.7670793761	477897736.20652986	4022693.084477319	524831678.04526997	517936.19056533097	5357504.723820304	217086.7646323148	600523.9454062403	2605795.0301341396	15248218.795550013	154699176.61444977	43929839.23115047	23632241.91261251	6673631.866571191	15713806.709522488	5571300.676396631	186456.89075176537	1489806.7235861907	543047.9162011641	853902.0217259349	7666811.813555824	2030040.1489918088	1101647.9908832165	586072.9667769307	19992186.357469674	12862020.533940647	61680619.20902816	1741593.4309078625
514596.0907712382	11433482.844611548	903884.081733998	476783739.4223667	4012910.34932694	524665947.76393527	513381.4131997867	5325624.466808185	216935.27750856066	599477.0339869834	2604255.2897971487	15248091.753215088	154518297.88237354	43867387.78920464	23599242.333110053	6593346.012949449	15665242.216783289	5488283.784873732	185074.37348613064	1487307.4375714655	537979.1224456329	853609.409619303	7570364.056075008	1955203.4036127257	1053384.6996041466	569775.7590372082	19987313.217984546	12854352.817002492	61575648.2232859	1701838.67790572
514061.89857144677	11431565.421362665	895782.7840274454	475383859.74204314	4010751.578247252	523823308.7976392	487705.2497005122	5183502.395254314	216827.11630689108	598556.035816623	2603815.914015607	15246551.39357097	154316635.61494732	43746287.71860747	23558537.694922425	6542867.256400343	15470404.825805277	5466290.337898374	181904.97213051384	1482817.5909995623	537902.513242948	853286.5082334932	7550088.008586403	1853146.0492588885	1046962.0752719543	562401.2717337483	19984821.04702468	12852724.165886952	61021132.245916314	1693148.7212090078
513741.8118718694	11405863.6997578	888467.859106012	474396850.9750429	4009685.3848971743	523650749.67205954	478416.01422472706	5132407.3034058325	216683.24307333844	596880.0728968849	2600502.6654587365	15191098.777946116	154293464.95046827	43596881.29174613	23508428.397909243	6376532.861352678	15362133.955975655	5435604.697242305	181393.28937404853	1477732.480872329	520556.99154420703	852346.9642990881	7411474.038777974	1703662.878515865	1041158.7979297492	556545.3918610263	19981481.4593182	12848863.94247602	60666526.42491483	1646072.525297669
509426.0008453651	11358746.761733482	883025.2329904288	474005078.6278384	3999781.0898011066	523457220.3545996	466218.5784986569	4968152.533768688	216508.56167326384	589291.4780673136	2594591.07976342	15180531.234689578	154144826.5901909	43507855.77766671	23435309.742714297	6372430.697864158	15321865.12779548	5400392.270957309	180516.35642676963	1470360.218595213	514288.9712180117	852112.972353295	7321011.149879877	1672544.766634058	1035137.1349790008	551428.6470762929	19976415.0327515	12839929.470281161	60029028.17042176	1582685.771164802
508349.7358738294	11298226.921962216	852828.6458430856	473035904.5564056	3998181.4412881355	523398937.6506293	465260.36498226767	4618376.181023451	216454.73009763227	587770.8128494547	2585229.224160576	15174060.306034362	154109631.02279347	43328177.49790945	23435309.742714297	6339436.675724409	15232236.260492902	5383824.02380059	179573.5259531404	1465652.7779101233	503162.7424681958	851560.7774400247	7293194.396168858	1435379.8005679783	1030450.0340254742	537893.1830749874	19972976.239237994	12832116.231345098	59418831.96154752	1560099.1513363721
506646.37134990084	11251759.463840852	816221.5900340106	471617326.83278924	3996296.743923757	523287543.9548154	464382.54353859124	4587486.149475645	216313.8827882837	584885.4733265019	2569924.4662137046	15161836.9894009	154021807.84245116	43220365.5338896	23236428.03178769	6243313.651197762	15168487.221747808	5373585.949445471	179064.32964628155	1461063.5240633278	496217.3729336382	850972.1888389572	7204961.674896426	1371278.8894681395	1025848.7714946447	532142.0255405636	19970407.049004372	12823651.424440924	58814234.052019075	1550724.032855359
504661.497065678	11047914.138196047	772177.0097337981	470769547.8563729	3992444.8546794187	523169275.0902852	464098.8177755876	4547465.164463735	216124.56897557084	583775.7709436591	2564437.129825925	15132413.935431357	153994666.9091779	43214498.436402105	22870963.59995015	6218034.939373023	15103511.316076383	5357241.8296115585	178722.32593390415	1453675.0961525673	488719.43117651175	850848.3633274394	7137559.569743055	1234984.7467915998	1024074.7703646878	526600.2994808805	19969060.459212076	12814002.193269297	58499024.28722342	1545784.2520414756
504328.62255899375	10903086.438230526	767633.5894531375	470256063.2835394	3988547.2245126157	523047317.9546334	463936.6701906767	4544447.610104205	215950.38703114196	578887.7685038837	2552114.312108119	14998633.233174562	153936353.42421296	43213139.90228084	22500913.093677104	6167124.205361386	14859779.588886846	5336706.369016158	177224.81927157112	1450783.9841833976	487596.0662670905	850515.1434491234	7067303.544315427	1196392.7479041643	1023591.8798437858	512754.3216929211	19953505.25903549	12807953.082042689	57941036.50603489	1490443.1533314004
503411.39974991034	10879916.100002542	763372.3353599182	469466428.1748645	3986721.6914544054	522939174.13404346	463308.5785500646	4535938.579440702	215914.20488787873	570808.1197961838	2547385.6447455487	14935877.843432605	153817892.27972582	43211642.28469946	22290092.282882407	6141079.065705275	14836107.956879979	5322858.078873044	175212.58536991995	1438113.637887845	486618.1947574968	850124.7972113312	6988198.967276434	1185100.9836436813	1020523.325864719	508615.5799062326	19931258.933065023	12785574.300181514	57935234.04993627	1472964.015528984
502668.18006348563	10836638.905668207	729668.1642260295	468951358.86165595	3985057.9927186607	522575624.4902314	463027.8568526673	4528015.099608717	215716.61280928747	562272.3733973053	2543910.2824568707	14814104.114017861	153794128.0451885	43211279.29867581	21914054.527192224	6140627.404125549	14798527.638440143	5277606.947296778	174345.15273992726	1428752.7196737104	484535.5673652176	849623.0336593951	6941076.647111947	1183690.9599902297	1017088.5074893049	505397.19841601327	19900306.812786926	12772612.699261613	57378684.41433691	1466972.8490166795
502357.0631650855	10777501.21375439	716511.8576379274	468242715.05796486	3983750.6832951037	522349112.02688533	463000.78513528884	4464831.2426383365	215649.53430475062	555441.6528765865	2538722.2274559187	14762148.892138273	153721601.1916114	43211095.13273972	21554495.45352783	6130841.799471975	14747932.17448935	5186278.548724725	170493.47225003544	1415697.560411969	481199.6181946852	849209.5838072859	6867747.380078929	1164903.5433263434	1015221.3528759491	503681.44262386917	19886060.92315873	12710861.79876343	56758618.51893127	1453827.8426906364
501181.2588522905	10759627.21097894	688023.9003315975	467952828.8779885	3982679.9891106915	522070596.29923296	462641.9205236977	4447553.917626668	215613.70651786018	541870.8793928594	2535914.0821169624	14724116.395541184	153687730.4610794	43194801.91462126	21488210.944503233	6128154.786370975	14612472.258018987	5066553.325290273	169772.25221018188	1404637.6642528418	480294.1650714452	846617.9374396624	6836450.045020115	1157035.2424698204	1014454.3872040504	498872.8969355632	19849086.84990152	12629152.187985133	56301890.88611754	1415136.0186668062
500448.9789979808	10693569.514829952	670885.716197559	467411935.7208019	3982142.281249432	521603847.4646918	462173.70952291373	4403287.149940459	215603.28013907297	538278.7575901496	2527421.2540685968	14651616.827121317	153573364.46172878	43152606.9838158	20859087.416423835	6122959.751459854	14594210.290785136	4980772.291590076	169272.19437095156	1397286.3776260493	476497.80671108223	845153.9006192731	6822066.167117462	1140499.2826459643	1010002.0208972237	495464.8680359902	19770354.731489442	12529341.351256879	55219855.55748669	1382823.9129880054
499966.74729711283	10650533.116652863	660368.4708982087	466028766.657433	3981270.9802653235	521198470.37913895	461869.44153152924	4329778.058444195	215603.28013907297	537404.477038342	2523580.9668134465	14512389.450915698	153534037.33614475	43129773.6926138	20720193.666474197	6120821.027830932	14527016.06358327	4877235.823323522	169065.30897007845	1396948.8992941612	475775.04130499985	844283.4891169798	6814932.312707518	1105348.5518127014	1008779.9192660145	490747.0538363939	19755353.281428088	12482575.94951273	55085066.89146525	1361759.5495660605
499615.3047146057	10454350.661357814	660368.4708982087	464889063.3270886	3979069.9008435095	520705191.92231166	459738.4688006939	4191774.2654801887	215511.87999583536	535061.0050792621	2516181.7882191944	14381622.552301567	153441427.8585787	43120973.773720205	20256892.025727082	6119698.533074289	14386584.990880381	4748959.622625604	167554.38466326206	1357973.1768582482	475492.9356541892	844230.2331747299	6790544.793291767	1079788.3375185234	1002444.3487884095	475538.02168696985	19753116.5467429	12114188.044189487	54190348.80731421	1321527.3479678817
497805.08663779864	10177164.149193484	651998.6537657535	464317363.55565846	3978958.3416165025	520227815.16718215	458768.56858877937	4081476.791036693	215511.71656289604	534774.9516621983	2510620.679936092	14171012.053699123	153297876.54890645	43098819.721323065	19630708.224908654	6116520.108261495	14224833.073243778	4544657.12555259	166787.20478396837	1307283.698824455	475406.0809648971	843780.0813368836	6781028.1029474	1057964.7191122018	997659.3784399659	452074.04947213375	19650818.850917082	11997045.5290353	53688793.88277934	1275388.3522710323
496679.7159853705	9809480.374449931	643186.5329008382	463145499.7939409	3978847.099831385	519776058.97532123	456073.16717882914	3662640.7189376913	215496.31439333293	533930.6559280537	2499488.1458488433	14050908.136270573	153131496.25277394	43086692.789118275	17169233.65141474	6115936.395957463	14168111.457554113	4220080.549125822	164399.28229675986	1255570.9047444118	475207.26506345405	843452.4690285204	6778093.859120293	1043953.6369094191	993210.9860758072	445463.08725063014	19508774.03241851	11935614.23637983	52719853.63958223	1259138.503242787
496072.76554810803	9387261.335814778	640342.7605912844	462664746.6527573	3976445.7691695346	518752191.57398856	451067.3822690014	3505197.069251103	215381.99248158844	531324.5989598307	2485866.2689620596	13876759.657098835	152986588.48051515	43069420.09587294	16474578.549238343	6115528.424141282	14157377.591391802	3770958.640712973	163127.45747466767	1185065.9956939179	474880.5718955018	842582.3007198998	6770046.091236354	1037498.5999222159	987627.4935376241	439359.54973216006	19501456.358628117	11878563.903655078	52570318.16083428	1222930.6403211453
495525.5758011342	9175146.408245288	637360.9412239415	462357308.6847192	3975812.4538142113	516909397.79116654	449304.2936917862	3456287.904069493	215320.1397228369	530829.1922221713	2471854.8102778518	13688288.724626517	152840739.75347364	43043334.92102815	15869879.50803541	6115404.982112019	14112083.410536068	3601226.968145608	162019.20687779994	1122351.8670396695	474542.7476714308	842043.2999502567	6763671.508663129	1033271.8379605245	984756.343007394	435990.1130938086	19471054.50494966	11756791.94320063	52443204.30796708	1204466.5124636474
495123.50918423076	9167253.556324814	635328.906237802	461781134.3542022	3972540.0537073934	515261787.879649	447141.4987953213	3420819.593166738	215261.22364711238	530093.9533090976	2468305.0616826625	13452102.378782205	152573136.75723502	43016625.032889284	15499744.150602467	6115366.077682868	14093935.068117687	3548297.5810065866	161501.16311773172	1050328.540864888	473980.96756903233	841777.6754245687	6736192.313058278	1030443.2111498457	981271.2416308643	435517.3625183853	19402647.657822758	11724554.251196805	52181246.650394924	1193604.1432646269
495024.5526128761	9144719.023958387	631428.5881738829	460338534.64109325	3968294.614850483	513793186.31426525	446283.89823839476	3408005.8884405307	215214.78482616	527178.658875548	2451695.3647046303	13338531.7338374	152495247.47955242	42981425.17375909	15419658.388373652	6115308.8841724405	14081840.824202148	3485834.16481246	160484.69671077837	1034249.5591854086	472813.4742206654	841078.8670678876	6728521.099294016	1026832.2847758934	974494.3177184726	435256.8496210085	19324455.14226132	11678269.056321848	51866509.50507039	1170768.1576136658
494369.71192266233	9077175.64762887	629144.4297187254	458255032.05392385	3964640.6927734083	513127229.34354776	440853.7013010075	3402658.335455485	215144.27904236777	522196.10614661407	2444218.464184799	13287337.896432662	152190463.4625115	42970625.096750654	15227611.220573494	6115275.249369206	14044271.309219489	3384652.6788202906	156925.26599916315	1033135.2432833688	472241.3347442707	839900.8461475972	6714098.279188712	1022036.3104604942	970844.6452200416	434726.31658625265	19233048.797136135	11621829.149738697	51305342.556111865	1160251.4739523015
494282.4874071663	9012050.67800751	624429.1883361854	456174874.8664353	3953603.3834290765	512708391.80848557	440757.81529767637	3382540.758052082	215050.62350113725	519038.96328205767	2437566.6412091544	13274449.081748964	152016372.6986699	42967574.53772161	15086668.099866968	6115241.513339427	13992284.276639082	3328800.8001667676	156878.93770530933	1016014.4751306723	471344.6529465815	839090.9814777275	6688897.217070597	1014670.3599972384	967393.303857926	434726.31658625265	19036394.543707542	11593820.959926084	51205682.923766375	1137189.1511615994
493904.3891670187	8828204.408083266	623095.6476567098	455629255.31359816	3939405.7504482176	512563081.13610995	438924.31454481033	3378274.1423853724	214915.88963668345	518497.18258389895	2429474.7013089913	13257533.110202005	151796278.6245066	42939512.05688805	14822957.440889958	6114716.595657259	13965846.222014708	3246729.8712432906	156394.77824666363	1005706.3696131146	470848.6276869478	838175.056488422	6652536.2580284905	1008678.3898315841	959212.8479554683	434459.73457791226	18890178.08463806	11556210.0313094	50930169.977230415	1130326.7818432925
493861.7538843355	8649368.676696923	622337.1863085309	454771021.88216776	3926833.1611780375	512286174.20490104	438326.0431081055	3377264.0006309887	214832.44142472264	516930.2597616075	2421926.4432464717	13219912.044766743	151578188.8123702	42936214.33847361	14796311.025791626	6114376.219722511	13927721.851573963	3093857.5008897865	156007.68137102615	986489.9639567907	470378.5637344347	835730.8967729774	6605206.312440628	1007673.8755315176	953326.6249776784	434130.01749965834	18750858.797738817	11482753.461105969	50577233.3681169	1122726.8913379784
493647.5089593806	8596267.393232003	621746.8295879435	454429543.82155	3897287.8273927723	512254566.91986686	437599.40038706525	3373202.658890068	214489.94640077528	516103.8914445686	2417077.528751791	13152108.386135157	151547819.32838818	42932415.33977262	14628936.005458	6113981.669981118	13902605.46805783	3049893.0374142877	155723.28767206674	983953.8586394305	469069.6432559932	833812.5201764938	6565637.0596243525	1007536.4692088761	948243.5406373236	434001.16194361064	18481739.77330836	11446730.790618984	50485482.99850806	1106588.3997541273
493369.8944857955	8554519.198318519	621186.3068062427	452709316.9569292	3884582.237479523	512215978.99922764	435216.7263568584	3371645.2382098455	214322.164776884	514040.7504944416	2414666.1991253993	13112486.81685578	151190175.6358064	42930432.12642237	14456620.147109862	6113640.808333119	13880657.042267952	2932313.5491679963	155232.1597326972	981985.6748690038	468538.12463666033	831338.3218864977	6496509.806001046	1007021.1629857257	947354.1723680616	433865.37115293636	18248111.635787606	11148389.154409293	50164148.02591692	1096825.3757629346
493254.6251781497	8501489.220493462	619673.3783351112	450844267.43702763	3836501.406082724	512162686.13385206	433811.75000306685	3366522.9637390166	214250.4617894664	511668.4614632337	2407229.8188867867	13001634.854493372	150953206.67112494	42927066.7512183	14226168.485041074	6113256.964876111	13847392.484250134	2931083.48288807	154422.2049088445	978058.563718463	468224.4738741148	829025.8756016828	6380538.032862482	1006270.1062750608	946890.6364165171	433768.61069827445	18005917.51137812	11051960.651465861	49348038.082034536	1094007.020609387
493120.9131233479	8435491.098067576	619189.2043898323	447622707.60472816	3836501.406082724	512136434.9776293	432172.3115547093	3366130.0490011233	214165.54659978853	510294.4925934728	2398391.01530733	12888632.051743677	150933150.42769188	42921900.44699461	13955364.41948577	6112557.496684308	13781902.464701332	2908805.3688257104	153441.7895681889	969955.808576557	467554.398188769	814316.1294933732	6325853.003738413	1005795.3351765637	946586.4070282951	433515.21974600735	17994830.316834852	10933350.249064352	48951030.703388326	1092489.2309036083
493030.47645956726	8429161.666741349	619072.4091180885	446375854.42180806	3835142.522235429	512106802.44043356	431116.9649055897	3360602.070139749	214053.80812573724	506285.8339574443	2394603.6440247986	12859172.311636126	150926918.16230717	42916406.50981652	13734670.436946366	6112038.225474472	13711431.124068541	2903359.3784750826	153054.077039722	954845.4082310556	467530.22278782737	807911.4894607284	6264866.050709205	1004960.9731195704	945708.152894511	433267.3611564089	17878934.68260303	10751089.681010583	48188941.50287091	1087163.5900469238
492455.6772356774	8429130.160705935	618678.0328767222	442525226.86591697	3830808.2301450544	512023878.9385295	430025.48009280785	3352912.299995956	213926.10228389295	496107.65752001316	2381021.5277745062	12598406.782054298	150911429.85294002	42915460.07150448	13427449.85990427	6110669.017025661	13555808.529533882	2902490.49759755	152250.02031288607	951705.3718535572	467333.9882395377	799747.9309368522	6230300.769834608	1004626.362934044	943673.8792225478	432815.47266399534	17848086.551328994	10481257.760314595	47507422.30198549	1074643.528035938
491882.8952018898	8402398.16006316	617482.3625267955	440850158.58315015	3820085.4380811513	511933695.4340804	429127.1512994403	3335931.700055752	213883.62350278956	494032.92341703316	2376473.383495558	12590942.756030288	150883736.46967295	42913068.41426611	13417537.547517942	6108913.619499039	13267457.581210043	2902122.0038362853	151961.23087997182	930251.583972206	466764.94089493295	789104.2625507218	6188415.99850282	1002645.8104540999	943141.5691042654	432551.27205459576	17821160.25771951	9977899.175743133	45659343.35592721	1057464.1242979467
491344.75416872837	8371369.710997904	617022.4381558035	436115840.631479	3806352.8243414667	511590558.88173544	428402.2072618194	3333434.600752988	213866.96811790625	494032.92341703316	2375513.734632104	12456810.517743152	150855526.18706927	42911292.838207796	13391205.515802432	6106726.201874855	12957894.7338345	2898602.9650979247	151612.93303426483	920295.4788186254	466333.11854121106	786614.2199349432	6152026.242829053	998726.3683676175	942412.7428224881	432171.3841303153	17803892.315553468	9532182.838125285	44176255.24930177	1053447.7451869224
491242.9059769969	8323490.238342389	616078.6947371766	435749244.0250977	3803412.615451729	510915189.72518903	428054.30842703365	3319060.0119805215	213771.91813587717	493954.2574228429	2365709.217434577	12346724.852790182	150818595.35357225	42910478.91713603	13337324.931708805	6105516.407524391	12814297.117698593	2896621.2755275923	151286.77941955166	902083.8940732946	465671.38567028625	785844.2902611454	6117763.8944098875	997956.9815719022	942186.0278103295	431142.77410509705	17616064.94208542	9294807.987002062	42602421.15620712	1049899.5899309888
490617.2869571808	8271988.608391627	614953.3115301543	434093594.3129482	3797640.523706185	509582257.3383088	426346.025712723	3304736.0022990466	213585.83740328212	493710.73341310304	2365109.5172958183	11872194.20072911	150743527.02014324	42909461.18624749	13305138.765456056	6103271.874227376	12721058.283909513	2895858.455891265	151154.28431540457	865700.6365451028	465286.8786585256	784834.0928560244	6069636.261189385	997744.7589382583	941422.5706835473	430202.23305352207	17360779.38237063	9112686.55567774	42143847.61353131	1047410.5340713481
488271.8916373487	8198052.115133749	612577.7000642802	433430052.2231062	3789988.7323828526	507736334.754337	425463.47579097224	3293093.1736369194	213436.72775079607	493407.11226146144	2357761.7169632595	11386824.987685645	150687256.41293985	42908713.98633375	13268668.457508499	6101976.7373625375	12475187.372957028	2892680.4880553815	150933.7249552612	847569.8920127146	464539.0329527102	781466.2378212002	6059766.654247101	997220.4382046865	940669.1612229673	427880.43764795305	17284907.23112514	8817772.865689797	41667939.85932464	1045552.1728350777
487202.03322733555	8177924.654609861	611935.8556204545	433049986.34493643	3773065.032121496	507059001.9966235	424988.0080592132	3263734.9424057147	213224.16822295403	492924.42879962927	2352395.6712035886	10683894.455287272	150678216.00670508	42906868.52592562	13254598.833676014	6099623.097651394	12107481.632704321	2892164.9340863833	150842.6314770141	833133.7865435722	463894.2575500294	779557.0957899631	6027242.984323084	993871.1540941133	940170.7225463815	426681.1896064068	17198662.430385545	8577072.62504113	41141897.977974474	1044178.491613449
486712.6675480753	8064508.751811497	611100.7614508612	432393272.8981929	3768092.9492250504	504188731.72094005	424660.59340244107	3203429.0373232244	213050.90101486543	492012.84368749894	2349574.7107143006	10315589.62818189	150651201.76150423	42904064.8073302	13251979.899393948	6098527.363160396	11861999.12009672	2891595.620230861	150712.88693895296	823621.4243771264	463522.7511456941	774348.3702495624	6009801.23657767	992900.6200343422	939254.688561175	424790.6715076616	17089240.844099075	8400057.61628045	40796388.14828131	1041823.0836730285
486304.53853007115	8062377.44394843	610376.2833576062	432133327.1226019	3764737.43726487	503031179.8952382	424073.33130569494	3118640.8571286746	213011.64523348713	490273.5721657902	2341867.2223369726	10293574.938125495	150622649.96828696	42898712.63094486	13249045.056643223	6090172.332945492	11803192.978585867	2886296.9387807418	150622.39825113074	822968.4811757404	462027.1107536211	768207.6326859193	6008364.671477257	992285.9311278649	936886.9026573861	423584.39347077766	16941821.540427174	8237015.018036165	39456869.71746021	1038443.8613818524
486022.2188372917	8034774.704549971	609760.4488293297	432087618.862418	3762923.3536839085	502126476.1739058	423378.1937091265	3100632.394394658	212955.94347463595	485660.08531645243	2338996.1842067875	10289618.899238996	150614380.33026078	42896057.1363391	13238721.289418347	6086202.557188199	11801897.1340925	2881361.885345297	150347.60473754752	820914.9541328953	461903.62140773004	752934.5511871993	5955094.558192026	990352.1350624524	933703.2839055631	422465.71355756465	16672667.54173407	8151589.888882793	38213204.78315386	1030299.6867424247
485824.6250998771	7855653.984591609	608606.4806229306	431042641.71589667	3756392.5673661097	501779403.74564904	423015.7498622431	3068922.2657922897	212712.96778201638	479206.4705814279	2330270.5103275534	10230497.756124439	150598118.15076634	42886806.034323655	13219345.280042205	6075362.7889285395	11791649.636433048	2876994.3293593666	150087.335571435	820665.3890240615	460759.4103648514	741647.0994916424	5954993.112232913	989285.128070655	928156.2406374174	421348.304627964	16531003.647872454	8073045.385163084	38012617.8575816	1001507.5553865959
484931.81378735875	7761240.374428006	607953.7678152306	430118991.9963499	3745295.33603836	501359710.7231786	422163.431960457	3031914.4883964816	212509.39183532115	478373.7799702734	2329193.365854765	10182176.936099617	150589101.4130146	42878026.37079132	13209249.337276496	6045463.535757217	11784511.686482912	2871500.2740471684	149692.2443033727	819280.8471741957	459303.71303348173	735498.1959380044	5954140.461525675	985798.483659233	925356.7500247541	420902.09448310116	16472252.488257643	7987349.722862614	37724790.82790834	984939.1023096573
483012.6830062708	7759153.103504731	606298.6968863513	429110978.17546445	3739567.806610457	501330785.67138755	420665.4549406298	3017865.8319785744	212240.28815214348	471667.5553983559	2314796.113828835	10115445.177942768	150541297.3101	42860421.689567104	13168763.654337414	5999921.588345416	11764794.15938067	2851721.3399709975	149525.18796336933	817104.0547549963	458218.65079094766	723407.6331719755	5927013.027755784	976626.6582093051	919381.1224028601	419456.7806064882	16443510.611459764	7937209.183608989	37477901.72646102	963110.1397134177
483002.53036754427	7730543.391622759	605849.2553292677	428210274.37540096	3736701.7918817964	501188428.1076065	419068.6649473403	3013801.6084790044	212073.6115182133	462417.32162406004	2305885.5548027037	10100343.1164383	150485543.16635963	42835789.21896947	13114942.857801346	5987121.376119229	11675208.278012937	2813015.6650152532	149153.83775463322	812419.2450021371	456617.68229989114	718882.6643184824	5916637.22256104	965314.765512295	915015.4439447895	417214.03423040465	16369643.478957705	7937062.877902382	37233568.71685953	927084.547656716
482820.10123253934	7682289.950192001	605000.3847682802	427444009.54244965	3735829.62670372	501113817.68304086	417665.01654336206	3003950.243712394	211749.1366980159	456434.60403416696	2298203.947930405	10036190.614135584	150245376.1559792	42819406.450201675	13080106.644425986	5964827.508346333	11625288.706730127	2766669.8769349684	148595.61361951946	810121.4551539319	452746.64875357505	717988.1486544139	5913649.400235938	955057.3165960363	913094.3625990426	415484.0334911152	16291623.626373107	7936861.801570459	36792556.51540783	911065.4190972463
482354.8613409452	7676447.66585204	604755.5904014293	426565527.5405994	3734563.113083923	501108976.9359242	415931.21540709515	2995473.0630542105	211241.95021629648	452592.93676132924	2296262.323059704	10018672.653904445	149681014.28586325	42810392.96401039	13054516.676084759	5950595.823084917	11595753.75055292	2737964.3524972815	148295.82885898117	806260.0619254936	451161.81328070664	716594.6256941713	5906865.142190336	949438.4465614401	905511.3781896491	414984.2817264782	16178872.174012272	7918138.332933525	36700506.06313486	896704.5009784567
481671.9348539268	7603625.634219095	603788.992727017	425440529.17911214	3732088.739365143	501108275.1141154	414625.57198560913	2985612.307341924	210966.9928367113	445804.36848945846	2295301.8389307195	9991059.932968099	148602400.46554866	42794883.959902085	12994301.527408404	5943182.075187437	11565854.653419921	2687462.745790264	147932.68907542748	804393.6254591893	446562.7932214887	713363.8651366483	5905240.513231912	946023.1372174761	893578.0075269674	413888.9144271474	15981973.119007133	7890557.632371289	36637547.73890447	881307.4929226071
480974.349941059	7590738.148362156	602739.2858435272	424585194.56229043	3728488.601965281	501107891.1107736	414027.5759802478	2979518.6909619328	210861.41330234078	443314.64861843106	2294583.868912235	9951639.748472724	147905684.048847	42754087.894479394	12920519.582186371	5942580.78114878	11491078.854429226	2643629.3777050087	147766.41826414416	802290.4634284577	439346.05277576577	707502.6917614347	5899641.949283124	946019.2454603631	875258.0877571944	408866.9937399321	15759653.92309482	7868886.539326603	36602493.882754974	876773.1994447339
480589.2767345272	7584919.913233278	599780.9219010414	423030310.01867086	3725048.264798587	501066201.04453564	412427.52513193275	2963634.636417539	210641.35124593694	436524.71090965497	2294108.1294709025	9928854.334600372	147586334.52458128	42726847.65777489	12735353.312399367	5940071.743514463	11414132.249113247	2609555.3921408956	147706.97848612958	799230.2538105105	428512.1043937118	707249.3566878219	5888662.866772269	946000.6325289351	851262.4922069382	407109.46951403155	15496570.226224992	7852573.519582786	36508628.18037994	866686.3986965822
480388.18770500727	7576934.04106986	596833.7248882703	422113852.2944351	3719840.850864688	501039045.8146092	410370.4481815776	2955718.4913542974	210490.08206982675	435468.40041183867	2293696.2965888693	9908498.773544814	145807532.15273684	42669120.376483746	12530568.947170878	5938581.996905103	11402055.644263813	2594042.7247235244	147548.96182672828	794190.7055099331	423313.4603720339	696338.264488535	5878013.879331251	945993.8349400533	829743.6678070675	405129.97744378156	15280637.639449146	7836368.128636049	36457017.378478244	859240.2724686576
479763.9277080321	7557007.247426486	592538.7915196026	422010328.0137724	3714796.3809294393	500985408.7863487	405137.7532030002	2925434.685138203	210291.21420175256	433391.48385852174	2293197.951489514	9903262.74481112	145767206.48236957	42612431.77026095	12152799.426066604	5937746.097943269	11360073.782489171	2564029.3344885907	147283.44749151744	792513.7142509848	419745.32005092705	691665.9888213096	5850420.275615088	945940.5617326294	813838.3219773842	403201.0738990434	15123245.732348869	7814558.883112597	36404061.761828	851339.8366206153
479760.976099242	7536645.649588528	578318.8849813231	421458372.1398357	3707184.251168759	500961593.6762267	404121.9051467574	2919275.272565298	210222.43487055445	432377.5118274909	2292609.1613825443	9888717.88036051	145611395.5090124	42567336.21916997	11940285.185393453	5936547.472830464	11343404.13581067	2518952.5936587485	146557.45973849375	791356.7781106271	412702.9152361304	689069.9811540247	5810297.925213884	945592.4510890745	783483.1848234007	400881.7086842379	14907650.380087033	7805352.099730459	36347398.250614524	841955.064525761
479014.1541348308	7449669.150731517	577259.7562897095	421001835.7430856	3703346.202675284	500943249.8327357	403391.24961941893	2918512.4814984566	210093.68477990036	431156.9284340446	2292165.637400113	9879739.134861203	145301455.6656982	42496879.64995213	11761359.698098317	5936523.542019971	11324665.755857417	2496749.5265195756	146037.9633040047	786052.3443872152	410014.85258510266	687382.7287849804	5763545.069484517	944560.5505271917	783147.3887025986	397937.6744052019	14854394.624538817	7803794.934954562	36333569.82088185	835257.7001063556
478389.94056738756	7409076.254894727	556994.5449952921	420602084.9618835	3700542.632449993	500913193.52489173	402166.74609977525	2895304.7135421615	209983.9688919429	430959.104223527	2291447.0578359193	9857903.160098307	145202180.78612855	42429778.84515881	11581743.011942942	5936459.609107605	11306212.30282191	2451084.203662098	145842.16004786151	783228.4930762325	408744.8458368698	678793.2208776965	5742906.1327219345	942001.1396284949	779437.8969957764	394921.01092673105	14696549.798526388	7799556.581233144	36308985.064236164	821589.2548018586
478164.00899948715	7319807.200668857	536173.8167812106	419627562.5590216	3699676.9709608476	500847983.92020035	401387.9761122852	2886599.2755448897	209952.31992644543	430952.19197300414	2291225.228557433	9837149.619487992	145067311.386802	42286039.52720976	11438593.458826903	5936313.60382374	11297025.896075241	2435849.923970637	145682.09704929474	781050.4933713897	402004.76303174684	675834.820209335	5720517.320668557	932316.5777684863	771327.1710326383	393556.6618854167	14635607.693494223	7784504.256610222	36257234.050475255	815373.1608412177
475759.37581418996	7286850.123241621	531735.9503252358	419121636.1722525	3692952.093398158	500764119.2592519	400285.01401283743	2881671.863305796	209899.95786493074	430795.2430974099	2290499.3618724085	9768794.485631108	144565346.6109759	42250106.05367277	11415307.181133969	5936116.594339079	11290116.477854334	2403851.1930130925	145618.04438443226	774291.868991645	396763.5376759423	674969.7346465815	5707602.737746763	926352.9074954746	767210.7919395808	390478.27596937586	14599021.79737595	7761813.416163635	36221756.06025362	796081.7348517134
473518.4982349844	7275199.408758954	529008.2226424551	419047527.640792	3689962.4392310004	500539466.3397883	399638.0268335696	2858101.3067612275	209854.69834125132	430768.94510881905	2290123.710934314	9590654.41262404	143960570.04712138	42225250.65753055	11389301.086206608	5936089.270294961	11281375.336900689	2394113.0805081236	145522.80401333596	773196.0809882334	395524.61280122085	673237.7266633665	5664262.498957148	919900.2130637006	756556.0107165445	389721.97226629604	14504558.277857285	7687222.726626505	36196199.439476706	784203.562227993
470844.3080508777	7198308.578268277	525851.4495592233	418869200.9398875	3683113.1422051424	500031461.4747994	398545.954803429	2815950.961664538	209788.33177080512	430236.40428799257	2288835.578651228	9491818.937792374	143773453.79281256	42096228.768376246	11306806.99286517	5935676.738807137	11277094.359189425	2372180.471889074	145505.46178035182	773145.7006584228	388634.46251002024	670811.5213040411	5610821.649378595	912007.9454697836	742107.7878693724	389494.9229825066	14481456.664321275	7643194.68222878	36169243.527563825	776595.2125983636
469159.45159328746	7139513.322365375	522313.48794279294	418409541.737058	3682567.23472955	498979974.0640655	397631.4789478534	2787267.5317734415	209764.4824324563	429692.3486590486	2286886.7100188304	9372034.884091187	143368017.8374712	41992891.23843637	11184332.633464374	5935430.199900599	11275564.636380758	2368960.452518745	145499.81481068302	772104.3758435192	382595.58022715256	670461.9469582159	5576222.933614079	905328.358064713	717152.4125940603	389266.14976014174	14396105.652912743	7614648.481515492	36065890.57196061	774204.1108584139
467897.1368382379	7115621.760983053	517764.0043408724	416959878.86483115	3680523.9399022465	498309353.41596246	395040.68368421006	2755443.3386037713	209726.12340016617	428673.53838977084	2283038.3958515753	9262829.883551702	143157457.17609566	41920569.73366367	10990440.61931455	5935122.390480201	11271654.121446736	2364607.461902207	145482.54043943307	769575.044055362	381664.6461805521	669576.6861927543	5548203.561316301	897931.2259572749	693182.0518144278	387912.3823892794	14395912.208498316	7538382.533658327	35926976.509872526	771995.3792510085
467529.4300436772	7103821.081449569	513204.69490778196	415577582.49904823	3680094.967480145	497575161.5186853	393913.347728347	2729399.1921337508	209701.67582949408	428412.990814628	2273876.1553774234	9178026.171851026	142883066.32701433	41817868.14072653	10849859.557274725	5933600.675031715	11261784.002155706	2352581.2306201537	145460.75869885876	768090.2048939909	380830.45228505926	668519.9390053751	5501485.848149603	894371.7715417172	643621.0820895963	386627.461503553	14393146.667211872	7399578.130065258	35606891.20929566	769290.5814325595
467330.64038258255	7100110.595131299	507024.5986092178	414840652.35480446	3679074.925187503	496235341.76455396	390731.4662614182	2716381.027027028	209689.75542712607	427827.40340468276	2262453.6535615465	9112776.150745425	142486637.9458717	41763878.46881756	10703972.980353795	5932147.262978146	11247502.770267354	2340010.332425328	145439.05757025402	767720.8511179782	380530.1672484263	667866.0188400679	5482416.016903937	888081.7646070129	629954.122860923	386272.44718652754	14387369.334601946	7342764.420883877	35345906.89120662	762582.6750105486
467206.7340357921	7091828.915747418	495207.96152152587	414759056.37323076	3677924.1137856096	494857254.46150416	386580.0093701969	2707875.809332472	209647.4183585458	426945.37255233916	2243498.614370867	9079663.466209272	142248283.23937398	41718093.68322508	10492524.034295024	5931058.608307958	11233168.70311295	2329990.882806165	145425.93359349022	766886.8826647935	379721.2564184525	667427.8740249518	5463509.181605017	870416.6838503438	615078.2500341134	383982.22199928423	14383336.280692432	7233544.776770022	35177571.38610948	758992.785403745
467196.9501045884	7064204.07070708	488977.65053746995	414679062.2584891	3677139.0001787306	493166326.4360628	382419.863119958	2691468.6226332597	209644.93292416475	426027.70948412165	2230558.59491058	9071242.956440741	142103097.4815132	41663356.59077173	10478196.655079981	5931058.608307958	11225200.043652229	2322205.582108969	145425.162437614	766126.5885404064	378835.707018146	666960.4218706104	5392661.084916577	863514.4332681068	595524.1625995275	380722.797690663	14381772.134710466	7109637.178201011	35168935.96638777	757038.4040834589
